# Supplementary material for: Completing the BASEL phage collection to unlock hidden diversity for systematic exploration of phage–host interactions
Source: PLoS Biol. 2025 Apr 7;23(4):e3003063. doi: 10.1371/journal.pbio.3003063 (PMC11990801; doi:10.1371/journal.pbio.3003063)
Supplement: S1 Data — (XLSX) [file pbio.3003063.s008.xlsx]

## Sheet: raw data and calculations
		S1 Data. Raw data and calculations of all efficiency-of-plating (EOP) assays and qualitative top agar experiments.
		The sheet "raw data and calculations" contains the plaque counts from serial dilutions of phage stocks on the different host strains well as the calculation of EOP values from each replicate. In addition, the qualitative assessment of host lysis by all phages on the different enterobacterial strains is highlighted. Whenever no plaques could be counted for the EOP experiments with Escherichia coli…
		Escherichia phage MarieHeimVoegtlin (Bas70)	experiment #	plaque-forming units (pfu) in a 2.5 µl spot of serial dilutions of phage stock																							lysis observed (yes=1, no=0)										Escherichia phage MarieHeimVoegtlin (Bas70)	experiment #	efficiency of plating
				vector	EcoKI	EcoCFT_I	EcoRI	EcoRV	EcoCFT_II	EcoPI	RexAB	PifA	Fun/Z	Old	Tin	K12 prophages	wbbL(-)	ΔnfrA	E. coli UTI89	E. coli CFT073	E. coli 55989	S. e. Typhimurium 12023s	E. coli B REL606	E. coli O16 ST131	E. coli O16 ST144	E. coli O16 ST8281	E. coli UTI89	E. coli CFT073	E. coli 55989	S. e. Typhimurium 12023s	E. coli K-12 O16(-)	E. coli B REL606	E. coli O16 ST131	E. coli O16 ST144	E. coli O16 ST8281				vector	EcoKI	EcoCFT_I	EcoRI	EcoRV	EcoCFT_II	EcoPI	RexAB	PifA	Fun/Z	Old
			1	100000000	1300	100000	1500	800	150	5000	130000000	70000000	130000000	120000000	150000000		1e-06										0	0	0	0	0	0	0	0	1			1	1	1.3e-05	0.001	1.5e-05	8e-06	1.5e-06	5e-05	1.3	0.7	1.3	1.2
			2	130000000																															1			2	1
			3	1200000000	6000	500000	6000	7000	3000	5000	1600000000	1300000000	1300000000	250000000	800000000		1e-06	800000000													0							3	1	5e-06	0.000416667	5e-06	5.83333e-06	2.5e-06	4.16667e-06	1.33333	1.08333	1.08333	0.208333
			4	600000000				900	1600																		0	0	0	0		0	0	0	1			4	1				1.5e-06	2.66667e-06
			5	1000000000	6000	110000	9000	1800	5700	23000	1000000000	600000000	1000000000	190000000	1200000000		1e-06	400000000													0							5	1	6e-06	0.00011	9e-06	1.8e-06	5.7e-06	2.3e-05	1	0.6	1	0.19
			6	300000000				600	1000																		0	0	0	0		0	0	0	1			6	1				2e-06	3.33333e-06
			7	180000000			700	500	1700	12000			100000000	150000000			1e-06	230000000									0	0	0	0	0	0	1	0	1			7	1			3.88889e-06	2.77778e-06	9.44444e-06	6.66667e-05			0.555556	0.833333
			8	600000000			900	800	700	30000			300000000	210000000																								8	1			1.5e-06	1.33333e-06	1.16667e-06	5e-05			0.5	0.35
			9	1000000000										1400000000																		0	0	0	1			9	1										1.4
			10	1600000000										1800000000																								10	1										1.125
			11																																			11
			12																																			12
			13																																			13
			14																																			14
			15																																			15
			16																																			16
			17																																			17
			18																																			18
			19																																			19
			20																																			20
			21																																			21
			22																																			22
			23																																			23
			24																																			24
		Escherichia phage LotteLoewe (Bas71)	experiment #	plaque-forming units (pfu) in a 2.5 µl spot of serial dilutions of phage stock																							lysis observed (yes=1, no=0)										Escherichia phage LotteLoewe (Bas71)	experiment #	efficiency of plating
				vector	EcoKI	EcoCFT_I	EcoRI	EcoRV	EcoCFT_II	EcoPI	RexAB	PifA	Fun/Z	Old	Tin	K12 prophages	wbbL(-)	ΔnfrA	E. coli UTI89	E. coli CFT073	E. coli 55989	S. e. Typhimurium 12023s	E. coli B REL606	E. coli O16 ST131	E. coli O16 ST144	E. coli O16 ST8281	E. coli UTI89	E. coli CFT073	E. coli 55989	S. e. Typhimurium 12023s	E. coli K-12 O16(-)	E. coli B REL606	E. coli O16 ST131	E. coli O16 ST144	E. coli O16 ST8281				vector	EcoKI	EcoCFT_I	EcoRI	EcoRV	EcoCFT_II	EcoPI	RexAB	PifA	Fun/Z	Old
			1	70000000	2200	50000	2000	100	150		80000000	80000000	80000000	10000000	100000000		1e-06										0	0	0	0	0	0	0	0	1			1	1	3.14286e-05	0.000714286	2.85714e-05	1.42857e-06	2.14286e-06		1.14286	1.14286	1.14286	0.142857
			2	80000000																															1			2	1
			3	110000000	1000	18000	3000	600	100	1000	130000000	150000000	160000000	25000000	50000000		1e-06	200000000													0							3	1	9.09091e-06	0.000163636	2.72727e-05	5.45455e-06	9.09091e-07	9.09091e-06	1.18182	1.36364	1.45455	0.227273
			4	130000000				700	150																		0	0	0	0		0	0	0	1			4	1				5.38462e-06	1.15385e-06
			5	140000000	1900	32000	2600	400	1000	3000	160000000	190000000	150000000	40000000	160000000		1e-06	80000000													0							5	1	1.35714e-05	0.000228571	1.85714e-05	2.85714e-06	7.14286e-06	2.14286e-05	1.14286	1.35714	1.07143	0.285714
			6	80000000				600	170																		0	0	0	0		0	0	0	1			6	1				7.5e-06	2.125e-06
			7	17000000			400	150	80	400			8000000	2600000			1e-06	18000000									0	0	0	0	0	0	1	0	1			7	1			2.35294e-05	8.82353e-06	4.70588e-06	2.35294e-05			0.470588	0.152941
			8	200000000			8000	10	250	2500			400000000	8000000																								8	1			4e-05	5e-08	1.25e-06	1.25e-05			2	0.04
			9	800000000										200000000																		0	0	0	1			9	1										0.25
			10	1300000000										170000000																								10	1										0.130769
			11																																			11
			12																																			12
			13																																			13
			14																																			14
			15																																			15
			16																																			16
			17																																			17
			18																																			18
			19																																			19
			20																																			20
			21																																			21
			22																																			22
			23																																			23
			24																																			24
		Escherichia phage NicoleGrasset (Bas72)	experiment #	plaque-forming units (pfu) in a 2.5 µl spot of serial dilutions of phage stock																							lysis observed (yes=1, no=0)										Escherichia phage NicoleGrasset (Bas72)	experiment #	efficiency of plating
				vector	EcoKI	EcoCFT_I	EcoRI	EcoRV	EcoCFT_II	EcoPI	RexAB	PifA	Fun/Z	Old	Tin	K12 prophages	wbbL(-)	ΔnfrA	E. coli UTI89	E. coli CFT073	E. coli 55989	S. e. Typhimurium 12023s	E. coli B REL606	E. coli O16 ST131	E. coli O16 ST144	E. coli O16 ST8281	E. coli UTI89	E. coli CFT073	E. coli 55989	S. e. Typhimurium 12023s	E. coli K-12 O16(-)	E. coli B REL606	E. coli O16 ST131	E. coli O16 ST144	E. coli O16 ST8281				vector	EcoKI	EcoCFT_I	EcoRI	EcoRV	EcoCFT_II	EcoPI	RexAB	PifA	Fun/Z	Old
			1	80000000	7000	5000	2000	8	1800	22000	120000000	80000000	100000000	90000000	90000000		1e-06										0	0	0	0	0	0	0	0	1			1	1	8.75e-05	6.25e-05	2.5e-05	1e-07	2.25e-05	0.000275	1.5	1	1.25	1.125
			2	120000000																															1			2	1
			3	600000000	5000	100000	3000	800	10000	80000	900000000	700000000	200000000	200000000	190000000		1e-06	300000000													0							3	1	8.33333e-06	0.000166667	5e-06	1.33333e-06	1.66667e-05	0.000133333	1.5	1.16667	0.333333	0.333333
			4	160000000				300																			0	0	0	0		0	0	0	1			4	1				1.875e-06
			5	800000000	50000	170000	3100	500	1500	80000	600000000	1300000000	600000000	230000000	280000000		1e-06	220000000													0							5	1	6.25e-05	0.0002125	3.875e-06	6.25e-07	1.875e-06	0.0001	0.75	1.625	0.75	0.2875
			6	350000000				700																			0	0	0	0		0	0	0	1			6	1				2e-06
			7	280000000			10000	700	7000	22000			130000000	250000000			1e-06	200000000									0	0	0	0	0	0	0	0	1			7	1			3.57143e-05	2.5e-06	2.5e-05	7.85714e-05			0.464286	0.892857
			8	500000000			7000	50	12000	120000			800000000	600000000																								8	1			1.4e-05	1e-07	2.4e-05	0.00024			1.6	1.2
			9	1400000000										1000000000																		0	0	0	1			9	1										0.714286
			10	1200000000										1200000000																								10	1										1
			11																																			11
			12																																			12
			13																																			13
			14																																			14
			15																																			15
			16																																			16
			17																																			17
			18																																			18
			19																																			19
			20																																			20
			21																																			21
			22																																			22
			23																																			23
			24																																			24
		Escherichia phage GertrudWoker (Bas73)	experiment #	plaque-forming units (pfu) in a 2.5 µl spot of serial dilutions of phage stock																							lysis observed (yes=1, no=0)										Escherichia phage GertrudWoker (Bas73)	experiment #	efficiency of plating
				vector	EcoKI	EcoCFT_I	EcoRI	EcoRV	EcoCFT_II	EcoPI	RexAB	PifA	Fun/Z	Old	Tin	K12 prophages	wbbL(-)	ΔnfrA	E. coli UTI89	E. coli CFT073	E. coli 55989	S. e. Typhimurium 12023s	E. coli B REL606	E. coli O16 ST131	E. coli O16 ST144	E. coli O16 ST8281	E. coli UTI89	E. coli CFT073	E. coli 55989	S. e. Typhimurium 12023s	E. coli K-12 O16(-)	E. coli B REL606	E. coli O16 ST131	E. coli O16 ST144	E. coli O16 ST8281				vector	EcoKI	EcoCFT_I	EcoRI	EcoRV	EcoCFT_II	EcoPI	RexAB	PifA	Fun/Z	Old
			1	60000000	50000	100000	100000	120	300	10000	100000000	80000000	100000000	1e-06	70000000		1e-06										0	0	0	0	0	0	0	0	1			1	1	0.000833333	0.00166667	0.00166667	2e-06	5e-06	0.000166667	1.66667	1.33333	1.66667	1.66667e-14
			2	70000000																															1			2	1
			3	120000000	23000	50000	220000	200	4000	1300	150000000	170000000	140000000	1e-06	90000000		1e-06	100000000													0							3	1	0.000191667	0.000416667	0.00183333	1.66667e-06	3.33333e-05	1.08333e-05	1.25	1.41667	1.16667	8.33333e-15
			4	60000000					3000																		0	0	0	0		0	0	0	1			4	1					5e-05
			5	170000000	100000	70000	220000	110	4600	2300	100000000	120000000	140000000	1e-06	100000000		1e-06	40000000													0							5	1	0.000588235	0.000411765	0.00129412	6.47059e-07	2.70588e-05	1.35294e-05	0.588235	0.705882	0.823529	5.88235e-15
			6	90000000					1000																		0	0	0	0		0	0	0	1			6	1					1.11111e-05
			7	25000000			130000	80	1400	3000			30000000	1e-06			1e-06	40000000									0	0	0	0	0	0	0	0	1			7	1			0.0052	3.2e-06	5.6e-05	0.00012			1.2	4e-14
			8	400000000			400000	20	6000	40000			400000000	1e-06																								8	1			0.001	5e-08	1.5e-05	0.0001			1	2.5e-15
			9	80000000										1e-06																		0	0	0	1			9	1										1.25e-14
			10	100000000										1e-06																								10	1										1e-14
			11																																			11
			12																																			12
			13																																			13
			14																																			14
			15																																			15
			16																																			16
			17																																			17
			18																																			18
			19																																			19
			20																																			20
			21																																			21
			22																																			22
			23																																			23
			24																																			24
		Escherichia phage SonjaBuckley (Bas74)	experiment #	plaque-forming units (pfu) in a 2.5 µl spot of serial dilutions of phage stock																							lysis observed (yes=1, no=0)										Escherichia phage SonjaBuckley (Bas74)	experiment #	efficiency of plating
				vector	EcoKI	EcoCFT_I	EcoRI	EcoRV	EcoCFT_II	EcoPI	RexAB	PifA	Fun/Z	Old	Tin	K12 prophages	wbbL(-)	ΔnfrA	E. coli UTI89	E. coli CFT073	E. coli 55989	S. e. Typhimurium 12023s	E. coli B REL606	E. coli O16 ST131	E. coli O16 ST144	E. coli O16 ST8281	E. coli UTI89	E. coli CFT073	E. coli 55989	S. e. Typhimurium 12023s	E. coli K-12 O16(-)	E. coli B REL606	E. coli O16 ST131	E. coli O16 ST144	E. coli O16 ST8281				vector	EcoKI	EcoCFT_I	EcoRI	EcoRV	EcoCFT_II	EcoPI	RexAB	PifA	Fun/Z	Old
			1	2000000000		4e+07	6.8e+06	240000	2.68e+07	2.4e+08	3200000000	2800000000	2800000000		3200000000	1e-06	1e-06														0							1	1		0.02	0.0034	0.00012	0.0134	0.12	1.6	1.4	1.4
			2	1200000000		4e+06	7.2e+06	116000	4e+07	1.36e+08	1600000000	800000000	2800000000	5.2e+07	1e+09	1e-06	1e-06														0							2	1		0.00333333	0.006	9.66667e-05	0.0333333	0.113333	1.33333	0.666667	2.33333	0.0433333
			3	4000000		170000	30000	80	30000	17000	1400000	4000000	4000000	250000	4000000	1e-06	1e-06							1200000			0	0	0	0	0	0	1	0	1			3	1		0.0425	0.0075	2e-05	0.0075	0.00425	0.35	1	1	0.0625
			4	1200000												1e-06																						4	1
			5	5000000																				1000000			0	0	0	0		0	1	0	1			5	1
			6	9000000																				400000			0	0	0	0		0	1	0	1			6	1
			7	30000000										80000																								7	1										0.00266667
			8																																			8
			9																																			9
			10																																			10
			11																																			11
			12																																			12
			13																																			13
			14																																			14
			15																																			15
			16																																			16
			17																																			17
			18																																			18
			19																																			19
			20																																			20
			21																																			21
			22																																			22
			23																																			23
			24																																			24
		Escherichia phage AnnaReinhart (Bas75)	experiment #	plaque-forming units (pfu) in a 2.5 µl spot of serial dilutions of phage stock																							lysis observed (yes=1, no=0)										Escherichia phage AnnaReinhart (Bas75)	experiment #	efficiency of plating
				vector	EcoKI	EcoCFT_I	EcoRI	EcoRV	EcoCFT_II	EcoPI	RexAB	PifA	Fun/Z	Old	Tin	K12 prophages	wbbL(-)	ΔnfrA	E. coli UTI89	E. coli CFT073	E. coli 55989	S. e. Typhimurium 12023s	E. coli B REL606	E. coli O16 ST131	E. coli O16 ST144	E. coli O16 ST8281	E. coli UTI89	E. coli CFT073	E. coli 55989	S. e. Typhimurium 12023s	E. coli K-12 O16(-)	E. coli B REL606	E. coli O16 ST131	E. coli O16 ST144	E. coli O16 ST8281				vector	EcoKI	EcoCFT_I	EcoRI	EcoRV	EcoCFT_II	EcoPI	RexAB	PifA	Fun/Z	Old
			1	28000000000		8e+07	6.4e+07	2e+07	8.8e+07	2.24e+08	3.2e+10	28000000000	6400000000		7200000000	1e-06	1e-06														0							1	1		0.00285714	0.00228571	0.000714286	0.00314286	0.008	1.14286	1	0.228571
			2	11600000000		10000000	2e+07	3.6e+06		160000000	1.6e+10	28000000000	20000000000	9.6e+07	24000000000	1e-06	1e-06														0							2	1		0.000862069	0.00172414	0.000310345		0.0137931	1.37931	2.41379	1.72414	0.00827586
			3	30000000		70000	110000	3000	50000	130000	50000000	50000000	50000000	400000	50000000	1e-06	1e-06										0	0	0	0	0	0	1	0	1			3	1		0.00233333	0.00366667	0.0001	0.00166667	0.00433333	1.66667	1.66667	1.66667	0.0133333
			4	60000000												1e-06																						4	1
			5	40000000																							0	0	0	0		0	1	0	1			5	1
			6	90000000																							0	0	0	0		0	1	0	1			6	1
			7	8000000					2200					500000																								7	1					0.000275					0.0625
			8	7000000					2900					300000																								8	1					0.000414286					0.0428571
			9																																			9
			10																																			10
			11																																			11
			12																																			12
			13																																			13
			14																																			14
			15																																			15
			16																																			16
			17																																			17
			18																																			18
			19																																			19
			20																																			20
			21																																			21
			22																																			22
			23																																			23
			24																																			24
		Escherichia phage VerenaMeyer (Bas76)	experiment #	plaque-forming units (pfu) in a 2.5 µl spot of serial dilutions of phage stock																							lysis observed (yes=1, no=0)										Escherichia phage VerenaMeyer (Bas76)	experiment #	efficiency of plating
				vector	EcoKI	EcoCFT_I	EcoRI	EcoRV	EcoCFT_II	EcoPI	RexAB	PifA	Fun/Z	Old	Tin	K12 prophages	wbbL(-)	ΔnfrA	E. coli UTI89	E. coli CFT073	E. coli 55989	S. e. Typhimurium 12023s	E. coli B REL606	E. coli O16 ST131	E. coli O16 ST144	E. coli O16 ST8281	E. coli UTI89	E. coli CFT073	E. coli 55989	S. e. Typhimurium 12023s	E. coli K-12 O16(-)	E. coli B REL606	E. coli O16 ST131	E. coli O16 ST144	E. coli O16 ST8281				vector	EcoKI	EcoCFT_I	EcoRI	EcoRV	EcoCFT_II	EcoPI	RexAB	PifA	Fun/Z	Old
			1	3.2e+10		1e+08	6e+07	2e+06	8.4e+07	1360000000	24000000000	10000000000	1.6e+10		52000000000	1e-06	1e-06														0							1	1		0.003125	0.001875	6.25e-05	0.002625	0.0425	0.75	0.3125	0.5
			2	76000000000		2.8e+07	4.8e+08	2800000	8.4e+07	2000000000	36000000000	3.2e+10	36000000000	2e+08	36000000000	1e-06	1e-06														0							2	1		0.000368421	0.00631579	3.68421e-05	0.00110526	0.0263158	0.473684	0.421053	0.473684	0.00263158
			3	80000000		230000	700000	500	700000	100000	60000000	90000000	60000000	500000	50000000	1e-06	1e-06										0	0	0	0	0	0	1	0	1			3	1		0.002875	0.00875	6.25e-06	0.00875	0.00125	0.75	1.125	0.75	0.00625
			4	80000000												1e-06																						4	1
			5	70000000																							0	0	0	0		0	1	0	1			5	1
			6	80000000																							0	0	0	0		0	1	0	1			6	1
			7	40000000										400000																								7	1										0.01
			8																																			8
			9																																			9
			10																																			10
			11																																			11
			12																																			12
			13																																			13
			14																																			14
			15																																			15
			16																																			16
			17																																			17
			18																																			18
			19																																			19
			20																																			20
			21																																			21
			22																																			22
			23																																			23
			24																																			24
		Escherichia phage ClaudiaMuster (Bas77)	experiment #	plaque-forming units (pfu) in a 2.5 µl spot of serial dilutions of phage stock																							lysis observed (yes=1, no=0)										Escherichia phage ClaudiaMuster (Bas77)	experiment #	efficiency of plating
				vector	EcoKI	EcoCFT_I	EcoRI	EcoRV	EcoCFT_II	EcoPI	RexAB	PifA	Fun/Z	Old	Tin	K12 prophages	wbbL(-)	ΔnfrA	E. coli UTI89	E. coli CFT073	E. coli 55989	S. e. Typhimurium 12023s	E. coli B REL606	E. coli O16 ST131	E. coli O16 ST144	E. coli O16 ST8281	E. coli UTI89	E. coli CFT073	E. coli 55989	S. e. Typhimurium 12023s	E. coli K-12 O16(-)	E. coli B REL606	E. coli O16 ST131	E. coli O16 ST144	E. coli O16 ST8281				vector	EcoKI	EcoCFT_I	EcoRI	EcoRV	EcoCFT_II	EcoPI	RexAB	PifA	Fun/Z	Old
			1	1000000000	80000000	600000	30000	500	1000	10000	500000000	700000000	1100000000	100000000	700000000		1e-06										0	0	0	0	0	0	0	0	1			1	1	0.08	0.0006	3e-05	5e-07	1e-06	1e-05	0.5	0.7	1.1	0.1
			2	180000000																															1			2	1
			3	1200000000	50000000	1200000	50000	110	2000	12000	1500000000	1300000000	1600000000	60000000	1800000000		1e-06	1300000000													0							3	1	0.0416667	0.001	4.16667e-05	9.16667e-08	1.66667e-06	1e-05	1.25	1.08333	1.33333	0.05
			4	800000000																							0	0	0	0		0	0	0	1			4	1
			5	900000000	90000000	900000	43000	430	4600	26000	1300000000	1500000000	1200000000	470000000	1800000000		1e-06	900000000													0							5	1	0.1	0.001	4.77778e-05	4.77778e-07	5.11111e-06	2.88889e-05	1.44444	1.66667	1.33333	0.522222
			6	410000000																							0	0	0	0		0	0	0	1			6	1
			7	1000000000			21000	2200	5000	50000			500000000	120000000			1e-06	1000000000									0	0	0	0	0	0	1	0	1			7	1			2.1e-05	2.2e-06	5e-06	5e-05			0.5	0.12
			8	1200000000			12000	500	9000	40000			1000000000	300000000																								8	1			1e-05	4.16667e-07	7.5e-06	3.33333e-05			0.833333	0.25
			9	1300000000										300000000																		0	0	0	1			9	1										0.230769
			10	1500000000										400000000																								10	1										0.266667
			11																																			11
			12																																			12
			13																																			13
			14																																			14
			15																																			15
			16																																			16
			17																																			17
			18																																			18
			19																																			19
			20																																			20
			21																																			21
			22																																			22
			23																																			23
			24																																			24
		Escherichia phage SandraMuster (Bas78)	experiment #	plaque-forming units (pfu) in a 2.5 µl spot of serial dilutions of phage stock																							lysis observed (yes=1, no=0)										Escherichia phage SandraMuster (Bas78)	experiment #	efficiency of plating
				vector	EcoKI	EcoCFT_I	EcoRI	EcoRV	EcoCFT_II	EcoPI	RexAB	PifA	Fun/Z	Old	Tin	K12 prophages	wbbL(-)	ΔnfrA	E. coli UTI89	E. coli CFT073	E. coli 55989	S. e. Typhimurium 12023s	E. coli B REL606	E. coli O16 ST131	E. coli O16 ST144	E. coli O16 ST8281	E. coli UTI89	E. coli CFT073	E. coli 55989	S. e. Typhimurium 12023s	E. coli K-12 O16(-)	E. coli B REL606	E. coli O16 ST131	E. coli O16 ST144	E. coli O16 ST8281				vector	EcoKI	EcoCFT_I	EcoRI	EcoRV	EcoCFT_II	EcoPI	RexAB	PifA	Fun/Z	Old
			1	70000000	2000000	40000	1000	1e-06	140	3100	40000000	60000000	50000000	8000000	70000000		1e-06										0	0	0	0	0	0	0	0	0			1	1	0.0285714	0.000571429	1.42857e-05	1.42857e-14	2e-06	4.42857e-05	0.571429	0.857143	0.714286	0.114286
			2	50000000																															1			2	1
			3	70000000	1300000	18000	600	40	500	1500	130000000	80000000	100000000	9000000	60000000		1e-06	40000000													0							3	1	0.0185714	0.000257143	8.57143e-06	5.71429e-07	7.14286e-06	2.14286e-05	1.85714	1.14286	1.42857	0.128571
			4	80000000					700																		0	0	0	0		0	0	0	1			4	1					8.75e-06
			5	80000000	2200000	18000	190	10	210	2000	80000000	60000000	100000000	1500000	38000000		1e-06	50000000													0							5	1	0.0275	0.000225	2.375e-06	1.25e-07	2.625e-06	2.5e-05	1	0.75	1.25	0.01875
			6	30000000					700																		0	0	0	0		0	0	0	1			6	1					2.33333e-05
			7	27000000			180	1e-06	290	5000			30000000	1600000			1e-06	30000000									0	0	0	0	0	0	0	0	1			7	1			6.66667e-06	3.7037e-14	1.07407e-05	0.000185185			1.11111	0.0592593
			8	140000000			120	1	3500	11000			80000000	10000000																								8	1			8.57143e-07	7.14286e-09	2.5e-05	7.85714e-05			0.571429	0.0714286
			9	190000000										70000000																		0	0	0	1			9	1										0.368421
			10	300000000										40000000																								10	1										0.133333
			11																																			11
			12																																			12
			13																																			13
			14																																			14
			15																																			15
			16																																			16
			17																																			17
			18																																			18
			19																																			19
			20																																			20
			21																																			21
			22																																			22
			23																																			23
			24																																			24
		Escherichia phage SusanneMuster (Bas79)	experiment #	plaque-forming units (pfu) in a 2.5 µl spot of serial dilutions of phage stock																							lysis observed (yes=1, no=0)										Escherichia phage SusanneMuster (Bas79)	experiment #	efficiency of plating
				vector	EcoKI	EcoCFT_I	EcoRI	EcoRV	EcoCFT_II	EcoPI	RexAB	PifA	Fun/Z	Old	Tin	K12 prophages	wbbL(-)	ΔnfrA	E. coli UTI89	E. coli CFT073	E. coli 55989	S. e. Typhimurium 12023s	E. coli B REL606	E. coli O16 ST131	E. coli O16 ST144	E. coli O16 ST8281	E. coli UTI89	E. coli CFT073	E. coli 55989	S. e. Typhimurium 12023s	E. coli K-12 O16(-)	E. coli B REL606	E. coli O16 ST131	E. coli O16 ST144	E. coli O16 ST8281				vector	EcoKI	EcoCFT_I	EcoRI	EcoRV	EcoCFT_II	EcoPI	RexAB	PifA	Fun/Z	Old
			1	140000000	14000000	80000	8000	100	700	9000	150000000	100000000	130000000	10000000	200000000		1e-06										0	0	0	0	0	0	0	0	1			1	1	0.1	0.000571429	5.71429e-05	7.14286e-07	5e-06	6.42857e-05	1.07143	0.714286	0.928571	0.0714286
			2	170000000																															1			2	1
			3	300000000	10000000	130000	8000	100	1100	5000	500000000	500000000	600000000	6000000	150000000		1e-06	300000000													0							3	1	0.0333333	0.000433333	2.66667e-05	3.33333e-07	3.66667e-06	1.66667e-05	1.66667	1.66667	2	0.02
			4	8000000000					60000																		0	0	0	0		0	0	0	1			4	1					7.5e-06
			5	270000000	21000000	38000	11000	30	360	4000	310000000	280000000	290000000	4700000	700000000		1e-06	270000000													0							5	1	0.0777778	0.000140741	4.07407e-05	1.11111e-07	1.33333e-06	1.48148e-05	1.14815	1.03704	1.07407	0.0174074
			6	37000000					500																		0	0	0	0		0	0	0	1			6	1					1.35135e-05
			7	150000000			10000	180	3500	30000			180000000	7000000			1e-06	170000000									0	0	0	0	0	0	0	0	1			7	1			6.66667e-05	1.2e-06	2.33333e-05	0.0002			1.2	0.0466667
			8	1000000000			6000	100	15000	90000			700000000	1000000																								8	1			6e-06	1e-07	1.5e-05	9e-05			0.7	0.001
			9	1700000000										28000000																		0	0	0	1			9	1										0.0164706
			10	1400000000										12000000																								10	1										0.00857143
			11																																			11
			12																																			12
			13																																			13
			14																																			14
			15																																			15
			16																																			16
			17																																			17
			18																																			18
			19																																			19
			20																																			20
			21																																			21
			22																																			22
			23																																			23
			24																																			24
		Escherichia phage ChristineMuster (Bas80)	experiment #	plaque-forming units (pfu) in a 2.5 µl spot of serial dilutions of phage stock																							lysis observed (yes=1, no=0)										Escherichia phage ChristineMuster (Bas80)	experiment #	efficiency of plating
				vector	EcoKI	EcoCFT_I	EcoRI	EcoRV	EcoCFT_II	EcoPI	RexAB	PifA	Fun/Z	Old	Tin	K12 prophages	wbbL(-)	ΔnfrA	E. coli UTI89	E. coli CFT073	E. coli 55989	S. e. Typhimurium 12023s	E. coli B REL606	E. coli O16 ST131	E. coli O16 ST144	E. coli O16 ST8281	E. coli UTI89	E. coli CFT073	E. coli 55989	S. e. Typhimurium 12023s	E. coli K-12 O16(-)	E. coli B REL606	E. coli O16 ST131	E. coli O16 ST144	E. coli O16 ST8281				vector	EcoKI	EcoCFT_I	EcoRI	EcoRV	EcoCFT_II	EcoPI	RexAB	PifA	Fun/Z	Old
			1	250000000	50000000	330000	1300	500	300	5000	180000000	100000000	300000000	240000000	210000000		1e-06										0	0	0	0	0	0	0	0	1			1	1	0.2	0.00132	5.2e-06	2e-06	1.2e-06	2e-05	0.72	0.4	1.2	0.96
			2	400000000																															1			2	1
			3	600000000	50000000	130000	1000	1000	1200	2800	600000000	400000000	800000000	600000000	280000000		1e-06	250000000													0							3	1	0.0833333	0.000216667	1.66667e-06	1.66667e-06	2e-06	4.66667e-06	1	0.666667	1.33333	1
			4	130000000				700	600																		0	0	0	0		0	0	0	1			4	1				5.38462e-06	4.61538e-06
			5	330000000	14000000	210000	2200	110	400	3700	350000000	350000000	270000000	700000000	400000000		1e-06	280000000													0							5	1	0.0424242	0.000636364	6.66667e-06	3.33333e-07	1.21212e-06	1.12121e-05	1.06061	1.06061	0.818182	2.12121
			6	390000000				1200	500																		0	0	0	0		0	0	0	1			6	1				3.07692e-06	1.28205e-06
			7	20000000			40	30	150	400			16000000	30000000			1e-06	25000000									0	0	0	0	0	0	0	0	1			7	1			2e-06	1.5e-06	7.5e-06	2e-05			0.8	1.5
			8	500000000			1800	200	900	13000			600000000	700000000																								8	1			3.6e-06	4e-07	1.8e-06	2.6e-05			1.2	1.4
			9	1800000000			2000							2000000000																		0	0	0	1			9	1			1.11111e-06							1.11111
			10	900000000			900							1300000000																								10	1			1e-06							1.44444
			11																																			11
			12																																			12
			13																																			13
			14																																			14
			15																																			15
			16																																			16
			17																																			17
			18																																			18
			19																																			19
			20																																			20
			21																																			21
			22																																			22
			23																																			23
			24																																			24
		Escherichia phage TanjaMuster (Bas81)	experiment #	plaque-forming units (pfu) in a 2.5 µl spot of serial dilutions of phage stock																							lysis observed (yes=1, no=0)										Escherichia phage TanjaMuster (Bas81)	experiment #	efficiency of plating
				vector	EcoKI	EcoCFT_I	EcoRI	EcoRV	EcoCFT_II	EcoPI	RexAB	PifA	Fun/Z	Old	Tin	K12 prophages	wbbL(-)	ΔnfrA	E. coli UTI89	E. coli CFT073	E. coli 55989	S. e. Typhimurium 12023s	E. coli B REL606	E. coli O16 ST131	E. coli O16 ST144	E. coli O16 ST8281	E. coli UTI89	E. coli CFT073	E. coli 55989	S. e. Typhimurium 12023s	E. coli K-12 O16(-)	E. coli B REL606	E. coli O16 ST131	E. coli O16 ST144	E. coli O16 ST8281				vector	EcoKI	EcoCFT_I	EcoRI	EcoRV	EcoCFT_II	EcoPI	RexAB	PifA	Fun/Z	Old
			1																																			1
			2																																			2
			3																																			3
			4	1200000000	900000	14000000	1000000	1e-06	60000	15000	1700000000	1500000000	1000000000	500000000	1200000000		1e-06	1200000000									0	0	0	0	0	0	1	1	1			4	1	0.00075	0.0116667	0.000833333	8.33333e-16	5e-05	1.25e-05	1.41667	1.25	0.833333	0.416667
			5	1000000000	1800000	3900000	1600000	1e-06	18000	28000	900000000	1200000000	1000000000	1000000000	800000000		1e-06	800000000									0	0	0	0	0	0	1	1	1			5	1	0.0018	0.0039	0.0016	1e-15	1.8e-05	2.8e-05	0.9	1.2	1	1
			6	1100000000	700000	17000000	1700000	1e-06	14000	27000	1000000000	1500000000	1400000000	1500000000	1400000000		1e-06	700000000									0	0	0	0	0	0	1	1	1			6	1	0.000636364	0.0154545	0.00154545	9.09091e-16	1.27273e-05	2.45455e-05	0.909091	1.36364	1.27273	1.36364
			7	800000000			800000	1e-06	15000	28000			400000000	500000000			1e-06	800000000									0	0	0	0	0	0	1	0	1			7	1			0.001	1.25e-15	1.875e-05	3.5e-05			0.5	0.625
			8	3500000000			1000000	30	15000	40000			2400000000	1000000000																								8	1			0.000285714	8.57143e-09	4.28571e-06	1.14286e-05			0.685714	0.285714
			9	2200000000										2100000000																		0	1	1	1			9	1										0.954545
			10	2500000000										2800000000																								10	1										1.12
			11																																			11
			12																																			12
			13																																			13
			14																																			14
			15																																			15
			16																																			16
			17																																			17
			18																																			18
			19																																			19
			20																																			20
			21																																			21
			22																																			22
			23																																			23
			24																																			24
		Escherichia phage KarinMuster (Bas82)	experiment #	plaque-forming units (pfu) in a 2.5 µl spot of serial dilutions of phage stock																							lysis observed (yes=1, no=0)										Escherichia phage KarinMuster (Bas82)	experiment #	efficiency of plating
				vector	EcoKI	EcoCFT_I	EcoRI	EcoRV	EcoCFT_II	EcoPI	RexAB	PifA	Fun/Z	Old	Tin	K12 prophages	wbbL(-)	ΔnfrA	E. coli UTI89	E. coli CFT073	E. coli 55989	S. e. Typhimurium 12023s	E. coli B REL606	E. coli O16 ST131	E. coli O16 ST144	E. coli O16 ST8281	E. coli UTI89	E. coli CFT073	E. coli 55989	S. e. Typhimurium 12023s	E. coli K-12 O16(-)	E. coli B REL606	E. coli O16 ST131	E. coli O16 ST144	E. coli O16 ST8281				vector	EcoKI	EcoCFT_I	EcoRI	EcoRV	EcoCFT_II	EcoPI	RexAB	PifA	Fun/Z	Old
			1	130000000	1500	90000		10	220	3900	100000000	180000000	100000000	120000000	170000000		1e-06										0	0	0	0	0	0	0	0	1			1	1	1.15385e-05	0.000692308		7.69231e-08	1.69231e-06	3e-05	0.769231	1.38462	0.769231	0.923077
			2	80000000																															1			2	1
			3	300000000	4000	150000	40	500	1800	3000	500000000	700000000	300000000	320000000	270000000		1e-06	600000000													0							3	1	1.33333e-05	0.0005	1.33333e-07	1.66667e-06	6e-06	1e-05	1.66667	2.33333	1	1.06667
			4	150000000					1200																		0	0	0	0		0	0	0	1			4	1					8e-06
			5	600000000	4000	150000	120	1e-06	600	4600	1100000000	320000000	380000000	320000000	420000000		1e-06	400000000													0							5	1	6.66667e-06	0.00025	2e-07	1.66667e-15	1e-06	7.66667e-06	1.83333	0.533333	0.633333	0.533333
			6	380000000					1400																		0	0	0	0		0	0	0	1			6	1					3.68421e-06
			7	22000000				10	190	420			19000000	23000000			1e-06	30000000									0	0	0	0	0	0	0	0	1			7	1				4.54545e-07	8.63636e-06	1.90909e-05			0.863636	1.04545
			8	500000000			140	3	1200	10000			700000000	900000000																								8	1			2.8e-07	6e-09	2.4e-06	2e-05			1.4	1.8
			9	2400000000										2600000000																		0	0	0	1			9	1										1.08333
			10	1600000000										1400000000																								10	1										0.875
			11																																			11
			12																																			12
			13																																			13
			14																																			14
			15																																			15
			16																																			16
			17																																			17
			18																																			18
			19																																			19
			20																																			20
			21																																			21
			22																																			22
			23																																			23
			24																																			24
		Escherichia phage Haito (Bas83)	experiment #	plaque-forming units (pfu) in a 2.5 µl spot of serial dilutions of phage stock																							lysis observed (yes=1, no=0)										Escherichia phage Haito (Bas83)	experiment #	efficiency of plating
				vector	EcoKI	EcoCFT_I	EcoRI	EcoRV	EcoCFT_II	EcoPI	RexAB	PifA	Fun/Z	Old	Tin	K12 prophages	wbbL(-)	ΔnfrA	E. coli UTI89	E. coli CFT073	E. coli 55989	S. e. Typhimurium 12023s	E. coli B REL606	E. coli O16 ST131	E. coli O16 ST144	E. coli O16 ST8281	E. coli UTI89	E. coli CFT073	E. coli 55989	S. e. Typhimurium 12023s	E. coli K-12 O16(-)	E. coli B REL606	E. coli O16 ST131	E. coli O16 ST144	E. coli O16 ST8281				vector	EcoKI	EcoCFT_I	EcoRI	EcoRV	EcoCFT_II	EcoPI	RexAB	PifA	Fun/Z	Old
			1	6.4e+10		72000000000	2400000000	320000	3.2e+10	9.2e+08	40000000000	52000000000	36000000000	72000000000	3.2e+10	1e-06	8.4e+08														1							1	1		1.125	0.0375	5e-06	0.5	0.014375	0.625	0.8125	0.5625	1.125
			2	76000000000		28000000000	1.04e+09	760000	60000000000	3200000000	44000000000	3.2e+10	6.8e+10	28000000000	60000000000	1e-06	2000000000														1							2	1		0.368421	0.0136842	1e-05	0.789474	0.0421053	0.578947	0.421053	0.894737	0.368421
			3	60000000		70000000	800000	200	80000000	100000	70000000	70000000	70000000	50000000	70000000	1e-06	5000000						3000000	50000000	18000000	80000000	0	0	0	0	1	1	1	1	1			3	1		1.16667	0.0133333	3.33333e-06	1.33333	0.00166667	1.16667	1.16667	1.16667	0.833333
			4	80000000												1e-06																						4	1
			5	80000000																			2700000	25000000	14000000	100000000	0	0	0	0		1	1	1	1			5	1
			6	100000000																			1000000	100000000	12000000	100000000	0	0	0	0		1	1	1	1			6	1
			7	70000000						500000																												7	1						0.00714286
			8	40000000						800000																												8	1						0.02
			9																																			9
			10																																			10
			11																																			11
			12																																			12
			13																																			13
			14																																			14
			15																																			15
			16																																			16
			17																																			17
			18																																			18
			19																																			19
			20																																			20
			21																																			21
			22																																			22
			23																																			23
			24																																			24
		Escherichia phage JohannBuxtorf (Bas84)	experiment #	plaque-forming units (pfu) in a 2.5 µl spot of serial dilutions of phage stock																							lysis observed (yes=1, no=0)										Escherichia phage JohannBuxtorf (Bas84)	experiment #	efficiency of plating
				vector	EcoKI	EcoCFT_I	EcoRI	EcoRV	EcoCFT_II	EcoPI	RexAB	PifA	Fun/Z	Old	Tin	K12 prophages	wbbL(-)	ΔnfrA	E. coli UTI89	E. coli CFT073	E. coli 55989	S. e. Typhimurium 12023s	E. coli B REL606	E. coli O16 ST131	E. coli O16 ST144	E. coli O16 ST8281	E. coli UTI89	E. coli CFT073	E. coli 55989	S. e. Typhimurium 12023s	E. coli K-12 O16(-)	E. coli B REL606	E. coli O16 ST131	E. coli O16 ST144	E. coli O16 ST8281				vector	EcoKI	EcoCFT_I	EcoRI	EcoRV	EcoCFT_II	EcoPI	RexAB	PifA	Fun/Z	Old
			1	3.6e+08		4e+08	2400000	240000	2e+07	1.52e+07	320000000	2e+08		2.4e+08	2.4e+08	1e-06	8.4e+08														1							1	1		1.11111	0.00666667	0.000666667	0.0555556	0.0422222	0.888889	0.555556		0.666667
			2	3.6e+08		2e+08	2800000	8000	1480000	6.8e+06	1.2e+08	2.4e+08	1.2e+08	160000000	1.24e+08	1e-06	4.8e+08														1							2	1		0.555556	0.00777778	2.22222e-05	0.00411111	0.0188889	0.333333	0.666667	0.333333	0.444444
			3	400000		190000	4000	150	13000	2100	220000	400000	300000	500000	500000	1e-06	1000000						20000	30	1200	90	0	0	0	0	1	1	1	1	1			3	1		0.475	0.01	0.000375	0.0325	0.00525	0.55	1	0.75	1.25
			4	400000												1e-06																						4	1
			5	90000000																			1900000	5000	500000	39000	0	0	0	0		1	1	1	1			5	1
			6	110000000																			300000	9000	180000	8000	0	0	0	0		1	1	1	1			6	1
			7	12000000									15000000																									7	1									1.25
			8	8000000									9000000																									8	1									1.125
			9																																			9
			10																																			10
			11																																			11
			12																																			12
			13																																			13
			14																																			14
			15																																			15
			16																																			16
			17																																			17
			18																																			18
			19																																			19
			20																																			20
			21																																			21
			22																																			22
			23																																			23
			24																																			24
		Escherichia phage RuthEpting (Bas85)	experiment #	plaque-forming units (pfu) in a 2.5 µl spot of serial dilutions of phage stock																							lysis observed (yes=1, no=0)										Escherichia phage RuthEpting (Bas85)	experiment #	efficiency of plating
				vector	EcoKI	EcoCFT_I	EcoRI	EcoRV	EcoCFT_II	EcoPI	RexAB	PifA	Fun/Z	Old	Tin	K12 prophages	wbbL(-)	ΔnfrA	E. coli UTI89	E. coli CFT073	E. coli 55989	S. e. Typhimurium 12023s	E. coli B REL606	E. coli O16 ST131	E. coli O16 ST144	E. coli O16 ST8281	E. coli UTI89	E. coli CFT073	E. coli 55989	S. e. Typhimurium 12023s	E. coli K-12 O16(-)	E. coli B REL606	E. coli O16 ST131	E. coli O16 ST144	E. coli O16 ST8281				vector	EcoKI	EcoCFT_I	EcoRI	EcoRV	EcoCFT_II	EcoPI	RexAB	PifA	Fun/Z	Old
			1	60000000000		44000000000	2800000000	1.6e+06	28000000000	1160000000	6.8e+10	40000000000	36000000000	44000000000	6.8e+10	1e-06	9.2e+08														1							1	1		0.733333	0.0466667	2.66667e-05	0.466667	0.0193333	1.13333	0.666667	0.6	0.733333
			2	24000000000		3.2e+10	9.6e+08	160000	24000000000	8.8e+08	1.6e+10	12000000000	24000000000	12000000000	28000000000	1e-06	1600000000														1							2	1		1.33333	0.04	6.66667e-06	1	0.0366667	0.666667	0.5	1	0.5
			3	80000000		40000000	4000000	2000	50000000	7000	50000000	80000000	40000000	70000000	70000000	1e-06	5000000						1300000	100000000	80000000	50000000	0	0	0	0	1	1	1	1	1			3	1		0.5	0.05	2.5e-05	0.625	8.75e-05	0.625	1	0.5	0.875
			4	70000000												1e-06																						4	1
			5	90000000																			2100000	140000000	120000000	120000000	0	0	0	0		1	1	1	1			5	1
			6	100000000																			1200000	110000000	190000000	80000000	0	0	0	0		1	1	1	1			6	1
			7	400000000																																		7	1
			8	600000000																																		8	1
			9																																			9
			10																																			10
			11																																			11
			12																																			12
			13																																			13
			14																																			14
			15																																			15
			16																																			16
			17																																			17
			18																																			18
			19																																			19
			20																																			20
			21																																			21
			22																																			22
			23																																			23
			24																																			24
		Escherichia phage OliverMaurmann (Bas86)	experiment #	plaque-forming units (pfu) in a 2.5 µl spot of serial dilutions of phage stock																							lysis observed (yes=1, no=0)										Escherichia phage OliverMaurmann (Bas86)	experiment #	efficiency of plating
				vector	EcoKI	EcoCFT_I	EcoRI	EcoRV	EcoCFT_II	EcoPI	RexAB	PifA	Fun/Z	Old	Tin	K12 prophages	wbbL(-)	ΔnfrA	E. coli UTI89	E. coli CFT073	E. coli 55989	S. e. Typhimurium 12023s	E. coli B REL606	E. coli O16 ST131	E. coli O16 ST144	E. coli O16 ST8281	E. coli UTI89	E. coli CFT073	E. coli 55989	S. e. Typhimurium 12023s	E. coli K-12 O16(-)	E. coli B REL606	E. coli O16 ST131	E. coli O16 ST144	E. coli O16 ST8281				vector	EcoKI	EcoCFT_I	EcoRI	EcoRV	EcoCFT_II	EcoPI	RexAB	PifA	Fun/Z	Old
			1	130000000	150000000	220000000	80000000	120000000	210000000	120000000	170000000	150000000	100000000	100000000	150000000		1e-06										0	0	0	0	1	0	1	1	1			1	1	1.15385	1.69231	0.615385	0.923077	1.61538	0.923077	1.30769	1.15385	0.769231	0.769231
			2	100000000																							0						1	1	1			2	1
			3	700000000	300000000	400000000	500000000	400000000	400000000	300000000	500000000	400000000	280000000	600000000	500000000		1e-06	800000000																				3	1	0.428571	0.571429	0.714286	0.571429	0.571429	0.428571	0.714286	0.571429	0.4	0.857143
			4	160000000																							0	0	0	0	1	0	1	1	1			4	1
			5	700000000	370000000	380000000	600000000	240000000	360000000	270000000	700000000	600000000	400000000	600000000	500000000		1e-06	800000000																				5	1	0.528571	0.542857	0.857143	0.342857	0.514286	0.385714	1	0.857143	0.571429	0.857143
			6	100000000																							0	0	0	0	1	1	1	1	1			6	1
			7	220000000			150000000			90000000							1e-06	180000000									0	0	0	0	0	1	1	1	1			7	1			0.681818			0.409091
			8	1300000000																													1	1	1			8	1
			9	1100000000																												0	1	1	1			9	1
			10	1000000000																													1	1	1			10	1
			11																																			11
			12																																			12
			13																																			13
			14																																			14
			15																																			15
			16																																			16
			17																																			17
			18																																			18
			19																																			19
			20																																			20
			21																																			21
			22																																			22
			23																																			23
			24																																			24
		Escherichia phage AnnaHegner (Bas87)	experiment #	plaque-forming units (pfu) in a 2.5 µl spot of serial dilutions of phage stock																							lysis observed (yes=1, no=0)										Escherichia phage AnnaHegner (Bas87)	experiment #	efficiency of plating
				vector	EcoKI	EcoCFT_I	EcoRI	EcoRV	EcoCFT_II	EcoPI	RexAB	PifA	Fun/Z	Old	Tin	K12 prophages	wbbL(-)	ΔnfrA	E. coli UTI89	E. coli CFT073	E. coli 55989	S. e. Typhimurium 12023s	E. coli B REL606	E. coli O16 ST131	E. coli O16 ST144	E. coli O16 ST8281	E. coli UTI89	E. coli CFT073	E. coli 55989	S. e. Typhimurium 12023s	E. coli K-12 O16(-)	E. coli B REL606	E. coli O16 ST131	E. coli O16 ST144	E. coli O16 ST8281				vector	EcoKI	EcoCFT_I	EcoRI	EcoRV	EcoCFT_II	EcoPI	RexAB	PifA	Fun/Z	Old
			1	60000000000		3.2e+10	56000000000	20000000000	56000000000	24000000000	48000000000	56000000000	24000000000	3.2e+10	3.2e+10	320000	1e-06														1							1	1		0.533333	0.933333	0.333333	0.933333	0.4	0.8	0.933333	0.4	0.533333
			2	70000000		110000000	100000000	80000000	90000000	40000000	120000000	80000000	130000000	80000000	110000000	250	1e-06			9000000					14000000	7000000	1	1	0	0	1	1	1	1	1			2	1		1.57143	1.42857	1.14286	1.28571	0.571429	1.71429	1.14286	1.85714	1.14286
			3	100000000												300																						3	1
			4	60000000																19000000					13000000	12000000	1	1	0	0		0	1	1	1			4	1
			5	30000000																9000000					5000000	8000000	1	1	0	0		0	1	1	1			5	1
			6	90000000						100000000																						1						6	1						1.11111
			7	70000000						50000000																						1						7	1						0.714286
			8	3.2e+10		1.6e+10	3200000000	6800000000	12000000000	8000000000	12000000000	3.2e+10	24000000000	8800000000	24000000000	96000	1e-06														1							8	1		0.5	0.1	0.2125	0.375	0.25	0.375	1	0.75	0.275
			9																																			9
			10																																			10
			11																																			11
			12																																			12
			13																																			13
			14																																			14
			15																																			15
			16																																			16
			17																																			17
			18																																			18
			19																																			19
			20																																			20
			21																																			21
			22																																			22
			23																																			23
			24																																			24
		Escherichia phage StefiGeyer (Bas88)	experiment #	plaque-forming units (pfu) in a 2.5 µl spot of serial dilutions of phage stock																							lysis observed (yes=1, no=0)										Escherichia phage StefiGeyer (Bas88)	experiment #	efficiency of plating
				vector	EcoKI	EcoCFT_I	EcoRI	EcoRV	EcoCFT_II	EcoPI	RexAB	PifA	Fun/Z	Old	Tin	K12 prophages	wbbL(-)	ΔnfrA	E. coli UTI89	E. coli CFT073	E. coli 55989	S. e. Typhimurium 12023s	E. coli B REL606	E. coli O16 ST131	E. coli O16 ST144	E. coli O16 ST8281	E. coli UTI89	E. coli CFT073	E. coli 55989	S. e. Typhimurium 12023s	E. coli K-12 O16(-)	E. coli B REL606	E. coli O16 ST131	E. coli O16 ST144	E. coli O16 ST8281				vector	EcoKI	EcoCFT_I	EcoRI	EcoRV	EcoCFT_II	EcoPI	RexAB	PifA	Fun/Z	Old
			1	700000	700000	700000	400000	80000	300000	800000	1200000	800000	500000	700000	1100000		1e-06										0	0	0	0	0	0	0	1	1			1	1	1	1	0.571429	0.114286	0.428571	1.14286	1.71429	1.14286	0.714286	1
			2	1100000																					280000	180000	0						1	1	1			2	1
			3	2300000	2000000	1300000	1000000	1100000	1000000	1300000	1500000	900000	1300000	1200000	1000000		1e-06	2100000													0							3	1	0.869565	0.565217	0.434783	0.478261	0.434783	0.565217	0.652174	0.391304	0.565217	0.521739
			4	600000																						50000	0	0	0	0		0	0	1	1			4	1
			5	800000	300000	1500000	1400000	230000	1300000	800000	1800000	1200000	1200000	1000000	1600000		1e-06	700000													0							5	1	0.375	1.875	1.75	0.2875	1.625	1	2.25	1.5	1.5	1.25
			6	100000																					15000	100000	0	0	0	0		0	0	1	1			6	1
			7	12000000			10000000			5000000							1e-06	12000000							3600000	12000000	0	0	0	0	0	0	1	1	1			7	1			0.833333			0.416667
			8																																			8
			9																																			9
			10																																			10
			11																																			11
			12																																			12
			13																																			13
			14																																			14
			15																																			15
			16																																			16
			17																																			17
			18																																			18
			19																																			19
			20																																			20
			21																																			21
			22																																			22
			23																																			23
			24																																			24
		Escherichia phage KarlSchell (Bas89)	experiment #	plaque-forming units (pfu) in a 2.5 µl spot of serial dilutions of phage stock																							lysis observed (yes=1, no=0)										Escherichia phage KarlSchell (Bas89)	experiment #	efficiency of plating
				vector	EcoKI	EcoCFT_I	EcoRI	EcoRV	EcoCFT_II	EcoPI	RexAB	PifA	Fun/Z	Old	Tin	K12 prophages	wbbL(-)	ΔnfrA	E. coli UTI89	E. coli CFT073	E. coli 55989	S. e. Typhimurium 12023s	E. coli B REL606	E. coli O16 ST131	E. coli O16 ST144	E. coli O16 ST8281	E. coli UTI89	E. coli CFT073	E. coli 55989	S. e. Typhimurium 12023s	E. coli K-12 O16(-)	E. coli B REL606	E. coli O16 ST131	E. coli O16 ST144	E. coli O16 ST8281				vector	EcoKI	EcoCFT_I	EcoRI	EcoRV	EcoCFT_II	EcoPI	RexAB	PifA	Fun/Z	Old
			1	12000000	10000000	10000000	5000000	9000000	2500000	5000000	9000000	7000000	10000000	8000000	10000000		1e-06										0	0	0	0	0	0	1	1	1			1	1	0.833333	0.833333	0.416667	0.75	0.208333	0.416667	0.75	0.583333	0.833333	0.666667
			2	12000000																					500000	1000000	0						1	1	1			2	1
			3	8000000	9000000	6000000	5000000	10000000	6000000	8000000	7000000	6000000	10000000	10000000	8000000		1e-06	10000000													0							3	1	1.125	0.75	0.625	1.25	0.75	1	0.875	0.75	1.25	1.25
			4	6000000																						80000	0	0	0	0		0	1	1	1			4	1
			5	6000000	9000000	13000000	10000000	7000000	3200000	7000000	15000000	7000000	3800000	9000000	11000000		1e-06	9000000													0							5	1	1.5	2.16667	1.66667	1.16667	0.533333	1.16667	2.5	1.16667	0.633333	1.5
			6	700000																					16000	190000	0	0	0	0		0	1	1	1			6	1
			7	5000000			1800000			2800000							1e-06	8000000							180000	1000000	0	0	0	0	0	0	1	1	1			7	1			0.36			0.56
			8																																			8
			9																																			9
			10																																			10
			11																																			11
			12																																			12
			13																																			13
			14																																			14
			15																																			15
			16																																			16
			17																																			17
			18																																			18
			19																																			19
			20																																			20
			21																																			21
			22																																			22
			23																																			23
			24																																			24
		Escherichia phage SkaterBoy (Bas90)	experiment #	plaque-forming units (pfu) in a 2.5 µl spot of serial dilutions of phage stock																							lysis observed (yes=1, no=0)										Escherichia phage SkaterBoy (Bas90)	experiment #	efficiency of plating
				vector	EcoKI	EcoCFT_I	EcoRI	EcoRV	EcoCFT_II	EcoPI	RexAB	PifA	Fun/Z	Old	Tin	K12 prophages	wbbL(-)	ΔnfrA	E. coli UTI89	E. coli CFT073	E. coli 55989	S. e. Typhimurium 12023s	E. coli B REL606	E. coli O16 ST131	E. coli O16 ST144	E. coli O16 ST8281	E. coli UTI89	E. coli CFT073	E. coli 55989	S. e. Typhimurium 12023s	E. coli K-12 O16(-)	E. coli B REL606	E. coli O16 ST131	E. coli O16 ST144	E. coli O16 ST8281				vector	EcoKI	EcoCFT_I	EcoRI	EcoRV	EcoCFT_II	EcoPI	RexAB	PifA	Fun/Z	Old
			1	800000000	700000000	700000000	800000000	700000000	300000000	700000000	700000000	800000000	12000000	1000000000	500000000		1e-06										1	0	0	0	1	0	1	1	1			1	1	0.875	0.875	1	0.875	0.375	0.875	0.875	1	0.015	1.25
			2	500000000																				300000000	380000000	280000000	1						1	1	1			2	1
			3	170000000	200000000	180000000	150000000	130000000	120000000	130000000	140000000	120000000	2500000	130000000	80000000		1e-06	200000000													0							3	1	1.17647	1.05882	0.882353	0.764706	0.705882	0.764706	0.823529	0.705882	0.0147059	0.764706
			4	150000000																				50000000	100000000	120000000	1	0	0	0		0	1	1	1			4	1
			5	220000000	170000000	250000000	190000000	150000000	240000000	240000000	320000000	210000000	1500000	210000000	240000000		1e-06	200000000													0							5	1	0.772727	1.13636	0.863636	0.681818	1.09091	1.09091	1.45455	0.954545	0.00681818	0.954545
			6	20000000																				17000000	2600000	25000000	1	0	0	0		0	1	1	1			6	1
			7	120000000			100000000			100000000							1e-06	110000000						150000000	100000000	100000000	1	0	0	0	0	0	1	1	1			7	1			0.833333			0.833333
			8																																			8
			9																																			9
			10																																			10
			11																																			11
			12																																			12
			13																																			13
			14																																			14
			15																																			15
			16																																			16
			17																																			17
			18																																			18
			19																																			19
			20																																			20
			21																																			21
			22																																			22
			23																																			23
			24																																			24
		Escherichia phage LorandFenyves (Bas91)	experiment #	plaque-forming units (pfu) in a 2.5 µl spot of serial dilutions of phage stock																							lysis observed (yes=1, no=0)										Escherichia phage LorandFenyves (Bas91)	experiment #	efficiency of plating
				vector	EcoKI	EcoCFT_I	EcoRI	EcoRV	EcoCFT_II	EcoPI	RexAB	PifA	Fun/Z	Old	Tin	K12 prophages	wbbL(-)	ΔnfrA	E. coli UTI89	E. coli CFT073	E. coli 55989	S. e. Typhimurium 12023s	E. coli B REL606	E. coli O16 ST131	E. coli O16 ST144	E. coli O16 ST8281	E. coli UTI89	E. coli CFT073	E. coli 55989	S. e. Typhimurium 12023s	E. coli K-12 O16(-)	E. coli B REL606	E. coli O16 ST131	E. coli O16 ST144	E. coli O16 ST8281				vector	EcoKI	EcoCFT_I	EcoRI	EcoRV	EcoCFT_II	EcoPI	RexAB	PifA	Fun/Z	Old
			1	72000000000		112000000000	3.2e+10	88000000000	72000000000	52000000000	104000000000	112000000000	14000000000	76000000000	88000000000	1e-06	1e-06														1							1	1		1.55556	0.444444	1.22222	1	0.722222	1.44444	1.55556	0.194444	1.05556
			2	100000000000		480000000000	116000000000	1.32e+11	148000000000	280000000000	1.32e+11	120000000000	28000000000	108000000000	152000000000	1e-06	1e-06														1							2	1		4.8	1.16	1.32	1.48	2.8	1.32	1.2	0.28	1.08
			3	130000000		120000000	90000000	80000000	170000000	100000000	100000000	100000000	18000000	80000000	100000000	1e-06	1e-06			11000000			2200	60000000		70000000	1	1	0	0	1	1	1	1	1			3	1		0.923077	0.692308	0.615385	1.30769	0.769231	0.769231	0.769231	0.138462	0.615385
			4	130000000												1e-06																						4	1
			5	80000000																10000000			1700	24000000		100000000	1	1	0	0		1	1	1	1			5	1
			6	120000000																12000000			1899	40000000		50000000	1	1	0	0		1	1	1	1			6	1
			7	500000000									170000000																									7	1									0.34
			8																																			8
			9																																			9
			10																																			10
			11																																			11
			12																																			12
			13																																			13
			14																																			14
			15																																			15
			16																																			16
			17																																			17
			18																																			18
			19																																			19
			20																																			20
			21																																			21
			22																																			22
			23																																			23
			24																																			24
		Escherichia phage JacquesWildberger (Bas92)	experiment #	plaque-forming units (pfu) in a 2.5 µl spot of serial dilutions of phage stock																							lysis observed (yes=1, no=0)										Escherichia phage JacquesWildberger (Bas92)	experiment #	efficiency of plating
				vector	EcoKI	EcoCFT_I	EcoRI	EcoRV	EcoCFT_II	EcoPI	RexAB	PifA	Fun/Z	Old	Tin	K12 prophages	wbbL(-)	ΔnfrA	E. coli UTI89	E. coli CFT073	E. coli 55989	S. e. Typhimurium 12023s	E. coli B REL606	E. coli O16 ST131	E. coli O16 ST144	E. coli O16 ST8281	E. coli UTI89	E. coli CFT073	E. coli 55989	S. e. Typhimurium 12023s	E. coli K-12 O16(-)	E. coli B REL606	E. coli O16 ST131	E. coli O16 ST144	E. coli O16 ST8281				vector	EcoKI	EcoCFT_I	EcoRI	EcoRV	EcoCFT_II	EcoPI	RexAB	PifA	Fun/Z	Old
			1	3000000	7000000	7000000	5000000	4000000	400000	4000000	6000000	8000000	150000	4000000	3000000		1e-06										0	0	0	0	0	0	1	0	1			1	1	2.33333	2.33333	1.66667	1.33333	0.133333	1.33333	2	2.66667	0.05	1.33333
			2	2800000																						900000	0						1	1	1			2	1
			3	80000000	30000000	70000000	70000000	10000000	17000000	13000000	25000000	15000000	17000000	12000000	27000000		1e-06	80000000													0							3	1	0.375	0.875	0.875	0.125	0.2125	0.1625	0.3125	0.1875	0.2125	0.15
			4	12000000																						2200000	0	0	0	0		0	1	1	1			4	1
			5	24000000	31000000	50000000	41000000	37000000	16000000	28000000	50000000	39000000	2100000	34000000	60000000		1e-06	60000000													0							5	1	1.29167	2.08333	1.70833	1.54167	0.666667	1.16667	2.08333	1.625	0.0875	1.41667
			6	9000000																						1100000	0	0	0	0		0	1	1	1			6	1
			7	110000000			70000000			80000000							1e-06	60000000								40000000	0	0	0	0	0	0	1	1	1			7	1			0.636364			0.727273
			8																																			8
			9	220000000																						130000000						0	1	1	1			9	1
			10																																			10
			11																																			11
			12																																			12
			13																																			13
			14																																			14
			15																																			15
			16																																			16
			17																																			17
			18																																			18
			19																																			19
			20																																			20
			21																																			21
			22																																			22
			23																																			23
			24																																			24
		Escherichia phage AidaStucki (Bas93)	experiment #	plaque-forming units (pfu) in a 2.5 µl spot of serial dilutions of phage stock																							lysis observed (yes=1, no=0)										Escherichia phage AidaStucki (Bas93)	experiment #	efficiency of plating
				vector	EcoKI	EcoCFT_I	EcoRI	EcoRV	EcoCFT_II	EcoPI	RexAB	PifA	Fun/Z	Old	Tin	K12 prophages	wbbL(-)	ΔnfrA	E. coli UTI89	E. coli CFT073	E. coli 55989	S. e. Typhimurium 12023s	E. coli B REL606	E. coli O16 ST131	E. coli O16 ST144	E. coli O16 ST8281	E. coli UTI89	E. coli CFT073	E. coli 55989	S. e. Typhimurium 12023s	E. coli K-12 O16(-)	E. coli B REL606	E. coli O16 ST131	E. coli O16 ST144	E. coli O16 ST8281				vector	EcoKI	EcoCFT_I	EcoRI	EcoRV	EcoCFT_II	EcoPI	RexAB	PifA	Fun/Z	Old
			1	14000000	18000000	20000000	28000000	5000000	1400000	15000000	17000000	12000000	500000	13000000	19000000		1e-06										0	0	0	0	0	0	1	1	1			1	1	1.28571	1.42857	2	0.357143	0.1	1.07143	1.21429	0.857143	0.0357143	0.928571
			2	30000000																						5000000	0						1	1	1			2	1
			3	13000000	13000000	14000000	14000000	7000000	13000000	11000000	15000000	13000000	500000	10000000	15000000		1e-06	16000000													0							3	1	1	1.07692	1.07692	0.538462	1	0.846154	1.15385	1	0.0384615	0.769231
			4	14000000																						600000	0	0	0	0		0	1	1	1			4	1
			5	25000000	30000000	37000000	31000000	10000000	13000000	23000000	30000000	39000000	250000	30000000	32000000		1e-06	36000000													0							5	1	1.2	1.48	1.24	0.4	0.52	0.92	1.2	1.56	0.01	1.2
			6	9000000																						1300000	0	0	0	0		0	1	1	1			6	1
			7	100000000			100000000			100000000							1e-06	150000000								40000000	0	0	0	0	0	0	1	1	1			7	1			1			1
			8																																			8
			9																																			9
			10																																			10
			11																																			11
			12																																			12
			13																																			13
			14																																			14
			15																																			15
			16																																			16
			17																																			17
			18																																			18
			19																																			19
			20																																			20
			21																																			21
			22																																			22
			23																																			23
			24																																			24
		Escherichia phage ManiMatter (Bas94)	experiment #	plaque-forming units (pfu) in a 2.5 µl spot of serial dilutions of phage stock																							lysis observed (yes=1, no=0)										Escherichia phage ManiMatter (Bas94)	experiment #	efficiency of plating
				vector	EcoKI	EcoCFT_I	EcoRI	EcoRV	EcoCFT_II	EcoPI	RexAB	PifA	Fun/Z	Old	Tin	K12 prophages	wbbL(-)	ΔnfrA	E. coli UTI89	E. coli CFT073	E. coli 55989	S. e. Typhimurium 12023s	E. coli B REL606	E. coli O16 ST131	E. coli O16 ST144	E. coli O16 ST8281	E. coli UTI89	E. coli CFT073	E. coli 55989	S. e. Typhimurium 12023s	E. coli K-12 O16(-)	E. coli B REL606	E. coli O16 ST131	E. coli O16 ST144	E. coli O16 ST8281				vector	EcoKI	EcoCFT_I	EcoRI	EcoRV	EcoCFT_II	EcoPI	RexAB	PifA	Fun/Z	Old
			1	11000000	20000000	13000000	10000000	4000000	2200000	13000000	20000000	10000000	1200000	17000000	12000000		1e-06										1	0	0	0	0	0	0	0	1			1	1	1.81818	1.18182	0.909091	0.363636	0.2	1.18182	1.81818	0.909091	0.109091	1.54545
			2	10000000																						2100000	1						1	1	1			2	1
			3	15000000	17000000	20000000	9000000	9000000	11000000	7000000	13000000	12000000	4000000	6000000	8000000		1e-06	9000000													0							3	1	1.13333	1.33333	0.6	0.6	0.733333	0.466667	0.866667	0.8	0.266667	0.4
			4	8000000																						700000	1	0	0	0		0	0	1	1			4	1
			5	15000000	19000000	25000000	17000000	12000000	12000000	19000000	24000000	16000000	380000	19000000	20000000		1e-06	14000000													0							5	1	1.26667	1.66667	1.13333	0.8	0.8	1.26667	1.6	1.06667	0.0253333	1.26667
			6	10000000																						2000000	1	0	0	0		0	1	1	1			6	1
			7	140000000			120000000			70000000							1e-06	120000000								60000000	1	0	0	0	0	0	1	1	1			7	1			0.857143			0.5
			8																																			8
			9	1600000000																						110000000						0	1	1	1			9	1
			10																																			10
			11																																			11
			12																																			12
			13																																			13
			14																																			14
			15																																			15
			16																																			16
			17																																			17
			18																																			18
			19																																			19
			20																																			20
			21																																			21
			22																																			22
			23																																			23
			24																																			24
		Escherichia phage HelliStehle (Bas95)	experiment #	plaque-forming units (pfu) in a 2.5 µl spot of serial dilutions of phage stock																							lysis observed (yes=1, no=0)										Escherichia phage HelliStehle (Bas95)	experiment #	efficiency of plating
				vector	EcoKI	EcoCFT_I	EcoRI	EcoRV	EcoCFT_II	EcoPI	RexAB	PifA	Fun/Z	Old	Tin	K12 prophages	wbbL(-)	ΔnfrA	E. coli UTI89	E. coli CFT073	E. coli 55989	S. e. Typhimurium 12023s	E. coli B REL606	E. coli O16 ST131	E. coli O16 ST144	E. coli O16 ST8281	E. coli UTI89	E. coli CFT073	E. coli 55989	S. e. Typhimurium 12023s	E. coli K-12 O16(-)	E. coli B REL606	E. coli O16 ST131	E. coli O16 ST144	E. coli O16 ST8281				vector	EcoKI	EcoCFT_I	EcoRI	EcoRV	EcoCFT_II	EcoPI	RexAB	PifA	Fun/Z	Old
			1	50000000	210000	50000	400	50	1e-06	1e-06	40000000	30000000	30000000	9000000	60000000		1e-06										0	0	0	0	0	0	0	0	1			1	1	0.0042	0.001	8e-06	1e-06	2e-14	2e-14	0.8	0.6	0.6	0.18
			2	50000000																							0						0	0	1			2	1
			3	1500000	1200	600	50000	2000	1e-06	1e-06	2300000	1100000	1600000	1700000	1300000		1e-06	1300000													0							3	1	0.0008	0.0004	0.0333333	0.00133333	6.66667e-13	6.66667e-13	1.53333	0.733333	1.06667	1.13333
			4	1500000																							0	0	0	0		0	0	0	0			4	1
			5	1500000	1400	1500	60000	1700	1e-06	1e-06	6000000	2300000	2200000	2000000	2000000		1e-06	1300000													0							5	1	0.000933333	0.001	0.04	0.00113333	6.66667e-13	6.66667e-13	4	1.53333	1.46667	1.33333
			6	3300000																							0	0	0	0		0	0	0	0			6	1
			7	1200000													1e-06	1400000									0	0	0	0	0	0	0	0	0			7	1
			8	1400000																													0	0	0			8	1
			9	1000000																												0	1	1	1			9	1
			10	1800000																													0	0	0			10	1
			11																																			11
			12																																			12
			13																																			13
			14																																			14
			15																																			15
			16																																			16
			17																																			17
			18																																			18
			19																																			19
			20																																			20
			21																																			21
			22																																			22
			23																																			23
			24																																			24
		Escherichia phage RudolfBernhard (Bas96)	experiment #	plaque-forming units (pfu) in a 2.5 µl spot of serial dilutions of phage stock																							lysis observed (yes=1, no=0)										Escherichia phage RudolfBernhard (Bas96)	experiment #	efficiency of plating
				vector	EcoKI	EcoCFT_I	EcoRI	EcoRV	EcoCFT_II	EcoPI	RexAB	PifA	Fun/Z	Old	Tin	K12 prophages	wbbL(-)	ΔnfrA	E. coli UTI89	E. coli CFT073	E. coli 55989	S. e. Typhimurium 12023s	E. coli B REL606	E. coli O16 ST131	E. coli O16 ST144	E. coli O16 ST8281	E. coli UTI89	E. coli CFT073	E. coli 55989	S. e. Typhimurium 12023s	E. coli K-12 O16(-)	E. coli B REL606	E. coli O16 ST131	E. coli O16 ST144	E. coli O16 ST8281				vector	EcoKI	EcoCFT_I	EcoRI	EcoRV	EcoCFT_II	EcoPI	RexAB	PifA	Fun/Z	Old
			1	27000000	3100000	34000000	120000	4000000	13000000	36000000	30000000	40000000	1e-06	18000000	19000000		1e-06										0	0	0	0	0	0	1	1	1			1	1	0.114815	1.25926	0.00444444	0.148148	0.481481	1.33333	1.11111	1.48148	3.7037e-14	0.666667
			2	13000000																				2900000		21000000	0						1	1	1			2	1
			3	25000000	2000000	26000000	230000	6000000	25000000	50000000	28000000	40000000	1e-06	23000000	19000000		1e-06	13000000													0							3	1	0.08	1.04	0.0092	0.24	1	2	1.12	1.6	4e-14	0.92
			4	20000000																				15000000		4000000	0	0	0	0		0	1	1	1			4	1
			5	90000000	2600000	100000000	100000	18000000	31000000	39000000	90000000	32000000	1e-06	60000000	70000000		1e-06	37000000													0							5	1	0.0288889	1.11111	0.00111111	0.2	0.344444	0.433333	1	0.355556	1.11111e-14	0.666667
			6	26000000																				1900000		1400000	0	0	0	0		0	1	1	1			6	1
			7	30000000			100000			12000000							1e-06	33000000						10000000		29000000	0	0	0	0	0	0	1	1	1			7	1			0.00333333			0.4
			8																																			8
			9	270000000																				70000000		120000000						0	1	1	1			9	1
			10																																			10
			11																																			11
			12																																			12
			13																																			13
			14																																			14
			15																																			15
			16																																			16
			17																																			17
			18																																			18
			19																																			19
			20																																			20
			21																																			21
			22																																			22
			23																																			23
			24																																			24
		Escherichia phage HeidiAbel (Bas97)	experiment #	plaque-forming units (pfu) in a 2.5 µl spot of serial dilutions of phage stock																							lysis observed (yes=1, no=0)										Escherichia phage HeidiAbel (Bas97)	experiment #	efficiency of plating
				vector	EcoKI	EcoCFT_I	EcoRI	EcoRV	EcoCFT_II	EcoPI	RexAB	PifA	Fun/Z	Old	Tin	K12 prophages	wbbL(-)	ΔnfrA	E. coli UTI89	E. coli CFT073	E. coli 55989	S. e. Typhimurium 12023s	E. coli B REL606	E. coli O16 ST131	E. coli O16 ST144	E. coli O16 ST8281	E. coli UTI89	E. coli CFT073	E. coli 55989	S. e. Typhimurium 12023s	E. coli K-12 O16(-)	E. coli B REL606	E. coli O16 ST131	E. coli O16 ST144	E. coli O16 ST8281				vector	EcoKI	EcoCFT_I	EcoRI	EcoRV	EcoCFT_II	EcoPI	RexAB	PifA	Fun/Z	Old
			1	100000000	280000	18000000	1400	100000000	40	1800000	120000000	130000000	100000000	140000000	200000000		1e-06										0	0	0	0	0	0	0	0	0			1	1	0.0028	0.18	1.4e-05	1	4e-07	0.018	1.2	1.3	1	1.4
			2	180000000																							0						0	0	0			2	1
			3	800000000	500000	13000000	150	300000000	600	6000000	500000000	300000000	300000000	400000000	500000000		1e-06	200000000													0							3	1	0.000625	0.01625	1.875e-07	0.375	7.5e-07	0.0075	0.625	0.375	0.375	0.5
			4	60000000			700																				0	0	0	0		0	0	1	0			4	1			1.16667e-05
			5	180000000	100000	20000000	400	210000000	110	300000	230000000	130000000	180000000	160000000	230000000		1e-06	120000000													0							5	1	0.000555556	0.111111	2.22222e-06	1.16667	6.11111e-07	0.00166667	1.27778	0.722222	1	0.888889
			6	70000000			800																				0	0	0	0		0	0	1	1			6	1			1.14286e-05
			7	50000000			500			700000							1e-06	40000000									0	0	0	0	0	0	0	0	0			7	1			1e-05			0.014
			8																																			8
			9	100000000																												0	0	0	0			9	1
			10																																			10
			11																																			11
			12																																			12
			13																																			13
			14																																			14
			15																																			15
			16																																			16
			17																																			17
			18																																			18
			19																																			19
			20																																			20
			21																																			21
			22																																			22
			23																																			23
			24																																			24
		Escherichia phage HerrmannAdler (Bas98)	experiment #	plaque-forming units (pfu) in a 2.5 µl spot of serial dilutions of phage stock																							lysis observed (yes=1, no=0)										Escherichia phage HerrmannAdler (Bas98)	experiment #	efficiency of plating
				vector	EcoKI	EcoCFT_I	EcoRI	EcoRV	EcoCFT_II	EcoPI	RexAB	PifA	Fun/Z	Old	Tin	K12 prophages	wbbL(-)	ΔnfrA	E. coli UTI89	E. coli CFT073	E. coli 55989	S. e. Typhimurium 12023s	E. coli B REL606	E. coli O16 ST131	E. coli O16 ST144	E. coli O16 ST8281	E. coli UTI89	E. coli CFT073	E. coli 55989	S. e. Typhimurium 12023s	E. coli K-12 O16(-)	E. coli B REL606	E. coli O16 ST131	E. coli O16 ST144	E. coli O16 ST8281				vector	EcoKI	EcoCFT_I	EcoRI	EcoRV	EcoCFT_II	EcoPI	RexAB	PifA	Fun/Z	Old
			1	9600000000		10400000000	8800000000	10000000000	10800000000	1e-06	12800000000	11200000000	12800000000	5600000000	11600000000	6000000000	40000														0							1	1		1.08333	0.916667	1.04167	1.125	1.04167e-16	1.33333	1.16667	1.33333	0.583333
			2	13200000000		3.2e+10	8400000000	19600000000	20000000000	1e-06	17600000000	28000000000	36000000000	9600000000	24000000000	2.8e+07	1e-06														0							2	1		2.42424	0.636364	1.48485	1.51515	7.57576e-17	1.33333	2.12121	2.72727	0.727273
			3	13000000		16000000	10000000	12000000	17000000	1e-06	14000000	14000000	12000000	11000000	10000000	7000000	1e-06										1	1	0	0	0	0	1	1	1			3	1		1.23077	0.769231	0.923077	1.30769	7.69231e-14	1.07692	1.07692	0.923077	0.846154
			4	15000000												9000000																						4	1
			5	11000000																							1	1	0	0		0	1	1	1			5	1
			6	12000000																							1	1	0	0		0	1	1	1			6	1
			7	3200000000													1e-06																					7	1
			8																																			8
			9																																			9
			10																																			10
			11																																			11
			12																																			12
			13																																			13
			14																																			14
			15																																			15
			16																																			16
			17																																			17
			18																																			18
			19																																			19
			20																																			20
			21																																			21
			22																																			22
			23																																			23
			24																																			24
		Escherichia phage ManiWeber (Bas99)	experiment #	plaque-forming units (pfu) in a 2.5 µl spot of serial dilutions of phage stock																							lysis observed (yes=1, no=0)										Escherichia phage ManiWeber (Bas99)	experiment #	efficiency of plating
				vector	EcoKI	EcoCFT_I	EcoRI	EcoRV	EcoCFT_II	EcoPI	RexAB	PifA	Fun/Z	Old	Tin	K12 prophages	wbbL(-)	ΔnfrA	E. coli UTI89	E. coli CFT073	E. coli 55989	S. e. Typhimurium 12023s	E. coli B REL606	E. coli O16 ST131	E. coli O16 ST144	E. coli O16 ST8281	E. coli UTI89	E. coli CFT073	E. coli 55989	S. e. Typhimurium 12023s	E. coli K-12 O16(-)	E. coli B REL606	E. coli O16 ST131	E. coli O16 ST144	E. coli O16 ST8281				vector	EcoKI	EcoCFT_I	EcoRI	EcoRV	EcoCFT_II	EcoPI	RexAB	PifA	Fun/Z	Old
			1	4400000000		5200000000	1.72e+09	3600000000	5600000000	1e-06	4400000000	9600000000	4800000000	4400000000	6800000000	4400000000	1e-06														0							1	1		1.18182	0.390909	0.818182	1.27273	2.27273e-16	1	2.18182	1.09091	1
			2	4800000000		2800000000	1600000000	5200000000	7200000000	1e-06	3600000000	3200000000	3200000000	2400000000	3600000000	8e+07	1e-06														0							2	1		0.583333	0.333333	1.08333	1.5	2.08333e-16	0.75	0.666667	0.666667	0.5
			3	12000000		11000000	5000000	13000000	7000000	1e-06	11000000	8000000	6000000	12000000	6000000	8000000	1e-06										0	1	0	0	0	0	1	1	1			3	1		0.916667	0.416667	1.08333	0.583333	8.33333e-14	0.916667	0.666667	0.5	1
			4	10000000												8000000																						4	1
			5	8000000																							0	1	0	0		0	1	1	1			5	1
			6	10000000																							0	1	0	0		0	1	1	1			6	1
			7																																			7
			8																																			8
			9																																			9
			10																																			10
			11																																			11
			12																																			12
			13																																			13
			14																																			14
			15																																			15
			16																																			16
			17																																			17
			18																																			18
			19																																			19
			20																																			20
			21																																			21
			22																																			22
			23																																			23
			24																																			24
		Escherichia phage HansTraber (Bas100)	experiment #	plaque-forming units (pfu) in a 2.5 µl spot of serial dilutions of phage stock																							lysis observed (yes=1, no=0)										Escherichia phage HansTraber (Bas100)	experiment #	efficiency of plating
				vector	EcoKI	EcoCFT_I	EcoRI	EcoRV	EcoCFT_II	EcoPI	RexAB	PifA	Fun/Z	Old	Tin	K12 prophages	wbbL(-)	ΔnfrA	E. coli UTI89	E. coli CFT073	E. coli 55989	S. e. Typhimurium 12023s	E. coli B REL606	E. coli O16 ST131	E. coli O16 ST144	E. coli O16 ST8281	E. coli UTI89	E. coli CFT073	E. coli 55989	S. e. Typhimurium 12023s	E. coli K-12 O16(-)	E. coli B REL606	E. coli O16 ST131	E. coli O16 ST144	E. coli O16 ST8281				vector	EcoKI	EcoCFT_I	EcoRI	EcoRV	EcoCFT_II	EcoPI	RexAB	PifA	Fun/Z	Old
			1	3600000000		6800000000	2560000000	6000000000	5200000000	1e-06	8400000000	6800000000	5200000000	5200000000	6000000000	3.72e+09	1e-06														0							1	1		1.88889	0.711111	1.66667	1.44444	2.77778e-16	2.33333	1.88889	1.44444	1.44444
			2	6000000000		6800000000	1600000000	7600000000	7600000000	1e-06	6400000000	5600000000	7600000000	6000000000	13200000000	9.6e+07	1e-06														0							2	1		1.13333	0.266667	1.26667	1.26667	1.66667e-16	1.06667	0.933333	1.26667	1
			3	9000000		11000000	6000000	6000000	8000000	1e-06	8000000	10000000	8000000	9000000	9000000	6000000	1e-06										1	1	0	0	0	0	1	1	1			3	1		1.22222	0.666667	0.666667	0.888889	1.11111e-13	0.888889	1.11111	0.888889	1
			4	10000000												9000000																						4	1
			5	10000000																							0	1	0	0		0	1	1	1			5	1
			6	8000000																							0	1	0	0		0	1	1	1			6	1
			7																																			7
			8																																			8
			9																																			9
			10																																			10
			11																																			11
			12																																			12
			13																																			13
			14																																			14
			15																																			15
			16																																			16
			17																																			17
			18																																			18
			19																																			19
			20																																			20
			21																																			21
			22																																			22
			23																																			23
			24																																			24
		Escherichia phage VerenaGrendelmeier (Bas101)	experiment #	plaque-forming units (pfu) in a 2.5 µl spot of serial dilutions of phage stock																							lysis observed (yes=1, no=0)										Escherichia phage VerenaGrendelmeier (Bas101)	experiment #	efficiency of plating
				vector	EcoKI	EcoCFT_I	EcoRI	EcoRV	EcoCFT_II	EcoPI	RexAB	PifA	Fun/Z	Old	Tin	K12 prophages	wbbL(-)	ΔnfrA	E. coli UTI89	E. coli CFT073	E. coli 55989	S. e. Typhimurium 12023s	E. coli B REL606	E. coli O16 ST131	E. coli O16 ST144	E. coli O16 ST8281	E. coli UTI89	E. coli CFT073	E. coli 55989	S. e. Typhimurium 12023s	E. coli K-12 O16(-)	E. coli B REL606	E. coli O16 ST131	E. coli O16 ST144	E. coli O16 ST8281				vector	EcoKI	EcoCFT_I	EcoRI	EcoRV	EcoCFT_II	EcoPI	RexAB	PifA	Fun/Z	Old
			1	24000000000		48000000000	17600000000	16000000000	28000000000	1e-06	17200000000	19200000000	17600000000	16000000000	20800000000	5.6e+07																						1	1		2	0.733333	0.666667	1.16667	4.16667e-17	0.716667	0.8	0.733333	0.666667
			2	60000000000		72000000000	52000000000	60000000000	48000000000	1e-06	3.2e+10	76000000000	60000000000	40000000000	3.2e+10	2.4e+07	1e-06														0							2	1		1.2	0.866667	1	0.8	1.66667e-17	0.533333	1.26667	1	0.666667
			3	80000000		70000000	50000000	70000000	70000000	1e-06	50000000	40000000	40000000	3000000	70000000	70000	1e-06										1	1	0	0	0	0	1	1	1			3	1		0.875	0.625	0.875	0.875	1.25e-14	0.625	0.5	0.5	0.0375
			4	90000000												50000																						4	1
			5	70000000																							1	0	0	0		0	1	1	1			5	1
			6	50000000																							1	0	0	0		0	1	1	1			6	1
			7	120000000													1e-06														0							7	1
			8	150000000													1e-06														0							8	1
			9																																			9
			10																																			10
			11																																			11
			12																																			12
			13																																			13
			14																																			14
			15																																			15
			16																																			16
			17																																			17
			18																																			18
			19																																			19
			20																																			20
			21																																			21
			22																																			22
			23																																			23
			24																																			24
		Escherichia phage MeretOppenheim (Bas102)	experiment #	plaque-forming units (pfu) in a 2.5 µl spot of serial dilutions of phage stock																							lysis observed (yes=1, no=0)										Escherichia phage MeretOppenheim (Bas102)	experiment #	efficiency of plating
				vector	EcoKI	EcoCFT_I	EcoRI	EcoRV	EcoCFT_II	EcoPI	RexAB	PifA	Fun/Z	Old	Tin	K12 prophages	wbbL(-)	ΔnfrA	E. coli UTI89	E. coli CFT073	E. coli 55989	S. e. Typhimurium 12023s	E. coli B REL606	E. coli O16 ST131	E. coli O16 ST144	E. coli O16 ST8281	E. coli UTI89	E. coli CFT073	E. coli 55989	S. e. Typhimurium 12023s	E. coli K-12 O16(-)	E. coli B REL606	E. coli O16 ST131	E. coli O16 ST144	E. coli O16 ST8281				vector	EcoKI	EcoCFT_I	EcoRI	EcoRV	EcoCFT_II	EcoPI	RexAB	PifA	Fun/Z	Old
			1	7000000	5000000	2000000	6000000	4000000	1e-06	1e-06	8000000	18000	5000000	1300000	4000000		1e-06										0	0	0	0	0	0	1	1	1			1	1	0.714286	0.285714	0.857143	0.571429	1.42857e-13	1.42857e-13	1.14286	0.00257143	0.714286	0.185714
			2	2200000																				1100000	1800000	150000							1	1	1			2	1
			3	900000	700000	150000	1100000	900000	1e-06	1e-06	900000	1800	900000	600000	600000		1e-06	1500000													0							3	1	0.777778	0.166667	1.22222	1	1.11111e-12	1.11111e-12	1	0.002	1	0.666667
			4	4000000																				1000000	1300000	500000	0	0	0	0		0	1	1	1			4	1
			5	1000000	1400000	800000	1400000	1600000	1e-06	1e-06	5000000	23000	800000	1600000	1100000		1e-06	2000000													0							5	1	1.4	0.8	1.4	1.6	1e-12	1e-12	5	0.023	0.8	1.6
			6	19000																				17000	29000	9000	0	0	0	0		0	1	1	1			6	1
			7	5000000					1e-06	1e-06	5000000	90000	6000000				1e-06	5000000						5000000	5000000	2300000	0	0	0	0	0	0	1	1	1			7	1					2e-13	2e-13	1	0.018	1.2
			8	7000000					1e-06	1e-06																												8	1					1.42857e-13	1.42857e-13
			9	7000000																				12000000	5000000	1000000						0	1	1	1			9	1
			10																																			10
			11																																			11
			12																																			12
			13																																			13
			14																																			14
			15																																			15
			16																																			16
			17																																			17
			18																																			18
			19																																			19
			20																																			20
			21																																			21
			22																																			22
			23																																			23
			24																																			24
		Escherichia phage EmilieLinder (Bas103)	experiment #	plaque-forming units (pfu) in a 2.5 µl spot of serial dilutions of phage stock																							lysis observed (yes=1, no=0)										Escherichia phage EmilieLinder (Bas103)	experiment #	efficiency of plating
				vector	EcoKI	EcoCFT_I	EcoRI	EcoRV	EcoCFT_II	EcoPI	RexAB	PifA	Fun/Z	Old	Tin	K12 prophages	wbbL(-)	ΔnfrA	E. coli UTI89	E. coli CFT073	E. coli 55989	S. e. Typhimurium 12023s	E. coli B REL606	E. coli O16 ST131	E. coli O16 ST144	E. coli O16 ST8281	E. coli UTI89	E. coli CFT073	E. coli 55989	S. e. Typhimurium 12023s	E. coli K-12 O16(-)	E. coli B REL606	E. coli O16 ST131	E. coli O16 ST144	E. coli O16 ST8281				vector	EcoKI	EcoCFT_I	EcoRI	EcoRV	EcoCFT_II	EcoPI	RexAB	PifA	Fun/Z	Old
			1	18000000	5000000	5000000	11000000	4000000	1e-06	12000000	10000000	5000000	8000000	7000000	5000000		1e-06										0	0	0	0	0	0	1	1	1			1	1	0.277778	0.277778	0.611111	0.222222	5.55556e-14	0.666667	0.555556	0.277778	0.444444	0.388889
			2	3100000																				4000000	2800000	500000							1	1	1			2	1
			3	1300000	1300000	1300000	1400000	1500000	1e-06	1500000	1500000	1300000	1000000	1100000	1300000		1e-06	1600000													0							3	1	1	1	1.07692	1.15385	7.69231e-13	1.15385	1.15385	1	0.769231	0.846154
			4	8000000																			300	5000000	1700000	8000	0	0	0	0		1	1	1	1			4	1
			5	11000000	12000000	11000000	17000000	9000000	1e-06	13000000	15000000	11000000	17000000	12000000	17000000		1e-06	12000000													0							5	1	1.09091	1	1.54545	0.818182	9.09091e-14	1.18182	1.36364	1	1.54545	1.09091
			6	17000																				30000	18000		0	0	0	0		1	1	1	1			6	1
			7	4000000					1e-06	5000000	7000000	3400000	7000000				1e-06	10000000					200	8000000	7000000	2800000	0	0	0	0	0	1	1	1	1			7	1					2.5e-13	1.25	1.75	0.85	1.75
			8	8000000					1e-06	9000000																												8	1					1.25e-13	1.125
			9	14000000																			800	50000000	12000000	8000000						1	1	1	1			9	1
			10																																			10
			11																																			11
			12																																			12
			13																																			13
			14																																			14
			15																																			15
			16																																			16
			17																																			17
			18																																			18
			19																																			19
			20																																			20
			21																																			21
			22																																			22
			23																																			23
			24																																			24
		Escherichia phage AnnaIndermaur (Bas104)	experiment #	plaque-forming units (pfu) in a 2.5 µl spot of serial dilutions of phage stock																							lysis observed (yes=1, no=0)										Escherichia phage AnnaIndermaur (Bas104)	experiment #	efficiency of plating
				vector	EcoKI	EcoCFT_I	EcoRI	EcoRV	EcoCFT_II	EcoPI	RexAB	PifA	Fun/Z	Old	Tin	K12 prophages	wbbL(-)	ΔnfrA	E. coli UTI89	E. coli CFT073	E. coli 55989	S. e. Typhimurium 12023s	E. coli B REL606	E. coli O16 ST131	E. coli O16 ST144	E. coli O16 ST8281	E. coli UTI89	E. coli CFT073	E. coli 55989	S. e. Typhimurium 12023s	E. coli K-12 O16(-)	E. coli B REL606	E. coli O16 ST131	E. coli O16 ST144	E. coli O16 ST8281				vector	EcoKI	EcoCFT_I	EcoRI	EcoRV	EcoCFT_II	EcoPI	RexAB	PifA	Fun/Z	Old
			1	8000000	900000	8000	4000000	4000	1e-06	1e-06	700000	1000000	6000000	5000000	4000000		1e-06										0	0	0	0	0	0	1	1	1			1	1	0.1125	0.001	0.5	0.0005	1.25e-13	1.25e-13	0.0875	0.125	0.75	0.625
			2	2200000																				28000000	1000000	500000							1	1	1			2	1
			3	1200000	1200000	3000	1500000	2500	1e-06	1e-06	800000	700000	1300000	1200000	1400000		1e-06	1100000													0							3	1	1	0.0025	1.25	0.00208333	8.33333e-13	8.33333e-13	0.666667	0.583333	1.08333	1
			4	5000000																				7000000	1700000	900000	0	1	0	0		0	1	1	1			4	1
			5	2500000	2400000	13000	3800000	3100	1e-06	1e-06	5000000	1600000	1200000	2100000	2500000		1e-06	5000000													0							5	1	0.96	0.0052	1.52	0.00124	4e-13	4e-13	2	0.64	0.48	0.84
			6	24000																				1200000	46000		0	1	0	0		0	1	1	1			6	1
			7	800000					1e-06	1e-06	900000	700000	800000				1e-06	4000000						13000000	3000000	50000	0	1	0	0	0	0	1	1	1			7	1					1.25e-12	1.25e-12	1.125	0.875	1
			8	9000000					1e-06	1e-06																												8	1					1.11111e-13	1.11111e-13
			9	2000000																				100000000	7000000	80000						0	1	1	1			9	1
			10																																			10
			11																																			11
			12																																			12
			13																																			13
			14																																			14
			15																																			15
			16																																			16
			17																																			17
			18																																			18
			19																																			19
			20																																			20
			21																																			21
			22																																			22
			23																																			23
			24																																			24
		Escherichia phage ElsieAttenhofer (Bas105)	experiment #	plaque-forming units (pfu) in a 2.5 µl spot of serial dilutions of phage stock																							lysis observed (yes=1, no=0)										Escherichia phage ElsieAttenhofer (Bas105)	experiment #	efficiency of plating
				vector	EcoKI	EcoCFT_I	EcoRI	EcoRV	EcoCFT_II	EcoPI	RexAB	PifA	Fun/Z	Old	Tin	K12 prophages	wbbL(-)	ΔnfrA	E. coli UTI89	E. coli CFT073	E. coli 55989	S. e. Typhimurium 12023s	E. coli B REL606	E. coli O16 ST131	E. coli O16 ST144	E. coli O16 ST8281	E. coli UTI89	E. coli CFT073	E. coli 55989	S. e. Typhimurium 12023s	E. coli K-12 O16(-)	E. coli B REL606	E. coli O16 ST131	E. coli O16 ST144	E. coli O16 ST8281				vector	EcoKI	EcoCFT_I	EcoRI	EcoRV	EcoCFT_II	EcoPI	RexAB	PifA	Fun/Z	Old
			1	9000000	10000000	11000000	13000000	200000	100	1e-06	10000000	1200000	12000000	14000000	13000000		1e-06										0	0	0	0	0	0	0	0	1			1	1	1.11111	1.22222	1.44444	0.0222222	1.11111e-05	1.11111e-13	1.11111	0.133333	1.33333	1.55556
			2	100000000																						500000							0	0	1			2	1
			3	80000000	70000000	40000000	30000000	1800000	8000	1e-06	90000000	600000	80000000	70000000	60000000		1e-06	70000000													0							3	1	0.875	0.5	0.375	0.0225	0.0001	1.25e-14	1.125	0.0075	1	0.875
			4	60000000																						700000	0	0	0	0		0	0	0	1			4	1
			5	80000000	70000000	90000000	20000000	600000	3000	1e-06	60000000	1100000	21000000	90000000	80000000		1e-06	60000000													0							5	1	0.875	1.125	0.25	0.0075	3.75e-05	1.25e-14	0.75	0.01375	0.2625	1.125
			6	2500000																						20000	0	0	0	0		0	0	0	1			6	1
			7	40000000					5000	1e-06	40000000	5000000	50000000				1e-06	80000000								280000	0	0	0	0	0	0	0	0	1			7	1					0.000125	2.5e-14	1	0.125	1.25
			8	40000000					1300	1e-06																												8	1					3.25e-05	2.5e-14
			9	1000000000																						15000000						0	0	0	1			9	1
			10	1600000000																						18000000						0	0	0	1			10	1
			11																																			11
			12																																			12
			13																																			13
			14																																			14
			15																																			15
			16																																			16
			17																																			17
			18																																			18
			19																																			19
			20																																			20
			21																																			21
			22																																			22
			23																																			23
			24																																			24
		Escherichia phage CurroJimenez (Bas106)	experiment #	plaque-forming units (pfu) in a 2.5 µl spot of serial dilutions of phage stock																							lysis observed (yes=1, no=0)										Escherichia phage CurroJimenez (Bas106)	experiment #	efficiency of plating
				vector	EcoKI	EcoCFT_I	EcoRI	EcoRV	EcoCFT_II	EcoPI	RexAB	PifA	Fun/Z	Old	Tin	K12 prophages	wbbL(-)	ΔnfrA	E. coli UTI89	E. coli CFT073	E. coli 55989	S. e. Typhimurium 12023s	E. coli B REL606	E. coli O16 ST131	E. coli O16 ST144	E. coli O16 ST8281	E. coli UTI89	E. coli CFT073	E. coli 55989	S. e. Typhimurium 12023s	E. coli K-12 O16(-)	E. coli B REL606	E. coli O16 ST131	E. coli O16 ST144	E. coli O16 ST8281				vector	EcoKI	EcoCFT_I	EcoRI	EcoRV	EcoCFT_II	EcoPI	RexAB	PifA	Fun/Z	Old
			1	180000000																							0	0	0	0	0	0	0	0	1			1	1
			2	210000000																							0	0	0	0	0	0	0	0	1			2	1
			3	280000000																							0	0	0	0	0	0	0	0	1			3	1
			4	34000000000	20000000	400000000	1e-06	12000	40000000	4600000	20000000000	14000000000	20000000000	20000000000	40000000000		1e-06	22000000000																				4	1	0.000588235	0.0117647	2.94118e-17	3.52941e-07	0.00117647	0.000135294	0.588235	0.411765	0.588235	0.588235
			5	7000000000	10000000	70000000	1e-06	1e-06	2000000	6400000	6000000000	10000000000	10000000000	7000000000	7000000000		1e-06	8000000000																				5	1	0.00142857	0.01	1.42857e-16	1.42857e-16	0.000285714	0.000914286	0.857143	1.42857	1.42857	1
			6	15000000000	6e+07	8.2e+07	4000	1e-06	6e+06	9.2e+06	11000000000	4400000000	9800000000	7200000000	4400000000		1e-06	12000000000																				6	1	0.004	0.00546667	2.66667e-07	6.66667e-17	0.0004	0.000613333	0.733333	0.293333	0.653333	0.48
			7																																			7
			8																																			8
			9																																			9
			10																																			10
			11																																			11
			12																																			12
			13																																			13
			14																																			14
			15																																			15
			16																																			16
			17																																			17
			18																																			18
			19																																			19
			20																																			20
			21																																			21
			22																																			22
			23																																			23
			24																																			24
		Escherichia phage JakobBernoulli (Bas07) on O16(+)	experiment #	plaque-forming units (pfu) in a 2.5 µl spot of serial dilutions of phage stock																							lysis observed (yes=1, no=0)										Escherichia phage JakobBernoulli (Bas07) on O16(+)	experiment #	efficiency of plating
				vector	EcoKI	EcoCFT_I	EcoRI	EcoRV	EcoCFT_II	EcoPI	RexAB	PifA	Fun/Z	Old	Tin	K12 prophages	wbbL(-)	ΔnfrA	E. coli UTI89	E. coli CFT073	E. coli 55989	S. e. Typhimurium 12023s	E. coli B REL606	E. coli O16 ST131	E. coli O16 ST144	E. coli O16 ST8281	E. coli UTI89	E. coli CFT073	E. coli 55989	S. e. Typhimurium 12023s	E. coli K-12 O16(-)	E. coli B REL606	E. coli O16 ST131	E. coli O16 ST144	E. coli O16 ST8281				vector	EcoKI	EcoCFT_I	EcoRI	EcoRV	EcoCFT_II	EcoPI	RexAB	PifA	Fun/Z	Old
			1	8000000	12000000	7000000	1700	7000000	20000	180000	12000000	8000000	10000000	10000000	12000000		9000000										1	1	0	0	1	1	1	1	1			1	1	1.5	0.875	0.0002125	0.875	0.0025	0.0225	1.5	1	1.25	1.25
			2	70000000									50000000	70000000	50000000										1400000		1						1	1	1			2	1									0.714286	1
			3	120000000	50000000	110000000	13000	140000000	90000	1200000	100000000	70000000	120000000	80000000	80000000		70000000	80000000													1							3	1	0.416667	0.916667	0.000108333	1.16667	0.00075	0.01	0.833333	0.583333	1	0.666667
			4	60000000																							1	1	0	0		1	1	1	1			4	1
			5	110000000	90000000	90000000	10000	130000000	90000	700000	90000000	80000000	40000000	90000000	130000000		80000000	130000000													1							5	1	0.818182	0.818182	9.09091e-05	1.18182	0.000818182	0.00636364	0.818182	0.727273	0.363636	0.818182
			6	14000000																							1	1	0	0		1	1	1	1			6	1
			7	80000000					180000	400000	50000000	50000000	100000000				50000000	60000000							800000		1	1	0	0	1	1	1	1	1			7	1					0.00225	0.005	0.625	0.625	1.25
			8																																			8
			9	140000000																					3900000							1	1	1	1			9	1
			10																																			10
			11																																			11
			12																																			12
			13																																			13
			14																																			14
			15																																			15
			16																																			16
			17																																			17
			18																																			18
			19																																			19
			20																																			20
			21																																			21
			22																																			22
			23																																			23
			24																																			24
		Escherichia phage IrisVonRoten (Bas32) on O16(+)	experiment #	plaque-forming units (pfu) in a 2.5 µl spot of serial dilutions of phage stock																							lysis observed (yes=1, no=0)										Escherichia phage IrisVonRoten (Bas32) on O16(+)	experiment #	efficiency of plating
				vector	EcoKI	EcoCFT_I	EcoRI	EcoRV	EcoCFT_II	EcoPI	RexAB	PifA	Fun/Z	Old	Tin	K12 prophages	wbbL(-)	ΔnfrA	E. coli UTI89	E. coli CFT073	E. coli 55989	S. e. Typhimurium 12023s	E. coli B REL606	E. coli O16 ST131	E. coli O16 ST144	E. coli O16 ST8281	E. coli UTI89	E. coli CFT073	E. coli 55989	S. e. Typhimurium 12023s	E. coli K-12 O16(-)	E. coli B REL606	E. coli O16 ST131	E. coli O16 ST144	E. coli O16 ST8281				vector	EcoKI	EcoCFT_I	EcoRI	EcoRV	EcoCFT_II	EcoPI	RexAB	PifA	Fun/Z	Old
			1	38000000	40000000	23000000	11000000	24000000	37000000	33000000	28000000	43000000	1e-06	25000000	28000000		24000000										1	1	0	0	1	1	1	0	1			1	1	1.05263	0.605263	0.289474	0.631579	0.973684	0.868421	0.736842	1.13158	2.63158e-14	0.657895
			2	180000000									1e-06	180000000	80000000											190000000	1						1	0	1			2	1									5.55556e-15	1
			3	230000000	250000000	200000000	150000000	160000000	240000000	230000000	250000000	290000000	1e-06	240000000	180000000		200000000	270000000													1							3	1	1.08696	0.869565	0.652174	0.695652	1.04348	1	1.08696	1.26087	4.34783e-15	1.04348
			4	170000000																							1	1	0	0		1	1	0	1			4	1
			5	280000000	370000000	290000000	210000000	260000000	310000000	230000000	280000000	290000000	1e-06	280000000	140000000		70000000	170000000													1							5	1	1.32143	1.03571	0.75	0.928571	1.10714	0.821429	1	1.03571	3.57143e-15	1
			6	230000000																							1	1	0	0		1	1	0	1			6	1
			7	280000000					190000000	290000000	250000000	220000000	1e-06				160000000	200000000								250000000	1	1	0	0	1	1	1	0	1			7	1					0.678571	1.03571	0.892857	0.785714	3.57143e-15
			8																																			8
			9	29000000																						32000000						1	1	0	1			9	1
			10																																			10
			11																																			11
			12																																			12
			13																																			13
			14																																			14
			15																																			15
			16																																			16
			17																																			17
			18																																			18
			19																																			19
			20																																			20
			21																																			21
			22																																			22
			23																																			23
			24																																			24
		Escherichia phage PaulScherrer (Bas60) on O16(+)	experiment #	plaque-forming units (pfu) in a 2.5 µl spot of serial dilutions of phage stock																							lysis observed (yes=1, no=0)										Escherichia phage PaulScherrer (Bas60) on O16(+)	experiment #	efficiency of plating
				vector	EcoKI	EcoCFT_I	EcoRI	EcoRV	EcoCFT_II	EcoPI	RexAB	PifA	Fun/Z	Old	Tin	K12 prophages	wbbL(-)	ΔnfrA	E. coli UTI89	E. coli CFT073	E. coli 55989	S. e. Typhimurium 12023s	E. coli B REL606	E. coli O16 ST131	E. coli O16 ST144	E. coli O16 ST8281	E. coli UTI89	E. coli CFT073	E. coli 55989	S. e. Typhimurium 12023s	E. coli K-12 O16(-)	E. coli B REL606	E. coli O16 ST131	E. coli O16 ST144	E. coli O16 ST8281				vector	EcoKI	EcoCFT_I	EcoRI	EcoRV	EcoCFT_II	EcoPI	RexAB	PifA	Fun/Z	Old
			1	30000000	15000000	17000000	1e-06	1e-06	8000000	1e-06	20000000	80000000	8000000	28000000	40000000		30000000										1	1	1	1	1	1	1	1	1			1	1	0.5	0.566667	3.33333e-14	3.33333e-14	0.266667	3.33333e-14	0.666667	2.66667	0.266667	0.933333
			2	40000000									500000	30000000	50000000											50000000	1						1	1	1			2	1									0.0125	0.75
			3	120000000	40000000	40000000	1e-06	1e-06	14000000	1e-06	70000000	100000000	19000000	60000000	140000000		50000000	110000000													1							3	1	0.333333	0.333333	8.33333e-15	8.33333e-15	0.116667	8.33333e-15	0.583333	0.833333	0.158333	0.5
			4	70000000																							1	1	0	1		1	1	1	1			4	1
			5	26000000	17000000	22000000	1e-06	1e-06	6000000	1e-06	15000000	37000000	3600000	31000000	26000000		16000000	28000000													1							5	1	0.653846	0.846154	3.84615e-14	3.84615e-14	0.230769	3.84615e-14	0.576923	1.42308	0.138462	1.19231
			6	41000000																							1	1	0	1		1	1	1	1			6	1
			7	80000000					40000000	1e-06	90000000	60000000	6000000				100000000	80000000								110000000	1	1	0	1	1	1	1	1	1			7	1					0.5	1.25e-14	1.125	0.75	0.075
			8																																			8
			9	500000000																						500000000						1	1	1	1			9	1
			10																																			10
			11																																			11
			12																																			12
			13																																			13
			14																																			14
			15																																			15
			16																																			16
			17																																			17
			18																																			18
			19																																			19
			20																																			20
			21																																			21
			22																																			22
			23																																			23
			24																																			24
		Escherichia phage EmilieFrey (Bas61) on O16(+)	experiment #	plaque-forming units (pfu) in a 2.5 µl spot of serial dilutions of phage stock																							lysis observed (yes=1, no=0)										Escherichia phage EmilieFrey (Bas61) on O16(+)	experiment #	efficiency of plating
				vector	EcoKI	EcoCFT_I	EcoRI	EcoRV	EcoCFT_II	EcoPI	RexAB	PifA	Fun/Z	Old	Tin	K12 prophages	wbbL(-)	ΔnfrA	E. coli UTI89	E. coli CFT073	E. coli 55989	S. e. Typhimurium 12023s	E. coli B REL606	E. coli O16 ST131	E. coli O16 ST144	E. coli O16 ST8281	E. coli UTI89	E. coli CFT073	E. coli 55989	S. e. Typhimurium 12023s	E. coli K-12 O16(-)	E. coli B REL606	E. coli O16 ST131	E. coli O16 ST144	E. coli O16 ST8281				vector	EcoKI	EcoCFT_I	EcoRI	EcoRV	EcoCFT_II	EcoPI	RexAB	PifA	Fun/Z	Old
			1	120000000	30000000	120000000	1e-06	1e-06	15000000	1e-06	100000000	170000000	3000000	170000000	140000000		190000000										1	1	1	1	1	1	1	1	1			1	1	0.25	1	8.33333e-15	8.33333e-15	0.125	8.33333e-15	0.833333	1.41667	0.025	1.41667
			2	210000000									5000000	150000000	230000000											190000000	1						1	1	1			2	1									0.0238095	0.714286
			3	600000000	130000000	160000000	1e-06	1e-06	20000000	1e-06	170000000	100000000	1000000	160000000	130000000		120000000	1e-06													1							3	1	0.216667	0.266667	1.66667e-15	1.66667e-15	0.0333333	1.66667e-15	0.283333	0.166667	0.00166667	0.266667
			4	160000000																							1	1	0	1		1	1	1	1			4	1
			5	180000000	110000000	160000000	1e-06	1e-06	21000000	1e-06	160000000	190000000	1200000	140000000	250000000		200000000	1e-06													1							5	1	0.611111	0.888889	5.55556e-15	5.55556e-15	0.116667	5.55556e-15	0.888889	1.05556	0.00666667	0.777778
			6	120000000																							1	1	0	1		1	1	1	1			6	1
			7	500000000					50000000	1e-06	120000000	100000000	1200000				180000000	1e-06								400000000	1	1	0	1	1	1	1	1	1			7	1					0.1	2e-15	0.24	0.2	0.0024
			8																																			8
			9	80000000																						90000000						1	1	1	1			9	1
			10																																			10
			11																																			11
			12																																			12
			13																																			13
			14																																			14
			15																																			15
			16																																			16
			17																																			17
			18																																			18
			19																																			19
			20																																			20
			21																																			21
			22																																			22
			23																																			23
			24																																			24
		Escherichia phage JohannJBalmer (Bas62) on O16(+)	experiment #	plaque-forming units (pfu) in a 2.5 µl spot of serial dilutions of phage stock																							lysis observed (yes=1, no=0)										Escherichia phage JohannJBalmer (Bas62) on O16(+)	experiment #	efficiency of plating
				vector	EcoKI	EcoCFT_I	EcoRI	EcoRV	EcoCFT_II	EcoPI	RexAB	PifA	Fun/Z	Old	Tin	K12 prophages	wbbL(-)	ΔnfrA	E. coli UTI89	E. coli CFT073	E. coli 55989	S. e. Typhimurium 12023s	E. coli B REL606	E. coli O16 ST131	E. coli O16 ST144	E. coli O16 ST8281	E. coli UTI89	E. coli CFT073	E. coli 55989	S. e. Typhimurium 12023s	E. coli K-12 O16(-)	E. coli B REL606	E. coli O16 ST131	E. coli O16 ST144	E. coli O16 ST8281				vector	EcoKI	EcoCFT_I	EcoRI	EcoRV	EcoCFT_II	EcoPI	RexAB	PifA	Fun/Z	Old
			1	50000000	19000000	20000000	1e-06	1e-06	9000000	1e-06	50000000	130000000	14000000	50000000	100000000		40000000										1	1	1	1	1	1	1	1	1			1	1	0.38	0.4	2e-14	2e-14	0.18	2e-14	1	2.6	0.28	1
			2	70000000									3000000	170000000	40000000											50000000	1						1	1	1			2	1									0.0428571	2.42857
			3	110000000	150000000	30000000	1e-06	1e-06	3000000	1e-06	230000000	70000000	16000000	60000000	230000000		130000000	1e-06													1							3	1	1.36364	0.272727	9.09091e-15	9.09091e-15	0.0272727	9.09091e-15	2.09091	0.636364	0.145455	0.545455
			4	700000000																							1	1	0	1		1	1	1	1			4	1
			5	150000000	150000000	100000000	1e-06	1e-06	23000000	1e-06	270000000	220000000	37000000	200000000	210000000		180000000	1e-06													1							5	1	1	0.666667	6.66667e-15	6.66667e-15	0.153333	6.66667e-15	1.8	1.46667	0.246667	1.33333
			6	180000000																							1	1	0	1		1	1	1	1			6	1
			7	100000000					30000000	1e-06	60000000	120000000	30000000				50000000	1e-06								130000000	1	1	0	1	1	1	1	1	1			7	1					0.3	1e-14	0.6	1.2	0.3
			8																																			8
			9	120000000																						190000000						1	1	1	1			9	1
			10																																			10
			11																																			11
			12																																			12
			13																																			13
			14																																			14
			15																																			15
			16																																			16
			17																																			17
			18																																			18
			19																																			19
			20																																			20
			21																																			21
			22																																			22
			23																																			23
			24																																			24
		Escherichia phage N4 on O16(+)	experiment #	plaque-forming units (pfu) in a 2.5 µl spot of serial dilutions of phage stock																							lysis observed (yes=1, no=0)										Escherichia phage N4 on O16(+)	experiment #	efficiency of plating
				vector	EcoKI	EcoCFT_I	EcoRI	EcoRV	EcoCFT_II	EcoPI	RexAB	PifA	Fun/Z	Old	Tin	K12 prophages	wbbL(-)	ΔnfrA	E. coli UTI89	E. coli CFT073	E. coli 55989	S. e. Typhimurium 12023s	E. coli B REL606	E. coli O16 ST131	E. coli O16 ST144	E. coli O16 ST8281	E. coli UTI89	E. coli CFT073	E. coli 55989	S. e. Typhimurium 12023s	E. coli K-12 O16(-)	E. coli B REL606	E. coli O16 ST131	E. coli O16 ST144	E. coli O16 ST8281				vector	EcoKI	EcoCFT_I	EcoRI	EcoRV	EcoCFT_II	EcoPI	RexAB	PifA	Fun/Z	Old
			1	230000000	120000000	300000000	240000000	210000000	120000000	14000000	220000000	230000000	180000000	340000000	250000000		240000000										1	0	1	0	1	0	1	0	1			1	1	0.521739	1.30435	1.04348	0.913043	0.521739	0.0608696	0.956522	1	0.782609	1.47826
			2	400000000									250000000	700000000	500000000									120000000		280000000	1						1	0	1			2	1									0.625	1.75
			3	500000000	600000000	600000000	800000000	300000000	500000000	6000000	700000000	1000000000	300000000	250000000	700000000		500000000	1e-06													1							3	1	1.2	1.2	1.6	0.6	1	0.012	1.4	2	0.6	0.5
			4	400000000																							1	0	0	0		0	1	1	0			4	1
			5																																			5
			6	190000000																							1	0	0	0		0	1	1	0			6	1
			7	1200000000					600000000	30000000	1400000000	800000000	800000000				600000000	1e-06						1400000000		1200000000	1	0	0	0	1	0	1	1	1			7	1					0.5	0.025	1.16667	0.666667	0.666667
			8	1200000000	1000000000	800000000	1200000000	1500000000	1000000000	50000000	1400000000	1000000000	900000000	1800000000	800000000		1400000000	1e-06													1							8	1	0.833333	0.666667	1	1.25	0.833333	0.0416667	1.16667	0.833333	0.75	1.5
			9	2700000000																				1100000000		2800000000						0	1	0	1			9	1
			10																																			10
			11																																			11
			12																																			12
			13																																			13
			14																																			14
			15																																			15
			16																																			16
			17																																			17
			18																																			18
			19																																			19
			20																																			20
			21																																			21
			22																																			22
			23																																			23
			24																																			24
		Escherichia phage AlfredRasser (Bas69) on O16(+)	experiment #	plaque-forming units (pfu) in a 2.5 µl spot of serial dilutions of phage stock																							lysis observed (yes=1, no=0)										Escherichia phage AlfredRasser (Bas69) on O16(+)	experiment #	efficiency of plating
				vector	EcoKI	EcoCFT_I	EcoRI	EcoRV	EcoCFT_II	EcoPI	RexAB	PifA	Fun/Z	Old	Tin	K12 prophages	wbbL(-)	ΔnfrA	E. coli UTI89	E. coli CFT073	E. coli 55989	S. e. Typhimurium 12023s	E. coli B REL606	E. coli O16 ST131	E. coli O16 ST144	E. coli O16 ST8281	E. coli UTI89	E. coli CFT073	E. coli 55989	S. e. Typhimurium 12023s	E. coli K-12 O16(-)	E. coli B REL606	E. coli O16 ST131	E. coli O16 ST144	E. coli O16 ST8281				vector	EcoKI	EcoCFT_I	EcoRI	EcoRV	EcoCFT_II	EcoPI	RexAB	PifA	Fun/Z	Old
			1	50000000	50000000	50000000	100000000	80000000	50000000	1500000	30000000	80000000	19000000	100000000	40000000		40000000										1	0	1	0	1	0	1	0	1			1	1	1	1	2	1.6	1	0.03	0.6	1.6	0.38	2
			2	100000000									30000000	50000000	60000000									80000000		40000000	1						1	0	1			2	1									0.3	0.5
			3	80000000	40000000	60000000	70000000	60000000	70000000	4000000	40000000	60000000	70000000	60000000	60000000		60000000	1e-06													1							3	1	0.5	0.75	0.875	0.75	0.875	0.05	0.5	0.75	0.875	0.75
			4	30000000																							1	0	0	0		0	1	1	0			4	1
			5																																			5
			6	31000000																							1	0	0	0		0	1	1	0			6	1
			7	100000000					50000000	1000000	50000000	40000000	80000000				50000000	1e-06						120000000		90000000	1	0	0	0	1	0	1	1	1			7	1					0.5	0.01	0.5	0.4	0.8
			8	1000000000	1100000000	600000000	1000000000	800000000	800000000	40000000	1400000000	1000000000	1200000000	1500000000	400000000		800000000	1e-06													1							8	1	1.1	0.6	1	0.8	0.8	0.04	1.4	1	1.2	1.5
			9	3000000000																				3000000000		3200000000						0	1	0	1			9	1
			10																																			10
			11																																			11
			12																																			12
			13																																			13
			14																																			14
			15																																			15
			16																																			16
			17																																			17
			18																																			18
			19																																			19
			20																																			20
			21																																			21
			22																																			22
			23																																			23
			24																																			24
		Escherichia phage JohannRWettstein (Bas63) on O16(+)	experiment #	plaque-forming units (pfu) in a 2.5 µl spot of serial dilutions of phage stock																							lysis observed (yes=1, no=0)										Escherichia phage JohannRWettstein (Bas63) on O16(+)	experiment #	efficiency of plating
				vector	EcoKI	EcoCFT_I	EcoRI	EcoRV	EcoCFT_II	EcoPI	RexAB	PifA	Fun/Z	Old	Tin	K12 prophages	wbbL(-)	ΔnfrA	E. coli UTI89	E. coli CFT073	E. coli 55989	S. e. Typhimurium 12023s	E. coli B REL606	E. coli O16 ST131	E. coli O16 ST144	E. coli O16 ST8281	E. coli UTI89	E. coli CFT073	E. coli 55989	S. e. Typhimurium 12023s	E. coli K-12 O16(-)	E. coli B REL606	E. coli O16 ST131	E. coli O16 ST144	E. coli O16 ST8281				vector	EcoKI	EcoCFT_I	EcoRI	EcoRV	EcoCFT_II	EcoPI	RexAB	PifA	Fun/Z	Old
			1	220000	130000	90000	150000	1e-06	4000	1e-06	100000	100000	1e-06	50000	110000		1200000										0	0	0	0	1	0	0	0	0			1	1	0.590909	0.409091	0.681818	4.54545e-12	0.0181818	4.54545e-12	0.454545	0.454545	4.54545e-12	0.227273
			2	170000									1e-06	190000	220000												0						0	0	0			2	1									5.88235e-12	1.11765
			3	26000000	18000000	13000000	21000000	40	1400000	1e-06	30000000	27000000	1e-06	19000000	40000000		100000000	60000000													1							3	1	0.692308	0.5	0.807692	1.53846e-06	0.0538462	3.84615e-14	1.15385	1.03846	3.84615e-14	0.730769
			4	15000000																							0	0	0	0		0	1	0	1			4	1
			5	18000000	23000000	4600000	12000000	1e-06	1300000	1e-06	21000000	23000000	1e-06	23000000	27000000		120000000	29000000													1							5	1	1.27778	0.255556	0.666667	5.55556e-14	0.0722222	5.55556e-14	1.16667	1.27778	5.55556e-14	1.27778
			6	2600000																							0	0	0	0		0	1	0	1			6	1
			7	3600000			1000000		400000	1e-06			1e-06	1400000			50000000	2300000									0	0	0	0	1	0	1	0	1			7	1			0.277778		0.111111	2.77778e-13			2.77778e-13	0.388889
			8	14000000			7000000	1	2500000	1e-06			1e-06	12000000																								8	1			0.5	7.14286e-08	0.178571	7.14286e-14			7.14286e-14	0.857143
			9																																			9
			10																																			10
			11																																			11
			12																																			12
			13																																			13
			14																																			14
			15																																			15
			16																																			16
			17																																			17
			18																																			18
			19																																			19
			20																																			20
			21																																			21
			22																																			22
			23																																			23
			24																																			24
		ICTV family (subfamily)	ICTV genus	Bas#	Phage (name)	efficiency of plating (average)																							lysis observed AVERAGES (yes=1, no=0)										ICTV family (subfamily)	ICTV genus	Bas#	Phage (name)	efficiency of plating (stdev)
						vector	EcoKI	EcoCFT_I	EcoRI	EcoRV	EcoCFT_II	EcoPI	RexAB	PifA	Fun/Z	Old	Tin	K12 prophages	wbbL(-)	ΔnfrA	E. coli UTI89	E. coli CFT073	E. coli 55989	S. e. Typhimurium 12023s	E. coli B REL606	E. coli O16 ST131	E. coli O16 ST144	E. coli O16 ST8281	E. coli UTI89	E. coli CFT073	E. coli 55989	S. e. Typhimurium 12023s	E. coli K-12 O16(-)	E. coli B REL606	E. coli O16 ST131	E. coli O16 ST144	E. coli O16 ST8281						vector	EcoKI	EcoCFT_I	EcoRI	EcoRV	EcoCFT_II	EcoPI
		Guernseyvirinae	Kagunavirus	Bas70	Escherichia phage MarieHeimVoegtlin	1	8e-06	0.000508889	6.87778e-06	3.32063e-06	3.75873e-06	3.87667e-05	1.21111	0.794444	0.887778	0.758095	1.12222	#DIV/0!	4.34722e-15	0.781481	#DIV/0!	#DIV/0!	#DIV/0!	#DIV/0!	#DIV/0!	#DIV/0!	#DIV/0!	#DIV/0!	0	0	0	0	0	0	0.2	0	1		Guernseyvirinae	Kagunavirus	Bas70	Escherichia phage MarieHeimVoegtlin	0	4.3589e-06	0.00045211	5.28806e-06	2.57634e-06	2.91189e-06	2.48824e-05
		Guernseyvirinae	Kagunavirus	Bas71	Escherichia phage LotteLoewe	1	1.80303e-05	0.000368831	2.7589e-05	4.49977e-06	2.77565e-06	1.66372e-05	1.15584	1.28788	1.22788	0.175651	1.00866	#DIV/0!	2.23358e-14	1.14948	#DIV/0!	#DIV/0!	#DIV/0!	#DIV/0!	#DIV/0!	#DIV/0!	#DIV/0!	#DIV/0!	0	0	0	0	0	0	0.2	0	1		Guernseyvirinae	Kagunavirus	Bas71	Escherichia phage LotteLoewe	0	1.18175e-05	0.000300929	7.95134e-06	3.19692e-06	2.31171e-06	6.94077e-06
		Guernseyvirinae	Kagunavirus	Bas72	Escherichia phage NicoleGrasset	1	5.27778e-05	0.000147222	1.67179e-05	1.21905e-06	1.80083e-05	0.000165381	1.25	1.26389	0.879524	0.793282	0.597222	#DIV/0!	4.74702e-15	0.496429	#DIV/0!	#DIV/0!	#DIV/0!	#DIV/0!	#DIV/0!	#DIV/0!	#DIV/0!	#DIV/0!	0	0	0	0	0	0	0	0	1		Guernseyvirinae	Kagunavirus	Bas72	Escherichia phage NicoleGrasset	0	4.04689e-05	7.68672e-05	1.35931e-05	9.61898e-07	9.57918e-06	8.72094e-05
		Guernseyvirinae	Kagunavirus	Bas73	Escherichia phage GertrudWoker	1	0.000537745	0.000831699	0.00219882	1.51275e-06	2.82148e-05	8.22059e-05	1.1683	1.15196	1.17137	1.36975e-14	0.834967	#DIV/0!	1.77206e-14	0.889542	#DIV/0!	#DIV/0!	#DIV/0!	#DIV/0!	#DIV/0!	#DIV/0!	#DIV/0!	#DIV/0!	0	0	0	0	0	0	0	0	1		Guernseyvirinae	Kagunavirus	Bas73	Escherichia phage GertrudWoker	0	0.000323799	0.000723107	0.00170876	1.22444e-06	1.94946e-05	6.83541e-05
		Guernseyvirinae	Kagunavirus	Bas74	Escherichia phage SonjaBuckley	1	#DIV/0!	0.0219444	0.00563333	7.88889e-05	0.0180778	0.0791944	1.09444	1.02222	1.57778	0.0361667	1.14444	2.71167e-13	8.37778e-14	#DIV/0!	#DIV/0!	#DIV/0!	#DIV/0!	#DIV/0!	#DIV/0!	0.181481	#DIV/0!	#DIV/0!	0	0	0	0	0	0	1	0	1		Guernseyvirinae	Kagunavirus	Bas74	Escherichia phage SonjaBuckley	0	#DIV/0!	0.0196556	0.00207445	5.23167e-05	0.013537	0.0649893
		Guernseyvirinae	Kagunavirus	Bas75	Escherichia phage AnnaReinhart	1	#DIV/0!	0.00201752	0.00255884	0.000374877	0.0013747	0.00870881	1.39628	1.69349	1.20646	0.0317416	1.33093	1.25305e-14	1.11518e-14	#DIV/0!	#DIV/0!	#DIV/0!	#DIV/0!	#DIV/0!	#DIV/0!	#DIV/0!	#DIV/0!	#DIV/0!	0	0	0	0	0	0	1	0	1		Guernseyvirinae	Kagunavirus	Bas75	Escherichia phage AnnaReinhart	0	#DIV/0!	0.00103435	0.000999651	0.000312186	0.00133459	0.00476955
		Guernseyvirinae	Kagunavirus	Bas76	Escherichia phage VerenaMeyer	1	#DIV/0!	0.00212281	0.00564693	3.51974e-05	0.00416009	0.0233553	0.657895	0.619518	0.574561	0.00629386	0.907895	6.2611e-15	4.18147e-15	#DIV/0!	#DIV/0!	#DIV/0!	#DIV/0!	#DIV/0!	#DIV/0!	#DIV/0!	#DIV/0!	#DIV/0!	0	0	0	0	0	0	1	0	1		Guernseyvirinae	Kagunavirus	Bas76	Escherichia phage VerenaMeyer	0	#DIV/0!	0.00152448	0.00348596	2.8161e-05	0.00404696	0.0207837
			Skatevirus	Bas77	Escherichia phage ClaudiaMuster	1	0.0738889	0.000866667	3.00889e-05	7.37222e-07	4.05556e-06	2.64444e-05	1.06481	1.15	1.02	0.219951	1.4	#DIV/0!	9.86111e-16	1.02778	#DIV/0!	#DIV/0!	#DIV/0!	#DIV/0!	#DIV/0!	#DIV/0!	#DIV/0!	#DIV/0!	0	0	0	0	0	0	0.2	0	1			Skatevirus	Bas77	Escherichia phage ClaudiaMuster	0	0.0296429	0.00023094	1.52735e-05	8.34087e-07	2.68857e-06	1.69495e-05
			Skatevirus	Bas78	Escherichia phage SandraMuster	1	0.024881	0.00035119	6.55119e-06	1.40714e-07	1.13703e-05	7.08942e-05	1.14286	0.916667	1.01508	0.127721	0.777381	#DIV/0!	1.95271e-14	0.76918	#DIV/0!	#DIV/0!	#DIV/0!	#DIV/0!	#DIV/0!	#DIV/0!	#DIV/0!	#DIV/0!	0	0	0	0	0	0	0	0	0.833333			Skatevirus	Bas78	Escherichia phage SandraMuster	0	0.00549041	0.000191408	5.33339e-06	2.46579e-07	9.29426e-06	6.77911e-05
			Skatevirus	Bas79	Escherichia phage SusanneMuster	1	0.0703704	0.000381834	3.94434e-05	4.91746e-07	9.90669e-06	7.71534e-05	1.29541	1.13933	1.18053	0.025935	1.50705	#DIV/0!	5.21164e-15	1.04444	#DIV/0!	#DIV/0!	#DIV/0!	#DIV/0!	#DIV/0!	#DIV/0!	#DIV/0!	#DIV/0!	0	0	0	0	0	0	0	0	1			Skatevirus	Bas79	Escherichia phage SusanneMuster	0	0.033945	0.000219914	2.41752e-05	4.67598e-07	7.76245e-06	7.57737e-05
			Skatevirus	Bas80	Escherichia phage ChristineMuster	1	0.108586	0.000724343	3.03492e-06	2.05165e-06	2.80137e-06	1.63758e-05	0.926869	0.709091	1.0703	1.3624	0.839596	#DIV/0!	1.46742e-14	0.838384	#DIV/0!	#DIV/0!	#DIV/0!	#DIV/0!	#DIV/0!	#DIV/0!	#DIV/0!	#DIV/0!	0	0	0	0	0	0	0	0	1			Skatevirus	Bas80	Escherichia phage ChristineMuster	0	0.0817667	0.000556903	2.19779e-06	1.74621e-06	2.39483e-06	8.40628e-06
			Skatevirus	Bas81	Escherichia phage TanjaMuster	1	0.00106212	0.0103404	0.0010529	1.71429e-09	2.07526e-05	2.22948e-05	1.07525	1.27121	0.858355	0.823652	1.02424	#DIV/0!	9.98106e-16	0.859091	#DIV/0!	#DIV/0!	#DIV/0!	#DIV/0!	#DIV/0!	#DIV/0!	#DIV/0!	#DIV/0!	0	0	0	0	0	0	1	0.8	1			Skatevirus	Bas81	Escherichia phage TanjaMuster	0	0.000641543	0.00589034	0.000543486	3.83326e-09	1.7339e-05	1.01618e-05
			Nonanavirus	Bas82	Escherichia phage KarinMuster	1	1.05128e-05	0.000480769	2.04444e-07	4.40827e-07	4.48755e-06	1.73515e-05	1.42308	1.41709	0.93324	1.04669	0.969231	#DIV/0!	1.45367e-14	1.34343	#DIV/0!	#DIV/0!	#DIV/0!	#DIV/0!	#DIV/0!	#DIV/0!	#DIV/0!	#DIV/0!	0	0	0	0	0	0	0	0	1			Nonanavirus	Bas82	Escherichia phage KarinMuster	0	3.44965e-06	0.00022178	7.34343e-08	7.10405e-07	3.07726e-06	8.91439e-06
			Dhillonvirus	Bas83	Escherichia phage Haito	1	#DIV/0!	0.886696	0.0215058	6.11111e-06	0.874269	0.017058	0.790205	0.800073	0.874635	0.775585	0.818713	7.29886e-15	0.0409247	#DIV/0!	#DIV/0!	#DIV/0!	#DIV/0!	#DIV/0!	0.03125	0.715278	0.198333	1.19444	0	0	0	0	1	1	1	1	1			Dhillonvirus	Bas83	Escherichia phage Haito	0	#DIV/0!	0.449322	0.0138525	3.46944e-06	0.423088	0.0156399
			Dhillonvirus	Bas84	Escherichia phage JohannBuxtorf	1	#DIV/0!	0.713889	0.00814815	0.00035463	0.0307222	0.0221204	0.590741	0.740741	0.864583	0.787037	0.753704	1.25139e-12	2.05556	#DIV/0!	#DIV/0!	#DIV/0!	#DIV/0!	#DIV/0!	0.0246128	7.07912e-05	0.00339731	0.000243687	0	0	0	0	1	1	1	1	1			Dhillonvirus	Bas84	Escherichia phage JohannBuxtorf	0	#DIV/0!	0.346354	0.00169725	0.000322705	0.0257683	0.0186967
			Dhillonvirus	Bas85	Escherichia phage RuthEpting	1	#DIV/0!	0.855556	0.0455556	1.94444e-05	0.697222	0.0186958	0.808333	0.722222	0.7	0.702778	1.05833	6.71101e-15	0.0481667	#DIV/0!	#DIV/0!	#DIV/0!	#DIV/0!	#DIV/0!	0.0171944	1.30185	1.41111	0.919444	0	0	0	0	1	1	1	1	1			Dhillonvirus	Bas85	Escherichia phage RuthEpting	0	#DIV/0!	0.429901	0.00509175	1.10972e-05	0.273904	0.0182979
		Gordonclarkvirinae	Suseptimavirus	Bas86	Escherichia phage OliverMaurmann	1	0.703663	0.935531	0.717158	0.612454	0.900366	0.536613	1.00733	0.860806	0.58022	0.827839	0.860806	#DIV/0!	3.77373e-15	1.03463	#DIV/0!	#DIV/0!	#DIV/0!	#DIV/0!	#DIV/0!	#DIV/0!	#DIV/0!	#DIV/0!	0	0	0	0	0.75	0.4	1	1	1		Gordonclarkvirinae	Suseptimavirus	Bas86	Escherichia phage OliverMaurmann	0	0.393063	0.655543	0.101998	0.292277	0.619883	0.258237
		Gordonclarkvirinae	Suseptimavirus	Bas87	Escherichia phage AnnaHegner	1	#DIV/0!	0.868254	0.820635	0.562897	0.864683	0.609365	0.963095	1.0254	1.00238	0.650397	0.951587	3.72619e-06	4.77788e-15	#DIV/0!	#DIV/0!	0.248413	#DIV/0!	#DIV/0!	#DIV/0!	#DIV/0!	0.194444	0.188889	1	1	0	0	1	0.6	1	1	1		Gordonclarkvirinae	Suseptimavirus	Bas87	Escherichia phage AnnaHegner	0	#DIV/0!	0.609195	0.671417	0.505881	0.459222	0.330596
		Gordonclarkvirinae	Suseptimavirus	Bas88	Escherichia phage StefiGeyer	1	0.748188	1.14674	0.897386	0.293349	0.829451	0.781185	1.53882	1.01139	0.926501	0.923913	1.3354	#DIV/0!	7.99172e-13	0.929348	#DIV/0!	#DIV/0!	#DIV/0!	#DIV/0!	#DIV/0!	#DIV/0!	0.234848	0.561742	0	0	0	0	0	0	0.4	1	1		Gordonclarkvirinae	Suseptimavirus	Bas88	Escherichia phage StefiGeyer	0	0.329705	0.667107	0.591975	0.182058	0.688972	0.345544
		Gordonclarkvirinae	Nieuwekanaalvirus	Bas89	Escherichia phage KarlSchell	1	1.15278	1.25	0.767083	1.05556	0.497222	0.785833	1.375	0.833333	0.905556	1.13889	1.22222	#DIV/0!	1.4375e-13	1.45	#DIV/0!	#DIV/0!	#DIV/0!	#DIV/0!	#DIV/0!	#DIV/0!	0.0335079	0.142024	0	0	0	0	0	0	1	1	1		Gordonclarkvirinae	Nieuwekanaalvirus	Bas89	Escherichia phage KarlSchell	0	0.3342	0.794949	0.61045	0.267879	0.272633	0.355052
		Gordonclarkvirinae	Kuravirus	Bas90	Escherichia phage SkaterBoy	1	0.941399	1.0234	0.894831	0.773841	0.72393	0.890987	1.05102	0.886809	0.0121747	0.98975	0.728832	#DIV/0!	5.00279e-15	1.00074	#DIV/0!	#DIV/0!	#DIV/0!	#DIV/0!	#DIV/0!	0.758333	0.5975	0.860833	1	0	0	0	0.25	0	1	1	1		Gordonclarkvirinae	Kuravirus	Bas90	Escherichia phage SkaterBoy	0	0.209902	0.134235	0.0729641	0.0969144	0.358296	0.140825
		Gordonclarkvirinae	Kuravirus	Bas91	Escherichia phage LorandFenyves	1	#DIV/0!	2.42621	0.765584	1.05254	1.26256	1.43048	1.17789	1.17493	0.238226	0.91698	1.17048	3.85213e-15	2.57207e-15	#DIV/0!	#DIV/0!	0.103205	#DIV/0!	#DIV/0!	1.79994e-05	0.364957	#DIV/0!	0.735043	1	1	0	0	1	1	1	1	1		Gordonclarkvirinae	Kuravirus	Bas91	Escherichia phage LorandFenyves	0	#DIV/0!	2.07994	0.363362	0.381727	0.243161	1.18627
		Gordonclarkvirinae	Kuravirus	Bas92	Escherichia phage JacquesWildberger	1	1.33333	1.76389	1.22159	1	0.3375	0.847443	1.46528	1.49306	0.116667	0.966667	1.27917	#DIV/0!	9.91477e-14	1.34848	#DIV/0!	#DIV/0!	#DIV/0!	#DIV/0!	#DIV/0!	#DIV/0!	#DIV/0!	0.316306	0	0	0	0	0	0	1	0.833333	1		Gordonclarkvirinae	Kuravirus	Bas92	Escherichia phage JacquesWildberger	0	0.979831	0.779883	0.547	0.764898	0.287802	0.523317
		Gordonclarkvirinae	Kuravirus	Bas93	Escherichia phage AidaStucki	1	1.1619	1.3285	1.32923	0.431868	0.54	0.959396	1.18938	1.13905	0.0280586	0.965934	1.26366	#DIV/0!	4.95879e-14	1.39026	#DIV/0!	#DIV/0!	#DIV/0!	#DIV/0!	#DIV/0!	#DIV/0!	#DIV/0!	0.188492	0	0	0	0	0	0	1	1	1		Gordonclarkvirinae	Kuravirus	Bas93	Escherichia phage AidaStucki	0	0.146617	0.219383	0.458238	0.0947671	0.450333	0.0975975
		Gordonclarkvirinae	Kuravirus	Bas94	Escherichia phage ManiMatter	1	1.40606	1.39394	0.874892	0.587879	0.577778	0.853788	1.42828	0.925253	0.133697	1.07071	0.985859	#DIV/0!	5.78463e-14	0.796825	#DIV/0!	#DIV/0!	#DIV/0!	#DIV/0!	#DIV/0!	#DIV/0!	#DIV/0!	0.198964	1	0	0	0	0	0	0.666667	0.833333	1		Gordonclarkvirinae	Kuravirus	Bas94	Escherichia phage ManiMatter	0	0.36308	0.248041	0.218969	0.218434	0.328859	0.42938
				Bas95	Escherichia phage HelliStehle	1	0.00197778	0.0008	0.0244471	0.000822556	4.51111e-13	4.51111e-13	2.11111	0.955556	1.04444	0.882222	1.13333	#DIV/0!	5.46667e-13	0.966667	#DIV/0!	#DIV/0!	#DIV/0!	#DIV/0!	#DIV/0!	#DIV/0!	#DIV/0!	#DIV/0!	0	0	0	0	0	0	0.125	0.125	0.375				Bas95	Escherichia phage HelliStehle	0	0.00192566	0.00034641	0.0214258	0.000718481	3.73353e-13	3.73353e-13
		Schitoviridae; Enquatrovirinae	Gamaleyavirus	Bas96	Escherichia phage RudolfBernhard	1	0.0745679	1.13679	0.00452222	0.196049	0.608642	1.04167	1.07704	1.14568	2.93827e-14	0.751111	0.74716	#DIV/0!	3.03704e-14	0.677037	#DIV/0!	#DIV/0!	#DIV/0!	#DIV/0!	#DIV/0!	0.327749	#DIV/0!	0.656068	0	0	0	0	0	0	1	1	1		Schitoviridae; Enquatrovirinae	Gamaleyavirus	Bas96	Escherichia phage RudolfBernhard	0	0.0432198	0.111862	0.00341256	0.0460532	0.345783	0.771422
		Iiscvirinae	Jilinvirus	Bas97	Escherichia phage HeidiAbel	1	0.00132685	0.102454	8.25083e-06	0.847222	5.87037e-07	0.0102917	1.03426	0.799074	0.791667	0.92963	1.30093	#DIV/0!	9.20139e-15	0.572222	#DIV/0!	#DIV/0!	#DIV/0!	#DIV/0!	#DIV/0!	#DIV/0!	#DIV/0!	#DIV/0!	0	0	0	0	0	0	0	0.333333	0.166667		Iiscvirinae	Jilinvirus	Bas97	Escherichia phage HeidiAbel	0	0.00127626	0.0822176	5.6434e-06	0.417361	1.76238e-07	0.00719616
			Wifcevirus	Bas98	Escherichia phage HerrmannAdler	1	#DIV/0!	1.57945	0.774087	1.14986	1.31595	2.5701e-14	1.24786	1.45493	1.66123	0.71892	1.26525	0.441396	1.04167e-06	#DIV/0!	#DIV/0!	#DIV/0!	#DIV/0!	#DIV/0!	#DIV/0!	#DIV/0!	#DIV/0!	#DIV/0!	1	1	0	0	0	0	1	1	1			Wifcevirus	Bas98	Escherichia phage HerrmannAdler	0	#DIV/0!	0.735318	0.140215	0.296103	0.195207	4.43596e-14
			Wifcevirus	Bas99	Escherichia phage ManiWeber	1	#DIV/0!	0.893939	0.380303	0.994949	1.11869	2.7923e-14	0.888889	1.17172	0.752525	0.833333	0.931818	0.620833	2.7923e-14	#DIV/0!	#DIV/0!	#DIV/0!	#DIV/0!	#DIV/0!	#DIV/0!	#DIV/0!	#DIV/0!	#DIV/0!	0	1	0	0	0	0	1	1	1			Wifcevirus	Bas99	Escherichia phage ManiWeber	0	#DIV/0!	0.299889	0.0426671	0.153085	0.477353	4.79868e-14
			Wifcevirus	Bas100	Escherichia phage HansTraber	1	#DIV/0!	1.41481	0.548148	1.2	1.2	3.71852e-14	1.42963	1.31111	1.2	1.14815	1.62222	0.654	3.71852e-14	#DIV/0!	#DIV/0!	#DIV/0!	#DIV/0!	#DIV/0!	#DIV/0!	#DIV/0!	#DIV/0!	#DIV/0!	0.333333	1	0	0	0	0	1	1	1			Wifcevirus	Bas100	Escherichia phage HansTraber	0	#DIV/0!	0.412959	0.244781	0.503322	0.283714	6.40218e-14
			Wifcevirus	Bas101	Escherichia phage VerenaGrendelmeier	1	#DIV/0!	1.35833	0.741667	0.847222	0.947222	4.18611e-15	0.625	0.855556	0.744444	0.456944	0.758333	0.00104097	6.87917e-15	#DIV/0!	#DIV/0!	#DIV/0!	#DIV/0!	#DIV/0!	#DIV/0!	#DIV/0!	#DIV/0!	#DIV/0!	1	0.333333	0	0	0	0	1	1	1			Wifcevirus	Bas101	Escherichia phage VerenaGrendelmeier	0	#DIV/0!	0.578972	0.121049	0.168394	0.193709	7.20005e-15
		Autographiviridae; Studiervirinae	Teseptimavirus	Bas102	Escherichia phage MeretOppenheim	1	0.964021	0.41746	1.15979	1.05714	5.19365e-13	5.19365e-13	2.03571	0.0113929	0.928571	0.81746	0.779365	#DIV/0!	6.13492e-13	1.55556	#DIV/0!	#DIV/0!	#DIV/0!	#DIV/0!	#DIV/0!	0.871805	0.876757	0.253945	0	0	0	0	0	0	1	1	1		Autographiviridae; Studiervirinae	Teseptimavirus	Bas102	Escherichia phage MeretOppenheim	0	0.378901	0.336594	0.276762	0.516661	4.916e-13	4.916e-13
		Autographiviridae; Studiervirinae	Teseptimavirus	Bas103	Escherichia phage EmilieLinder	1	0.789562	0.759259	1.07783	0.731417	2.58139e-13	1.07547	1.20576	0.781944	1.12728	0.775317	0.941077	#DIV/0!	2.91424e-13	1.60723	#DIV/0!	#DIV/0!	#DIV/0!	#DIV/0!	4.82143e-05	1.85029	0.956338	0.35843	0	0	0	0	0	0.8	1	1	1		Autographiviridae; Studiervirinae	Teseptimavirus	Bas103	Escherichia phage EmilieLinder	0	0.445543	0.416975	0.467172	0.471834	2.94963e-13	0.233177
		Autographiviridae; Studiervirinae	Teseptimavirus	Bas104	Escherichia phage AnnaIndermaur	1	0.690833	0.0029	1.09	0.00127444	5.43889e-13	5.43889e-13	0.969792	0.555833	0.828333	0.821667	0.888889	#DIV/0!	6.52083e-13	2.63889	#DIV/0!	#DIV/0!	#DIV/0!	#DIV/0!	#DIV/0!	26.0755	1.99224	0.127443	0	0.75	0	0	0	0	1	1	1		Autographiviridae; Studiervirinae	Teseptimavirus	Bas104	Escherichia phage AnnaIndermaur	0	0.501251	0.00212838	0.528488	0.000792228	4.91386e-13	4.91386e-13
		Autographiviridae; Studiervirinae	Kayfunavirus	Bas105	Escherichia phage ElsieAttenhofer	1	0.953704	0.949074	0.689815	0.0174074	6.12222e-05	3.72222e-14	0.996528	0.0698958	0.961458	1.18519	1.06481	#DIV/0!	4.02778e-14	1.20833	#DIV/0!	#DIV/0!	#DIV/0!	#DIV/0!	#DIV/0!	#DIV/0!	#DIV/0!	0.00965278	0	0	0	0	0	0	0	0	1		Autographiviridae; Studiervirinae	Kayfunavirus	Bas105	Escherichia phage ElsieAttenhofer	0	0.136319	0.391936	0.65651	0.00858119	4.86574e-05	4.17753e-14
			Lederbergvirus	Bas106	Escherichia phage CurroJimenez	1	0.0020056	0.00907712	8.88889e-08	1.17647e-07	0.000620728	0.000554304	0.726237	0.711223	0.890047	0.689412	0.823268	#DIV/0!	7.96452e-17	0.863305	#DIV/0!	#DIV/0!	#DIV/0!	#DIV/0!	#DIV/0!	#DIV/0!	#DIV/0!	#DIV/0!	0	0	0	0	0	0	0	0	1			Lederbergvirus	Bas106	Escherichia phage CurroJimenez	0	0.00177757	0.00324886	1.5396e-07	2.03771e-07	0.000484667	0.000392836
		Drexlerviridae; Tempevirinae	Hanrivervirus	Bas07	Escherichia phage JakobBernoulli	1	0.911616	0.869949	0.000137247	1.07449	0.00157955	0.0109659	0.944129	0.733902	0.915584	0.933712	1.01569	#DIV/0!	0.765152	0.866162	#DIV/0!	#DIV/0!	#DIV/0!	#DIV/0!	#DIV/0!	#DIV/0!	0.0192857	#DIV/0!	1	1	0	0	1	1	1	1	1		Drexlerviridae; Tempevirinae	Hanrivervirus	Bas07	Escherichia phage JakobBernoulli	0	0.547677	0.0494363	6.57503e-05	0.172934	0.000924584	0.00797373
		Demerecviridae; Markadamsvirinae	Tequintavirus	Bas32	Escherichia phage IrisVonRoten	1	1.15367	0.836848	0.563883	0.751934	0.950719	0.931391	0.929164	1.05347	8.67241e-15	0.925343	0.615974	#DIV/0!	0.580643	0.831781	#DIV/0!	#DIV/0!	#DIV/0!	#DIV/0!	#DIV/0!	#DIV/0!	#DIV/0!	1.01729	1	1	0	0	1	1	1	0	1		Demerecviridae; Markadamsvirinae	Tequintavirus	Bas32	Escherichia phage IrisVonRoten	0	0.146291	0.217083	0.242627	0.156291	0.189442	0.102709
		Stephanstirmvirinae	Justusliebigvirus	Bas60	Escherichia phage PaulScherrer	1	0.495726	0.582051	2.67094e-14	2.67094e-14	0.278526	2.31571e-14	0.737981	1.41827	0.130192	0.84391	1.1875	#DIV/0!	0.820513	0.997863	#DIV/0!	#DIV/0!	#DIV/0!	#DIV/0!	#DIV/0!	#DIV/0!	#DIV/0!	1.20833	1	1	0.25	1	1	1	1	1	1		Stephanstirmvirinae	Justusliebigvirus	Bas60	Escherichia phage PaulScherrer	0	0.160299	0.256756	1.61194e-14	1.61194e-14	0.160904	1.49566e-14
		Stephanstirmvirinae	Justusliebigvirus	Bas61	Escherichia phage EmilieFrey	1	0.359259	0.718519	5.18519e-15	5.18519e-15	0.09375	4.38889e-15	0.561389	0.709722	0.0119086	0.793849	0.966865	#DIV/0!	0.813611	3.07407e-15	#DIV/0!	#DIV/0!	#DIV/0!	#DIV/0!	#DIV/0!	#DIV/0!	#DIV/0!	0.943254	1	1	0.25	1	1	1	1	1	1		Stephanstirmvirinae	Justusliebigvirus	Bas61	Escherichia phage EmilieFrey	0	0.218746	0.395239	3.34873e-15	3.34873e-15	0.0415972	3.16423e-15
		Stephanstirmvirinae	Justusliebigvirus	Bas62	Escherichia phage JohannJBalmer	1	0.914545	0.446465	1.19192e-14	1.19192e-14	0.165152	1.14394e-14	1.37273	1.47576	0.202996	1.32684	1.51558	#DIV/0!	0.920455	8.58586e-15	#DIV/0!	#DIV/0!	#DIV/0!	#DIV/0!	#DIV/0!	#DIV/0!	#DIV/0!	1.19921	1	1	0.25	1	1	1	1	1	1		Stephanstirmvirinae	Justusliebigvirus	Bas62	Escherichia phage JohannJBalmer	0	0.497355	0.201038	7.10238e-15	7.10238e-15	0.111885	5.87793e-15
		Schitoviridae; Enquatrovirinae	Enquatrovirus	phage N4	Escherichia phage N4	1	0.851691	1.057	1.21449	0.921014	0.713768	0.0348841	1.17246	1.125	0.684855	1.30707	1.10091	#DIV/0!	0.927536	1.22222e-15	#DIV/0!	#DIV/0!	#DIV/0!	#DIV/0!	#DIV/0!	0.624691	#DIV/0!	0.912346	1	0	0.25	0	1	0	1	0.5	0.666667		Schitoviridae; Enquatrovirinae	Enquatrovirus	phage N4	Escherichia phage N4	0	0.339503	0.342045	0.334566	0.325073	0.244129	0.0211552
		Schitoviridae; Enquatrovirinae	Enquatrovirus	Bas69	Escherichia phage AlfredRasser	1	0.866667	0.783333	1.29167	1.05	0.79375	0.0325	0.75	0.9375	0.711	1.1875	0.6375	#DIV/0!	0.7125	7.83333e-15	#DIV/0!	#DIV/0!	#DIV/0!	#DIV/0!	#DIV/0!	1	#DIV/0!	0.788889	1	0	0.25	0	1	0	1	0.5	0.666667		Schitoviridae; Enquatrovirinae	Enquatrovirus	Bas69	Escherichia phage AlfredRasser	0	0.321455	0.202073	0.61661	0.47697	0.2125	0.0170783
		Ounavirinae	Felixounavirus	Bas63	Escherichia phage JohannRWettstein	1	0.853665	0.388215	0.586791	4.02474e-07	0.0867865	9.97736e-13	0.925019	0.923595	1.81184e-12	0.766583	1.20814	#DIV/0!	7.46406	1.51923	#DIV/0!	#DIV/0!	#DIV/0!	#DIV/0!	#DIV/0!	#DIV/0!	#DIV/0!	#DIV/0!	0	0	0	0	1	0	0.6	0	0.6		Ounavirinae	Felixounavirus	Bas63	Escherichia phage JohannRWettstein	0	0.370775	0.123552	0.204469	7.58073e-07	0.0612779	1.98561e-12
																																							ICTV family (subfamily)	ICTV genus	Bas#	Phage (name)	probability that EOP is significantly different from vector control (marked if p<0.01) by Student's T-test (two-sample unequal variance / heteroscedastic)
																																											EcoKI	EcoCFT_I	EcoRI	EcoRV	EcoCFT_II	EcoPI	RexAB
																																							Guernseyvirinae	Kagunavirus	Bas70	Escherichia phage MarieHeimVoegtlin	6.33343e-12	6.8204e-08	1.87676e-22	5.75495e-35	1.19968e-34	9.20125e-20	0.184632
																																							Guernseyvirinae	Kagunavirus	Bas71	Escherichia phage LotteLoewe	4.6553e-11	3.02084e-08	9.59444e-22	2.10093e-34	3.00341e-35	9.21775e-17	0.00687293
																																							Guernseyvirinae	Kagunavirus	Bas72	Escherichia phage NicoleGrasset	5.45968e-10	1.9701e-09	8.1944e-21	1.55879e-37	2.02095e-21	1.38916e-17	0.42265
																																							Guernseyvirinae	Kagunavirus	Bas73	Escherichia phage GertrudWoker	3.49863e-08	1.74585e-07	2.06425e-12	5.39459e-25	1.08037e-29	5.24099e-18	0.645583
																																							Guernseyvirinae	Kagunavirus	Bas74	Escherichia phage SonjaBuckley		0.000134597	1.45074e-06	9.1249e-10	6.33477e-05	0.00165633	0.826954
																																							Guernseyvirinae	Kagunavirus	Bas75	Escherichia phage AnnaReinhart		3.58072e-07	3.34812e-07	3.2511e-08	6.57979e-10	7.71661e-06	0.120271
																																							Guernseyvirinae	Kagunavirus	Bas76	Escherichia phage VerenaMeyer		7.77974e-07	4.09676e-06	2.64367e-10	5.50495e-06	0.000150923	0.0654493
																																								Skatevirus	Bas77	Escherichia phage ClaudiaMuster	0.000341329	1.78086e-08	1.30623e-20	1.1616e-25	1.25401e-23	1.98098e-20	0.842806
																																								Skatevirus	Bas78	Escherichia phage SandraMuster	1.05673e-05	1.22209e-08	1.94194e-22	8.87224e-28	1.26861e-31	5.07019e-18	0.741801
																																								Skatevirus	Bas79	Escherichia phage SusanneMuster	0.000444141	1.6133e-08	8.19902e-20	1.14736e-26	4.30555e-32	7.91444e-18	0.254832
																																								Skatevirus	Bas80	Escherichia phage ChristineMuster	0.00279287	1.0353e-07	2.21784e-35	5.57958e-36	3.71245e-35	1.19855e-21	0.557856
																																								Skatevirus	Bas81	Escherichia phage TanjaMuster	1.37484e-07	1.18081e-05	2.10279e-14	5.18184e-35	2.16941e-20	2.55938e-21	0.702442
																																								Nonanavirus	Bas82	Escherichia phage KarinMuster	3.96677e-12	1.64112e-08	1.79753e-15	6.11274e-26	1.67111e-34	1.51568e-21	0.328856
																																								Dhillonvirus	Bas83	Escherichia phage Haito		0.704913	6.67993e-05	4.01239e-12	0.657986	1.53775e-08	0.381963
																																								Dhillonvirus	Bas84	Escherichia phage JohannBuxtorf		0.288786	9.76059e-07	3.47374e-08	0.000235504	0.000121832	0.126987
																																								Dhillonvirus	Bas85	Escherichia phage RuthEpting		0.619453	9.48649e-06	4.1051e-11	0.195632	0.000115878	0.360535
																																							Gordonclarkvirinae	Suseptimavirus	Bas86	Escherichia phage OliverMaurmann	0.321609	0.880418	0.0115582	0.148493	0.806854	0.0370535	0.96978
																																							Gordonclarkvirinae	Suseptimavirus	Bas87	Escherichia phage AnnaHegner		0.743962	0.689038	0.273178	0.660538	0.0574505	0.9341
																																							Gordonclarkvirinae	Suseptimavirus	Bas88	Escherichia phage StefiGeyer	0.316877	0.739875	0.751722	0.021417	0.709867	0.294735	0.369889
																																							Gordonclarkvirinae	Nieuwekanaalvirus	Bas89	Escherichia phage KarlSchell	0.511473	0.640575	0.500924	0.753817	0.0856137	0.314123	0.574315
																																							Gordonclarkvirinae	Kuravirus	Bas90	Escherichia phage SkaterBoy	0.676464	0.791243	0.0633856	0.0561088	0.313672	0.219327	0.824427
																																							Gordonclarkvirinae	Kuravirus	Bas91	Escherichia phage LorandFenyves		0.356896	0.380043	0.833788	0.202364	0.59386	0.48154
																																							Gordonclarkvirinae	Kuravirus	Bas92	Escherichia phage JacquesWildberger	0.615396	0.231877	0.477126	1	0.0575312	0.600801	0.5046
																																							Gordonclarkvirinae	Kuravirus	Bas93	Escherichia phage AidaStucki	0.195928	0.122042	0.246277	0.00914754	0.218879	0.466407	0.00914754
																																							Gordonclarkvirinae	Kuravirus	Bas94	Escherichia phage ManiMatter	0.192341	0.110645	0.336096	0.0822535	0.15618	0.544705	0.275102
																																									Bas95	Escherichia phage HelliStehle	1.24095e-06	4.00641e-08	0.000160748	1.72355e-07	4.64642e-26	4.64642e-26	0.369759
																																							Schitoviridae; Enquatrovirinae	Gamaleyavirus	Bas96	Escherichia phage RudolfBernhard	0.000726241	0.168348	1.11051e-08	0.00109201	0.189009	0.920795	0.184107
																																							Iiscvirinae	Jilinvirus	Bas97	Escherichia phage HeidiAbel	5.44386e-07	0.00278533	1.23211e-27	0.590906	1.03532e-14	1.0596e-07	0.883128
																																								Wifcevirus	Bas98	Escherichia phage HerrmannAdler		0.30555	0.108	0.47314	0.107174	6.55925e-28	0.10118
																																								Wifcevirus	Bas99	Escherichia phage ManiWeber		0.602534	0.00157644	0.959627	0.708692	7.67577e-28	0.269703
																																								Wifcevirus	Bas100	Escherichia phage HansTraber		0.224016	0.0854686	0.562405	0.346498	1.36626e-27	0.444512
																																								Wifcevirus	Bas101	Escherichia phage VerenaGrendelmeier		0.395922	0.0660221	0.256689	0.683465	1.72802e-29	0.0193417
																																							Autographiviridae; Studiervirinae	Teseptimavirus	Bas102	Escherichia phage MeretOppenheim	0.884482	0.0955954	0.42265	0.865769	1.40172e-50	1.40172e-50	0.37179
																																							Autographiviridae; Studiervirinae	Teseptimavirus	Bas103	Escherichia phage EmilieLinder	0.499274	0.42265	0.80008	0.428099	1.81669e-51	0.509315	0.469892
																																							Autographiviridae; Studiervirinae	Teseptimavirus	Bas104	Escherichia phage AnnaIndermaur	0.39724	1.51879e-06	0.795823	2.09743e-07	1.39927e-50	1.39927e-50	0.945062
																																							Autographiviridae; Studiervirinae	Kayfunavirus	Bas105	Escherichia phage ElsieAttenhofer	0.615952	0.842841	0.499149	2.5422e-05	1.34559e-18	7.30955e-55	0.970606
																																								Lederbergvirus	Bas106	Escherichia phage CurroJimenez	1.05749e-06	3.5831e-06	7.90124e-15	1.38408e-14	7.83981e-08	5.14972e-08	0.0719805
																																							Drexlerviridae; Tempevirinae	Hanrivervirus	Bas07	Escherichia phage JakobBernoulli	0.806102	0.0449443	1.44143e-09	0.533374	2.18917e-10	1.44446e-07	0.789233
																																							Demerecviridae; Markadamsvirinae	Tequintavirus	Bas32	Escherichia phage IrisVonRoten	0.210458	0.322752	0.0895302	0.110762	0.638829	0.273857	0.416796
																																							Stephanstirmvirinae	Justusliebigvirus	Bas60	Escherichia phage PaulScherrer	0.0320713	0.106143	8.66115e-29	8.66115e-29	0.00292626	9.22315e-43	0.138514
																																							Stephanstirmvirinae	Justusliebigvirus	Bas61	Escherichia phage EmilieFrey	0.0367235	0.342675	3.738e-30	3.738e-30	2.66076e-05	8.73342e-45	0.0857272
																																							Stephanstirmvirinae	Justusliebigvirus	Bas62	Escherichia phage JohannJBalmer	0.794077	0.0412663	1.68146e-29	1.68146e-29	0.000652978	5.59827e-44	0.359961
																																							Schitoviridae; Enquatrovirinae	Enquatrovirus	phage N4	Escherichia phage N4	0.528254	0.800009	0.382432	0.714776	0.100769	2.90205e-06	0.153049
																																							Schitoviridae; Enquatrovirinae	Enquatrovirus	Bas69	Escherichia phage AlfredRasser	0.547089	0.204413	0.49872	0.872657	0.147542	1.51578e-06	0.334538
																																							Ounavirinae	Felixounavirus	Bas63	Escherichia phage JohannRWettstein	0.564801	0.013324	0.0106677	1.20092e-19	4.83655e-06	3.73068e-48	0.780155
[truncated: 21 more columns]

## Sheet: figure 5D
		Escherichia phage MarieHeimVoegtlin (Bas70)	experiment #	plaque-forming units (pfu) in a 2.5 µl spot of serial dilutions of phage stock																							lysis observed (yes=1, no=0)										Escherichia phage MarieHeimVoegtlin (Bas70)	experiment #	efficiency of plating
				vector	EcoKI	EcoCFT_I	EcoRI	EcoRV	EcoCFT_II	EcoPI	RexAB	PifA	Fun/Z	Old	Tin	K12 prophages	wbbL(-)	ΔnfrA	E. coli UTI89	E. coli CFT073	E. coli 55989	S. e. Typhimurium 12023s	E. coli B REL606	E. coli O16 ST131	E. coli O16 ST144	E. coli O16 ST8281	E. coli UTI89	E. coli CFT073	E. coli 55989	S. e. Typhimurium 12023s	E. coli K-12 O16(-)	E. coli B REL606	E. coli O16 ST131	E. coli O16 ST144	E. coli O16 ST8281				vector	EcoKI	EcoCFT_I	EcoRI	EcoRV	EcoCFT_II	EcoPI	RexAB	PifA	Fun/Z	Old
			1	100000000	1300	100000	1500	800	150	5000	130000000	70000000	130000000	120000000	150000000		1e-06										0	0	0	0	0	0	0	0	1			1	1	1.3e-05	0.001	1.5e-05	8e-06	1.5e-06	5e-05	1.3	0.7	1.3	1.2
			2	130000000																															1			2	1
			3	1200000000	6000	500000	6000	7000	3000	5000	1600000000	1300000000	1300000000	250000000	800000000		1e-06	800000000													0							3	1	5e-06	0.000416667	5e-06	5.83333e-06	2.5e-06	4.16667e-06	1.33333	1.08333	1.08333	0.208333
			4	600000000				900	1600																		0	0	0	0		0	0	0	1			4	1				1.5e-06	2.66667e-06
			5	1000000000	6000	110000	9000	1800	5700	23000	1000000000	600000000	1000000000	190000000	1200000000		1e-06	400000000													0							5	1	6e-06	0.00011	9e-06	1.8e-06	5.7e-06	2.3e-05	1	0.6	1	0.19
			6	300000000				600	1000																		0	0	0	0		0	0	0	1			6	1				2e-06	3.33333e-06
			7	180000000			700	500	1700	12000			100000000	150000000			1e-06	230000000									0	0	0	0	0	0	1	0	1			7	1			3.88889e-06	2.77778e-06	9.44444e-06	6.66667e-05			0.555556	0.833333
			8	600000000			900	800	700	30000			300000000	210000000																								8	1			1.5e-06	1.33333e-06	1.16667e-06	5e-05			0.5	0.35
			9	1000000000										1400000000																		0	0	0	1			9	1										1.4
			10	1600000000										1800000000																								10	1										1.125
			11																																			11
			12																																			12
			13																																			13
			14																																			14
			15																																			15
			16																																			16
			17																																			17
			18																																			18
			19																																			19
			20																																			20
			21																																			21
			22																																			22
			23																																			23
			24																																			24
		Escherichia phage LotteLoewe (Bas71)	experiment #	plaque-forming units (pfu) in a 2.5 µl spot of serial dilutions of phage stock																							lysis observed (yes=1, no=0)										Escherichia phage LotteLoewe (Bas71)	experiment #	efficiency of plating
				vector	EcoKI	EcoCFT_I	EcoRI	EcoRV	EcoCFT_II	EcoPI	RexAB	PifA	Fun/Z	Old	Tin	K12 prophages	wbbL(-)	ΔnfrA	E. coli UTI89	E. coli CFT073	E. coli 55989	S. e. Typhimurium 12023s	E. coli B REL606	E. coli O16 ST131	E. coli O16 ST144	E. coli O16 ST8281	E. coli UTI89	E. coli CFT073	E. coli 55989	S. e. Typhimurium 12023s	E. coli K-12 O16(-)	E. coli B REL606	E. coli O16 ST131	E. coli O16 ST144	E. coli O16 ST8281				vector	EcoKI	EcoCFT_I	EcoRI	EcoRV	EcoCFT_II	EcoPI	RexAB	PifA	Fun/Z	Old
			1	70000000	2200	50000	2000	100	150		80000000	80000000	80000000	10000000	100000000		1e-06										0	0	0	0	0	0	0	0	1			1	1	3.14286e-05	0.000714286	2.85714e-05	1.42857e-06	2.14286e-06		1.14286	1.14286	1.14286	0.142857
			2	80000000																															1			2	1
			3	110000000	1000	18000	3000	600	100	1000	130000000	150000000	160000000	25000000	50000000		1e-06	200000000													0							3	1	9.09091e-06	0.000163636	2.72727e-05	5.45455e-06	9.09091e-07	9.09091e-06	1.18182	1.36364	1.45455	0.227273
			4	130000000				700	150																		0	0	0	0		0	0	0	1			4	1				5.38462e-06	1.15385e-06
			5	140000000	1900	32000	2600	400	1000	3000	160000000	190000000	150000000	40000000	160000000		1e-06	80000000													0							5	1	1.35714e-05	0.000228571	1.85714e-05	2.85714e-06	7.14286e-06	2.14286e-05	1.14286	1.35714	1.07143	0.285714
			6	80000000				600	170																		0	0	0	0		0	0	0	1			6	1				7.5e-06	2.125e-06
			7	17000000			400	150	80	400			8000000	2600000			1e-06	18000000									0	0	0	0	0	0	1	0	1			7	1			2.35294e-05	8.82353e-06	4.70588e-06	2.35294e-05			0.470588	0.152941
			8	200000000			8000	10	250	2500			400000000	8000000																								8	1			4e-05	5e-08	1.25e-06	1.25e-05			2	0.04
			9	800000000										200000000																		0	0	0	1			9	1										0.25
			10	1300000000										170000000																								10	1										0.130769
			11																																			11
			12																																			12
			13																																			13
			14																																			14
			15																																			15
			16																																			16
			17																																			17
			18																																			18
			19																																			19
			20																																			20
			21																																			21
			22																																			22
			23																																			23
			24																																			24
		Escherichia phage NicoleGrasset (Bas72)	experiment #	plaque-forming units (pfu) in a 2.5 µl spot of serial dilutions of phage stock																							lysis observed (yes=1, no=0)										Escherichia phage NicoleGrasset (Bas72)	experiment #	efficiency of plating
				vector	EcoKI	EcoCFT_I	EcoRI	EcoRV	EcoCFT_II	EcoPI	RexAB	PifA	Fun/Z	Old	Tin	K12 prophages	wbbL(-)	ΔnfrA	E. coli UTI89	E. coli CFT073	E. coli 55989	S. e. Typhimurium 12023s	E. coli B REL606	E. coli O16 ST131	E. coli O16 ST144	E. coli O16 ST8281	E. coli UTI89	E. coli CFT073	E. coli 55989	S. e. Typhimurium 12023s	E. coli K-12 O16(-)	E. coli B REL606	E. coli O16 ST131	E. coli O16 ST144	E. coli O16 ST8281				vector	EcoKI	EcoCFT_I	EcoRI	EcoRV	EcoCFT_II	EcoPI	RexAB	PifA	Fun/Z	Old
			1	80000000	7000	5000	2000	8	1800	22000	120000000	80000000	100000000	90000000	90000000		1e-06										0	0	0	0	0	0	0	0	1			1	1	8.75e-05	6.25e-05	2.5e-05	1e-07	2.25e-05	0.000275	1.5	1	1.25	1.125
			2	120000000																															1			2	1
			3	600000000	5000	100000	3000	800	10000	80000	900000000	700000000	200000000	200000000	190000000		1e-06	300000000													0							3	1	8.33333e-06	0.000166667	5e-06	1.33333e-06	1.66667e-05	0.000133333	1.5	1.16667	0.333333	0.333333
			4	160000000				300																			0	0	0	0		0	0	0	1			4	1				1.875e-06
			5	800000000	50000	170000	3100	500	1500	80000	600000000	1300000000	600000000	230000000	280000000		1e-06	220000000													0							5	1	6.25e-05	0.0002125	3.875e-06	6.25e-07	1.875e-06	0.0001	0.75	1.625	0.75	0.2875
			6	350000000				700																			0	0	0	0		0	0	0	1			6	1				2e-06
			7	280000000			10000	700	7000	22000			130000000	250000000			1e-06	200000000									0	0	0	0	0	0	0	0	1			7	1			3.57143e-05	2.5e-06	2.5e-05	7.85714e-05			0.464286	0.892857
			8	500000000			7000	50	12000	120000			800000000	600000000																								8	1			1.4e-05	1e-07	2.4e-05	0.00024			1.6	1.2
			9	1400000000										1000000000																		0	0	0	1			9	1										0.714286
			10	1200000000										1200000000																								10	1										1
			11																																			11
			12																																			12
			13																																			13
			14																																			14
			15																																			15
			16																																			16
			17																																			17
			18																																			18
			19																																			19
			20																																			20
			21																																			21
			22																																			22
			23																																			23
			24																																			24
		Escherichia phage GertrudWoker (Bas73)	experiment #	plaque-forming units (pfu) in a 2.5 µl spot of serial dilutions of phage stock																							lysis observed (yes=1, no=0)										Escherichia phage GertrudWoker (Bas73)	experiment #	efficiency of plating
				vector	EcoKI	EcoCFT_I	EcoRI	EcoRV	EcoCFT_II	EcoPI	RexAB	PifA	Fun/Z	Old	Tin	K12 prophages	wbbL(-)	ΔnfrA	E. coli UTI89	E. coli CFT073	E. coli 55989	S. e. Typhimurium 12023s	E. coli B REL606	E. coli O16 ST131	E. coli O16 ST144	E. coli O16 ST8281	E. coli UTI89	E. coli CFT073	E. coli 55989	S. e. Typhimurium 12023s	E. coli K-12 O16(-)	E. coli B REL606	E. coli O16 ST131	E. coli O16 ST144	E. coli O16 ST8281				vector	EcoKI	EcoCFT_I	EcoRI	EcoRV	EcoCFT_II	EcoPI	RexAB	PifA	Fun/Z	Old
			1	60000000	50000	100000	100000	120	300	10000	100000000	80000000	100000000	1e-06	70000000		1e-06										0	0	0	0	0	0	0	0	1			1	1	0.000833333	0.00166667	0.00166667	2e-06	5e-06	0.000166667	1.66667	1.33333	1.66667	1.66667e-14
			2	70000000																															1			2	1
			3	120000000	23000	50000	220000	200	4000	1300	150000000	170000000	140000000	1e-06	90000000		1e-06	100000000													0							3	1	0.000191667	0.000416667	0.00183333	1.66667e-06	3.33333e-05	1.08333e-05	1.25	1.41667	1.16667	8.33333e-15
			4	60000000					3000																		0	0	0	0		0	0	0	1			4	1					5e-05
			5	170000000	100000	70000	220000	110	4600	2300	100000000	120000000	140000000	1e-06	100000000		1e-06	40000000													0							5	1	0.000588235	0.000411765	0.00129412	6.47059e-07	2.70588e-05	1.35294e-05	0.588235	0.705882	0.823529	5.88235e-15
			6	90000000					1000																		0	0	0	0		0	0	0	1			6	1					1.11111e-05
			7	25000000			130000	80	1400	3000			30000000	1e-06			1e-06	40000000									0	0	0	0	0	0	0	0	1			7	1			0.0052	3.2e-06	5.6e-05	0.00012			1.2	4e-14
			8	400000000			400000	20	6000	40000			400000000	1e-06																								8	1			0.001	5e-08	1.5e-05	0.0001			1	2.5e-15
			9	80000000										1e-06																		0	0	0	1			9	1										1.25e-14
			10	100000000										1e-06																								10	1										1e-14
			11																																			11
			12																																			12
			13																																			13
			14																																			14
			15																																			15
			16																																			16
			17																																			17
			18																																			18
			19																																			19
			20																																			20
			21																																			21
			22																																			22
			23																																			23
			24																																			24
		Escherichia phage SonjaBuckley (Bas74)	experiment #	plaque-forming units (pfu) in a 2.5 µl spot of serial dilutions of phage stock																							lysis observed (yes=1, no=0)										Escherichia phage SonjaBuckley (Bas74)	experiment #	efficiency of plating
				vector	EcoKI	EcoCFT_I	EcoRI	EcoRV	EcoCFT_II	EcoPI	RexAB	PifA	Fun/Z	Old	Tin	K12 prophages	wbbL(-)	ΔnfrA	E. coli UTI89	E. coli CFT073	E. coli 55989	S. e. Typhimurium 12023s	E. coli B REL606	E. coli O16 ST131	E. coli O16 ST144	E. coli O16 ST8281	E. coli UTI89	E. coli CFT073	E. coli 55989	S. e. Typhimurium 12023s	E. coli K-12 O16(-)	E. coli B REL606	E. coli O16 ST131	E. coli O16 ST144	E. coli O16 ST8281				vector	EcoKI	EcoCFT_I	EcoRI	EcoRV	EcoCFT_II	EcoPI	RexAB	PifA	Fun/Z	Old
			1	2000000000		4e+07	6.8e+06	240000	2.68e+07	2.4e+08	3200000000	2800000000	2800000000		3200000000	1e-06	1e-06														0							1	1		0.02	0.0034	0.00012	0.0134	0.12	1.6	1.4	1.4
			2	1200000000		4e+06	7.2e+06	116000	4e+07	1.36e+08	1600000000	800000000	2800000000	5.2e+07	1e+09	1e-06	1e-06														0							2	1		0.00333333	0.006	9.66667e-05	0.0333333	0.113333	1.33333	0.666667	2.33333	0.0433333
			3	4000000		170000	30000	80	30000	17000	1400000	4000000	4000000	250000	4000000	1e-06	1e-06							1200000			0	0	0	0	0	0	1	0	1			3	1		0.0425	0.0075	2e-05	0.0075	0.00425	0.35	1	1	0.0625
			4	1200000												1e-06																						4	1
			5	5000000																				1000000			0	0	0	0		0	1	0	1			5	1
			6	9000000																				400000			0	0	0	0		0	1	0	1			6	1
			7	30000000										80000																								7	1										0.00266667
			8																																			8
			9																																			9
			10																																			10
			11																																			11
			12																																			12
			13																																			13
			14																																			14
			15																																			15
			16																																			16
			17																																			17
			18																																			18
			19																																			19
			20																																			20
			21																																			21
			22																																			22
			23																																			23
			24																																			24
		Escherichia phage AnnaReinhart (Bas75)	experiment #	plaque-forming units (pfu) in a 2.5 µl spot of serial dilutions of phage stock																							lysis observed (yes=1, no=0)										Escherichia phage AnnaReinhart (Bas75)	experiment #	efficiency of plating
				vector	EcoKI	EcoCFT_I	EcoRI	EcoRV	EcoCFT_II	EcoPI	RexAB	PifA	Fun/Z	Old	Tin	K12 prophages	wbbL(-)	ΔnfrA	E. coli UTI89	E. coli CFT073	E. coli 55989	S. e. Typhimurium 12023s	E. coli B REL606	E. coli O16 ST131	E. coli O16 ST144	E. coli O16 ST8281	E. coli UTI89	E. coli CFT073	E. coli 55989	S. e. Typhimurium 12023s	E. coli K-12 O16(-)	E. coli B REL606	E. coli O16 ST131	E. coli O16 ST144	E. coli O16 ST8281				vector	EcoKI	EcoCFT_I	EcoRI	EcoRV	EcoCFT_II	EcoPI	RexAB	PifA	Fun/Z	Old
			1	28000000000		8e+07	6.4e+07	2e+07	8.8e+07	2.24e+08	3.2e+10	28000000000	6400000000		7200000000	1e-06	1e-06														0							1	1		0.00285714	0.00228571	0.000714286	0.00314286	0.008	1.14286	1	0.228571
			2	11600000000		10000000	2e+07	3.6e+06		160000000	1.6e+10	28000000000	20000000000	9.6e+07	24000000000	1e-06	1e-06														0							2	1		0.000862069	0.00172414	0.000310345		0.0137931	1.37931	2.41379	1.72414	0.00827586
			3	30000000		70000	110000	3000	50000	130000	50000000	50000000	50000000	400000	50000000	1e-06	1e-06										0	0	0	0	0	0	1	0	1			3	1		0.00233333	0.00366667	0.0001	0.00166667	0.00433333	1.66667	1.66667	1.66667	0.0133333
			4	60000000												1e-06																						4	1
			5	40000000																							0	0	0	0		0	1	0	1			5	1
			6	90000000																							0	0	0	0		0	1	0	1			6	1
			7	8000000					2200					500000																								7	1					0.000275					0.0625
			8	7000000					2900					300000																								8	1					0.000414286					0.0428571
			9																																			9
			10																																			10
			11																																			11
			12																																			12
			13																																			13
			14																																			14
			15																																			15
			16																																			16
			17																																			17
			18																																			18
			19																																			19
			20																																			20
			21																																			21
			22																																			22
			23																																			23
			24																																			24
		Escherichia phage VerenaMeyer (Bas76)	experiment #	plaque-forming units (pfu) in a 2.5 µl spot of serial dilutions of phage stock																							lysis observed (yes=1, no=0)										Escherichia phage VerenaMeyer (Bas76)	experiment #	efficiency of plating
				vector	EcoKI	EcoCFT_I	EcoRI	EcoRV	EcoCFT_II	EcoPI	RexAB	PifA	Fun/Z	Old	Tin	K12 prophages	wbbL(-)	ΔnfrA	E. coli UTI89	E. coli CFT073	E. coli 55989	S. e. Typhimurium 12023s	E. coli B REL606	E. coli O16 ST131	E. coli O16 ST144	E. coli O16 ST8281	E. coli UTI89	E. coli CFT073	E. coli 55989	S. e. Typhimurium 12023s	E. coli K-12 O16(-)	E. coli B REL606	E. coli O16 ST131	E. coli O16 ST144	E. coli O16 ST8281				vector	EcoKI	EcoCFT_I	EcoRI	EcoRV	EcoCFT_II	EcoPI	RexAB	PifA	Fun/Z	Old
			1	3.2e+10		1e+08	6e+07	2e+06	8.4e+07	1360000000	24000000000	10000000000	1.6e+10		52000000000	1e-06	1e-06														0							1	1		0.003125	0.001875	6.25e-05	0.002625	0.0425	0.75	0.3125	0.5
			2	76000000000		2.8e+07	4.8e+08	2800000	8.4e+07	2000000000	36000000000	3.2e+10	36000000000	2e+08	36000000000	1e-06	1e-06														0							2	1		0.000368421	0.00631579	3.68421e-05	0.00110526	0.0263158	0.473684	0.421053	0.473684	0.00263158
			3	80000000		230000	700000	500	700000	100000	60000000	90000000	60000000	500000	50000000	1e-06	1e-06										0	0	0	0	0	0	1	0	1			3	1		0.002875	0.00875	6.25e-06	0.00875	0.00125	0.75	1.125	0.75	0.00625
			4	80000000												1e-06																						4	1
			5	70000000																							0	0	0	0		0	1	0	1			5	1
			6	80000000																							0	0	0	0		0	1	0	1			6	1
			7	40000000										400000																								7	1										0.01
			8																																			8
			9																																			9
			10																																			10
			11																																			11
			12																																			12
			13																																			13
			14																																			14
			15																																			15
			16																																			16
			17																																			17
			18																																			18
			19																																			19
			20																																			20
			21																																			21
			22																																			22
			23																																			23
			24																																			24
[truncated: 21 more columns]

## Sheet: figure 6G
		Escherichia phage ClaudiaMuster (Bas77)	experiment #	plaque-forming units (pfu) in a 2.5 µl spot of serial dilutions of phage stock																							lysis observed (yes=1, no=0)										Escherichia phage ClaudiaMuster (Bas77)	experiment #	efficiency of plating
				vector	EcoKI	EcoCFT_I	EcoRI	EcoRV	EcoCFT_II	EcoPI	RexAB	PifA	Fun/Z	Old	Tin	K12 prophages	wbbL(-)	ΔnfrA	E. coli UTI89	E. coli CFT073	E. coli 55989	S. e. Typhimurium 12023s	E. coli B REL606	E. coli O16 ST131	E. coli O16 ST144	E. coli O16 ST8281	E. coli UTI89	E. coli CFT073	E. coli 55989	S. e. Typhimurium 12023s	E. coli K-12 O16(-)	E. coli B REL606	E. coli O16 ST131	E. coli O16 ST144	E. coli O16 ST8281				vector	EcoKI	EcoCFT_I	EcoRI	EcoRV	EcoCFT_II	EcoPI	RexAB	PifA	Fun/Z	Old
			1	1000000000	80000000	600000	30000	500	1000	10000	500000000	700000000	1100000000	100000000	700000000		1e-06										0	0	0	0	0	0	0	0	1			1	1	0.08	0.0006	3e-05	5e-07	1e-06	1e-05	0.5	0.7	1.1	0.1
			2	180000000																															1			2	1
			3	1200000000	50000000	1200000	50000	110	2000	12000	1500000000	1300000000	1600000000	60000000	1800000000		1e-06	1300000000													0							3	1	0.0416667	0.001	4.16667e-05	9.16667e-08	1.66667e-06	1e-05	1.25	1.08333	1.33333	0.05
			4	800000000																							0	0	0	0		0	0	0	1			4	1
			5	900000000	90000000	900000	43000	430	4600	26000	1300000000	1500000000	1200000000	470000000	1800000000		1e-06	900000000													0							5	1	0.1	0.001	4.77778e-05	4.77778e-07	5.11111e-06	2.88889e-05	1.44444	1.66667	1.33333	0.522222
			6	410000000																							0	0	0	0		0	0	0	1			6	1
			7	1000000000			21000	2200	5000	50000			500000000	120000000			1e-06	1000000000									0	0	0	0	0	0	1	0	1			7	1			2.1e-05	2.2e-06	5e-06	5e-05			0.5	0.12
			8	1200000000			12000	500	9000	40000			1000000000	300000000																								8	1			1e-05	4.16667e-07	7.5e-06	3.33333e-05			0.833333	0.25
			9	1300000000										300000000																		0	0	0	1			9	1										0.230769
			10	1500000000										400000000																								10	1										0.266667
			11																																			11
			12																																			12
			13																																			13
			14																																			14
			15																																			15
			16																																			16
			17																																			17
			18																																			18
			19																																			19
			20																																			20
			21																																			21
			22																																			22
			23																																			23
			24																																			24
		Escherichia phage SandraMuster (Bas78)	experiment #	plaque-forming units (pfu) in a 2.5 µl spot of serial dilutions of phage stock																							lysis observed (yes=1, no=0)										Escherichia phage SandraMuster (Bas78)	experiment #	efficiency of plating
				vector	EcoKI	EcoCFT_I	EcoRI	EcoRV	EcoCFT_II	EcoPI	RexAB	PifA	Fun/Z	Old	Tin	K12 prophages	wbbL(-)	ΔnfrA	E. coli UTI89	E. coli CFT073	E. coli 55989	S. e. Typhimurium 12023s	E. coli B REL606	E. coli O16 ST131	E. coli O16 ST144	E. coli O16 ST8281	E. coli UTI89	E. coli CFT073	E. coli 55989	S. e. Typhimurium 12023s	E. coli K-12 O16(-)	E. coli B REL606	E. coli O16 ST131	E. coli O16 ST144	E. coli O16 ST8281				vector	EcoKI	EcoCFT_I	EcoRI	EcoRV	EcoCFT_II	EcoPI	RexAB	PifA	Fun/Z	Old
			1	70000000	2000000	40000	1000	1e-06	140	3100	40000000	60000000	50000000	8000000	70000000		1e-06										0	0	0	0	0	0	0	0	0			1	1	0.0285714	0.000571429	1.42857e-05	1.42857e-14	2e-06	4.42857e-05	0.571429	0.857143	0.714286	0.114286
			2	50000000																															1			2	1
			3	70000000	1300000	18000	600	40	500	1500	130000000	80000000	100000000	9000000	60000000		1e-06	40000000													0							3	1	0.0185714	0.000257143	8.57143e-06	5.71429e-07	7.14286e-06	2.14286e-05	1.85714	1.14286	1.42857	0.128571
			4	80000000					700																		0	0	0	0		0	0	0	1			4	1					8.75e-06
			5	80000000	2200000	18000	190	10	210	2000	80000000	60000000	100000000	1500000	38000000		1e-06	50000000													0							5	1	0.0275	0.000225	2.375e-06	1.25e-07	2.625e-06	2.5e-05	1	0.75	1.25	0.01875
			6	30000000					700																		0	0	0	0		0	0	0	1			6	1					2.33333e-05
			7	27000000			180	1e-06	290	5000			30000000	1600000			1e-06	30000000									0	0	0	0	0	0	0	0	1			7	1			6.66667e-06	3.7037e-14	1.07407e-05	0.000185185			1.11111	0.0592593
			8	140000000			120	1	3500	11000			80000000	10000000																								8	1			8.57143e-07	7.14286e-09	2.5e-05	7.85714e-05			0.571429	0.0714286
			9	190000000										70000000																		0	0	0	1			9	1										0.368421
			10	300000000										40000000																								10	1										0.133333
			11																																			11
			12																																			12
			13																																			13
			14																																			14
			15																																			15
			16																																			16
			17																																			17
			18																																			18
			19																																			19
			20																																			20
			21																																			21
			22																																			22
			23																																			23
			24																																			24
		Escherichia phage SusanneMuster (Bas79)	experiment #	plaque-forming units (pfu) in a 2.5 µl spot of serial dilutions of phage stock																							lysis observed (yes=1, no=0)										Escherichia phage SusanneMuster (Bas79)	experiment #	efficiency of plating
				vector	EcoKI	EcoCFT_I	EcoRI	EcoRV	EcoCFT_II	EcoPI	RexAB	PifA	Fun/Z	Old	Tin	K12 prophages	wbbL(-)	ΔnfrA	E. coli UTI89	E. coli CFT073	E. coli 55989	S. e. Typhimurium 12023s	E. coli B REL606	E. coli O16 ST131	E. coli O16 ST144	E. coli O16 ST8281	E. coli UTI89	E. coli CFT073	E. coli 55989	S. e. Typhimurium 12023s	E. coli K-12 O16(-)	E. coli B REL606	E. coli O16 ST131	E. coli O16 ST144	E. coli O16 ST8281				vector	EcoKI	EcoCFT_I	EcoRI	EcoRV	EcoCFT_II	EcoPI	RexAB	PifA	Fun/Z	Old
			1	140000000	14000000	80000	8000	100	700	9000	150000000	100000000	130000000	10000000	200000000		1e-06										0	0	0	0	0	0	0	0	1			1	1	0.1	0.000571429	5.71429e-05	7.14286e-07	5e-06	6.42857e-05	1.07143	0.714286	0.928571	0.0714286
			2	170000000																															1			2	1
			3	300000000	10000000	130000	8000	100	1100	5000	500000000	500000000	600000000	6000000	150000000		1e-06	300000000													0							3	1	0.0333333	0.000433333	2.66667e-05	3.33333e-07	3.66667e-06	1.66667e-05	1.66667	1.66667	2	0.02
			4	8000000000					60000																		0	0	0	0		0	0	0	1			4	1					7.5e-06
			5	270000000	21000000	38000	11000	30	360	4000	310000000	280000000	290000000	4700000	700000000		1e-06	270000000													0							5	1	0.0777778	0.000140741	4.07407e-05	1.11111e-07	1.33333e-06	1.48148e-05	1.14815	1.03704	1.07407	0.0174074
			6	37000000					500																		0	0	0	0		0	0	0	1			6	1					1.35135e-05
			7	150000000			10000	180	3500	30000			180000000	7000000			1e-06	170000000									0	0	0	0	0	0	0	0	1			7	1			6.66667e-05	1.2e-06	2.33333e-05	0.0002			1.2	0.0466667
			8	1000000000			6000	100	15000	90000			700000000	1000000																								8	1			6e-06	1e-07	1.5e-05	9e-05			0.7	0.001
			9	1700000000										28000000																		0	0	0	1			9	1										0.0164706
			10	1400000000										12000000																								10	1										0.00857143
			11																																			11
			12																																			12
			13																																			13
			14																																			14
			15																																			15
			16																																			16
			17																																			17
			18																																			18
			19																																			19
			20																																			20
			21																																			21
			22																																			22
			23																																			23
			24																																			24
		Escherichia phage ChristineMuster (Bas80)	experiment #	plaque-forming units (pfu) in a 2.5 µl spot of serial dilutions of phage stock																							lysis observed (yes=1, no=0)										Escherichia phage ChristineMuster (Bas80)	experiment #	efficiency of plating
				vector	EcoKI	EcoCFT_I	EcoRI	EcoRV	EcoCFT_II	EcoPI	RexAB	PifA	Fun/Z	Old	Tin	K12 prophages	wbbL(-)	ΔnfrA	E. coli UTI89	E. coli CFT073	E. coli 55989	S. e. Typhimurium 12023s	E. coli B REL606	E. coli O16 ST131	E. coli O16 ST144	E. coli O16 ST8281	E. coli UTI89	E. coli CFT073	E. coli 55989	S. e. Typhimurium 12023s	E. coli K-12 O16(-)	E. coli B REL606	E. coli O16 ST131	E. coli O16 ST144	E. coli O16 ST8281				vector	EcoKI	EcoCFT_I	EcoRI	EcoRV	EcoCFT_II	EcoPI	RexAB	PifA	Fun/Z	Old
			1	250000000	50000000	330000	1300	500	300	5000	180000000	100000000	300000000	240000000	210000000		1e-06										0	0	0	0	0	0	0	0	1			1	1	0.2	0.00132	5.2e-06	2e-06	1.2e-06	2e-05	0.72	0.4	1.2	0.96
			2	400000000																															1			2	1
			3	600000000	50000000	130000	1000	1000	1200	2800	600000000	400000000	800000000	600000000	280000000		1e-06	250000000													0							3	1	0.0833333	0.000216667	1.66667e-06	1.66667e-06	2e-06	4.66667e-06	1	0.666667	1.33333	1
			4	130000000				700	600																		0	0	0	0		0	0	0	1			4	1				5.38462e-06	4.61538e-06
			5	330000000	14000000	210000	2200	110	400	3700	350000000	350000000	270000000	700000000	400000000		1e-06	280000000													0							5	1	0.0424242	0.000636364	6.66667e-06	3.33333e-07	1.21212e-06	1.12121e-05	1.06061	1.06061	0.818182	2.12121
			6	390000000				1200	500																		0	0	0	0		0	0	0	1			6	1				3.07692e-06	1.28205e-06
			7	20000000			40	30	150	400			16000000	30000000			1e-06	25000000									0	0	0	0	0	0	0	0	1			7	1			2e-06	1.5e-06	7.5e-06	2e-05			0.8	1.5
			8	500000000			1800	200	900	13000			600000000	700000000																								8	1			3.6e-06	4e-07	1.8e-06	2.6e-05			1.2	1.4
			9	1800000000			2000							2000000000																		0	0	0	1			9	1			1.11111e-06							1.11111
			10	900000000			900							1300000000																								10	1			1e-06							1.44444
			11																																			11
			12																																			12
			13																																			13
			14																																			14
			15																																			15
			16																																			16
			17																																			17
			18																																			18
			19																																			19
			20																																			20
			21																																			21
			22																																			22
			23																																			23
			24																																			24
		Escherichia phage TanjaMuster (Bas81)	experiment #	plaque-forming units (pfu) in a 2.5 µl spot of serial dilutions of phage stock																							lysis observed (yes=1, no=0)										Escherichia phage TanjaMuster (Bas81)	experiment #	efficiency of plating
				vector	EcoKI	EcoCFT_I	EcoRI	EcoRV	EcoCFT_II	EcoPI	RexAB	PifA	Fun/Z	Old	Tin	K12 prophages	wbbL(-)	ΔnfrA	E. coli UTI89	E. coli CFT073	E. coli 55989	S. e. Typhimurium 12023s	E. coli B REL606	E. coli O16 ST131	E. coli O16 ST144	E. coli O16 ST8281	E. coli UTI89	E. coli CFT073	E. coli 55989	S. e. Typhimurium 12023s	E. coli K-12 O16(-)	E. coli B REL606	E. coli O16 ST131	E. coli O16 ST144	E. coli O16 ST8281				vector	EcoKI	EcoCFT_I	EcoRI	EcoRV	EcoCFT_II	EcoPI	RexAB	PifA	Fun/Z	Old
			1																																			1
			2																																			2
			3																																			3
			4	1200000000	900000	14000000	1000000	1e-06	60000	15000	1700000000	1500000000	1000000000	500000000	1200000000		1e-06	1200000000									0	0	0	0	0	0	1	1	1			4	1	0.00075	0.0116667	0.000833333	8.33333e-16	5e-05	1.25e-05	1.41667	1.25	0.833333	0.416667
			5	1000000000	1800000	3900000	1600000	1e-06	18000	28000	900000000	1200000000	1000000000	1000000000	800000000		1e-06	800000000									0	0	0	0	0	0	1	1	1			5	1	0.0018	0.0039	0.0016	1e-15	1.8e-05	2.8e-05	0.9	1.2	1	1
			6	1100000000	700000	17000000	1700000	1e-06	14000	27000	1000000000	1500000000	1400000000	1500000000	1400000000		1e-06	700000000									0	0	0	0	0	0	1	1	1			6	1	0.000636364	0.0154545	0.00154545	9.09091e-16	1.27273e-05	2.45455e-05	0.909091	1.36364	1.27273	1.36364
			7	800000000			800000	1e-06	15000	28000			400000000	500000000			1e-06	800000000									0	0	0	0	0	0	1	0	1			7	1			0.001	1.25e-15	1.875e-05	3.5e-05			0.5	0.625
			8	3500000000			1000000	30	15000	40000			2400000000	1000000000																								8	1			0.000285714	8.57143e-09	4.28571e-06	1.14286e-05			0.685714	0.285714
			9	2200000000										2100000000																		0	1	1	1			9	1										0.954545
			10	2500000000										2800000000																								10	1										1.12
			11																																			11
			12																																			12
			13																																			13
			14																																			14
			15																																			15
			16																																			16
			17																																			17
			18																																			18
			19																																			19
			20																																			20
			21																																			21
			22																																			22
			23																																			23
			24																																			24
		Escherichia phage KarinMuster (Bas82)	experiment #	plaque-forming units (pfu) in a 2.5 µl spot of serial dilutions of phage stock																							lysis observed (yes=1, no=0)										Escherichia phage KarinMuster (Bas82)	experiment #	efficiency of plating
				vector	EcoKI	EcoCFT_I	EcoRI	EcoRV	EcoCFT_II	EcoPI	RexAB	PifA	Fun/Z	Old	Tin	K12 prophages	wbbL(-)	ΔnfrA	E. coli UTI89	E. coli CFT073	E. coli 55989	S. e. Typhimurium 12023s	E. coli B REL606	E. coli O16 ST131	E. coli O16 ST144	E. coli O16 ST8281	E. coli UTI89	E. coli CFT073	E. coli 55989	S. e. Typhimurium 12023s	E. coli K-12 O16(-)	E. coli B REL606	E. coli O16 ST131	E. coli O16 ST144	E. coli O16 ST8281				vector	EcoKI	EcoCFT_I	EcoRI	EcoRV	EcoCFT_II	EcoPI	RexAB	PifA	Fun/Z	Old
			1	130000000	1500	90000		10	220	3900	100000000	180000000	100000000	120000000	170000000		1e-06										0	0	0	0	0	0	0	0	1			1	1	1.15385e-05	0.000692308		7.69231e-08	1.69231e-06	3e-05	0.769231	1.38462	0.769231	0.923077
			2	80000000																															1			2	1
			3	300000000	4000	150000	40	500	1800	3000	500000000	700000000	300000000	320000000	270000000		1e-06	600000000													0							3	1	1.33333e-05	0.0005	1.33333e-07	1.66667e-06	6e-06	1e-05	1.66667	2.33333	1	1.06667
			4	150000000					1200																		0	0	0	0		0	0	0	1			4	1					8e-06
			5	600000000	4000	150000	120	1e-06	600	4600	1100000000	320000000	380000000	320000000	420000000		1e-06	400000000													0							5	1	6.66667e-06	0.00025	2e-07	1.66667e-15	1e-06	7.66667e-06	1.83333	0.533333	0.633333	0.533333
			6	380000000					1400																		0	0	0	0		0	0	0	1			6	1					3.68421e-06
			7	22000000				10	190	420			19000000	23000000			1e-06	30000000									0	0	0	0	0	0	0	0	1			7	1				4.54545e-07	8.63636e-06	1.90909e-05			0.863636	1.04545
			8	500000000			140	3	1200	10000			700000000	900000000																								8	1			2.8e-07	6e-09	2.4e-06	2e-05			1.4	1.8
			9	2400000000										2600000000																		0	0	0	1			9	1										1.08333
			10	1600000000										1400000000																								10	1										0.875
			11																																			11
			12																																			12
			13																																			13
			14																																			14
			15																																			15
			16																																			16
			17																																			17
			18																																			18
			19																																			19
			20																																			20
			21																																			21
			22																																			22
			23																																			23
			24																																			24
		Escherichia phage Haito (Bas83)	experiment #	plaque-forming units (pfu) in a 2.5 µl spot of serial dilutions of phage stock																							lysis observed (yes=1, no=0)										Escherichia phage Haito (Bas83)	experiment #	efficiency of plating
				vector	EcoKI	EcoCFT_I	EcoRI	EcoRV	EcoCFT_II	EcoPI	RexAB	PifA	Fun/Z	Old	Tin	K12 prophages	wbbL(-)	ΔnfrA	E. coli UTI89	E. coli CFT073	E. coli 55989	S. e. Typhimurium 12023s	E. coli B REL606	E. coli O16 ST131	E. coli O16 ST144	E. coli O16 ST8281	E. coli UTI89	E. coli CFT073	E. coli 55989	S. e. Typhimurium 12023s	E. coli K-12 O16(-)	E. coli B REL606	E. coli O16 ST131	E. coli O16 ST144	E. coli O16 ST8281				vector	EcoKI	EcoCFT_I	EcoRI	EcoRV	EcoCFT_II	EcoPI	RexAB	PifA	Fun/Z	Old
			1	6.4e+10		72000000000	2400000000	320000	3.2e+10	9.2e+08	40000000000	52000000000	36000000000	72000000000	3.2e+10	1e-06	8.4e+08														1							1	1		1.125	0.0375	5e-06	0.5	0.014375	0.625	0.8125	0.5625	1.125
			2	76000000000		28000000000	1.04e+09	760000	60000000000	3200000000	44000000000	3.2e+10	6.8e+10	28000000000	60000000000	1e-06	2000000000														1							2	1		0.368421	0.0136842	1e-05	0.789474	0.0421053	0.578947	0.421053	0.894737	0.368421
			3	60000000		70000000	800000	200	80000000	100000	70000000	70000000	70000000	50000000	70000000	1e-06	5000000						3000000	50000000	18000000	80000000	0	0	0	0	1	1	1	1	1			3	1		1.16667	0.0133333	3.33333e-06	1.33333	0.00166667	1.16667	1.16667	1.16667	0.833333
			4	80000000												1e-06																						4	1
			5	80000000																			2700000	25000000	14000000	100000000	0	0	0	0		1	1	1	1			5	1
			6	100000000																			1000000	100000000	12000000	100000000	0	0	0	0		1	1	1	1			6	1
			7	70000000						500000																												7	1						0.00714286
			8	40000000						800000																												8	1						0.02
			9																																			9
			10																																			10
			11																																			11
			12																																			12
			13																																			13
			14																																			14
			15																																			15
			16																																			16
			17																																			17
			18																																			18
			19																																			19
			20																																			20
			21																																			21
			22																																			22
			23																																			23
			24																																			24
		Escherichia phage JohannBuxtorf (Bas84)	experiment #	plaque-forming units (pfu) in a 2.5 µl spot of serial dilutions of phage stock																							lysis observed (yes=1, no=0)										Escherichia phage JohannBuxtorf (Bas84)	experiment #	efficiency of plating
				vector	EcoKI	EcoCFT_I	EcoRI	EcoRV	EcoCFT_II	EcoPI	RexAB	PifA	Fun/Z	Old	Tin	K12 prophages	wbbL(-)	ΔnfrA	E. coli UTI89	E. coli CFT073	E. coli 55989	S. e. Typhimurium 12023s	E. coli B REL606	E. coli O16 ST131	E. coli O16 ST144	E. coli O16 ST8281	E. coli UTI89	E. coli CFT073	E. coli 55989	S. e. Typhimurium 12023s	E. coli K-12 O16(-)	E. coli B REL606	E. coli O16 ST131	E. coli O16 ST144	E. coli O16 ST8281				vector	EcoKI	EcoCFT_I	EcoRI	EcoRV	EcoCFT_II	EcoPI	RexAB	PifA	Fun/Z	Old
			1	3.6e+08		4e+08	2400000	240000	2e+07	1.52e+07	320000000	2e+08		2.4e+08	2.4e+08	1e-06	8.4e+08														1							1	1		1.11111	0.00666667	0.000666667	0.0555556	0.0422222	0.888889	0.555556		0.666667
			2	3.6e+08		2e+08	2800000	8000	1480000	6.8e+06	1.2e+08	2.4e+08	1.2e+08	160000000	1.24e+08	1e-06	4.8e+08														1							2	1		0.555556	0.00777778	2.22222e-05	0.00411111	0.0188889	0.333333	0.666667	0.333333	0.444444
			3	400000		190000	4000	150	13000	2100	220000	400000	300000	500000	500000	1e-06	1000000						20000	30	1200	90	0	0	0	0	1	1	1	1	1			3	1		0.475	0.01	0.000375	0.0325	0.00525	0.55	1	0.75	1.25
			4	400000												1e-06																						4	1
			5	90000000																			1900000	5000	500000	39000	0	0	0	0		1	1	1	1			5	1
			6	110000000																			300000	9000	180000	8000	0	0	0	0		1	1	1	1			6	1
			7	12000000									15000000																									7	1									1.25
			8	8000000									9000000																									8	1									1.125
			9																																			9
			10																																			10
			11																																			11
			12																																			12
			13																																			13
			14																																			14
			15																																			15
			16																																			16
			17																																			17
			18																																			18
			19																																			19
			20																																			20
			21																																			21
			22																																			22
			23																																			23
			24																																			24
		Escherichia phage RuthEpting (Bas85)	experiment #	plaque-forming units (pfu) in a 2.5 µl spot of serial dilutions of phage stock																							lysis observed (yes=1, no=0)										Escherichia phage RuthEpting (Bas85)	experiment #	efficiency of plating
				vector	EcoKI	EcoCFT_I	EcoRI	EcoRV	EcoCFT_II	EcoPI	RexAB	PifA	Fun/Z	Old	Tin	K12 prophages	wbbL(-)	ΔnfrA	E. coli UTI89	E. coli CFT073	E. coli 55989	S. e. Typhimurium 12023s	E. coli B REL606	E. coli O16 ST131	E. coli O16 ST144	E. coli O16 ST8281	E. coli UTI89	E. coli CFT073	E. coli 55989	S. e. Typhimurium 12023s	E. coli K-12 O16(-)	E. coli B REL606	E. coli O16 ST131	E. coli O16 ST144	E. coli O16 ST8281				vector	EcoKI	EcoCFT_I	EcoRI	EcoRV	EcoCFT_II	EcoPI	RexAB	PifA	Fun/Z	Old
			1	60000000000		44000000000	2800000000	1.6e+06	28000000000	1160000000	6.8e+10	40000000000	36000000000	44000000000	6.8e+10	1e-06	9.2e+08														1							1	1		0.733333	0.0466667	2.66667e-05	0.466667	0.0193333	1.13333	0.666667	0.6	0.733333
			2	24000000000		3.2e+10	9.6e+08	160000	24000000000	8.8e+08	1.6e+10	12000000000	24000000000	12000000000	28000000000	1e-06	1600000000														1							2	1		1.33333	0.04	6.66667e-06	1	0.0366667	0.666667	0.5	1	0.5
			3	80000000		40000000	4000000	2000	50000000	7000	50000000	80000000	40000000	70000000	70000000	1e-06	5000000						1300000	100000000	80000000	50000000	0	0	0	0	1	1	1	1	1			3	1		0.5	0.05	2.5e-05	0.625	8.75e-05	0.625	1	0.5	0.875
			4	70000000												1e-06																						4	1
			5	90000000																			2100000	140000000	120000000	120000000	0	0	0	0		1	1	1	1			5	1
			6	100000000																			1200000	110000000	190000000	80000000	0	0	0	0		1	1	1	1			6	1
			7	400000000																																		7	1
			8	600000000																																		8	1
			9																																			9
			10																																			10
			11																																			11
			12																																			12
			13																																			13
			14																																			14
			15																																			15
			16																																			16
			17																																			17
			18																																			18
			19																																			19
			20																																			20
			21																																			21
			22																																			22
			23																																			23
			24																																			24
[truncated: 21 more columns]

## Sheet: figure 7D
		Escherichia phage OliverMaurmann (Bas86)	experiment #	plaque-forming units (pfu) in a 2.5 µl spot of serial dilutions of phage stock																							lysis observed (yes=1, no=0)										Escherichia phage OliverMaurmann (Bas86)	experiment #	efficiency of plating
				vector	EcoKI	EcoCFT_I	EcoRI	EcoRV	EcoCFT_II	EcoPI	RexAB	PifA	Fun/Z	Old	Tin	K12 prophages	wbbL(-)	ΔnfrA	E. coli UTI89	E. coli CFT073	E. coli 55989	S. e. Typhimurium 12023s	E. coli B REL606	E. coli O16 ST131	E. coli O16 ST144	E. coli O16 ST8281	E. coli UTI89	E. coli CFT073	E. coli 55989	S. e. Typhimurium 12023s	E. coli K-12 O16(-)	E. coli B REL606	E. coli O16 ST131	E. coli O16 ST144	E. coli O16 ST8281				vector	EcoKI	EcoCFT_I	EcoRI	EcoRV	EcoCFT_II	EcoPI	RexAB	PifA	Fun/Z	Old
			1	130000000	150000000	220000000	80000000	120000000	210000000	120000000	170000000	150000000	100000000	100000000	150000000		1e-06										0	0	0	0	1	0	1	1	1			1	1	1.15385	1.69231	0.615385	0.923077	1.61538	0.923077	1.30769	1.15385	0.769231	0.769231
			2	100000000																							0						1	1	1			2	1
			3	700000000	300000000	400000000	500000000	400000000	400000000	300000000	500000000	400000000	280000000	600000000	500000000		1e-06	800000000																				3	1	0.428571	0.571429	0.714286	0.571429	0.571429	0.428571	0.714286	0.571429	0.4	0.857143
			4	160000000																							0	0	0	0	1	0	1	1	1			4	1
			5	700000000	370000000	380000000	600000000	240000000	360000000	270000000	700000000	600000000	400000000	600000000	500000000		1e-06	800000000																				5	1	0.528571	0.542857	0.857143	0.342857	0.514286	0.385714	1	0.857143	0.571429	0.857143
			6	100000000																							0	0	0	0	1	1	1	1	1			6	1
			7	220000000			150000000			90000000							1e-06	180000000									0	0	0	0	0	1	1	1	1			7	1			0.681818			0.409091
			8	1300000000																													1	1	1			8	1
			9	1100000000																												0	1	1	1			9	1
			10	1000000000																													1	1	1			10	1
			11																																			11
			12																																			12
			13																																			13
			14																																			14
			15																																			15
			16																																			16
			17																																			17
			18																																			18
			19																																			19
			20																																			20
			21																																			21
			22																																			22
			23																																			23
			24																																			24
		Escherichia phage AnnaHegner (Bas87)	experiment #	plaque-forming units (pfu) in a 2.5 µl spot of serial dilutions of phage stock																							lysis observed (yes=1, no=0)										Escherichia phage AnnaHegner (Bas87)	experiment #	efficiency of plating
				vector	EcoKI	EcoCFT_I	EcoRI	EcoRV	EcoCFT_II	EcoPI	RexAB	PifA	Fun/Z	Old	Tin	K12 prophages	wbbL(-)	ΔnfrA	E. coli UTI89	E. coli CFT073	E. coli 55989	S. e. Typhimurium 12023s	E. coli B REL606	E. coli O16 ST131	E. coli O16 ST144	E. coli O16 ST8281	E. coli UTI89	E. coli CFT073	E. coli 55989	S. e. Typhimurium 12023s	E. coli K-12 O16(-)	E. coli B REL606	E. coli O16 ST131	E. coli O16 ST144	E. coli O16 ST8281				vector	EcoKI	EcoCFT_I	EcoRI	EcoRV	EcoCFT_II	EcoPI	RexAB	PifA	Fun/Z	Old
			1	60000000000		3.2e+10	56000000000	20000000000	56000000000	24000000000	48000000000	56000000000	24000000000	3.2e+10	3.2e+10	320000	1e-06														1							1	1		0.533333	0.933333	0.333333	0.933333	0.4	0.8	0.933333	0.4	0.533333
			2	70000000		110000000	100000000	80000000	90000000	40000000	120000000	80000000	130000000	80000000	110000000	250	1e-06			9000000					14000000	7000000	1	1	0	0	1	1	1	1	1			2	1		1.57143	1.42857	1.14286	1.28571	0.571429	1.71429	1.14286	1.85714	1.14286
			3	100000000												300																						3	1
			4	60000000																19000000					13000000	12000000	1	1	0	0		0	1	1	1			4	1
			5	30000000																9000000					5000000	8000000	1	1	0	0		0	1	1	1			5	1
			6	90000000						100000000																						1						6	1						1.11111
			7	70000000						50000000																						1						7	1						0.714286
			8	3.2e+10		1.6e+10	3200000000	6800000000	12000000000	8000000000	12000000000	3.2e+10	24000000000	8800000000	24000000000	96000	1e-06														1							8	1		0.5	0.1	0.2125	0.375	0.25	0.375	1	0.75	0.275
			9																																			9
			10																																			10
			11																																			11
			12																																			12
			13																																			13
			14																																			14
			15																																			15
			16																																			16
			17																																			17
			18																																			18
			19																																			19
			20																																			20
			21																																			21
			22																																			22
			23																																			23
			24																																			24
		Escherichia phage StefiGeyer (Bas88)	experiment #	plaque-forming units (pfu) in a 2.5 µl spot of serial dilutions of phage stock																							lysis observed (yes=1, no=0)										Escherichia phage StefiGeyer (Bas88)	experiment #	efficiency of plating
				vector	EcoKI	EcoCFT_I	EcoRI	EcoRV	EcoCFT_II	EcoPI	RexAB	PifA	Fun/Z	Old	Tin	K12 prophages	wbbL(-)	ΔnfrA	E. coli UTI89	E. coli CFT073	E. coli 55989	S. e. Typhimurium 12023s	E. coli B REL606	E. coli O16 ST131	E. coli O16 ST144	E. coli O16 ST8281	E. coli UTI89	E. coli CFT073	E. coli 55989	S. e. Typhimurium 12023s	E. coli K-12 O16(-)	E. coli B REL606	E. coli O16 ST131	E. coli O16 ST144	E. coli O16 ST8281				vector	EcoKI	EcoCFT_I	EcoRI	EcoRV	EcoCFT_II	EcoPI	RexAB	PifA	Fun/Z	Old
			1	700000	700000	700000	400000	80000	300000	800000	1200000	800000	500000	700000	1100000		1e-06										0	0	0	0	0	0	0	1	1			1	1	1	1	0.571429	0.114286	0.428571	1.14286	1.71429	1.14286	0.714286	1
			2	1100000																					280000	180000	0						1	1	1			2	1
			3	2300000	2000000	1300000	1000000	1100000	1000000	1300000	1500000	900000	1300000	1200000	1000000		1e-06	2100000													0							3	1	0.869565	0.565217	0.434783	0.478261	0.434783	0.565217	0.652174	0.391304	0.565217	0.521739
			4	600000																						50000	0	0	0	0		0	0	1	1			4	1
			5	800000	300000	1500000	1400000	230000	1300000	800000	1800000	1200000	1200000	1000000	1600000		1e-06	700000													0							5	1	0.375	1.875	1.75	0.2875	1.625	1	2.25	1.5	1.5	1.25
			6	100000																					15000	100000	0	0	0	0		0	0	1	1			6	1
			7	12000000			10000000			5000000							1e-06	12000000							3600000	12000000	0	0	0	0	0	0	1	1	1			7	1			0.833333			0.416667
			8																																			8
			9																																			9
			10																																			10
			11																																			11
			12																																			12
			13																																			13
			14																																			14
			15																																			15
			16																																			16
			17																																			17
			18																																			18
			19																																			19
			20																																			20
			21																																			21
			22																																			22
			23																																			23
			24																																			24
		Escherichia phage KarlSchell (Bas89)	experiment #	plaque-forming units (pfu) in a 2.5 µl spot of serial dilutions of phage stock																							lysis observed (yes=1, no=0)										Escherichia phage KarlSchell (Bas89)	experiment #	efficiency of plating
				vector	EcoKI	EcoCFT_I	EcoRI	EcoRV	EcoCFT_II	EcoPI	RexAB	PifA	Fun/Z	Old	Tin	K12 prophages	wbbL(-)	ΔnfrA	E. coli UTI89	E. coli CFT073	E. coli 55989	S. e. Typhimurium 12023s	E. coli B REL606	E. coli O16 ST131	E. coli O16 ST144	E. coli O16 ST8281	E. coli UTI89	E. coli CFT073	E. coli 55989	S. e. Typhimurium 12023s	E. coli K-12 O16(-)	E. coli B REL606	E. coli O16 ST131	E. coli O16 ST144	E. coli O16 ST8281				vector	EcoKI	EcoCFT_I	EcoRI	EcoRV	EcoCFT_II	EcoPI	RexAB	PifA	Fun/Z	Old
			1	12000000	10000000	10000000	5000000	9000000	2500000	5000000	9000000	7000000	10000000	8000000	10000000		1e-06										0	0	0	0	0	0	1	1	1			1	1	0.833333	0.833333	0.416667	0.75	0.208333	0.416667	0.75	0.583333	0.833333	0.666667
			2	12000000																					500000	1000000	0						1	1	1			2	1
			3	8000000	9000000	6000000	5000000	10000000	6000000	8000000	7000000	6000000	10000000	10000000	8000000		1e-06	10000000													0							3	1	1.125	0.75	0.625	1.25	0.75	1	0.875	0.75	1.25	1.25
			4	6000000																						80000	0	0	0	0		0	1	1	1			4	1
			5	6000000	9000000	13000000	10000000	7000000	3200000	7000000	15000000	7000000	3800000	9000000	11000000		1e-06	9000000													0							5	1	1.5	2.16667	1.66667	1.16667	0.533333	1.16667	2.5	1.16667	0.633333	1.5
			6	700000																					16000	190000	0	0	0	0		0	1	1	1			6	1
			7	5000000			1800000			2800000							1e-06	8000000							180000	1000000	0	0	0	0	0	0	1	1	1			7	1			0.36			0.56
			8																																			8
			9																																			9
			10																																			10
			11																																			11
			12																																			12
			13																																			13
			14																																			14
			15																																			15
			16																																			16
			17																																			17
			18																																			18
			19																																			19
			20																																			20
			21																																			21
			22																																			22
			23																																			23
			24																																			24
		Escherichia phage SkaterBoy (Bas90)	experiment #	plaque-forming units (pfu) in a 2.5 µl spot of serial dilutions of phage stock																							lysis observed (yes=1, no=0)										Escherichia phage SkaterBoy (Bas90)	experiment #	efficiency of plating
				vector	EcoKI	EcoCFT_I	EcoRI	EcoRV	EcoCFT_II	EcoPI	RexAB	PifA	Fun/Z	Old	Tin	K12 prophages	wbbL(-)	ΔnfrA	E. coli UTI89	E. coli CFT073	E. coli 55989	S. e. Typhimurium 12023s	E. coli B REL606	E. coli O16 ST131	E. coli O16 ST144	E. coli O16 ST8281	E. coli UTI89	E. coli CFT073	E. coli 55989	S. e. Typhimurium 12023s	E. coli K-12 O16(-)	E. coli B REL606	E. coli O16 ST131	E. coli O16 ST144	E. coli O16 ST8281				vector	EcoKI	EcoCFT_I	EcoRI	EcoRV	EcoCFT_II	EcoPI	RexAB	PifA	Fun/Z	Old
			1	800000000	700000000	700000000	800000000	700000000	300000000	700000000	700000000	800000000	12000000	1000000000	500000000		1e-06										1	0	0	0	1	0	1	1	1			1	1	0.875	0.875	1	0.875	0.375	0.875	0.875	1	0.015	1.25
			2	500000000																				300000000	380000000	280000000	1						1	1	1			2	1
			3	170000000	200000000	180000000	150000000	130000000	120000000	130000000	140000000	120000000	2500000	130000000	80000000		1e-06	200000000													0							3	1	1.17647	1.05882	0.882353	0.764706	0.705882	0.764706	0.823529	0.705882	0.0147059	0.764706
			4	150000000																				50000000	100000000	120000000	1	0	0	0		0	1	1	1			4	1
			5	220000000	170000000	250000000	190000000	150000000	240000000	240000000	320000000	210000000	1500000	210000000	240000000		1e-06	200000000													0							5	1	0.772727	1.13636	0.863636	0.681818	1.09091	1.09091	1.45455	0.954545	0.00681818	0.954545
			6	20000000																				17000000	2600000	25000000	1	0	0	0		0	1	1	1			6	1
			7	120000000			100000000			100000000							1e-06	110000000						150000000	100000000	100000000	1	0	0	0	0	0	1	1	1			7	1			0.833333			0.833333
			8																																			8
			9																																			9
			10																																			10
			11																																			11
			12																																			12
			13																																			13
			14																																			14
			15																																			15
			16																																			16
			17																																			17
			18																																			18
			19																																			19
			20																																			20
			21																																			21
			22																																			22
			23																																			23
			24																																			24
		Escherichia phage LorandFenyves (Bas91)	experiment #	plaque-forming units (pfu) in a 2.5 µl spot of serial dilutions of phage stock																							lysis observed (yes=1, no=0)										Escherichia phage LorandFenyves (Bas91)	experiment #	efficiency of plating
				vector	EcoKI	EcoCFT_I	EcoRI	EcoRV	EcoCFT_II	EcoPI	RexAB	PifA	Fun/Z	Old	Tin	K12 prophages	wbbL(-)	ΔnfrA	E. coli UTI89	E. coli CFT073	E. coli 55989	S. e. Typhimurium 12023s	E. coli B REL606	E. coli O16 ST131	E. coli O16 ST144	E. coli O16 ST8281	E. coli UTI89	E. coli CFT073	E. coli 55989	S. e. Typhimurium 12023s	E. coli K-12 O16(-)	E. coli B REL606	E. coli O16 ST131	E. coli O16 ST144	E. coli O16 ST8281				vector	EcoKI	EcoCFT_I	EcoRI	EcoRV	EcoCFT_II	EcoPI	RexAB	PifA	Fun/Z	Old
			1	72000000000		112000000000	3.2e+10	88000000000	72000000000	52000000000	104000000000	112000000000	14000000000	76000000000	88000000000	1e-06	1e-06														1							1	1		1.55556	0.444444	1.22222	1	0.722222	1.44444	1.55556	0.194444	1.05556
			2	100000000000		480000000000	116000000000	1.32e+11	148000000000	280000000000	1.32e+11	120000000000	28000000000	108000000000	152000000000	1e-06	1e-06														1							2	1		4.8	1.16	1.32	1.48	2.8	1.32	1.2	0.28	1.08
			3	130000000		120000000	90000000	80000000	170000000	100000000	100000000	100000000	18000000	80000000	100000000	1e-06	1e-06			11000000			2200	60000000		70000000	1	1	0	0	1	1	1	1	1			3	1		0.923077	0.692308	0.615385	1.30769	0.769231	0.769231	0.769231	0.138462	0.615385
			4	130000000												1e-06																						4	1
			5	80000000																10000000			1700	24000000		100000000	1	1	0	0		1	1	1	1			5	1
			6	120000000																12000000			1899	40000000		50000000	1	1	0	0		1	1	1	1			6	1
			7	500000000									170000000																									7	1									0.34
			8																																			8
			9																																			9
			10																																			10
			11																																			11
			12																																			12
			13																																			13
			14																																			14
			15																																			15
			16																																			16
			17																																			17
			18																																			18
			19																																			19
			20																																			20
			21																																			21
			22																																			22
			23																																			23
			24																																			24
		Escherichia phage JacquesWildberger (Bas92)	experiment #	plaque-forming units (pfu) in a 2.5 µl spot of serial dilutions of phage stock																							lysis observed (yes=1, no=0)										Escherichia phage JacquesWildberger (Bas92)	experiment #	efficiency of plating
				vector	EcoKI	EcoCFT_I	EcoRI	EcoRV	EcoCFT_II	EcoPI	RexAB	PifA	Fun/Z	Old	Tin	K12 prophages	wbbL(-)	ΔnfrA	E. coli UTI89	E. coli CFT073	E. coli 55989	S. e. Typhimurium 12023s	E. coli B REL606	E. coli O16 ST131	E. coli O16 ST144	E. coli O16 ST8281	E. coli UTI89	E. coli CFT073	E. coli 55989	S. e. Typhimurium 12023s	E. coli K-12 O16(-)	E. coli B REL606	E. coli O16 ST131	E. coli O16 ST144	E. coli O16 ST8281				vector	EcoKI	EcoCFT_I	EcoRI	EcoRV	EcoCFT_II	EcoPI	RexAB	PifA	Fun/Z	Old
			1	3000000	7000000	7000000	5000000	4000000	400000	4000000	6000000	8000000	150000	4000000	3000000		1e-06										0	0	0	0	0	0	1	0	1			1	1	2.33333	2.33333	1.66667	1.33333	0.133333	1.33333	2	2.66667	0.05	1.33333
			2	2800000																						900000	0						1	1	1			2	1
			3	80000000	30000000	70000000	70000000	10000000	17000000	13000000	25000000	15000000	17000000	12000000	27000000		1e-06	80000000													0							3	1	0.375	0.875	0.875	0.125	0.2125	0.1625	0.3125	0.1875	0.2125	0.15
			4	12000000																						2200000	0	0	0	0		0	1	1	1			4	1
			5	24000000	31000000	50000000	41000000	37000000	16000000	28000000	50000000	39000000	2100000	34000000	60000000		1e-06	60000000													0							5	1	1.29167	2.08333	1.70833	1.54167	0.666667	1.16667	2.08333	1.625	0.0875	1.41667
			6	9000000																						1100000	0	0	0	0		0	1	1	1			6	1
			7	110000000			70000000			80000000							1e-06	60000000								40000000	0	0	0	0	0	0	1	1	1			7	1			0.636364			0.727273
			8																																			8
			9	220000000																						130000000						0	1	1	1			9	1
			10																																			10
			11																																			11
			12																																			12
			13																																			13
			14																																			14
			15																																			15
			16																																			16
			17																																			17
			18																																			18
			19																																			19
			20																																			20
			21																																			21
			22																																			22
			23																																			23
			24																																			24
		Escherichia phage AidaStucki (Bas93)	experiment #	plaque-forming units (pfu) in a 2.5 µl spot of serial dilutions of phage stock																							lysis observed (yes=1, no=0)										Escherichia phage AidaStucki (Bas93)	experiment #	efficiency of plating
				vector	EcoKI	EcoCFT_I	EcoRI	EcoRV	EcoCFT_II	EcoPI	RexAB	PifA	Fun/Z	Old	Tin	K12 prophages	wbbL(-)	ΔnfrA	E. coli UTI89	E. coli CFT073	E. coli 55989	S. e. Typhimurium 12023s	E. coli B REL606	E. coli O16 ST131	E. coli O16 ST144	E. coli O16 ST8281	E. coli UTI89	E. coli CFT073	E. coli 55989	S. e. Typhimurium 12023s	E. coli K-12 O16(-)	E. coli B REL606	E. coli O16 ST131	E. coli O16 ST144	E. coli O16 ST8281				vector	EcoKI	EcoCFT_I	EcoRI	EcoRV	EcoCFT_II	EcoPI	RexAB	PifA	Fun/Z	Old
			1	14000000	18000000	20000000	28000000	5000000	1400000	15000000	17000000	12000000	500000	13000000	19000000		1e-06										0	0	0	0	0	0	1	1	1			1	1	1.28571	1.42857	2	0.357143	0.1	1.07143	1.21429	0.857143	0.0357143	0.928571
			2	30000000																						5000000	0						1	1	1			2	1
			3	13000000	13000000	14000000	14000000	7000000	13000000	11000000	15000000	13000000	500000	10000000	15000000		1e-06	16000000													0							3	1	1	1.07692	1.07692	0.538462	1	0.846154	1.15385	1	0.0384615	0.769231
			4	14000000																						600000	0	0	0	0		0	1	1	1			4	1
			5	25000000	30000000	37000000	31000000	10000000	13000000	23000000	30000000	39000000	250000	30000000	32000000		1e-06	36000000													0							5	1	1.2	1.48	1.24	0.4	0.52	0.92	1.2	1.56	0.01	1.2
			6	9000000																						1300000	0	0	0	0		0	1	1	1			6	1
			7	100000000			100000000			100000000							1e-06	150000000								40000000	0	0	0	0	0	0	1	1	1			7	1			1			1
			8																																			8
			9																																			9
			10																																			10
			11																																			11
			12																																			12
			13																																			13
			14																																			14
			15																																			15
			16																																			16
			17																																			17
			18																																			18
			19																																			19
			20																																			20
			21																																			21
			22																																			22
			23																																			23
			24																																			24
		Escherichia phage ManiMatter (Bas94)	experiment #	plaque-forming units (pfu) in a 2.5 µl spot of serial dilutions of phage stock																							lysis observed (yes=1, no=0)										Escherichia phage ManiMatter (Bas94)	experiment #	efficiency of plating
				vector	EcoKI	EcoCFT_I	EcoRI	EcoRV	EcoCFT_II	EcoPI	RexAB	PifA	Fun/Z	Old	Tin	K12 prophages	wbbL(-)	ΔnfrA	E. coli UTI89	E. coli CFT073	E. coli 55989	S. e. Typhimurium 12023s	E. coli B REL606	E. coli O16 ST131	E. coli O16 ST144	E. coli O16 ST8281	E. coli UTI89	E. coli CFT073	E. coli 55989	S. e. Typhimurium 12023s	E. coli K-12 O16(-)	E. coli B REL606	E. coli O16 ST131	E. coli O16 ST144	E. coli O16 ST8281				vector	EcoKI	EcoCFT_I	EcoRI	EcoRV	EcoCFT_II	EcoPI	RexAB	PifA	Fun/Z	Old
			1	11000000	20000000	13000000	10000000	4000000	2200000	13000000	20000000	10000000	1200000	17000000	12000000		1e-06										1	0	0	0	0	0	0	0	1			1	1	1.81818	1.18182	0.909091	0.363636	0.2	1.18182	1.81818	0.909091	0.109091	1.54545
			2	10000000																						2100000	1						1	1	1			2	1
			3	15000000	17000000	20000000	9000000	9000000	11000000	7000000	13000000	12000000	4000000	6000000	8000000		1e-06	9000000													0							3	1	1.13333	1.33333	0.6	0.6	0.733333	0.466667	0.866667	0.8	0.266667	0.4
			4	8000000																						700000	1	0	0	0		0	0	1	1			4	1
			5	15000000	19000000	25000000	17000000	12000000	12000000	19000000	24000000	16000000	380000	19000000	20000000		1e-06	14000000													0							5	1	1.26667	1.66667	1.13333	0.8	0.8	1.26667	1.6	1.06667	0.0253333	1.26667
			6	10000000																						2000000	1	0	0	0		0	1	1	1			6	1
			7	140000000			120000000			70000000							1e-06	120000000								60000000	1	0	0	0	0	0	1	1	1			7	1			0.857143			0.5
			8																																			8
			9	1600000000																						110000000						0	1	1	1			9	1
			10																																			10
			11																																			11
			12																																			12
			13																																			13
			14																																			14
			15																																			15
			16																																			16
			17																																			17
			18																																			18
			19																																			19
			20																																			20
			21																																			21
			22																																			22
			23																																			23
			24																																			24
[truncated: 21 more columns]

## Sheet: figure 8G
		Escherichia phage HelliStehle (Bas95)	experiment #	plaque-forming units (pfu) in a 2.5 µl spot of serial dilutions of phage stock																							lysis observed (yes=1, no=0)										Escherichia phage HelliStehle (Bas95)	experiment #	efficiency of plating
				vector	EcoKI	EcoCFT_I	EcoRI	EcoRV	EcoCFT_II	EcoPI	RexAB	PifA	Fun/Z	Old	Tin	K12 prophages	wbbL(-)	ΔnfrA	E. coli UTI89	E. coli CFT073	E. coli 55989	S. e. Typhimurium 12023s	E. coli B REL606	E. coli O16 ST131	E. coli O16 ST144	E. coli O16 ST8281	E. coli UTI89	E. coli CFT073	E. coli 55989	S. e. Typhimurium 12023s	E. coli K-12 O16(-)	E. coli B REL606	E. coli O16 ST131	E. coli O16 ST144	E. coli O16 ST8281				vector	EcoKI	EcoCFT_I	EcoRI	EcoRV	EcoCFT_II	EcoPI	RexAB	PifA	Fun/Z	Old
			1	50000000	210000	50000	400	50	1e-06	1e-06	40000000	30000000	30000000	9000000	60000000		1e-06										0	0	0	0	0	0	0	0	1			1	1	0.0042	0.001	8e-06	1e-06	2e-14	2e-14	0.8	0.6	0.6	0.18
			2	50000000																							0						0	0	1			2	1
			3	1500000	1200	600	50000	2000	1e-06	1e-06	2300000	1100000	1600000	1700000	1300000		1e-06	1300000													0							3	1	0.0008	0.0004	0.0333333	0.00133333	6.66667e-13	6.66667e-13	1.53333	0.733333	1.06667	1.13333
			4	1500000																							0	0	0	0		0	0	0	0			4	1
			5	1500000	1400	1500	60000	1700	1e-06	1e-06	6000000	2300000	2200000	2000000	2000000		1e-06	1300000													0							5	1	0.000933333	0.001	0.04	0.00113333	6.66667e-13	6.66667e-13	4	1.53333	1.46667	1.33333
			6	3300000																							0	0	0	0		0	0	0	0			6	1
			7	1200000													1e-06	1400000									0	0	0	0	0	0	0	0	0			7	1
			8	1400000																													0	0	0			8	1
			9	1000000																												0	1	1	1			9	1
			10	1800000																													0	0	0			10	1
			11																																			11
			12																																			12
			13																																			13
			14																																			14
			15																																			15
			16																																			16
			17																																			17
			18																																			18
			19																																			19
			20																																			20
			21																																			21
			22																																			22
			23																																			23
			24																																			24
		Escherichia phage RudolfBernhard (Bas96)	experiment #	plaque-forming units (pfu) in a 2.5 µl spot of serial dilutions of phage stock																							lysis observed (yes=1, no=0)										Escherichia phage RudolfBernhard (Bas96)	experiment #	efficiency of plating
				vector	EcoKI	EcoCFT_I	EcoRI	EcoRV	EcoCFT_II	EcoPI	RexAB	PifA	Fun/Z	Old	Tin	K12 prophages	wbbL(-)	ΔnfrA	E. coli UTI89	E. coli CFT073	E. coli 55989	S. e. Typhimurium 12023s	E. coli B REL606	E. coli O16 ST131	E. coli O16 ST144	E. coli O16 ST8281	E. coli UTI89	E. coli CFT073	E. coli 55989	S. e. Typhimurium 12023s	E. coli K-12 O16(-)	E. coli B REL606	E. coli O16 ST131	E. coli O16 ST144	E. coli O16 ST8281				vector	EcoKI	EcoCFT_I	EcoRI	EcoRV	EcoCFT_II	EcoPI	RexAB	PifA	Fun/Z	Old
			1	27000000	3100000	34000000	120000	4000000	13000000	36000000	30000000	40000000	1e-06	18000000	19000000		1e-06										0	0	0	0	0	0	1	1	1			1	1	0.114815	1.25926	0.00444444	0.148148	0.481481	1.33333	1.11111	1.48148	3.7037e-14	0.666667
			2	13000000																				2900000		21000000	0						1	1	1			2	1
			3	25000000	2000000	26000000	230000	6000000	25000000	50000000	28000000	40000000	1e-06	23000000	19000000		1e-06	13000000													0							3	1	0.08	1.04	0.0092	0.24	1	2	1.12	1.6	4e-14	0.92
			4	20000000																				15000000		4000000	0	0	0	0		0	1	1	1			4	1
			5	90000000	2600000	100000000	100000	18000000	31000000	39000000	90000000	32000000	1e-06	60000000	70000000		1e-06	37000000													0							5	1	0.0288889	1.11111	0.00111111	0.2	0.344444	0.433333	1	0.355556	1.11111e-14	0.666667
			6	26000000																				1900000		1400000	0	0	0	0		0	1	1	1			6	1
			7	30000000			100000			12000000							1e-06	33000000						10000000		29000000	0	0	0	0	0	0	1	1	1			7	1			0.00333333			0.4
			8																																			8
			9	270000000																				70000000		120000000						0	1	1	1			9	1
			10																																			10
			11																																			11
			12																																			12
			13																																			13
			14																																			14
			15																																			15
			16																																			16
			17																																			17
			18																																			18
			19																																			19
			20																																			20
			21																																			21
			22																																			22
			23																																			23
			24																																			24
		Escherichia phage HeidiAbel (Bas97)	experiment #	plaque-forming units (pfu) in a 2.5 µl spot of serial dilutions of phage stock																							lysis observed (yes=1, no=0)										Escherichia phage HeidiAbel (Bas97)	experiment #	efficiency of plating
				vector	EcoKI	EcoCFT_I	EcoRI	EcoRV	EcoCFT_II	EcoPI	RexAB	PifA	Fun/Z	Old	Tin	K12 prophages	wbbL(-)	ΔnfrA	E. coli UTI89	E. coli CFT073	E. coli 55989	S. e. Typhimurium 12023s	E. coli B REL606	E. coli O16 ST131	E. coli O16 ST144	E. coli O16 ST8281	E. coli UTI89	E. coli CFT073	E. coli 55989	S. e. Typhimurium 12023s	E. coli K-12 O16(-)	E. coli B REL606	E. coli O16 ST131	E. coli O16 ST144	E. coli O16 ST8281				vector	EcoKI	EcoCFT_I	EcoRI	EcoRV	EcoCFT_II	EcoPI	RexAB	PifA	Fun/Z	Old
			1	100000000	280000	18000000	1400	100000000	40	1800000	120000000	130000000	100000000	140000000	200000000		1e-06										0	0	0	0	0	0	0	0	0			1	1	0.0028	0.18	1.4e-05	1	4e-07	0.018	1.2	1.3	1	1.4
			2	180000000																							0						0	0	0			2	1
			3	800000000	500000	13000000	150	300000000	600	6000000	500000000	300000000	300000000	400000000	500000000		1e-06	200000000													0							3	1	0.000625	0.01625	1.875e-07	0.375	7.5e-07	0.0075	0.625	0.375	0.375	0.5
			4	60000000			700																				0	0	0	0		0	0	1	0			4	1			1.16667e-05
			5	180000000	100000	20000000	400	210000000	110	300000	230000000	130000000	180000000	160000000	230000000		1e-06	120000000													0							5	1	0.000555556	0.111111	2.22222e-06	1.16667	6.11111e-07	0.00166667	1.27778	0.722222	1	0.888889
			6	70000000			800																				0	0	0	0		0	0	1	1			6	1			1.14286e-05
			7	50000000			500			700000							1e-06	40000000									0	0	0	0	0	0	0	0	0			7	1			1e-05			0.014
			8																																			8
			9	100000000																												0	0	0	0			9	1
			10																																			10
			11																																			11
			12																																			12
			13																																			13
			14																																			14
			15																																			15
			16																																			16
			17																																			17
			18																																			18
			19																																			19
			20																																			20
			21																																			21
			22																																			22
			23																																			23
			24																																			24
[truncated: 21 more columns]

## Sheet: figure 9E
		Escherichia phage HerrmannAdler (Bas98)	experiment #	plaque-forming units (pfu) in a 2.5 µl spot of serial dilutions of phage stock																							lysis observed (yes=1, no=0)										Escherichia phage HerrmannAdler (Bas98)	experiment #	efficiency of plating
				vector	EcoKI	EcoCFT_I	EcoRI	EcoRV	EcoCFT_II	EcoPI	RexAB	PifA	Fun/Z	Old	Tin	K12 prophages	wbbL(-)	ΔnfrA	E. coli UTI89	E. coli CFT073	E. coli 55989	S. e. Typhimurium 12023s	E. coli B REL606	E. coli O16 ST131	E. coli O16 ST144	E. coli O16 ST8281	E. coli UTI89	E. coli CFT073	E. coli 55989	S. e. Typhimurium 12023s	E. coli K-12 O16(-)	E. coli B REL606	E. coli O16 ST131	E. coli O16 ST144	E. coli O16 ST8281				vector	EcoKI	EcoCFT_I	EcoRI	EcoRV	EcoCFT_II	EcoPI	RexAB	PifA	Fun/Z	Old
			1	9600000000		10400000000	8800000000	10000000000	10800000000	1e-06	12800000000	11200000000	12800000000	5600000000	11600000000	6000000000	40000														0							1	1		1.08333	0.916667	1.04167	1.125	1.04167e-16	1.33333	1.16667	1.33333	0.583333
			2	13200000000		3.2e+10	8400000000	19600000000	20000000000	1e-06	17600000000	28000000000	36000000000	9600000000	24000000000	2.8e+07	1e-06														0							2	1		2.42424	0.636364	1.48485	1.51515	7.57576e-17	1.33333	2.12121	2.72727	0.727273
			3	13000000		16000000	10000000	12000000	17000000	1e-06	14000000	14000000	12000000	11000000	10000000	7000000	1e-06										1	1	0	0	0	0	1	1	1			3	1		1.23077	0.769231	0.923077	1.30769	7.69231e-14	1.07692	1.07692	0.923077	0.846154
			4	15000000												9000000																						4	1
			5	11000000																							1	1	0	0		0	1	1	1			5	1
			6	12000000																							1	1	0	0		0	1	1	1			6	1
			7	3200000000													1e-06																					7	1
			8																																			8
			9																																			9
			10																																			10
			11																																			11
			12																																			12
			13																																			13
			14																																			14
			15																																			15
			16																																			16
			17																																			17
			18																																			18
			19																																			19
			20																																			20
			21																																			21
			22																																			22
			23																																			23
			24																																			24
		Escherichia phage ManiWeber (Bas99)	experiment #	plaque-forming units (pfu) in a 2.5 µl spot of serial dilutions of phage stock																							lysis observed (yes=1, no=0)										Escherichia phage ManiWeber (Bas99)	experiment #	efficiency of plating
				vector	EcoKI	EcoCFT_I	EcoRI	EcoRV	EcoCFT_II	EcoPI	RexAB	PifA	Fun/Z	Old	Tin	K12 prophages	wbbL(-)	ΔnfrA	E. coli UTI89	E. coli CFT073	E. coli 55989	S. e. Typhimurium 12023s	E. coli B REL606	E. coli O16 ST131	E. coli O16 ST144	E. coli O16 ST8281	E. coli UTI89	E. coli CFT073	E. coli 55989	S. e. Typhimurium 12023s	E. coli K-12 O16(-)	E. coli B REL606	E. coli O16 ST131	E. coli O16 ST144	E. coli O16 ST8281				vector	EcoKI	EcoCFT_I	EcoRI	EcoRV	EcoCFT_II	EcoPI	RexAB	PifA	Fun/Z	Old
			1	4400000000		5200000000	1.72e+09	3600000000	5600000000	1e-06	4400000000	9600000000	4800000000	4400000000	6800000000	4400000000	1e-06														0							1	1		1.18182	0.390909	0.818182	1.27273	2.27273e-16	1	2.18182	1.09091	1
			2	4800000000		2800000000	1600000000	5200000000	7200000000	1e-06	3600000000	3200000000	3200000000	2400000000	3600000000	8e+07	1e-06														0							2	1		0.583333	0.333333	1.08333	1.5	2.08333e-16	0.75	0.666667	0.666667	0.5
			3	12000000		11000000	5000000	13000000	7000000	1e-06	11000000	8000000	6000000	12000000	6000000	8000000	1e-06										0	1	0	0	0	0	1	1	1			3	1		0.916667	0.416667	1.08333	0.583333	8.33333e-14	0.916667	0.666667	0.5	1
			4	10000000												8000000																						4	1
			5	8000000																							0	1	0	0		0	1	1	1			5	1
			6	10000000																							0	1	0	0		0	1	1	1			6	1
			7																																			7
			8																																			8
			9																																			9
			10																																			10
			11																																			11
			12																																			12
			13																																			13
			14																																			14
			15																																			15
			16																																			16
			17																																			17
			18																																			18
			19																																			19
			20																																			20
			21																																			21
			22																																			22
			23																																			23
			24																																			24
		Escherichia phage HansTraber (Bas100)	experiment #	plaque-forming units (pfu) in a 2.5 µl spot of serial dilutions of phage stock																							lysis observed (yes=1, no=0)										Escherichia phage HansTraber (Bas100)	experiment #	efficiency of plating
				vector	EcoKI	EcoCFT_I	EcoRI	EcoRV	EcoCFT_II	EcoPI	RexAB	PifA	Fun/Z	Old	Tin	K12 prophages	wbbL(-)	ΔnfrA	E. coli UTI89	E. coli CFT073	E. coli 55989	S. e. Typhimurium 12023s	E. coli B REL606	E. coli O16 ST131	E. coli O16 ST144	E. coli O16 ST8281	E. coli UTI89	E. coli CFT073	E. coli 55989	S. e. Typhimurium 12023s	E. coli K-12 O16(-)	E. coli B REL606	E. coli O16 ST131	E. coli O16 ST144	E. coli O16 ST8281				vector	EcoKI	EcoCFT_I	EcoRI	EcoRV	EcoCFT_II	EcoPI	RexAB	PifA	Fun/Z	Old
			1	3600000000		6800000000	2560000000	6000000000	5200000000	1e-06	8400000000	6800000000	5200000000	5200000000	6000000000	3.72e+09	1e-06														0							1	1		1.88889	0.711111	1.66667	1.44444	2.77778e-16	2.33333	1.88889	1.44444	1.44444
			2	6000000000		6800000000	1600000000	7600000000	7600000000	1e-06	6400000000	5600000000	7600000000	6000000000	13200000000	9.6e+07	1e-06														0							2	1		1.13333	0.266667	1.26667	1.26667	1.66667e-16	1.06667	0.933333	1.26667	1
			3	9000000		11000000	6000000	6000000	8000000	1e-06	8000000	10000000	8000000	9000000	9000000	6000000	1e-06										1	1	0	0	0	0	1	1	1			3	1		1.22222	0.666667	0.666667	0.888889	1.11111e-13	0.888889	1.11111	0.888889	1
			4	10000000												9000000																						4	1
			5	10000000																							0	1	0	0		0	1	1	1			5	1
			6	8000000																							0	1	0	0		0	1	1	1			6	1
			7																																			7
			8																																			8
			9																																			9
			10																																			10
			11																																			11
			12																																			12
			13																																			13
			14																																			14
			15																																			15
			16																																			16
			17																																			17
			18																																			18
			19																																			19
			20																																			20
			21																																			21
			22																																			22
			23																																			23
			24																																			24
		Escherichia phage VerenaGrendelmeier (Bas101)	experiment #	plaque-forming units (pfu) in a 2.5 µl spot of serial dilutions of phage stock																							lysis observed (yes=1, no=0)										Escherichia phage VerenaGrendelmeier (Bas101)	experiment #	efficiency of plating
				vector	EcoKI	EcoCFT_I	EcoRI	EcoRV	EcoCFT_II	EcoPI	RexAB	PifA	Fun/Z	Old	Tin	K12 prophages	wbbL(-)	ΔnfrA	E. coli UTI89	E. coli CFT073	E. coli 55989	S. e. Typhimurium 12023s	E. coli B REL606	E. coli O16 ST131	E. coli O16 ST144	E. coli O16 ST8281	E. coli UTI89	E. coli CFT073	E. coli 55989	S. e. Typhimurium 12023s	E. coli K-12 O16(-)	E. coli B REL606	E. coli O16 ST131	E. coli O16 ST144	E. coli O16 ST8281				vector	EcoKI	EcoCFT_I	EcoRI	EcoRV	EcoCFT_II	EcoPI	RexAB	PifA	Fun/Z	Old
			1	24000000000		48000000000	17600000000	16000000000	28000000000	1e-06	17200000000	19200000000	17600000000	16000000000	20800000000	5.6e+07																						1	1		2	0.733333	0.666667	1.16667	4.16667e-17	0.716667	0.8	0.733333	0.666667
			2	60000000000		72000000000	52000000000	60000000000	48000000000	1e-06	3.2e+10	76000000000	60000000000	40000000000	3.2e+10	2.4e+07	1e-06														0							2	1		1.2	0.866667	1	0.8	1.66667e-17	0.533333	1.26667	1	0.666667
			3	80000000		70000000	50000000	70000000	70000000	1e-06	50000000	40000000	40000000	3000000	70000000	70000	1e-06										1	1	0	0	0	0	1	1	1			3	1		0.875	0.625	0.875	0.875	1.25e-14	0.625	0.5	0.5	0.0375
			4	90000000												50000																						4	1
			5	70000000																							1	0	0	0		0	1	1	1			5	1
			6	50000000																							1	0	0	0		0	1	1	1			6	1
			7	120000000													1e-06														0							7	1
			8	150000000													1e-06														0							8	1
			9																																			9
			10																																			10
			11																																			11
			12																																			12
			13																																			13
			14																																			14
			15																																			15
			16																																			16
			17																																			17
			18																																			18
			19																																			19
			20																																			20
			21																																			21
			22																																			22
			23																																			23
			24																																			24
[truncated: 21 more columns]

## Sheet: figure 10E
		Escherichia phage MeretOppenheim (Bas102)	experiment #	plaque-forming units (pfu) in a 2.5 µl spot of serial dilutions of phage stock																							lysis observed (yes=1, no=0)										Escherichia phage MeretOppenheim (Bas102)	experiment #	efficiency of plating
				vector	EcoKI	EcoCFT_I	EcoRI	EcoRV	EcoCFT_II	EcoPI	RexAB	PifA	Fun/Z	Old	Tin	K12 prophages	wbbL(-)	ΔnfrA	E. coli UTI89	E. coli CFT073	E. coli 55989	S. e. Typhimurium 12023s	E. coli B REL606	E. coli O16 ST131	E. coli O16 ST144	E. coli O16 ST8281	E. coli UTI89	E. coli CFT073	E. coli 55989	S. e. Typhimurium 12023s	E. coli K-12 O16(-)	E. coli B REL606	E. coli O16 ST131	E. coli O16 ST144	E. coli O16 ST8281				vector	EcoKI	EcoCFT_I	EcoRI	EcoRV	EcoCFT_II	EcoPI	RexAB	PifA	Fun/Z	Old
			1	7000000	5000000	2000000	6000000	4000000	1e-06	1e-06	8000000	18000	5000000	1300000	4000000		1e-06										0	0	0	0	0	0	1	1	1			1	1	0.714286	0.285714	0.857143	0.571429	1.42857e-13	1.42857e-13	1.14286	0.00257143	0.714286	0.185714
			2	2200000																				1100000	1800000	150000							1	1	1			2	1
			3	900000	700000	150000	1100000	900000	1e-06	1e-06	900000	1800	900000	600000	600000		1e-06	1500000													0							3	1	0.777778	0.166667	1.22222	1	1.11111e-12	1.11111e-12	1	0.002	1	0.666667
			4	4000000																				1000000	1300000	500000	0	0	0	0		0	1	1	1			4	1
			5	1000000	1400000	800000	1400000	1600000	1e-06	1e-06	5000000	23000	800000	1600000	1100000		1e-06	2000000													0							5	1	1.4	0.8	1.4	1.6	1e-12	1e-12	5	0.023	0.8	1.6
			6	19000																				17000	29000	9000	0	0	0	0		0	1	1	1			6	1
			7	5000000					1e-06	1e-06	5000000	90000	6000000				1e-06	5000000						5000000	5000000	2300000	0	0	0	0	0	0	1	1	1			7	1					2e-13	2e-13	1	0.018	1.2
			8	7000000					1e-06	1e-06																												8	1					1.42857e-13	1.42857e-13
			9	7000000																				12000000	5000000	1000000						0	1	1	1			9	1
			10																																			10
			11																																			11
			12																																			12
			13																																			13
			14																																			14
			15																																			15
			16																																			16
			17																																			17
			18																																			18
			19																																			19
			20																																			20
			21																																			21
			22																																			22
			23																																			23
			24																																			24
		Escherichia phage EmilieLinder (Bas103)	experiment #	plaque-forming units (pfu) in a 2.5 µl spot of serial dilutions of phage stock																							lysis observed (yes=1, no=0)										Escherichia phage EmilieLinder (Bas103)	experiment #	efficiency of plating
				vector	EcoKI	EcoCFT_I	EcoRI	EcoRV	EcoCFT_II	EcoPI	RexAB	PifA	Fun/Z	Old	Tin	K12 prophages	wbbL(-)	ΔnfrA	E. coli UTI89	E. coli CFT073	E. coli 55989	S. e. Typhimurium 12023s	E. coli B REL606	E. coli O16 ST131	E. coli O16 ST144	E. coli O16 ST8281	E. coli UTI89	E. coli CFT073	E. coli 55989	S. e. Typhimurium 12023s	E. coli K-12 O16(-)	E. coli B REL606	E. coli O16 ST131	E. coli O16 ST144	E. coli O16 ST8281				vector	EcoKI	EcoCFT_I	EcoRI	EcoRV	EcoCFT_II	EcoPI	RexAB	PifA	Fun/Z	Old
			1	18000000	5000000	5000000	11000000	4000000	1e-06	12000000	10000000	5000000	8000000	7000000	5000000		1e-06										0	0	0	0	0	0	1	1	1			1	1	0.277778	0.277778	0.611111	0.222222	5.55556e-14	0.666667	0.555556	0.277778	0.444444	0.388889
			2	3100000																				4000000	2800000	500000							1	1	1			2	1
			3	1300000	1300000	1300000	1400000	1500000	1e-06	1500000	1500000	1300000	1000000	1100000	1300000		1e-06	1600000													0							3	1	1	1	1.07692	1.15385	7.69231e-13	1.15385	1.15385	1	0.769231	0.846154
			4	8000000																			300	5000000	1700000	8000	0	0	0	0		1	1	1	1			4	1
			5	11000000	12000000	11000000	17000000	9000000	1e-06	13000000	15000000	11000000	17000000	12000000	17000000		1e-06	12000000													0							5	1	1.09091	1	1.54545	0.818182	9.09091e-14	1.18182	1.36364	1	1.54545	1.09091
			6	17000																				30000	18000		0	0	0	0		1	1	1	1			6	1
			7	4000000					1e-06	5000000	7000000	3400000	7000000				1e-06	10000000					200	8000000	7000000	2800000	0	0	0	0	0	1	1	1	1			7	1					2.5e-13	1.25	1.75	0.85	1.75
			8	8000000					1e-06	9000000																												8	1					1.25e-13	1.125
			9	14000000																			800	50000000	12000000	8000000						1	1	1	1			9	1
			10																																			10
			11																																			11
			12																																			12
			13																																			13
			14																																			14
			15																																			15
			16																																			16
			17																																			17
			18																																			18
			19																																			19
			20																																			20
			21																																			21
			22																																			22
			23																																			23
			24																																			24
		Escherichia phage AnnaIndermaur (Bas104)	experiment #	plaque-forming units (pfu) in a 2.5 µl spot of serial dilutions of phage stock																							lysis observed (yes=1, no=0)										Escherichia phage AnnaIndermaur (Bas104)	experiment #	efficiency of plating
				vector	EcoKI	EcoCFT_I	EcoRI	EcoRV	EcoCFT_II	EcoPI	RexAB	PifA	Fun/Z	Old	Tin	K12 prophages	wbbL(-)	ΔnfrA	E. coli UTI89	E. coli CFT073	E. coli 55989	S. e. Typhimurium 12023s	E. coli B REL606	E. coli O16 ST131	E. coli O16 ST144	E. coli O16 ST8281	E. coli UTI89	E. coli CFT073	E. coli 55989	S. e. Typhimurium 12023s	E. coli K-12 O16(-)	E. coli B REL606	E. coli O16 ST131	E. coli O16 ST144	E. coli O16 ST8281				vector	EcoKI	EcoCFT_I	EcoRI	EcoRV	EcoCFT_II	EcoPI	RexAB	PifA	Fun/Z	Old
			1	8000000	900000	8000	4000000	4000	1e-06	1e-06	700000	1000000	6000000	5000000	4000000		1e-06										0	0	0	0	0	0	1	1	1			1	1	0.1125	0.001	0.5	0.0005	1.25e-13	1.25e-13	0.0875	0.125	0.75	0.625
			2	2200000																				28000000	1000000	500000							1	1	1			2	1
			3	1200000	1200000	3000	1500000	2500	1e-06	1e-06	800000	700000	1300000	1200000	1400000		1e-06	1100000													0							3	1	1	0.0025	1.25	0.00208333	8.33333e-13	8.33333e-13	0.666667	0.583333	1.08333	1
			4	5000000																				7000000	1700000	900000	0	1	0	0		0	1	1	1			4	1
			5	2500000	2400000	13000	3800000	3100	1e-06	1e-06	5000000	1600000	1200000	2100000	2500000		1e-06	5000000													0							5	1	0.96	0.0052	1.52	0.00124	4e-13	4e-13	2	0.64	0.48	0.84
			6	24000																				1200000	46000		0	1	0	0		0	1	1	1			6	1
			7	800000					1e-06	1e-06	900000	700000	800000				1e-06	4000000						13000000	3000000	50000	0	1	0	0	0	0	1	1	1			7	1					1.25e-12	1.25e-12	1.125	0.875	1
			8	9000000					1e-06	1e-06																												8	1					1.11111e-13	1.11111e-13
			9	2000000																				100000000	7000000	80000						0	1	1	1			9	1
			10																																			10
			11																																			11
			12																																			12
			13																																			13
			14																																			14
			15																																			15
			16																																			16
			17																																			17
			18																																			18
			19																																			19
			20																																			20
			21																																			21
			22																																			22
			23																																			23
			24																																			24
		Escherichia phage ElsieAttenhofer (Bas105)	experiment #	plaque-forming units (pfu) in a 2.5 µl spot of serial dilutions of phage stock																							lysis observed (yes=1, no=0)										Escherichia phage ElsieAttenhofer (Bas105)	experiment #	efficiency of plating
				vector	EcoKI	EcoCFT_I	EcoRI	EcoRV	EcoCFT_II	EcoPI	RexAB	PifA	Fun/Z	Old	Tin	K12 prophages	wbbL(-)	ΔnfrA	E. coli UTI89	E. coli CFT073	E. coli 55989	S. e. Typhimurium 12023s	E. coli B REL606	E. coli O16 ST131	E. coli O16 ST144	E. coli O16 ST8281	E. coli UTI89	E. coli CFT073	E. coli 55989	S. e. Typhimurium 12023s	E. coli K-12 O16(-)	E. coli B REL606	E. coli O16 ST131	E. coli O16 ST144	E. coli O16 ST8281				vector	EcoKI	EcoCFT_I	EcoRI	EcoRV	EcoCFT_II	EcoPI	RexAB	PifA	Fun/Z	Old
			1	9000000	10000000	11000000	13000000	200000	100	1e-06	10000000	1200000	12000000	14000000	13000000		1e-06										0	0	0	0	0	0	0	0	1			1	1	1.11111	1.22222	1.44444	0.0222222	1.11111e-05	1.11111e-13	1.11111	0.133333	1.33333	1.55556
			2	100000000																						500000							0	0	1			2	1
			3	80000000	70000000	40000000	30000000	1800000	8000	1e-06	90000000	600000	80000000	70000000	60000000		1e-06	70000000													0							3	1	0.875	0.5	0.375	0.0225	0.0001	1.25e-14	1.125	0.0075	1	0.875
			4	60000000																						700000	0	0	0	0		0	0	0	1			4	1
			5	80000000	70000000	90000000	20000000	600000	3000	1e-06	60000000	1100000	21000000	90000000	80000000		1e-06	60000000													0							5	1	0.875	1.125	0.25	0.0075	3.75e-05	1.25e-14	0.75	0.01375	0.2625	1.125
			6	2500000																						20000	0	0	0	0		0	0	0	1			6	1
			7	40000000					5000	1e-06	40000000	5000000	50000000				1e-06	80000000								280000	0	0	0	0	0	0	0	0	1			7	1					0.000125	2.5e-14	1	0.125	1.25
			8	40000000					1300	1e-06																												8	1					3.25e-05	2.5e-14
			9	1000000000																						15000000						0	0	0	1			9	1
			10	1600000000																						18000000						0	0	0	1			10	1
			11																																			11
			12																																			12
			13																																			13
			14																																			14
			15																																			15
			16																																			16
			17																																			17
			18																																			18
			19																																			19
			20																																			20
			21																																			21
			22																																			22
			23																																			23
			24																																			24
		Escherichia phage CurroJimenez (Bas106)	experiment #	plaque-forming units (pfu) in a 2.5 µl spot of serial dilutions of phage stock																							lysis observed (yes=1, no=0)										Escherichia phage CurroJimenez (Bas106)	experiment #	efficiency of plating
				vector	EcoKI	EcoCFT_I	EcoRI	EcoRV	EcoCFT_II	EcoPI	RexAB	PifA	Fun/Z	Old	Tin	K12 prophages	wbbL(-)	ΔnfrA	E. coli UTI89	E. coli CFT073	E. coli 55989	S. e. Typhimurium 12023s	E. coli B REL606	E. coli O16 ST131	E. coli O16 ST144	E. coli O16 ST8281	E. coli UTI89	E. coli CFT073	E. coli 55989	S. e. Typhimurium 12023s	E. coli K-12 O16(-)	E. coli B REL606	E. coli O16 ST131	E. coli O16 ST144	E. coli O16 ST8281				vector	EcoKI	EcoCFT_I	EcoRI	EcoRV	EcoCFT_II	EcoPI	RexAB	PifA	Fun/Z	Old
			1	180000000																							0	0	0	0	0	0	0	0	1			1	1
			2	210000000																							0	0	0	0	0	0	0	0	1			2	1
			3	280000000																							0	0	0	0	0	0	0	0	1			3	1
			4	34000000000	20000000	400000000	1e-06	12000	40000000	4600000	20000000000	14000000000	20000000000	20000000000	40000000000		1e-06	22000000000																				4	1	0.000588235	0.0117647	2.94118e-17	3.52941e-07	0.00117647	0.000135294	0.588235	0.411765	0.588235	0.588235
			5	7000000000	10000000	70000000	1e-06	1e-06	2000000	6400000	6000000000	10000000000	10000000000	7000000000	7000000000		1e-06	8000000000																				5	1	0.00142857	0.01	1.42857e-16	1.42857e-16	0.000285714	0.000914286	0.857143	1.42857	1.42857	1
			6	15000000000	6e+07	8.2e+07	4000	1e-06	6e+06	9.2e+06	11000000000	4400000000	9800000000	7200000000	4400000000		1e-06	12000000000																				6	1	0.004	0.00546667	2.66667e-07	6.66667e-17	0.0004	0.000613333	0.733333	0.293333	0.653333	0.48
			7																																			7
			8																																			8
			9																																			9
			10																																			10
			11																																			11
			12																																			12
			13																																			13
			14																																			14
			15																																			15
			16																																			16
			17																																			17
			18																																			18
			19																																			19
			20																																			20
			21																																			21
			22																																			22
			23																																			23
			24																																			24
[truncated: 21 more columns]

## Sheet: figure 13AB
		Escherichia phage MarieHeimVoegtlin (Bas70)	experiment #	plaque-forming units (pfu) in a 2.5 µl spot of serial dilutions of phage stock										lysis observed (yes=1, no=0)										Escherichia phage MarieHeimVoegtlin (Bas70)	experiment #	efficiency of plating										lysis observed (yes=1, no=0)
				vector	wbbL(-)	E. coli UTI89	E. coli CFT073	E. coli 55989	S. e. Typhimurium 12023s	E. coli B REL606	E. coli O16 ST131	E. coli O16 ST144	E. coli O16 ST8281	E. coli UTI89	E. coli CFT073	E. coli 55989	S. e. Typhimurium 12023s	E. coli K-12 O16(-)	E. coli B REL606	E. coli O16 ST131	E. coli O16 ST144	E. coli O16 ST8281				vector	wbbL(-)	E. coli UTI89	E. coli CFT073	E. coli 55989	S. e. Typhimurium 12023s	E. coli B REL606	E. coli O16 ST131	E. coli O16 ST144	E. coli O16 ST8281	E. coli UTI89	E. coli CFT073	E. coli 55989	S. e. Typhimurium 12023s	E. coli K-12 O16(-)	E. coli B REL606	E. coli O16 ST131	E. coli O16 ST144	E. coli O16 ST8281
			1	100000000	1e-06									0	0	0	0	0	0	0	0	1			1	1	1e-14									0	0	0	0	0	0	0	0	1
			2	130000000																		1			2	1																		1
			3	1200000000	1e-06													0							3	1	8.33333e-16													0
			4	600000000										0	0	0	0		0	0	0	1			4	1										0	0	0	0		0	0	0	1
			5	1000000000	1e-06													0							5	1	1e-15													0
			6	300000000										0	0	0	0		0	0	0	1			6	1										0	0	0	0		0	0	0	1
			7	180000000	1e-06									0	0	0	0	0	0	1	0	1			7	1	5.55556e-15									0	0	0	0	0	0	1	0	1
			8	600000000																					8	1
			9	1000000000															0	0	0	1			9	1															0	0	0	1
			10	1600000000																					10	1
			11																						11
			12																						12
			13																						13
			14																						14
			15																						15
			16																						16
			17																						17
			18																						18
			19																						19
			20																						20
			21																						21
			22																						22
			23																						23
			24																						24
		Escherichia phage LotteLoewe (Bas71)	experiment #	plaque-forming units (pfu) in a 2.5 µl spot of serial dilutions of phage stock										lysis observed (yes=1, no=0)										Escherichia phage LotteLoewe (Bas71)	experiment #	efficiency of plating										lysis observed (yes=1, no=0)
				vector	wbbL(-)	E. coli UTI89	E. coli CFT073	E. coli 55989	S. e. Typhimurium 12023s	E. coli B REL606	E. coli O16 ST131	E. coli O16 ST144	E. coli O16 ST8281	E. coli UTI89	E. coli CFT073	E. coli 55989	S. e. Typhimurium 12023s	E. coli K-12 O16(-)	E. coli B REL606	E. coli O16 ST131	E. coli O16 ST144	E. coli O16 ST8281				vector	wbbL(-)	E. coli UTI89	E. coli CFT073	E. coli 55989	S. e. Typhimurium 12023s	E. coli B REL606	E. coli O16 ST131	E. coli O16 ST144	E. coli O16 ST8281	E. coli UTI89	E. coli CFT073	E. coli 55989	S. e. Typhimurium 12023s	E. coli K-12 O16(-)	E. coli B REL606	E. coli O16 ST131	E. coli O16 ST144	E. coli O16 ST8281
			1	70000000	1e-06									0	0	0	0	0	0	0	0	1			1	1	1.42857e-14									0	0	0	0	0	0	0	0	1
			2	80000000																		1			2	1																		1
			3	110000000	1e-06													0							3	1	9.09091e-15													0
			4	130000000										0	0	0	0		0	0	0	1			4	1										0	0	0	0		0	0	0	1
			5	140000000	1e-06													0							5	1	7.14286e-15													0
			6	80000000										0	0	0	0		0	0	0	1			6	1										0	0	0	0		0	0	0	1
			7	17000000	1e-06									0	0	0	0	0	0	1	0	1			7	1	5.88235e-14									0	0	0	0	0	0	1	0	1
			8	200000000																					8	1
			9	800000000															0	0	0	1			9	1															0	0	0	1
			10	1300000000																					10	1
			11																						11
			12																						12
			13																						13
			14																						14
			15																						15
			16																						16
			17																						17
			18																						18
			19																						19
			20																						20
			21																						21
			22																						22
			23																						23
			24																						24
		Escherichia phage NicoleGrasset (Bas72)	experiment #	plaque-forming units (pfu) in a 2.5 µl spot of serial dilutions of phage stock										lysis observed (yes=1, no=0)										Escherichia phage NicoleGrasset (Bas72)	experiment #	efficiency of plating										lysis observed (yes=1, no=0)
				vector	wbbL(-)	E. coli UTI89	E. coli CFT073	E. coli 55989	S. e. Typhimurium 12023s	E. coli B REL606	E. coli O16 ST131	E. coli O16 ST144	E. coli O16 ST8281	E. coli UTI89	E. coli CFT073	E. coli 55989	S. e. Typhimurium 12023s	E. coli K-12 O16(-)	E. coli B REL606	E. coli O16 ST131	E. coli O16 ST144	E. coli O16 ST8281				vector	wbbL(-)	E. coli UTI89	E. coli CFT073	E. coli 55989	S. e. Typhimurium 12023s	E. coli B REL606	E. coli O16 ST131	E. coli O16 ST144	E. coli O16 ST8281	E. coli UTI89	E. coli CFT073	E. coli 55989	S. e. Typhimurium 12023s	E. coli K-12 O16(-)	E. coli B REL606	E. coli O16 ST131	E. coli O16 ST144	E. coli O16 ST8281
			1	80000000	1e-06									0	0	0	0	0	0	0	0	1			1	1	1.25e-14									0	0	0	0	0	0	0	0	1
			2	120000000																		1			2	1																		1
			3	600000000	1e-06													0							3	1	1.66667e-15													0
			4	160000000										0	0	0	0		0	0	0	1			4	1										0	0	0	0		0	0	0	1
			5	800000000	1e-06													0							5	1	1.25e-15													0
			6	350000000										0	0	0	0		0	0	0	1			6	1										0	0	0	0		0	0	0	1
			7	280000000	1e-06									0	0	0	0	0	0	0	0	1			7	1	3.57143e-15									0	0	0	0	0	0	0	0	1
			8	500000000																					8	1
			9	1400000000															0	0	0	1			9	1															0	0	0	1
			10	1200000000																					10	1
			11																						11
			12																						12
			13																						13
			14																						14
			15																						15
			16																						16
			17																						17
			18																						18
			19																						19
			20																						20
			21																						21
			22																						22
			23																						23
			24																						24
		Escherichia phage GertrudWoker (Bas73)	experiment #	plaque-forming units (pfu) in a 2.5 µl spot of serial dilutions of phage stock										lysis observed (yes=1, no=0)										Escherichia phage GertrudWoker (Bas73)	experiment #	efficiency of plating										lysis observed (yes=1, no=0)
				vector	wbbL(-)	E. coli UTI89	E. coli CFT073	E. coli 55989	S. e. Typhimurium 12023s	E. coli B REL606	E. coli O16 ST131	E. coli O16 ST144	E. coli O16 ST8281	E. coli UTI89	E. coli CFT073	E. coli 55989	S. e. Typhimurium 12023s	E. coli K-12 O16(-)	E. coli B REL606	E. coli O16 ST131	E. coli O16 ST144	E. coli O16 ST8281				vector	wbbL(-)	E. coli UTI89	E. coli CFT073	E. coli 55989	S. e. Typhimurium 12023s	E. coli B REL606	E. coli O16 ST131	E. coli O16 ST144	E. coli O16 ST8281	E. coli UTI89	E. coli CFT073	E. coli 55989	S. e. Typhimurium 12023s	E. coli K-12 O16(-)	E. coli B REL606	E. coli O16 ST131	E. coli O16 ST144	E. coli O16 ST8281
			1	60000000	1e-06									0	0	0	0	0	0	0	0	1			1	1	1.66667e-14									0	0	0	0	0	0	0	0	1
			2	70000000																		1			2	1																		1
			3	120000000	1e-06													0							3	1	8.33333e-15													0
			4	60000000										0	0	0	0		0	0	0	1			4	1										0	0	0	0		0	0	0	1
			5	170000000	1e-06													0							5	1	5.88235e-15													0
			6	90000000										0	0	0	0		0	0	0	1			6	1										0	0	0	0		0	0	0	1
			7	25000000	1e-06									0	0	0	0	0	0	0	0	1			7	1	4e-14									0	0	0	0	0	0	0	0	1
			8	400000000																					8	1
			9	80000000															0	0	0	1			9	1															0	0	0	1
			10	100000000																					10	1
			11																						11
			12																						12
			13																						13
			14																						14
			15																						15
			16																						16
			17																						17
			18																						18
			19																						19
			20																						20
			21																						21
			22																						22
			23																						23
			24																						24
		Escherichia phage SonjaBuckley (Bas74)	experiment #	plaque-forming units (pfu) in a 2.5 µl spot of serial dilutions of phage stock										lysis observed (yes=1, no=0)										Escherichia phage SonjaBuckley (Bas74)	experiment #	efficiency of plating										lysis observed (yes=1, no=0)
				vector	wbbL(-)	E. coli UTI89	E. coli CFT073	E. coli 55989	S. e. Typhimurium 12023s	E. coli B REL606	E. coli O16 ST131	E. coli O16 ST144	E. coli O16 ST8281	E. coli UTI89	E. coli CFT073	E. coli 55989	S. e. Typhimurium 12023s	E. coli K-12 O16(-)	E. coli B REL606	E. coli O16 ST131	E. coli O16 ST144	E. coli O16 ST8281				vector	wbbL(-)	E. coli UTI89	E. coli CFT073	E. coli 55989	S. e. Typhimurium 12023s	E. coli B REL606	E. coli O16 ST131	E. coli O16 ST144	E. coli O16 ST8281	E. coli UTI89	E. coli CFT073	E. coli 55989	S. e. Typhimurium 12023s	E. coli K-12 O16(-)	E. coli B REL606	E. coli O16 ST131	E. coli O16 ST144	E. coli O16 ST8281
			1	2000000000	1e-06													0							1	1	5e-16													0
			2	1200000000	1e-06													0							2	1	8.33333e-16													0
			3	4000000	1e-06						1200000			0	0	0	0	0	0	1	0	1			3	1	2.5e-13						0.3			0	0	0	0	0	0	1	0	1
			4	1200000																					4	1
			5	5000000							1000000			0	0	0	0		0	1	0	1			5	1							0.2			0	0	0	0		0	1	0	1
			6	9000000							400000			0	0	0	0		0	1	0	1			6	1							0.0444444			0	0	0	0		0	1	0	1
			7	30000000																					7	1
			8																						8
			9																						9
			10																						10
			11																						11
			12																						12
			13																						13
			14																						14
			15																						15
			16																						16
			17																						17
			18																						18
			19																						19
			20																						20
			21																						21
			22																						22
			23																						23
			24																						24
		Escherichia phage AnnaReinhart (Bas75)	experiment #	plaque-forming units (pfu) in a 2.5 µl spot of serial dilutions of phage stock										lysis observed (yes=1, no=0)										Escherichia phage AnnaReinhart (Bas75)	experiment #	efficiency of plating										lysis observed (yes=1, no=0)
				vector	wbbL(-)	E. coli UTI89	E. coli CFT073	E. coli 55989	S. e. Typhimurium 12023s	E. coli B REL606	E. coli O16 ST131	E. coli O16 ST144	E. coli O16 ST8281	E. coli UTI89	E. coli CFT073	E. coli 55989	S. e. Typhimurium 12023s	E. coli K-12 O16(-)	E. coli B REL606	E. coli O16 ST131	E. coli O16 ST144	E. coli O16 ST8281				vector	wbbL(-)	E. coli UTI89	E. coli CFT073	E. coli 55989	S. e. Typhimurium 12023s	E. coli B REL606	E. coli O16 ST131	E. coli O16 ST144	E. coli O16 ST8281	E. coli UTI89	E. coli CFT073	E. coli 55989	S. e. Typhimurium 12023s	E. coli K-12 O16(-)	E. coli B REL606	E. coli O16 ST131	E. coli O16 ST144	E. coli O16 ST8281
			1	28000000000	1e-06													0							1	1	3.57143e-17													0
			2	11600000000	1e-06													0							2	1	8.62069e-17													0
			3	30000000	1e-06									0	0	0	0	0	0	1	0	1			3	1	3.33333e-14									0	0	0	0	0	0	1	0	1
			4	60000000																					4	1
			5	40000000										0	0	0	0		0	1	0	1			5	1										0	0	0	0		0	1	0	1
			6	90000000										0	0	0	0		0	1	0	1			6	1										0	0	0	0		0	1	0	1
			7	8000000																					7	1
			8	7000000																					8	1
			9																						9
			10																						10
			11																						11
			12																						12
			13																						13
			14																						14
			15																						15
			16																						16
			17																						17
			18																						18
			19																						19
			20																						20
			21																						21
			22																						22
			23																						23
			24																						24
		Escherichia phage VerenaMeyer (Bas76)	experiment #	plaque-forming units (pfu) in a 2.5 µl spot of serial dilutions of phage stock										lysis observed (yes=1, no=0)										Escherichia phage VerenaMeyer (Bas76)	experiment #	efficiency of plating										lysis observed (yes=1, no=0)
				vector	wbbL(-)	E. coli UTI89	E. coli CFT073	E. coli 55989	S. e. Typhimurium 12023s	E. coli B REL606	E. coli O16 ST131	E. coli O16 ST144	E. coli O16 ST8281	E. coli UTI89	E. coli CFT073	E. coli 55989	S. e. Typhimurium 12023s	E. coli K-12 O16(-)	E. coli B REL606	E. coli O16 ST131	E. coli O16 ST144	E. coli O16 ST8281				vector	wbbL(-)	E. coli UTI89	E. coli CFT073	E. coli 55989	S. e. Typhimurium 12023s	E. coli B REL606	E. coli O16 ST131	E. coli O16 ST144	E. coli O16 ST8281	E. coli UTI89	E. coli CFT073	E. coli 55989	S. e. Typhimurium 12023s	E. coli K-12 O16(-)	E. coli B REL606	E. coli O16 ST131	E. coli O16 ST144	E. coli O16 ST8281
			1	3.2e+10	1e-06													0							1	1	3.125e-17													0
			2	76000000000	1e-06													0							2	1	1.31579e-17													0
			3	80000000	1e-06									0	0	0	0	0	0	1	0	1			3	1	1.25e-14									0	0	0	0	0	0	1	0	1
			4	80000000																					4	1
			5	70000000										0	0	0	0		0	1	0	1			5	1										0	0	0	0		0	1	0	1
			6	80000000										0	0	0	0		0	1	0	1			6	1										0	0	0	0		0	1	0	1
			7	40000000																					7	1
			8																						8
			9																						9
			10																						10
			11																						11
			12																						12
			13																						13
			14																						14
			15																						15
			16																						16
			17																						17
			18																						18
			19																						19
			20																						20
			21																						21
			22																						22
			23																						23
			24																						24
		Escherichia phage ClaudiaMuster (Bas77)	experiment #	plaque-forming units (pfu) in a 2.5 µl spot of serial dilutions of phage stock										lysis observed (yes=1, no=0)										Escherichia phage ClaudiaMuster (Bas77)	experiment #	efficiency of plating										lysis observed (yes=1, no=0)
				vector	wbbL(-)	E. coli UTI89	E. coli CFT073	E. coli 55989	S. e. Typhimurium 12023s	E. coli B REL606	E. coli O16 ST131	E. coli O16 ST144	E. coli O16 ST8281	E. coli UTI89	E. coli CFT073	E. coli 55989	S. e. Typhimurium 12023s	E. coli K-12 O16(-)	E. coli B REL606	E. coli O16 ST131	E. coli O16 ST144	E. coli O16 ST8281				vector	wbbL(-)	E. coli UTI89	E. coli CFT073	E. coli 55989	S. e. Typhimurium 12023s	E. coli B REL606	E. coli O16 ST131	E. coli O16 ST144	E. coli O16 ST8281	E. coli UTI89	E. coli CFT073	E. coli 55989	S. e. Typhimurium 12023s	E. coli K-12 O16(-)	E. coli B REL606	E. coli O16 ST131	E. coli O16 ST144	E. coli O16 ST8281
			1	1000000000	1e-06									0	0	0	0	0	0	0	0	1			1	1	1e-15									0	0	0	0	0	0	0	0	1
			2	180000000																		1			2	1																		1
			3	1200000000	1e-06													0							3	1	8.33333e-16													0
			4	800000000										0	0	0	0		0	0	0	1			4	1										0	0	0	0		0	0	0	1
			5	900000000	1e-06													0							5	1	1.11111e-15													0
			6	410000000										0	0	0	0		0	0	0	1			6	1										0	0	0	0		0	0	0	1
			7	1000000000	1e-06									0	0	0	0	0	0	1	0	1			7	1	1e-15									0	0	0	0	0	0	1	0	1
			8	1200000000																					8	1
			9	1300000000															0	0	0	1			9	1															0	0	0	1
			10	1500000000																					10	1
			11																						11
			12																						12
			13																						13
			14																						14
			15																						15
			16																						16
			17																						17
			18																						18
			19																						19
			20																						20
			21																						21
			22																						22
			23																						23
			24																						24
		Escherichia phage SandraMuster (Bas78)	experiment #	plaque-forming units (pfu) in a 2.5 µl spot of serial dilutions of phage stock										lysis observed (yes=1, no=0)										Escherichia phage SandraMuster (Bas78)	experiment #	efficiency of plating										lysis observed (yes=1, no=0)
				vector	wbbL(-)	E. coli UTI89	E. coli CFT073	E. coli 55989	S. e. Typhimurium 12023s	E. coli B REL606	E. coli O16 ST131	E. coli O16 ST144	E. coli O16 ST8281	E. coli UTI89	E. coli CFT073	E. coli 55989	S. e. Typhimurium 12023s	E. coli K-12 O16(-)	E. coli B REL606	E. coli O16 ST131	E. coli O16 ST144	E. coli O16 ST8281				vector	wbbL(-)	E. coli UTI89	E. coli CFT073	E. coli 55989	S. e. Typhimurium 12023s	E. coli B REL606	E. coli O16 ST131	E. coli O16 ST144	E. coli O16 ST8281	E. coli UTI89	E. coli CFT073	E. coli 55989	S. e. Typhimurium 12023s	E. coli K-12 O16(-)	E. coli B REL606	E. coli O16 ST131	E. coli O16 ST144	E. coli O16 ST8281
			1	70000000	1e-06									0	0	0	0	0	0	0	0	0			1	1	1.42857e-14									0	0	0	0	0	0	0	0	0
			2	50000000																		1			2	1																		1
			3	70000000	1e-06													0							3	1	1.42857e-14													0
			4	80000000										0	0	0	0		0	0	0	1			4	1										0	0	0	0		0	0	0	1
			5	80000000	1e-06													0							5	1	1.25e-14													0
			6	30000000										0	0	0	0		0	0	0	1			6	1										0	0	0	0		0	0	0	1
			7	27000000	1e-06									0	0	0	0	0	0	0	0	1			7	1	3.7037e-14									0	0	0	0	0	0	0	0	1
			8	140000000																					8	1
			9	190000000															0	0	0	1			9	1															0	0	0	1
			10	300000000																					10	1
			11																						11
			12																						12
			13																						13
			14																						14
			15																						15
			16																						16
			17																						17
			18																						18
			19																						19
			20																						20
			21																						21
			22																						22
			23																						23
			24																						24
		Escherichia phage SusanneMuster (Bas79)	experiment #	plaque-forming units (pfu) in a 2.5 µl spot of serial dilutions of phage stock										lysis observed (yes=1, no=0)										Escherichia phage SusanneMuster (Bas79)	experiment #	efficiency of plating										lysis observed (yes=1, no=0)
				vector	wbbL(-)	E. coli UTI89	E. coli CFT073	E. coli 55989	S. e. Typhimurium 12023s	E. coli B REL606	E. coli O16 ST131	E. coli O16 ST144	E. coli O16 ST8281	E. coli UTI89	E. coli CFT073	E. coli 55989	S. e. Typhimurium 12023s	E. coli K-12 O16(-)	E. coli B REL606	E. coli O16 ST131	E. coli O16 ST144	E. coli O16 ST8281				vector	wbbL(-)	E. coli UTI89	E. coli CFT073	E. coli 55989	S. e. Typhimurium 12023s	E. coli B REL606	E. coli O16 ST131	E. coli O16 ST144	E. coli O16 ST8281	E. coli UTI89	E. coli CFT073	E. coli 55989	S. e. Typhimurium 12023s	E. coli K-12 O16(-)	E. coli B REL606	E. coli O16 ST131	E. coli O16 ST144	E. coli O16 ST8281
			1	140000000	1e-06									0	0	0	0	0	0	0	0	1			1	1	7.14286e-15									0	0	0	0	0	0	0	0	1
			2	170000000																		1			2	1																		1
			3	300000000	1e-06													0							3	1	3.33333e-15													0
			4	8000000000										0	0	0	0		0	0	0	1			4	1										0	0	0	0		0	0	0	1
			5	270000000	1e-06													0							5	1	3.7037e-15													0
			6	37000000										0	0	0	0		0	0	0	1			6	1										0	0	0	0		0	0	0	1
			7	150000000	1e-06									0	0	0	0	0	0	0	0	1			7	1	6.66667e-15									0	0	0	0	0	0	0	0	1
			8	1000000000																					8	1
			9	1700000000															0	0	0	1			9	1															0	0	0	1
			10	1400000000																					10	1
			11																						11
			12																						12
			13																						13
			14																						14
			15																						15
			16																						16
			17																						17
			18																						18
			19																						19
			20																						20
			21																						21
			22																						22
			23																						23
			24																						24
		Escherichia phage ChristineMuster (Bas80)	experiment #	plaque-forming units (pfu) in a 2.5 µl spot of serial dilutions of phage stock										lysis observed (yes=1, no=0)										Escherichia phage ChristineMuster (Bas80)	experiment #	efficiency of plating										lysis observed (yes=1, no=0)
				vector	wbbL(-)	E. coli UTI89	E. coli CFT073	E. coli 55989	S. e. Typhimurium 12023s	E. coli B REL606	E. coli O16 ST131	E. coli O16 ST144	E. coli O16 ST8281	E. coli UTI89	E. coli CFT073	E. coli 55989	S. e. Typhimurium 12023s	E. coli K-12 O16(-)	E. coli B REL606	E. coli O16 ST131	E. coli O16 ST144	E. coli O16 ST8281				vector	wbbL(-)	E. coli UTI89	E. coli CFT073	E. coli 55989	S. e. Typhimurium 12023s	E. coli B REL606	E. coli O16 ST131	E. coli O16 ST144	E. coli O16 ST8281	E. coli UTI89	E. coli CFT073	E. coli 55989	S. e. Typhimurium 12023s	E. coli K-12 O16(-)	E. coli B REL606	E. coli O16 ST131	E. coli O16 ST144	E. coli O16 ST8281
			1	250000000	1e-06									0	0	0	0	0	0	0	0	1			1	1	4e-15									0	0	0	0	0	0	0	0	1
			2	400000000																		1			2	1																		1
			3	600000000	1e-06													0							3	1	1.66667e-15													0
			4	130000000										0	0	0	0		0	0	0	1			4	1										0	0	0	0		0	0	0	1
			5	330000000	1e-06													0							5	1	3.0303e-15													0
			6	390000000										0	0	0	0		0	0	0	1			6	1										0	0	0	0		0	0	0	1
			7	20000000	1e-06									0	0	0	0	0	0	0	0	1			7	1	5e-14									0	0	0	0	0	0	0	0	1
			8	500000000																					8	1
			9	1800000000															0	0	0	1			9	1															0	0	0	1
			10	900000000																					10	1
			11																						11
			12																						12
			13																						13
			14																						14
			15																						15
			16																						16
			17																						17
			18																						18
			19																						19
			20																						20
			21																						21
			22																						22
			23																						23
			24																						24
		Escherichia phage TanjaMuster (Bas81)	experiment #	plaque-forming units (pfu) in a 2.5 µl spot of serial dilutions of phage stock										lysis observed (yes=1, no=0)										Escherichia phage TanjaMuster (Bas81)	experiment #	efficiency of plating										lysis observed (yes=1, no=0)
				vector	wbbL(-)	E. coli UTI89	E. coli CFT073	E. coli 55989	S. e. Typhimurium 12023s	E. coli B REL606	E. coli O16 ST131	E. coli O16 ST144	E. coli O16 ST8281	E. coli UTI89	E. coli CFT073	E. coli 55989	S. e. Typhimurium 12023s	E. coli K-12 O16(-)	E. coli B REL606	E. coli O16 ST131	E. coli O16 ST144	E. coli O16 ST8281				vector	wbbL(-)	E. coli UTI89	E. coli CFT073	E. coli 55989	S. e. Typhimurium 12023s	E. coli B REL606	E. coli O16 ST131	E. coli O16 ST144	E. coli O16 ST8281	E. coli UTI89	E. coli CFT073	E. coli 55989	S. e. Typhimurium 12023s	E. coli K-12 O16(-)	E. coli B REL606	E. coli O16 ST131	E. coli O16 ST144	E. coli O16 ST8281
			1																						1
			2																						2
			3																						3
			4	1200000000	1e-06									0	0	0	0	0	0	1	1	1			4	1	8.33333e-16									0	0	0	0	0	0	1	1	1
			5	1000000000	1e-06									0	0	0	0	0	0	1	1	1			5	1	1e-15									0	0	0	0	0	0	1	1	1
			6	1100000000	1e-06									0	0	0	0	0	0	1	1	1			6	1	9.09091e-16									0	0	0	0	0	0	1	1	1
			7	800000000	1e-06									0	0	0	0	0	0	1	0	1			7	1	1.25e-15									0	0	0	0	0	0	1	0	1
			8	3500000000																					8	1
			9	2200000000															0	1	1	1			9	1															0	1	1	1
			10	2500000000																					10	1
			11																						11
			12																						12
			13																						13
			14																						14
			15																						15
			16																						16
			17																						17
			18																						18
			19																						19
			20																						20
			21																						21
			22																						22
			23																						23
			24																						24
		Escherichia phage KarinMuster (Bas82)	experiment #	plaque-forming units (pfu) in a 2.5 µl spot of serial dilutions of phage stock										lysis observed (yes=1, no=0)										Escherichia phage KarinMuster (Bas82)	experiment #	efficiency of plating										lysis observed (yes=1, no=0)
				vector	wbbL(-)	E. coli UTI89	E. coli CFT073	E. coli 55989	S. e. Typhimurium 12023s	E. coli B REL606	E. coli O16 ST131	E. coli O16 ST144	E. coli O16 ST8281	E. coli UTI89	E. coli CFT073	E. coli 55989	S. e. Typhimurium 12023s	E. coli K-12 O16(-)	E. coli B REL606	E. coli O16 ST131	E. coli O16 ST144	E. coli O16 ST8281				vector	wbbL(-)	E. coli UTI89	E. coli CFT073	E. coli 55989	S. e. Typhimurium 12023s	E. coli B REL606	E. coli O16 ST131	E. coli O16 ST144	E. coli O16 ST8281	E. coli UTI89	E. coli CFT073	E. coli 55989	S. e. Typhimurium 12023s	E. coli K-12 O16(-)	E. coli B REL606	E. coli O16 ST131	E. coli O16 ST144	E. coli O16 ST8281
			1	130000000	1e-06									0	0	0	0	0	0	0	0	1			1	1	7.69231e-15									0	0	0	0	0	0	0	0	1
			2	80000000																		1			2	1																		1
			3	300000000	1e-06													0							3	1	3.33333e-15													0
			4	150000000										0	0	0	0		0	0	0	1			4	1										0	0	0	0		0	0	0	1
			5	600000000	1e-06													0							5	1	1.66667e-15													0
			6	380000000										0	0	0	0		0	0	0	1			6	1										0	0	0	0		0	0	0	1
			7	22000000	1e-06									0	0	0	0	0	0	0	0	1			7	1	4.54545e-14									0	0	0	0	0	0	0	0	1
			8	500000000																					8	1
			9	2400000000															0	0	0	1			9	1															0	0	0	1
			10	1600000000																					10	1
			11																						11
			12																						12
			13																						13
			14																						14
			15																						15
			16																						16
			17																						17
			18																						18
			19																						19
			20																						20
			21																						21
			22																						22
			23																						23
			24																						24
		Escherichia phage Haito (Bas83)	experiment #	plaque-forming units (pfu) in a 2.5 µl spot of serial dilutions of phage stock										lysis observed (yes=1, no=0)										Escherichia phage Haito (Bas83)	experiment #	efficiency of plating										lysis observed (yes=1, no=0)
				vector	wbbL(-)	E. coli UTI89	E. coli CFT073	E. coli 55989	S. e. Typhimurium 12023s	E. coli B REL606	E. coli O16 ST131	E. coli O16 ST144	E. coli O16 ST8281	E. coli UTI89	E. coli CFT073	E. coli 55989	S. e. Typhimurium 12023s	E. coli K-12 O16(-)	E. coli B REL606	E. coli O16 ST131	E. coli O16 ST144	E. coli O16 ST8281				vector	wbbL(-)	E. coli UTI89	E. coli CFT073	E. coli 55989	S. e. Typhimurium 12023s	E. coli B REL606	E. coli O16 ST131	E. coli O16 ST144	E. coli O16 ST8281	E. coli UTI89	E. coli CFT073	E. coli 55989	S. e. Typhimurium 12023s	E. coli K-12 O16(-)	E. coli B REL606	E. coli O16 ST131	E. coli O16 ST144	E. coli O16 ST8281
			1	6.4e+10	8.4e+08													1							1	1	0.013125													1
			2	76000000000	2000000000													1							2	1	0.0263158													1
			3	60000000	5000000					3000000	50000000	18000000	80000000	0	0	0	0	1	1	1	1	1			3	1	0.0833333					0.05	0.833333	0.3	1.33333	0	0	0	0	1	1	1	1	1
			4	80000000																					4	1
			5	80000000						2700000	25000000	14000000	100000000	0	0	0	0		1	1	1	1			5	1						0.03375	0.3125	0.175	1.25	0	0	0	0		1	1	1	1
			6	100000000						1000000	100000000	12000000	100000000	0	0	0	0		1	1	1	1			6	1						0.01	1	0.12	1	0	0	0	0		1	1	1	1
			7	70000000																					7	1
			8	40000000																					8	1
			9																						9
			10																						10
			11																						11
			12																						12
			13																						13
			14																						14
			15																						15
			16																						16
			17																						17
			18																						18
			19																						19
			20																						20
			21																						21
			22																						22
			23																						23
			24																						24
		Escherichia phage JohannBuxtorf (Bas84)	experiment #	plaque-forming units (pfu) in a 2.5 µl spot of serial dilutions of phage stock										lysis observed (yes=1, no=0)										Escherichia phage JohannBuxtorf (Bas84)	experiment #	efficiency of plating										lysis observed (yes=1, no=0)
				vector	wbbL(-)	E. coli UTI89	E. coli CFT073	E. coli 55989	S. e. Typhimurium 12023s	E. coli B REL606	E. coli O16 ST131	E. coli O16 ST144	E. coli O16 ST8281	E. coli UTI89	E. coli CFT073	E. coli 55989	S. e. Typhimurium 12023s	E. coli K-12 O16(-)	E. coli B REL606	E. coli O16 ST131	E. coli O16 ST144	E. coli O16 ST8281				vector	wbbL(-)	E. coli UTI89	E. coli CFT073	E. coli 55989	S. e. Typhimurium 12023s	E. coli B REL606	E. coli O16 ST131	E. coli O16 ST144	E. coli O16 ST8281	E. coli UTI89	E. coli CFT073	E. coli 55989	S. e. Typhimurium 12023s	E. coli K-12 O16(-)	E. coli B REL606	E. coli O16 ST131	E. coli O16 ST144	E. coli O16 ST8281
			1	3.6e+08	8.4e+08													1							1	1	2.33333													1
			2	3.6e+08	4.8e+08													1							2	1	1.33333													1
			3	400000	1000000					20000	30	1200	90	0	0	0	0	1	1	1	1	1			3	1	2.5					0.05	7.5e-05	0.003	0.000225	0	0	0	0	1	1	1	1	1
			4	400000																					4	1
			5	90000000						1900000	5000	500000	39000	0	0	0	0		1	1	1	1			5	1						0.0211111	5.55556e-05	0.00555556	0.000433333	0	0	0	0		1	1	1	1
			6	110000000						300000	9000	180000	8000	0	0	0	0		1	1	1	1			6	1						0.00272727	8.18182e-05	0.00163636	7.27273e-05	0	0	0	0		1	1	1	1
			7	12000000																					7	1
			8	8000000																					8	1
			9																						9
			10																						10
			11																						11
			12																						12
			13																						13
			14																						14
			15																						15
			16																						16
			17																						17
			18																						18
			19																						19
			20																						20
			21																						21
			22																						22
			23																						23
			24																						24
		Escherichia phage RuthEpting (Bas85)	experiment #	plaque-forming units (pfu) in a 2.5 µl spot of serial dilutions of phage stock										lysis observed (yes=1, no=0)										Escherichia phage RuthEpting (Bas85)	experiment #	efficiency of plating										lysis observed (yes=1, no=0)
				vector	wbbL(-)	E. coli UTI89	E. coli CFT073	E. coli 55989	S. e. Typhimurium 12023s	E. coli B REL606	E. coli O16 ST131	E. coli O16 ST144	E. coli O16 ST8281	E. coli UTI89	E. coli CFT073	E. coli 55989	S. e. Typhimurium 12023s	E. coli K-12 O16(-)	E. coli B REL606	E. coli O16 ST131	E. coli O16 ST144	E. coli O16 ST8281				vector	wbbL(-)	E. coli UTI89	E. coli CFT073	E. coli 55989	S. e. Typhimurium 12023s	E. coli B REL606	E. coli O16 ST131	E. coli O16 ST144	E. coli O16 ST8281	E. coli UTI89	E. coli CFT073	E. coli 55989	S. e. Typhimurium 12023s	E. coli K-12 O16(-)	E. coli B REL606	E. coli O16 ST131	E. coli O16 ST144	E. coli O16 ST8281
			1	60000000000	9.2e+08													1							1	1	0.0153333													1
			2	24000000000	1600000000													1							2	1	0.0666667													1
			3	80000000	5000000					1300000	100000000	80000000	50000000	0	0	0	0	1	1	1	1	1			3	1	0.0625					0.01625	1.25	1	0.625	0	0	0	0	1	1	1	1	1
			4	70000000																					4	1
			5	90000000						2100000	140000000	120000000	120000000	0	0	0	0		1	1	1	1			5	1						0.0233333	1.55556	1.33333	1.33333	0	0	0	0		1	1	1	1
			6	100000000						1200000	110000000	190000000	80000000	0	0	0	0		1	1	1	1			6	1						0.012	1.1	1.9	0.8	0	0	0	0		1	1	1	1
			7	400000000																					7	1
			8	600000000																					8	1
			9																						9
			10																						10
			11																						11
			12																						12
			13																						13
			14																						14
			15																						15
			16																						16
			17																						17
			18																						18
			19																						19
			20																						20
			21																						21
			22																						22
			23																						23
			24																						24
		Escherichia phage OliverMaurmann (Bas86)	experiment #	plaque-forming units (pfu) in a 2.5 µl spot of serial dilutions of phage stock										lysis observed (yes=1, no=0)										Escherichia phage OliverMaurmann (Bas86)	experiment #	efficiency of plating										lysis observed (yes=1, no=0)
				vector	wbbL(-)	E. coli UTI89	E. coli CFT073	E. coli 55989	S. e. Typhimurium 12023s	E. coli B REL606	E. coli O16 ST131	E. coli O16 ST144	E. coli O16 ST8281	E. coli UTI89	E. coli CFT073	E. coli 55989	S. e. Typhimurium 12023s	E. coli K-12 O16(-)	E. coli B REL606	E. coli O16 ST131	E. coli O16 ST144	E. coli O16 ST8281				vector	wbbL(-)	E. coli UTI89	E. coli CFT073	E. coli 55989	S. e. Typhimurium 12023s	E. coli B REL606	E. coli O16 ST131	E. coli O16 ST144	E. coli O16 ST8281	E. coli UTI89	E. coli CFT073	E. coli 55989	S. e. Typhimurium 12023s	E. coli K-12 O16(-)	E. coli B REL606	E. coli O16 ST131	E. coli O16 ST144	E. coli O16 ST8281
			1	130000000	1e-06									0	0	0	0	1	0	1	1	1			1	1	7.69231e-15									0	0	0	0	1	0	1	1	1
			2	100000000										0						1	1	1			2	1										0						1	1	1
			3	700000000	1e-06																				3	1	1.42857e-15
			4	160000000										0	0	0	0	1	0	1	1	1			4	1										0	0	0	0	1	0	1	1	1
			5	700000000	1e-06																				5	1	1.42857e-15
			6	100000000										0	0	0	0	1	1	1	1	1			6	1										0	0	0	0	1	1	1	1	1
			7	220000000	1e-06									0	0	0	0	0	1	1	1	1			7	1	4.54545e-15									0	0	0	0	0	1	1	1	1
			8	1300000000																1	1	1			8	1																1	1	1
			9	1100000000															0	1	1	1			9	1															0	1	1	1
			10	1000000000																1	1	1			10	1																1	1	1
			11																						11
			12																						12
			13																						13
			14																						14
			15																						15
			16																						16
			17																						17
			18																						18
			19																						19
			20																						20
			21																						21
			22																						22
			23																						23
			24																						24
		Escherichia phage AnnaHegner (Bas87)	experiment #	plaque-forming units (pfu) in a 2.5 µl spot of serial dilutions of phage stock										lysis observed (yes=1, no=0)										Escherichia phage AnnaHegner (Bas87)	experiment #	efficiency of plating										lysis observed (yes=1, no=0)
				vector	wbbL(-)	E. coli UTI89	E. coli CFT073	E. coli 55989	S. e. Typhimurium 12023s	E. coli B REL606	E. coli O16 ST131	E. coli O16 ST144	E. coli O16 ST8281	E. coli UTI89	E. coli CFT073	E. coli 55989	S. e. Typhimurium 12023s	E. coli K-12 O16(-)	E. coli B REL606	E. coli O16 ST131	E. coli O16 ST144	E. coli O16 ST8281				vector	wbbL(-)	E. coli UTI89	E. coli CFT073	E. coli 55989	S. e. Typhimurium 12023s	E. coli B REL606	E. coli O16 ST131	E. coli O16 ST144	E. coli O16 ST8281	E. coli UTI89	E. coli CFT073	E. coli 55989	S. e. Typhimurium 12023s	E. coli K-12 O16(-)	E. coli B REL606	E. coli O16 ST131	E. coli O16 ST144	E. coli O16 ST8281
			1	60000000000	1e-06													1							1	1	1.66667e-17													1
			2	70000000	1e-06		9000000					14000000	7000000	1	1	0	0	1	1	1	1	1			2	1	1.42857e-14		0.128571					0.2	0.1	1	1	0	0	1	1	1	1	1
			3	100000000																					3	1
			4	60000000			19000000					13000000	12000000	1	1	0	0		0	1	1	1			4	1			0.316667					0.216667	0.2	1	1	0	0		0	1	1	1
			5	30000000			9000000					5000000	8000000	1	1	0	0		0	1	1	1			5	1			0.3					0.166667	0.266667	1	1	0	0		0	1	1	1
			6	90000000															1						6	1															1
			7	70000000															1						7	1															1
			8	3.2e+10	1e-06													1							8	1	3.125e-17													1
			9																						9
			10																						10
			11																						11
			12																						12
			13																						13
			14																						14
			15																						15
			16																						16
			17																						17
			18																						18
			19																						19
			20																						20
			21																						21
			22																						22
			23																						23
			24																						24
		Escherichia phage StefiGeyer (Bas88)	experiment #	plaque-forming units (pfu) in a 2.5 µl spot of serial dilutions of phage stock										lysis observed (yes=1, no=0)										Escherichia phage StefiGeyer (Bas88)	experiment #	efficiency of plating										lysis observed (yes=1, no=0)
				vector	wbbL(-)	E. coli UTI89	E. coli CFT073	E. coli 55989	S. e. Typhimurium 12023s	E. coli B REL606	E. coli O16 ST131	E. coli O16 ST144	E. coli O16 ST8281	E. coli UTI89	E. coli CFT073	E. coli 55989	S. e. Typhimurium 12023s	E. coli K-12 O16(-)	E. coli B REL606	E. coli O16 ST131	E. coli O16 ST144	E. coli O16 ST8281				vector	wbbL(-)	E. coli UTI89	E. coli CFT073	E. coli 55989	S. e. Typhimurium 12023s	E. coli B REL606	E. coli O16 ST131	E. coli O16 ST144	E. coli O16 ST8281	E. coli UTI89	E. coli CFT073	E. coli 55989	S. e. Typhimurium 12023s	E. coli K-12 O16(-)	E. coli B REL606	E. coli O16 ST131	E. coli O16 ST144	E. coli O16 ST8281
			1	700000	1e-06									0	0	0	0	0	0	0	1	1			1	1	1.42857e-12									0	0	0	0	0	0	0	1	1
			2	1100000								280000	180000	0						1	1	1			2	1								0.254545	0.163636	0						1	1	1
			3	2300000	1e-06													0							3	1	4.34783e-13													0
			4	600000									50000	0	0	0	0		0	0	1	1			4	1									0.0833333	0	0	0	0		0	0	1	1
			5	800000	1e-06													0							5	1	1.25e-12													0
			6	100000								15000	100000	0	0	0	0		0	0	1	1			6	1								0.15	1	0	0	0	0		0	0	1	1
			7	12000000	1e-06							3600000	12000000	0	0	0	0	0	0	1	1	1			7	1	8.33333e-14							0.3	1	0	0	0	0	0	0	1	1	1
			8																						8
			9																						9
			10																						10
			11																						11
			12																						12
			13																						13
			14																						14
			15																						15
			16																						16
			17																						17
			18																						18
			19																						19
			20																						20
			21																						21
			22																						22
			23																						23
			24																						24
		Escherichia phage KarlSchell (Bas89)	experiment #	plaque-forming units (pfu) in a 2.5 µl spot of serial dilutions of phage stock										lysis observed (yes=1, no=0)										Escherichia phage KarlSchell (Bas89)	experiment #	efficiency of plating										lysis observed (yes=1, no=0)
				vector	wbbL(-)	E. coli UTI89	E. coli CFT073	E. coli 55989	S. e. Typhimurium 12023s	E. coli B REL606	E. coli O16 ST131	E. coli O16 ST144	E. coli O16 ST8281	E. coli UTI89	E. coli CFT073	E. coli 55989	S. e. Typhimurium 12023s	E. coli K-12 O16(-)	E. coli B REL606	E. coli O16 ST131	E. coli O16 ST144	E. coli O16 ST8281				vector	wbbL(-)	E. coli UTI89	E. coli CFT073	E. coli 55989	S. e. Typhimurium 12023s	E. coli B REL606	E. coli O16 ST131	E. coli O16 ST144	E. coli O16 ST8281	E. coli UTI89	E. coli CFT073	E. coli 55989	S. e. Typhimurium 12023s	E. coli K-12 O16(-)	E. coli B REL606	E. coli O16 ST131	E. coli O16 ST144	E. coli O16 ST8281
			1	12000000	1e-06									0	0	0	0	0	0	1	1	1			1	1	8.33333e-14									0	0	0	0	0	0	1	1	1
			2	12000000								500000	1000000	0						1	1	1			2	1								0.0416667	0.0833333	0						1	1	1
			3	8000000	1e-06													0							3	1	1.25e-13													0
			4	6000000									80000	0	0	0	0		0	1	1	1			4	1									0.0133333	0	0	0	0		0	1	1	1
			5	6000000	1e-06													0							5	1	1.66667e-13													0
			6	700000								16000	190000	0	0	0	0		0	1	1	1			6	1								0.0228571	0.271429	0	0	0	0		0	1	1	1
			7	5000000	1e-06							180000	1000000	0	0	0	0	0	0	1	1	1			7	1	2e-13							0.036	0.2	0	0	0	0	0	0	1	1	1
			8																						8
			9																						9
			10																						10
			11																						11
			12																						12
			13																						13
			14																						14
			15																						15
			16																						16
			17																						17
			18																						18
			19																						19
			20																						20
			21																						21
			22																						22
			23																						23
			24																						24
		Escherichia phage SkaterBoy (Bas90)	experiment #	plaque-forming units (pfu) in a 2.5 µl spot of serial dilutions of phage stock										lysis observed (yes=1, no=0)										Escherichia phage SkaterBoy (Bas90)	experiment #	efficiency of plating										lysis observed (yes=1, no=0)
				vector	wbbL(-)	E. coli UTI89	E. coli CFT073	E. coli 55989	S. e. Typhimurium 12023s	E. coli B REL606	E. coli O16 ST131	E. coli O16 ST144	E. coli O16 ST8281	E. coli UTI89	E. coli CFT073	E. coli 55989	S. e. Typhimurium 12023s	E. coli K-12 O16(-)	E. coli B REL606	E. coli O16 ST131	E. coli O16 ST144	E. coli O16 ST8281				vector	wbbL(-)	E. coli UTI89	E. coli CFT073	E. coli 55989	S. e. Typhimurium 12023s	E. coli B REL606	E. coli O16 ST131	E. coli O16 ST144	E. coli O16 ST8281	E. coli UTI89	E. coli CFT073	E. coli 55989	S. e. Typhimurium 12023s	E. coli K-12 O16(-)	E. coli B REL606	E. coli O16 ST131	E. coli O16 ST144	E. coli O16 ST8281
			1	800000000	1e-06									1	0	0	0	1	0	1	1	1			1	1	1.25e-15									1	0	0	0	1	0	1	1	1
			2	500000000							300000000	380000000	280000000	1						1	1	1			2	1							0.6	0.76	0.56	1						1	1	1
			3	170000000	1e-06													0							3	1	5.88235e-15													0
			4	150000000							50000000	100000000	120000000	1	0	0	0		0	1	1	1			4	1							0.333333	0.666667	0.8	1	0	0	0		0	1	1	1
			5	220000000	1e-06													0							5	1	4.54545e-15													0
			6	20000000							17000000	2600000	25000000	1	0	0	0		0	1	1	1			6	1							0.85	0.13	1.25	1	0	0	0		0	1	1	1
			7	120000000	1e-06						150000000	100000000	100000000	1	0	0	0	0	0	1	1	1			7	1	8.33333e-15						1.25	0.833333	0.833333	1	0	0	0	0	0	1	1	1
			8																						8
			9																						9
			10																						10
			11																						11
			12																						12
			13																						13
			14																						14
			15																						15
			16																						16
			17																						17
			18																						18
			19																						19
			20																						20
			21																						21
			22																						22
			23																						23
			24																						24
		Escherichia phage LorandFenyves (Bas91)	experiment #	plaque-forming units (pfu) in a 2.5 µl spot of serial dilutions of phage stock										lysis observed (yes=1, no=0)										Escherichia phage LorandFenyves (Bas91)	experiment #	efficiency of plating										lysis observed (yes=1, no=0)
				vector	wbbL(-)	E. coli UTI89	E. coli CFT073	E. coli 55989	S. e. Typhimurium 12023s	E. coli B REL606	E. coli O16 ST131	E. coli O16 ST144	E. coli O16 ST8281	E. coli UTI89	E. coli CFT073	E. coli 55989	S. e. Typhimurium 12023s	E. coli K-12 O16(-)	E. coli B REL606	E. coli O16 ST131	E. coli O16 ST144	E. coli O16 ST8281				vector	wbbL(-)	E. coli UTI89	E. coli CFT073	E. coli 55989	S. e. Typhimurium 12023s	E. coli B REL606	E. coli O16 ST131	E. coli O16 ST144	E. coli O16 ST8281	E. coli UTI89	E. coli CFT073	E. coli 55989	S. e. Typhimurium 12023s	E. coli K-12 O16(-)	E. coli B REL606	E. coli O16 ST131	E. coli O16 ST144	E. coli O16 ST8281
			1	72000000000	1e-06													1							1	1	1.38889e-17													1
			2	100000000000	1e-06													1							2	1	1e-17													1
			3	130000000	1e-06		11000000			2200	60000000		70000000	1	1	0	0	1	1	1	1	1			3	1	7.69231e-15		0.0846154			1.69231e-05	0.461538		0.538462	1	1	0	0	1	1	1	1	1
			4	130000000																					4	1
			5	80000000			10000000			1700	24000000		100000000	1	1	0	0		1	1	1	1			5	1			0.125			2.125e-05	0.3		1.25	1	1	0	0		1	1	1	1
			6	120000000			12000000			1899	40000000		50000000	1	1	0	0		1	1	1	1			6	1			0.1			1.5825e-05	0.333333		0.416667	1	1	0	0		1	1	1	1
			7	500000000																					7	1
			8																						8
			9																						9
			10																						10
			11																						11
			12																						12
			13																						13
			14																						14
			15																						15
			16																						16
			17																						17
			18																						18
			19																						19
			20																						20
			21																						21
			22																						22
			23																						23
			24																						24
		Escherichia phage JacquesWildberger (Bas92)	experiment #	plaque-forming units (pfu) in a 2.5 µl spot of serial dilutions of phage stock										lysis observed (yes=1, no=0)										Escherichia phage JacquesWildberger (Bas92)	experiment #	efficiency of plating										lysis observed (yes=1, no=0)
				vector	wbbL(-)	E. coli UTI89	E. coli CFT073	E. coli 55989	S. e. Typhimurium 12023s	E. coli B REL606	E. coli O16 ST131	E. coli O16 ST144	E. coli O16 ST8281	E. coli UTI89	E. coli CFT073	E. coli 55989	S. e. Typhimurium 12023s	E. coli K-12 O16(-)	E. coli B REL606	E. coli O16 ST131	E. coli O16 ST144	E. coli O16 ST8281				vector	wbbL(-)	E. coli UTI89	E. coli CFT073	E. coli 55989	S. e. Typhimurium 12023s	E. coli B REL606	E. coli O16 ST131	E. coli O16 ST144	E. coli O16 ST8281	E. coli UTI89	E. coli CFT073	E. coli 55989	S. e. Typhimurium 12023s	E. coli K-12 O16(-)	E. coli B REL606	E. coli O16 ST131	E. coli O16 ST144	E. coli O16 ST8281
			1	3000000	1e-06									0	0	0	0	0	0	1	0	1			1	1	3.33333e-13									0	0	0	0	0	0	1	0	1
			2	2800000									900000	0						1	1	1			2	1									0.321429	0						1	1	1
			3	80000000	1e-06													0							3	1	1.25e-14													0
			4	12000000									2200000	0	0	0	0		0	1	1	1			4	1									0.183333	0	0	0	0		0	1	1	1
			5	24000000	1e-06													0							5	1	4.16667e-14													0
			6	9000000									1100000	0	0	0	0		0	1	1	1			6	1									0.122222	0	0	0	0		0	1	1	1
			7	110000000	1e-06								40000000	0	0	0	0	0	0	1	1	1			7	1	9.09091e-15								0.363636	0	0	0	0	0	0	1	1	1
			8																						8
			9	220000000									130000000						0	1	1	1			9	1									0.590909						0	1	1	1
			10																						10
			11																						11
			12																						12
			13																						13
			14																						14
			15																						15
			16																						16
			17																						17
			18																						18
			19																						19
			20																						20
			21																						21
			22																						22
			23																						23
			24																						24
		Escherichia phage AidaStucki (Bas93)	experiment #	plaque-forming units (pfu) in a 2.5 µl spot of serial dilutions of phage stock										lysis observed (yes=1, no=0)										Escherichia phage AidaStucki (Bas93)	experiment #	efficiency of plating										lysis observed (yes=1, no=0)
				vector	wbbL(-)	E. coli UTI89	E. coli CFT073	E. coli 55989	S. e. Typhimurium 12023s	E. coli B REL606	E. coli O16 ST131	E. coli O16 ST144	E. coli O16 ST8281	E. coli UTI89	E. coli CFT073	E. coli 55989	S. e. Typhimurium 12023s	E. coli K-12 O16(-)	E. coli B REL606	E. coli O16 ST131	E. coli O16 ST144	E. coli O16 ST8281				vector	wbbL(-)	E. coli UTI89	E. coli CFT073	E. coli 55989	S. e. Typhimurium 12023s	E. coli B REL606	E. coli O16 ST131	E. coli O16 ST144	E. coli O16 ST8281	E. coli UTI89	E. coli CFT073	E. coli 55989	S. e. Typhimurium 12023s	E. coli K-12 O16(-)	E. coli B REL606	E. coli O16 ST131	E. coli O16 ST144	E. coli O16 ST8281
			1	14000000	1e-06									0	0	0	0	0	0	1	1	1			1	1	7.14286e-14									0	0	0	0	0	0	1	1	1
			2	30000000									5000000	0						1	1	1			2	1									0.166667	0						1	1	1
			3	13000000	1e-06													0							3	1	7.69231e-14													0
			4	14000000									600000	0	0	0	0		0	1	1	1			4	1									0.0428571	0	0	0	0		0	1	1	1
			5	25000000	1e-06													0							5	1	4e-14													0
			6	9000000									1300000	0	0	0	0		0	1	1	1			6	1									0.144444	0	0	0	0		0	1	1	1
			7	100000000	1e-06								40000000	0	0	0	0	0	0	1	1	1			7	1	1e-14								0.4	0	0	0	0	0	0	1	1	1
			8																						8
			9																						9
			10																						10
			11																						11
			12																						12
			13																						13
			14																						14
			15																						15
			16																						16
			17																						17
			18																						18
			19																						19
			20																						20
			21																						21
			22																						22
			23																						23
			24																						24
		Escherichia phage ManiMatter (Bas94)	experiment #	plaque-forming units (pfu) in a 2.5 µl spot of serial dilutions of phage stock										lysis observed (yes=1, no=0)										Escherichia phage ManiMatter (Bas94)	experiment #	efficiency of plating										lysis observed (yes=1, no=0)
				vector	wbbL(-)	E. coli UTI89	E. coli CFT073	E. coli 55989	S. e. Typhimurium 12023s	E. coli B REL606	E. coli O16 ST131	E. coli O16 ST144	E. coli O16 ST8281	E. coli UTI89	E. coli CFT073	E. coli 55989	S. e. Typhimurium 12023s	E. coli K-12 O16(-)	E. coli B REL606	E. coli O16 ST131	E. coli O16 ST144	E. coli O16 ST8281				vector	wbbL(-)	E. coli UTI89	E. coli CFT073	E. coli 55989	S. e. Typhimurium 12023s	E. coli B REL606	E. coli O16 ST131	E. coli O16 ST144	E. coli O16 ST8281	E. coli UTI89	E. coli CFT073	E. coli 55989	S. e. Typhimurium 12023s	E. coli K-12 O16(-)	E. coli B REL606	E. coli O16 ST131	E. coli O16 ST144	E. coli O16 ST8281
			1	11000000	1e-06									1	0	0	0	0	0	0	0	1			1	1	9.09091e-14									1	0	0	0	0	0	0	0	1
			2	10000000									2100000	1						1	1	1			2	1									0.21	1						1	1	1
			3	15000000	1e-06													0							3	1	6.66667e-14													0
			4	8000000									700000	1	0	0	0		0	0	1	1			4	1									0.0875	1	0	0	0		0	0	1	1
			5	15000000	1e-06													0							5	1	6.66667e-14													0
			6	10000000									2000000	1	0	0	0		0	1	1	1			6	1									0.2	1	0	0	0		0	1	1	1
			7	140000000	1e-06								60000000	1	0	0	0	0	0	1	1	1			7	1	7.14286e-15								0.428571	1	0	0	0	0	0	1	1	1
			8																						8
			9	1600000000									110000000						0	1	1	1			9	1									0.06875						0	1	1	1
			10																						10
			11																						11
			12																						12
			13																						13
			14																						14
			15																						15
			16																						16
			17																						17
			18																						18
			19																						19
			20																						20
			21																						21
			22																						22
			23																						23
			24																						24
		Escherichia phage HelliStehle (Bas95)	experiment #	plaque-forming units (pfu) in a 2.5 µl spot of serial dilutions of phage stock										lysis observed (yes=1, no=0)										Escherichia phage HelliStehle (Bas95)	experiment #	efficiency of plating										lysis observed (yes=1, no=0)
				vector	wbbL(-)	E. coli UTI89	E. coli CFT073	E. coli 55989	S. e. Typhimurium 12023s	E. coli B REL606	E. coli O16 ST131	E. coli O16 ST144	E. coli O16 ST8281	E. coli UTI89	E. coli CFT073	E. coli 55989	S. e. Typhimurium 12023s	E. coli K-12 O16(-)	E. coli B REL606	E. coli O16 ST131	E. coli O16 ST144	E. coli O16 ST8281				vector	wbbL(-)	E. coli UTI89	E. coli CFT073	E. coli 55989	S. e. Typhimurium 12023s	E. coli B REL606	E. coli O16 ST131	E. coli O16 ST144	E. coli O16 ST8281	E. coli UTI89	E. coli CFT073	E. coli 55989	S. e. Typhimurium 12023s	0	E. coli B REL606	E. coli O16 ST131	E. coli O16 ST144	E. coli O16 ST8281
			1	50000000	1e-06									0	0	0	0	0	0	0	0	1			1	1	2e-14									0	0	0	0		0	0	0	1
			2	50000000										0						0	0	1			2	1										0				0		0	0	1
			3	1500000	1e-06													0							3	1	6.66667e-13
			4	1500000										0	0	0	0		0	0	0	0			4	1										0	0	0	0	0	0	0	0	0
			5	1500000	1e-06													0							5	1	6.66667e-13
			6	3300000										0	0	0	0		0	0	0	0			6	1										0	0	0	0	0	0	0	0	0
			7	1200000	1e-06									0	0	0	0	0	0	0	0	0			7	1	8.33333e-13									0	0	0	0		0	0	0	0
			8	1400000																0	0	0			8	1																0	0	0
			9	1000000															0	1	1	1			9	1															0	1	1	1
			10	1800000																0	0	0			10	1																0	0	0
			11																						11
			12																						12
			13																						13
			14																						14
			15																						15
			16																						16
			17																						17
			18																						18
			19																						19
			20																						20
			21																						21
			22																						22
			23																						23
			24																						24
		Escherichia phage RudolfBernhard (Bas96)	experiment #	plaque-forming units (pfu) in a 2.5 µl spot of serial dilutions of phage stock										lysis observed (yes=1, no=0)										Escherichia phage RudolfBernhard (Bas96)	experiment #	efficiency of plating										lysis observed (yes=1, no=0)
				vector	wbbL(-)	E. coli UTI89	E. coli CFT073	E. coli 55989	S. e. Typhimurium 12023s	E. coli B REL606	E. coli O16 ST131	E. coli O16 ST144	E. coli O16 ST8281	E. coli UTI89	E. coli CFT073	E. coli 55989	S. e. Typhimurium 12023s	E. coli K-12 O16(-)	E. coli B REL606	E. coli O16 ST131	E. coli O16 ST144	E. coli O16 ST8281				vector	wbbL(-)	E. coli UTI89	E. coli CFT073	E. coli 55989	S. e. Typhimurium 12023s	E. coli B REL606	E. coli O16 ST131	E. coli O16 ST144	E. coli O16 ST8281	E. coli UTI89	E. coli CFT073	E. coli 55989	S. e. Typhimurium 12023s	E. coli K-12 O16(-)	E. coli B REL606	E. coli O16 ST131	E. coli O16 ST144	E. coli O16 ST8281
			1	27000000	1e-06									0	0	0	0	0	0	1	1	1			1	1	3.7037e-14									0	0	0	0	0	0	1	1	1
			2	13000000							2900000		21000000	0						1	1	1			2	1							0.223077		1.61538	0						1	1	1
			3	25000000	1e-06													0							3	1	4e-14													0
			4	20000000							15000000		4000000	0	0	0	0		0	1	1	1			4	1							0.75		0.2	0	0	0	0		0	1	1	1
			5	90000000	1e-06													0							5	1	1.11111e-14													0
			6	26000000							1900000		1400000	0	0	0	0		0	1	1	1			6	1							0.0730769		0.0538462	0	0	0	0		0	1	1	1
			7	30000000	1e-06						10000000		29000000	0	0	0	0	0	0	1	1	1			7	1	3.33333e-14						0.333333		0.966667	0	0	0	0	0	0	1	1	1
			8																						8
			9	270000000							70000000		120000000						0	1	1	1			9	1							0.259259		0.444444						0	1	1	1
			10																						10
			11																						11
			12																						12
			13																						13
			14																						14
			15																						15
			16																						16
			17																						17
			18																						18
			19																						19
			20																						20
			21																						21
			22																						22
			23																						23
			24																						24
		Escherichia phage HeidiAbel (Bas97)	experiment #	plaque-forming units (pfu) in a 2.5 µl spot of serial dilutions of phage stock										lysis observed (yes=1, no=0)										Escherichia phage HeidiAbel (Bas97)	experiment #	efficiency of plating										lysis observed (yes=1, no=0)
				vector	wbbL(-)	E. coli UTI89	E. coli CFT073	E. coli 55989	S. e. Typhimurium 12023s	E. coli B REL606	E. coli O16 ST131	E. coli O16 ST144	E. coli O16 ST8281	E. coli UTI89	E. coli CFT073	E. coli 55989	S. e. Typhimurium 12023s	E. coli K-12 O16(-)	E. coli B REL606	E. coli O16 ST131	E. coli O16 ST144	E. coli O16 ST8281				vector	wbbL(-)	E. coli UTI89	E. coli CFT073	E. coli 55989	S. e. Typhimurium 12023s	E. coli B REL606	E. coli O16 ST131	E. coli O16 ST144	E. coli O16 ST8281	E. coli UTI89	E. coli CFT073	E. coli 55989	S. e. Typhimurium 12023s	E. coli K-12 O16(-)	E. coli B REL606	E. coli O16 ST131	E. coli O16 ST144	E. coli O16 ST8281
			1	100000000	1e-06									0	0	0	0	0	0	0	0	0			1	1	1e-14									0	0	0	0	0	0	0	0	0
			2	180000000										0						0	0	0			2	1										0						0	0	0
			3	800000000	1e-06													0							3	1	1.25e-15													0
			4	60000000										0	0	0	0		0	0	1	0			4	1										0	0	0	0		0	0	1	0
			5	180000000	1e-06													0							5	1	5.55556e-15													0
			6	70000000										0	0	0	0		0	0	1	1			6	1										0	0	0	0		0	0	1	1
			7	50000000	1e-06									0	0	0	0	0	0	0	0	0			7	1	2e-14									0	0	0	0	0	0	0	0	0
			8																						8
			9	100000000															0	0	0	0			9	1															0	0	0	0
			10																						10
			11																						11
			12																						12
			13																						13
			14																						14
			15																						15
			16																						16
			17																						17
			18																						18
			19																						19
			20																						20
			21																						21
			22																						22
			23																						23
			24																						24
		Escherichia phage HerrmannAdler (Bas98)	experiment #	plaque-forming units (pfu) in a 2.5 µl spot of serial dilutions of phage stock										lysis observed (yes=1, no=0)										Escherichia phage HerrmannAdler (Bas98)	experiment #	efficiency of plating										lysis observed (yes=1, no=0)
				vector	wbbL(-)	E. coli UTI89	E. coli CFT073	E. coli 55989	S. e. Typhimurium 12023s	E. coli B REL606	E. coli O16 ST131	E. coli O16 ST144	E. coli O16 ST8281	E. coli UTI89	E. coli CFT073	E. coli 55989	S. e. Typhimurium 12023s	E. coli K-12 O16(-)	E. coli B REL606	E. coli O16 ST131	E. coli O16 ST144	E. coli O16 ST8281				vector	wbbL(-)	E. coli UTI89	E. coli CFT073	E. coli 55989	S. e. Typhimurium 12023s	E. coli B REL606	E. coli O16 ST131	E. coli O16 ST144	E. coli O16 ST8281	E. coli UTI89	E. coli CFT073	E. coli 55989	S. e. Typhimurium 12023s	E. coli K-12 O16(-)	E. coli B REL606	E. coli O16 ST131	E. coli O16 ST144	E. coli O16 ST8281
			1	9600000000	40000													0							1	1	4.16667e-06													0
			2	13200000000	1e-06													0							2	1	7.57576e-17													0
			3	13000000	1e-06									1	1	0	0	0	0	1	1	1			3	1	7.69231e-14									1	1	0	0	0	0	1	1	1
			4	15000000																					4	1
			5	11000000										1	1	0	0		0	1	1	1			5	1										1	1	0	0		0	1	1	1
			6	12000000										1	1	0	0		0	1	1	1			6	1										1	1	0	0		0	1	1	1
			7	3200000000	1e-06																				7	1	3.125e-16
			8																						8
			9																						9
			10																						10
			11																						11
			12																						12
			13																						13
			14																						14
			15																						15
			16																						16
			17																						17
			18																						18
			19																						19
			20																						20
			21																						21
			22																						22
			23																						23
			24																						24
		Escherichia phage ManiWeber (Bas99)	experiment #	plaque-forming units (pfu) in a 2.5 µl spot of serial dilutions of phage stock										lysis observed (yes=1, no=0)										Escherichia phage ManiWeber (Bas99)	experiment #	efficiency of plating										lysis observed (yes=1, no=0)
				vector	wbbL(-)	E. coli UTI89	E. coli CFT073	E. coli 55989	S. e. Typhimurium 12023s	E. coli B REL606	E. coli O16 ST131	E. coli O16 ST144	E. coli O16 ST8281	E. coli UTI89	E. coli CFT073	E. coli 55989	S. e. Typhimurium 12023s	E. coli K-12 O16(-)	E. coli B REL606	E. coli O16 ST131	E. coli O16 ST144	E. coli O16 ST8281				vector	wbbL(-)	E. coli UTI89	E. coli CFT073	E. coli 55989	S. e. Typhimurium 12023s	E. coli B REL606	E. coli O16 ST131	E. coli O16 ST144	E. coli O16 ST8281	E. coli UTI89	E. coli CFT073	E. coli 55989	S. e. Typhimurium 12023s	E. coli K-12 O16(-)	E. coli B REL606	E. coli O16 ST131	E. coli O16 ST144	E. coli O16 ST8281
			1	4400000000	1e-06													0							1	1	2.27273e-16													0
			2	4800000000	1e-06													0							2	1	2.08333e-16													0
			3	12000000	1e-06									0	1	0	0	0	0	1	1	1			3	1	8.33333e-14									0	1	0	0	0	0	1	1	1
			4	10000000																					4	1
			5	8000000										0	1	0	0		0	1	1	1			5	1										0	1	0	0		0	1	1	1
			6	10000000										0	1	0	0		0	1	1	1			6	1										0	1	0	0		0	1	1	1
			7																						7
			8																						8
			9																						9
			10																						10
			11																						11
			12																						12
			13																						13
			14																						14
			15																						15
			16																						16
			17																						17
			18																						18
			19																						19
			20																						20
			21																						21
			22																						22
			23																						23
			24																						24
		Escherichia phage HansTraber (Bas100)	experiment #	plaque-forming units (pfu) in a 2.5 µl spot of serial dilutions of phage stock										lysis observed (yes=1, no=0)										Escherichia phage HansTraber (Bas100)	experiment #	efficiency of plating										lysis observed (yes=1, no=0)
				vector	wbbL(-)	E. coli UTI89	E. coli CFT073	E. coli 55989	S. e. Typhimurium 12023s	E. coli B REL606	E. coli O16 ST131	E. coli O16 ST144	E. coli O16 ST8281	E. coli UTI89	E. coli CFT073	E. coli 55989	S. e. Typhimurium 12023s	E. coli K-12 O16(-)	E. coli B REL606	E. coli O16 ST131	E. coli O16 ST144	E. coli O16 ST8281				vector	wbbL(-)	E. coli UTI89	E. coli CFT073	E. coli 55989	S. e. Typhimurium 12023s	E. coli B REL606	E. coli O16 ST131	E. coli O16 ST144	E. coli O16 ST8281	E. coli UTI89	E. coli CFT073	E. coli 55989	S. e. Typhimurium 12023s	E. coli K-12 O16(-)	E. coli B REL606	E. coli O16 ST131	E. coli O16 ST144	E. coli O16 ST8281
			1	3600000000	1e-06													0							1	1	2.77778e-16													0
			2	6000000000	1e-06													0							2	1	1.66667e-16													0
			3	9000000	1e-06									1	1	0	0	0	0	1	1	1			3	1	1.11111e-13									1	1	0	0	0	0	1	1	1
			4	10000000																					4	1
			5	10000000										0	1	0	0		0	1	1	1			5	1										0	1	0	0		0	1	1	1
			6	8000000										0	1	0	0		0	1	1	1			6	1										0	1	0	0		0	1	1	1
			7																						7
			8																						8
			9																						9
			10																						10
			11																						11
			12																						12
			13																						13
			14																						14
			15																						15
			16																						16
			17																						17
			18																						18
			19																						19
			20																						20
			21																						21
			22																						22
			23																						23
			24																						24
		Escherichia phage VerenaGrendelmeier (Bas101)	experiment #	plaque-forming units (pfu) in a 2.5 µl spot of serial dilutions of phage stock										lysis observed (yes=1, no=0)										Escherichia phage VerenaGrendelmeier (Bas101)	experiment #	efficiency of plating										lysis observed (yes=1, no=0)
				vector	wbbL(-)	E. coli UTI89	E. coli CFT073	E. coli 55989	S. e. Typhimurium 12023s	E. coli B REL606	E. coli O16 ST131	E. coli O16 ST144	E. coli O16 ST8281	E. coli UTI89	E. coli CFT073	E. coli 55989	S. e. Typhimurium 12023s	E. coli K-12 O16(-)	E. coli B REL606	E. coli O16 ST131	E. coli O16 ST144	E. coli O16 ST8281				vector	wbbL(-)	E. coli UTI89	E. coli CFT073	E. coli 55989	S. e. Typhimurium 12023s	E. coli B REL606	E. coli O16 ST131	E. coli O16 ST144	E. coli O16 ST8281	E. coli UTI89	E. coli CFT073	E. coli 55989	S. e. Typhimurium 12023s	E. coli K-12 O16(-)	E. coli B REL606	E. coli O16 ST131	E. coli O16 ST144	E. coli O16 ST8281
			1	24000000000																					1	1
			2	60000000000	1e-06													0							2	1	1.66667e-17													0
			3	80000000	1e-06									1	1	0	0	0	0	1	1	1			3	1	1.25e-14									1	1	0	0	0	0	1	1	1
			4	90000000																					4	1
			5	70000000										1	0	0	0		0	1	1	1			5	1										1	0	0	0		0	1	1	1
			6	50000000										1	0	0	0		0	1	1	1			6	1										1	0	0	0		0	1	1	1
			7	120000000	1e-06													0							7	1	8.33333e-15													0
			8	150000000	1e-06													0							8	1	6.66667e-15													0
			9																						9
			10																						10
			11																						11
			12																						12
			13																						13
			14																						14
			15																						15
			16																						16
			17																						17
			18																						18
			19																						19
			20																						20
			21																						21
			22																						22
			23																						23
			24																						24
		Escherichia phage MeretOppenheim (Bas102)	experiment #	plaque-forming units (pfu) in a 2.5 µl spot of serial dilutions of phage stock										lysis observed (yes=1, no=0)										Escherichia phage MeretOppenheim (Bas102)	experiment #	efficiency of plating										lysis observed (yes=1, no=0)
				vector	wbbL(-)	E. coli UTI89	E. coli CFT073	E. coli 55989	S. e. Typhimurium 12023s	E. coli B REL606	E. coli O16 ST131	E. coli O16 ST144	E. coli O16 ST8281	E. coli UTI89	E. coli CFT073	E. coli 55989	S. e. Typhimurium 12023s	E. coli K-12 O16(-)	E. coli B REL606	E. coli O16 ST131	E. coli O16 ST144	E. coli O16 ST8281				vector	wbbL(-)	E. coli UTI89	E. coli CFT073	E. coli 55989	S. e. Typhimurium 12023s	E. coli B REL606	E. coli O16 ST131	E. coli O16 ST144	E. coli O16 ST8281	E. coli UTI89	E. coli CFT073	E. coli 55989	S. e. Typhimurium 12023s	E. coli K-12 O16(-)	E. coli B REL606	E. coli O16 ST131	E. coli O16 ST144	E. coli O16 ST8281
			1	7000000	1e-06									0	0	0	0	0	0	1	1	1			1	1	1.42857e-13									0	0	0	0	0	0	1	1	1
			2	2200000							1100000	1800000	150000							1	1	1			2	1							0.5	0.818182	0.0681818							1	1	1
			3	900000	1e-06													0							3	1	1.11111e-12													0
			4	4000000							1000000	1300000	500000	0	0	0	0		0	1	1	1			4	1							0.25	0.325	0.125	0	0	0	0		0	1	1	1
			5	1000000	1e-06													0							5	1	1e-12													0
			6	19000							17000	29000	9000	0	0	0	0		0	1	1	1			6	1							0.894737	1.52632	0.473684	0	0	0	0		0	1	1	1
			7	5000000	1e-06						5000000	5000000	2300000	0	0	0	0	0	0	1	1	1			7	1	2e-13						1	1	0.46	0	0	0	0	0	0	1	1	1
			8	7000000																					8	1
			9	7000000							12000000	5000000	1000000						0	1	1	1			9	1							1.71429	0.714286	0.142857						0	1	1	1
			10																						10
			11																						11
			12																						12
			13																						13
			14																						14
			15																						15
			16																						16
			17																						17
			18																						18
			19																						19
			20																						20
			21																						21
			22																						22
			23																						23
			24																						24
		Escherichia phage EmilieLinder (Bas103)	experiment #	plaque-forming units (pfu) in a 2.5 µl spot of serial dilutions of phage stock										lysis observed (yes=1, no=0)										Escherichia phage EmilieLinder (Bas103)	experiment #	efficiency of plating										lysis observed (yes=1, no=0)
				vector	wbbL(-)	E. coli UTI89	E. coli CFT073	E. coli 55989	S. e. Typhimurium 12023s	E. coli B REL606	E. coli O16 ST131	E. coli O16 ST144	E. coli O16 ST8281	E. coli UTI89	E. coli CFT073	E. coli 55989	S. e. Typhimurium 12023s	E. coli K-12 O16(-)	E. coli B REL606	E. coli O16 ST131	E. coli O16 ST144	E. coli O16 ST8281				vector	wbbL(-)	E. coli UTI89	E. coli CFT073	E. coli 55989	S. e. Typhimurium 12023s	E. coli B REL606	E. coli O16 ST131	E. coli O16 ST144	E. coli O16 ST8281	E. coli UTI89	E. coli CFT073	E. coli 55989	S. e. Typhimurium 12023s	E. coli K-12 O16(-)	E. coli B REL606	E. coli O16 ST131	E. coli O16 ST144	E. coli O16 ST8281
			1	18000000	1e-06									0	0	0	0	0	0	1	1	1			1	1	5.55556e-14									0	0	0	0	0	0	1	1	1
			2	3100000							4000000	2800000	500000							1	1	1			2	1							1.29032	0.903226	0.16129							1	1	1
			3	1300000	1e-06													0							3	1	7.69231e-13													0
			4	8000000						300	5000000	1700000	8000	0	0	0	0		1	1	1	1			4	1						3.75e-05	0.625	0.2125	0.001	0	0	0	0		1	1	1	1
			5	11000000	1e-06													0							5	1	9.09091e-14													0
			6	17000							30000	18000		0	0	0	0		1	1	1	1			6	1							1.76471	1.05882		0	0	0	0		1	1	1	1
			7	4000000	1e-06					200	8000000	7000000	2800000	0	0	0	0	0	1	1	1	1			7	1	2.5e-13					5e-05	2	1.75	0.7	0	0	0	0	0	1	1	1	1
			8	8000000																					8	1
			9	14000000						800	50000000	12000000	8000000						1	1	1	1			9	1						5.71429e-05	3.57143	0.857143	0.571429						1	1	1	1
			10																						10
			11																						11
			12																						12
			13																						13
			14																						14
			15																						15
			16																						16
			17																						17
			18																						18
			19																						19
			20																						20
			21																						21
			22																						22
			23																						23
			24																						24
		Escherichia phage AnnaIndermaur (Bas104)	experiment #	plaque-forming units (pfu) in a 2.5 µl spot of serial dilutions of phage stock										lysis observed (yes=1, no=0)										Escherichia phage AnnaIndermaur (Bas104)	experiment #	efficiency of plating										lysis observed (yes=1, no=0)
				vector	wbbL(-)	E. coli UTI89	E. coli CFT073	E. coli 55989	S. e. Typhimurium 12023s	E. coli B REL606	E. coli O16 ST131	E. coli O16 ST144	E. coli O16 ST8281	E. coli UTI89	E. coli CFT073	E. coli 55989	S. e. Typhimurium 12023s	E. coli K-12 O16(-)	E. coli B REL606	E. coli O16 ST131	E. coli O16 ST144	E. coli O16 ST8281				vector	wbbL(-)	E. coli UTI89	E. coli CFT073	E. coli 55989	S. e. Typhimurium 12023s	E. coli B REL606	E. coli O16 ST131	E. coli O16 ST144	E. coli O16 ST8281	E. coli UTI89	E. coli CFT073	E. coli 55989	S. e. Typhimurium 12023s	E. coli K-12 O16(-)	E. coli B REL606	E. coli O16 ST131	E. coli O16 ST144	E. coli O16 ST8281
			1	8000000	1e-06									0	0	0	0	0	0	1	1	1			1	1	1.25e-13									0	0	0	0	0	0	1	1	1
			2	2200000							28000000	1000000	500000							1	1	1			2	1							12.7273	0.454545	0.227273							1	1	1
			3	1200000	1e-06													0							3	1	8.33333e-13													0
			4	5000000							7000000	1700000	900000	0	1	0	0		0	1	1	1			4	1							1.4	0.34	0.18	0	1	0	0		0	1	1	1
			5	2500000	1e-06													0							5	1	4e-13													0
			6	24000							1200000	46000		0	1	0	0		0	1	1	1			6	1							50	1.91667		0	1	0	0		0	1	1	1
			7	800000	1e-06						13000000	3000000	50000	0	1	0	0	0	0	1	1	1			7	1	1.25e-12						16.25	3.75	0.0625	0	1	0	0	0	0	1	1	1
			8	9000000																					8	1
			9	2000000							100000000	7000000	80000						0	1	1	1			9	1							50	3.5	0.04						0	1	1	1
			10																						10
			11																						11
			12																						12
			13																						13
			14																						14
			15																						15
			16																						16
			17																						17
			18																						18
			19																						19
			20																						20
			21																						21
			22																						22
			23																						23
			24																						24
		Escherichia phage ElsieAttenhofer (Bas105)	experiment #	plaque-forming units (pfu) in a 2.5 µl spot of serial dilutions of phage stock										lysis observed (yes=1, no=0)										Escherichia phage ElsieAttenhofer (Bas105)	experiment #	efficiency of plating										lysis observed (yes=1, no=0)
				vector	wbbL(-)	E. coli UTI89	E. coli CFT073	E. coli 55989	S. e. Typhimurium 12023s	E. coli B REL606	E. coli O16 ST131	E. coli O16 ST144	E. coli O16 ST8281	E. coli UTI89	E. coli CFT073	E. coli 55989	S. e. Typhimurium 12023s	E. coli K-12 O16(-)	E. coli B REL606	E. coli O16 ST131	E. coli O16 ST144	E. coli O16 ST8281				vector	wbbL(-)	E. coli UTI89	E. coli CFT073	E. coli 55989	S. e. Typhimurium 12023s	E. coli B REL606	E. coli O16 ST131	E. coli O16 ST144	E. coli O16 ST8281	E. coli UTI89	E. coli CFT073	E. coli 55989	S. e. Typhimurium 12023s	E. coli K-12 O16(-)	E. coli B REL606	E. coli O16 ST131	E. coli O16 ST144	E. coli O16 ST8281
			1	9000000	1e-06									0	0	0	0	0	0	0	0	1			1	1	1.11111e-13									0	0	0	0	0	0	0	0	1
			2	100000000									500000							0	0	1			2	1									0.005							0	0	1
			3	80000000	1e-06													0							3	1	1.25e-14													0
			4	60000000									700000	0	0	0	0		0	0	0	1			4	1									0.0116667	0	0	0	0		0	0	0	1
			5	80000000	1e-06													0							5	1	1.25e-14													0
			6	2500000									20000	0	0	0	0		0	0	0	1			6	1									0.008	0	0	0	0		0	0	0	1
			7	40000000	1e-06								280000	0	0	0	0	0	0	0	0	1			7	1	2.5e-14								0.007	0	0	0	0	0	0	0	0	1
			8	40000000																					8	1
			9	1000000000									15000000						0	0	0	1			9	1									0.015						0	0	0	1
			10	1600000000									18000000						0	0	0	1			10	1									0.01125						0	0	0	1
			11																						11
			12																						12
			13																						13
			14																						14
			15																						15
			16																						16
			17																						17
			18																						18
			19																						19
			20																						20
			21																						21
			22																						22
			23																						23
			24																						24
		Escherichia phage CurroJimenez (Bas106)	experiment #	plaque-forming units (pfu) in a 2.5 µl spot of serial dilutions of phage stock										lysis observed (yes=1, no=0)										Escherichia phage CurroJimenez (Bas106)	experiment #	efficiency of plating										lysis observed (yes=1, no=0)
				vector	wbbL(-)	E. coli UTI89	E. coli CFT073	E. coli 55989	S. e. Typhimurium 12023s	E. coli B REL606	E. coli O16 ST131	E. coli O16 ST144	E. coli O16 ST8281	E. coli UTI89	E. coli CFT073	E. coli 55989	S. e. Typhimurium 12023s	E. coli K-12 O16(-)	E. coli B REL606	E. coli O16 ST131	E. coli O16 ST144	E. coli O16 ST8281				vector	wbbL(-)	E. coli UTI89	E. coli CFT073	E. coli 55989	S. e. Typhimurium 12023s	E. coli B REL606	E. coli O16 ST131	E. coli O16 ST144	E. coli O16 ST8281	E. coli UTI89	E. coli CFT073	E. coli 55989	S. e. Typhimurium 12023s	E. coli K-12 O16(-)	E. coli B REL606	E. coli O16 ST131	E. coli O16 ST144	E. coli O16 ST8281
			1	180000000										0	0	0	0	0	0	0	0	1			1	1										0	0	0	0	0	0	0	0	1
			2	210000000										0	0	0	0	0	0	0	0	1			2	1										0	0	0	0	0	0	0	0	1
			3	280000000										0	0	0	0	0	0	0	0	1			3	1										0	0	0	0	0	0	0	0	1
			4	34000000000	1e-06																				4	1	2.94118e-17
			5	7000000000	1e-06																				5	1	1.42857e-16
			6	15000000000	1e-06																				6	1	6.66667e-17
			7																						7
			8																						8
			9																						9
			10																						10
			11																						11
			12																						12
			13																						13
			14																						14
			15																						15
			16																						16
			17																						17
			18																						18
			19																						19
			20																						20
			21																						21
			22																						22
			23																						23
			24																						24
		Escherichia phage JakobBernoulli (Bas07) on O16(+)	experiment #	plaque-forming units (pfu) in a 2.5 µl spot of serial dilutions of phage stock										lysis observed (yes=1, no=0)										Escherichia phage JakobBernoulli (Bas07) on O16(+)	experiment #	efficiency of plating										lysis observed (yes=1, no=0)
				vector	wbbL(-)	E. coli UTI89	E. coli CFT073	E. coli 55989	S. e. Typhimurium 12023s	E. coli B REL606	E. coli O16 ST131	E. coli O16 ST144	E. coli O16 ST8281	E. coli UTI89	E. coli CFT073	E. coli 55989	S. e. Typhimurium 12023s	E. coli K-12 O16(-)	E. coli B REL606	E. coli O16 ST131	E. coli O16 ST144	E. coli O16 ST8281				vector	wbbL(-)	E. coli UTI89	E. coli CFT073	E. coli 55989	S. e. Typhimurium 12023s	E. coli B REL606	E. coli O16 ST131	E. coli O16 ST144	E. coli O16 ST8281	E. coli UTI89	E. coli CFT073	E. coli 55989	S. e. Typhimurium 12023s	E. coli K-12 O16(-)	E. coli B REL606	E. coli O16 ST131	E. coli O16 ST144	E. coli O16 ST8281
			1	8000000	9000000									1	1	0	0	1	1	1	1	1			1	1	1.125									1	1	0	0	1	1	1	1	1
			2	70000000								1400000		1						1	1	1			2	1								0.02		1						1	1	1
			3	120000000	70000000													1							3	1	0.583333													1
			4	60000000										1	1	0	0		1	1	1	1			4	1										1	1	0	0		1	1	1	1
			5	110000000	80000000													1							5	1	0.727273													1
			6	14000000										1	1	0	0		1	1	1	1			6	1										1	1	0	0		1	1	1	1
			7	80000000	50000000							800000		1	1	0	0	1	1	1	1	1			7	1	0.625							0.01		1	1	0	0	1	1	1	1	1
			8																						8
			9	140000000								3900000							1	1	1	1			9	1								0.0278571							1	1	1	1
			10																						10
			11																						11
			12																						12
			13																						13
			14																						14
			15																						15
			16																						16
			17																						17
			18																						18
			19																						19
			20																						20
			21																						21
			22																						22
			23																						23
			24																						24
		Escherichia phage IrisVonRoten (Bas32) on O16(+)	experiment #	plaque-forming units (pfu) in a 2.5 µl spot of serial dilutions of phage stock										lysis observed (yes=1, no=0)										Escherichia phage IrisVonRoten (Bas32) on O16(+)	experiment #	efficiency of plating										lysis observed (yes=1, no=0)
				vector	wbbL(-)	E. coli UTI89	E. coli CFT073	E. coli 55989	S. e. Typhimurium 12023s	E. coli B REL606	E. coli O16 ST131	E. coli O16 ST144	E. coli O16 ST8281	E. coli UTI89	E. coli CFT073	E. coli 55989	S. e. Typhimurium 12023s	E. coli K-12 O16(-)	E. coli B REL606	E. coli O16 ST131	E. coli O16 ST144	E. coli O16 ST8281				vector	wbbL(-)	E. coli UTI89	E. coli CFT073	E. coli 55989	S. e. Typhimurium 12023s	E. coli B REL606	E. coli O16 ST131	E. coli O16 ST144	E. coli O16 ST8281	E. coli UTI89	E. coli CFT073	E. coli 55989	S. e. Typhimurium 12023s	E. coli K-12 O16(-)	E. coli B REL606	E. coli O16 ST131	E. coli O16 ST144	E. coli O16 ST8281
			1	38000000	24000000									1	1	0	0	1	1	1	0	1			1	1	0.631579									1	1	0	0	1	1	1	0	1
			2	180000000									190000000	1						1	0	1			2	1									1.05556	1						1	0	1
			3	230000000	200000000													1							3	1	0.869565													1
			4	170000000										1	1	0	0		1	1	0	1			4	1										1	1	0	0		1	1	0	1
			5	280000000	70000000													1							5	1	0.25													1
			6	230000000										1	1	0	0		1	1	0	1			6	1										1	1	0	0		1	1	0	1
			7	280000000	160000000								250000000	1	1	0	0	1	1	1	0	1			7	1	0.571429								0.892857	1	1	0	0	1	1	1	0	1
			8																						8
			9	29000000									32000000						1	1	0	1			9	1									1.10345						1	1	0	1
			10																						10
			11																						11
			12																						12
			13																						13
			14																						14
			15																						15
			16																						16
			17																						17
			18																						18
			19																						19
			20																						20
			21																						21
			22																						22
			23																						23
			24																						24
		Escherichia phage PaulScherrer (Bas60) on O16(+)	experiment #	plaque-forming units (pfu) in a 2.5 µl spot of serial dilutions of phage stock										lysis observed (yes=1, no=0)										Escherichia phage PaulScherrer (Bas60) on O16(+)	experiment #	efficiency of plating										lysis observed (yes=1, no=0)
				vector	wbbL(-)	E. coli UTI89	E. coli CFT073	E. coli 55989	S. e. Typhimurium 12023s	E. coli B REL606	E. coli O16 ST131	E. coli O16 ST144	E. coli O16 ST8281	E. coli UTI89	E. coli CFT073	E. coli 55989	S. e. Typhimurium 12023s	E. coli K-12 O16(-)	E. coli B REL606	E. coli O16 ST131	E. coli O16 ST144	E. coli O16 ST8281				vector	wbbL(-)	E. coli UTI89	E. coli CFT073	E. coli 55989	S. e. Typhimurium 12023s	E. coli B REL606	E. coli O16 ST131	E. coli O16 ST144	E. coli O16 ST8281	E. coli UTI89	E. coli CFT073	E. coli 55989	S. e. Typhimurium 12023s	E. coli K-12 O16(-)	E. coli B REL606	E. coli O16 ST131	E. coli O16 ST144	E. coli O16 ST8281
			1	30000000	30000000									1	1	1	1	1	1	1	1	1			1	1	1									1	1	1	1	1	1	1	1	1
			2	40000000									50000000	1						1	1	1			2	1									1.25	1						1	1	1
			3	120000000	50000000													1							3	1	0.416667													1
			4	70000000										1	1	0	1		1	1	1	1			4	1										1	1	0	1		1	1	1	1
			5	26000000	16000000													1							5	1	0.615385													1
			6	41000000										1	1	0	1		1	1	1	1			6	1										1	1	0	1		1	1	1	1
			7	80000000	100000000								110000000	1	1	0	1	1	1	1	1	1			7	1	1.25								1.375	1	1	0	1	1	1	1	1	1
			8																						8
			9	500000000									500000000						1	1	1	1			9	1									1						1	1	1	1
			10																						10
			11																						11
			12																						12
			13																						13
			14																						14
			15																						15
			16																						16
			17																						17
			18																						18
			19																						19
			20																						20
			21																						21
			22																						22
			23																						23
			24																						24
		Escherichia phage EmilieFrey (Bas61) on O16(+)	experiment #	plaque-forming units (pfu) in a 2.5 µl spot of serial dilutions of phage stock										lysis observed (yes=1, no=0)										Escherichia phage EmilieFrey (Bas61) on O16(+)	experiment #	efficiency of plating										lysis observed (yes=1, no=0)
				vector	wbbL(-)	E. coli UTI89	E. coli CFT073	E. coli 55989	S. e. Typhimurium 12023s	E. coli B REL606	E. coli O16 ST131	E. coli O16 ST144	E. coli O16 ST8281	E. coli UTI89	E. coli CFT073	E. coli 55989	S. e. Typhimurium 12023s	E. coli K-12 O16(-)	E. coli B REL606	E. coli O16 ST131	E. coli O16 ST144	E. coli O16 ST8281				vector	wbbL(-)	E. coli UTI89	E. coli CFT073	E. coli 55989	S. e. Typhimurium 12023s	E. coli B REL606	E. coli O16 ST131	E. coli O16 ST144	E. coli O16 ST8281	E. coli UTI89	E. coli CFT073	E. coli 55989	S. e. Typhimurium 12023s	E. coli K-12 O16(-)	E. coli B REL606	E. coli O16 ST131	E. coli O16 ST144	E. coli O16 ST8281
			1	120000000	190000000									1	1	1	1	1	1	1	1	1			1	1	1.58333									1	1	1	1	1	1	1	1	1
			2	210000000									190000000	1						1	1	1			2	1									0.904762	1						1	1	1
			3	600000000	120000000													1							3	1	0.2													1
			4	160000000										1	1	0	1		1	1	1	1			4	1										1	1	0	1		1	1	1	1
			5	180000000	200000000													1							5	1	1.11111													1
			6	120000000										1	1	0	1		1	1	1	1			6	1										1	1	0	1		1	1	1	1
			7	500000000	180000000								400000000	1	1	0	1	1	1	1	1	1			7	1	0.36								0.8	1	1	0	1	1	1	1	1	1
			8																						8
			9	80000000									90000000						1	1	1	1			9	1									1.125						1	1	1	1
			10																						10
			11																						11
			12																						12
			13																						13
			14																						14
			15																						15
			16																						16
			17																						17
			18																						18
			19																						19
			20																						20
			21																						21
			22																						22
			23																						23
			24																						24
		Escherichia phage JohannJBalmer (Bas62) on O16(+)	experiment #	plaque-forming units (pfu) in a 2.5 µl spot of serial dilutions of phage stock										lysis observed (yes=1, no=0)										Escherichia phage JohannJBalmer (Bas62) on O16(+)	experiment #	efficiency of plating										lysis observed (yes=1, no=0)
				vector	wbbL(-)	E. coli UTI89	E. coli CFT073	E. coli 55989	S. e. Typhimurium 12023s	E. coli B REL606	E. coli O16 ST131	E. coli O16 ST144	E. coli O16 ST8281	E. coli UTI89	E. coli CFT073	E. coli 55989	S. e. Typhimurium 12023s	E. coli K-12 O16(-)	E. coli B REL606	E. coli O16 ST131	E. coli O16 ST144	E. coli O16 ST8281				vector	wbbL(-)	E. coli UTI89	E. coli CFT073	E. coli 55989	S. e. Typhimurium 12023s	E. coli B REL606	E. coli O16 ST131	E. coli O16 ST144	E. coli O16 ST8281	E. coli UTI89	E. coli CFT073	E. coli 55989	S. e. Typhimurium 12023s	E. coli K-12 O16(-)	E. coli B REL606	E. coli O16 ST131	E. coli O16 ST144	E. coli O16 ST8281
			1	50000000	40000000									1	1	1	1	1	1	1	1	1			1	1	0.8									1	1	1	1	1	1	1	1	1
			2	70000000									50000000	1						1	1	1			2	1									0.714286	1						1	1	1
			3	110000000	130000000													1							3	1	1.18182													1
			4	700000000										1	1	0	1		1	1	1	1			4	1										1	1	0	1		1	1	1	1
			5	150000000	180000000													1							5	1	1.2													1
			6	180000000										1	1	0	1		1	1	1	1			6	1										1	1	0	1		1	1	1	1
			7	100000000	50000000								130000000	1	1	0	1	1	1	1	1	1			7	1	0.5								1.3	1	1	0	1	1	1	1	1	1
			8																						8
			9	120000000									190000000						1	1	1	1			9	1									1.58333						1	1	1	1
			10																						10
			11																						11
			12																						12
			13																						13
			14																						14
			15																						15
			16																						16
			17																						17
			18																						18
			19																						19
			20																						20
			21																						21
			22																						22
			23																						23
			24																						24
		Escherichia phage N4 on O16(+)	experiment #	plaque-forming units (pfu) in a 2.5 µl spot of serial dilutions of phage stock										lysis observed (yes=1, no=0)										Escherichia phage N4 on O16(+)	experiment #	efficiency of plating										lysis observed (yes=1, no=0)
				vector	wbbL(-)	E. coli UTI89	E. coli CFT073	E. coli 55989	S. e. Typhimurium 12023s	E. coli B REL606	E. coli O16 ST131	E. coli O16 ST144	E. coli O16 ST8281	E. coli UTI89	E. coli CFT073	E. coli 55989	S. e. Typhimurium 12023s	E. coli K-12 O16(-)	E. coli B REL606	E. coli O16 ST131	E. coli O16 ST144	E. coli O16 ST8281				vector	wbbL(-)	E. coli UTI89	E. coli CFT073	E. coli 55989	S. e. Typhimurium 12023s	E. coli B REL606	E. coli O16 ST131	E. coli O16 ST144	E. coli O16 ST8281	E. coli UTI89	E. coli CFT073	E. coli 55989	S. e. Typhimurium 12023s	E. coli K-12 O16(-)	E. coli B REL606	E. coli O16 ST131	E. coli O16 ST144	E. coli O16 ST8281
			1	230000000	240000000									1	0	1	0	1	0	1	0	1			1	1	1.04348									1	0	1	0	1	0	1	0	1
			2	400000000							120000000		280000000	1						1	0	1			2	1							0.3		0.7	1						1	0	1
			3	500000000	500000000													1							3	1	1													1
			4	400000000										1	0	0	0		0	1	1	0			4	1										1	0	0	0		0	1	1	0
			5																						5
			6	190000000										1	0	0	0		0	1	1	0			6	1										1	0	0	0		0	1	1	0
			7	1200000000	600000000						1400000000		1200000000	1	0	0	0	1	0	1	1	1			7	1	0.5						1.16667		1	1	0	0	0	1	0	1	1	1
			8	1200000000	1400000000													1							8	1	1.16667													1
			9	2700000000							1100000000		2800000000						0	1	0	1			9	1							0.407407		1.03704						0	1	0	1
			10																						10
			11																						11
			12																						12
			13																						13
			14																						14
			15																						15
			16																						16
			17																						17
			18																						18
			19																						19
			20																						20
			21																						21
			22																						22
			23																						23
			24																						24
		Escherichia phage AlfredRasser (Bas69) on O16(+)	experiment #	plaque-forming units (pfu) in a 2.5 µl spot of serial dilutions of phage stock										lysis observed (yes=1, no=0)										Escherichia phage AlfredRasser (Bas69) on O16(+)	experiment #	efficiency of plating										lysis observed (yes=1, no=0)
				vector	wbbL(-)	E. coli UTI89	E. coli CFT073	E. coli 55989	S. e. Typhimurium 12023s	E. coli B REL606	E. coli O16 ST131	E. coli O16 ST144	E. coli O16 ST8281	E. coli UTI89	E. coli CFT073	E. coli 55989	S. e. Typhimurium 12023s	E. coli K-12 O16(-)	E. coli B REL606	E. coli O16 ST131	E. coli O16 ST144	E. coli O16 ST8281				vector	wbbL(-)	E. coli UTI89	E. coli CFT073	E. coli 55989	S. e. Typhimurium 12023s	E. coli B REL606	E. coli O16 ST131	E. coli O16 ST144	E. coli O16 ST8281	E. coli UTI89	E. coli CFT073	E. coli 55989	S. e. Typhimurium 12023s	E. coli K-12 O16(-)	E. coli B REL606	E. coli O16 ST131	E. coli O16 ST144	E. coli O16 ST8281
			1	50000000	40000000									1	0	1	0	1	0	1	0	1			1	1	0.8									1	0	1	0	1	0	1	0	1
			2	100000000							80000000		40000000	1						1	0	1			2	1							0.8		0.4	1						1	0	1
			3	80000000	60000000													1							3	1	0.75													1
			4	30000000										1	0	0	0		0	1	1	0			4	1										1	0	0	0		0	1	1	0
			5																						5
			6	31000000										1	0	0	0		0	1	1	0			6	1										1	0	0	0		0	1	1	0
			7	100000000	50000000						120000000		90000000	1	0	0	0	1	0	1	1	1			7	1	0.5						1.2		0.9	1	0	0	0	1	0	1	1	1
			8	1000000000	800000000													1							8	1	0.8													1
			9	3000000000							3000000000		3200000000						0	1	0	1			9	1							1		1.06667						0	1	0	1
			10																						10
			11																						11
			12																						12
			13																						13
			14																						14
			15																						15
			16																						16
			17																						17
			18																						18
			19																						19
			20																						20
			21																						21
			22																						22
			23																						23
			24																						24
		Escherichia phage JohannRWettstein (Bas63) on O16(+)	experiment #	plaque-forming units (pfu) in a 2.5 µl spot of serial dilutions of phage stock										lysis observed (yes=1, no=0)										Escherichia phage JohannRWettstein (Bas63) on O16(+)	experiment #	efficiency of plating										lysis observed (yes=1, no=0)
				vector	wbbL(-)	E. coli UTI89	E. coli CFT073	E. coli 55989	S. e. Typhimurium 12023s	E. coli B REL606	E. coli O16 ST131	E. coli O16 ST144	E. coli O16 ST8281	E. coli UTI89	E. coli CFT073	E. coli 55989	S. e. Typhimurium 12023s	E. coli K-12 O16(-)	E. coli B REL606	E. coli O16 ST131	E. coli O16 ST144	E. coli O16 ST8281				vector	wbbL(-)	E. coli UTI89	E. coli CFT073	E. coli 55989	S. e. Typhimurium 12023s	E. coli B REL606	E. coli O16 ST131	E. coli O16 ST144	E. coli O16 ST8281	E. coli UTI89	E. coli CFT073	E. coli 55989	S. e. Typhimurium 12023s	E. coli K-12 O16(-)	E. coli B REL606	E. coli O16 ST131	E. coli O16 ST144	E. coli O16 ST8281
			1	220000	1200000									0	0	0	0	1	0	0	0	0			1	1	5.45455									0	0	0	0	1	0	0	0	0
			2	170000										0						0	0	0			2	1										0						0	0	0
			3	26000000	100000000													1							3	1	3.84615													1
			4	15000000										0	0	0	0		0	1	0	1			4	1										0	0	0	0		0	1	0	1
			5	18000000	120000000													1							5	1	6.66667													1
			6	2600000										0	0	0	0		0	1	0	1			6	1										0	0	0	0		0	1	0	1
			7	3600000	50000000									0	0	0	0	1	0	1	0	1			7	1	13.8889									0	0	0	0	1	0	1	0	1
			8	14000000																					8	1
			9																						9
			10																						10
			11																						11
			12																						12
			13																						13
			14																						14
			15																						15
			16																						16
			17																						17
			18																						18
			19																						19
			20																						20
			21																						21
			22																						22
			23																						23
			24																						24

## Sheet: figure S1A
		Escherichia phage JakobBernoulli (Bas07) on O16(+)	experiment #	plaque-forming units (pfu) in a 2.5 µl spot of serial dilutions of phage stock																							lysis observed (yes=1, no=0)										Escherichia phage JakobBernoulli (Bas07) on O16(+)	experiment #	efficiency of plating
				vector	EcoKI	EcoCFT_I	EcoRI	EcoRV	EcoCFT_II	EcoPI	RexAB	PifA	Fun/Z	Old	Tin	K12 prophages	wbbL(-)	ΔnfrA	E. coli UTI89	E. coli CFT073	E. coli 55989	S. e. Typhimurium 12023s	E. coli B REL606	E. coli O16 ST131	E. coli O16 ST144	E. coli O16 ST8281	E. coli UTI89	E. coli CFT073	E. coli 55989	S. e. Typhimurium 12023s	E. coli K-12 O16(-)	E. coli B REL606	E. coli O16 ST131	E. coli O16 ST144	E. coli O16 ST8281				vector	EcoKI	EcoCFT_I	EcoRI	EcoRV	EcoCFT_II	EcoPI	RexAB	PifA	Fun/Z	Old
			1	8000000	12000000	7000000	1700	7000000	20000	180000	12000000	8000000	10000000	10000000	12000000		9000000										1	1	0	0	1	1	1	1	1			1	1	1.5	0.875	0.0002125	0.875	0.0025	0.0225	1.5	1	1.25	1.25
			2	70000000									50000000	70000000	50000000										1400000		1						1	1	1			2	1									0.714286	1
			3	120000000	50000000	110000000	13000	140000000	90000	1200000	100000000	70000000	120000000	80000000	80000000		70000000	80000000													1							3	1	0.416667	0.916667	0.000108333	1.16667	0.00075	0.01	0.833333	0.583333	1	0.666667
			4	60000000																							1	1	0	0		1	1	1	1			4	1
			5	110000000	90000000	90000000	10000	130000000	90000	700000	90000000	80000000	40000000	90000000	130000000		80000000	130000000													1							5	1	0.818182	0.818182	9.09091e-05	1.18182	0.000818182	0.00636364	0.818182	0.727273	0.363636	0.818182
			6	14000000																							1	1	0	0		1	1	1	1			6	1
			7	80000000					180000	400000	50000000	50000000	100000000				50000000	60000000							800000		1	1	0	0	1	1	1	1	1			7	1					0.00225	0.005	0.625	0.625	1.25
			8																																			8
			9	140000000																					3900000							1	1	1	1			9	1
			10																																			10
			11																																			11
			12																																			12
			13																																			13
			14																																			14
			15																																			15
			16																																			16
			17																																			17
			18																																			18
			19																																			19
			20																																			20
			21																																			21
			22																																			22
			23																																			23
			24																																			24
		Escherichia phage IrisVonRoten (Bas32) on O16(+)	experiment #	plaque-forming units (pfu) in a 2.5 µl spot of serial dilutions of phage stock																							lysis observed (yes=1, no=0)										Escherichia phage IrisVonRoten (Bas32) on O16(+)	experiment #	efficiency of plating
				vector	EcoKI	EcoCFT_I	EcoRI	EcoRV	EcoCFT_II	EcoPI	RexAB	PifA	Fun/Z	Old	Tin	K12 prophages	wbbL(-)	ΔnfrA	E. coli UTI89	E. coli CFT073	E. coli 55989	S. e. Typhimurium 12023s	E. coli B REL606	E. coli O16 ST131	E. coli O16 ST144	E. coli O16 ST8281	E. coli UTI89	E. coli CFT073	E. coli 55989	S. e. Typhimurium 12023s	E. coli K-12 O16(-)	E. coli B REL606	E. coli O16 ST131	E. coli O16 ST144	E. coli O16 ST8281				vector	EcoKI	EcoCFT_I	EcoRI	EcoRV	EcoCFT_II	EcoPI	RexAB	PifA	Fun/Z	Old
			1	38000000	40000000	23000000	11000000	24000000	37000000	33000000	28000000	43000000	1e-06	25000000	28000000		24000000										1	1	0	0	1	1	1	0	1			1	1	1.05263	0.605263	0.289474	0.631579	0.973684	0.868421	0.736842	1.13158	2.63158e-14	0.657895
			2	180000000									1e-06	180000000	80000000											190000000	1						1	0	1			2	1									5.55556e-15	1
			3	230000000	250000000	200000000	150000000	160000000	240000000	230000000	250000000	290000000	1e-06	240000000	180000000		200000000	270000000													1							3	1	1.08696	0.869565	0.652174	0.695652	1.04348	1	1.08696	1.26087	4.34783e-15	1.04348
			4	170000000																							1	1	0	0		1	1	0	1			4	1
			5	280000000	370000000	290000000	210000000	260000000	310000000	230000000	280000000	290000000	1e-06	280000000	140000000		70000000	170000000													1							5	1	1.32143	1.03571	0.75	0.928571	1.10714	0.821429	1	1.03571	3.57143e-15	1
			6	230000000																							1	1	0	0		1	1	0	1			6	1
			7	280000000					190000000	290000000	250000000	220000000	1e-06				160000000	200000000								250000000	1	1	0	0	1	1	1	0	1			7	1					0.678571	1.03571	0.892857	0.785714	3.57143e-15
			8																																			8
			9	29000000																						32000000						1	1	0	1			9	1
			10																																			10
			11																																			11
			12																																			12
			13																																			13
			14																																			14
			15																																			15
			16																																			16
			17																																			17
			18																																			18
			19																																			19
			20																																			20
			21																																			21
			22																																			22
			23																																			23
			24																																			24
		Escherichia phage PaulScherrer (Bas60) on O16(+)	experiment #	plaque-forming units (pfu) in a 2.5 µl spot of serial dilutions of phage stock																							lysis observed (yes=1, no=0)										Escherichia phage PaulScherrer (Bas60) on O16(+)	experiment #	efficiency of plating
				vector	EcoKI	EcoCFT_I	EcoRI	EcoRV	EcoCFT_II	EcoPI	RexAB	PifA	Fun/Z	Old	Tin	K12 prophages	wbbL(-)	ΔnfrA	E. coli UTI89	E. coli CFT073	E. coli 55989	S. e. Typhimurium 12023s	E. coli B REL606	E. coli O16 ST131	E. coli O16 ST144	E. coli O16 ST8281	E. coli UTI89	E. coli CFT073	E. coli 55989	S. e. Typhimurium 12023s	E. coli K-12 O16(-)	E. coli B REL606	E. coli O16 ST131	E. coli O16 ST144	E. coli O16 ST8281				vector	EcoKI	EcoCFT_I	EcoRI	EcoRV	EcoCFT_II	EcoPI	RexAB	PifA	Fun/Z	Old
			1	30000000	15000000	17000000	1e-06	1e-06	8000000	1e-06	20000000	80000000	8000000	28000000	40000000		30000000										1	1	1	1	1	1	1	1	1			1	1	0.5	0.566667	3.33333e-14	3.33333e-14	0.266667	3.33333e-14	0.666667	2.66667	0.266667	0.933333
			2	40000000									500000	30000000	50000000											50000000	1						1	1	1			2	1									0.0125	0.75
			3	120000000	40000000	40000000	1e-06	1e-06	14000000	1e-06	70000000	100000000	19000000	60000000	140000000		50000000	110000000													1							3	1	0.333333	0.333333	8.33333e-15	8.33333e-15	0.116667	8.33333e-15	0.583333	0.833333	0.158333	0.5
			4	70000000																							1	1	0	1		1	1	1	1			4	1
			5	26000000	17000000	22000000	1e-06	1e-06	6000000	1e-06	15000000	37000000	3600000	31000000	26000000		16000000	28000000													1							5	1	0.653846	0.846154	3.84615e-14	3.84615e-14	0.230769	3.84615e-14	0.576923	1.42308	0.138462	1.19231
			6	41000000																							1	1	0	1		1	1	1	1			6	1
			7	80000000					40000000	1e-06	90000000	60000000	6000000				100000000	80000000								110000000	1	1	0	1	1	1	1	1	1			7	1					0.5	1.25e-14	1.125	0.75	0.075
			8																																			8
			9	500000000																						500000000						1	1	1	1			9	1
			10																																			10
			11																																			11
			12																																			12
			13																																			13
			14																																			14
			15																																			15
			16																																			16
			17																																			17
			18																																			18
			19																																			19
			20																																			20
			21																																			21
			22																																			22
			23																																			23
			24																																			24
		Escherichia phage EmilieFrey (Bas61) on O16(+)	experiment #	plaque-forming units (pfu) in a 2.5 µl spot of serial dilutions of phage stock																							lysis observed (yes=1, no=0)										Escherichia phage EmilieFrey (Bas61) on O16(+)	experiment #	efficiency of plating
				vector	EcoKI	EcoCFT_I	EcoRI	EcoRV	EcoCFT_II	EcoPI	RexAB	PifA	Fun/Z	Old	Tin	K12 prophages	wbbL(-)	ΔnfrA	E. coli UTI89	E. coli CFT073	E. coli 55989	S. e. Typhimurium 12023s	E. coli B REL606	E. coli O16 ST131	E. coli O16 ST144	E. coli O16 ST8281	E. coli UTI89	E. coli CFT073	E. coli 55989	S. e. Typhimurium 12023s	E. coli K-12 O16(-)	E. coli B REL606	E. coli O16 ST131	E. coli O16 ST144	E. coli O16 ST8281				vector	EcoKI	EcoCFT_I	EcoRI	EcoRV	EcoCFT_II	EcoPI	RexAB	PifA	Fun/Z	Old
			1	120000000	30000000	120000000	1e-06	1e-06	15000000	1e-06	100000000	170000000	3000000	170000000	140000000		190000000										1	1	1	1	1	1	1	1	1			1	1	0.25	1	8.33333e-15	8.33333e-15	0.125	8.33333e-15	0.833333	1.41667	0.025	1.41667
			2	210000000									5000000	150000000	230000000											190000000	1						1	1	1			2	1									0.0238095	0.714286
			3	600000000	130000000	160000000	1e-06	1e-06	20000000	1e-06	170000000	100000000	1000000	160000000	130000000		120000000	1e-06													1							3	1	0.216667	0.266667	1.66667e-15	1.66667e-15	0.0333333	1.66667e-15	0.283333	0.166667	0.00166667	0.266667
			4	160000000																							1	1	0	1		1	1	1	1			4	1
			5	180000000	110000000	160000000	1e-06	1e-06	21000000	1e-06	160000000	190000000	1200000	140000000	250000000		200000000	1e-06													1							5	1	0.611111	0.888889	5.55556e-15	5.55556e-15	0.116667	5.55556e-15	0.888889	1.05556	0.00666667	0.777778
			6	120000000																							1	1	0	1		1	1	1	1			6	1
			7	500000000					50000000	1e-06	120000000	100000000	1200000				180000000	1e-06								400000000	1	1	0	1	1	1	1	1	1			7	1					0.1	2e-15	0.24	0.2	0.0024
			8																																			8
			9	80000000																						90000000						1	1	1	1			9	1
			10																																			10
			11																																			11
			12																																			12
			13																																			13
			14																																			14
			15																																			15
			16																																			16
			17																																			17
			18																																			18
			19																																			19
			20																																			20
			21																																			21
			22																																			22
			23																																			23
			24																																			24
		Escherichia phage JohannJBalmer (Bas62) on O16(+)	experiment #	plaque-forming units (pfu) in a 2.5 µl spot of serial dilutions of phage stock																							lysis observed (yes=1, no=0)										Escherichia phage JohannJBalmer (Bas62) on O16(+)	experiment #	efficiency of plating
				vector	EcoKI	EcoCFT_I	EcoRI	EcoRV	EcoCFT_II	EcoPI	RexAB	PifA	Fun/Z	Old	Tin	K12 prophages	wbbL(-)	ΔnfrA	E. coli UTI89	E. coli CFT073	E. coli 55989	S. e. Typhimurium 12023s	E. coli B REL606	E. coli O16 ST131	E. coli O16 ST144	E. coli O16 ST8281	E. coli UTI89	E. coli CFT073	E. coli 55989	S. e. Typhimurium 12023s	E. coli K-12 O16(-)	E. coli B REL606	E. coli O16 ST131	E. coli O16 ST144	E. coli O16 ST8281				vector	EcoKI	EcoCFT_I	EcoRI	EcoRV	EcoCFT_II	EcoPI	RexAB	PifA	Fun/Z	Old
			1	50000000	19000000	20000000	1e-06	1e-06	9000000	1e-06	50000000	130000000	14000000	50000000	100000000		40000000										1	1	1	1	1	1	1	1	1			1	1	0.38	0.4	2e-14	2e-14	0.18	2e-14	1	2.6	0.28	1
			2	70000000									3000000	170000000	40000000											50000000	1						1	1	1			2	1									0.0428571	2.42857
			3	110000000	150000000	30000000	1e-06	1e-06	3000000	1e-06	230000000	70000000	16000000	60000000	230000000		130000000	1e-06													1							3	1	1.36364	0.272727	9.09091e-15	9.09091e-15	0.0272727	9.09091e-15	2.09091	0.636364	0.145455	0.545455
			4	700000000																							1	1	0	1		1	1	1	1			4	1
			5	150000000	150000000	100000000	1e-06	1e-06	23000000	1e-06	270000000	220000000	37000000	200000000	210000000		180000000	1e-06													1							5	1	1	0.666667	6.66667e-15	6.66667e-15	0.153333	6.66667e-15	1.8	1.46667	0.246667	1.33333
			6	180000000																							1	1	0	1		1	1	1	1			6	1
			7	100000000					30000000	1e-06	60000000	120000000	30000000				50000000	1e-06								130000000	1	1	0	1	1	1	1	1	1			7	1					0.3	1e-14	0.6	1.2	0.3
			8																																			8
			9	120000000																						190000000						1	1	1	1			9	1
			10																																			10
			11																																			11
			12																																			12
			13																																			13
			14																																			14
			15																																			15
			16																																			16
			17																																			17
			18																																			18
			19																																			19
			20																																			20
			21																																			21
			22																																			22
			23																																			23
			24																																			24
		Escherichia phage N4 on O16(+)	experiment #	plaque-forming units (pfu) in a 2.5 µl spot of serial dilutions of phage stock																							lysis observed (yes=1, no=0)										Escherichia phage N4 on O16(+)	experiment #	efficiency of plating
				vector	EcoKI	EcoCFT_I	EcoRI	EcoRV	EcoCFT_II	EcoPI	RexAB	PifA	Fun/Z	Old	Tin	K12 prophages	wbbL(-)	ΔnfrA	E. coli UTI89	E. coli CFT073	E. coli 55989	S. e. Typhimurium 12023s	E. coli B REL606	E. coli O16 ST131	E. coli O16 ST144	E. coli O16 ST8281	E. coli UTI89	E. coli CFT073	E. coli 55989	S. e. Typhimurium 12023s	E. coli K-12 O16(-)	E. coli B REL606	E. coli O16 ST131	E. coli O16 ST144	E. coli O16 ST8281				vector	EcoKI	EcoCFT_I	EcoRI	EcoRV	EcoCFT_II	EcoPI	RexAB	PifA	Fun/Z	Old
			1	230000000	120000000	300000000	240000000	210000000	120000000	14000000	220000000	230000000	180000000	340000000	250000000		240000000										1	0	1	0	1	0	1	0	1			1	1	0.521739	1.30435	1.04348	0.913043	0.521739	0.0608696	0.956522	1	0.782609	1.47826
			2	400000000									250000000	700000000	500000000									120000000		280000000	1						1	0	1			2	1									0.625	1.75
			3	500000000	600000000	600000000	800000000	300000000	500000000	6000000	700000000	1000000000	300000000	250000000	700000000		500000000	1e-06													1							3	1	1.2	1.2	1.6	0.6	1	0.012	1.4	2	0.6	0.5
			4	400000000																							1	0	0	0		0	1	1	0			4	1
			5																																			5
			6	190000000																							1	0	0	0		0	1	1	0			6	1
			7	1200000000					600000000	30000000	1400000000	800000000	800000000				600000000	1e-06						1400000000		1200000000	1	0	0	0	1	0	1	1	1			7	1					0.5	0.025	1.16667	0.666667	0.666667
			8	1200000000	1000000000	800000000	1200000000	1500000000	1000000000	50000000	1400000000	1000000000	900000000	1800000000	800000000		1400000000	1e-06													1							8	1	0.833333	0.666667	1	1.25	0.833333	0.0416667	1.16667	0.833333	0.75	1.5
			9	2700000000																				1100000000		2800000000						0	1	0	1			9	1
			10																																			10
			11																																			11
			12																																			12
			13																																			13
			14																																			14
			15																																			15
			16																																			16
			17																																			17
			18																																			18
			19																																			19
			20																																			20
			21																																			21
			22																																			22
			23																																			23
			24																																			24
		Escherichia phage AlfredRasser (Bas69) on O16(+)	experiment #	plaque-forming units (pfu) in a 2.5 µl spot of serial dilutions of phage stock																							lysis observed (yes=1, no=0)										Escherichia phage AlfredRasser (Bas69) on O16(+)	experiment #	efficiency of plating
				vector	EcoKI	EcoCFT_I	EcoRI	EcoRV	EcoCFT_II	EcoPI	RexAB	PifA	Fun/Z	Old	Tin	K12 prophages	wbbL(-)	ΔnfrA	E. coli UTI89	E. coli CFT073	E. coli 55989	S. e. Typhimurium 12023s	E. coli B REL606	E. coli O16 ST131	E. coli O16 ST144	E. coli O16 ST8281	E. coli UTI89	E. coli CFT073	E. coli 55989	S. e. Typhimurium 12023s	E. coli K-12 O16(-)	E. coli B REL606	E. coli O16 ST131	E. coli O16 ST144	E. coli O16 ST8281				vector	EcoKI	EcoCFT_I	EcoRI	EcoRV	EcoCFT_II	EcoPI	RexAB	PifA	Fun/Z	Old
			1	50000000	50000000	50000000	100000000	80000000	50000000	1500000	30000000	80000000	19000000	100000000	40000000		40000000										1	0	1	0	1	0	1	0	1			1	1	1	1	2	1.6	1	0.03	0.6	1.6	0.38	2
			2	100000000									30000000	50000000	60000000									80000000		40000000	1						1	0	1			2	1									0.3	0.5
			3	80000000	40000000	60000000	70000000	60000000	70000000	4000000	40000000	60000000	70000000	60000000	60000000		60000000	1e-06													1							3	1	0.5	0.75	0.875	0.75	0.875	0.05	0.5	0.75	0.875	0.75
			4	30000000																							1	0	0	0		0	1	1	0			4	1
			5																																			5
			6	31000000																							1	0	0	0		0	1	1	0			6	1
			7	100000000					50000000	1000000	50000000	40000000	80000000				50000000	1e-06						120000000		90000000	1	0	0	0	1	0	1	1	1			7	1					0.5	0.01	0.5	0.4	0.8
			8	1000000000	1100000000	600000000	1000000000	800000000	800000000	40000000	1400000000	1000000000	1200000000	1500000000	400000000		800000000	1e-06													1							8	1	1.1	0.6	1	0.8	0.8	0.04	1.4	1	1.2	1.5
			9	3000000000																				3000000000		3200000000						0	1	0	1			9	1
			10																																			10
			11																																			11
			12																																			12
			13																																			13
			14																																			14
			15																																			15
			16																																			16
			17																																			17
			18																																			18
			19																																			19
			20																																			20
			21																																			21
			22																																			22
			23																																			23
			24																																			24
		Escherichia phage JohannRWettstein (Bas63) on O16(+)	experiment #	plaque-forming units (pfu) in a 2.5 µl spot of serial dilutions of phage stock																							lysis observed (yes=1, no=0)										Escherichia phage JohannRWettstein (Bas63) on O16(+)	experiment #	efficiency of plating
				vector	EcoKI	EcoCFT_I	EcoRI	EcoRV	EcoCFT_II	EcoPI	RexAB	PifA	Fun/Z	Old	Tin	K12 prophages	wbbL(-)	ΔnfrA	E. coli UTI89	E. coli CFT073	E. coli 55989	S. e. Typhimurium 12023s	E. coli B REL606	E. coli O16 ST131	E. coli O16 ST144	E. coli O16 ST8281	E. coli UTI89	E. coli CFT073	E. coli 55989	S. e. Typhimurium 12023s	E. coli K-12 O16(-)	E. coli B REL606	E. coli O16 ST131	E. coli O16 ST144	E. coli O16 ST8281				vector	EcoKI	EcoCFT_I	EcoRI	EcoRV	EcoCFT_II	EcoPI	RexAB	PifA	Fun/Z	Old
			1	220000	130000	90000	150000	1e-06	4000	1e-06	100000	100000	1e-06	50000	110000		1200000										0	0	0	0	1	0	0	0	0			1	1	0.590909	0.409091	0.681818	4.54545e-12	0.0181818	4.54545e-12	0.454545	0.454545	4.54545e-12	0.227273
			2	170000									1e-06	190000	220000												0						0	0	0			2	1									5.88235e-12	1.11765
			3	26000000	18000000	13000000	21000000	40	1400000	1e-06	30000000	27000000	1e-06	19000000	40000000		100000000	60000000													1							3	1	0.692308	0.5	0.807692	1.53846e-06	0.0538462	3.84615e-14	1.15385	1.03846	3.84615e-14	0.730769
			4	15000000																							0	0	0	0		0	1	0	1			4	1
			5	18000000	23000000	4600000	12000000	1e-06	1300000	1e-06	21000000	23000000	1e-06	23000000	27000000		120000000	29000000													1							5	1	1.27778	0.255556	0.666667	5.55556e-14	0.0722222	5.55556e-14	1.16667	1.27778	5.55556e-14	1.27778
			6	2600000																							0	0	0	0		0	1	0	1			6	1
			7	3600000			1000000		400000	1e-06			1e-06	1400000			50000000	2300000									0	0	0	0	1	0	1	0	1			7	1			0.277778		0.111111	2.77778e-13			2.77778e-13	0.388889
			8	14000000			7000000	1	2500000	1e-06			1e-06	12000000																								8	1			0.5	7.14286e-08	0.178571	7.14286e-14			7.14286e-14	0.857143
			9																																			9
			10																																			10
			11																																			11
			12																																			12
			13																																			13
			14																																			14
			15																																			15
			16																																			16
			17																																			17
			18																																			18
			19																																			19
			20																																			20
			21																																			21
			22																																			22
			23																																			23
			24																																			24
[truncated: 21 more columns]

## Sheet: figure S1B
		Escherichia phage MarieHeimVoegtlin (Bas70)	experiment #	plaque-forming units (pfu) in a 2.5 µl spot of serial dilutions of phage stock			Escherichia phage MarieHeimVoegtlin (Bas70)	experiment #	efficiency of plating
				vector	ΔnfrA				vector	ΔnfrA
			1	100000000				1	1
			2	130000000				2	1
			3	1200000000	800000000			3	1	0.666667
			4	600000000				4	1
			5	1000000000	400000000			5	1	0.4
			6	300000000				6	1
			7	180000000	230000000			7	1	1.27778
			8	600000000				8	1
			9	1000000000				9	1
			10	1600000000				10	1
			11					11
			12					12
			13					13
			14					14
			15					15
			16					16
			17					17
			18					18
			19					19
			20					20
			21					21
			22					22
			23					23
			24					24
		Escherichia phage LotteLoewe (Bas71)	experiment #	plaque-forming units (pfu) in a 2.5 µl spot of serial dilutions of phage stock			Escherichia phage LotteLoewe (Bas71)	experiment #	efficiency of plating
				vector	ΔnfrA				vector	ΔnfrA
			1	70000000				1	1
			2	80000000				2	1
			3	110000000	200000000			3	1	1.81818
			4	130000000				4	1
			5	140000000	80000000			5	1	0.571429
			6	80000000				6	1
			7	17000000	18000000			7	1	1.05882
			8	200000000				8	1
			9	800000000				9	1
			10	1300000000				10	1
			11					11
			12					12
			13					13
			14					14
			15					15
			16					16
			17					17
			18					18
			19					19
			20					20
			21					21
			22					22
			23					23
			24					24
		Escherichia phage NicoleGrasset (Bas72)	experiment #	plaque-forming units (pfu) in a 2.5 µl spot of serial dilutions of phage stock			Escherichia phage NicoleGrasset (Bas72)	experiment #	efficiency of plating
				vector	ΔnfrA				vector	ΔnfrA
			1	80000000				1	1
			2	120000000				2	1
			3	600000000	300000000			3	1	0.5
			4	160000000				4	1
			5	800000000	220000000			5	1	0.275
			6	350000000				6	1
			7	280000000	200000000			7	1	0.714286
			8	500000000				8	1
			9	1400000000				9	1
			10	1200000000				10	1
			11					11
			12					12
			13					13
			14					14
			15					15
			16					16
			17					17
			18					18
			19					19
			20					20
			21					21
			22					22
			23					23
			24					24
		Escherichia phage GertrudWoker (Bas73)	experiment #	plaque-forming units (pfu) in a 2.5 µl spot of serial dilutions of phage stock			Escherichia phage GertrudWoker (Bas73)	experiment #	efficiency of plating
				vector	ΔnfrA				vector	ΔnfrA
			1	60000000				1	1
			2	70000000				2	1
			3	120000000	100000000			3	1	0.833333
			4	60000000				4	1
			5	170000000	40000000			5	1	0.235294
			6	90000000				6	1
			7	25000000	40000000			7	1	1.6
			8	400000000				8	1
			9	80000000				9	1
			10	100000000				10	1
			11					11
			12					12
			13					13
			14					14
			15					15
			16					16
			17					17
			18					18
			19					19
			20					20
			21					21
			22					22
			23					23
			24					24
		Escherichia phage SonjaBuckley (Bas74)	experiment #	plaque-forming units (pfu) in a 2.5 µl spot of serial dilutions of phage stock			Escherichia phage SonjaBuckley (Bas74)	experiment #	efficiency of plating
				vector	ΔnfrA				vector	ΔnfrA
			1	2000000000				1	1
			2	1200000000				2	1
			3	4000000				3	1
			4	1200000				4	1
			5	5000000				5	1
			6	9000000				6	1
			7	30000000				7	1
			8					8
			9					9
			10					10
			11					11
			12					12
			13					13
			14					14
			15					15
			16					16
			17					17
			18					18
			19					19
			20					20
			21					21
			22					22
			23					23
			24					24
		Escherichia phage AnnaReinhart (Bas75)	experiment #	plaque-forming units (pfu) in a 2.5 µl spot of serial dilutions of phage stock			Escherichia phage AnnaReinhart (Bas75)	experiment #	efficiency of plating
				vector	ΔnfrA				vector	ΔnfrA
			1	28000000000				1	1
			2	11600000000				2	1
			3	30000000				3	1
			4	60000000				4	1
			5	40000000				5	1
			6	90000000				6	1
			7	8000000				7	1
			8	7000000				8	1
			9					9
			10					10
			11					11
			12					12
			13					13
			14					14
			15					15
			16					16
			17					17
			18					18
			19					19
			20					20
			21					21
			22					22
			23					23
			24					24
		Escherichia phage VerenaMeyer (Bas76)	experiment #	plaque-forming units (pfu) in a 2.5 µl spot of serial dilutions of phage stock			Escherichia phage VerenaMeyer (Bas76)	experiment #	efficiency of plating
				vector	ΔnfrA				vector	ΔnfrA
			1	3.2e+10				1	1
			2	76000000000				2	1
			3	80000000				3	1
			4	80000000				4	1
			5	70000000				5	1
			6	80000000				6	1
			7	40000000				7	1
			8					8
			9					9
			10					10
			11					11
			12					12
			13					13
			14					14
			15					15
			16					16
			17					17
			18					18
			19					19
			20					20
			21					21
			22					22
			23					23
			24					24
		Escherichia phage ClaudiaMuster (Bas77)	experiment #	plaque-forming units (pfu) in a 2.5 µl spot of serial dilutions of phage stock			Escherichia phage ClaudiaMuster (Bas77)	experiment #	efficiency of plating
				vector	ΔnfrA				vector	ΔnfrA
			1	1000000000				1	1
			2	180000000				2	1
			3	1200000000	1300000000			3	1	1.08333
			4	800000000				4	1
			5	900000000	900000000			5	1	1
			6	410000000				6	1
			7	1000000000	1000000000			7	1	1
			8	1200000000				8	1
			9	1300000000				9	1
			10	1500000000				10	1
			11					11
			12					12
			13					13
			14					14
			15					15
			16					16
			17					17
			18					18
			19					19
			20					20
			21					21
			22					22
			23					23
			24					24
		Escherichia phage SandraMuster (Bas78)	experiment #	plaque-forming units (pfu) in a 2.5 µl spot of serial dilutions of phage stock			Escherichia phage SandraMuster (Bas78)	experiment #	efficiency of plating
				vector	ΔnfrA				vector	ΔnfrA
			1	70000000				1	1
			2	50000000				2	1
			3	70000000	40000000			3	1	0.571429
			4	80000000				4	1
			5	80000000	50000000			5	1	0.625
			6	30000000				6	1
			7	27000000	30000000			7	1	1.11111
			8	140000000				8	1
			9	190000000				9	1
			10	300000000				10	1
			11					11
			12					12
			13					13
			14					14
			15					15
			16					16
			17					17
			18					18
			19					19
			20					20
			21					21
			22					22
			23					23
			24					24
		Escherichia phage SusanneMuster (Bas79)	experiment #	plaque-forming units (pfu) in a 2.5 µl spot of serial dilutions of phage stock			Escherichia phage SusanneMuster (Bas79)	experiment #	efficiency of plating
				vector	ΔnfrA				vector	ΔnfrA
			1	140000000				1	1
			2	170000000				2	1
			3	300000000	300000000			3	1	1
			4	8000000000				4	1
			5	270000000	270000000			5	1	1
			6	37000000				6	1
			7	150000000	170000000			7	1	1.13333
			8	1000000000				8	1
			9	1700000000				9	1
			10	1400000000				10	1
			11					11
			12					12
			13					13
			14					14
			15					15
			16					16
			17					17
			18					18
			19					19
			20					20
			21					21
			22					22
			23					23
			24					24
		Escherichia phage ChristineMuster (Bas80)	experiment #	plaque-forming units (pfu) in a 2.5 µl spot of serial dilutions of phage stock			Escherichia phage ChristineMuster (Bas80)	experiment #	efficiency of plating
				vector	ΔnfrA				vector	ΔnfrA
			1	250000000				1	1
			2	400000000				2	1
			3	600000000	250000000			3	1	0.416667
			4	130000000				4	1
			5	330000000	280000000			5	1	0.848485
			6	390000000				6	1
			7	20000000	25000000			7	1	1.25
			8	500000000				8	1
			9	1800000000				9	1
			10	900000000				10	1
			11					11
			12					12
			13					13
			14					14
			15					15
			16					16
			17					17
			18					18
			19					19
			20					20
			21					21
			22					22
			23					23
			24					24
		Escherichia phage TanjaMuster (Bas81)	experiment #	plaque-forming units (pfu) in a 2.5 µl spot of serial dilutions of phage stock			Escherichia phage TanjaMuster (Bas81)	experiment #	efficiency of plating
				vector	ΔnfrA				vector	ΔnfrA
			1					1
			2					2
			3					3
			4	1200000000	1200000000			4	1	1
			5	1000000000	800000000			5	1	0.8
			6	1100000000	700000000			6	1	0.636364
			7	800000000	800000000			7	1	1
			8	3500000000				8	1
			9	2200000000				9	1
			10	2500000000				10	1
			11					11
			12					12
			13					13
			14					14
			15					15
			16					16
			17					17
			18					18
			19					19
			20					20
			21					21
			22					22
			23					23
			24					24
		Escherichia phage KarinMuster (Bas82)	experiment #	plaque-forming units (pfu) in a 2.5 µl spot of serial dilutions of phage stock			Escherichia phage KarinMuster (Bas82)	experiment #	efficiency of plating
				vector	ΔnfrA				vector	ΔnfrA
			1	130000000				1	1
			2	80000000				2	1
			3	300000000	600000000			3	1	2
			4	150000000				4	1
			5	600000000	400000000			5	1	0.666667
			6	380000000				6	1
			7	22000000	30000000			7	1	1.36364
			8	500000000				8	1
			9	2400000000				9	1
			10	1600000000				10	1
			11					11
			12					12
			13					13
			14					14
			15					15
			16					16
			17					17
			18					18
			19					19
			20					20
			21					21
			22					22
			23					23
			24					24
		Escherichia phage Haito (Bas83)	experiment #	plaque-forming units (pfu) in a 2.5 µl spot of serial dilutions of phage stock			Escherichia phage Haito (Bas83)	experiment #	efficiency of plating
				vector	ΔnfrA				vector	ΔnfrA
			1	6.4e+10				1	1
			2	76000000000				2	1
			3	60000000				3	1
			4	80000000				4	1
			5	80000000				5	1
			6	100000000				6	1
			7	70000000				7	1
			8	40000000				8	1
			9					9
			10					10
			11					11
			12					12
			13					13
			14					14
			15					15
			16					16
			17					17
			18					18
			19					19
			20					20
			21					21
			22					22
			23					23
			24					24
		Escherichia phage JohannBuxtorf (Bas84)	experiment #	plaque-forming units (pfu) in a 2.5 µl spot of serial dilutions of phage stock			Escherichia phage JohannBuxtorf (Bas84)	experiment #	efficiency of plating
				vector	ΔnfrA				vector	ΔnfrA
			1	3.6e+08				1	1
			2	3.6e+08				2	1
			3	400000				3	1
			4	400000				4	1
			5	90000000				5	1
			6	110000000				6	1
			7	12000000				7	1
			8	8000000				8	1
			9					9
			10					10
			11					11
			12					12
			13					13
			14					14
			15					15
			16					16
			17					17
			18					18
			19					19
			20					20
			21					21
			22					22
			23					23
			24					24
		Escherichia phage RuthEpting (Bas85)	experiment #	plaque-forming units (pfu) in a 2.5 µl spot of serial dilutions of phage stock			Escherichia phage RuthEpting (Bas85)	experiment #	efficiency of plating
				vector	ΔnfrA				vector	ΔnfrA
			1	60000000000				1	1
			2	24000000000				2	1
			3	80000000				3	1
			4	70000000				4	1
			5	90000000				5	1
			6	100000000				6	1
			7	400000000				7	1
			8	600000000				8	1
			9					9
			10					10
			11					11
			12					12
			13					13
			14					14
			15					15
			16					16
			17					17
			18					18
			19					19
			20					20
			21					21
			22					22
			23					23
			24					24
		Escherichia phage OliverMaurmann (Bas86)	experiment #	plaque-forming units (pfu) in a 2.5 µl spot of serial dilutions of phage stock			Escherichia phage OliverMaurmann (Bas86)	experiment #	efficiency of plating
				vector	ΔnfrA				vector	ΔnfrA
			1	130000000				1	1
			2	100000000				2	1
			3	700000000	800000000			3	1	1.14286
			4	160000000				4	1
			5	700000000	800000000			5	1	1.14286
			6	100000000				6	1
			7	220000000	180000000			7	1	0.818182
			8	1300000000				8	1
			9	1100000000				9	1
			10	1000000000				10	1
			11					11
			12					12
			13					13
			14					14
			15					15
			16					16
			17					17
			18					18
			19					19
			20					20
			21					21
			22					22
			23					23
			24					24
		Escherichia phage AnnaHegner (Bas87)	experiment #	plaque-forming units (pfu) in a 2.5 µl spot of serial dilutions of phage stock			Escherichia phage AnnaHegner (Bas87)	experiment #	efficiency of plating
				vector	ΔnfrA				vector	ΔnfrA
			1	60000000000				1	1
			2	70000000				2	1
			3	100000000				3	1
			4	60000000				4	1
			5	30000000				5	1
			6	90000000				6	1
			7	70000000				7	1
			8	3.2e+10				8	1
			9					9
			10					10
			11					11
			12					12
			13					13
			14					14
			15					15
			16					16
			17					17
			18					18
			19					19
			20					20
			21					21
			22					22
			23					23
			24					24
		Escherichia phage StefiGeyer (Bas88)	experiment #	plaque-forming units (pfu) in a 2.5 µl spot of serial dilutions of phage stock			Escherichia phage StefiGeyer (Bas88)	experiment #	efficiency of plating
				vector	ΔnfrA				vector	ΔnfrA
			1	700000				1	1
			2	1100000				2	1
			3	2300000	2100000			3	1	0.913043
			4	600000				4	1
			5	800000	700000			5	1	0.875
			6	100000				6	1
			7	12000000	12000000			7	1	1
			8					8
			9					9
			10					10
			11					11
			12					12
			13					13
			14					14
			15					15
			16					16
			17					17
			18					18
			19					19
			20					20
			21					21
			22					22
			23					23
			24					24
		Escherichia phage KarlSchell (Bas89)	experiment #	plaque-forming units (pfu) in a 2.5 µl spot of serial dilutions of phage stock			Escherichia phage KarlSchell (Bas89)	experiment #	efficiency of plating
				vector	ΔnfrA				vector	ΔnfrA
			1	12000000				1	1
			2	12000000				2	1
			3	8000000	10000000			3	1	1.25
			4	6000000				4	1
			5	6000000	9000000			5	1	1.5
			6	700000				6	1
			7	5000000	8000000			7	1	1.6
			8					8
			9					9
			10					10
			11					11
			12					12
			13					13
			14					14
			15					15
			16					16
			17					17
			18					18
			19					19
			20					20
			21					21
			22					22
			23					23
			24					24
		Escherichia phage SkaterBoy (Bas90)	experiment #	plaque-forming units (pfu) in a 2.5 µl spot of serial dilutions of phage stock			Escherichia phage SkaterBoy (Bas90)	experiment #	efficiency of plating
				vector	ΔnfrA				vector	ΔnfrA
			1	800000000				1	1
			2	500000000				2	1
			3	170000000	200000000			3	1	1.17647
			4	150000000				4	1
			5	220000000	200000000			5	1	0.909091
			6	20000000				6	1
			7	120000000	110000000			7	1	0.916667
			8					8
			9					9
			10					10
			11					11
			12					12
			13					13
			14					14
			15					15
			16					16
			17					17
			18					18
			19					19
			20					20
			21					21
			22					22
			23					23
			24					24
		Escherichia phage LorandFenyves (Bas91)	experiment #	plaque-forming units (pfu) in a 2.5 µl spot of serial dilutions of phage stock			Escherichia phage LorandFenyves (Bas91)	experiment #	efficiency of plating
				vector	ΔnfrA				vector	ΔnfrA
			1	72000000000				1	1
			2	100000000000				2	1
			3	130000000				3	1
			4	130000000				4	1
			5	80000000				5	1
			6	120000000				6	1
			7	500000000				7	1
			8					8
			9					9
			10					10
			11					11
			12					12
			13					13
			14					14
			15					15
			16					16
			17					17
			18					18
			19					19
			20					20
			21					21
			22					22
			23					23
			24					24
		Escherichia phage JacquesWildberger (Bas92)	experiment #	plaque-forming units (pfu) in a 2.5 µl spot of serial dilutions of phage stock			Escherichia phage JacquesWildberger (Bas92)	experiment #	efficiency of plating
				vector	ΔnfrA				vector	ΔnfrA
			1	3000000				1	1
			2	2800000				2	1
			3	80000000	80000000			3	1	1
			4	12000000				4	1
			5	24000000	60000000			5	1	2.5
			6	9000000				6	1
			7	110000000	60000000			7	1	0.545455
			8					8
			9	220000000				9	1
			10					10
			11					11
			12					12
			13					13
			14					14
			15					15
			16					16
			17					17
			18					18
			19					19
			20					20
			21					21
			22					22
			23					23
			24					24
		Escherichia phage AidaStucki (Bas93)	experiment #	plaque-forming units (pfu) in a 2.5 µl spot of serial dilutions of phage stock			Escherichia phage AidaStucki (Bas93)	experiment #	efficiency of plating
				vector	ΔnfrA				vector	ΔnfrA
			1	14000000				1	1
			2	30000000				2	1
			3	13000000	16000000			3	1	1.23077
			4	14000000				4	1
			5	25000000	36000000			5	1	1.44
			6	9000000				6	1
			7	100000000	150000000			7	1	1.5
			8					8
			9					9
			10					10
			11					11
			12					12
			13					13
			14					14
			15					15
			16					16
			17					17
			18					18
			19					19
			20					20
			21					21
			22					22
			23					23
			24					24
		Escherichia phage ManiMatter (Bas94)	experiment #	plaque-forming units (pfu) in a 2.5 µl spot of serial dilutions of phage stock			Escherichia phage ManiMatter (Bas94)	experiment #	efficiency of plating
				vector	ΔnfrA				vector	ΔnfrA
			1	11000000				1	1
			2	10000000				2	1
			3	15000000	9000000			3	1	0.6
			4	8000000				4	1
			5	15000000	14000000			5	1	0.933333
			6	10000000				6	1
			7	140000000	120000000			7	1	0.857143
			8					8
			9	1600000000				9	1
			10					10
			11					11
			12					12
			13					13
			14					14
			15					15
			16					16
			17					17
			18					18
			19					19
			20					20
			21					21
			22					22
			23					23
			24					24
		Escherichia phage HelliStehle (Bas95)	experiment #	plaque-forming units (pfu) in a 2.5 µl spot of serial dilutions of phage stock			Escherichia phage HelliStehle (Bas95)	experiment #	efficiency of plating
				vector	ΔnfrA				vector	ΔnfrA
			1	50000000				1	1
			2	50000000				2	1
			3	1500000	1300000			3	1	0.866667
			4	1500000				4	1
			5	1500000	1300000			5	1	0.866667
			6	3300000				6	1
			7	1200000	1400000			7	1	1.16667
			8	1400000				8	1
			9	1000000				9	1
			10	1800000				10	1
			11					11
			12					12
			13					13
			14					14
			15					15
			16					16
			17					17
			18					18
			19					19
			20					20
			21					21
			22					22
			23					23
			24					24
		Escherichia phage RudolfBernhard (Bas96)	experiment #	plaque-forming units (pfu) in a 2.5 µl spot of serial dilutions of phage stock			Escherichia phage RudolfBernhard (Bas96)	experiment #	efficiency of plating
				vector	ΔnfrA				vector	ΔnfrA
			1	27000000				1	1
			2	13000000				2	1
			3	25000000	13000000			3	1	0.52
			4	20000000				4	1
			5	90000000	37000000			5	1	0.411111
			6	26000000				6	1
			7	30000000	33000000			7	1	1.1
			8					8
			9	270000000				9	1
			10					10
			11					11
			12					12
			13					13
			14					14
			15					15
			16					16
			17					17
			18					18
			19					19
			20					20
			21					21
			22					22
			23					23
			24					24
		Escherichia phage HeidiAbel (Bas97)	experiment #	plaque-forming units (pfu) in a 2.5 µl spot of serial dilutions of phage stock			Escherichia phage HeidiAbel (Bas97)	experiment #	efficiency of plating
				vector	ΔnfrA				vector	ΔnfrA
			1	100000000				1	1
			2	180000000				2	1
			3	800000000	200000000			3	1	0.25
			4	60000000				4	1
			5	180000000	120000000			5	1	0.666667
			6	70000000				6	1
			7	50000000	40000000			7	1	0.8
			8					8
			9	100000000				9	1
			10					10
			11					11
			12					12
			13					13
			14					14
			15					15
			16					16
			17					17
			18					18
			19					19
			20					20
			21					21
			22					22
			23					23
			24					24
		Escherichia phage HerrmannAdler (Bas98)	experiment #	plaque-forming units (pfu) in a 2.5 µl spot of serial dilutions of phage stock			Escherichia phage HerrmannAdler (Bas98)	experiment #	efficiency of plating
				vector	ΔnfrA				vector	ΔnfrA
			1	9600000000				1	1
			2	13200000000				2	1
			3	13000000				3	1
			4	15000000				4	1
			5	11000000				5	1
			6	12000000				6	1
			7	3200000000				7	1
			8					8
			9					9
			10					10
			11					11
			12					12
			13					13
			14					14
			15					15
			16					16
			17					17
			18					18
			19					19
			20					20
			21					21
			22					22
			23					23
			24					24
		Escherichia phage ManiWeber (Bas99)	experiment #	plaque-forming units (pfu) in a 2.5 µl spot of serial dilutions of phage stock			Escherichia phage ManiWeber (Bas99)	experiment #	efficiency of plating
				vector	ΔnfrA				vector	ΔnfrA
			1	4400000000				1	1
			2	4800000000				2	1
			3	12000000				3	1
			4	10000000				4	1
			5	8000000				5	1
			6	10000000				6	1
			7					7
			8					8
			9					9
			10					10
			11					11
			12					12
			13					13
			14					14
			15					15
			16					16
			17					17
			18					18
			19					19
			20					20
			21					21
			22					22
			23					23
			24					24
		Escherichia phage HansTraber (Bas100)	experiment #	plaque-forming units (pfu) in a 2.5 µl spot of serial dilutions of phage stock			Escherichia phage HansTraber (Bas100)	experiment #	efficiency of plating
				vector	ΔnfrA				vector	ΔnfrA
			1	3600000000				1	1
			2	6000000000				2	1
			3	9000000				3	1
			4	10000000				4	1
			5	10000000				5	1
			6	8000000				6	1
			7					7
			8					8
			9					9
			10					10
			11					11
			12					12
			13					13
			14					14
			15					15
			16					16
			17					17
			18					18
			19					19
			20					20
			21					21
			22					22
			23					23
			24					24
		Escherichia phage VerenaGrendelmeier (Bas101)	experiment #	plaque-forming units (pfu) in a 2.5 µl spot of serial dilutions of phage stock			Escherichia phage VerenaGrendelmeier (Bas101)	experiment #	efficiency of plating
				vector	ΔnfrA				vector	ΔnfrA
			1	24000000000				1	1
			2	60000000000				2	1
			3	80000000				3	1
			4	90000000				4	1
			5	70000000				5	1
			6	50000000				6	1
			7	120000000				7	1
			8	150000000				8	1
			9					9
			10					10
			11					11
			12					12
			13					13
			14					14
			15					15
			16					16
			17					17
			18					18
			19					19
			20					20
			21					21
			22					22
			23					23
			24					24
		Escherichia phage MeretOppenheim (Bas102)	experiment #	plaque-forming units (pfu) in a 2.5 µl spot of serial dilutions of phage stock			Escherichia phage MeretOppenheim (Bas102)	experiment #	efficiency of plating
				vector	ΔnfrA				vector	ΔnfrA
			1	7000000				1	1
			2	2200000				2	1
			3	900000	1500000			3	1	1.66667
			4	4000000				4	1
			5	1000000	2000000			5	1	2
			6	19000				6	1
			7	5000000	5000000			7	1	1
			8	7000000				8	1
			9	7000000				9	1
			10					10
			11					11
			12					12
			13					13
			14					14
			15					15
			16					16
			17					17
			18					18
			19					19
			20					20
			21					21
			22					22
			23					23
			24					24
		Escherichia phage EmilieLinder (Bas103)	experiment #	plaque-forming units (pfu) in a 2.5 µl spot of serial dilutions of phage stock			Escherichia phage EmilieLinder (Bas103)	experiment #	efficiency of plating
				vector	ΔnfrA				vector	ΔnfrA
			1	18000000				1	1
			2	3100000				2	1
			3	1300000	1600000			3	1	1.23077
			4	8000000				4	1
			5	11000000	12000000			5	1	1.09091
			6	17000				6	1
			7	4000000	10000000			7	1	2.5
			8	8000000				8	1
			9	14000000				9	1
			10					10
			11					11
			12					12
			13					13
			14					14
			15					15
			16					16
			17					17
			18					18
			19					19
			20					20
			21					21
			22					22
			23					23
			24					24
		Escherichia phage AnnaIndermaur (Bas104)	experiment #	plaque-forming units (pfu) in a 2.5 µl spot of serial dilutions of phage stock			Escherichia phage AnnaIndermaur (Bas104)	experiment #	efficiency of plating
				vector	ΔnfrA				vector	ΔnfrA
			1	8000000				1	1
			2	2200000				2	1
			3	1200000	1100000			3	1	0.916667
			4	5000000				4	1
			5	2500000	5000000			5	1	2
			6	24000				6	1
			7	800000	4000000			7	1	5
			8	9000000				8	1
			9	2000000				9	1
			10					10
			11					11
			12					12
			13					13
			14					14
			15					15
			16					16
			17					17
			18					18
			19					19
			20					20
			21					21
			22					22
			23					23
			24					24
		Escherichia phage ElsieAttenhofer (Bas105)	experiment #	plaque-forming units (pfu) in a 2.5 µl spot of serial dilutions of phage stock			Escherichia phage ElsieAttenhofer (Bas105)	experiment #	efficiency of plating
				vector	ΔnfrA				vector	ΔnfrA
			1	9000000				1	1
			2	100000000				2	1
			3	80000000	70000000			3	1	0.875
			4	60000000				4	1
			5	80000000	60000000			5	1	0.75
			6	2500000				6	1
			7	40000000	80000000			7	1	2
			8	40000000				8	1
			9	1000000000				9	1
			10	1600000000				10	1
			11					11
			12					12
			13					13
			14					14
			15					15
			16					16
			17					17
			18					18
			19					19
			20					20
			21					21
			22					22
			23					23
			24					24
		Escherichia phage CurroJimenez (Bas106)	experiment #	plaque-forming units (pfu) in a 2.5 µl spot of serial dilutions of phage stock			Escherichia phage CurroJimenez (Bas106)	experiment #	efficiency of plating
				vector	ΔnfrA				vector	ΔnfrA
			1	180000000				1	1
			2	210000000				2	1
			3	280000000				3	1
			4	34000000000	22000000000			4	1	0.647059
			5	7000000000	8000000000			5	1	1.14286
			6	15000000000	12000000000			6	1	0.8
			7					7
			8					8
			9					9
			10					10
			11					11
			12					12
			13					13
			14					14
			15					15
			16					16
			17					17
			18					18
			19					19
			20					20
			21					21
			22					22
			23					23
			24					24
		Escherichia phage JakobBernoulli (Bas07) on O16(+)	experiment #	plaque-forming units (pfu) in a 2.5 µl spot of serial dilutions of phage stock			Escherichia phage JakobBernoulli (Bas07) on O16(+)	experiment #	efficiency of plating
				vector	ΔnfrA				vector	ΔnfrA
			1	8000000				1	1
			2	70000000				2	1
			3	120000000	80000000			3	1	0.666667
			4	60000000				4	1
			5	110000000	130000000			5	1	1.18182
			6	14000000				6	1
			7	80000000	60000000			7	1	0.75
			8					8
			9	140000000				9	1
			10					10
			11					11
			12					12
			13					13
			14					14
			15					15
			16					16
			17					17
			18					18
			19					19
			20					20
			21					21
			22					22
			23					23
			24					24
		Escherichia phage IrisVonRoten (Bas32) on O16(+)	experiment #	plaque-forming units (pfu) in a 2.5 µl spot of serial dilutions of phage stock			Escherichia phage IrisVonRoten (Bas32) on O16(+)	experiment #	efficiency of plating
				vector	ΔnfrA				vector	ΔnfrA
			1	38000000				1	1
			2	180000000				2	1
			3	230000000	270000000			3	1	1.17391
			4	170000000				4	1
			5	280000000	170000000			5	1	0.607143
			6	230000000				6	1
			7	280000000	200000000			7	1	0.714286
			8					8
			9	29000000				9	1
			10					10
			11					11
			12					12
			13					13
			14					14
			15					15
			16					16
			17					17
			18					18
			19					19
			20					20
			21					21
			22					22
			23					23
			24					24
		Escherichia phage PaulScherrer (Bas60) on O16(+)	experiment #	plaque-forming units (pfu) in a 2.5 µl spot of serial dilutions of phage stock			Escherichia phage PaulScherrer (Bas60) on O16(+)	experiment #	efficiency of plating
				vector	ΔnfrA				vector	ΔnfrA
			1	30000000				1	1
			2	40000000				2	1
			3	120000000	110000000			3	1	0.916667
			4	70000000				4	1
			5	26000000	28000000			5	1	1.07692
			6	41000000				6	1
			7	80000000	80000000			7	1	1
			8					8
			9	500000000				9	1
			10					10
			11					11
			12					12
			13					13
			14					14
			15					15
			16					16
			17					17
			18					18
			19					19
			20					20
			21					21
			22					22
			23					23
			24					24
		Escherichia phage EmilieFrey (Bas61) on O16(+)	experiment #	plaque-forming units (pfu) in a 2.5 µl spot of serial dilutions of phage stock			Escherichia phage EmilieFrey (Bas61) on O16(+)	experiment #	efficiency of plating
				vector	ΔnfrA				vector	ΔnfrA
			1	120000000				1	1
			2	210000000				2	1
			3	600000000	1e-06			3	1	1.66667e-15
			4	160000000				4	1
			5	180000000	1e-06			5	1	5.55556e-15
			6	120000000				6	1
			7	500000000	1e-06			7	1	2e-15
			8					8
			9	80000000				9	1
			10					10
			11					11
			12					12
			13					13
			14					14
			15					15
			16					16
			17					17
			18					18
			19					19
			20					20
			21					21
			22					22
			23					23
			24					24
		Escherichia phage JohannJBalmer (Bas62) on O16(+)	experiment #	plaque-forming units (pfu) in a 2.5 µl spot of serial dilutions of phage stock			Escherichia phage JohannJBalmer (Bas62) on O16(+)	experiment #	efficiency of plating
				vector	ΔnfrA				vector	ΔnfrA
			1	50000000				1	1
			2	70000000				2	1
			3	110000000	1e-06			3	1	9.09091e-15
			4	700000000				4	1
			5	150000000	1e-06			5	1	6.66667e-15
			6	180000000				6	1
			7	100000000	1e-06			7	1	1e-14
			8					8
			9	120000000				9	1
			10					10
			11					11
			12					12
			13					13
			14					14
			15					15
			16					16
			17					17
			18					18
			19					19
			20					20
			21					21
			22					22
			23					23
			24					24
		Escherichia phage N4 on O16(+)	experiment #	plaque-forming units (pfu) in a 2.5 µl spot of serial dilutions of phage stock			Escherichia phage N4 on O16(+)	experiment #	efficiency of plating
				vector	ΔnfrA				vector	ΔnfrA
			1	230000000				1	1
			2	400000000				2	1
			3	500000000	1e-06			3	1	2e-15
			4	400000000				4	1
			5					5
			6	190000000				6	1
			7	1200000000	1e-06			7	1	8.33333e-16
			8	1200000000	1e-06			8	1	8.33333e-16
			9	2700000000				9	1
			10					10
			11					11
			12					12
			13					13
			14					14
			15					15
			16					16
			17					17
			18					18
			19					19
			20					20
			21					21
			22					22
			23					23
			24					24
		Escherichia phage AlfredRasser (Bas69) on O16(+)	experiment #	plaque-forming units (pfu) in a 2.5 µl spot of serial dilutions of phage stock			Escherichia phage AlfredRasser (Bas69) on O16(+)	experiment #	efficiency of plating
				vector	ΔnfrA				vector	ΔnfrA
			1	50000000				1	1
			2	100000000				2	1
			3	80000000	1e-06			3	1	1.25e-14
			4	30000000				4	1
			5					5
			6	31000000				6	1
			7	100000000	1e-06			7	1	1e-14
			8	1000000000	1e-06			8	1	1e-15
			9	3000000000				9	1
			10					10
			11					11
			12					12
			13					13
			14					14
			15					15
			16					16
			17					17
			18					18
			19					19
			20					20
			21					21
			22					22
			23					23
			24					24
		Escherichia phage JohannRWettstein (Bas63) on O16(+)	experiment #	plaque-forming units (pfu) in a 2.5 µl spot of serial dilutions of phage stock			Escherichia phage JohannRWettstein (Bas63) on O16(+)	experiment #	efficiency of plating
				vector	ΔnfrA				vector	ΔnfrA
			1	220000				1	1
			2	170000				2	1
			3	26000000	60000000			3	1	2.30769
			4	15000000				4	1
			5	18000000	29000000			5	1	1.61111
			6	2600000				6	1
			7	3600000	2300000			7	1	0.638889
			8	14000000				8	1
			9					9
			10					10
			11					11
			12					12
			13					13
			14					14
			15					15
			16					16
			17					17
			18					18
			19					19
			20					20
			21					21
			22					22
			23					23
			24					24
		AVERAGE							STDEV
		ICTV family (subfamily)	ICTV genus	Bas#					ICTV family (subfamily)
					K12 prophages	E. coli O16 ST144	E. coli O16 ST8281			Old
		Guernseyvirinae	Kagunavirus	Bas70	#REF!	#REF!	#REF!		Guernseyvirinae	#REF!
		Guernseyvirinae	Kagunavirus	Bas71	#REF!	#REF!	#REF!		Guernseyvirinae	#REF!
		Guernseyvirinae	Kagunavirus	Bas72	#REF!	#REF!	#REF!		Guernseyvirinae	#REF!
		Guernseyvirinae	Kagunavirus	Bas73	#REF!	#REF!	#REF!		Guernseyvirinae	#REF!
		Guernseyvirinae	Kagunavirus	Bas74	#REF!	#REF!	#REF!		Guernseyvirinae	#REF!
		Guernseyvirinae	Kagunavirus	Bas75	#REF!	#REF!	#REF!		Guernseyvirinae	#REF!
		Guernseyvirinae	Kagunavirus	Bas76	#REF!	#REF!	#REF!		Guernseyvirinae	#REF!
			Skatevirus	Bas77	#REF!	#REF!	#REF!			#REF!
			Skatevirus	Bas78	#REF!	#REF!	#REF!			#REF!
			Skatevirus	Bas79	#REF!	#REF!	#REF!			#REF!
			Skatevirus	Bas80	#REF!	#REF!	#REF!			#REF!
			Skatevirus	Bas81	#REF!	#REF!	#REF!			#REF!
			Nonanavirus	Bas82	#REF!	#REF!	#REF!			#REF!
			Dhillonvirus	Bas83	#REF!	#REF!	#REF!			#REF!
			Dhillonvirus	Bas84	#REF!	#REF!	#REF!			#REF!
			Dhillonvirus	Bas85	#REF!	#REF!	#REF!			#REF!
		Gordonclarkvirinae	Suseptimavirus	Bas86	#REF!	#REF!	#REF!		Gordonclarkvirinae	#REF!
		Gordonclarkvirinae	Suseptimavirus	Bas87	#REF!	#REF!	#REF!		Gordonclarkvirinae	#REF!
		Gordonclarkvirinae	Suseptimavirus	Bas88	#REF!	#REF!	#REF!		Gordonclarkvirinae	#REF!
		Gordonclarkvirinae	Nieuwekanaalvirus	Bas89	#REF!	#REF!	#REF!		Gordonclarkvirinae	#REF!
		Gordonclarkvirinae	Kuravirus	Bas90	#REF!	#REF!	#REF!		Gordonclarkvirinae	#REF!
		Gordonclarkvirinae	Kuravirus	Bas91	#REF!	#REF!	#REF!		Gordonclarkvirinae	#REF!
		Gordonclarkvirinae	Kuravirus	Bas92	#REF!	#REF!	#REF!		Gordonclarkvirinae	#REF!
		Gordonclarkvirinae	Kuravirus	Bas93	#REF!	#REF!	#REF!		Gordonclarkvirinae	#REF!
		Gordonclarkvirinae	Kuravirus	Bas94	#REF!	#REF!	#REF!		Gordonclarkvirinae	#REF!
				Bas95	#REF!	#REF!	#REF!			#REF!
		Schitoviridae; Enquatrovirinae	Gamaleyavirus	Bas96	#REF!	#REF!	#REF!		Schitoviridae; Enquatrovirinae	#REF!
		Iiscvirinae	Jilinvirus	Bas97	#REF!	#REF!	#REF!		Iiscvirinae	#REF!
			Wifcevirus	Bas98	#REF!	#REF!	#REF!			#REF!
			Wifcevirus	Bas99	#REF!	#REF!	#REF!			#REF!
			Wifcevirus	Bas100	#REF!	#REF!	#REF!			#REF!
			Wifcevirus	Bas101	#REF!	#REF!	#REF!			#REF!
		Autographiviridae; Studiervirinae	Teseptimavirus	Bas102	#REF!	#REF!	#REF!		Autographiviridae; Studiervirinae	#REF!
		Autographiviridae; Studiervirinae	Teseptimavirus	Bas103	#REF!	#REF!	#REF!		Autographiviridae; Studiervirinae	#REF!
		Autographiviridae; Studiervirinae	Teseptimavirus	Bas104	#REF!	#REF!	#REF!		Autographiviridae; Studiervirinae	#REF!
		Autographiviridae; Studiervirinae	Kayfunavirus	Bas105	#REF!	#REF!	#REF!		Autographiviridae; Studiervirinae	#REF!
			Lederbergvirus	Bas106	#REF!	#REF!	#REF!			#REF!
		Drexlerviridae; Tempevirinae	Hanrivervirus	Bas07	#REF!	#REF!	#REF!		Drexlerviridae; Tempevirinae	#REF!
		Demerecviridae; Markadamsvirinae	Tequintavirus	Bas32	#REF!	#REF!	#REF!		Demerecviridae; Markadamsvirinae	#REF!
		Stephanstirmvirinae	Justusliebigvirus	Bas60	#REF!	#REF!	#REF!		Stephanstirmvirinae	#REF!
		Stephanstirmvirinae	Justusliebigvirus	Bas61	#REF!	#REF!	#REF!		Stephanstirmvirinae	#REF!
		Stephanstirmvirinae	Justusliebigvirus	Bas62	#REF!	#REF!	#REF!		Stephanstirmvirinae	#REF!
		Schitoviridae; Enquatrovirinae	Enquatrovirus	phage N4	#REF!	#REF!	#REF!		Schitoviridae; Enquatrovirinae	#REF!
		Schitoviridae; Enquatrovirinae	Enquatrovirus	Bas69	#REF!	#REF!	#REF!		Schitoviridae; Enquatrovirinae	#REF!
		Ounavirinae	Felixounavirus	Bas63	#REF!	#REF!	#REF!		Ounavirinae	#REF!

[truncated: 2 more sheets: summary statistics, statistical analyses]
