# Supplementary material for: Completing the BASEL phage collection to unlock hidden diversity for systematic exploration of phage–host interactions
Source: PLoS Biol. 2025 Apr 7;23(4):e3003063. doi: 10.1371/journal.pbio.3003063 (PMC11990801; doi:10.1371/journal.pbio.3003063)
Supplement: S2 Data — (ZIP) [file pbio.3003063.s009.zip]

Archive with 68 entries (67 files):
- entries/
- entries/1.html
- entries/10.html
- entries/11.html
- entries/12.html
- entries/13.html
- entries/14.html
- entries/15.html
- entries/16.html
- entries/17.html
- entries/18.html
- entries/19.html
- entries/2.html
- entries/20.html
- entries/21.html
- entries/22.html
- entries/23.html
- entries/24.html
- entries/25.html
- entries/26.html
- entries/27.html
- entries/28.html
- entries/29.html
- entries/3.html
- entries/30.html
- entries/31.html
- entries/32.html
- entries/33.html
- entries/34.html
- entries/35.html
- entries/36.html
- entries/37.html
- entries/38.html
- entries/39.html
- entries/4.html
- entries/40.html
- entries/41.html
- entries/42.html
- entries/43.html
- entries/44.html
- entries/45.html
- entries/46.html
- entries/47.html
- entries/48.html
- entries/49.html
- entries/5.html
- entries/50.html
- entries/51.html
- entries/52.html
- entries/53.html
- entries/54.html
- entries/55.html
- entries/56.html
- entries/57.html
- entries/58.html
- entries/59.html
- entries/6.html
- entries/60.html
- entries/61.html
- entries/62.html
- entries/63.html
- entries/64.html
- entries/65.html
- entries/66.html
- entries/7.html
- entries/8.html
- entries/9.html
- index.html
