# Supplementary material for: Completing the BASEL phage collection to unlock hidden diversity for systematic exploration of phage–host interactions
Source: PLoS Biol. 2025 Apr 7;23(4):e3003063. doi: 10.1371/journal.pbio.3003063 (PMC11990801; doi:10.1371/journal.pbio.3003063)
Supplement: S3 Data — (ZIP) [file pbio.3003063.s010.zip]

Archive with 15 entries (15 files):
- fig11B_treefile.nex
- figS6_treefile.nex
- figS10D_treefile.nex
- fig5C_treefile.nex
- fig6D_treefile.nex
- fig6E_treefile.nex
- fig6F_treefile.nex
- fig7C_treefile.nex
- fig8D_treefile.nex
- fig8E_treefile.nex
- fig8F_treefile.nex
- fig9B_treefile.nex
- fig10B_treefile.nex
- fig10D_treefile.nex
- fig11A_treefile.nex
