# Supplementary material for: Completing the BASEL phage collection to unlock hidden diversity for systematic exploration of phage–host interactions
Source: PLoS Biol. 2025 Apr 7;23(4):e3003063. doi: 10.1371/journal.pbio.3003063 (PMC11990801; doi:10.1371/journal.pbio.3003063)
Supplement: S3 Data — (ZIP) [file pbio.3003063.s010.zip › fig11B_treefile.nex]

#NEXUS
begin taxa;
	dimensions ntax=25;
	taxlabels
	Shigella_phage_CWP003___putative_tail_fiber_protein_CDS_translation[&Organism="Shigella phage CWP003",Description="Shigella phage CWP003, complete genome","Genetic Code"="Bacterial",Taxonomy="Viruses; Duplodnaviria; Heunggongvirae; Uroviricota; Caudoviricetes; Wifcevirus"]
	Escherichia_virus_ManiWeber[&Organism="Escherichia_virus_EB17",Description="Bas99","Genetic Code"="Bacterial",Taxonomy="Viruses; Duplodnaviria; Heunggongvirae; Uroviricota; Caudoviricetes; Wifcevirus"]
	Escherichia_phage_WFH___tail_fiber_protein_CDS_translation[&"% Acidic Amino Acids"=8.91%,"% Hydrophobic Amino Acids"=51.16%,Description="Escherichia phage vB_EcoM_WFH, complete genome","Genetic Code"="Bacterial",Modified=Fri Oct 18 00:18:22 CEST 2024,Taxonomy="Viruses; Duplodnaviria; Heunggongvirae; Uroviricota; Caudoviricetes; Wifcevirus; Wifcevirus WFH","Extinction Coefficient"=123775.0,"Filename (Imported From)"="refs_wifce.gb",Created=Sun Aug 11 15:06:37 CEST 2024,URN="urn:local:.:pg-i2kxaah","Isoelectric Point"=5.381298065185547,"% Basic Amino Acids"=8.79%,"% AT-rich Amino Acids"=22.48%,"% Charged Amino Acids"=17.70%,db_xref="taxon:2508192",Organism="Escherichia phage vB_EcoM_WFH","Path (Imported From)"="C:\Users\Alexander Harms\Downloads",Accession="NC_048194.1","% GC-rich Amino Acids"=29.84%,"Molecular Weight (kDa)"=82.73610088000022,"# Nucleotide Sequences With Quality"=0,Topology="linear","Charge at pH 7"=-8.474919384349693,"% Polar Uncharged Amino Acids"=32.82%,"Molecule Type"="AA"]
	Escherichia_phage_WFC___tail_fiber_protein_CDS_translation[&Organism="Escherichia phage vB_EcoM_WFC",Description="Escherichia phage vB_EcoM_WFC, complete genome","Genetic Code"="Bacterial",Taxonomy="Viruses; Duplodnaviria; Heunggongvirae; Uroviricota; Caudoviricetes; Wifcevirus; Wifcevirus WFC"]
	Escherichia_virus_HermannAdler[&Organism="Escherichia_virus_DMS14",Description="Bas98","Genetic Code"="Bacterial",Taxonomy="Viruses; Duplodnaviria; Heunggongvirae; Uroviricota; Caudoviricetes; Wifcevirus"]
	Escherichia_virus_HansTraber[&Organism="Escherichia_virus_NG4w",Description="Bas100","Genetic Code"="Bacterial",Taxonomy="Viruses; Duplodnaviria; Heunggongvirae; Uroviricota; Caudoviricetes; Wifcevirus"]
	Escherichia_virus_VerenaGrendelmeier[&Organism="Escherichia_virus_YS2",Description="Bas101","Genetic Code"="Bacterial",Taxonomy="Viruses; Duplodnaviria; Heunggongvirae; Uroviricota; Caudoviricetes; Wifcevirus"]
	Escherichia_phage_FEC19___tail_fiber_protein_CDS_translation[&Organism="Escherichia phage FEC19",Description="Escherichia phage FEC19, complete genome","Genetic Code"="Bacterial",Taxonomy="Viruses; Duplodnaviria; Heunggongvirae; Uroviricota; Caudoviricetes; Wifcevirus; Wifcevirus FEC19"]
	Tequintavirus_IrisVonRoten_distal_tail_fiber_protein[&Organism="Escherichia virus IrisVonRoten",Description="with Gp12-like RBD plus C-terminal chaperone","Genetic Code"="Bacterial",Taxonomy="Viruses; Duplodnaviria; Heunggongvirae; Uroviricota; Caudoviricetes; Caudovirales; Demerecviridae; Markadamsvirinae; Tequintavirus; unclassified Tequintavirus"]
	Escherichia_virus_AidaStucki[&Organism="Escherichia_virus_NN16_12",Description="Bas89","Genetic Code"="Bacterial",Taxonomy="Viruses; Duplodnaviria; Heunggongvirae; Uroviricota; Caudoviricetes; Kuravirus"]
	Escherichia_virus_SkaterBoy[&Organism="Escherichia_virus_Luc14",Description="Bas86","Genetic Code"="Bacterial",Taxonomy="Viruses; Duplodnaviria; Heunggongvirae; Uroviricota; Caudoviricetes; Kuravirus"]
	Escherichia_virus_LorandFenyves[&Organism="Escherichia_virus_YS13",Description="Bas94","Genetic Code"="Bacterial",Taxonomy="Viruses; Duplodnaviria; Heunggongvirae; Uroviricota; Caudoviricetes; Kuravirus"]
	Escherichia_virus_OliverMaurmann[&Organism="Escherichia_virus_NN16_04",Description="Bas87","Genetic Code"="Bacterial",Taxonomy="Viruses; Duplodnaviria; Heunggongvirae; Uroviricota; Caudoviricetes; Kuravirus"]
	Escherichia_virus_ManiMatter[&Organism="Escherichia_virus_NN16_09",Description="Bas88","Genetic Code"="Bacterial",Taxonomy="Viruses; Duplodnaviria; Heunggongvirae; Uroviricota; Caudoviricetes; Kuravirus"]
	Escherichia_virus_AnnaHegner[&Organism="Escherichia_virus_EP1",Description="Bas93","Genetic Code"="Bacterial",Taxonomy="Viruses; Duplodnaviria; Heunggongvirae; Uroviricota; Caudoviricetes; Kuravirus"]
	Escherichia_virus_JacquesWildberger[&Organism="Escherichia_virus_NN16_24",Description="Bas92","Genetic Code"="Bacterial",Taxonomy="Viruses; Duplodnaviria; Heunggongvirae; Uroviricota; Caudoviricetes; Kuravirus"]
	Escherichia_virus_StefiGeyer[&Organism="Escherichia_virus_NN16_21",Description="Bas91","Genetic Code"="Bacterial",Taxonomy="Viruses; Duplodnaviria; Heunggongvirae; Uroviricota; Caudoviricetes; Kuravirus"]
	Escherichia_virus_KarlSchell[&Organism="Escherichia_virus_NN16_18",Description="Bas90","Genetic Code"="Bacterial",Taxonomy="Viruses; Duplodnaviria; Heunggongvirae; Uroviricota; Caudoviricetes; Kuravirus"]
	Escherichia_phage_NJ01___bacterial_surface_protein_CDS_translation[&Organism="Escherichia phage NJ01",Description="Enterobacteria phage NJ01,complete sequence","Genetic Code"="Bacterial",Taxonomy="Viruses; Duplodnaviria; Heunggongvirae; Uroviricota; Caudoviricetes; Caudovirales; Podoviridae; Kuravirus"]
	Escherichia_phage_MN05___hypothetical_protein_CDS_translation[&Organism="Escherichia phage MN05",Description="Escherichia phage MN05, complete genome","Genetic Code"="Bacterial",Taxonomy="Viruses; Duplodnaviria; Heunggongvirae; Uroviricota; Caudoviricetes; Caudovirales; Podoviridae; Kuravirus; unclassified Kuravirus"]
	Escherichia_virus_phiEco32___bacterial_surface_protein_CDS_translation[&Organism="Escherichia virus phiEco32",Description="Enterobacteria phage phiEco32, complete genome","Genetic Code"="Bacterial",Taxonomy="Viruses; Duplodnaviria; Heunggongvirae; Uroviricota; Caudoviricetes; Caudovirales; Podoviridae; Kuravirus"]
	Escherichia_phage_EcoN5___tail_fibers_protein_CDS_translation[&Organism="Escherichia phage vB_EcoP_EcoN5",Description="Escherichia phage vB_EcoP_EcoN5, complete genome","Genetic Code"="Bacterial",Taxonomy="Viruses; Duplodnaviria; Heunggongvirae; Uroviricota; Caudoviricetes; Caudovirales; Podoviridae; Kuravirus; unclassified Kuravirus"]
	Escherichia_phage_EP335___putative_tail_fiber_protein_CDS_translation[&Organism="Escherichia phage EP335",Description="Escherichia phage EP335, complete genome","Genetic Code"="Bacterial",Taxonomy="Viruses; Duplodnaviria; Heunggongvirae; Uroviricota; Caudoviricetes; Caudovirales; Podoviridae; Kuravirus; unclassified Kuravirus"]
	Escherichia_phage_ECBP2___cell_adhesion_domain_protein_CDS_translation[&Organism="Escherichia phage ECBP2",Description="Escherichia phage ECBP2, complete genome","Genetic Code"="Bacterial",Taxonomy="Viruses; Duplodnaviria; Heunggongvirae; Uroviricota; Caudoviricetes; Caudovirales; Podoviridae; Kuravirus"]
	Escherichia_phage_ES17___ChW_repeats_and_cell_adhesion_domain_containing_protein_CDS_translation[&Organism="Escherichia phage ES17",Description="Escherichia phage ES17, complete genome","Genetic Code"="Bacterial",Taxonomy="Viruses; Duplodnaviria; Heunggongvirae; Uroviricota; Caudoviricetes; Caudovirales; Podoviridae; Kuravirus; unclassified Kuravirus"]
;
end;

begin characters;
	dimensions nchar=1097;
	format datatype=protein missing=? gap=-;
	matrix
	Shigella_phage_CWP003___putative_tail_fiber_protein_CDS_translation	MP------------------------------------------------------RLIFKNNFEVALAQPTTTSDTTI----TIRSGSGFPTLGAN-------ERVVATIVDAATGLQFEIVTVTAVVGNVLTVQR--EQE-----------------------GTEARAWAAGDLLSIRTTAATLTGTVRNFGEIPSGINLNALTGSWFGQYHQSANAGASAPLNYPVAQAGVLEVLQTGV----ATESC-IQRYTTYSNNTLHQRRYTAASSAWSNWVQIYTDKDVIPVENGGTGQTTIQGMKSAFGFGAVADQNIVPTSMGGTGSADNAQAWLNIRPQ---------------GSTPLAGDPVNDYDAATKR--WVENLVNTGTV-GPSMNGVMNYGVGDFHL------RDSRAYIQPYEVVSDGQLLNRADWPELWAYAQMLSPIADAD------------------WLANPAKRGKYSLGNGTTTFRVPDRNGVQTGSIQALFGR------------------GDG-----GNSSSNGVVSESGAPNI-TYAAPHTMV-----TLA-SAPSQVATNGAFQSIT------SGDS--P--------------------------------AAAGS-------------------------GSRFIQTNFDASRCSPVYGR--SAAEIVPRNFVG------VWVIRASGGFVAANTSWSVINADSSAPVAGTVVVGGKVESKYSNPSSSQF-ARLYSSSSWGSSSCAVVEAEGASKHSYK----FYEDGTVDF-RQSGKTNPFRMYTNL-------GTWNGITDASAANLTTNGMDRVAIASGSDTLVRGYSLGGIKPNGYPTKVGYHMYLPGNDAFGIAC-VVVGGDNGKFCR----------YF----FDIDGQIYGSTDYGNFSYTKNGT---------SDSRVKHGIAPVG-VDKSYSNIKGLEFVEFIYDNDEQNRV-----------RHGII---------AQQAEVVEPLYVKTRKYVGSN--PGEIVEQ-------------KELDTTPMLLDTMH-VVQELMKKVESLEAEIAALK------AAK
	Escherichia_virus_ManiWeber	MP------------------------------------------------------RLIFKNNFEVALAQPTTTSDTTI----TIRSGSGFPTLGAN-------ERVVATIVDAATGLQFEIVTVTAVVGDVLTVQR--AQE-----------------------GTAARAWAAGDMLSIRTTAASLTNTVRNFGEIPSGINLNALTGSWFGQYSQPISSAASTALNYPVDSAGVLEVQQTKAN---SIEGC-VQIYRAY-NLPFHYTRTYDSVSGWTEWRKFFTSGDIIPVANGGTGQTTIQGMKSAFGFGAVADQNIVPTSMGGTGSADNAQAWLNIRPQ---------------GSTPLAGDPVNDYDAATKR--WVENLVNTGTV-GPSMNGVMNYGVGDFHL------RDSRAYIQPYEVVSDGQLLNRADWPELWAYAQMLSPIADAD------------------WLANPAKRGKYSLGNGTTTFRVPDRNGVQTGSIQALFGR------------------GDG-----GNSSSNGVVSESGAPNI-TYTAPHTMV-----TLA-SLPSQVATNGAFQSIT------SGDS--P--------------------------------AAAGS-------------------------GSRFIQTNFDASRCSPVYGR--SAAEIVPRNFVG------VWVIRASGGFVAANTSWSVINADSSAPVAGTLVVGGKVESKYSNPSSSQF-ARLYSSSSWGSSSFAVVEAEGSSKHAYK----FYEDGTVDF-RQSGKTNPFRMYTPL-------GTWNGITDAAVSNLTTNGMDRVAIASGSDTLVRGYSIGATKPNGYPTKVGYHMYLPGNDAFGIAC-VVIGGDNGKFCR----------YF----FDIDGQIYGSTDYGNFSYTKNGT---------SDSRVKHGIAPVG-VDKSYSNIKGLEFVEFIYDNDEQNRV-----------RHGII---------AQQAEVVEPLYVKTRKYIGSN--PGEIVEQ-------------KELDTTPMLLDTMH-VVQELMKKVESLEAEIAALK------AAK
	Escherichia_phage_WFH___tail_fiber_protein_CDS_translation	MP------------------------------------------------------RLIFKNNFEVALAQPTTTSDTTI----TIRSGSDFPTLGAN-------ERVVATIVDAATGLQFEIVTVTAVVGNVLTVQR--AQE-----------------------GTAARAWAAGDLLSIRTTAATLTGTVRNFGEIPSGINLNALTGSWFGQYHQSANAGASAPLNYPVEQAGVLEVLQTGV----ATESC-IQRYTTYSNNTLHQRRYTAASSAWSNWVRIYTDKDVIPVTNGGTGQTTIQGMKSAFGFGQVADQNIVPTSMGGTGSGDNAQAWLNIRPT---------------GPTPLAGDPVNDYDAATKR--WVQNLINTGTV-GPNMNGVMNYGVGDFHL------RDSRAYIQPYEVVADGQLLNRADWPELWAYAQMLTPIADAD------------------WLADPTKRGKYSLGNGTTTFRVPDRNGVQVGSLAALYGR------------------GDGAGNGTANANADGVVFDSAAPNI-IGNIGGVI--------------QYGATGPFLYFQ------SEAP--V--------------------------------QNYDM-------------------------GSGIQRVSFDASRSSPVYGR--SNSEIMGRNFVG------VWVIRASGGFVAANTSWSVINADSSAPVAGALVVGGKVESKYSNPSSSQF-ARLYSSSSWGSSSYAVVEAEGSSKHAYK----FYEDGTVDF-RQSGKTNPFRMYTPL-------GTWNGITDAAVSNLTTNGMDRVAIASGSDTLVRGYSIGATKPNGYPTKVGYHMYLPGNAAFGIAC-VVIGGDNGKFCR----------YF----FDIDGQIYGSTDYGNFSYTKNGT---------SDSRVKHGIAPVG-VDKSYSNIKGLEFVEFIYDNDEQNRV-----------RHGVI---------AQQAEGVEPLYVKTRKYVGSN--PGEIVEQ-------------KELDTTPMLLDTMH-VVQELMKKVESLEAEIAALK------EAK
	Escherichia_phage_WFC___tail_fiber_protein_CDS_translation	MP------------------------------------------------------RLIFKNNFEVALAQPTTTSDTTI----TIRSGSGFPTLGAN-------ERVVATIVDAATGLQFEIVTVTAVVGNVLTVQR--AQE-----------------------GTAARAWAAGDMLSIRTTAATLTNTVRNFGEIPNGINLNALTGSWFGQYHQSANAGASTALNYPVAQAGILEVYKTGV----AGESC-VQRYTPYWINAIYQRLYNAGSSLWSDWVQMYSTQSTIPVANGGTGQTTIQGMKSAFGFGTVADQNIVPTSMGGTGSADNAQAWLNIRPQ---------------GSTPLAGDPVNDYDAATKR--WVENLVNTGTV-GPSMNGVMNYGVGDFHL------RNSRSYIQPYEVVADGQLLNRADWPELWAYAQMLSPIADAD------------------WLADKFKRAKYSLGNGTTTFRVPDLNGVQTGSVRALYGR------------------GDG-----GNSTANGQIFESAAPNI-TGSAAGVSA-----GTY-AQIFGTAVRGAFYTNNDLYPQGAGDTI-P--------------------------------VGSGA------------------------VEGRLNTINIDASRSSPIYGA--ATDEIMGRNFVG------VWVIRASGGFVAANTQWSVINADSSAPAVDTVVIGGKVESKYSNPSLSQF-ARLYSSSLWGSSNAAVIESEGASKHAYK----FYEDGTVDF-RQSGKTNPFRMYTPL-------GTWNGITDANPSTLTTNGMDRVAISSGSDLLVRGYSIGGTRPNGYPTKVGYHMYIPGNDAFGIAC-VVIGGDNGKFCR----------YF----FDIDGQIYGSTDYGNFSYTKNGT---------SDSRVKHGIAPVG-VEKSYSNIQGLEFVEFIYDNDEQNRV-----------RHGVI---------AQQAEVVEPLYVKTRKYVGSD--PGEIVEQ-------------KELDTTPMLLDTMH-VVQELMKKVESLEAEIVALK------AAK
	Escherichia_virus_HermannAdler	MP------------------------------------------------------RLIFKNNFEVALAQPMTTSDTTI----TIRSGSGFPTLSAN-------ERVVATIVDAATGLQFEIVTVTAVVGNVLTVQR--AQE-----------------------GTAARAWEAGDMLSIRTTAATLTGTVRNFGIVPSGMNLNALTGTWFGQYFQNSNGGASSALNYPAQQAGVLEVLQTGV----ISESC-IQRYTTFDSNNTYQRRFTMETQSWSPWVMIYSESSIIPVANGGTGQTTIQGMKSAFGFGTVADQDIVPTSMGGTGSADNAQAWLNIRPQ---------------GSTPLAGDPVNDYDAATKR--WVENLVNTGTV-GPSMNGVMNYGVGDFHL------RDSRAYIQPYEVVADGQLLNRADWPELWAYAQMLSPIADAD------------------WLADPAKRGKYSLGNGTTTFRVPDRNGVQTGSIQALFGR------------------GDG-----GNSSANGIVSESGAPNI-TYAAPHTMV-----TLA-SAPSQVATNGAFQSIT------SGDS--P--------------------------------AAAGS-------------------------GSRFIQTNFDASRCSPVYGR--SAAEIVPRNFVG------VWVIRASGGFVAANTQWQVINADAVRPGSGVKASSGQVRAQYKIGAVVEADAGLRCDAYMDGFYYAILSVYNKTKGVTKD-LAFDDAGTLSSDRFAARYGSLMSWSET-------GTRIGTYATVRQSIGQNYAF-----------NSLFSGGQQVDTGYATTLHHGLIHNNNGSFAQGTWLVVGDDNAQYQTRMNIQPNSHDVF----FSV--SILGSDSF--YTLQKNAI---------SDENLKHDIQPGT-VEKAWSNLSSLEYVTFIYNNDEKERV-----------RRGII---------AQKAEIIDPLYVKTVKFYPSE---GVEVEQ-------------KQLDTTPMLLDTMH-VVQELMKKVESLEAEIAALK------AAK
	Escherichia_virus_HansTraber	MP------------------------------------------------------RLIFKNNFEVALAQPTTTSDTTI----TIRSGSGFPTLGAN-------ERVVATIVDAATGLQFEIVTVTAVVGNVLTVQR--AQE-----------------------GTAARAWAAGDMLSIRTTAATLTGTVRNFGIVPSGMNLNALTGTWFGQYFQNSNGGASSALNYPAQQAGILEVLQTGV----IAESC-IQRYTTFDSNNTYQRRFTMETQSWSSWVMIYSESSVIPVVNGGTGQTTIQGMKSAFGFGTVADQNIVPTSMGGTGSADNAQAWLNIRPQ---------------GSTPLAGDPVNDYDAATKR--WVENLVSTGTV-GPSMNGVMNYGVGDFHL------RDSRAYIQPYEVVADGQLLNRADWPELWAYAQMLSPIADAD------------------WLADPAKRGKYSLGNGTTTFRVPDRNGVQTGSIQALFGR------------------GDG-----GNSSSNGIVSESGAPNI-TYAAPHTMV-----TLA-SAPSQVATNGAFQSIT------SGDS--P--------------------------------AAAGS-------------------------GSRFIQTNFDASRCSPVYGR--SAAEIVPRNFVG------VWVIRASGGFVAANTQWQVINADAVRPGSGVKASSGQVRAQYKIGAVVEADAGLRCDAYMDGLYYAILSVYNKTKGVTKD-LAFDDAGTLSSDRFAARYGSLMSWSET-------GTRIGTYATVRQSIGQNYAF-----------NSLFSGGQQVDTGYATTLHHGLIHNNNGSFAQGTWLVVGDDNAQYQTRMNIQPNSHDVF----FSV--SILGSDSF--YTLQKNAI---------SDENLKHDIQPGT-VEKAWSNLSSLEYVTFIYNNDEKERV-----------RRGVI---------AQKAEIIDPLYVKTVKFYPSE---GVEVEQ-------------KQLDTTPMLLDTMH-VVQELMKKVESLEAEIAALK------AAK
	Escherichia_virus_VerenaGrendelmeier	MP------------------------------------------------------RLIFKNNFEVALAQPTTTSGTTI----TIRSGSGFPTLGAN-------ERVVATIVDAATGLQFEIVTVTAVVGNVLTVQR--AQE-----------------------GTAARAWAAGDMLSIRTTAATLTGTVRNFGIVPSGMNLNALTGTWFGQYFQNSNGGASSALNYPAQQAGVLEVLQTGV----ISESC-IQRYTTFDSNNTYQRRFTMETQSWSSWVMIYSESTVIPVANGGTGQTTIDGVKSAFGFGAVADQDIVPTSMGGTGSADNAQAWLNIRPQ---------------GSTPLAGDPVNDYDATTKR--WVENLVNTGTV-GPSMNGVMNYGVGDFHL------RDSRAYIQPYEVVADGQLLNRADWPELWAYAQMLSPIADAD------------------WLADPAKRGKYSLGNGTTTFRVPDRNGVQTGSIQALFGR------------------GDG-----GNSSSNGVVSESGAPNI-IYSAPHTMV-----TLA-SAPSQVATNGAFQSIT------SGDS--P--------------------------------AAAGS-------------------------GSRFIQTNFDASRCSPVYGR--SAAEIVPRNFVG------VWVIRASGGFVAADTQWQVINADSVRPGSGVKASSGQIRAQYKIGTVVEADAGLRCDAYMDGFYYAILSVYNKTKGVTKD-LAFDDSGTLSSDRYAARYGSLMSWNET-------GTRIGTYATVRQSIGQNYAF-----------NSLFSGGQQVDTGYATTLHHGLIHNNNGSFAQGTWLVVGDDNAQYQTRMNIQPNSHDVF----FSV--SILGSDSF--YTLQKNAI---------SDENLKHDIKPGT-VEKAWSNLSSLEYVTFIYNNDEKERI-----------RRGII---------AQQAEIIDPLYVKTIKFYPSE---GVEVEQ-------------KQLDTTPMLLDTMH-VVQELMKKVESLEAEIAALK------AAK
	Escherichia_phage_FEC19___tail_fiber_protein_CDS_translation	MP------------------------------------------------------RLIFKNNFEVALAQPTTTSDTTI----TIRSGSGFPTLAAN-------ERVVATIVDAATGLQFEIITVTAVVGDVLTVQR--AQE-----------------------GTAARAWAAGDMLSIRTTAATLTGTVRNFGVIPNGVNLNALNGSWFGQYYQLADSGASISLNYPVAQAGILEVLQTGV----STNGC-VQRYTPYNTNTVYQRLYNAITSTWSDWVQVYNTQSVIPVANGGTGQTTIQGMKSAFGFGTVADQNIVPTSMGGTGSADNAQAWLNIRPQ---------------GSTPLAGDPVNDYDAATKR--WVENLVNTGTV-GPSMNGVMNYGVGDFHL------RDSRAYIQPYEVVADGQLLNRADWPELWAYAQMLSPIADAD------------------WLADPAKRGKYSLGNGTTTFRVPDRNGVQTGSIQALFGR------------------GDG-----GNSSANGVVSESGAPNI-TYSAPHTMV-----TLA-SAPSQVATNGAFQSIT------SGDS--P--------------------------------AAAGS-------------------------GSRFIQTNFDASRSSPVYGR--SAAEIVPRNFVG------VWVIRASGGFVAANTTWSVINGDAVKPATGTLVRGGSVKSEYKIGTNIAYQAFLQAYGKIDGLTSEQGAVISNGVQEWK----FAQDGTFYFPNSINQIGTE---RTD-------GALNVNAYLRPKDLVAQPLNSVGVAAYESNGMRMINFNQSTP-------GYVSYFSGDWYAGS---YTFGGVRGTGTD----------LM----HAQISINNGQGAAADFKFMPDGTATAGNWVSTSDERVKTNIQRISDPLGKMRLIKGVTWER-LDKSEKPNGI-------------GFI---------AQDVEGVFPDAVKTLKYSNTELKDGTVVED------------IKSVDTYGVAAALHHEAILALMDQIDELKAEIAALK------AAK
	Tequintavirus_IrisVonRoten_distal_tail_fiber_protein	M----------------------------------------------------------------------------------------------------------------------------------------------------------------------------------------------------------------------------------------------------------------------------------------------------------VTKTVIPTDITKLKNESLN---KNNNLSDLADRAAAWLNVRPI---------------GSTPLAGDPVGDYDAATKR--WVENKINTGTV-GPTMSGVMNYGVGDFHL------RDSRAYIQPYEVVSDGQLLNRADWPELWAYAQMVGAIDDSV------------------WLGDKFQRGKYSSGNGTTTFRVPDRNGVQSGSVYGLFAR------------------GDG-----GQSSINGAIYESGAPNI-VFTSPHTMV-----TLA-SAAGQVATIGALQSTT------SSDA--P--------------------------------APVGS-------------------------GGRYINTNFDASRCSSIYGR--TVSELRPNNFIG------VWVIRASGGFVAAKTSWSVISGDAVKPNTGTTVYGGSVLSEYKVGTSSEAVSTLRAKATIGGTYSTELLIDNKSTGKSNS-AQLVDNGDFVTDRFKARLVTGMAWSQT-------GWVQGTLSQNEVNIGSTFNF-----------NSILSGSQSSSAGYKTSAHFGLIHNDLGSFADSCWQVAGDDDNKFGVRLKIQPNNNSIYF---YSWW---PGAS--ATYTLQLNAV---------SDSRLKHDIKAID-ATKSIEVLKGLEFQSFVYNNDEKSRV-----------RRGVI---------AQQVETIEPLYVKTRRFYNDD---GIEQEQ-------------KELDTTPMLLDTMH-VVQDLIKRIEDLEKELEQLKVQL---VSQ
	Escherichia_virus_AidaStucki	MS------------------------------------------------------RELMPKSG-IMMPHVVVTRDAAVVGVSTVDGVAGAVNLTDKYLQKSDAEATYQTKAEGATK-QYVTDAINPIMTNALFKDDPFVNN-----------------------DTPIRSGGGNGVESVDMIKVTPENSIK------------------LGSY-------ASSVQGVEIHSAGRVQVVDQNDG---GVET----KY------PIYSKRYRPEIED----LPFAAIGSYVKDSQGRTVGVTRTGINSDIKQLTQKV--------------------TFTQPV-------------------TVPDAVGDYDAVTLR--QLRN-SGGGSG-GPTMSGISNFGIGDFHL------RDSRAFIPAFEVTSDGQLLSRSEYPDLWAYAQLLTPISDAD------------------WLADPQKRGKYSTGDGSTTFRVPDRNGVQSGSIKELFGR------------------GDG-----GSSSNNGTIYEAAAPDI-GGAAAGVSQGTYAQIFGTASRGAFFADNGLYPQG------QGETI-P--------------------------------GGAGA------------------------TEGRQNTLNFLASRSNATYGRYGVSDNILPRNFIG------VWTIRAHGGFTAANTSWSVINSGTTVPPPNAVVYGGQVSSEYRVNGALRVGSSIMTRYTENGEIIPIVRVTDNRTGTSSS-----YDRPLRDAYQVTNTGTG--------------------------------------------GRSLNIVKNNTRGWQTIS----------------------------CRFPVTCPPNSATN---WNWNFVSEGATPFVNY----PGI---------SANGESSNSADWL-VQ--VEGITGSQCAGFIHNKSSATLVVW-----VMLIAHGII---------ASTWEG---------------------------------------------------------------------------------
	Escherichia_virus_SkaterBoy	MS------------------------------------------------------RELMPKSG-IMMPHVVVTRDAAVVGVSTVDGQAGAINLTGKYLQKTDAAATYQTKTEGASK-DFVLDSIQPIMSGALFREDPWVVN-----------------------DTPFRSTGANGVESVDMMKVTTDNSIK------------------IGSY-------ASSVQGVEIHSAGRLQVVDQNDS---GVET----KY------PVYSKRYRPEIED----LPFAAIGSYVKDSKGRTVGVTRTGINSDIKQLTQKV--------------------TFTQPV-------------------TVPDAVGDYDAVTLR--QLRN-SGGGSG-GPTMSGISNFGIGDFHL------RDSRAFIPAFEVFSDGQLLNRADYPDLWAYAQLLSPIEDSL------------------WLEDPYQRGRYSKGDGTTTFRVPDRNGIQPNSLQALYGR------------------GDG-----GASAANGQVFDSAAPDI-VGAVAAYSAGTYAQLFG-VATNAFSSSNAFFPDG------TGDTI-P--------------------------------PGSGP------------------------VDGRYNTVEFKASKYNGIYGR--SNTEIMGRNFVG------VWTIRANGGFVAANTSWSVINSDSAAPALNTSVVGGKVESKYTNPTSSQY-----ARIYVSSSWGSVCSAVIEAQGASVHAYKFYEDGTVDF-RQSGKTNPFRMYTPT-------GTWTGLTDAGPNNLTTNGMDRVAISSGSDTVVRGYSIGGSKPNGYPTKVGYHMYLPGSAAFGVACTTIGG--DNGKFCR----------YF---YDIDGQMYGSTDYGNFSYTKSGV---------SDENLKHNIVDID-AERAIEVIKGLKFKSFVYNDDEKNRS-----------RRGII---------AQQAETVEPLYVKTRKYPGME-KGSPEIEQ-------------KELDTTPMLLDTMQ-VVQDLLKRIEVLESKL----------AEK
	Escherichia_virus_LorandFenyves	MS------------------------------------------------------RELMPKSG-IMMPHVVVTRDAAVVGVSTVDGQAGAVNLTDKYLQKTDAAATYQTKTEGASK-DYVLDSIQPIMEGALFKADPFVDN-----------------------NIPFRSAGANGVESVDMMKVTPDNSIK------------------IGSY-------ASSVQGVEIHSAGHLQVVDQNDS---GVET----KY------PVYSKRYRPEIED----LPFAAIGSYVKDSKGRTVGVTRTGINSDIKQLTQKV--------------------TFTQPV-------------------TVADAVGDYDAVTLR--QLRN-SGGGSG-GPTMSGISNFGIGDFHL------RDSRAFIPAFEVVSDGQLLNRADYPDLWAYAQLLSPIEDSL------------------WLSNIYQRGRYSTGNGTTTFRVPDRNGIQEGSLRALYGR------------------GDG-----GNSAANGQVFDSAAPNI-TYA-SPHTMV----TLA-SAPGQVATNGAIQSIT-----STDDVA-P--------------------------------VGAG---------------------------GKYISTNFDASRSSPIYGR--STEEILTRNFVG------VWTIRAHGGFVAANTSWSVINRDSAAPALNTSVVGGKVESKYTNPTSSQY-----ARMYISSSWGSVCSAVIEAQGTSTHAYKFYEDGTVDF-RQSGKTNPFRMYTPT-------GIWSGLTDAGPNNLTTDGMDRVAISGGSDTVVRGYSIGGSKPNGYPTKVGYHMYLPGNDAFGIACTTIGG--DNGRFCR----------YF---YDIDGQIYGSTDYGNFSYTKSGV---------SDENLKHNIVDID-AERAIEVIKGLKFKSFVYNDDEKNRS-----------RRGII---------AQQAETVEPLYVKTRKYPGTG-NGDSMKEQ-------------KELDTTPMLLDTMQ-VVQNLLKRVEELEAQL----------AAK
	Escherichia_virus_OliverMaurmann	MS------------------------------------------------------RELMPKSG-IMMPHVVVTRDAAVVGVSTVDGAAGAINLTEKYLQKSDAEATYQTKAEGATK-QYVTDAINPIMTNALFKDDPFVNN-----------------------DTPIRSGGGNGVESVDMIKVTPENTIK------------------LGSY-------ASSVQGVEIHSAGRLQVVDQNDS---GVET----KY------PVYSKRYRPEVED----LPFASIGSYVKDSKGRTIGVTRTGINSDIKQFTQKV--------------------TFQQPV-------------------TVPDAVGDYDAVTLR--QLRN-SSGGSG-GPTMSGISNFGIGDFHL------RDSRAFIPAFEVLSDGQLLNRADYPDLWAYAQLLSPIEDSE------------------WVDDIYQRGKYSKGDGSTTFRVPDRNGIQLNSLPALYGR------------------GDG-----GASAANGLIFDAAAPNI-YGDIGGVVA--YGQTGA-IARGQEETALAPQPST---------------------------------------------------------------------------GNGVLRVSLNASLVSPVYGR--STDEILTRNFVG------VWTIRAHGGFTAANTSWSVINSDANRPAGGTRATSGSIIAEYKIGSEVEASTTLQTDAYIDGAYYGVINVYNKTKGVTKQ-LSFDDSGTLNSDRYAARFGTLMTWSET-------GSRRGTFSIDNQGIGTNFSF-----------NSILSASQATSGGYKTTTHVGMIHNDTGSFADSCWHVAGDEDNKYGCRLTLRPSRNEIYY---YTWQ---PGST--GTYTLAMNPV---------SDERLKHNIQDLS-PDEAIRAIKGLDFKSFVYNNDNQGRT-----------RRGII---------AQQAEKVEPLYVKTRKFHDND---GVEQEQ-------------KELDATPMLLDTMQ-VVQDLLKRIEVLEAKL----------AEK
	Escherichia_virus_ManiMatter	MS------------------------------------------------------RELMPKSG-IMMPHVVVTRDAAVVGVSTVDGVAGAVNLTDKYLQKSDAEATYQTKAEGATK-QYVTDAINPIMTNALFKDDPFVNN-----------------------DTPIRSGGGNGVESVDMIKVTPENSIK------------------LGSY-------ASSVQGVEIHSAGRVQVVDQNDG---GVET----KY------PIYSKRFRPEIED----LPFAAIGSYVKDSQGRTVGVTRTGINSDIKQLTQKV--------------------TFTQPV-------------------TVPDAVGDYDAVTLR--QLRN--SGGSG-GPTMSGISNFGIGDFHL------RDSRAFIPAFEVPSDGQLLNRADYPDLWAYAQLLTPISDSL------------------WVGDITQRGRYSTGDGTTTFRVPDRNGIQLNSLAALYGR------------------GDG-----GASAANGMVFDSAAPNI-YGDIGGVVA--YGQTGA-IMRGQEETALAPQPVT---------------------------------------------------------------------------GNGVLRVSLDASKSSPIYGR--SNSEIMGRNFVG------VWTIRAHGGFTAANTSWSVINSDANRPAGGTRATSGSVVAEYKIGSEVEASTTLQTDAYIDGAYYGIINVYNKTKGVTKQ-LAFDDSGTLNSDRYAARFGTMMAWSQT-------GSRRGTFSTDNQGIGANYSF-----------NSILSASQASQGGYKTTTHVGMIHNDAGTFADSCWHVAGDEDNKYGCRLTLRPNRNELFY---YTWQ---PGAS--GVYTLAMNPV---------SDERLKHNIQDLS-PDEAIRAIKGLDFKSFVYNNDEQGRT-----------RRGVI---------AQQAEKVEPLYVKTRRFHDND---GVEQEQ-------------KELDSAPMLLDTMQ-VVQDLLKRIEVLEAKL----------AEK
	Escherichia_virus_AnnaHegner	MS------------------------------------------------------RELMPKSG-IMMPHVVVTRDAAVVGVSTVDGAAGAINLTEKYLQKSDAEATYQTKAEGATK-QYVTDAINPIMTNALFKDDPFVNN-----------------------DTPIRSGGGNGVESVDMIKVTPENTIK------------------LGSY-------ASSVQGVEIHSAGRLQVVDQNDS---GVET----KY------PVYSKRYRPEVED----LPFASIGSYVKDSKGRTIGVTRTGINSDIKQLTQKV--------------------TFTQPV-------------------TVPDAVGDYDAVTLR--QLRN-SGGGSG-GPTMSGISNFGIGDFHL------RDSRAFIPAFEVVSDGQLLNRADYPDLWAYAQLLSPIEDSL------------------WLSNIYQRGRYSTGNGTTTFRVPDRNGIQEGSLRALYGR------------------GDG-----GNSAANGQVFDSAAPNITYASPHTMV------TLA-SAPGQVATDGALQSIT------STDNVAP--------------------------------VGT---------------------------GGKYISTNFDASRSSPIYGR--STEEILTRNFVG------VWTIRAHGGFTAANTSWSVINSDANRPAGGTRATSGSVVAEYKIGSEVEASTTLQTDAYIDGVYYGIINVYNKTKGVTKQ-LAFDDSGTLNSDRYAARFGTLMAWSET-------GTKRGTFSMDNQGIGTNFPF-----------NSILSASQATSGGYKTTTHVGMIHNDAESFADSCWHVAGDEDNKYGCRLTLRPSRNEIYY---YTWQ---PGST--GTYTLAMNPV---------SDEKLKHNIQDIS-PDEAIRAIKGLDFKSFVYNNDNQGRT-----------RRGII---------AQQAEKVEPLYVKTRKFHDND---GVEQEQ-------------KELDATPMLLDTMQ-VVQDLLKRIEVLEAKL----------AEK
	Escherichia_virus_JacquesWildberger	MS------------------------------------------------------RELMPKSG-IMMPHVVVTRDAAVVGVSTVDGVAGAVNLTDKYLQKSDAEATYQTKAEGATK-QYVTDAINPIMTNALFKDDPFVNN-----------------------DTPIRSGGGNGVESVDMIKVTPENSIK------------------LGSY-------ASSVQGVEIHSAGRVQVVDQNDG---GVET----KY------PVYSKRYRPEIED----LPFAAIGSYVKDSKGRTIGVTRTGINSDIKQLTQKV--------------------TFTQPV-------------------TVPDAVGDYDAVTLR--QLRN-SGGGSG-GPTMSGISNFGIGDFHL------RDSRAFIPAFEVFSDGQLLNRADYPDLWAYAQLLSPIEDSL------------------WLEDPYQRGRYSKGDGTTTFRVPDRNGIQSNSLPALYGR------------------GDG-----GASAANGQVFDSAAPDI-IGSVASYSAGTYAQLFG-IATNAFESNNAFFPEG------AGDTI-P--------------------------------PGSGP------------------------VDGRYNTIEFKASRYNGIYGR--SNSEIMGRNFVG------VWTIRAHGGFTAANTSWSVINSDASEPPTGTPITGGLVSSKYVVGGVDKYRSSIQLLGANEVDLSTRITTINDRYAIGAATWDFKLDGKLLFNKSLTPNGTG--YSPG-------NTYLTLANTW---MTSPYSGYVGFVGGG---------VGVSGGGWRNFISLGSLIFPDTSHPTAVISQVYDYDLSTGNQPNGDIVRNTSFNAGSYDITFGNNSGT--VNYLFSKSPV---------SDENKKHDITPIS-TEQALLNINKMKYSSFIYNYDEKNIV-----------RRGFI---------AQQLEKIDSQYV--RKYKDAT---G--GET-------------LSLDENVLLLDALA-AIQELTKKVEVLEAKL----------AGK
	Escherichia_virus_StefiGeyer	MS------------------------------------------------------RELMPKSG-IMMPHVVVTRDAAVVGVSTVDGKAGAIDLTEKYLQKTDAESTYLTKTDGATK-VYVADSIAPIMEGALFKADPFVAN-----------------------DVPFRAAGANGVESVDMIKVTPENTIK------------------IGSY-------ASSVQGVEVHTAGRLQVVDLNDG---GVET----KY------PIYSKRYRPEIDE----LPFAAIGSYVKDSKGRTIGVNRTGINSDITQMTQKV--------------------TFTQPV-------------------TVADAVGDYDAVTLR--QLRN-SGGGSG-GPTMSGISNFGIGDFHL------RDSRAFIPAFEVFSDGQLLSRAEYPDLWAYAQLLSPIEDSL------------------WLSDKFKRGRYSTGDGSTTFRVPDRNGVQEGSIRALYAR------------------GDG-----GASSANGDVFESAAPNI-SGYVTSYSGGSYAQVFG-ANYGSLYADNSTYPAA------AGDAI-P------------------------------D-TGAVS------------------------LEGRYNTLHIDASRSNAIYGA--SADEIMGRNFVG------VWTIRAHGGFTAANTSWSVINSDASEPPSGTPITGGLVSSKYLVGGVDKYRSSLQLQGANEVDLSTRLTTINDRYAIGAATWDFKLDGKLLFNKSLTPNGIG--YSPG-------NTYLTLANTW---MTSPYSGYVGFVGGG---------VGVSAGGWRNFISLGSLIFPDTSHPTAVISQVYDYDLSTGNQPNGDIVRNTYFIAESYDITFGNNSGT--TNYIFSKSPV---------SDERLKHSIKEEG-TATALSNLNKMEYKTFIYNYDEKATT-----------RRGFI---------AQQLEAIDPQYV--RKYKTFK---G--TDT-------------LALDENVLLLDAIA-AIQELTKKVEALEAKL----------AEK
	Escherichia_virus_KarlSchell	MS------------------------------------------------------RELMPKSG-IMMPHVVINRDAAVVGVSTIDGVAGAVDLTGKYLQKTDAADTYLTKTEGATK-TFVTDVIEPIMTGALFKDDPVVAN-----------------------DVAFRSGGANGVESVDMIKVTPENTIK------------------LGSY-------ASSVQGVEIHSAGRLQVVDQSDS---GVET----KY------PVYSKRFRPEIED----LPFAAIGSYVKDSKGRTVGVTRTGINSDIKQLTQKV--------------------TFTQPV-------------------TIADAVGDYDAVTLR--QLRN-SGGGSG-GPTMSGISNFGIGDFHL------RDSRAFIPAFEVVSDGQLLNRADYPDLWAYAQLLTPISDSL------------------WVGDVTQRGRYSTGDGTTTFRVPDRNGIQLNSLAALYGR------------------GDG-----GASLANGMVFDSAAPNI-YGDIGGVVA--YGQTGA-IIRGQEETPLAPQPVT---------------------------------------------------------------------------GNGVLKVSLDASKSSPIYGR--SNSEIMGRNFVG------VWTIRAHGGFTAANTSWSVIDSDSTEPASGTVVRGGSVKSEYKIGTNTTYQAYLQAYGKIGGLASDRGAVVSN----GVQEWFFNQSGTLYLPDSASQIGTT---RSD-------GALHIDAYVRSRDIVVNPLNAVGVGASERNAIRMTNYANVPEGGYVNTI--------SGDWYDGSWLLGG---VRSGSTLLDRAQLN-VF-----------DGVGSSASFAFNSNGVASCQEWRSTSDERVKSNIERISDPLSKMRNIKGVKWVL-----ETNGSI-----------GYGFI---------AQDVEKDFPEAVSETKASPVTLRDGSVLDN------------VKSVNTSGVAAALHHEAILELMKQVEDLKKEVSELK------SSK
	Escherichia_phage_NJ01___bacterial_surface_protein_CDS_translation	MALYPIKSLGAVGVIADQAPTDLAPNAFTNAINARFVEQRVFKTGGNAPLSYVDEDKDLTPLSF-VSMPFDYYSAGNSFL---VVGTDKKLYKLTDESL--TDISRKVATVTKKASA----SIKIYPVVSQIVPKESTISMNFNQTKNLEVSLLPADANNTDLVWEVSNSSYGSITVDPSDSKLATLTSFER------------------EGNL-----VVTISTADDSVVAQIAVNIIDGDSGIFLSQDTVTIRKGGTTTLTAVTGKTPVTWSSS------NASIVSVTPNANSLTAVITANGEGNVTITADNGTKT--------------ASCEVVSIPQIDSITLSQSDVIVSRGSQYILTATLSPANAPNQNITWTSSNPNIATVSGTSTQGTVNALLAGFTEITATTEEGNRVAVCTVRVD----LAGRAM---RTSAMAFAAPASEPIESQEEEVVTPPESEEMVYFAEPTSGIDTSGMYEGNSFYDYSNVNDIEGFARASLFAT--PLSSVTLDVVSASLDVGEE-IVITATASPEGDYSYQWSVDK-TGYVSTTSVTGKSIKLVALRKGEINVTCTVSQMT-QKDYDAFDDY-PWYHAVISNCAVATTHYETPQVKEFESEYFVDLPGWGEQTVVDNDGNPSVKKFNWKCERVRSFNNRLFALNMREANASGVTTN--YPLRLRWSNFANENKAPTLWDDFAYDRVVSSDLASNIVGQTQALENG----YAGYIDLADSNGSLIDILPLKDYLFVYTEFETYIGSPTNNTYQPLMFKKLFNDSGILAPECVVEVEGSHFVVTQNDVILHNGATKKSIASNRVKNMLINEVCLV------NPLATRVHLHQDKKEVWVLYVGPG---EPKESFACTKAAVWNYEFDTWSFRTIPYAQCIGLVD---PPVLERGPIWSDFQEITWDDPSI-KELVWRK-DATNFRQRVTIVG---SFLRGFYQVDVGALDYFYDRLNDVVIEKPLEMRLERTGLDFDNVTNEWNQKHINRFRPQTTGSGTYTFEA--GGSQFSN-EYGHPHTSKTYTIGVDRHVSVRLNHPYLFYNVIDNDVNSNAAINGLTIEFAVGGRR
	Escherichia_phage_MN05___hypothetical_protein_CDS_translation	MALYPIKSLGAVGVIADQAPTDLAPNAFTNAINARFVEQRVFKTGGNAPLSYVDEDKDLTPLSF-VSMPFDYYSAGNSFL---VVGTDKKLYKLTDESL--TDISRKVATVTKKASA----SIKIYPVVSQIVPKESTISMNFNQTKNLEVSLLPADANNTDLIWEVSNSSYGSITVDPSDSKLATLTSFEK------------------EGNL-----VVTISTANESVVAQIAVNIIDGDSGIFLSQDTVTIRKGGTTTLTAVTGKTPVTWSSN------NASIVAVTPNANSLTAVITANGEGNVTITADNGTKT--------------ASCEVVSIPQIDSISLSQSDVIVSRGSQYILTATLSPANAPNQNITWTSSNPNIATVSGNSTQGTINALLAGFTEITATTEEGNRVAVCTVRVD----LAGRAM---RTSAMAFAAPASEPIESQEEEVVTPPESEETVYFAEPTSGIDTSGMYEGNNFYDYSNVNDIEGFARASLFAT--PLSSVTLDVVSASLDVGEE-IVITATASPEGDYSYQWSVDK-TGYVSTTSVTGKSIKLVALRKGEINVTCTVSQMT-QKDYDAFDDY-PWYHAIISNCAVATTHYETPQVKEFESEYFVDLPGWGEQTVVDNDGNPSVKKFNWKCERVRSFNNRLFALNMREANASGVTTN--YPLRLRWSNFANENKAPTLWDDFAYDRVVSSDLASNIVGQTQALENG----YAGYIDLADSNGSLIDILPLKDYLFVYTEFETYIGSPTNNTYQPLMFKKLFNDSGILAPECVVEVEGSHFVVTQNDVILHNGATKKSIASNRVKNMLINEVCLV------NPLATRVHLHQDKKEVWVLYVGPG---EPKESFACTKAAVWNYEFDTWSFRTIPYAQCIGLVD---PPVLERGPIWSDFQEITWDDQSI-KELVWRK-DATNFRQRVTIVG---SFLRGFYQVDVGALDYFYDRLNDVVIEKPLEMRLERTGLDFDNVTNEWNQKHINRFRPQTTGSGTYTFEA--GGSQFSN-EYGHPHTSKTYTIGVDRHVSVRLNHPYLFYNVIDNDVNSNAAINGLTIEFAVGGRR
	Escherichia_virus_phiEco32___bacterial_surface_protein_CDS_translation	MALYPIKSLGAVGVIADQAPTDLAPNAFTNAINARFVEQRVFKTGGNAPLSYVDEDKDLTPLSF-ISMPFDYYSAGNSFL---VVGTDKKLYKLTDESL--TDISRKVATVTKKASA----SIKIYPVVSQIVPKESTISMNFNQTKNLEVSLLPADANNTDLVWEVSNSSYGSITVDPSDSKLATLTSFEK------------------EGNL-----VVTISTANESVVAQIAVNIIDGDSGIFLSQDTVTIRKGGTTTLTAVTGKTPVTWSSS------NASIVSVTPNANSLTAVITANGEGNVTITADNGTKT--------------ASCEIVSIPQIDSISLSQSDVTVSRGSQYILTATLSPANAPNQNITWTSSNPNIATVSGTSTQGTINALLAGFTEITATTEEGNRIAVCTVRVD----LAGRTM---RTSAMAFAAPVSESVETQEEEVVTPPESEETVYFAEPTSGIDTSGMYEGNNFYDYSNVNDIEGFARASLLAT--PLSSVTLDIVSASLDVGEE-IVITATASPEGEYSYQWSVDK-TGYVSTTSVTGKSIKLVALRKGEINVTCTVSQMT-QKDYDAFDDY-PWYHAVISNCAVATTHYETPQVKEFESEYFVDLPGWGEQTVVDNDGNPSVKKFNWKCERVRSFNNRLFALNMREANASGVTTN--YPLRLRWSNFANENKAPTLWDDFAYDRVVSSDLASNIVGQTQALENG----YAGYIDLADSNGSLIDILPLKDYLFVYTEFETYIGSPTNNTYQPLMFKKLFNDSGILAPECVVEVEGSHFVVTQNDVILHNGATKKSIASNRVKNMLINEVCLV------NPLATRVHLHQDKKEVWVLYVGPG---EPKESFACTKAAVWNYEFDTWSFRTIPYAQCIGLVD---PPVLERGPIWSDFQEITWDDPSI-KELVWRK-DATNFRQRVTIVG---SFLKGFYQVDVGALDYFYDRLNDVVIEKPLEMRLERTGIDFDNVTNEWNQKHINRFRPQTTGSGTYIFEA--GGSQFSN-EYGHPHTSKTYTIGVDRHVSVRLNHPYLFYNVIDNDVNSNAAINGLTIEFAVGGRR
	Escherichia_phage_EcoN5___tail_fibers_protein_CDS_translation	MALYPIKSLGAVGVIADQAPTDLAPNAFTNAINARFVEQRVFKTGGNAPLSYVDEDKDLTPLSF-VSMPFDYYSAGNSFL---VVGTDKKLYKLTDESL--TDISRKVATVTKKASA----SIKIYPVVSQIVPKESTISMNFNQTKNLEVSLLPSDANNTDLVWEVSNSSYGSITVDPSDSKLATLTSFEK------------------EGNL-----VVTISTANESVVAQIAVNIIDGDSGIFLSQDTVTIRKGGTTTLTAVTGKTPVTWSSN------NASIVSVTPNANSLTAVITANGEGNVTITADNGTKT--------------ASCEIVSIPQIDSISLSQSDVTVSRGSQYILTATLSPANAPNQNITWTSSNPNIATVSGTSTQGTVNALLAGFTEITATTEEGNRVAVCTVRVD----LAGRTM---RTSAMAFADPVSEPVESQEEEVVTPSESEETVYFAEPTSGIDTSGMYEGNNFYDYSNVNDIEGFARASLMAT--PLSSVTLDVVSASLDVGEE-IVITATASPEGDYSYQWSVDK-TGYVSTTSVTGKSVKLVALRKGEINVTCTVSQMT-QKDYDAFDDY-PWYHAVISNCAVATTHYETPQVKEFESEYFVDLPGWGEQTVVDNDGNPSVKKFNWKCERVRSFNNRLFALNMREANASGVTTN--YPLRLRWSNFANENKAPTLWDDFAYDRVVSSDLASNIVGQTQALENG----YAGYIDLADSNGSLIDILPLKDYLFVYTEFETYIGSPTNNTYQPLMFKKLFNDSGILAPECVVEVEGSHFVVTQNDVILHNGATKKSIASNRVKNMLINEVCLV------NPLATRVHLHQDKKEVWVLYVGPG---EPKESFACTKAAVWNYEFDTWSFRTIPYAQCIGLVD---PPVLERGPIWSDFQEITWDDPSI-KELVWRK-DATNFRQRVTIVG---SFLRGFYQVDVGALDYFYDRLNDVVIEKPLEMRLERTGIDFDNVTNEWNQKHINRFRPQTTGSGTYIFEA--GGSQFSN-EYGHPHTSKTYTIGVDRHVSVRLNHPYLFYNVIDNDVNSNAAINGLTIEFAVGGRR
	Escherichia_phage_EP335___putative_tail_fiber_protein_CDS_translation	MALYPIKSLGAVGVIADQAPTDLAPNAFTNAMNARFVEQRVFKTGGNAPLSYVEEDKDLTPLSF-VSMPFDYYSAGNSFL---VVGTDKKLYKLTDESL--TDISRKVATVTKKASA----IIKIYPVVSRIVPKESTITMNFNQTKELEVQVFPEDANNANLTWEVSNPSYASIAVNPTDSKKATLTTLST------------------EGTL-----SITVSIEDESVTAQISVNIVDGDTGIFLSQDTITIRRGGTTTLTAISGKTPITWISS------NGGALSVTPNANTLTAVLNAMGEGTFTVTADNGSKS--------------ATCTVNVIPQIDSISLSQTDVQMDRGTQYVLTATVNPADAPNKAITWTSSNPNIATVSGTSTEATITGLLAGFTEITAVTEEGSRSAVCTVRVN----LAGRML-NTRSLAMAASAPLVEEFKEEEEPVV---QNEEVVYFMSDSMGIDTSGMAEGNNFFDYSNVFDMEGFARAAENSRAAPLTNVTLDIVEASLDVGEE-IVITATAAPEGDYSYQWVVDK-SGYVSTTSTTGRSLKLTAVRKGEIKVTCTASQMT-QRDYDAFDDY-PWYHAVISNCAVATTHYETPQVKEFESEYFTDLPGWGEQTIVDGDGNPSVRKFNWKCERVRAFNNRLFALNMRESNASGVTTH--YPLRLRWSNFANENKAPTLWDDYAYDRLTTSDLSANIVGQTEALENG----YAGYIDLADSNGSLIDVLPLKDYLFVYTEFETYIGSPTNNTYQPLMFKKLFNDSGILAPECVVEVEGGHFVVTQNDVILHNGASKKSIASNRVKNMLINEVCLV------NPLATRVHLHQDKKEVWVMYVGPG---EPKESFACTKAAVWNYEFDTWSFRTIPYAQCIGLVD---PPVLERGPVWTDFQTITWDDPAI-DKLVWRK-DATNFRQRITIVG---SFLRGFYQVDVGALDYFYDRANDKIIERPLEMRLERTGIDFDNVTNEWNQKHINRFRPQTTGSGTYIFEA--GGSQFSN-EYGHNHTTKSYTIGVDRHVAVRLNHPYLFYNVIDNDVNSNAAINGLTIEFNVGGRR
	Escherichia_phage_ECBP2___cell_adhesion_domain_protein_CDS_translation	MALYPIKSLGAVGVIADQAPTDLAPNAFTNAINARFVEQRVFKTGGNAPLSYVDEDKDLTPLSF-LSMPFDYYSAGTSFL---VVGTDKKLYKLTDESL--TDISRKVATATKKASA----TIKIYPVVSSISPKETSVSMNFNQTKILEVEVKPVDAQNANLVWEVSNSSYGSIEVDPTDSKKATLTSKSV------------------EGNL-----VVTVSTADDSISAQIAVNIIDGDSGIYLSQDTLTMRKGGTSTLTAITGKPSVTWTSS------NPSLISVSPNANTKTVVLTALGEGQATITADNGTKT--------------ASCVVTAIPQIDSISLSQTDVQMSRGTQYILTATVSPANAPNQAITWTSSNTNIATVSGTGTEATITGLLAGYTEITAVTAEGSRSAVCTVRVDLSSRLASRAM---SAMAITTEAPVEEPV----------VESEEVTYFDTDTIGIDTSGMSEGNNFYDYSNVMDLEGFGRAAMLANDPPLTGVTLDVIDASLDVGEE-IVITATASPTGSYTYKWTVDK-SGYVSTTSTTNPTLKLTAIRKGEIKVTCTVSQMV-QKDYDAFEDY-PWYHAIISNCAVATTHYETPQVKEFDSEYFTDLPGWGEQTVVDADGNPSVKKYNWKCERVRAFNNRLFALNMRESNASGVTTH--YPLRLRWSNFAEENKAPELWDDYAYDRAVTSDLAANIVGQTEALENG----YAGYIDLADSNGSLLDVLPLKDYLFVYTEFETYIGSPTNNTYQPLMFKKLFNDSGILAPECVVEVEGGHFVVTQNDVILHNGASKKSIASNRVKNMLINEICLV------NPIATRVHLHQDKKEVWVLYVGPG---EPKESFACTKAAVWNYEFDTWSFRTIPYSYCIGLVD---PPVLERGPIWADFQEITWDDPSI-DKLVWRK-DATNFRQRVTIIG---SFLKGFYQVDIGALDYIYDRTNDVVIEKPLEMRLERTGIDFDNVTNEWNQKHINRFRPQVTGTGTYTFEA--GGSQFSN-EYGHNHSTKEFRVGVDRHVAVRLNHPYLFYNVIDNDVNSNASMNGLTIEFAVGGRR
	Escherichia_phage_ES17___ChW_repeats_and_cell_adhesion_domain_containing_protein_CDS_translation	MALYPIKSLGAVGVIADQSPTDLAPNAFTNAINARFVEQRVFKTGGSAPLSYVESDKEIRPLSF-TSMPFDYFSANNSFL---LVGTDKSIFRLNNESM--VDVSRRVATVTKKAVS----YVKINPVLTEIVPKETSVIMNLNESKVLEVSLLPEGVVTPSLVWEVSNPSYGSILVDPDDSKKATLSVLSN------------------EGSF-----TVTVSNEDESVTTSISVKVVDSDSGIFLNRDSVQLRKGGTTTLTATTSKTPLTWTSS------NPSIISVAPNGDTTTAILTAQGVGNALITVSNGSKT--------------SECSVSVINQIDSISLSQTDLQINRGTSYVLYSSLIPSNAANQRITWTSSNPNIATVSGTGLQGTVSGLTAGFTVITATTEEGERTATCNVRVE----LSSRAL------FSAASAPSEEPS--------------------STDSDIDTSSMSEGNAFYDYSMVDGVEAYSINEVMSRSTQLESLTLDIVDTEIDVGDE-LVITATAFPEGEYLYNWVVDQ-PGYISSTSTTDSSFTLTAIKTGKVKITCTASQVA-RRDYEAFEKY-PWYNTIISNCAVFTTHYETPQVKEFASEYFTDLPGWGEQTIVDANGNPSVVKYNWKCERIRAFNNRLFALNMRESNASGVTTH--YPLRLRWSNYANENKAPTLWDDFAYDRYVTSDLAANVVGQTEALENG----YAGYIDLADSNGSLVEILPLKDYLFIYTEFETYIGSPTNNTYQPLMFKKLFNDSGILAPECVVEVESGHFVVTQNDVILHNGATKKSIASNRVKNMLINEVCLV------NPLATKVHLHQDKKEVWILYVGPG---EPAGSFACTKAAVWNYEFDTWSFRTIPFSHCIGLVD---PPTLEKGPTWVDFQEYTWDDPSI-SELVWRK-DSTNFRQRVTVVG---SWMKGFYQVDIGPYDYSYDRLNDIVVKKPLEMRLERTGIDFDNVTNEWNQKHINRFRPQVTGSGTYIFQA--GGSQYSDQEDRHIHSEKSYTIGVDRHVGVRLNHPYLFYNVIDNDVNSNAAINGLTIEFAVGGRR

;
end;
begin trees;
	tree ML_tree = [&R] ((((((((Escherichia_virus_HermannAdler[&Organism="Escherichia_virus_DMS14","Genetic Code"="Bacterial",Taxonomy="Viruses; Duplodnaviria; Heunggongvirae; Uroviricota; Caudoviricetes; Wifcevirus"]:0.002174069999999917,Escherichia_virus_HansTraber[&Organism="Escherichia_virus_NG4w","Genetic Code"="Bacterial",Taxonomy="Viruses; Duplodnaviria; Heunggongvirae; Uroviricota; Caudoviricetes; Wifcevirus"]:0.006196029999999908)[&"bootstrap proportion"=80.0]:0.008634749999999913,Escherichia_virus_VerenaGrendelmeier[&Organism="Escherichia_virus_YS2","Genetic Code"="Bacterial",Taxonomy="Viruses; Duplodnaviria; Heunggongvirae; Uroviricota; Caudoviricetes; Wifcevirus"]:0.017770290000000077)[&"bootstrap proportion"=53.0]:0.008399119999999982,Escherichia_phage_FEC19___tail_fiber_protein_CDS_translation[&Organism="Escherichia phage FEC19","Genetic Code"="Bacterial",Taxonomy="Viruses; Duplodnaviria; Heunggongvirae; Uroviricota; Caudoviricetes; Wifcevirus; Wifcevirus FEC19"]:0.013499289999999942)[&"bootstrap proportion"=61.0]:0.006783399999999995,(Shigella_phage_CWP003___putative_tail_fiber_protein_CDS_translation[&Organism="Shigella phage CWP003","Genetic Code"="Bacterial",Taxonomy="Viruses; Duplodnaviria; Heunggongvirae; Uroviricota; Caudoviricetes; Wifcevirus"]:0.0019412199999999658,Escherichia_virus_ManiWeber[&Organism="Escherichia_virus_EB17","Genetic Code"="Bacterial",Taxonomy="Viruses; Duplodnaviria; Heunggongvirae; Uroviricota; Caudoviricetes; Wifcevirus"]:0.006428880000000081)[&"bootstrap proportion"=100.0]:0.016164070000000086)[&"bootstrap proportion"=99.0]:0.047273670000000045,Tequintavirus_IrisVonRoten_distal_tail_fiber_protein[&Organism="Escherichia virus IrisVonRoten","Genetic Code"="Bacterial",Taxonomy="Viruses; Duplodnaviria; Heunggongvirae; Uroviricota; Caudoviricetes; Caudovirales; Demerecviridae; Markadamsvirinae; Tequintavirus; unclassified Tequintavirus"]:0.22486604999999993)[&"bootstrap proportion"=60.0]:0.04952650999999997,(Escherichia_phage_WFH___tail_fiber_protein_CDS_translation[&"% Acidic Amino Acids"=8.91%,"% Hydrophobic Amino Acids"=51.16%,"Genetic Code"="Bacterial",Description="Escherichia phage vB_EcoM_WFH, complete genome",Modified=Fri Oct 18 00:18:22 CEST 2024,Taxonomy="Viruses; Duplodnaviria; Heunggongvirae; Uroviricota; Caudoviricetes; Wifcevirus; Wifcevirus WFH","Extinction Coefficient"=123775.0,"Filename (Imported From)"="refs_wifce.gb",Created=Sun Aug 11 15:06:37 CEST 2024,URN="urn:local:.:pg-i2kxaah","Isoelectric Point"=5.381298065185547,"% Basic Amino Acids"=8.79%,"% AT-rich Amino Acids"=22.48%,"% Charged Amino Acids"=17.70%,db_xref="taxon:2508192",Organism="Escherichia phage vB_EcoM_WFH","Path (Imported From)"="C:\Users\Alexander Harms\Downloads","% GC-rich Amino Acids"=29.84%,Accession="NC_048194.1","Molecular Weight (kDa)"=82.73610088000022,"# Nucleotide Sequences With Quality"=0,Topology="linear","Charge at pH 7"=-8.474919384349693,"% Polar Uncharged Amino Acids"=32.82%,"Molecule Type"="AA"]:0.1685735300000002,Escherichia_phage_WFC___tail_fiber_protein_CDS_translation[&Organism="Escherichia phage vB_EcoM_WFC","Genetic Code"="Bacterial",Taxonomy="Viruses; Duplodnaviria; Heunggongvirae; Uroviricota; Caudoviricetes; Wifcevirus; Wifcevirus WFC"]:0.16777063000000014)[&"bootstrap proportion"=99.0]:0.04564002)[&"bootstrap proportion"=100.0]:0.12461221,((((Escherichia_virus_AidaStucki[&Organism="Escherichia_virus_NN16_12","Genetic Code"="Bacterial",Taxonomy="Viruses; Duplodnaviria; Heunggongvirae; Uroviricota; Caudoviricetes; Kuravirus"]:0.20259335000000012,Escherichia_virus_StefiGeyer[&Organism="Escherichia_virus_NN16_21","Genetic Code"="Bacterial",Taxonomy="Viruses; Duplodnaviria; Heunggongvirae; Uroviricota; Caudoviricetes; Kuravirus"]:0.1490857699999999)[&"bootstrap proportion"=70.0]:0.02153230000000006,(Escherichia_virus_SkaterBoy[&Organism="Escherichia_virus_Luc14","Genetic Code"="Bacterial",Taxonomy="Viruses; Duplodnaviria; Heunggongvirae; Uroviricota; Caudoviricetes; Kuravirus"]:0.04513486000000011,Escherichia_virus_JacquesWildberger[&Organism="Escherichia_virus_NN16_24","Genetic Code"="Bacterial",Taxonomy="Viruses; Duplodnaviria; Heunggongvirae; Uroviricota; Caudoviricetes; Kuravirus"]:0.03375732999999981)[&"bootstrap proportion"=100.0]:0.11532826999999979)[&"bootstrap proportion"=84.0]:0.0537865099999999,(Escherichia_virus_OliverMaurmann[&Organism="Escherichia_virus_NN16_04","Genetic Code"="Bacterial",Taxonomy="Viruses; Duplodnaviria; Heunggongvirae; Uroviricota; Caudoviricetes; Kuravirus"]:0.08119867999999997,(Escherichia_virus_ManiMatter[&Organism="Escherichia_virus_NN16_09","Genetic Code"="Bacterial",Taxonomy="Viruses; Duplodnaviria; Heunggongvirae; Uroviricota; Caudoviricetes; Kuravirus"]:0.022731879999999816,Escherichia_virus_KarlSchell[&Organism="Escherichia_virus_NN16_18","Genetic Code"="Bacterial",Taxonomy="Viruses; Duplodnaviria; Heunggongvirae; Uroviricota; Caudoviricetes; Kuravirus"]:0.03770768999999996)[&"bootstrap proportion"=91.0]:0.030882849999999795)[&"bootstrap proportion"=100.0]:0.11085823999999977)[&"bootstrap proportion"=92.0]:0.05502961000000006,(Escherichia_virus_LorandFenyves[&Organism="Escherichia_virus_YS13","Genetic Code"="Bacterial",Taxonomy="Viruses; Duplodnaviria; Heunggongvirae; Uroviricota; Caudoviricetes; Kuravirus"]:0.03780165000000002,Escherichia_virus_AnnaHegner[&Organism="Escherichia_virus_EP1","Genetic Code"="Bacterial",Taxonomy="Viruses; Duplodnaviria; Heunggongvirae; Uroviricota; Caudoviricetes; Kuravirus"]:0.0583083900000001)[&"bootstrap proportion"=90.0]:0.042791309999999916)[&"bootstrap proportion"=100.0]:0.13461035)[&"bootstrap proportion"=100.0]:0.749102675,(Escherichia_phage_ES17___ChW_repeats_and_cell_adhesion_domain_containing_protein_CDS_translation[&Organism="Escherichia phage ES17","Genetic Code"="Bacterial",Taxonomy="Viruses; Duplodnaviria; Heunggongvirae; Uroviricota; Caudoviricetes; Caudovirales; Podoviridae; Kuravirus; unclassified Kuravirus"]:0.2165913100000001,((Escherichia_phage_EP335___putative_tail_fiber_protein_CDS_translation[&Organism="Escherichia phage EP335","Genetic Code"="Bacterial",Taxonomy="Viruses; Duplodnaviria; Heunggongvirae; Uroviricota; Caudoviricetes; Caudovirales; Podoviridae; Kuravirus; unclassified Kuravirus"]:0.11350927999999993,Escherichia_phage_ECBP2___cell_adhesion_domain_protein_CDS_translation[&Organism="Escherichia phage ECBP2","Genetic Code"="Bacterial",Taxonomy="Viruses; Duplodnaviria; Heunggongvirae; Uroviricota; Caudoviricetes; Caudovirales; Podoviridae; Kuravirus"]:0.11479287000000005)[&"bootstrap proportion"=81.0]:0.010294389999999876,(Escherichia_virus_phiEco32___bacterial_surface_protein_CDS_translation[&Organism="Escherichia virus phiEco32","Genetic Code"="Bacterial",Taxonomy="Viruses; Duplodnaviria; Heunggongvirae; Uroviricota; Caudoviricetes; Caudovirales; Podoviridae; Kuravirus"]:0.01525767999999994,(Escherichia_phage_EcoN5___tail_fibers_protein_CDS_translation[&Organism="Escherichia phage vB_EcoP_EcoN5","Genetic Code"="Bacterial",Taxonomy="Viruses; Duplodnaviria; Heunggongvirae; Uroviricota; Caudoviricetes; Caudovirales; Podoviridae; Kuravirus; unclassified Kuravirus"]:0.013757239999999893,(Escherichia_phage_NJ01___bacterial_surface_protein_CDS_translation[&Organism="Escherichia phage NJ01","Genetic Code"="Bacterial",Taxonomy="Viruses; Duplodnaviria; Heunggongvirae; Uroviricota; Caudoviricetes; Caudovirales; Podoviridae; Kuravirus"]:0.007202860000000033,Escherichia_phage_MN05___hypothetical_protein_CDS_translation[&Organism="Escherichia phage MN05","Genetic Code"="Bacterial",Taxonomy="Viruses; Duplodnaviria; Heunggongvirae; Uroviricota; Caudoviricetes; Caudovirales; Podoviridae; Kuravirus; unclassified Kuravirus"]:0.007232909999999926)[&"bootstrap proportion"=84.0]:0.006264199999999942)[&"bootstrap proportion"=51.0]:0.0020871499999999266)[&"bootstrap proportion"=100.0]:0.11058699000000027)[&"bootstrap proportion"=100.0]:0.09152973999999992):0.749102675);
	tree bootstrap_1 = [&U] (((((((((((Escherichia_virus_VerenaGrendelmeier[&Organism="Escherichia_virus_YS2","Genetic Code"="Bacterial",Taxonomy="Viruses; Duplodnaviria; Heunggongvirae; Uroviricota; Caudoviricetes; Wifcevirus"]:0.01313259,(Escherichia_virus_HermannAdler[&Organism="Escherichia_virus_DMS14","Genetic Code"="Bacterial",Taxonomy="Viruses; Duplodnaviria; Heunggongvirae; Uroviricota; Caudoviricetes; Wifcevirus"]:0.00303838,Escherichia_virus_HansTraber[&Organism="Escherichia_virus_NG4w","Genetic Code"="Bacterial",Taxonomy="Viruses; Duplodnaviria; Heunggongvirae; Uroviricota; Caudoviricetes; Wifcevirus"]:0.00112009):0.00311488):0.00981596,Escherichia_phage_FEC19___tail_fiber_protein_CDS_translation[&Organism="Escherichia phage FEC19","Genetic Code"="Bacterial",Taxonomy="Viruses; Duplodnaviria; Heunggongvirae; Uroviricota; Caudoviricetes; Wifcevirus; Wifcevirus FEC19"]:0.02225137):0.01311861,(Shigella_phage_CWP003___putative_tail_fiber_protein_CDS_translation[&Organism="Shigella phage CWP003","Genetic Code"="Bacterial",Taxonomy="Viruses; Duplodnaviria; Heunggongvirae; Uroviricota; Caudoviricetes; Wifcevirus"]:0.000806,Escherichia_virus_ManiWeber[&Organism="Escherichia_virus_EB17","Genetic Code"="Bacterial",Taxonomy="Viruses; Duplodnaviria; Heunggongvirae; Uroviricota; Caudoviricetes; Wifcevirus"]:0.01593848):0.00928351):0.04136398,(Escherichia_phage_WFC___tail_fiber_protein_CDS_translation[&Organism="Escherichia phage vB_EcoM_WFC","Genetic Code"="Bacterial",Taxonomy="Viruses; Duplodnaviria; Heunggongvirae; Uroviricota; Caudoviricetes; Wifcevirus; Wifcevirus WFC"]:0.19599774,Escherichia_phage_WFH___tail_fiber_protein_CDS_translation[&"% Acidic Amino Acids"=8.91%,"% Hydrophobic Amino Acids"=51.16%,"Genetic Code"="Bacterial",Description="Escherichia phage vB_EcoM_WFH, complete genome",Modified=Fri Oct 18 00:18:22 CEST 2024,Taxonomy="Viruses; Duplodnaviria; Heunggongvirae; Uroviricota; Caudoviricetes; Wifcevirus; Wifcevirus WFH","Extinction Coefficient"=123775.0,"Filename (Imported From)"="refs_wifce.gb",Created=Sun Aug 11 15:06:37 CEST 2024,URN="urn:local:.:pg-i2kxaah","Isoelectric Point"=5.381298065185547,"% Basic Amino Acids"=8.79%,"% AT-rich Amino Acids"=22.48%,"% Charged Amino Acids"=17.70%,db_xref="taxon:2508192",Organism="Escherichia phage vB_EcoM_WFH","Path (Imported From)"="C:\Users\Alexander Harms\Downloads","% GC-rich Amino Acids"=29.84%,Accession="NC_048194.1","Molecular Weight (kDa)"=82.73610088000022,"# Nucleotide Sequences With Quality"=0,Topology="linear","Charge at pH 7"=-8.474919384349693,"% Polar Uncharged Amino Acids"=32.82%,"Molecule Type"="AA"]:0.13734498):0.11737081):0.04275296,Tequintavirus_IrisVonRoten_distal_tail_fiber_protein[&Organism="Escherichia virus IrisVonRoten","Genetic Code"="Bacterial",Taxonomy="Viruses; Duplodnaviria; Heunggongvirae; Uroviricota; Caudoviricetes; Caudovirales; Demerecviridae; Markadamsvirinae; Tequintavirus; unclassified Tequintavirus"]:0.17378294):0.12940798,((((Escherichia_virus_OliverMaurmann[&Organism="Escherichia_virus_NN16_04","Genetic Code"="Bacterial",Taxonomy="Viruses; Duplodnaviria; Heunggongvirae; Uroviricota; Caudoviricetes; Kuravirus"]:0.07113338,(Escherichia_virus_KarlSchell[&Organism="Escherichia_virus_NN16_18","Genetic Code"="Bacterial",Taxonomy="Viruses; Duplodnaviria; Heunggongvirae; Uroviricota; Caudoviricetes; Kuravirus"]:0.07417266,Escherichia_virus_ManiMatter[&Organism="Escherichia_virus_NN16_09","Genetic Code"="Bacterial",Taxonomy="Viruses; Duplodnaviria; Heunggongvirae; Uroviricota; Caudoviricetes; Kuravirus"]:0.01960097):0.03799422):0.12392461,((Escherichia_virus_SkaterBoy[&Organism="Escherichia_virus_Luc14","Genetic Code"="Bacterial",Taxonomy="Viruses; Duplodnaviria; Heunggongvirae; Uroviricota; Caudoviricetes; Kuravirus"]:0.05074637,Escherichia_virus_JacquesWildberger[&Organism="Escherichia_virus_NN16_24","Genetic Code"="Bacterial",Taxonomy="Viruses; Duplodnaviria; Heunggongvirae; Uroviricota; Caudoviricetes; Kuravirus"]:0.05136952):0.06881337,(Escherichia_virus_StefiGeyer[&Organism="Escherichia_virus_NN16_21","Genetic Code"="Bacterial",Taxonomy="Viruses; Duplodnaviria; Heunggongvirae; Uroviricota; Caudoviricetes; Kuravirus"]:0.16087075,Escherichia_virus_AidaStucki[&Organism="Escherichia_virus_NN16_12","Genetic Code"="Bacterial",Taxonomy="Viruses; Duplodnaviria; Heunggongvirae; Uroviricota; Caudoviricetes; Kuravirus"]:0.23184044):0.01123186):0.07453536):0.03947011,Escherichia_virus_AnnaHegner[&Organism="Escherichia_virus_EP1","Genetic Code"="Bacterial",Taxonomy="Viruses; Duplodnaviria; Heunggongvirae; Uroviricota; Caudoviricetes; Kuravirus"]:0.06073851):0.02284669,Escherichia_virus_LorandFenyves[&Organism="Escherichia_virus_YS13","Genetic Code"="Bacterial",Taxonomy="Viruses; Duplodnaviria; Heunggongvirae; Uroviricota; Caudoviricetes; Kuravirus"]:0.05982296):0.18000815):1.503644,Escherichia_phage_ES17___ChW_repeats_and_cell_adhesion_domain_containing_protein_CDS_translation[&Organism="Escherichia phage ES17","Genetic Code"="Bacterial",Taxonomy="Viruses; Duplodnaviria; Heunggongvirae; Uroviricota; Caudoviricetes; Caudovirales; Podoviridae; Kuravirus; unclassified Kuravirus"]:0.21054989):0.08691724,Escherichia_phage_EP335___putative_tail_fiber_protein_CDS_translation[&Organism="Escherichia phage EP335","Genetic Code"="Bacterial",Taxonomy="Viruses; Duplodnaviria; Heunggongvirae; Uroviricota; Caudoviricetes; Caudovirales; Podoviridae; Kuravirus; unclassified Kuravirus"]:0.12249535):0.01769228,Escherichia_phage_ECBP2___cell_adhesion_domain_protein_CDS_translation[&Organism="Escherichia phage ECBP2","Genetic Code"="Bacterial",Taxonomy="Viruses; Duplodnaviria; Heunggongvirae; Uroviricota; Caudoviricetes; Caudovirales; Podoviridae; Kuravirus"]:0.10551063):0.09427369,(Escherichia_virus_phiEco32___bacterial_surface_protein_CDS_translation[&Organism="Escherichia virus phiEco32","Genetic Code"="Bacterial",Taxonomy="Viruses; Duplodnaviria; Heunggongvirae; Uroviricota; Caudoviricetes; Caudovirales; Podoviridae; Kuravirus"]:0.00972588,Escherichia_phage_EcoN5___tail_fibers_protein_CDS_translation[&Organism="Escherichia phage vB_EcoP_EcoN5","Genetic Code"="Bacterial",Taxonomy="Viruses; Duplodnaviria; Heunggongvirae; Uroviricota; Caudoviricetes; Caudovirales; Podoviridae; Kuravirus; unclassified Kuravirus"]:0.01025682):0.00298509):0.0095562,Escherichia_phage_MN05___hypothetical_protein_CDS_translation[&Organism="Escherichia phage MN05","Genetic Code"="Bacterial",Taxonomy="Viruses; Duplodnaviria; Heunggongvirae; Uroviricota; Caudoviricetes; Caudovirales; Podoviridae; Kuravirus; unclassified Kuravirus"]:0.00445713,Escherichia_phage_NJ01___bacterial_surface_protein_CDS_translation[&Organism="Escherichia phage NJ01","Genetic Code"="Bacterial",Taxonomy="Viruses; Duplodnaviria; Heunggongvirae; Uroviricota; Caudoviricetes; Caudovirales; Podoviridae; Kuravirus"]:0.00405547);
	tree bootstrap_2 = [&U] (((((((((((Escherichia_virus_HermannAdler[&Organism="Escherichia_virus_DMS14","Genetic Code"="Bacterial",Taxonomy="Viruses; Duplodnaviria; Heunggongvirae; Uroviricota; Caudoviricetes; Wifcevirus"]:0.0,Escherichia_virus_HansTraber[&Organism="Escherichia_virus_NG4w","Genetic Code"="Bacterial",Taxonomy="Viruses; Duplodnaviria; Heunggongvirae; Uroviricota; Caudoviricetes; Wifcevirus"]:0.0):0.00774006,(Escherichia_virus_VerenaGrendelmeier[&Organism="Escherichia_virus_YS2","Genetic Code"="Bacterial",Taxonomy="Viruses; Duplodnaviria; Heunggongvirae; Uroviricota; Caudoviricetes; Wifcevirus"]:0.00177718,(Shigella_phage_CWP003___putative_tail_fiber_protein_CDS_translation[&Organism="Shigella phage CWP003","Genetic Code"="Bacterial",Taxonomy="Viruses; Duplodnaviria; Heunggongvirae; Uroviricota; Caudoviricetes; Wifcevirus"]:0.00153885,Escherichia_virus_ManiWeber[&Organism="Escherichia_virus_EB17","Genetic Code"="Bacterial",Taxonomy="Viruses; Duplodnaviria; Heunggongvirae; Uroviricota; Caudoviricetes; Wifcevirus"]:0.006972):0.01299384):0.00242845):0.000389,Escherichia_phage_FEC19___tail_fiber_protein_CDS_translation[&Organism="Escherichia phage FEC19","Genetic Code"="Bacterial",Taxonomy="Viruses; Duplodnaviria; Heunggongvirae; Uroviricota; Caudoviricetes; Wifcevirus; Wifcevirus FEC19"]:0.00434061):0.07319919,Tequintavirus_IrisVonRoten_distal_tail_fiber_protein[&Organism="Escherichia virus IrisVonRoten","Genetic Code"="Bacterial",Taxonomy="Viruses; Duplodnaviria; Heunggongvirae; Uroviricota; Caudoviricetes; Caudovirales; Demerecviridae; Markadamsvirinae; Tequintavirus; unclassified Tequintavirus"]:0.17343345):0.0499218,(Escherichia_phage_WFH___tail_fiber_protein_CDS_translation[&"% Acidic Amino Acids"=8.91%,"% Hydrophobic Amino Acids"=51.16%,"Genetic Code"="Bacterial",Description="Escherichia phage vB_EcoM_WFH, complete genome",Modified=Fri Oct 18 00:18:22 CEST 2024,Taxonomy="Viruses; Duplodnaviria; Heunggongvirae; Uroviricota; Caudoviricetes; Wifcevirus; Wifcevirus WFH","Extinction Coefficient"=123775.0,"Filename (Imported From)"="refs_wifce.gb",Created=Sun Aug 11 15:06:37 CEST 2024,URN="urn:local:.:pg-i2kxaah","Isoelectric Point"=5.381298065185547,"% Basic Amino Acids"=8.79%,"% AT-rich Amino Acids"=22.48%,"% Charged Amino Acids"=17.70%,db_xref="taxon:2508192",Organism="Escherichia phage vB_EcoM_WFH","Path (Imported From)"="C:\Users\Alexander Harms\Downloads","% GC-rich Amino Acids"=29.84%,Accession="NC_048194.1","Molecular Weight (kDa)"=82.73610088000022,"# Nucleotide Sequences With Quality"=0,Topology="linear","Charge at pH 7"=-8.474919384349693,"% Polar Uncharged Amino Acids"=32.82%,"Molecule Type"="AA"]:0.20530198,Escherichia_phage_WFC___tail_fiber_protein_CDS_translation[&Organism="Escherichia phage vB_EcoM_WFC","Genetic Code"="Bacterial",Taxonomy="Viruses; Duplodnaviria; Heunggongvirae; Uroviricota; Caudoviricetes; Wifcevirus; Wifcevirus WFC"]:0.24554476):0.03553151):0.10108624,((Escherichia_virus_AnnaHegner[&Organism="Escherichia_virus_EP1","Genetic Code"="Bacterial",Taxonomy="Viruses; Duplodnaviria; Heunggongvirae; Uroviricota; Caudoviricetes; Kuravirus"]:0.04936415,Escherichia_virus_LorandFenyves[&Organism="Escherichia_virus_YS13","Genetic Code"="Bacterial",Taxonomy="Viruses; Duplodnaviria; Heunggongvirae; Uroviricota; Caudoviricetes; Kuravirus"]:0.02481872):0.0770816,(((Escherichia_virus_JacquesWildberger[&Organism="Escherichia_virus_NN16_24","Genetic Code"="Bacterial",Taxonomy="Viruses; Duplodnaviria; Heunggongvirae; Uroviricota; Caudoviricetes; Kuravirus"]:0.04605229,Escherichia_virus_SkaterBoy[&Organism="Escherichia_virus_Luc14","Genetic Code"="Bacterial",Taxonomy="Viruses; Duplodnaviria; Heunggongvirae; Uroviricota; Caudoviricetes; Kuravirus"]:0.06141625):0.09674947,(Escherichia_virus_StefiGeyer[&Organism="Escherichia_virus_NN16_21","Genetic Code"="Bacterial",Taxonomy="Viruses; Duplodnaviria; Heunggongvirae; Uroviricota; Caudoviricetes; Kuravirus"]:0.15333321,Escherichia_virus_AidaStucki[&Organism="Escherichia_virus_NN16_12","Genetic Code"="Bacterial",Taxonomy="Viruses; Duplodnaviria; Heunggongvirae; Uroviricota; Caudoviricetes; Kuravirus"]:0.21673292):0.05661998):0.06872446,((Escherichia_virus_KarlSchell[&Organism="Escherichia_virus_NN16_18","Genetic Code"="Bacterial",Taxonomy="Viruses; Duplodnaviria; Heunggongvirae; Uroviricota; Caudoviricetes; Kuravirus"]:0.02282837,Escherichia_virus_ManiMatter[&Organism="Escherichia_virus_NN16_09","Genetic Code"="Bacterial",Taxonomy="Viruses; Duplodnaviria; Heunggongvirae; Uroviricota; Caudoviricetes; Kuravirus"]:0.00349494):0.05019419,Escherichia_virus_OliverMaurmann[&Organism="Escherichia_virus_NN16_04","Genetic Code"="Bacterial",Taxonomy="Viruses; Duplodnaviria; Heunggongvirae; Uroviricota; Caudoviricetes; Kuravirus"]:0.10401249):0.09199397):0.08579066):0.09267837):1.5118161,Escherichia_phage_ES17___ChW_repeats_and_cell_adhesion_domain_containing_protein_CDS_translation[&Organism="Escherichia phage ES17","Genetic Code"="Bacterial",Taxonomy="Viruses; Duplodnaviria; Heunggongvirae; Uroviricota; Caudoviricetes; Caudovirales; Podoviridae; Kuravirus; unclassified Kuravirus"]:0.21461682):0.08127064,(Escherichia_phage_EP335___putative_tail_fiber_protein_CDS_translation[&Organism="Escherichia phage EP335","Genetic Code"="Bacterial",Taxonomy="Viruses; Duplodnaviria; Heunggongvirae; Uroviricota; Caudoviricetes; Caudovirales; Podoviridae; Kuravirus; unclassified Kuravirus"]:0.10840384,Escherichia_phage_ECBP2___cell_adhesion_domain_protein_CDS_translation[&Organism="Escherichia phage ECBP2","Genetic Code"="Bacterial",Taxonomy="Viruses; Duplodnaviria; Heunggongvirae; Uroviricota; Caudoviricetes; Caudovirales; Podoviridae; Kuravirus"]:0.11044247):0.02371149):0.12161379,Escherichia_virus_phiEco32___bacterial_surface_protein_CDS_translation[&Organism="Escherichia virus phiEco32","Genetic Code"="Bacterial",Taxonomy="Viruses; Duplodnaviria; Heunggongvirae; Uroviricota; Caudoviricetes; Caudovirales; Podoviridae; Kuravirus"]:0.0118159):0.00176413,Escherichia_phage_EcoN5___tail_fibers_protein_CDS_translation[&Organism="Escherichia phage vB_EcoP_EcoN5","Genetic Code"="Bacterial",Taxonomy="Viruses; Duplodnaviria; Heunggongvirae; Uroviricota; Caudoviricetes; Caudovirales; Podoviridae; Kuravirus; unclassified Kuravirus"]:0.01035907):0.00923365,Escherichia_phage_NJ01___bacterial_surface_protein_CDS_translation[&Organism="Escherichia phage NJ01","Genetic Code"="Bacterial",Taxonomy="Viruses; Duplodnaviria; Heunggongvirae; Uroviricota; Caudoviricetes; Caudovirales; Podoviridae; Kuravirus"]:0.00162409,Escherichia_phage_MN05___hypothetical_protein_CDS_translation[&Organism="Escherichia phage MN05","Genetic Code"="Bacterial",Taxonomy="Viruses; Duplodnaviria; Heunggongvirae; Uroviricota; Caudoviricetes; Caudovirales; Podoviridae; Kuravirus; unclassified Kuravirus"]:0.00117332);
	tree bootstrap_3 = [&U] ((((((((((((Escherichia_virus_ManiWeber[&Organism="Escherichia_virus_EB17","Genetic Code"="Bacterial",Taxonomy="Viruses; Duplodnaviria; Heunggongvirae; Uroviricota; Caudoviricetes; Wifcevirus"]:0.00322278,Shigella_phage_CWP003___putative_tail_fiber_protein_CDS_translation[&Organism="Shigella phage CWP003","Genetic Code"="Bacterial",Taxonomy="Viruses; Duplodnaviria; Heunggongvirae; Uroviricota; Caudoviricetes; Wifcevirus"]:0.00107879):0.00722868,Escherichia_virus_VerenaGrendelmeier[&Organism="Escherichia_virus_YS2","Genetic Code"="Bacterial",Taxonomy="Viruses; Duplodnaviria; Heunggongvirae; Uroviricota; Caudoviricetes; Wifcevirus"]:0.00411843):0.00798228,(Escherichia_virus_HermannAdler[&Organism="Escherichia_virus_DMS14","Genetic Code"="Bacterial",Taxonomy="Viruses; Duplodnaviria; Heunggongvirae; Uroviricota; Caudoviricetes; Wifcevirus"]:0.00204104,Escherichia_virus_HansTraber[&Organism="Escherichia_virus_NG4w","Genetic Code"="Bacterial",Taxonomy="Viruses; Duplodnaviria; Heunggongvirae; Uroviricota; Caudoviricetes; Wifcevirus"]:0.01528336):0.00291604):0.00943151,Escherichia_phage_FEC19___tail_fiber_protein_CDS_translation[&Organism="Escherichia phage FEC19","Genetic Code"="Bacterial",Taxonomy="Viruses; Duplodnaviria; Heunggongvirae; Uroviricota; Caudoviricetes; Wifcevirus; Wifcevirus FEC19"]:0.01321439):0.03000883,Tequintavirus_IrisVonRoten_distal_tail_fiber_protein[&Organism="Escherichia virus IrisVonRoten","Genetic Code"="Bacterial",Taxonomy="Viruses; Duplodnaviria; Heunggongvirae; Uroviricota; Caudoviricetes; Caudovirales; Demerecviridae; Markadamsvirinae; Tequintavirus; unclassified Tequintavirus"]:0.14817088):0.11675349,(Escherichia_phage_WFC___tail_fiber_protein_CDS_translation[&Organism="Escherichia phage vB_EcoM_WFC","Genetic Code"="Bacterial",Taxonomy="Viruses; Duplodnaviria; Heunggongvirae; Uroviricota; Caudoviricetes; Wifcevirus; Wifcevirus WFC"]:0.17520252,Escherichia_phage_WFH___tail_fiber_protein_CDS_translation[&"% Acidic Amino Acids"=8.91%,"% Hydrophobic Amino Acids"=51.16%,"Genetic Code"="Bacterial",Description="Escherichia phage vB_EcoM_WFH, complete genome",Modified=Fri Oct 18 00:18:22 CEST 2024,Taxonomy="Viruses; Duplodnaviria; Heunggongvirae; Uroviricota; Caudoviricetes; Wifcevirus; Wifcevirus WFH","Extinction Coefficient"=123775.0,"Filename (Imported From)"="refs_wifce.gb",Created=Sun Aug 11 15:06:37 CEST 2024,URN="urn:local:.:pg-i2kxaah","Isoelectric Point"=5.381298065185547,"% Basic Amino Acids"=8.79%,"% AT-rich Amino Acids"=22.48%,"% Charged Amino Acids"=17.70%,db_xref="taxon:2508192",Organism="Escherichia phage vB_EcoM_WFH","Path (Imported From)"="C:\Users\Alexander Harms\Downloads","% GC-rich Amino Acids"=29.84%,Accession="NC_048194.1","Molecular Weight (kDa)"=82.73610088000022,"# Nucleotide Sequences With Quality"=0,Topology="linear","Charge at pH 7"=-8.474919384349693,"% Polar Uncharged Amino Acids"=32.82%,"Molecule Type"="AA"]:0.14126532):0.03201487):0.08509025,((((Escherichia_virus_OliverMaurmann[&Organism="Escherichia_virus_NN16_04","Genetic Code"="Bacterial",Taxonomy="Viruses; Duplodnaviria; Heunggongvirae; Uroviricota; Caudoviricetes; Kuravirus"]:0.0602503,Escherichia_virus_ManiMatter[&Organism="Escherichia_virus_NN16_09","Genetic Code"="Bacterial",Taxonomy="Viruses; Duplodnaviria; Heunggongvirae; Uroviricota; Caudoviricetes; Kuravirus"]:0.00715205):0.00815995,Escherichia_virus_KarlSchell[&Organism="Escherichia_virus_NN16_18","Genetic Code"="Bacterial",Taxonomy="Viruses; Duplodnaviria; Heunggongvirae; Uroviricota; Caudoviricetes; Kuravirus"]:0.01860999):0.13415813,((Escherichia_virus_JacquesWildberger[&Organism="Escherichia_virus_NN16_24","Genetic Code"="Bacterial",Taxonomy="Viruses; Duplodnaviria; Heunggongvirae; Uroviricota; Caudoviricetes; Kuravirus"]:0.03094068,Escherichia_virus_SkaterBoy[&Organism="Escherichia_virus_Luc14","Genetic Code"="Bacterial",Taxonomy="Viruses; Duplodnaviria; Heunggongvirae; Uroviricota; Caudoviricetes; Kuravirus"]:0.03383893):0.11401799,(Escherichia_virus_StefiGeyer[&Organism="Escherichia_virus_NN16_21","Genetic Code"="Bacterial",Taxonomy="Viruses; Duplodnaviria; Heunggongvirae; Uroviricota; Caudoviricetes; Kuravirus"]:0.11124672,Escherichia_virus_AidaStucki[&Organism="Escherichia_virus_NN16_12","Genetic Code"="Bacterial",Taxonomy="Viruses; Duplodnaviria; Heunggongvirae; Uroviricota; Caudoviricetes; Kuravirus"]:0.16285436):0.01625566):0.08884822):0.026881,(Escherichia_virus_LorandFenyves[&Organism="Escherichia_virus_YS13","Genetic Code"="Bacterial",Taxonomy="Viruses; Duplodnaviria; Heunggongvirae; Uroviricota; Caudoviricetes; Kuravirus"]:0.03858206,Escherichia_virus_AnnaHegner[&Organism="Escherichia_virus_EP1","Genetic Code"="Bacterial",Taxonomy="Viruses; Duplodnaviria; Heunggongvirae; Uroviricota; Caudoviricetes; Kuravirus"]:0.05288693):0.03287271):0.13947148):1.54496686,Escherichia_phage_ES17___ChW_repeats_and_cell_adhesion_domain_containing_protein_CDS_translation[&Organism="Escherichia phage ES17","Genetic Code"="Bacterial",Taxonomy="Viruses; Duplodnaviria; Heunggongvirae; Uroviricota; Caudoviricetes; Caudovirales; Podoviridae; Kuravirus; unclassified Kuravirus"]:0.18554944):0.060898,(Escherichia_phage_EP335___putative_tail_fiber_protein_CDS_translation[&Organism="Escherichia phage EP335","Genetic Code"="Bacterial",Taxonomy="Viruses; Duplodnaviria; Heunggongvirae; Uroviricota; Caudoviricetes; Caudovirales; Podoviridae; Kuravirus; unclassified Kuravirus"]:0.1141331,Escherichia_phage_ECBP2___cell_adhesion_domain_protein_CDS_translation[&Organism="Escherichia phage ECBP2","Genetic Code"="Bacterial",Taxonomy="Viruses; Duplodnaviria; Heunggongvirae; Uroviricota; Caudoviricetes; Caudovirales; Podoviridae; Kuravirus"]:0.11852626):0.00743728):0.11027034,Escherichia_virus_phiEco32___bacterial_surface_protein_CDS_translation[&Organism="Escherichia virus phiEco32","Genetic Code"="Bacterial",Taxonomy="Viruses; Duplodnaviria; Heunggongvirae; Uroviricota; Caudoviricetes; Caudovirales; Podoviridae; Kuravirus"]:0.01512655):0.00268038,Escherichia_phage_EcoN5___tail_fibers_protein_CDS_translation[&Organism="Escherichia phage vB_EcoP_EcoN5","Genetic Code"="Bacterial",Taxonomy="Viruses; Duplodnaviria; Heunggongvirae; Uroviricota; Caudoviricetes; Caudovirales; Podoviridae; Kuravirus; unclassified Kuravirus"]:0.01239492):0.00477196,Escherichia_phage_NJ01___bacterial_surface_protein_CDS_translation[&Organism="Escherichia phage NJ01","Genetic Code"="Bacterial",Taxonomy="Viruses; Duplodnaviria; Heunggongvirae; Uroviricota; Caudoviricetes; Caudovirales; Podoviridae; Kuravirus"]:0.01015398,Escherichia_phage_MN05___hypothetical_protein_CDS_translation[&Organism="Escherichia phage MN05","Genetic Code"="Bacterial",Taxonomy="Viruses; Duplodnaviria; Heunggongvirae; Uroviricota; Caudoviricetes; Caudovirales; Podoviridae; Kuravirus; unclassified Kuravirus"]:0.01017697);
	tree bootstrap_4 = [&U] (((((((((((((Escherichia_virus_HansTraber[&Organism="Escherichia_virus_NG4w","Genetic Code"="Bacterial",Taxonomy="Viruses; Duplodnaviria; Heunggongvirae; Uroviricota; Caudoviricetes; Wifcevirus"]:0.00547812,Escherichia_virus_HermannAdler[&Organism="Escherichia_virus_DMS14","Genetic Code"="Bacterial",Taxonomy="Viruses; Duplodnaviria; Heunggongvirae; Uroviricota; Caudoviricetes; Wifcevirus"]:0.00246009):0.01200838,Escherichia_phage_FEC19___tail_fiber_protein_CDS_translation[&Organism="Escherichia phage FEC19","Genetic Code"="Bacterial",Taxonomy="Viruses; Duplodnaviria; Heunggongvirae; Uroviricota; Caudoviricetes; Wifcevirus; Wifcevirus FEC19"]:0.01930016):0.00382241,Escherichia_virus_VerenaGrendelmeier[&Organism="Escherichia_virus_YS2","Genetic Code"="Bacterial",Taxonomy="Viruses; Duplodnaviria; Heunggongvirae; Uroviricota; Caudoviricetes; Wifcevirus"]:0.02333928):0.01590062,(Shigella_phage_CWP003___putative_tail_fiber_protein_CDS_translation[&Organism="Shigella phage CWP003","Genetic Code"="Bacterial",Taxonomy="Viruses; Duplodnaviria; Heunggongvirae; Uroviricota; Caudoviricetes; Wifcevirus"]:0.0,Escherichia_virus_ManiWeber[&Organism="Escherichia_virus_EB17","Genetic Code"="Bacterial",Taxonomy="Viruses; Duplodnaviria; Heunggongvirae; Uroviricota; Caudoviricetes; Wifcevirus"]:0.0):0.01873757):0.03842901,Tequintavirus_IrisVonRoten_distal_tail_fiber_protein[&Organism="Escherichia virus IrisVonRoten","Genetic Code"="Bacterial",Taxonomy="Viruses; Duplodnaviria; Heunggongvirae; Uroviricota; Caudoviricetes; Caudovirales; Demerecviridae; Markadamsvirinae; Tequintavirus; unclassified Tequintavirus"]:0.23764722):0.09682465,(Escherichia_phage_WFC___tail_fiber_protein_CDS_translation[&Organism="Escherichia phage vB_EcoM_WFC","Genetic Code"="Bacterial",Taxonomy="Viruses; Duplodnaviria; Heunggongvirae; Uroviricota; Caudoviricetes; Wifcevirus; Wifcevirus WFC"]:0.21802783,Escherichia_phage_WFH___tail_fiber_protein_CDS_translation[&"% Acidic Amino Acids"=8.91%,"% Hydrophobic Amino Acids"=51.16%,"Genetic Code"="Bacterial",Description="Escherichia phage vB_EcoM_WFH, complete genome",Modified=Fri Oct 18 00:18:22 CEST 2024,Taxonomy="Viruses; Duplodnaviria; Heunggongvirae; Uroviricota; Caudoviricetes; Wifcevirus; Wifcevirus WFH","Extinction Coefficient"=123775.0,"Filename (Imported From)"="refs_wifce.gb",Created=Sun Aug 11 15:06:37 CEST 2024,URN="urn:local:.:pg-i2kxaah","Isoelectric Point"=5.381298065185547,"% Basic Amino Acids"=8.79%,"% AT-rich Amino Acids"=22.48%,"% Charged Amino Acids"=17.70%,db_xref="taxon:2508192",Organism="Escherichia phage vB_EcoM_WFH","Path (Imported From)"="C:\Users\Alexander Harms\Downloads","% GC-rich Amino Acids"=29.84%,Accession="NC_048194.1","Molecular Weight (kDa)"=82.73610088000022,"# Nucleotide Sequences With Quality"=0,Topology="linear","Charge at pH 7"=-8.474919384349693,"% Polar Uncharged Amino Acids"=32.82%,"Molecule Type"="AA"]:0.16615119):0.04407017):0.13238273,(((Escherichia_virus_StefiGeyer[&Organism="Escherichia_virus_NN16_21","Genetic Code"="Bacterial",Taxonomy="Viruses; Duplodnaviria; Heunggongvirae; Uroviricota; Caudoviricetes; Kuravirus"]:0.15983105,Escherichia_virus_AidaStucki[&Organism="Escherichia_virus_NN16_12","Genetic Code"="Bacterial",Taxonomy="Viruses; Duplodnaviria; Heunggongvirae; Uroviricota; Caudoviricetes; Kuravirus"]:0.16937934):0.04784769,(Escherichia_virus_SkaterBoy[&Organism="Escherichia_virus_Luc14","Genetic Code"="Bacterial",Taxonomy="Viruses; Duplodnaviria; Heunggongvirae; Uroviricota; Caudoviricetes; Kuravirus"]:0.04300569,Escherichia_virus_JacquesWildberger[&Organism="Escherichia_virus_NN16_24","Genetic Code"="Bacterial",Taxonomy="Viruses; Duplodnaviria; Heunggongvirae; Uroviricota; Caudoviricetes; Kuravirus"]:0.04653713):0.13809725):0.09664853,((((Escherichia_virus_ManiMatter[&Organism="Escherichia_virus_NN16_09","Genetic Code"="Bacterial",Taxonomy="Viruses; Duplodnaviria; Heunggongvirae; Uroviricota; Caudoviricetes; Kuravirus"]:0.01987661,Escherichia_virus_OliverMaurmann[&Organism="Escherichia_virus_NN16_04","Genetic Code"="Bacterial",Taxonomy="Viruses; Duplodnaviria; Heunggongvirae; Uroviricota; Caudoviricetes; Kuravirus"]:0.06457544):0.02318336,Escherichia_virus_KarlSchell[&Organism="Escherichia_virus_NN16_18","Genetic Code"="Bacterial",Taxonomy="Viruses; Duplodnaviria; Heunggongvirae; Uroviricota; Caudoviricetes; Kuravirus"]:0.07952576):0.13842231,Escherichia_virus_AnnaHegner[&Organism="Escherichia_virus_EP1","Genetic Code"="Bacterial",Taxonomy="Viruses; Duplodnaviria; Heunggongvirae; Uroviricota; Caudoviricetes; Kuravirus"]:0.06782613):0.04032106,Escherichia_virus_LorandFenyves[&Organism="Escherichia_virus_YS13","Genetic Code"="Bacterial",Taxonomy="Viruses; Duplodnaviria; Heunggongvirae; Uroviricota; Caudoviricetes; Kuravirus"]:0.04996958):0.0367093):0.15979065):1.44304813,Escherichia_phage_ES17___ChW_repeats_and_cell_adhesion_domain_containing_protein_CDS_translation[&Organism="Escherichia phage ES17","Genetic Code"="Bacterial",Taxonomy="Viruses; Duplodnaviria; Heunggongvirae; Uroviricota; Caudoviricetes; Caudovirales; Podoviridae; Kuravirus; unclassified Kuravirus"]:0.22508861):0.1093747,Escherichia_phage_EP335___putative_tail_fiber_protein_CDS_translation[&Organism="Escherichia phage EP335","Genetic Code"="Bacterial",Taxonomy="Viruses; Duplodnaviria; Heunggongvirae; Uroviricota; Caudoviricetes; Caudovirales; Podoviridae; Kuravirus; unclassified Kuravirus"]:0.11536564):0.00677939,Escherichia_phage_ECBP2___cell_adhesion_domain_protein_CDS_translation[&Organism="Escherichia phage ECBP2","Genetic Code"="Bacterial",Taxonomy="Viruses; Duplodnaviria; Heunggongvirae; Uroviricota; Caudoviricetes; Caudovirales; Podoviridae; Kuravirus"]:0.10851876):0.09200858,Escherichia_virus_phiEco32___bacterial_surface_protein_CDS_translation[&Organism="Escherichia virus phiEco32","Genetic Code"="Bacterial",Taxonomy="Viruses; Duplodnaviria; Heunggongvirae; Uroviricota; Caudoviricetes; Caudovirales; Podoviridae; Kuravirus"]:0.01729066):0.00300407,Escherichia_phage_EcoN5___tail_fibers_protein_CDS_translation[&Organism="Escherichia phage vB_EcoP_EcoN5","Genetic Code"="Bacterial",Taxonomy="Viruses; Duplodnaviria; Heunggongvirae; Uroviricota; Caudoviricetes; Caudovirales; Podoviridae; Kuravirus; unclassified Kuravirus"]:0.01429766):0.00516025,Escherichia_phage_NJ01___bacterial_surface_protein_CDS_translation[&Organism="Escherichia phage NJ01","Genetic Code"="Bacterial",Taxonomy="Viruses; Duplodnaviria; Heunggongvirae; Uroviricota; Caudoviricetes; Caudovirales; Podoviridae; Kuravirus"]:0.01026703,Escherichia_phage_MN05___hypothetical_protein_CDS_translation[&Organism="Escherichia phage MN05","Genetic Code"="Bacterial",Taxonomy="Viruses; Duplodnaviria; Heunggongvirae; Uroviricota; Caudoviricetes; Caudovirales; Podoviridae; Kuravirus; unclassified Kuravirus"]:0.00977289);
	tree bootstrap_5 = [&U] (((((((((((Escherichia_virus_VerenaGrendelmeier[&Organism="Escherichia_virus_YS2","Genetic Code"="Bacterial",Taxonomy="Viruses; Duplodnaviria; Heunggongvirae; Uroviricota; Caudoviricetes; Wifcevirus"]:0.0082307,(Escherichia_virus_HermannAdler[&Organism="Escherichia_virus_DMS14","Genetic Code"="Bacterial",Taxonomy="Viruses; Duplodnaviria; Heunggongvirae; Uroviricota; Caudoviricetes; Wifcevirus"]:0.00224857,Escherichia_virus_HansTraber[&Organism="Escherichia_virus_NG4w","Genetic Code"="Bacterial",Taxonomy="Viruses; Duplodnaviria; Heunggongvirae; Uroviricota; Caudoviricetes; Wifcevirus"]:0.00198024):0.01302355):0.00573783,Escherichia_phage_FEC19___tail_fiber_protein_CDS_translation[&Organism="Escherichia phage FEC19","Genetic Code"="Bacterial",Taxonomy="Viruses; Duplodnaviria; Heunggongvirae; Uroviricota; Caudoviricetes; Wifcevirus; Wifcevirus FEC19"]:0.00999473):0.00301363,(Escherichia_virus_ManiWeber[&Organism="Escherichia_virus_EB17","Genetic Code"="Bacterial",Taxonomy="Viruses; Duplodnaviria; Heunggongvirae; Uroviricota; Caudoviricetes; Wifcevirus"]:0.00848427,Shigella_phage_CWP003___putative_tail_fiber_protein_CDS_translation[&Organism="Shigella phage CWP003","Genetic Code"="Bacterial",Taxonomy="Viruses; Duplodnaviria; Heunggongvirae; Uroviricota; Caudoviricetes; Wifcevirus"]:0.0):0.01461814):0.04172183,Tequintavirus_IrisVonRoten_distal_tail_fiber_protein[&Organism="Escherichia virus IrisVonRoten","Genetic Code"="Bacterial",Taxonomy="Viruses; Duplodnaviria; Heunggongvirae; Uroviricota; Caudoviricetes; Caudovirales; Demerecviridae; Markadamsvirinae; Tequintavirus; unclassified Tequintavirus"]:0.18683723):0.05431017,(Escherichia_phage_WFC___tail_fiber_protein_CDS_translation[&Organism="Escherichia phage vB_EcoM_WFC","Genetic Code"="Bacterial",Taxonomy="Viruses; Duplodnaviria; Heunggongvirae; Uroviricota; Caudoviricetes; Wifcevirus; Wifcevirus WFC"]:0.1617502,Escherichia_phage_WFH___tail_fiber_protein_CDS_translation[&"% Acidic Amino Acids"=8.91%,"% Hydrophobic Amino Acids"=51.16%,"Genetic Code"="Bacterial",Description="Escherichia phage vB_EcoM_WFH, complete genome",Modified=Fri Oct 18 00:18:22 CEST 2024,Taxonomy="Viruses; Duplodnaviria; Heunggongvirae; Uroviricota; Caudoviricetes; Wifcevirus; Wifcevirus WFH","Extinction Coefficient"=123775.0,"Filename (Imported From)"="refs_wifce.gb",Created=Sun Aug 11 15:06:37 CEST 2024,URN="urn:local:.:pg-i2kxaah","Isoelectric Point"=5.381298065185547,"% Basic Amino Acids"=8.79%,"% AT-rich Amino Acids"=22.48%,"% Charged Amino Acids"=17.70%,db_xref="taxon:2508192",Organism="Escherichia phage vB_EcoM_WFH","Path (Imported From)"="C:\Users\Alexander Harms\Downloads","% GC-rich Amino Acids"=29.84%,Accession="NC_048194.1","Molecular Weight (kDa)"=82.73610088000022,"# Nucleotide Sequences With Quality"=0,Topology="linear","Charge at pH 7"=-8.474919384349693,"% Polar Uncharged Amino Acids"=32.82%,"Molecule Type"="AA"]:0.14825728):0.01815927):0.09604607,(((Escherichia_virus_OliverMaurmann[&Organism="Escherichia_virus_NN16_04","Genetic Code"="Bacterial",Taxonomy="Viruses; Duplodnaviria; Heunggongvirae; Uroviricota; Caudoviricetes; Kuravirus"]:0.06435983,(Escherichia_virus_KarlSchell[&Organism="Escherichia_virus_NN16_18","Genetic Code"="Bacterial",Taxonomy="Viruses; Duplodnaviria; Heunggongvirae; Uroviricota; Caudoviricetes; Kuravirus"]:0.04106707,Escherichia_virus_ManiMatter[&Organism="Escherichia_virus_NN16_09","Genetic Code"="Bacterial",Taxonomy="Viruses; Duplodnaviria; Heunggongvirae; Uroviricota; Caudoviricetes; Kuravirus"]:0.01307864):0.02921967):0.12815156,((Escherichia_virus_JacquesWildberger[&Organism="Escherichia_virus_NN16_24","Genetic Code"="Bacterial",Taxonomy="Viruses; Duplodnaviria; Heunggongvirae; Uroviricota; Caudoviricetes; Kuravirus"]:0.04182352,Escherichia_virus_SkaterBoy[&Organism="Escherichia_virus_Luc14","Genetic Code"="Bacterial",Taxonomy="Viruses; Duplodnaviria; Heunggongvirae; Uroviricota; Caudoviricetes; Kuravirus"]:0.03942254):0.09573334,(Escherichia_virus_StefiGeyer[&Organism="Escherichia_virus_NN16_21","Genetic Code"="Bacterial",Taxonomy="Viruses; Duplodnaviria; Heunggongvirae; Uroviricota; Caudoviricetes; Kuravirus"]:0.13526331,Escherichia_virus_AidaStucki[&Organism="Escherichia_virus_NN16_12","Genetic Code"="Bacterial",Taxonomy="Viruses; Duplodnaviria; Heunggongvirae; Uroviricota; Caudoviricetes; Kuravirus"]:0.21873712):0.04717714):0.02693947):0.05617274,(Escherichia_virus_LorandFenyves[&Organism="Escherichia_virus_YS13","Genetic Code"="Bacterial",Taxonomy="Viruses; Duplodnaviria; Heunggongvirae; Uroviricota; Caudoviricetes; Kuravirus"]:0.03822498,Escherichia_virus_AnnaHegner[&Organism="Escherichia_virus_EP1","Genetic Code"="Bacterial",Taxonomy="Viruses; Duplodnaviria; Heunggongvirae; Uroviricota; Caudoviricetes; Kuravirus"]:0.0448763):0.04523269):0.09125702):1.54862274,Escherichia_phage_ES17___ChW_repeats_and_cell_adhesion_domain_containing_protein_CDS_translation[&Organism="Escherichia phage ES17","Genetic Code"="Bacterial",Taxonomy="Viruses; Duplodnaviria; Heunggongvirae; Uroviricota; Caudoviricetes; Caudovirales; Podoviridae; Kuravirus; unclassified Kuravirus"]:0.21314454):0.06315295,(Escherichia_phage_ECBP2___cell_adhesion_domain_protein_CDS_translation[&Organism="Escherichia phage ECBP2","Genetic Code"="Bacterial",Taxonomy="Viruses; Duplodnaviria; Heunggongvirae; Uroviricota; Caudoviricetes; Caudovirales; Podoviridae; Kuravirus"]:0.14576755,Escherichia_phage_EP335___putative_tail_fiber_protein_CDS_translation[&Organism="Escherichia phage EP335","Genetic Code"="Bacterial",Taxonomy="Viruses; Duplodnaviria; Heunggongvirae; Uroviricota; Caudoviricetes; Caudovirales; Podoviridae; Kuravirus; unclassified Kuravirus"]:0.14455358):0.00372674):0.13305941,Escherichia_virus_phiEco32___bacterial_surface_protein_CDS_translation[&Organism="Escherichia virus phiEco32","Genetic Code"="Bacterial",Taxonomy="Viruses; Duplodnaviria; Heunggongvirae; Uroviricota; Caudoviricetes; Caudovirales; Podoviridae; Kuravirus"]:0.01992062):0.00799357,Escherichia_phage_EcoN5___tail_fibers_protein_CDS_translation[&Organism="Escherichia phage vB_EcoP_EcoN5","Genetic Code"="Bacterial",Taxonomy="Viruses; Duplodnaviria; Heunggongvirae; Uroviricota; Caudoviricetes; Caudovirales; Podoviridae; Kuravirus; unclassified Kuravirus"]:0.01066383):0.00429404,Escherichia_phage_MN05___hypothetical_protein_CDS_translation[&Organism="Escherichia phage MN05","Genetic Code"="Bacterial",Taxonomy="Viruses; Duplodnaviria; Heunggongvirae; Uroviricota; Caudoviricetes; Caudovirales; Podoviridae; Kuravirus; unclassified Kuravirus"]:0.00576561,Escherichia_phage_NJ01___bacterial_surface_protein_CDS_translation[&Organism="Escherichia phage NJ01","Genetic Code"="Bacterial",Taxonomy="Viruses; Duplodnaviria; Heunggongvirae; Uroviricota; Caudoviricetes; Caudovirales; Podoviridae; Kuravirus"]:0.00607255);
	tree bootstrap_6 = [&U] (((((((((((Escherichia_virus_HansTraber[&Organism="Escherichia_virus_NG4w","Genetic Code"="Bacterial",Taxonomy="Viruses; Duplodnaviria; Heunggongvirae; Uroviricota; Caudoviricetes; Wifcevirus"]:0.00968489,Escherichia_virus_VerenaGrendelmeier[&Organism="Escherichia_virus_YS2","Genetic Code"="Bacterial",Taxonomy="Viruses; Duplodnaviria; Heunggongvirae; Uroviricota; Caudoviricetes; Wifcevirus"]:0.01746196):0.000993,(Escherichia_virus_ManiWeber[&Organism="Escherichia_virus_EB17","Genetic Code"="Bacterial",Taxonomy="Viruses; Duplodnaviria; Heunggongvirae; Uroviricota; Caudoviricetes; Wifcevirus"]:0.00341166,Shigella_phage_CWP003___putative_tail_fiber_protein_CDS_translation[&Organism="Shigella phage CWP003","Genetic Code"="Bacterial",Taxonomy="Viruses; Duplodnaviria; Heunggongvirae; Uroviricota; Caudoviricetes; Wifcevirus"]:0.000908):0.01208999):0.0096566,Escherichia_virus_HermannAdler[&Organism="Escherichia_virus_DMS14","Genetic Code"="Bacterial",Taxonomy="Viruses; Duplodnaviria; Heunggongvirae; Uroviricota; Caudoviricetes; Wifcevirus"]:0.00353141):0.0081673,Escherichia_phage_FEC19___tail_fiber_protein_CDS_translation[&Organism="Escherichia phage FEC19","Genetic Code"="Bacterial",Taxonomy="Viruses; Duplodnaviria; Heunggongvirae; Uroviricota; Caudoviricetes; Wifcevirus; Wifcevirus FEC19"]:0.00592262):0.04785375,Tequintavirus_IrisVonRoten_distal_tail_fiber_protein[&Organism="Escherichia virus IrisVonRoten","Genetic Code"="Bacterial",Taxonomy="Viruses; Duplodnaviria; Heunggongvirae; Uroviricota; Caudoviricetes; Caudovirales; Demerecviridae; Markadamsvirinae; Tequintavirus; unclassified Tequintavirus"]:0.24053761):0.09066429,(Escherichia_phage_WFC___tail_fiber_protein_CDS_translation[&Organism="Escherichia phage vB_EcoM_WFC","Genetic Code"="Bacterial",Taxonomy="Viruses; Duplodnaviria; Heunggongvirae; Uroviricota; Caudoviricetes; Wifcevirus; Wifcevirus WFC"]:0.15654045,Escherichia_phage_WFH___tail_fiber_protein_CDS_translation[&"% Acidic Amino Acids"=8.91%,"% Hydrophobic Amino Acids"=51.16%,"Genetic Code"="Bacterial",Description="Escherichia phage vB_EcoM_WFH, complete genome",Modified=Fri Oct 18 00:18:22 CEST 2024,Taxonomy="Viruses; Duplodnaviria; Heunggongvirae; Uroviricota; Caudoviricetes; Wifcevirus; Wifcevirus WFH","Extinction Coefficient"=123775.0,"Filename (Imported From)"="refs_wifce.gb",Created=Sun Aug 11 15:06:37 CEST 2024,URN="urn:local:.:pg-i2kxaah","Isoelectric Point"=5.381298065185547,"% Basic Amino Acids"=8.79%,"% AT-rich Amino Acids"=22.48%,"% Charged Amino Acids"=17.70%,db_xref="taxon:2508192",Organism="Escherichia phage vB_EcoM_WFH","Path (Imported From)"="C:\Users\Alexander Harms\Downloads","% GC-rich Amino Acids"=29.84%,Accession="NC_048194.1","Molecular Weight (kDa)"=82.73610088000022,"# Nucleotide Sequences With Quality"=0,Topology="linear","Charge at pH 7"=-8.474919384349693,"% Polar Uncharged Amino Acids"=32.82%,"Molecule Type"="AA"]:0.19858984):0.02541958):0.07768078,((((Escherichia_virus_StefiGeyer[&Organism="Escherichia_virus_NN16_21","Genetic Code"="Bacterial",Taxonomy="Viruses; Duplodnaviria; Heunggongvirae; Uroviricota; Caudoviricetes; Kuravirus"]:0.15894118,(Escherichia_virus_SkaterBoy[&Organism="Escherichia_virus_Luc14","Genetic Code"="Bacterial",Taxonomy="Viruses; Duplodnaviria; Heunggongvirae; Uroviricota; Caudoviricetes; Kuravirus"]:0.04045773,Escherichia_virus_JacquesWildberger[&Organism="Escherichia_virus_NN16_24","Genetic Code"="Bacterial",Taxonomy="Viruses; Duplodnaviria; Heunggongvirae; Uroviricota; Caudoviricetes; Kuravirus"]:0.04675387):0.07659855):0.02021487,Escherichia_virus_AidaStucki[&Organism="Escherichia_virus_NN16_12","Genetic Code"="Bacterial",Taxonomy="Viruses; Duplodnaviria; Heunggongvirae; Uroviricota; Caudoviricetes; Kuravirus"]:0.25157583):0.06049164,((Escherichia_virus_ManiMatter[&Organism="Escherichia_virus_NN16_09","Genetic Code"="Bacterial",Taxonomy="Viruses; Duplodnaviria; Heunggongvirae; Uroviricota; Caudoviricetes; Kuravirus"]:0.00955035,Escherichia_virus_KarlSchell[&Organism="Escherichia_virus_NN16_18","Genetic Code"="Bacterial",Taxonomy="Viruses; Duplodnaviria; Heunggongvirae; Uroviricota; Caudoviricetes; Kuravirus"]:0.03069425):0.04125932,Escherichia_virus_OliverMaurmann[&Organism="Escherichia_virus_NN16_04","Genetic Code"="Bacterial",Taxonomy="Viruses; Duplodnaviria; Heunggongvirae; Uroviricota; Caudoviricetes; Kuravirus"]:0.07935621):0.10349266):0.05899957,(Escherichia_virus_LorandFenyves[&Organism="Escherichia_virus_YS13","Genetic Code"="Bacterial",Taxonomy="Viruses; Duplodnaviria; Heunggongvirae; Uroviricota; Caudoviricetes; Kuravirus"]:0.03899269,Escherichia_virus_AnnaHegner[&Organism="Escherichia_virus_EP1","Genetic Code"="Bacterial",Taxonomy="Viruses; Duplodnaviria; Heunggongvirae; Uroviricota; Caudoviricetes; Kuravirus"]:0.04969046):0.05535582):0.10699127):1.51339023,Escherichia_phage_ES17___ChW_repeats_and_cell_adhesion_domain_containing_protein_CDS_translation[&Organism="Escherichia phage ES17","Genetic Code"="Bacterial",Taxonomy="Viruses; Duplodnaviria; Heunggongvirae; Uroviricota; Caudoviricetes; Caudovirales; Podoviridae; Kuravirus; unclassified Kuravirus"]:0.2180136):0.09570693,(Escherichia_phage_ECBP2___cell_adhesion_domain_protein_CDS_translation[&Organism="Escherichia phage ECBP2","Genetic Code"="Bacterial",Taxonomy="Viruses; Duplodnaviria; Heunggongvirae; Uroviricota; Caudoviricetes; Caudovirales; Podoviridae; Kuravirus"]:0.10938988,Escherichia_phage_EP335___putative_tail_fiber_protein_CDS_translation[&Organism="Escherichia phage EP335","Genetic Code"="Bacterial",Taxonomy="Viruses; Duplodnaviria; Heunggongvirae; Uroviricota; Caudoviricetes; Caudovirales; Podoviridae; Kuravirus; unclassified Kuravirus"]:0.10123468):0.0129488):0.1109114,(Escherichia_phage_MN05___hypothetical_protein_CDS_translation[&Organism="Escherichia phage MN05","Genetic Code"="Bacterial",Taxonomy="Viruses; Duplodnaviria; Heunggongvirae; Uroviricota; Caudoviricetes; Caudovirales; Podoviridae; Kuravirus; unclassified Kuravirus"]:0.00868981,Escherichia_phage_NJ01___bacterial_surface_protein_CDS_translation[&Organism="Escherichia phage NJ01","Genetic Code"="Bacterial",Taxonomy="Viruses; Duplodnaviria; Heunggongvirae; Uroviricota; Caudoviricetes; Caudovirales; Podoviridae; Kuravirus"]:0.00876055):0.00398506):0.00628092,Escherichia_virus_phiEco32___bacterial_surface_protein_CDS_translation[&Organism="Escherichia virus phiEco32","Genetic Code"="Bacterial",Taxonomy="Viruses; Duplodnaviria; Heunggongvirae; Uroviricota; Caudoviricetes; Caudovirales; Podoviridae; Kuravirus"]:0.0070545,Escherichia_phage_EcoN5___tail_fibers_protein_CDS_translation[&Organism="Escherichia phage vB_EcoP_EcoN5","Genetic Code"="Bacterial",Taxonomy="Viruses; Duplodnaviria; Heunggongvirae; Uroviricota; Caudoviricetes; Caudovirales; Podoviridae; Kuravirus; unclassified Kuravirus"]:0.00746512);
	tree bootstrap_7 = [&U] (((((((((((Escherichia_virus_HansTraber[&Organism="Escherichia_virus_NG4w","Genetic Code"="Bacterial",Taxonomy="Viruses; Duplodnaviria; Heunggongvirae; Uroviricota; Caudoviricetes; Wifcevirus"]:0.000619,((Shigella_phage_CWP003___putative_tail_fiber_protein_CDS_translation[&Organism="Shigella phage CWP003","Genetic Code"="Bacterial",Taxonomy="Viruses; Duplodnaviria; Heunggongvirae; Uroviricota; Caudoviricetes; Wifcevirus"]:0.0,Escherichia_virus_ManiWeber[&Organism="Escherichia_virus_EB17","Genetic Code"="Bacterial",Taxonomy="Viruses; Duplodnaviria; Heunggongvirae; Uroviricota; Caudoviricetes; Wifcevirus"]:0.0):0.01770653,Escherichia_virus_VerenaGrendelmeier[&Organism="Escherichia_virus_YS2","Genetic Code"="Bacterial",Taxonomy="Viruses; Duplodnaviria; Heunggongvirae; Uroviricota; Caudoviricetes; Wifcevirus"]:0.00397507):0.00370447):0.0041328,Escherichia_virus_HermannAdler[&Organism="Escherichia_virus_DMS14","Genetic Code"="Bacterial",Taxonomy="Viruses; Duplodnaviria; Heunggongvirae; Uroviricota; Caudoviricetes; Wifcevirus"]:0.00448267):0.01811078,Escherichia_phage_FEC19___tail_fiber_protein_CDS_translation[&Organism="Escherichia phage FEC19","Genetic Code"="Bacterial",Taxonomy="Viruses; Duplodnaviria; Heunggongvirae; Uroviricota; Caudoviricetes; Wifcevirus; Wifcevirus FEC19"]:0.02129854):0.01993688,Tequintavirus_IrisVonRoten_distal_tail_fiber_protein[&Organism="Escherichia virus IrisVonRoten","Genetic Code"="Bacterial",Taxonomy="Viruses; Duplodnaviria; Heunggongvirae; Uroviricota; Caudoviricetes; Caudovirales; Demerecviridae; Markadamsvirinae; Tequintavirus; unclassified Tequintavirus"]:0.19634921):0.0849852,(Escherichia_phage_WFC___tail_fiber_protein_CDS_translation[&Organism="Escherichia phage vB_EcoM_WFC","Genetic Code"="Bacterial",Taxonomy="Viruses; Duplodnaviria; Heunggongvirae; Uroviricota; Caudoviricetes; Wifcevirus; Wifcevirus WFC"]:0.18468068,Escherichia_phage_WFH___tail_fiber_protein_CDS_translation[&"% Acidic Amino Acids"=8.91%,"% Hydrophobic Amino Acids"=51.16%,"Genetic Code"="Bacterial",Description="Escherichia phage vB_EcoM_WFH, complete genome",Modified=Fri Oct 18 00:18:22 CEST 2024,Taxonomy="Viruses; Duplodnaviria; Heunggongvirae; Uroviricota; Caudoviricetes; Wifcevirus; Wifcevirus WFH","Extinction Coefficient"=123775.0,"Filename (Imported From)"="refs_wifce.gb",Created=Sun Aug 11 15:06:37 CEST 2024,URN="urn:local:.:pg-i2kxaah","Isoelectric Point"=5.381298065185547,"% Basic Amino Acids"=8.79%,"% AT-rich Amino Acids"=22.48%,"% Charged Amino Acids"=17.70%,db_xref="taxon:2508192",Organism="Escherichia phage vB_EcoM_WFH","Path (Imported From)"="C:\Users\Alexander Harms\Downloads","% GC-rich Amino Acids"=29.84%,Accession="NC_048194.1","Molecular Weight (kDa)"=82.73610088000022,"# Nucleotide Sequences With Quality"=0,Topology="linear","Charge at pH 7"=-8.474919384349693,"% Polar Uncharged Amino Acids"=32.82%,"Molecule Type"="AA"]:0.1881075):0.03870398):0.1110532,((Escherichia_virus_LorandFenyves[&Organism="Escherichia_virus_YS13","Genetic Code"="Bacterial",Taxonomy="Viruses; Duplodnaviria; Heunggongvirae; Uroviricota; Caudoviricetes; Kuravirus"]:0.03673051,Escherichia_virus_AnnaHegner[&Organism="Escherichia_virus_EP1","Genetic Code"="Bacterial",Taxonomy="Viruses; Duplodnaviria; Heunggongvirae; Uroviricota; Caudoviricetes; Kuravirus"]:0.04675044):0.04537477,(((Escherichia_virus_JacquesWildberger[&Organism="Escherichia_virus_NN16_24","Genetic Code"="Bacterial",Taxonomy="Viruses; Duplodnaviria; Heunggongvirae; Uroviricota; Caudoviricetes; Kuravirus"]:0.03246165,Escherichia_virus_SkaterBoy[&Organism="Escherichia_virus_Luc14","Genetic Code"="Bacterial",Taxonomy="Viruses; Duplodnaviria; Heunggongvirae; Uroviricota; Caudoviricetes; Kuravirus"]:0.04429069):0.12836202,(Escherichia_virus_StefiGeyer[&Organism="Escherichia_virus_NN16_21","Genetic Code"="Bacterial",Taxonomy="Viruses; Duplodnaviria; Heunggongvirae; Uroviricota; Caudoviricetes; Kuravirus"]:0.12961617,Escherichia_virus_AidaStucki[&Organism="Escherichia_virus_NN16_12","Genetic Code"="Bacterial",Taxonomy="Viruses; Duplodnaviria; Heunggongvirae; Uroviricota; Caudoviricetes; Kuravirus"]:0.16489612):0.04148829):0.05164793,((Escherichia_virus_ManiMatter[&Organism="Escherichia_virus_NN16_09","Genetic Code"="Bacterial",Taxonomy="Viruses; Duplodnaviria; Heunggongvirae; Uroviricota; Caudoviricetes; Kuravirus"]:0.01238659,Escherichia_virus_KarlSchell[&Organism="Escherichia_virus_NN16_18","Genetic Code"="Bacterial",Taxonomy="Viruses; Duplodnaviria; Heunggongvirae; Uroviricota; Caudoviricetes; Kuravirus"]:0.0242709):0.02365633,Escherichia_virus_OliverMaurmann[&Organism="Escherichia_virus_NN16_04","Genetic Code"="Bacterial",Taxonomy="Viruses; Duplodnaviria; Heunggongvirae; Uroviricota; Caudoviricetes; Kuravirus"]:0.09231262):0.10654409):0.07195961):0.13533652):1.50949094,Escherichia_phage_ES17___ChW_repeats_and_cell_adhesion_domain_containing_protein_CDS_translation[&Organism="Escherichia phage ES17","Genetic Code"="Bacterial",Taxonomy="Viruses; Duplodnaviria; Heunggongvirae; Uroviricota; Caudoviricetes; Caudovirales; Podoviridae; Kuravirus; unclassified Kuravirus"]:0.20839549):0.06974341,(Escherichia_phage_ECBP2___cell_adhesion_domain_protein_CDS_translation[&Organism="Escherichia phage ECBP2","Genetic Code"="Bacterial",Taxonomy="Viruses; Duplodnaviria; Heunggongvirae; Uroviricota; Caudoviricetes; Caudovirales; Podoviridae; Kuravirus"]:0.11792497,Escherichia_phage_EP335___putative_tail_fiber_protein_CDS_translation[&Organism="Escherichia phage EP335","Genetic Code"="Bacterial",Taxonomy="Viruses; Duplodnaviria; Heunggongvirae; Uroviricota; Caudoviricetes; Caudovirales; Podoviridae; Kuravirus; unclassified Kuravirus"]:0.11686797):0.02046203):0.12520462,Escherichia_virus_phiEco32___bacterial_surface_protein_CDS_translation[&Organism="Escherichia virus phiEco32","Genetic Code"="Bacterial",Taxonomy="Viruses; Duplodnaviria; Heunggongvirae; Uroviricota; Caudoviricetes; Caudovirales; Podoviridae; Kuravirus"]:0.01511898):0.00520198,Escherichia_phage_MN05___hypothetical_protein_CDS_translation[&Organism="Escherichia phage MN05","Genetic Code"="Bacterial",Taxonomy="Viruses; Duplodnaviria; Heunggongvirae; Uroviricota; Caudoviricetes; Caudovirales; Podoviridae; Kuravirus; unclassified Kuravirus"]:0.008906):0.00540057,Escherichia_phage_EcoN5___tail_fibers_protein_CDS_translation[&Organism="Escherichia phage vB_EcoP_EcoN5","Genetic Code"="Bacterial",Taxonomy="Viruses; Duplodnaviria; Heunggongvirae; Uroviricota; Caudoviricetes; Caudovirales; Podoviridae; Kuravirus; unclassified Kuravirus"]:0.00457823,Escherichia_phage_NJ01___bacterial_surface_protein_CDS_translation[&Organism="Escherichia phage NJ01","Genetic Code"="Bacterial",Taxonomy="Viruses; Duplodnaviria; Heunggongvirae; Uroviricota; Caudoviricetes; Caudovirales; Podoviridae; Kuravirus"]:0.00408181);
	tree bootstrap_8 = [&U] (((((((((((Escherichia_virus_ManiWeber[&Organism="Escherichia_virus_EB17","Genetic Code"="Bacterial",Taxonomy="Viruses; Duplodnaviria; Heunggongvirae; Uroviricota; Caudoviricetes; Wifcevirus"]:0.00926809,Shigella_phage_CWP003___putative_tail_fiber_protein_CDS_translation[&Organism="Shigella phage CWP003","Genetic Code"="Bacterial",Taxonomy="Viruses; Duplodnaviria; Heunggongvirae; Uroviricota; Caudoviricetes; Wifcevirus"]:0.00726844):0.01594516,(Escherichia_virus_HansTraber[&Organism="Escherichia_virus_NG4w","Genetic Code"="Bacterial",Taxonomy="Viruses; Duplodnaviria; Heunggongvirae; Uroviricota; Caudoviricetes; Wifcevirus"]:0.0,Escherichia_virus_HermannAdler[&Organism="Escherichia_virus_DMS14","Genetic Code"="Bacterial",Taxonomy="Viruses; Duplodnaviria; Heunggongvirae; Uroviricota; Caudoviricetes; Wifcevirus"]:0.0):0.02109259):0.00400913,Escherichia_virus_VerenaGrendelmeier[&Organism="Escherichia_virus_YS2","Genetic Code"="Bacterial",Taxonomy="Viruses; Duplodnaviria; Heunggongvirae; Uroviricota; Caudoviricetes; Wifcevirus"]:0.03042288):0.01025329,Escherichia_phage_FEC19___tail_fiber_protein_CDS_translation[&Organism="Escherichia phage FEC19","Genetic Code"="Bacterial",Taxonomy="Viruses; Duplodnaviria; Heunggongvirae; Uroviricota; Caudoviricetes; Wifcevirus; Wifcevirus FEC19"]:0.01524654):0.041398,Tequintavirus_IrisVonRoten_distal_tail_fiber_protein[&Organism="Escherichia virus IrisVonRoten","Genetic Code"="Bacterial",Taxonomy="Viruses; Duplodnaviria; Heunggongvirae; Uroviricota; Caudoviricetes; Caudovirales; Demerecviridae; Markadamsvirinae; Tequintavirus; unclassified Tequintavirus"]:0.19461793):0.04662842,(Escherichia_phage_WFH___tail_fiber_protein_CDS_translation[&"% Acidic Amino Acids"=8.91%,"% Hydrophobic Amino Acids"=51.16%,"Genetic Code"="Bacterial",Description="Escherichia phage vB_EcoM_WFH, complete genome",Modified=Fri Oct 18 00:18:22 CEST 2024,Taxonomy="Viruses; Duplodnaviria; Heunggongvirae; Uroviricota; Caudoviricetes; Wifcevirus; Wifcevirus WFH","Extinction Coefficient"=123775.0,"Filename (Imported From)"="refs_wifce.gb",Created=Sun Aug 11 15:06:37 CEST 2024,URN="urn:local:.:pg-i2kxaah","Isoelectric Point"=5.381298065185547,"% Basic Amino Acids"=8.79%,"% AT-rich Amino Acids"=22.48%,"% Charged Amino Acids"=17.70%,db_xref="taxon:2508192",Organism="Escherichia phage vB_EcoM_WFH","Path (Imported From)"="C:\Users\Alexander Harms\Downloads","% GC-rich Amino Acids"=29.84%,Accession="NC_048194.1","Molecular Weight (kDa)"=82.73610088000022,"# Nucleotide Sequences With Quality"=0,Topology="linear","Charge at pH 7"=-8.474919384349693,"% Polar Uncharged Amino Acids"=32.82%,"Molecule Type"="AA"]:0.09803541,Escherichia_phage_WFC___tail_fiber_protein_CDS_translation[&Organism="Escherichia phage vB_EcoM_WFC","Genetic Code"="Bacterial",Taxonomy="Viruses; Duplodnaviria; Heunggongvirae; Uroviricota; Caudoviricetes; Wifcevirus; Wifcevirus WFC"]:0.14958711):0.0436187):0.10156074,((((Escherichia_virus_ManiMatter[&Organism="Escherichia_virus_NN16_09","Genetic Code"="Bacterial",Taxonomy="Viruses; Duplodnaviria; Heunggongvirae; Uroviricota; Caudoviricetes; Kuravirus"]:0.02309617,Escherichia_virus_KarlSchell[&Organism="Escherichia_virus_NN16_18","Genetic Code"="Bacterial",Taxonomy="Viruses; Duplodnaviria; Heunggongvirae; Uroviricota; Caudoviricetes; Kuravirus"]:0.01112635):0.03961123,Escherichia_virus_OliverMaurmann[&Organism="Escherichia_virus_NN16_04","Genetic Code"="Bacterial",Taxonomy="Viruses; Duplodnaviria; Heunggongvirae; Uroviricota; Caudoviricetes; Kuravirus"]:0.08124613):0.06034438,((Escherichia_virus_StefiGeyer[&Organism="Escherichia_virus_NN16_21","Genetic Code"="Bacterial",Taxonomy="Viruses; Duplodnaviria; Heunggongvirae; Uroviricota; Caudoviricetes; Kuravirus"]:0.13180839,Escherichia_virus_AidaStucki[&Organism="Escherichia_virus_NN16_12","Genetic Code"="Bacterial",Taxonomy="Viruses; Duplodnaviria; Heunggongvirae; Uroviricota; Caudoviricetes; Kuravirus"]:0.16762477):0.02488202,(Escherichia_virus_SkaterBoy[&Organism="Escherichia_virus_Luc14","Genetic Code"="Bacterial",Taxonomy="Viruses; Duplodnaviria; Heunggongvirae; Uroviricota; Caudoviricetes; Kuravirus"]:0.03272509,Escherichia_virus_JacquesWildberger[&Organism="Escherichia_virus_NN16_24","Genetic Code"="Bacterial",Taxonomy="Viruses; Duplodnaviria; Heunggongvirae; Uroviricota; Caudoviricetes; Kuravirus"]:0.03419607):0.1217885):0.02485913):0.05870503,(Escherichia_virus_AnnaHegner[&Organism="Escherichia_virus_EP1","Genetic Code"="Bacterial",Taxonomy="Viruses; Duplodnaviria; Heunggongvirae; Uroviricota; Caudoviricetes; Kuravirus"]:0.04823516,Escherichia_virus_LorandFenyves[&Organism="Escherichia_virus_YS13","Genetic Code"="Bacterial",Taxonomy="Viruses; Duplodnaviria; Heunggongvirae; Uroviricota; Caudoviricetes; Kuravirus"]:0.04430331):0.04084584):0.10761791):1.53908501,Escherichia_phage_ES17___ChW_repeats_and_cell_adhesion_domain_containing_protein_CDS_translation[&Organism="Escherichia phage ES17","Genetic Code"="Bacterial",Taxonomy="Viruses; Duplodnaviria; Heunggongvirae; Uroviricota; Caudoviricetes; Caudovirales; Podoviridae; Kuravirus; unclassified Kuravirus"]:0.21588604):0.06834541,(Escherichia_phage_EP335___putative_tail_fiber_protein_CDS_translation[&Organism="Escherichia phage EP335","Genetic Code"="Bacterial",Taxonomy="Viruses; Duplodnaviria; Heunggongvirae; Uroviricota; Caudoviricetes; Caudovirales; Podoviridae; Kuravirus; unclassified Kuravirus"]:0.1320022,Escherichia_phage_ECBP2___cell_adhesion_domain_protein_CDS_translation[&Organism="Escherichia phage ECBP2","Genetic Code"="Bacterial",Taxonomy="Viruses; Duplodnaviria; Heunggongvirae; Uroviricota; Caudoviricetes; Caudovirales; Podoviridae; Kuravirus"]:0.13383196):0.01442603):0.1284253,(Escherichia_phage_EcoN5___tail_fibers_protein_CDS_translation[&Organism="Escherichia phage vB_EcoP_EcoN5","Genetic Code"="Bacterial",Taxonomy="Viruses; Duplodnaviria; Heunggongvirae; Uroviricota; Caudoviricetes; Caudovirales; Podoviridae; Kuravirus; unclassified Kuravirus"]:0.01262776,Escherichia_virus_phiEco32___bacterial_surface_protein_CDS_translation[&Organism="Escherichia virus phiEco32","Genetic Code"="Bacterial",Taxonomy="Viruses; Duplodnaviria; Heunggongvirae; Uroviricota; Caudoviricetes; Caudovirales; Podoviridae; Kuravirus"]:0.01242092):0.00674378):0.00710498,Escherichia_phage_NJ01___bacterial_surface_protein_CDS_translation[&Organism="Escherichia phage NJ01","Genetic Code"="Bacterial",Taxonomy="Viruses; Duplodnaviria; Heunggongvirae; Uroviricota; Caudoviricetes; Caudovirales; Podoviridae; Kuravirus"]:0.01240326,Escherichia_phage_MN05___hypothetical_protein_CDS_translation[&Organism="Escherichia phage MN05","Genetic Code"="Bacterial",Taxonomy="Viruses; Duplodnaviria; Heunggongvirae; Uroviricota; Caudoviricetes; Caudovirales; Podoviridae; Kuravirus; unclassified Kuravirus"]:0.01268856);
	tree bootstrap_9 = [&U] (((((((((Escherichia_virus_VerenaGrendelmeier[&Organism="Escherichia_virus_YS2","Genetic Code"="Bacterial",Taxonomy="Viruses; Duplodnaviria; Heunggongvirae; Uroviricota; Caudoviricetes; Wifcevirus"]:0.00370011,((Escherichia_phage_FEC19___tail_fiber_protein_CDS_translation[&Organism="Escherichia phage FEC19","Genetic Code"="Bacterial",Taxonomy="Viruses; Duplodnaviria; Heunggongvirae; Uroviricota; Caudoviricetes; Wifcevirus; Wifcevirus FEC19"]:0.02645775,Escherichia_virus_HermannAdler[&Organism="Escherichia_virus_DMS14","Genetic Code"="Bacterial",Taxonomy="Viruses; Duplodnaviria; Heunggongvirae; Uroviricota; Caudoviricetes; Wifcevirus"]:0.00433912):0.00429625,Escherichia_virus_HansTraber[&Organism="Escherichia_virus_NG4w","Genetic Code"="Bacterial",Taxonomy="Viruses; Duplodnaviria; Heunggongvirae; Uroviricota; Caudoviricetes; Wifcevirus"]:0.00572509):0.00438166):0.02519573,(Shigella_phage_CWP003___putative_tail_fiber_protein_CDS_translation[&Organism="Shigella phage CWP003","Genetic Code"="Bacterial",Taxonomy="Viruses; Duplodnaviria; Heunggongvirae; Uroviricota; Caudoviricetes; Wifcevirus"]:0.00135727,Escherichia_virus_ManiWeber[&Organism="Escherichia_virus_EB17","Genetic Code"="Bacterial",Taxonomy="Viruses; Duplodnaviria; Heunggongvirae; Uroviricota; Caudoviricetes; Wifcevirus"]:0.00298162):0.01781921):0.0305814,(Escherichia_phage_WFC___tail_fiber_protein_CDS_translation[&Organism="Escherichia phage vB_EcoM_WFC","Genetic Code"="Bacterial",Taxonomy="Viruses; Duplodnaviria; Heunggongvirae; Uroviricota; Caudoviricetes; Wifcevirus; Wifcevirus WFC"]:0.12786095,Escherichia_phage_WFH___tail_fiber_protein_CDS_translation[&"% Acidic Amino Acids"=8.91%,"% Hydrophobic Amino Acids"=51.16%,"Genetic Code"="Bacterial",Description="Escherichia phage vB_EcoM_WFH, complete genome",Modified=Fri Oct 18 00:18:22 CEST 2024,Taxonomy="Viruses; Duplodnaviria; Heunggongvirae; Uroviricota; Caudoviricetes; Wifcevirus; Wifcevirus WFH","Extinction Coefficient"=123775.0,"Filename (Imported From)"="refs_wifce.gb",Created=Sun Aug 11 15:06:37 CEST 2024,URN="urn:local:.:pg-i2kxaah","Isoelectric Point"=5.381298065185547,"% Basic Amino Acids"=8.79%,"% AT-rich Amino Acids"=22.48%,"% Charged Amino Acids"=17.70%,db_xref="taxon:2508192",Organism="Escherichia phage vB_EcoM_WFH","Path (Imported From)"="C:\Users\Alexander Harms\Downloads","% GC-rich Amino Acids"=29.84%,Accession="NC_048194.1","Molecular Weight (kDa)"=82.73610088000022,"# Nucleotide Sequences With Quality"=0,Topology="linear","Charge at pH 7"=-8.474919384349693,"% Polar Uncharged Amino Acids"=32.82%,"Molecule Type"="AA"]:0.20819663):0.117027):0.05710245,Tequintavirus_IrisVonRoten_distal_tail_fiber_protein[&Organism="Escherichia virus IrisVonRoten","Genetic Code"="Bacterial",Taxonomy="Viruses; Duplodnaviria; Heunggongvirae; Uroviricota; Caudoviricetes; Caudovirales; Demerecviridae; Markadamsvirinae; Tequintavirus; unclassified Tequintavirus"]:0.17200532):0.11064803,(((((Escherichia_virus_JacquesWildberger[&Organism="Escherichia_virus_NN16_24","Genetic Code"="Bacterial",Taxonomy="Viruses; Duplodnaviria; Heunggongvirae; Uroviricota; Caudoviricetes; Kuravirus"]:0.04383459,Escherichia_virus_SkaterBoy[&Organism="Escherichia_virus_Luc14","Genetic Code"="Bacterial",Taxonomy="Viruses; Duplodnaviria; Heunggongvirae; Uroviricota; Caudoviricetes; Kuravirus"]:0.04434485):0.07019998,(Escherichia_virus_StefiGeyer[&Organism="Escherichia_virus_NN16_21","Genetic Code"="Bacterial",Taxonomy="Viruses; Duplodnaviria; Heunggongvirae; Uroviricota; Caudoviricetes; Kuravirus"]:0.12768959,Escherichia_virus_AidaStucki[&Organism="Escherichia_virus_NN16_12","Genetic Code"="Bacterial",Taxonomy="Viruses; Duplodnaviria; Heunggongvirae; Uroviricota; Caudoviricetes; Kuravirus"]:0.2150679):0.02009821):0.06344187,((Escherichia_virus_ManiMatter[&Organism="Escherichia_virus_NN16_09","Genetic Code"="Bacterial",Taxonomy="Viruses; Duplodnaviria; Heunggongvirae; Uroviricota; Caudoviricetes; Kuravirus"]:0.02211453,Escherichia_virus_OliverMaurmann[&Organism="Escherichia_virus_NN16_04","Genetic Code"="Bacterial",Taxonomy="Viruses; Duplodnaviria; Heunggongvirae; Uroviricota; Caudoviricetes; Kuravirus"]:0.0810122):0.01730647,Escherichia_virus_KarlSchell[&Organism="Escherichia_virus_NN16_18","Genetic Code"="Bacterial",Taxonomy="Viruses; Duplodnaviria; Heunggongvirae; Uroviricota; Caudoviricetes; Kuravirus"]:0.02243348):0.08658211):0.05909121,Escherichia_virus_AnnaHegner[&Organism="Escherichia_virus_EP1","Genetic Code"="Bacterial",Taxonomy="Viruses; Duplodnaviria; Heunggongvirae; Uroviricota; Caudoviricetes; Kuravirus"]:0.06003013):0.01498913,Escherichia_virus_LorandFenyves[&Organism="Escherichia_virus_YS13","Genetic Code"="Bacterial",Taxonomy="Viruses; Duplodnaviria; Heunggongvirae; Uroviricota; Caudoviricetes; Kuravirus"]:0.0510092):0.18502814):1.52015584,Escherichia_phage_ES17___ChW_repeats_and_cell_adhesion_domain_containing_protein_CDS_translation[&Organism="Escherichia phage ES17","Genetic Code"="Bacterial",Taxonomy="Viruses; Duplodnaviria; Heunggongvirae; Uroviricota; Caudoviricetes; Caudovirales; Podoviridae; Kuravirus; unclassified Kuravirus"]:0.20472985):0.08117183,(Escherichia_phage_EP335___putative_tail_fiber_protein_CDS_translation[&Organism="Escherichia phage EP335","Genetic Code"="Bacterial",Taxonomy="Viruses; Duplodnaviria; Heunggongvirae; Uroviricota; Caudoviricetes; Caudovirales; Podoviridae; Kuravirus; unclassified Kuravirus"]:0.10268936,Escherichia_phage_ECBP2___cell_adhesion_domain_protein_CDS_translation[&Organism="Escherichia phage ECBP2","Genetic Code"="Bacterial",Taxonomy="Viruses; Duplodnaviria; Heunggongvirae; Uroviricota; Caudoviricetes; Caudovirales; Podoviridae; Kuravirus"]:0.10411207):0.01957475):0.11267736,(Escherichia_phage_NJ01___bacterial_surface_protein_CDS_translation[&Organism="Escherichia phage NJ01","Genetic Code"="Bacterial",Taxonomy="Viruses; Duplodnaviria; Heunggongvirae; Uroviricota; Caudoviricetes; Caudovirales; Podoviridae; Kuravirus"]:0.01163235,Escherichia_phage_EcoN5___tail_fibers_protein_CDS_translation[&Organism="Escherichia phage vB_EcoP_EcoN5","Genetic Code"="Bacterial",Taxonomy="Viruses; Duplodnaviria; Heunggongvirae; Uroviricota; Caudoviricetes; Caudovirales; Podoviridae; Kuravirus; unclassified Kuravirus"]:0.01158173):0.000420):0.00444,Escherichia_virus_phiEco32___bacterial_surface_protein_CDS_translation[&Organism="Escherichia virus phiEco32","Genetic Code"="Bacterial",Taxonomy="Viruses; Duplodnaviria; Heunggongvirae; Uroviricota; Caudoviricetes; Caudovirales; Podoviridae; Kuravirus"]:0.00801657,Escherichia_phage_MN05___hypothetical_protein_CDS_translation[&Organism="Escherichia phage MN05","Genetic Code"="Bacterial",Taxonomy="Viruses; Duplodnaviria; Heunggongvirae; Uroviricota; Caudoviricetes; Caudovirales; Podoviridae; Kuravirus; unclassified Kuravirus"]:0.006461);
	tree bootstrap_10 = [&U] (((((((((((Escherichia_virus_HermannAdler[&Organism="Escherichia_virus_DMS14","Genetic Code"="Bacterial",Taxonomy="Viruses; Duplodnaviria; Heunggongvirae; Uroviricota; Caudoviricetes; Wifcevirus"]:0.00653485,(Escherichia_virus_VerenaGrendelmeier[&Organism="Escherichia_virus_YS2","Genetic Code"="Bacterial",Taxonomy="Viruses; Duplodnaviria; Heunggongvirae; Uroviricota; Caudoviricetes; Wifcevirus"]:0.01215455,Escherichia_virus_HansTraber[&Organism="Escherichia_virus_NG4w","Genetic Code"="Bacterial",Taxonomy="Viruses; Duplodnaviria; Heunggongvirae; Uroviricota; Caudoviricetes; Wifcevirus"]:0.00494762):0.00172649):0.00495051,(Escherichia_virus_ManiWeber[&Organism="Escherichia_virus_EB17","Genetic Code"="Bacterial",Taxonomy="Viruses; Duplodnaviria; Heunggongvirae; Uroviricota; Caudoviricetes; Wifcevirus"]:0.00741722,Shigella_phage_CWP003___putative_tail_fiber_protein_CDS_translation[&Organism="Shigella phage CWP003","Genetic Code"="Bacterial",Taxonomy="Viruses; Duplodnaviria; Heunggongvirae; Uroviricota; Caudoviricetes; Wifcevirus"]:0.00109539):0.01116655):0.01472255,Escherichia_phage_FEC19___tail_fiber_protein_CDS_translation[&Organism="Escherichia phage FEC19","Genetic Code"="Bacterial",Taxonomy="Viruses; Duplodnaviria; Heunggongvirae; Uroviricota; Caudoviricetes; Wifcevirus; Wifcevirus FEC19"]:0.01495616):0.00945819,Tequintavirus_IrisVonRoten_distal_tail_fiber_protein[&Organism="Escherichia virus IrisVonRoten","Genetic Code"="Bacterial",Taxonomy="Viruses; Duplodnaviria; Heunggongvirae; Uroviricota; Caudoviricetes; Caudovirales; Demerecviridae; Markadamsvirinae; Tequintavirus; unclassified Tequintavirus"]:0.25697886):0.07258424,(Escherichia_phage_WFC___tail_fiber_protein_CDS_translation[&Organism="Escherichia phage vB_EcoM_WFC","Genetic Code"="Bacterial",Taxonomy="Viruses; Duplodnaviria; Heunggongvirae; Uroviricota; Caudoviricetes; Wifcevirus; Wifcevirus WFC"]:0.13698775,Escherichia_phage_WFH___tail_fiber_protein_CDS_translation[&"% Acidic Amino Acids"=8.91%,"% Hydrophobic Amino Acids"=51.16%,"Genetic Code"="Bacterial",Description="Escherichia phage vB_EcoM_WFH, complete genome",Modified=Fri Oct 18 00:18:22 CEST 2024,Taxonomy="Viruses; Duplodnaviria; Heunggongvirae; Uroviricota; Caudoviricetes; Wifcevirus; Wifcevirus WFH","Extinction Coefficient"=123775.0,"Filename (Imported From)"="refs_wifce.gb",Created=Sun Aug 11 15:06:37 CEST 2024,URN="urn:local:.:pg-i2kxaah","Isoelectric Point"=5.381298065185547,"% Basic Amino Acids"=8.79%,"% AT-rich Amino Acids"=22.48%,"% Charged Amino Acids"=17.70%,db_xref="taxon:2508192",Organism="Escherichia phage vB_EcoM_WFH","Path (Imported From)"="C:\Users\Alexander Harms\Downloads","% GC-rich Amino Acids"=29.84%,Accession="NC_048194.1","Molecular Weight (kDa)"=82.73610088000022,"# Nucleotide Sequences With Quality"=0,Topology="linear","Charge at pH 7"=-8.474919384349693,"% Polar Uncharged Amino Acids"=32.82%,"Molecule Type"="AA"]:0.11912983):0.06513073):0.13011259,((Escherichia_virus_LorandFenyves[&Organism="Escherichia_virus_YS13","Genetic Code"="Bacterial",Taxonomy="Viruses; Duplodnaviria; Heunggongvirae; Uroviricota; Caudoviricetes; Kuravirus"]:0.04648842,Escherichia_virus_AnnaHegner[&Organism="Escherichia_virus_EP1","Genetic Code"="Bacterial",Taxonomy="Viruses; Duplodnaviria; Heunggongvirae; Uroviricota; Caudoviricetes; Kuravirus"]:0.05666088):0.03726265,(((Escherichia_virus_ManiMatter[&Organism="Escherichia_virus_NN16_09","Genetic Code"="Bacterial",Taxonomy="Viruses; Duplodnaviria; Heunggongvirae; Uroviricota; Caudoviricetes; Kuravirus"]:0.017281,Escherichia_virus_KarlSchell[&Organism="Escherichia_virus_NN16_18","Genetic Code"="Bacterial",Taxonomy="Viruses; Duplodnaviria; Heunggongvirae; Uroviricota; Caudoviricetes; Kuravirus"]:0.03956338):0.02743571,Escherichia_virus_OliverMaurmann[&Organism="Escherichia_virus_NN16_04","Genetic Code"="Bacterial",Taxonomy="Viruses; Duplodnaviria; Heunggongvirae; Uroviricota; Caudoviricetes; Kuravirus"]:0.08288786):0.09785998,((Escherichia_virus_AidaStucki[&Organism="Escherichia_virus_NN16_12","Genetic Code"="Bacterial",Taxonomy="Viruses; Duplodnaviria; Heunggongvirae; Uroviricota; Caudoviricetes; Kuravirus"]:0.21115718,Escherichia_virus_StefiGeyer[&Organism="Escherichia_virus_NN16_21","Genetic Code"="Bacterial",Taxonomy="Viruses; Duplodnaviria; Heunggongvirae; Uroviricota; Caudoviricetes; Kuravirus"]:0.12036806):0.01257493,(Escherichia_virus_SkaterBoy[&Organism="Escherichia_virus_Luc14","Genetic Code"="Bacterial",Taxonomy="Viruses; Duplodnaviria; Heunggongvirae; Uroviricota; Caudoviricetes; Kuravirus"]:0.0345079,Escherichia_virus_JacquesWildberger[&Organism="Escherichia_virus_NN16_24","Genetic Code"="Bacterial",Taxonomy="Viruses; Duplodnaviria; Heunggongvirae; Uroviricota; Caudoviricetes; Kuravirus"]:0.02824327):0.10815735):0.06756205):0.05262846):0.13828125):1.49713784,Escherichia_phage_ES17___ChW_repeats_and_cell_adhesion_domain_containing_protein_CDS_translation[&Organism="Escherichia phage ES17","Genetic Code"="Bacterial",Taxonomy="Viruses; Duplodnaviria; Heunggongvirae; Uroviricota; Caudoviricetes; Caudovirales; Podoviridae; Kuravirus; unclassified Kuravirus"]:0.22076448):0.10021514,(Escherichia_phage_EP335___putative_tail_fiber_protein_CDS_translation[&Organism="Escherichia phage EP335","Genetic Code"="Bacterial",Taxonomy="Viruses; Duplodnaviria; Heunggongvirae; Uroviricota; Caudoviricetes; Caudovirales; Podoviridae; Kuravirus; unclassified Kuravirus"]:0.11776642,Escherichia_phage_ECBP2___cell_adhesion_domain_protein_CDS_translation[&Organism="Escherichia phage ECBP2","Genetic Code"="Bacterial",Taxonomy="Viruses; Duplodnaviria; Heunggongvirae; Uroviricota; Caudoviricetes; Caudovirales; Podoviridae; Kuravirus"]:0.11972491):0.000724):0.10973231,Escherichia_virus_phiEco32___bacterial_surface_protein_CDS_translation[&Organism="Escherichia virus phiEco32","Genetic Code"="Bacterial",Taxonomy="Viruses; Duplodnaviria; Heunggongvirae; Uroviricota; Caudoviricetes; Caudovirales; Podoviridae; Kuravirus"]:0.01254597):0.00162024,Escherichia_phage_EcoN5___tail_fibers_protein_CDS_translation[&Organism="Escherichia phage vB_EcoP_EcoN5","Genetic Code"="Bacterial",Taxonomy="Viruses; Duplodnaviria; Heunggongvirae; Uroviricota; Caudoviricetes; Caudovirales; Podoviridae; Kuravirus; unclassified Kuravirus"]:0.01122962):0.00583327,Escherichia_phage_MN05___hypothetical_protein_CDS_translation[&Organism="Escherichia phage MN05","Genetic Code"="Bacterial",Taxonomy="Viruses; Duplodnaviria; Heunggongvirae; Uroviricota; Caudoviricetes; Caudovirales; Podoviridae; Kuravirus; unclassified Kuravirus"]:0.0059186,Escherichia_phage_NJ01___bacterial_surface_protein_CDS_translation[&Organism="Escherichia phage NJ01","Genetic Code"="Bacterial",Taxonomy="Viruses; Duplodnaviria; Heunggongvirae; Uroviricota; Caudoviricetes; Caudovirales; Podoviridae; Kuravirus"]:0.00561242);
	tree bootstrap_11 = [&U] ((((((((((Escherichia_virus_HansTraber[&Organism="Escherichia_virus_NG4w","Genetic Code"="Bacterial",Taxonomy="Viruses; Duplodnaviria; Heunggongvirae; Uroviricota; Caudoviricetes; Wifcevirus"]:0.00413283,(Escherichia_phage_FEC19___tail_fiber_protein_CDS_translation[&Organism="Escherichia phage FEC19","Genetic Code"="Bacterial",Taxonomy="Viruses; Duplodnaviria; Heunggongvirae; Uroviricota; Caudoviricetes; Wifcevirus; Wifcevirus FEC19"]:0.01580777,Escherichia_virus_HermannAdler[&Organism="Escherichia_virus_DMS14","Genetic Code"="Bacterial",Taxonomy="Viruses; Duplodnaviria; Heunggongvirae; Uroviricota; Caudoviricetes; Wifcevirus"]:0.000394):0.00356212):0.00342484,Escherichia_virus_VerenaGrendelmeier[&Organism="Escherichia_virus_YS2","Genetic Code"="Bacterial",Taxonomy="Viruses; Duplodnaviria; Heunggongvirae; Uroviricota; Caudoviricetes; Wifcevirus"]:0.00543387):0.00588717,(Shigella_phage_CWP003___putative_tail_fiber_protein_CDS_translation[&Organism="Shigella phage CWP003","Genetic Code"="Bacterial",Taxonomy="Viruses; Duplodnaviria; Heunggongvirae; Uroviricota; Caudoviricetes; Wifcevirus"]:0.0,Escherichia_virus_ManiWeber[&Organism="Escherichia_virus_EB17","Genetic Code"="Bacterial",Taxonomy="Viruses; Duplodnaviria; Heunggongvirae; Uroviricota; Caudoviricetes; Wifcevirus"]:0.0):0.01520011):0.04142427,Tequintavirus_IrisVonRoten_distal_tail_fiber_protein[&Organism="Escherichia virus IrisVonRoten","Genetic Code"="Bacterial",Taxonomy="Viruses; Duplodnaviria; Heunggongvirae; Uroviricota; Caudoviricetes; Caudovirales; Demerecviridae; Markadamsvirinae; Tequintavirus; unclassified Tequintavirus"]:0.15902185):0.06844062,(Escherichia_phage_WFC___tail_fiber_protein_CDS_translation[&Organism="Escherichia phage vB_EcoM_WFC","Genetic Code"="Bacterial",Taxonomy="Viruses; Duplodnaviria; Heunggongvirae; Uroviricota; Caudoviricetes; Wifcevirus; Wifcevirus WFC"]:0.14626472,Escherichia_phage_WFH___tail_fiber_protein_CDS_translation[&"% Acidic Amino Acids"=8.91%,"% Hydrophobic Amino Acids"=51.16%,"Genetic Code"="Bacterial",Description="Escherichia phage vB_EcoM_WFH, complete genome",Modified=Fri Oct 18 00:18:22 CEST 2024,Taxonomy="Viruses; Duplodnaviria; Heunggongvirae; Uroviricota; Caudoviricetes; Wifcevirus; Wifcevirus WFH","Extinction Coefficient"=123775.0,"Filename (Imported From)"="refs_wifce.gb",Created=Sun Aug 11 15:06:37 CEST 2024,URN="urn:local:.:pg-i2kxaah","Isoelectric Point"=5.381298065185547,"% Basic Amino Acids"=8.79%,"% AT-rich Amino Acids"=22.48%,"% Charged Amino Acids"=17.70%,db_xref="taxon:2508192",Organism="Escherichia phage vB_EcoM_WFH","Path (Imported From)"="C:\Users\Alexander Harms\Downloads","% GC-rich Amino Acids"=29.84%,Accession="NC_048194.1","Molecular Weight (kDa)"=82.73610088000022,"# Nucleotide Sequences With Quality"=0,Topology="linear","Charge at pH 7"=-8.474919384349693,"% Polar Uncharged Amino Acids"=32.82%,"Molecule Type"="AA"]:0.12434996):0.02715569):0.11564541,((((Escherichia_virus_JacquesWildberger[&Organism="Escherichia_virus_NN16_24","Genetic Code"="Bacterial",Taxonomy="Viruses; Duplodnaviria; Heunggongvirae; Uroviricota; Caudoviricetes; Kuravirus"]:0.04543062,Escherichia_virus_SkaterBoy[&Organism="Escherichia_virus_Luc14","Genetic Code"="Bacterial",Taxonomy="Viruses; Duplodnaviria; Heunggongvirae; Uroviricota; Caudoviricetes; Kuravirus"]:0.05705912):0.08877325,(Escherichia_virus_StefiGeyer[&Organism="Escherichia_virus_NN16_21","Genetic Code"="Bacterial",Taxonomy="Viruses; Duplodnaviria; Heunggongvirae; Uroviricota; Caudoviricetes; Kuravirus"]:0.14483265,Escherichia_virus_AidaStucki[&Organism="Escherichia_virus_NN16_12","Genetic Code"="Bacterial",Taxonomy="Viruses; Duplodnaviria; Heunggongvirae; Uroviricota; Caudoviricetes; Kuravirus"]:0.15631332):0.03174681):0.0412416,(Escherichia_virus_OliverMaurmann[&Organism="Escherichia_virus_NN16_04","Genetic Code"="Bacterial",Taxonomy="Viruses; Duplodnaviria; Heunggongvirae; Uroviricota; Caudoviricetes; Kuravirus"]:0.09238916,(Escherichia_virus_ManiMatter[&Organism="Escherichia_virus_NN16_09","Genetic Code"="Bacterial",Taxonomy="Viruses; Duplodnaviria; Heunggongvirae; Uroviricota; Caudoviricetes; Kuravirus"]:0.02819679,Escherichia_virus_KarlSchell[&Organism="Escherichia_virus_NN16_18","Genetic Code"="Bacterial",Taxonomy="Viruses; Duplodnaviria; Heunggongvirae; Uroviricota; Caudoviricetes; Kuravirus"]:0.03847788):0.0350209):0.08884892):0.03582382,(Escherichia_virus_AnnaHegner[&Organism="Escherichia_virus_EP1","Genetic Code"="Bacterial",Taxonomy="Viruses; Duplodnaviria; Heunggongvirae; Uroviricota; Caudoviricetes; Kuravirus"]:0.04950861,Escherichia_virus_LorandFenyves[&Organism="Escherichia_virus_YS13","Genetic Code"="Bacterial",Taxonomy="Viruses; Duplodnaviria; Heunggongvirae; Uroviricota; Caudoviricetes; Kuravirus"]:0.03474762):0.05664266):0.10591387):1.53490819,Escherichia_phage_ES17___ChW_repeats_and_cell_adhesion_domain_containing_protein_CDS_translation[&Organism="Escherichia phage ES17","Genetic Code"="Bacterial",Taxonomy="Viruses; Duplodnaviria; Heunggongvirae; Uroviricota; Caudoviricetes; Caudovirales; Podoviridae; Kuravirus; unclassified Kuravirus"]:0.20415577):0.06805179,(Escherichia_phage_ECBP2___cell_adhesion_domain_protein_CDS_translation[&Organism="Escherichia phage ECBP2","Genetic Code"="Bacterial",Taxonomy="Viruses; Duplodnaviria; Heunggongvirae; Uroviricota; Caudoviricetes; Caudovirales; Podoviridae; Kuravirus"]:0.10770053,Escherichia_phage_EP335___putative_tail_fiber_protein_CDS_translation[&Organism="Escherichia phage EP335","Genetic Code"="Bacterial",Taxonomy="Viruses; Duplodnaviria; Heunggongvirae; Uroviricota; Caudoviricetes; Caudovirales; Podoviridae; Kuravirus; unclassified Kuravirus"]:0.10630895):0.02747016):0.12660108,(Escherichia_virus_phiEco32___bacterial_surface_protein_CDS_translation[&Organism="Escherichia virus phiEco32","Genetic Code"="Bacterial",Taxonomy="Viruses; Duplodnaviria; Heunggongvirae; Uroviricota; Caudoviricetes; Caudovirales; Podoviridae; Kuravirus"]:0.00910515,Escherichia_phage_EcoN5___tail_fibers_protein_CDS_translation[&Organism="Escherichia phage vB_EcoP_EcoN5","Genetic Code"="Bacterial",Taxonomy="Viruses; Duplodnaviria; Heunggongvirae; Uroviricota; Caudoviricetes; Caudovirales; Podoviridae; Kuravirus; unclassified Kuravirus"]:0.0082946):0.00308267):0.0098538,Escherichia_phage_NJ01___bacterial_surface_protein_CDS_translation[&Organism="Escherichia phage NJ01","Genetic Code"="Bacterial",Taxonomy="Viruses; Duplodnaviria; Heunggongvirae; Uroviricota; Caudoviricetes; Caudovirales; Podoviridae; Kuravirus"]:0.00299907,Escherichia_phage_MN05___hypothetical_protein_CDS_translation[&Organism="Escherichia phage MN05","Genetic Code"="Bacterial",Taxonomy="Viruses; Duplodnaviria; Heunggongvirae; Uroviricota; Caudoviricetes; Caudovirales; Podoviridae; Kuravirus; unclassified Kuravirus"]:0.00276552);
	tree bootstrap_12 = [&U] ((((((((((Shigella_phage_CWP003___putative_tail_fiber_protein_CDS_translation[&Organism="Shigella phage CWP003","Genetic Code"="Bacterial",Taxonomy="Viruses; Duplodnaviria; Heunggongvirae; Uroviricota; Caudoviricetes; Wifcevirus"]:0.00587318,Escherichia_virus_ManiWeber[&Organism="Escherichia_virus_EB17","Genetic Code"="Bacterial",Taxonomy="Viruses; Duplodnaviria; Heunggongvirae; Uroviricota; Caudoviricetes; Wifcevirus"]:0.00773737):0.01724453,(((Escherichia_virus_HansTraber[&Organism="Escherichia_virus_NG4w","Genetic Code"="Bacterial",Taxonomy="Viruses; Duplodnaviria; Heunggongvirae; Uroviricota; Caudoviricetes; Wifcevirus"]:0.00345222,Escherichia_virus_HermannAdler[&Organism="Escherichia_virus_DMS14","Genetic Code"="Bacterial",Taxonomy="Viruses; Duplodnaviria; Heunggongvirae; Uroviricota; Caudoviricetes; Wifcevirus"]:0.00559978):0.01985932,Escherichia_virus_VerenaGrendelmeier[&Organism="Escherichia_virus_YS2","Genetic Code"="Bacterial",Taxonomy="Viruses; Duplodnaviria; Heunggongvirae; Uroviricota; Caudoviricetes; Wifcevirus"]:0.0209073):0.01509533,Escherichia_phage_FEC19___tail_fiber_protein_CDS_translation[&Organism="Escherichia phage FEC19","Genetic Code"="Bacterial",Taxonomy="Viruses; Duplodnaviria; Heunggongvirae; Uroviricota; Caudoviricetes; Wifcevirus; Wifcevirus FEC19"]:0.01853124):0.01428784):0.05368633,Tequintavirus_IrisVonRoten_distal_tail_fiber_protein[&Organism="Escherichia virus IrisVonRoten","Genetic Code"="Bacterial",Taxonomy="Viruses; Duplodnaviria; Heunggongvirae; Uroviricota; Caudoviricetes; Caudovirales; Demerecviridae; Markadamsvirinae; Tequintavirus; unclassified Tequintavirus"]:0.25262203):0.06658831,(Escherichia_phage_WFH___tail_fiber_protein_CDS_translation[&"% Acidic Amino Acids"=8.91%,"% Hydrophobic Amino Acids"=51.16%,"Genetic Code"="Bacterial",Description="Escherichia phage vB_EcoM_WFH, complete genome",Modified=Fri Oct 18 00:18:22 CEST 2024,Taxonomy="Viruses; Duplodnaviria; Heunggongvirae; Uroviricota; Caudoviricetes; Wifcevirus; Wifcevirus WFH","Extinction Coefficient"=123775.0,"Filename (Imported From)"="refs_wifce.gb",Created=Sun Aug 11 15:06:37 CEST 2024,URN="urn:local:.:pg-i2kxaah","Isoelectric Point"=5.381298065185547,"% Basic Amino Acids"=8.79%,"% AT-rich Amino Acids"=22.48%,"% Charged Amino Acids"=17.70%,db_xref="taxon:2508192",Organism="Escherichia phage vB_EcoM_WFH","Path (Imported From)"="C:\Users\Alexander Harms\Downloads","% GC-rich Amino Acids"=29.84%,Accession="NC_048194.1","Molecular Weight (kDa)"=82.73610088000022,"# Nucleotide Sequences With Quality"=0,Topology="linear","Charge at pH 7"=-8.474919384349693,"% Polar Uncharged Amino Acids"=32.82%,"Molecule Type"="AA"]:0.19994527,Escherichia_phage_WFC___tail_fiber_protein_CDS_translation[&Organism="Escherichia phage vB_EcoM_WFC","Genetic Code"="Bacterial",Taxonomy="Viruses; Duplodnaviria; Heunggongvirae; Uroviricota; Caudoviricetes; Wifcevirus; Wifcevirus WFC"]:0.15365769):0.01479774):0.0687443,(((Escherichia_virus_OliverMaurmann[&Organism="Escherichia_virus_NN16_04","Genetic Code"="Bacterial",Taxonomy="Viruses; Duplodnaviria; Heunggongvirae; Uroviricota; Caudoviricetes; Kuravirus"]:0.09205226,(Escherichia_virus_ManiMatter[&Organism="Escherichia_virus_NN16_09","Genetic Code"="Bacterial",Taxonomy="Viruses; Duplodnaviria; Heunggongvirae; Uroviricota; Caudoviricetes; Kuravirus"]:0.02150794,Escherichia_virus_KarlSchell[&Organism="Escherichia_virus_NN16_18","Genetic Code"="Bacterial",Taxonomy="Viruses; Duplodnaviria; Heunggongvirae; Uroviricota; Caudoviricetes; Kuravirus"]:0.02335947):0.02214323):0.09989738,(((Escherichia_virus_JacquesWildberger[&Organism="Escherichia_virus_NN16_24","Genetic Code"="Bacterial",Taxonomy="Viruses; Duplodnaviria; Heunggongvirae; Uroviricota; Caudoviricetes; Kuravirus"]:0.0385057,Escherichia_virus_SkaterBoy[&Organism="Escherichia_virus_Luc14","Genetic Code"="Bacterial",Taxonomy="Viruses; Duplodnaviria; Heunggongvirae; Uroviricota; Caudoviricetes; Kuravirus"]:0.04920988):0.066146,Escherichia_virus_AidaStucki[&Organism="Escherichia_virus_NN16_12","Genetic Code"="Bacterial",Taxonomy="Viruses; Duplodnaviria; Heunggongvirae; Uroviricota; Caudoviricetes; Kuravirus"]:0.19785902):0.0253659,Escherichia_virus_StefiGeyer[&Organism="Escherichia_virus_NN16_21","Genetic Code"="Bacterial",Taxonomy="Viruses; Duplodnaviria; Heunggongvirae; Uroviricota; Caudoviricetes; Kuravirus"]:0.12971796):0.05701133):0.03426703,(Escherichia_virus_LorandFenyves[&Organism="Escherichia_virus_YS13","Genetic Code"="Bacterial",Taxonomy="Viruses; Duplodnaviria; Heunggongvirae; Uroviricota; Caudoviricetes; Kuravirus"]:0.05319217,Escherichia_virus_AnnaHegner[&Organism="Escherichia_virus_EP1","Genetic Code"="Bacterial",Taxonomy="Viruses; Duplodnaviria; Heunggongvirae; Uroviricota; Caudoviricetes; Kuravirus"]:0.04924419):0.04562214):0.10683818):1.5370068,Escherichia_phage_ES17___ChW_repeats_and_cell_adhesion_domain_containing_protein_CDS_translation[&Organism="Escherichia phage ES17","Genetic Code"="Bacterial",Taxonomy="Viruses; Duplodnaviria; Heunggongvirae; Uroviricota; Caudoviricetes; Caudovirales; Podoviridae; Kuravirus; unclassified Kuravirus"]:0.20682487):0.09198234,(Escherichia_phage_EP335___putative_tail_fiber_protein_CDS_translation[&Organism="Escherichia phage EP335","Genetic Code"="Bacterial",Taxonomy="Viruses; Duplodnaviria; Heunggongvirae; Uroviricota; Caudoviricetes; Caudovirales; Podoviridae; Kuravirus; unclassified Kuravirus"]:0.10146919,Escherichia_phage_ECBP2___cell_adhesion_domain_protein_CDS_translation[&Organism="Escherichia phage ECBP2","Genetic Code"="Bacterial",Taxonomy="Viruses; Duplodnaviria; Heunggongvirae; Uroviricota; Caudoviricetes; Caudovirales; Podoviridae; Kuravirus"]:0.10331938):0.011169):0.10324934,Escherichia_virus_phiEco32___bacterial_surface_protein_CDS_translation[&Organism="Escherichia virus phiEco32","Genetic Code"="Bacterial",Taxonomy="Viruses; Duplodnaviria; Heunggongvirae; Uroviricota; Caudoviricetes; Caudovirales; Podoviridae; Kuravirus"]:0.01354223):0.0054071,Escherichia_phage_EcoN5___tail_fibers_protein_CDS_translation[&Organism="Escherichia phage vB_EcoP_EcoN5","Genetic Code"="Bacterial",Taxonomy="Viruses; Duplodnaviria; Heunggongvirae; Uroviricota; Caudoviricetes; Caudovirales; Podoviridae; Kuravirus; unclassified Kuravirus"]:0.00878664):0.00279097,Escherichia_phage_MN05___hypothetical_protein_CDS_translation[&Organism="Escherichia phage MN05","Genetic Code"="Bacterial",Taxonomy="Viruses; Duplodnaviria; Heunggongvirae; Uroviricota; Caudoviricetes; Caudovirales; Podoviridae; Kuravirus; unclassified Kuravirus"]:0.00535398,Escherichia_phage_NJ01___bacterial_surface_protein_CDS_translation[&Organism="Escherichia phage NJ01","Genetic Code"="Bacterial",Taxonomy="Viruses; Duplodnaviria; Heunggongvirae; Uroviricota; Caudoviricetes; Caudovirales; Podoviridae; Kuravirus"]:0.00614389);
	tree bootstrap_13 = [&U] (((((((((Escherichia_phage_FEC19___tail_fiber_protein_CDS_translation[&Organism="Escherichia phage FEC19","Genetic Code"="Bacterial",Taxonomy="Viruses; Duplodnaviria; Heunggongvirae; Uroviricota; Caudoviricetes; Wifcevirus; Wifcevirus FEC19"]:0.01641487,((Escherichia_virus_VerenaGrendelmeier[&Organism="Escherichia_virus_YS2","Genetic Code"="Bacterial",Taxonomy="Viruses; Duplodnaviria; Heunggongvirae; Uroviricota; Caudoviricetes; Wifcevirus"]:0.02896448,(Shigella_phage_CWP003___putative_tail_fiber_protein_CDS_translation[&Organism="Shigella phage CWP003","Genetic Code"="Bacterial",Taxonomy="Viruses; Duplodnaviria; Heunggongvirae; Uroviricota; Caudoviricetes; Wifcevirus"]:0.00160896,Escherichia_virus_ManiWeber[&Organism="Escherichia_virus_EB17","Genetic Code"="Bacterial",Taxonomy="Viruses; Duplodnaviria; Heunggongvirae; Uroviricota; Caudoviricetes; Wifcevirus"]:0.02067684):0.00545681):0.00688038,(Escherichia_virus_HansTraber[&Organism="Escherichia_virus_NG4w","Genetic Code"="Bacterial",Taxonomy="Viruses; Duplodnaviria; Heunggongvirae; Uroviricota; Caudoviricetes; Wifcevirus"]:0.00805155,Escherichia_virus_HermannAdler[&Organism="Escherichia_virus_DMS14","Genetic Code"="Bacterial",Taxonomy="Viruses; Duplodnaviria; Heunggongvirae; Uroviricota; Caudoviricetes; Wifcevirus"]:0.0052571):0.00879024):0.00496388):0.03381106,(Escherichia_phage_WFC___tail_fiber_protein_CDS_translation[&Organism="Escherichia phage vB_EcoM_WFC","Genetic Code"="Bacterial",Taxonomy="Viruses; Duplodnaviria; Heunggongvirae; Uroviricota; Caudoviricetes; Wifcevirus; Wifcevirus WFC"]:0.20817232,Escherichia_phage_WFH___tail_fiber_protein_CDS_translation[&"% Acidic Amino Acids"=8.91%,"% Hydrophobic Amino Acids"=51.16%,"Genetic Code"="Bacterial",Description="Escherichia phage vB_EcoM_WFH, complete genome",Modified=Fri Oct 18 00:18:22 CEST 2024,Taxonomy="Viruses; Duplodnaviria; Heunggongvirae; Uroviricota; Caudoviricetes; Wifcevirus; Wifcevirus WFH","Extinction Coefficient"=123775.0,"Filename (Imported From)"="refs_wifce.gb",Created=Sun Aug 11 15:06:37 CEST 2024,URN="urn:local:.:pg-i2kxaah","Isoelectric Point"=5.381298065185547,"% Basic Amino Acids"=8.79%,"% AT-rich Amino Acids"=22.48%,"% Charged Amino Acids"=17.70%,db_xref="taxon:2508192",Organism="Escherichia phage vB_EcoM_WFH","Path (Imported From)"="C:\Users\Alexander Harms\Downloads","% GC-rich Amino Acids"=29.84%,Accession="NC_048194.1","Molecular Weight (kDa)"=82.73610088000022,"# Nucleotide Sequences With Quality"=0,Topology="linear","Charge at pH 7"=-8.474919384349693,"% Polar Uncharged Amino Acids"=32.82%,"Molecule Type"="AA"]:0.2487461):0.12959892):0.10983676,Tequintavirus_IrisVonRoten_distal_tail_fiber_protein[&Organism="Escherichia virus IrisVonRoten","Genetic Code"="Bacterial",Taxonomy="Viruses; Duplodnaviria; Heunggongvirae; Uroviricota; Caudoviricetes; Caudovirales; Demerecviridae; Markadamsvirinae; Tequintavirus; unclassified Tequintavirus"]:0.17881686):0.09510493,((((Escherichia_virus_StefiGeyer[&Organism="Escherichia_virus_NN16_21","Genetic Code"="Bacterial",Taxonomy="Viruses; Duplodnaviria; Heunggongvirae; Uroviricota; Caudoviricetes; Kuravirus"]:0.18760369,Escherichia_virus_AidaStucki[&Organism="Escherichia_virus_NN16_12","Genetic Code"="Bacterial",Taxonomy="Viruses; Duplodnaviria; Heunggongvirae; Uroviricota; Caudoviricetes; Kuravirus"]:0.20768869):0.04740129,(Escherichia_virus_JacquesWildberger[&Organism="Escherichia_virus_NN16_24","Genetic Code"="Bacterial",Taxonomy="Viruses; Duplodnaviria; Heunggongvirae; Uroviricota; Caudoviricetes; Kuravirus"]:0.07014754,Escherichia_virus_SkaterBoy[&Organism="Escherichia_virus_Luc14","Genetic Code"="Bacterial",Taxonomy="Viruses; Duplodnaviria; Heunggongvirae; Uroviricota; Caudoviricetes; Kuravirus"]:0.06249833):0.13845436):0.10435706,((Escherichia_virus_ManiMatter[&Organism="Escherichia_virus_NN16_09","Genetic Code"="Bacterial",Taxonomy="Viruses; Duplodnaviria; Heunggongvirae; Uroviricota; Caudoviricetes; Kuravirus"]:0.01547714,Escherichia_virus_KarlSchell[&Organism="Escherichia_virus_NN16_18","Genetic Code"="Bacterial",Taxonomy="Viruses; Duplodnaviria; Heunggongvirae; Uroviricota; Caudoviricetes; Kuravirus"]:0.03982116):0.04869268,Escherichia_virus_OliverMaurmann[&Organism="Escherichia_virus_NN16_04","Genetic Code"="Bacterial",Taxonomy="Viruses; Duplodnaviria; Heunggongvirae; Uroviricota; Caudoviricetes; Kuravirus"]:0.0902403):0.1911683):0.12210314,(Escherichia_virus_AnnaHegner[&Organism="Escherichia_virus_EP1","Genetic Code"="Bacterial",Taxonomy="Viruses; Duplodnaviria; Heunggongvirae; Uroviricota; Caudoviricetes; Kuravirus"]:0.06322141,Escherichia_virus_LorandFenyves[&Organism="Escherichia_virus_YS13","Genetic Code"="Bacterial",Taxonomy="Viruses; Duplodnaviria; Heunggongvirae; Uroviricota; Caudoviricetes; Kuravirus"]:0.05278401):0.04888249):0.13119169):1.46165233,Escherichia_phage_ES17___ChW_repeats_and_cell_adhesion_domain_containing_protein_CDS_translation[&Organism="Escherichia phage ES17","Genetic Code"="Bacterial",Taxonomy="Viruses; Duplodnaviria; Heunggongvirae; Uroviricota; Caudoviricetes; Caudovirales; Podoviridae; Kuravirus; unclassified Kuravirus"]:0.2184657):0.09961335,(Escherichia_phage_EP335___putative_tail_fiber_protein_CDS_translation[&Organism="Escherichia phage EP335","Genetic Code"="Bacterial",Taxonomy="Viruses; Duplodnaviria; Heunggongvirae; Uroviricota; Caudoviricetes; Caudovirales; Podoviridae; Kuravirus; unclassified Kuravirus"]:0.10954118,Escherichia_phage_ECBP2___cell_adhesion_domain_protein_CDS_translation[&Organism="Escherichia phage ECBP2","Genetic Code"="Bacterial",Taxonomy="Viruses; Duplodnaviria; Heunggongvirae; Uroviricota; Caudoviricetes; Caudovirales; Podoviridae; Kuravirus"]:0.10856623):0.00898706):0.10920656,Escherichia_virus_phiEco32___bacterial_surface_protein_CDS_translation[&Organism="Escherichia virus phiEco32","Genetic Code"="Bacterial",Taxonomy="Viruses; Duplodnaviria; Heunggongvirae; Uroviricota; Caudoviricetes; Caudovirales; Podoviridae; Kuravirus"]:0.01121036):0.000707,Escherichia_phage_MN05___hypothetical_protein_CDS_translation[&Organism="Escherichia phage MN05","Genetic Code"="Bacterial",Taxonomy="Viruses; Duplodnaviria; Heunggongvirae; Uroviricota; Caudoviricetes; Caudovirales; Podoviridae; Kuravirus; unclassified Kuravirus"]:0.00994075):0.00479065,Escherichia_phage_NJ01___bacterial_surface_protein_CDS_translation[&Organism="Escherichia phage NJ01","Genetic Code"="Bacterial",Taxonomy="Viruses; Duplodnaviria; Heunggongvirae; Uroviricota; Caudoviricetes; Caudovirales; Podoviridae; Kuravirus"]:0.00559275,Escherichia_phage_EcoN5___tail_fibers_protein_CDS_translation[&Organism="Escherichia phage vB_EcoP_EcoN5","Genetic Code"="Bacterial",Taxonomy="Viruses; Duplodnaviria; Heunggongvirae; Uroviricota; Caudoviricetes; Caudovirales; Podoviridae; Kuravirus; unclassified Kuravirus"]:0.0061069);
	tree bootstrap_14 = [&U] ((((((((((Escherichia_virus_VerenaGrendelmeier[&Organism="Escherichia_virus_YS2","Genetic Code"="Bacterial",Taxonomy="Viruses; Duplodnaviria; Heunggongvirae; Uroviricota; Caudoviricetes; Wifcevirus"]:0.00704099,(Escherichia_virus_HermannAdler[&Organism="Escherichia_virus_DMS14","Genetic Code"="Bacterial",Taxonomy="Viruses; Duplodnaviria; Heunggongvirae; Uroviricota; Caudoviricetes; Wifcevirus"]:0.0024017,Escherichia_virus_HansTraber[&Organism="Escherichia_virus_NG4w","Genetic Code"="Bacterial",Taxonomy="Viruses; Duplodnaviria; Heunggongvirae; Uroviricota; Caudoviricetes; Wifcevirus"]:0.00566458):0.00988138):0.01256067,(Escherichia_phage_FEC19___tail_fiber_protein_CDS_translation[&Organism="Escherichia phage FEC19","Genetic Code"="Bacterial",Taxonomy="Viruses; Duplodnaviria; Heunggongvirae; Uroviricota; Caudoviricetes; Wifcevirus; Wifcevirus FEC19"]:0.00627414,Tequintavirus_IrisVonRoten_distal_tail_fiber_protein[&Organism="Escherichia virus IrisVonRoten","Genetic Code"="Bacterial",Taxonomy="Viruses; Duplodnaviria; Heunggongvirae; Uroviricota; Caudoviricetes; Caudovirales; Demerecviridae; Markadamsvirinae; Tequintavirus; unclassified Tequintavirus"]:0.22171835):0.01588663):0.04464451,(Shigella_phage_CWP003___putative_tail_fiber_protein_CDS_translation[&Organism="Shigella phage CWP003","Genetic Code"="Bacterial",Taxonomy="Viruses; Duplodnaviria; Heunggongvirae; Uroviricota; Caudoviricetes; Wifcevirus"]:0.00152342,Escherichia_virus_ManiWeber[&Organism="Escherichia_virus_EB17","Genetic Code"="Bacterial",Taxonomy="Viruses; Duplodnaviria; Heunggongvirae; Uroviricota; Caudoviricetes; Wifcevirus"]:0.00654286):0.02185384):0.07426806,(Escherichia_phage_WFH___tail_fiber_protein_CDS_translation[&"% Acidic Amino Acids"=8.91%,"% Hydrophobic Amino Acids"=51.16%,"Genetic Code"="Bacterial",Description="Escherichia phage vB_EcoM_WFH, complete genome",Modified=Fri Oct 18 00:18:22 CEST 2024,Taxonomy="Viruses; Duplodnaviria; Heunggongvirae; Uroviricota; Caudoviricetes; Wifcevirus; Wifcevirus WFH","Extinction Coefficient"=123775.0,"Filename (Imported From)"="refs_wifce.gb",Created=Sun Aug 11 15:06:37 CEST 2024,URN="urn:local:.:pg-i2kxaah","Isoelectric Point"=5.381298065185547,"% Basic Amino Acids"=8.79%,"% AT-rich Amino Acids"=22.48%,"% Charged Amino Acids"=17.70%,db_xref="taxon:2508192",Organism="Escherichia phage vB_EcoM_WFH","Path (Imported From)"="C:\Users\Alexander Harms\Downloads","% GC-rich Amino Acids"=29.84%,Accession="NC_048194.1","Molecular Weight (kDa)"=82.73610088000022,"# Nucleotide Sequences With Quality"=0,Topology="linear","Charge at pH 7"=-8.474919384349693,"% Polar Uncharged Amino Acids"=32.82%,"Molecule Type"="AA"]:0.10235037,Escherichia_phage_WFC___tail_fiber_protein_CDS_translation[&Organism="Escherichia phage vB_EcoM_WFC","Genetic Code"="Bacterial",Taxonomy="Viruses; Duplodnaviria; Heunggongvirae; Uroviricota; Caudoviricetes; Wifcevirus; Wifcevirus WFC"]:0.12195186):0.05735243):0.11187978,((((Escherichia_virus_AidaStucki[&Organism="Escherichia_virus_NN16_12","Genetic Code"="Bacterial",Taxonomy="Viruses; Duplodnaviria; Heunggongvirae; Uroviricota; Caudoviricetes; Kuravirus"]:0.19731662,Escherichia_virus_StefiGeyer[&Organism="Escherichia_virus_NN16_21","Genetic Code"="Bacterial",Taxonomy="Viruses; Duplodnaviria; Heunggongvirae; Uroviricota; Caudoviricetes; Kuravirus"]:0.15488736):0.0215885,(Escherichia_virus_JacquesWildberger[&Organism="Escherichia_virus_NN16_24","Genetic Code"="Bacterial",Taxonomy="Viruses; Duplodnaviria; Heunggongvirae; Uroviricota; Caudoviricetes; Kuravirus"]:0.04081159,Escherichia_virus_SkaterBoy[&Organism="Escherichia_virus_Luc14","Genetic Code"="Bacterial",Taxonomy="Viruses; Duplodnaviria; Heunggongvirae; Uroviricota; Caudoviricetes; Kuravirus"]:0.04335914):0.10037524):0.0678818,(Escherichia_virus_OliverMaurmann[&Organism="Escherichia_virus_NN16_04","Genetic Code"="Bacterial",Taxonomy="Viruses; Duplodnaviria; Heunggongvirae; Uroviricota; Caudoviricetes; Kuravirus"]:0.0835289,(Escherichia_virus_KarlSchell[&Organism="Escherichia_virus_NN16_18","Genetic Code"="Bacterial",Taxonomy="Viruses; Duplodnaviria; Heunggongvirae; Uroviricota; Caudoviricetes; Kuravirus"]:0.04675205,Escherichia_virus_ManiMatter[&Organism="Escherichia_virus_NN16_09","Genetic Code"="Bacterial",Taxonomy="Viruses; Duplodnaviria; Heunggongvirae; Uroviricota; Caudoviricetes; Kuravirus"]:0.04097752):0.02489232):0.12645429):0.04672613,(Escherichia_virus_AnnaHegner[&Organism="Escherichia_virus_EP1","Genetic Code"="Bacterial",Taxonomy="Viruses; Duplodnaviria; Heunggongvirae; Uroviricota; Caudoviricetes; Kuravirus"]:0.06114652,Escherichia_virus_LorandFenyves[&Organism="Escherichia_virus_YS13","Genetic Code"="Bacterial",Taxonomy="Viruses; Duplodnaviria; Heunggongvirae; Uroviricota; Caudoviricetes; Kuravirus"]:0.05267875):0.0413226):0.11110794):1.51414122,Escherichia_phage_ES17___ChW_repeats_and_cell_adhesion_domain_containing_protein_CDS_translation[&Organism="Escherichia phage ES17","Genetic Code"="Bacterial",Taxonomy="Viruses; Duplodnaviria; Heunggongvirae; Uroviricota; Caudoviricetes; Caudovirales; Podoviridae; Kuravirus; unclassified Kuravirus"]:0.21308683):0.07314953,(Escherichia_phage_ECBP2___cell_adhesion_domain_protein_CDS_translation[&Organism="Escherichia phage ECBP2","Genetic Code"="Bacterial",Taxonomy="Viruses; Duplodnaviria; Heunggongvirae; Uroviricota; Caudoviricetes; Caudovirales; Podoviridae; Kuravirus"]:0.11259505,Escherichia_phage_EP335___putative_tail_fiber_protein_CDS_translation[&Organism="Escherichia phage EP335","Genetic Code"="Bacterial",Taxonomy="Viruses; Duplodnaviria; Heunggongvirae; Uroviricota; Caudoviricetes; Caudovirales; Podoviridae; Kuravirus; unclassified Kuravirus"]:0.11183349):0.02634136):0.1239065,Escherichia_virus_phiEco32___bacterial_surface_protein_CDS_translation[&Organism="Escherichia virus phiEco32","Genetic Code"="Bacterial",Taxonomy="Viruses; Duplodnaviria; Heunggongvirae; Uroviricota; Caudoviricetes; Caudovirales; Podoviridae; Kuravirus"]:0.01754199):0.00395216,Escherichia_phage_EcoN5___tail_fibers_protein_CDS_translation[&Organism="Escherichia phage vB_EcoP_EcoN5","Genetic Code"="Bacterial",Taxonomy="Viruses; Duplodnaviria; Heunggongvirae; Uroviricota; Caudoviricetes; Caudovirales; Podoviridae; Kuravirus; unclassified Kuravirus"]:0.01562587):0.01261934,Escherichia_phage_NJ01___bacterial_surface_protein_CDS_translation[&Organism="Escherichia phage NJ01","Genetic Code"="Bacterial",Taxonomy="Viruses; Duplodnaviria; Heunggongvirae; Uroviricota; Caudoviricetes; Caudovirales; Podoviridae; Kuravirus"]:0.000996,Escherichia_phage_MN05___hypothetical_protein_CDS_translation[&Organism="Escherichia phage MN05","Genetic Code"="Bacterial",Taxonomy="Viruses; Duplodnaviria; Heunggongvirae; Uroviricota; Caudoviricetes; Caudovirales; Podoviridae; Kuravirus; unclassified Kuravirus"]:0.00187332);
	tree bootstrap_15 = [&U] (((((((((((Escherichia_virus_HermannAdler[&Organism="Escherichia_virus_DMS14","Genetic Code"="Bacterial",Taxonomy="Viruses; Duplodnaviria; Heunggongvirae; Uroviricota; Caudoviricetes; Wifcevirus"]:0.00564258,(Escherichia_virus_HansTraber[&Organism="Escherichia_virus_NG4w","Genetic Code"="Bacterial",Taxonomy="Viruses; Duplodnaviria; Heunggongvirae; Uroviricota; Caudoviricetes; Wifcevirus"]:0.01219013,Escherichia_virus_VerenaGrendelmeier[&Organism="Escherichia_virus_YS2","Genetic Code"="Bacterial",Taxonomy="Viruses; Duplodnaviria; Heunggongvirae; Uroviricota; Caudoviricetes; Wifcevirus"]:0.03044888):0.00534098):0.01089048,Escherichia_phage_FEC19___tail_fiber_protein_CDS_translation[&Organism="Escherichia phage FEC19","Genetic Code"="Bacterial",Taxonomy="Viruses; Duplodnaviria; Heunggongvirae; Uroviricota; Caudoviricetes; Wifcevirus; Wifcevirus FEC19"]:0.01312426):0.01133489,(Escherichia_virus_ManiWeber[&Organism="Escherichia_virus_EB17","Genetic Code"="Bacterial",Taxonomy="Viruses; Duplodnaviria; Heunggongvirae; Uroviricota; Caudoviricetes; Wifcevirus"]:0.00275951,Shigella_phage_CWP003___putative_tail_fiber_protein_CDS_translation[&Organism="Shigella phage CWP003","Genetic Code"="Bacterial",Taxonomy="Viruses; Duplodnaviria; Heunggongvirae; Uroviricota; Caudoviricetes; Wifcevirus"]:0.00143384):0.0177061):0.03603723,Tequintavirus_IrisVonRoten_distal_tail_fiber_protein[&Organism="Escherichia virus IrisVonRoten","Genetic Code"="Bacterial",Taxonomy="Viruses; Duplodnaviria; Heunggongvirae; Uroviricota; Caudoviricetes; Caudovirales; Demerecviridae; Markadamsvirinae; Tequintavirus; unclassified Tequintavirus"]:0.20062326):0.05536166,(Escherichia_phage_WFC___tail_fiber_protein_CDS_translation[&Organism="Escherichia phage vB_EcoM_WFC","Genetic Code"="Bacterial",Taxonomy="Viruses; Duplodnaviria; Heunggongvirae; Uroviricota; Caudoviricetes; Wifcevirus; Wifcevirus WFC"]:0.14179156,Escherichia_phage_WFH___tail_fiber_protein_CDS_translation[&"% Acidic Amino Acids"=8.91%,"% Hydrophobic Amino Acids"=51.16%,"Genetic Code"="Bacterial",Description="Escherichia phage vB_EcoM_WFH, complete genome",Modified=Fri Oct 18 00:18:22 CEST 2024,Taxonomy="Viruses; Duplodnaviria; Heunggongvirae; Uroviricota; Caudoviricetes; Wifcevirus; Wifcevirus WFH","Extinction Coefficient"=123775.0,"Filename (Imported From)"="refs_wifce.gb",Created=Sun Aug 11 15:06:37 CEST 2024,URN="urn:local:.:pg-i2kxaah","Isoelectric Point"=5.381298065185547,"% Basic Amino Acids"=8.79%,"% AT-rich Amino Acids"=22.48%,"% Charged Amino Acids"=17.70%,db_xref="taxon:2508192",Organism="Escherichia phage vB_EcoM_WFH","Path (Imported From)"="C:\Users\Alexander Harms\Downloads","% GC-rich Amino Acids"=29.84%,Accession="NC_048194.1","Molecular Weight (kDa)"=82.73610088000022,"# Nucleotide Sequences With Quality"=0,Topology="linear","Charge at pH 7"=-8.474919384349693,"% Polar Uncharged Amino Acids"=32.82%,"Molecule Type"="AA"]:0.09764421):0.03650992):0.08592553,((((Escherichia_virus_ManiMatter[&Organism="Escherichia_virus_NN16_09","Genetic Code"="Bacterial",Taxonomy="Viruses; Duplodnaviria; Heunggongvirae; Uroviricota; Caudoviricetes; Kuravirus"]:0.00509694,Escherichia_virus_KarlSchell[&Organism="Escherichia_virus_NN16_18","Genetic Code"="Bacterial",Taxonomy="Viruses; Duplodnaviria; Heunggongvirae; Uroviricota; Caudoviricetes; Kuravirus"]:0.01699194):0.02866559,Escherichia_virus_OliverMaurmann[&Organism="Escherichia_virus_NN16_04","Genetic Code"="Bacterial",Taxonomy="Viruses; Duplodnaviria; Heunggongvirae; Uroviricota; Caudoviricetes; Kuravirus"]:0.05953406):0.06693455,((Escherichia_virus_StefiGeyer[&Organism="Escherichia_virus_NN16_21","Genetic Code"="Bacterial",Taxonomy="Viruses; Duplodnaviria; Heunggongvirae; Uroviricota; Caudoviricetes; Kuravirus"]:0.12148663,(Escherichia_virus_JacquesWildberger[&Organism="Escherichia_virus_NN16_24","Genetic Code"="Bacterial",Taxonomy="Viruses; Duplodnaviria; Heunggongvirae; Uroviricota; Caudoviricetes; Kuravirus"]:0.02479718,Escherichia_virus_SkaterBoy[&Organism="Escherichia_virus_Luc14","Genetic Code"="Bacterial",Taxonomy="Viruses; Duplodnaviria; Heunggongvirae; Uroviricota; Caudoviricetes; Kuravirus"]:0.03097504):0.09127296):0.01267513,Escherichia_virus_AidaStucki[&Organism="Escherichia_virus_NN16_12","Genetic Code"="Bacterial",Taxonomy="Viruses; Duplodnaviria; Heunggongvirae; Uroviricota; Caudoviricetes; Kuravirus"]:0.18267918):0.05578371):0.0626436,(Escherichia_virus_LorandFenyves[&Organism="Escherichia_virus_YS13","Genetic Code"="Bacterial",Taxonomy="Viruses; Duplodnaviria; Heunggongvirae; Uroviricota; Caudoviricetes; Kuravirus"]:0.03382279,Escherichia_virus_AnnaHegner[&Organism="Escherichia_virus_EP1","Genetic Code"="Bacterial",Taxonomy="Viruses; Duplodnaviria; Heunggongvirae; Uroviricota; Caudoviricetes; Kuravirus"]:0.03767632):0.03780684):0.10938922):1.55789,Escherichia_phage_ES17___ChW_repeats_and_cell_adhesion_domain_containing_protein_CDS_translation[&Organism="Escherichia phage ES17","Genetic Code"="Bacterial",Taxonomy="Viruses; Duplodnaviria; Heunggongvirae; Uroviricota; Caudoviricetes; Caudovirales; Podoviridae; Kuravirus; unclassified Kuravirus"]:0.21180497):0.08352975,(Escherichia_phage_ECBP2___cell_adhesion_domain_protein_CDS_translation[&Organism="Escherichia phage ECBP2","Genetic Code"="Bacterial",Taxonomy="Viruses; Duplodnaviria; Heunggongvirae; Uroviricota; Caudoviricetes; Caudovirales; Podoviridae; Kuravirus"]:0.10950402,Escherichia_phage_EP335___putative_tail_fiber_protein_CDS_translation[&Organism="Escherichia phage EP335","Genetic Code"="Bacterial",Taxonomy="Viruses; Duplodnaviria; Heunggongvirae; Uroviricota; Caudoviricetes; Caudovirales; Podoviridae; Kuravirus; unclassified Kuravirus"]:0.10711683):0.01906609):0.1106523,Escherichia_virus_phiEco32___bacterial_surface_protein_CDS_translation[&Organism="Escherichia virus phiEco32","Genetic Code"="Bacterial",Taxonomy="Viruses; Duplodnaviria; Heunggongvirae; Uroviricota; Caudoviricetes; Caudovirales; Podoviridae; Kuravirus"]:0.01843209):0.00505271,Escherichia_phage_EcoN5___tail_fibers_protein_CDS_translation[&Organism="Escherichia phage vB_EcoP_EcoN5","Genetic Code"="Bacterial",Taxonomy="Viruses; Duplodnaviria; Heunggongvirae; Uroviricota; Caudoviricetes; Caudovirales; Podoviridae; Kuravirus; unclassified Kuravirus"]:0.01422197):0.00892154,Escherichia_phage_MN05___hypothetical_protein_CDS_translation[&Organism="Escherichia phage MN05","Genetic Code"="Bacterial",Taxonomy="Viruses; Duplodnaviria; Heunggongvirae; Uroviricota; Caudoviricetes; Caudovirales; Podoviridae; Kuravirus; unclassified Kuravirus"]:0.00642557,Escherichia_phage_NJ01___bacterial_surface_protein_CDS_translation[&Organism="Escherichia phage NJ01","Genetic Code"="Bacterial",Taxonomy="Viruses; Duplodnaviria; Heunggongvirae; Uroviricota; Caudoviricetes; Caudovirales; Podoviridae; Kuravirus"]:0.00513878);
	tree bootstrap_16 = [&U] (((((((((((Escherichia_phage_FEC19___tail_fiber_protein_CDS_translation[&Organism="Escherichia phage FEC19","Genetic Code"="Bacterial",Taxonomy="Viruses; Duplodnaviria; Heunggongvirae; Uroviricota; Caudoviricetes; Wifcevirus; Wifcevirus FEC19"]:0.00851858,Escherichia_virus_HermannAdler[&Organism="Escherichia_virus_DMS14","Genetic Code"="Bacterial",Taxonomy="Viruses; Duplodnaviria; Heunggongvirae; Uroviricota; Caudoviricetes; Wifcevirus"]:0.000030):0.00345027,Escherichia_virus_HansTraber[&Organism="Escherichia_virus_NG4w","Genetic Code"="Bacterial",Taxonomy="Viruses; Duplodnaviria; Heunggongvirae; Uroviricota; Caudoviricetes; Wifcevirus"]:0.000834):0.00652132,((Shigella_phage_CWP003___putative_tail_fiber_protein_CDS_translation[&Organism="Shigella phage CWP003","Genetic Code"="Bacterial",Taxonomy="Viruses; Duplodnaviria; Heunggongvirae; Uroviricota; Caudoviricetes; Wifcevirus"]:0.0,Escherichia_virus_ManiWeber[&Organism="Escherichia_virus_EB17","Genetic Code"="Bacterial",Taxonomy="Viruses; Duplodnaviria; Heunggongvirae; Uroviricota; Caudoviricetes; Wifcevirus"]:0.0):0.01962897,Escherichia_virus_VerenaGrendelmeier[&Organism="Escherichia_virus_YS2","Genetic Code"="Bacterial",Taxonomy="Viruses; Duplodnaviria; Heunggongvirae; Uroviricota; Caudoviricetes; Wifcevirus"]:0.00625231):0.00579168):0.0319758,Tequintavirus_IrisVonRoten_distal_tail_fiber_protein[&Organism="Escherichia virus IrisVonRoten","Genetic Code"="Bacterial",Taxonomy="Viruses; Duplodnaviria; Heunggongvirae; Uroviricota; Caudoviricetes; Caudovirales; Demerecviridae; Markadamsvirinae; Tequintavirus; unclassified Tequintavirus"]:0.15014683):0.04298393,(Escherichia_phage_WFH___tail_fiber_protein_CDS_translation[&"% Acidic Amino Acids"=8.91%,"% Hydrophobic Amino Acids"=51.16%,"Genetic Code"="Bacterial",Description="Escherichia phage vB_EcoM_WFH, complete genome",Modified=Fri Oct 18 00:18:22 CEST 2024,Taxonomy="Viruses; Duplodnaviria; Heunggongvirae; Uroviricota; Caudoviricetes; Wifcevirus; Wifcevirus WFH","Extinction Coefficient"=123775.0,"Filename (Imported From)"="refs_wifce.gb",Created=Sun Aug 11 15:06:37 CEST 2024,URN="urn:local:.:pg-i2kxaah","Isoelectric Point"=5.381298065185547,"% Basic Amino Acids"=8.79%,"% AT-rich Amino Acids"=22.48%,"% Charged Amino Acids"=17.70%,db_xref="taxon:2508192",Organism="Escherichia phage vB_EcoM_WFH","Path (Imported From)"="C:\Users\Alexander Harms\Downloads","% GC-rich Amino Acids"=29.84%,Accession="NC_048194.1","Molecular Weight (kDa)"=82.73610088000022,"# Nucleotide Sequences With Quality"=0,Topology="linear","Charge at pH 7"=-8.474919384349693,"% Polar Uncharged Amino Acids"=32.82%,"Molecule Type"="AA"]:0.14822184,Escherichia_phage_WFC___tail_fiber_protein_CDS_translation[&Organism="Escherichia phage vB_EcoM_WFC","Genetic Code"="Bacterial",Taxonomy="Viruses; Duplodnaviria; Heunggongvirae; Uroviricota; Caudoviricetes; Wifcevirus; Wifcevirus WFC"]:0.16349001):0.05429844):0.10243565,((Escherichia_virus_LorandFenyves[&Organism="Escherichia_virus_YS13","Genetic Code"="Bacterial",Taxonomy="Viruses; Duplodnaviria; Heunggongvirae; Uroviricota; Caudoviricetes; Kuravirus"]:0.05155725,Escherichia_virus_AnnaHegner[&Organism="Escherichia_virus_EP1","Genetic Code"="Bacterial",Taxonomy="Viruses; Duplodnaviria; Heunggongvirae; Uroviricota; Caudoviricetes; Kuravirus"]:0.06286776):0.02998729,(((Escherichia_virus_SkaterBoy[&Organism="Escherichia_virus_Luc14","Genetic Code"="Bacterial",Taxonomy="Viruses; Duplodnaviria; Heunggongvirae; Uroviricota; Caudoviricetes; Kuravirus"]:0.04606753,Escherichia_virus_JacquesWildberger[&Organism="Escherichia_virus_NN16_24","Genetic Code"="Bacterial",Taxonomy="Viruses; Duplodnaviria; Heunggongvirae; Uroviricota; Caudoviricetes; Kuravirus"]:0.02969315):0.08505906,(Escherichia_virus_AidaStucki[&Organism="Escherichia_virus_NN16_12","Genetic Code"="Bacterial",Taxonomy="Viruses; Duplodnaviria; Heunggongvirae; Uroviricota; Caudoviricetes; Kuravirus"]:0.20287553,Escherichia_virus_StefiGeyer[&Organism="Escherichia_virus_NN16_21","Genetic Code"="Bacterial",Taxonomy="Viruses; Duplodnaviria; Heunggongvirae; Uroviricota; Caudoviricetes; Kuravirus"]:0.12319354):0.03465905):0.05889005,(Escherichia_virus_OliverMaurmann[&Organism="Escherichia_virus_NN16_04","Genetic Code"="Bacterial",Taxonomy="Viruses; Duplodnaviria; Heunggongvirae; Uroviricota; Caudoviricetes; Kuravirus"]:0.06658741,(Escherichia_virus_KarlSchell[&Organism="Escherichia_virus_NN16_18","Genetic Code"="Bacterial",Taxonomy="Viruses; Duplodnaviria; Heunggongvirae; Uroviricota; Caudoviricetes; Kuravirus"]:0.02572031,Escherichia_virus_ManiMatter[&Organism="Escherichia_virus_NN16_09","Genetic Code"="Bacterial",Taxonomy="Viruses; Duplodnaviria; Heunggongvirae; Uroviricota; Caudoviricetes; Kuravirus"]:0.02747233):0.01689693):0.10448371):0.04990834):0.09154107):1.57626256,Escherichia_phage_ES17___ChW_repeats_and_cell_adhesion_domain_containing_protein_CDS_translation[&Organism="Escherichia phage ES17","Genetic Code"="Bacterial",Taxonomy="Viruses; Duplodnaviria; Heunggongvirae; Uroviricota; Caudoviricetes; Caudovirales; Podoviridae; Kuravirus; unclassified Kuravirus"]:0.19385431):0.0701954,(Escherichia_phage_ECBP2___cell_adhesion_domain_protein_CDS_translation[&Organism="Escherichia phage ECBP2","Genetic Code"="Bacterial",Taxonomy="Viruses; Duplodnaviria; Heunggongvirae; Uroviricota; Caudoviricetes; Caudovirales; Podoviridae; Kuravirus"]:0.10512522,Escherichia_phage_EP335___putative_tail_fiber_protein_CDS_translation[&Organism="Escherichia phage EP335","Genetic Code"="Bacterial",Taxonomy="Viruses; Duplodnaviria; Heunggongvirae; Uroviricota; Caudoviricetes; Caudovirales; Podoviridae; Kuravirus; unclassified Kuravirus"]:0.10141657):0.01966589):0.11509638,Escherichia_phage_EcoN5___tail_fibers_protein_CDS_translation[&Organism="Escherichia phage vB_EcoP_EcoN5","Genetic Code"="Bacterial",Taxonomy="Viruses; Duplodnaviria; Heunggongvirae; Uroviricota; Caudoviricetes; Caudovirales; Podoviridae; Kuravirus; unclassified Kuravirus"]:0.01064933):0.000923,Escherichia_virus_phiEco32___bacterial_surface_protein_CDS_translation[&Organism="Escherichia virus phiEco32","Genetic Code"="Bacterial",Taxonomy="Viruses; Duplodnaviria; Heunggongvirae; Uroviricota; Caudoviricetes; Caudovirales; Podoviridae; Kuravirus"]:0.0086488):0.00557241,Escherichia_phage_MN05___hypothetical_protein_CDS_translation[&Organism="Escherichia phage MN05","Genetic Code"="Bacterial",Taxonomy="Viruses; Duplodnaviria; Heunggongvirae; Uroviricota; Caudoviricetes; Caudovirales; Podoviridae; Kuravirus; unclassified Kuravirus"]:0.00271082,Escherichia_phage_NJ01___bacterial_surface_protein_CDS_translation[&Organism="Escherichia phage NJ01","Genetic Code"="Bacterial",Taxonomy="Viruses; Duplodnaviria; Heunggongvirae; Uroviricota; Caudoviricetes; Caudovirales; Podoviridae; Kuravirus"]:0.00298806);
	tree bootstrap_17 = [&U] (((((((((Escherichia_virus_ManiWeber[&Organism="Escherichia_virus_EB17","Genetic Code"="Bacterial",Taxonomy="Viruses; Duplodnaviria; Heunggongvirae; Uroviricota; Caudoviricetes; Wifcevirus"]:0.00585545,Shigella_phage_CWP003___putative_tail_fiber_protein_CDS_translation[&Organism="Shigella phage CWP003","Genetic Code"="Bacterial",Taxonomy="Viruses; Duplodnaviria; Heunggongvirae; Uroviricota; Caudoviricetes; Wifcevirus"]:0.0019587):0.00968999,(((Escherichia_virus_HansTraber[&Organism="Escherichia_virus_NG4w","Genetic Code"="Bacterial",Taxonomy="Viruses; Duplodnaviria; Heunggongvirae; Uroviricota; Caudoviricetes; Wifcevirus"]:0.00799531,Escherichia_virus_HermannAdler[&Organism="Escherichia_virus_DMS14","Genetic Code"="Bacterial",Taxonomy="Viruses; Duplodnaviria; Heunggongvirae; Uroviricota; Caudoviricetes; Wifcevirus"]:0.0):0.01195586,Escherichia_virus_VerenaGrendelmeier[&Organism="Escherichia_virus_YS2","Genetic Code"="Bacterial",Taxonomy="Viruses; Duplodnaviria; Heunggongvirae; Uroviricota; Caudoviricetes; Wifcevirus"]:0.01982688):0.00770185,Escherichia_phage_FEC19___tail_fiber_protein_CDS_translation[&Organism="Escherichia phage FEC19","Genetic Code"="Bacterial",Taxonomy="Viruses; Duplodnaviria; Heunggongvirae; Uroviricota; Caudoviricetes; Wifcevirus; Wifcevirus FEC19"]:0.0120744):0.0070951):0.03058432,Tequintavirus_IrisVonRoten_distal_tail_fiber_protein[&Organism="Escherichia virus IrisVonRoten","Genetic Code"="Bacterial",Taxonomy="Viruses; Duplodnaviria; Heunggongvirae; Uroviricota; Caudoviricetes; Caudovirales; Demerecviridae; Markadamsvirinae; Tequintavirus; unclassified Tequintavirus"]:0.20030189):0.06027765,(Escherichia_phage_WFH___tail_fiber_protein_CDS_translation[&"% Acidic Amino Acids"=8.91%,"% Hydrophobic Amino Acids"=51.16%,"Genetic Code"="Bacterial",Description="Escherichia phage vB_EcoM_WFH, complete genome",Modified=Fri Oct 18 00:18:22 CEST 2024,Taxonomy="Viruses; Duplodnaviria; Heunggongvirae; Uroviricota; Caudoviricetes; Wifcevirus; Wifcevirus WFH","Extinction Coefficient"=123775.0,"Filename (Imported From)"="refs_wifce.gb",Created=Sun Aug 11 15:06:37 CEST 2024,URN="urn:local:.:pg-i2kxaah","Isoelectric Point"=5.381298065185547,"% Basic Amino Acids"=8.79%,"% AT-rich Amino Acids"=22.48%,"% Charged Amino Acids"=17.70%,db_xref="taxon:2508192",Organism="Escherichia phage vB_EcoM_WFH","Path (Imported From)"="C:\Users\Alexander Harms\Downloads","% GC-rich Amino Acids"=29.84%,Accession="NC_048194.1","Molecular Weight (kDa)"=82.73610088000022,"# Nucleotide Sequences With Quality"=0,Topology="linear","Charge at pH 7"=-8.474919384349693,"% Polar Uncharged Amino Acids"=32.82%,"Molecule Type"="AA"]:0.19645264,Escherichia_phage_WFC___tail_fiber_protein_CDS_translation[&Organism="Escherichia phage vB_EcoM_WFC","Genetic Code"="Bacterial",Taxonomy="Viruses; Duplodnaviria; Heunggongvirae; Uroviricota; Caudoviricetes; Wifcevirus; Wifcevirus WFC"]:0.15005683):0.04534481):0.1367587,((((Escherichia_virus_StefiGeyer[&Organism="Escherichia_virus_NN16_21","Genetic Code"="Bacterial",Taxonomy="Viruses; Duplodnaviria; Heunggongvirae; Uroviricota; Caudoviricetes; Kuravirus"]:0.18346955,Escherichia_virus_AidaStucki[&Organism="Escherichia_virus_NN16_12","Genetic Code"="Bacterial",Taxonomy="Viruses; Duplodnaviria; Heunggongvirae; Uroviricota; Caudoviricetes; Kuravirus"]:0.20681944):0.05134098,(Escherichia_virus_JacquesWildberger[&Organism="Escherichia_virus_NN16_24","Genetic Code"="Bacterial",Taxonomy="Viruses; Duplodnaviria; Heunggongvirae; Uroviricota; Caudoviricetes; Kuravirus"]:0.03857315,Escherichia_virus_SkaterBoy[&Organism="Escherichia_virus_Luc14","Genetic Code"="Bacterial",Taxonomy="Viruses; Duplodnaviria; Heunggongvirae; Uroviricota; Caudoviricetes; Kuravirus"]:0.06126651):0.09335534):0.04634172,((Escherichia_virus_ManiMatter[&Organism="Escherichia_virus_NN16_09","Genetic Code"="Bacterial",Taxonomy="Viruses; Duplodnaviria; Heunggongvirae; Uroviricota; Caudoviricetes; Kuravirus"]:0.03158636,Escherichia_virus_KarlSchell[&Organism="Escherichia_virus_NN16_18","Genetic Code"="Bacterial",Taxonomy="Viruses; Duplodnaviria; Heunggongvirae; Uroviricota; Caudoviricetes; Kuravirus"]:0.03023069):0.01785282,Escherichia_virus_OliverMaurmann[&Organism="Escherichia_virus_NN16_04","Genetic Code"="Bacterial",Taxonomy="Viruses; Duplodnaviria; Heunggongvirae; Uroviricota; Caudoviricetes; Kuravirus"]:0.07805277):0.10639958):0.04560235,(Escherichia_virus_LorandFenyves[&Organism="Escherichia_virus_YS13","Genetic Code"="Bacterial",Taxonomy="Viruses; Duplodnaviria; Heunggongvirae; Uroviricota; Caudoviricetes; Kuravirus"]:0.02992936,Escherichia_virus_AnnaHegner[&Organism="Escherichia_virus_EP1","Genetic Code"="Bacterial",Taxonomy="Viruses; Duplodnaviria; Heunggongvirae; Uroviricota; Caudoviricetes; Kuravirus"]:0.08796727):0.04394638):0.1411756):1.48225133,Escherichia_phage_ES17___ChW_repeats_and_cell_adhesion_domain_containing_protein_CDS_translation[&Organism="Escherichia phage ES17","Genetic Code"="Bacterial",Taxonomy="Viruses; Duplodnaviria; Heunggongvirae; Uroviricota; Caudoviricetes; Caudovirales; Podoviridae; Kuravirus; unclassified Kuravirus"]:0.2269806):0.09135867,(Escherichia_phage_ECBP2___cell_adhesion_domain_protein_CDS_translation[&Organism="Escherichia phage ECBP2","Genetic Code"="Bacterial",Taxonomy="Viruses; Duplodnaviria; Heunggongvirae; Uroviricota; Caudoviricetes; Caudovirales; Podoviridae; Kuravirus"]:0.11886734,Escherichia_phage_EP335___putative_tail_fiber_protein_CDS_translation[&Organism="Escherichia phage EP335","Genetic Code"="Bacterial",Taxonomy="Viruses; Duplodnaviria; Heunggongvirae; Uroviricota; Caudoviricetes; Caudovirales; Podoviridae; Kuravirus; unclassified Kuravirus"]:0.11817547):0.01532784):0.12107293,(Escherichia_virus_phiEco32___bacterial_surface_protein_CDS_translation[&Organism="Escherichia virus phiEco32","Genetic Code"="Bacterial",Taxonomy="Viruses; Duplodnaviria; Heunggongvirae; Uroviricota; Caudoviricetes; Caudovirales; Podoviridae; Kuravirus"]:0.01346332,Escherichia_phage_EcoN5___tail_fibers_protein_CDS_translation[&Organism="Escherichia phage vB_EcoP_EcoN5","Genetic Code"="Bacterial",Taxonomy="Viruses; Duplodnaviria; Heunggongvirae; Uroviricota; Caudoviricetes; Caudovirales; Podoviridae; Kuravirus; unclassified Kuravirus"]:0.01206114):0.00529405):0.008474,Escherichia_phage_MN05___hypothetical_protein_CDS_translation[&Organism="Escherichia phage MN05","Genetic Code"="Bacterial",Taxonomy="Viruses; Duplodnaviria; Heunggongvirae; Uroviricota; Caudoviricetes; Caudovirales; Podoviridae; Kuravirus; unclassified Kuravirus"]:0.00828579,Escherichia_phage_NJ01___bacterial_surface_protein_CDS_translation[&Organism="Escherichia phage NJ01","Genetic Code"="Bacterial",Taxonomy="Viruses; Duplodnaviria; Heunggongvirae; Uroviricota; Caudoviricetes; Caudovirales; Podoviridae; Kuravirus"]:0.00896389);
	tree bootstrap_18 = [&U] (((((((((((Escherichia_virus_VerenaGrendelmeier[&Organism="Escherichia_virus_YS2","Genetic Code"="Bacterial",Taxonomy="Viruses; Duplodnaviria; Heunggongvirae; Uroviricota; Caudoviricetes; Wifcevirus"]:0.03145758,(Escherichia_virus_HansTraber[&Organism="Escherichia_virus_NG4w","Genetic Code"="Bacterial",Taxonomy="Viruses; Duplodnaviria; Heunggongvirae; Uroviricota; Caudoviricetes; Wifcevirus"]:0.00988141,Escherichia_virus_HermannAdler[&Organism="Escherichia_virus_DMS14","Genetic Code"="Bacterial",Taxonomy="Viruses; Duplodnaviria; Heunggongvirae; Uroviricota; Caudoviricetes; Wifcevirus"]:0.0028619):0.00542086):0.00828267,Escherichia_phage_FEC19___tail_fiber_protein_CDS_translation[&Organism="Escherichia phage FEC19","Genetic Code"="Bacterial",Taxonomy="Viruses; Duplodnaviria; Heunggongvirae; Uroviricota; Caudoviricetes; Wifcevirus; Wifcevirus FEC19"]:0.0159244):0.01227309,(Shigella_phage_CWP003___putative_tail_fiber_protein_CDS_translation[&Organism="Shigella phage CWP003","Genetic Code"="Bacterial",Taxonomy="Viruses; Duplodnaviria; Heunggongvirae; Uroviricota; Caudoviricetes; Wifcevirus"]:0.00125572,Escherichia_virus_ManiWeber[&Organism="Escherichia_virus_EB17","Genetic Code"="Bacterial",Taxonomy="Viruses; Duplodnaviria; Heunggongvirae; Uroviricota; Caudoviricetes; Wifcevirus"]:0.0072208):0.00994972):0.04217241,Tequintavirus_IrisVonRoten_distal_tail_fiber_protein[&Organism="Escherichia virus IrisVonRoten","Genetic Code"="Bacterial",Taxonomy="Viruses; Duplodnaviria; Heunggongvirae; Uroviricota; Caudoviricetes; Caudovirales; Demerecviridae; Markadamsvirinae; Tequintavirus; unclassified Tequintavirus"]:0.20968154):0.06382076,(Escherichia_phage_WFH___tail_fiber_protein_CDS_translation[&"% Acidic Amino Acids"=8.91%,"% Hydrophobic Amino Acids"=51.16%,"Genetic Code"="Bacterial",Description="Escherichia phage vB_EcoM_WFH, complete genome",Modified=Fri Oct 18 00:18:22 CEST 2024,Taxonomy="Viruses; Duplodnaviria; Heunggongvirae; Uroviricota; Caudoviricetes; Wifcevirus; Wifcevirus WFH","Extinction Coefficient"=123775.0,"Filename (Imported From)"="refs_wifce.gb",Created=Sun Aug 11 15:06:37 CEST 2024,URN="urn:local:.:pg-i2kxaah","Isoelectric Point"=5.381298065185547,"% Basic Amino Acids"=8.79%,"% AT-rich Amino Acids"=22.48%,"% Charged Amino Acids"=17.70%,db_xref="taxon:2508192",Organism="Escherichia phage vB_EcoM_WFH","Path (Imported From)"="C:\Users\Alexander Harms\Downloads","% GC-rich Amino Acids"=29.84%,Accession="NC_048194.1","Molecular Weight (kDa)"=82.73610088000022,"# Nucleotide Sequences With Quality"=0,Topology="linear","Charge at pH 7"=-8.474919384349693,"% Polar Uncharged Amino Acids"=32.82%,"Molecule Type"="AA"]:0.14151692,Escherichia_phage_WFC___tail_fiber_protein_CDS_translation[&Organism="Escherichia phage vB_EcoM_WFC","Genetic Code"="Bacterial",Taxonomy="Viruses; Duplodnaviria; Heunggongvirae; Uroviricota; Caudoviricetes; Wifcevirus; Wifcevirus WFC"]:0.22167455):0.02301876):0.10037316,((((Escherichia_virus_JacquesWildberger[&Organism="Escherichia_virus_NN16_24","Genetic Code"="Bacterial",Taxonomy="Viruses; Duplodnaviria; Heunggongvirae; Uroviricota; Caudoviricetes; Kuravirus"]:0.02768312,Escherichia_virus_SkaterBoy[&Organism="Escherichia_virus_Luc14","Genetic Code"="Bacterial",Taxonomy="Viruses; Duplodnaviria; Heunggongvirae; Uroviricota; Caudoviricetes; Kuravirus"]:0.03293159):0.15190533,(Escherichia_virus_StefiGeyer[&Organism="Escherichia_virus_NN16_21","Genetic Code"="Bacterial",Taxonomy="Viruses; Duplodnaviria; Heunggongvirae; Uroviricota; Caudoviricetes; Kuravirus"]:0.14905499,Escherichia_virus_AidaStucki[&Organism="Escherichia_virus_NN16_12","Genetic Code"="Bacterial",Taxonomy="Viruses; Duplodnaviria; Heunggongvirae; Uroviricota; Caudoviricetes; Kuravirus"]:0.15454052):0.01438515):0.05087467,((Escherichia_virus_ManiMatter[&Organism="Escherichia_virus_NN16_09","Genetic Code"="Bacterial",Taxonomy="Viruses; Duplodnaviria; Heunggongvirae; Uroviricota; Caudoviricetes; Kuravirus"]:0.02079388,Escherichia_virus_KarlSchell[&Organism="Escherichia_virus_NN16_18","Genetic Code"="Bacterial",Taxonomy="Viruses; Duplodnaviria; Heunggongvirae; Uroviricota; Caudoviricetes; Kuravirus"]:0.03800642):0.02986859,Escherichia_virus_OliverMaurmann[&Organism="Escherichia_virus_NN16_04","Genetic Code"="Bacterial",Taxonomy="Viruses; Duplodnaviria; Heunggongvirae; Uroviricota; Caudoviricetes; Kuravirus"]:0.07208944):0.09758375):0.03588602,(Escherichia_virus_AnnaHegner[&Organism="Escherichia_virus_EP1","Genetic Code"="Bacterial",Taxonomy="Viruses; Duplodnaviria; Heunggongvirae; Uroviricota; Caudoviricetes; Kuravirus"]:0.05089893,Escherichia_virus_LorandFenyves[&Organism="Escherichia_virus_YS13","Genetic Code"="Bacterial",Taxonomy="Viruses; Duplodnaviria; Heunggongvirae; Uroviricota; Caudoviricetes; Kuravirus"]:0.03244464):0.04109257):0.12792699):1.47111301,Escherichia_phage_ES17___ChW_repeats_and_cell_adhesion_domain_containing_protein_CDS_translation[&Organism="Escherichia phage ES17","Genetic Code"="Bacterial",Taxonomy="Viruses; Duplodnaviria; Heunggongvirae; Uroviricota; Caudoviricetes; Caudovirales; Podoviridae; Kuravirus; unclassified Kuravirus"]:0.26190469):0.12162365,(Escherichia_phage_ECBP2___cell_adhesion_domain_protein_CDS_translation[&Organism="Escherichia phage ECBP2","Genetic Code"="Bacterial",Taxonomy="Viruses; Duplodnaviria; Heunggongvirae; Uroviricota; Caudoviricetes; Caudovirales; Podoviridae; Kuravirus"]:0.11774851,Escherichia_phage_EP335___putative_tail_fiber_protein_CDS_translation[&Organism="Escherichia phage EP335","Genetic Code"="Bacterial",Taxonomy="Viruses; Duplodnaviria; Heunggongvirae; Uroviricota; Caudoviricetes; Caudovirales; Podoviridae; Kuravirus; unclassified Kuravirus"]:0.11338136):0.02374581):0.1221502,Escherichia_virus_phiEco32___bacterial_surface_protein_CDS_translation[&Organism="Escherichia virus phiEco32","Genetic Code"="Bacterial",Taxonomy="Viruses; Duplodnaviria; Heunggongvirae; Uroviricota; Caudoviricetes; Caudovirales; Podoviridae; Kuravirus"]:0.01889213):0.00617831,Escherichia_phage_EcoN5___tail_fibers_protein_CDS_translation[&Organism="Escherichia phage vB_EcoP_EcoN5","Genetic Code"="Bacterial",Taxonomy="Viruses; Duplodnaviria; Heunggongvirae; Uroviricota; Caudoviricetes; Caudovirales; Podoviridae; Kuravirus; unclassified Kuravirus"]:0.01312301):0.00325486,Escherichia_phage_MN05___hypothetical_protein_CDS_translation[&Organism="Escherichia phage MN05","Genetic Code"="Bacterial",Taxonomy="Viruses; Duplodnaviria; Heunggongvirae; Uroviricota; Caudoviricetes; Caudovirales; Podoviridae; Kuravirus; unclassified Kuravirus"]:0.01085825,Escherichia_phage_NJ01___bacterial_surface_protein_CDS_translation[&Organism="Escherichia phage NJ01","Genetic Code"="Bacterial",Taxonomy="Viruses; Duplodnaviria; Heunggongvirae; Uroviricota; Caudoviricetes; Caudovirales; Podoviridae; Kuravirus"]:0.01214529);
	tree bootstrap_19 = [&U] (((((((((((Escherichia_virus_VerenaGrendelmeier[&Organism="Escherichia_virus_YS2","Genetic Code"="Bacterial",Taxonomy="Viruses; Duplodnaviria; Heunggongvirae; Uroviricota; Caudoviricetes; Wifcevirus"]:0.0273228,(Escherichia_virus_HansTraber[&Organism="Escherichia_virus_NG4w","Genetic Code"="Bacterial",Taxonomy="Viruses; Duplodnaviria; Heunggongvirae; Uroviricota; Caudoviricetes; Wifcevirus"]:0.00896967,Escherichia_virus_HermannAdler[&Organism="Escherichia_virus_DMS14","Genetic Code"="Bacterial",Taxonomy="Viruses; Duplodnaviria; Heunggongvirae; Uroviricota; Caudoviricetes; Wifcevirus"]:0.0):0.0084385):0.01105001,Escherichia_phage_FEC19___tail_fiber_protein_CDS_translation[&Organism="Escherichia phage FEC19","Genetic Code"="Bacterial",Taxonomy="Viruses; Duplodnaviria; Heunggongvirae; Uroviricota; Caudoviricetes; Wifcevirus; Wifcevirus FEC19"]:0.02569331):0.0209984,(Shigella_phage_CWP003___putative_tail_fiber_protein_CDS_translation[&Organism="Shigella phage CWP003","Genetic Code"="Bacterial",Taxonomy="Viruses; Duplodnaviria; Heunggongvirae; Uroviricota; Caudoviricetes; Wifcevirus"]:0.000689,Escherichia_virus_ManiWeber[&Organism="Escherichia_virus_EB17","Genetic Code"="Bacterial",Taxonomy="Viruses; Duplodnaviria; Heunggongvirae; Uroviricota; Caudoviricetes; Wifcevirus"]:0.01694103):0.02513567):0.05266171,(Escherichia_phage_WFH___tail_fiber_protein_CDS_translation[&"% Acidic Amino Acids"=8.91%,"% Hydrophobic Amino Acids"=51.16%,"Genetic Code"="Bacterial",Description="Escherichia phage vB_EcoM_WFH, complete genome",Modified=Fri Oct 18 00:18:22 CEST 2024,Taxonomy="Viruses; Duplodnaviria; Heunggongvirae; Uroviricota; Caudoviricetes; Wifcevirus; Wifcevirus WFH","Extinction Coefficient"=123775.0,"Filename (Imported From)"="refs_wifce.gb",Created=Sun Aug 11 15:06:37 CEST 2024,URN="urn:local:.:pg-i2kxaah","Isoelectric Point"=5.381298065185547,"% Basic Amino Acids"=8.79%,"% AT-rich Amino Acids"=22.48%,"% Charged Amino Acids"=17.70%,db_xref="taxon:2508192",Organism="Escherichia phage vB_EcoM_WFH","Path (Imported From)"="C:\Users\Alexander Harms\Downloads","% GC-rich Amino Acids"=29.84%,Accession="NC_048194.1","Molecular Weight (kDa)"=82.73610088000022,"# Nucleotide Sequences With Quality"=0,Topology="linear","Charge at pH 7"=-8.474919384349693,"% Polar Uncharged Amino Acids"=32.82%,"Molecule Type"="AA"]:0.20918913,Escherichia_phage_WFC___tail_fiber_protein_CDS_translation[&Organism="Escherichia phage vB_EcoM_WFC","Genetic Code"="Bacterial",Taxonomy="Viruses; Duplodnaviria; Heunggongvirae; Uroviricota; Caudoviricetes; Wifcevirus; Wifcevirus WFC"]:0.17638992):0.08588579):0.05994471,Tequintavirus_IrisVonRoten_distal_tail_fiber_protein[&Organism="Escherichia virus IrisVonRoten","Genetic Code"="Bacterial",Taxonomy="Viruses; Duplodnaviria; Heunggongvirae; Uroviricota; Caudoviricetes; Caudovirales; Demerecviridae; Markadamsvirinae; Tequintavirus; unclassified Tequintavirus"]:0.20763736):0.12311315,((((Escherichia_virus_SkaterBoy[&Organism="Escherichia_virus_Luc14","Genetic Code"="Bacterial",Taxonomy="Viruses; Duplodnaviria; Heunggongvirae; Uroviricota; Caudoviricetes; Kuravirus"]:0.03426702,Escherichia_virus_JacquesWildberger[&Organism="Escherichia_virus_NN16_24","Genetic Code"="Bacterial",Taxonomy="Viruses; Duplodnaviria; Heunggongvirae; Uroviricota; Caudoviricetes; Kuravirus"]:0.05418353):0.14278637,(Escherichia_virus_StefiGeyer[&Organism="Escherichia_virus_NN16_21","Genetic Code"="Bacterial",Taxonomy="Viruses; Duplodnaviria; Heunggongvirae; Uroviricota; Caudoviricetes; Kuravirus"]:0.16048079,Escherichia_virus_AidaStucki[&Organism="Escherichia_virus_NN16_12","Genetic Code"="Bacterial",Taxonomy="Viruses; Duplodnaviria; Heunggongvirae; Uroviricota; Caudoviricetes; Kuravirus"]:0.22024996):0.02911131):0.0537743,(Escherichia_virus_OliverMaurmann[&Organism="Escherichia_virus_NN16_04","Genetic Code"="Bacterial",Taxonomy="Viruses; Duplodnaviria; Heunggongvirae; Uroviricota; Caudoviricetes; Kuravirus"]:0.07458307,(Escherichia_virus_ManiMatter[&Organism="Escherichia_virus_NN16_09","Genetic Code"="Bacterial",Taxonomy="Viruses; Duplodnaviria; Heunggongvirae; Uroviricota; Caudoviricetes; Kuravirus"]:0.0249621,Escherichia_virus_KarlSchell[&Organism="Escherichia_virus_NN16_18","Genetic Code"="Bacterial",Taxonomy="Viruses; Duplodnaviria; Heunggongvirae; Uroviricota; Caudoviricetes; Kuravirus"]:0.0301791):0.04455121):0.11827137):0.06079925,(Escherichia_virus_LorandFenyves[&Organism="Escherichia_virus_YS13","Genetic Code"="Bacterial",Taxonomy="Viruses; Duplodnaviria; Heunggongvirae; Uroviricota; Caudoviricetes; Kuravirus"]:0.03754652,Escherichia_virus_AnnaHegner[&Organism="Escherichia_virus_EP1","Genetic Code"="Bacterial",Taxonomy="Viruses; Duplodnaviria; Heunggongvirae; Uroviricota; Caudoviricetes; Kuravirus"]:0.07697046):0.05590263):0.1381598):1.47144417,Escherichia_phage_ES17___ChW_repeats_and_cell_adhesion_domain_containing_protein_CDS_translation[&Organism="Escherichia phage ES17","Genetic Code"="Bacterial",Taxonomy="Viruses; Duplodnaviria; Heunggongvirae; Uroviricota; Caudoviricetes; Caudovirales; Podoviridae; Kuravirus; unclassified Kuravirus"]:0.21399643):0.09592995,(Escherichia_phage_EP335___putative_tail_fiber_protein_CDS_translation[&Organism="Escherichia phage EP335","Genetic Code"="Bacterial",Taxonomy="Viruses; Duplodnaviria; Heunggongvirae; Uroviricota; Caudoviricetes; Caudovirales; Podoviridae; Kuravirus; unclassified Kuravirus"]:0.10632602,Escherichia_phage_ECBP2___cell_adhesion_domain_protein_CDS_translation[&Organism="Escherichia phage ECBP2","Genetic Code"="Bacterial",Taxonomy="Viruses; Duplodnaviria; Heunggongvirae; Uroviricota; Caudoviricetes; Caudovirales; Podoviridae; Kuravirus"]:0.10509113):0.01172664):0.10081852,Escherichia_virus_phiEco32___bacterial_surface_protein_CDS_translation[&Organism="Escherichia virus phiEco32","Genetic Code"="Bacterial",Taxonomy="Viruses; Duplodnaviria; Heunggongvirae; Uroviricota; Caudoviricetes; Caudovirales; Podoviridae; Kuravirus"]:0.0179216):0.00610067,Escherichia_phage_EcoN5___tail_fibers_protein_CDS_translation[&Organism="Escherichia phage vB_EcoP_EcoN5","Genetic Code"="Bacterial",Taxonomy="Viruses; Duplodnaviria; Heunggongvirae; Uroviricota; Caudoviricetes; Caudovirales; Podoviridae; Kuravirus; unclassified Kuravirus"]:0.01097052):0.000533,Escherichia_phage_MN05___hypothetical_protein_CDS_translation[&Organism="Escherichia phage MN05","Genetic Code"="Bacterial",Taxonomy="Viruses; Duplodnaviria; Heunggongvirae; Uroviricota; Caudoviricetes; Caudovirales; Podoviridae; Kuravirus; unclassified Kuravirus"]:0.01332174,Escherichia_phage_NJ01___bacterial_surface_protein_CDS_translation[&Organism="Escherichia phage NJ01","Genetic Code"="Bacterial",Taxonomy="Viruses; Duplodnaviria; Heunggongvirae; Uroviricota; Caudoviricetes; Caudovirales; Podoviridae; Kuravirus"]:0.01233589);
	tree bootstrap_20 = [&U] (((((((((((((Escherichia_virus_HansTraber[&Organism="Escherichia_virus_NG4w","Genetic Code"="Bacterial",Taxonomy="Viruses; Duplodnaviria; Heunggongvirae; Uroviricota; Caudoviricetes; Wifcevirus"]:0.00702233,Escherichia_virus_HermannAdler[&Organism="Escherichia_virus_DMS14","Genetic Code"="Bacterial",Taxonomy="Viruses; Duplodnaviria; Heunggongvirae; Uroviricota; Caudoviricetes; Wifcevirus"]:0.0047693):0.01077037,Escherichia_virus_VerenaGrendelmeier[&Organism="Escherichia_virus_YS2","Genetic Code"="Bacterial",Taxonomy="Viruses; Duplodnaviria; Heunggongvirae; Uroviricota; Caudoviricetes; Wifcevirus"]:0.0217932):0.00240848,(Shigella_phage_CWP003___putative_tail_fiber_protein_CDS_translation[&Organism="Shigella phage CWP003","Genetic Code"="Bacterial",Taxonomy="Viruses; Duplodnaviria; Heunggongvirae; Uroviricota; Caudoviricetes; Wifcevirus"]:0.00343256,Escherichia_virus_ManiWeber[&Organism="Escherichia_virus_EB17","Genetic Code"="Bacterial",Taxonomy="Viruses; Duplodnaviria; Heunggongvirae; Uroviricota; Caudoviricetes; Wifcevirus"]:0.00835907):0.01074943):0.00919101,Escherichia_phage_FEC19___tail_fiber_protein_CDS_translation[&Organism="Escherichia phage FEC19","Genetic Code"="Bacterial",Taxonomy="Viruses; Duplodnaviria; Heunggongvirae; Uroviricota; Caudoviricetes; Wifcevirus; Wifcevirus FEC19"]:0.00387351):0.03790952,Tequintavirus_IrisVonRoten_distal_tail_fiber_protein[&Organism="Escherichia virus IrisVonRoten","Genetic Code"="Bacterial",Taxonomy="Viruses; Duplodnaviria; Heunggongvirae; Uroviricota; Caudoviricetes; Caudovirales; Demerecviridae; Markadamsvirinae; Tequintavirus; unclassified Tequintavirus"]:0.26463474):0.0550982,Escherichia_phage_WFC___tail_fiber_protein_CDS_translation[&Organism="Escherichia phage vB_EcoM_WFC","Genetic Code"="Bacterial",Taxonomy="Viruses; Duplodnaviria; Heunggongvirae; Uroviricota; Caudoviricetes; Wifcevirus; Wifcevirus WFC"]:0.13473195):0.01026739,Escherichia_phage_WFH___tail_fiber_protein_CDS_translation[&"% Acidic Amino Acids"=8.91%,"% Hydrophobic Amino Acids"=51.16%,"Genetic Code"="Bacterial",Description="Escherichia phage vB_EcoM_WFH, complete genome",Modified=Fri Oct 18 00:18:22 CEST 2024,Taxonomy="Viruses; Duplodnaviria; Heunggongvirae; Uroviricota; Caudoviricetes; Wifcevirus; Wifcevirus WFH","Extinction Coefficient"=123775.0,"Filename (Imported From)"="refs_wifce.gb",Created=Sun Aug 11 15:06:37 CEST 2024,URN="urn:local:.:pg-i2kxaah","Isoelectric Point"=5.381298065185547,"% Basic Amino Acids"=8.79%,"% AT-rich Amino Acids"=22.48%,"% Charged Amino Acids"=17.70%,db_xref="taxon:2508192",Organism="Escherichia phage vB_EcoM_WFH","Path (Imported From)"="C:\Users\Alexander Harms\Downloads","% GC-rich Amino Acids"=29.84%,Accession="NC_048194.1","Molecular Weight (kDa)"=82.73610088000022,"# Nucleotide Sequences With Quality"=0,Topology="linear","Charge at pH 7"=-8.474919384349693,"% Polar Uncharged Amino Acids"=32.82%,"Molecule Type"="AA"]:0.25604313):0.10320051,((((Escherichia_virus_StefiGeyer[&Organism="Escherichia_virus_NN16_21","Genetic Code"="Bacterial",Taxonomy="Viruses; Duplodnaviria; Heunggongvirae; Uroviricota; Caudoviricetes; Kuravirus"]:0.19638741,Escherichia_virus_AidaStucki[&Organism="Escherichia_virus_NN16_12","Genetic Code"="Bacterial",Taxonomy="Viruses; Duplodnaviria; Heunggongvirae; Uroviricota; Caudoviricetes; Kuravirus"]:0.20794948):0.02391088,(Escherichia_virus_JacquesWildberger[&Organism="Escherichia_virus_NN16_24","Genetic Code"="Bacterial",Taxonomy="Viruses; Duplodnaviria; Heunggongvirae; Uroviricota; Caudoviricetes; Kuravirus"]:0.03285336,Escherichia_virus_SkaterBoy[&Organism="Escherichia_virus_Luc14","Genetic Code"="Bacterial",Taxonomy="Viruses; Duplodnaviria; Heunggongvirae; Uroviricota; Caudoviricetes; Kuravirus"]:0.03572336):0.10330715):0.03365147,(Escherichia_virus_OliverMaurmann[&Organism="Escherichia_virus_NN16_04","Genetic Code"="Bacterial",Taxonomy="Viruses; Duplodnaviria; Heunggongvirae; Uroviricota; Caudoviricetes; Kuravirus"]:0.0596933,(Escherichia_virus_KarlSchell[&Organism="Escherichia_virus_NN16_18","Genetic Code"="Bacterial",Taxonomy="Viruses; Duplodnaviria; Heunggongvirae; Uroviricota; Caudoviricetes; Kuravirus"]:0.05089586,Escherichia_virus_ManiMatter[&Organism="Escherichia_virus_NN16_09","Genetic Code"="Bacterial",Taxonomy="Viruses; Duplodnaviria; Heunggongvirae; Uroviricota; Caudoviricetes; Kuravirus"]:0.01528853):0.03945695):0.1249214):0.03376576,(Escherichia_virus_LorandFenyves[&Organism="Escherichia_virus_YS13","Genetic Code"="Bacterial",Taxonomy="Viruses; Duplodnaviria; Heunggongvirae; Uroviricota; Caudoviricetes; Kuravirus"]:0.02609972,Escherichia_virus_AnnaHegner[&Organism="Escherichia_virus_EP1","Genetic Code"="Bacterial",Taxonomy="Viruses; Duplodnaviria; Heunggongvirae; Uroviricota; Caudoviricetes; Kuravirus"]:0.04356003):0.05082082):0.12042866):1.48096466,Escherichia_phage_ES17___ChW_repeats_and_cell_adhesion_domain_containing_protein_CDS_translation[&Organism="Escherichia phage ES17","Genetic Code"="Bacterial",Taxonomy="Viruses; Duplodnaviria; Heunggongvirae; Uroviricota; Caudoviricetes; Caudovirales; Podoviridae; Kuravirus; unclassified Kuravirus"]:0.25026603):0.10758145,(Escherichia_phage_EP335___putative_tail_fiber_protein_CDS_translation[&Organism="Escherichia phage EP335","Genetic Code"="Bacterial",Taxonomy="Viruses; Duplodnaviria; Heunggongvirae; Uroviricota; Caudoviricetes; Caudovirales; Podoviridae; Kuravirus; unclassified Kuravirus"]:0.11558771,Escherichia_phage_ECBP2___cell_adhesion_domain_protein_CDS_translation[&Organism="Escherichia phage ECBP2","Genetic Code"="Bacterial",Taxonomy="Viruses; Duplodnaviria; Heunggongvirae; Uroviricota; Caudoviricetes; Caudovirales; Podoviridae; Kuravirus"]:0.11816035):0.0255625):0.12153957,Escherichia_phage_EcoN5___tail_fibers_protein_CDS_translation[&Organism="Escherichia phage vB_EcoP_EcoN5","Genetic Code"="Bacterial",Taxonomy="Viruses; Duplodnaviria; Heunggongvirae; Uroviricota; Caudoviricetes; Caudovirales; Podoviridae; Kuravirus; unclassified Kuravirus"]:0.02464717):0.00352988,Escherichia_virus_phiEco32___bacterial_surface_protein_CDS_translation[&Organism="Escherichia virus phiEco32","Genetic Code"="Bacterial",Taxonomy="Viruses; Duplodnaviria; Heunggongvirae; Uroviricota; Caudoviricetes; Caudovirales; Podoviridae; Kuravirus"]:0.01629293):0.00977329,Escherichia_phage_NJ01___bacterial_surface_protein_CDS_translation[&Organism="Escherichia phage NJ01","Genetic Code"="Bacterial",Taxonomy="Viruses; Duplodnaviria; Heunggongvirae; Uroviricota; Caudoviricetes; Caudovirales; Podoviridae; Kuravirus"]:0.00736044,Escherichia_phage_MN05___hypothetical_protein_CDS_translation[&Organism="Escherichia phage MN05","Genetic Code"="Bacterial",Taxonomy="Viruses; Duplodnaviria; Heunggongvirae; Uroviricota; Caudoviricetes; Caudovirales; Podoviridae; Kuravirus; unclassified Kuravirus"]:0.00699245);
	tree bootstrap_21 = [&U] ((((((((((Escherichia_virus_HermannAdler[&Organism="Escherichia_virus_DMS14","Genetic Code"="Bacterial",Taxonomy="Viruses; Duplodnaviria; Heunggongvirae; Uroviricota; Caudoviricetes; Wifcevirus"]:0.0,Escherichia_virus_HansTraber[&Organism="Escherichia_virus_NG4w","Genetic Code"="Bacterial",Taxonomy="Viruses; Duplodnaviria; Heunggongvirae; Uroviricota; Caudoviricetes; Wifcevirus"]:0.0):0.00605429,(Escherichia_virus_VerenaGrendelmeier[&Organism="Escherichia_virus_YS2","Genetic Code"="Bacterial",Taxonomy="Viruses; Duplodnaviria; Heunggongvirae; Uroviricota; Caudoviricetes; Wifcevirus"]:0.00946079,Escherichia_phage_FEC19___tail_fiber_protein_CDS_translation[&Organism="Escherichia phage FEC19","Genetic Code"="Bacterial",Taxonomy="Viruses; Duplodnaviria; Heunggongvirae; Uroviricota; Caudoviricetes; Wifcevirus; Wifcevirus FEC19"]:0.00749638):0.00253808):0.0024098,(Escherichia_virus_ManiWeber[&Organism="Escherichia_virus_EB17","Genetic Code"="Bacterial",Taxonomy="Viruses; Duplodnaviria; Heunggongvirae; Uroviricota; Caudoviricetes; Wifcevirus"]:0.00681844,Shigella_phage_CWP003___putative_tail_fiber_protein_CDS_translation[&Organism="Shigella phage CWP003","Genetic Code"="Bacterial",Taxonomy="Viruses; Duplodnaviria; Heunggongvirae; Uroviricota; Caudoviricetes; Wifcevirus"]:0.00162231):0.00770994):0.0773464,(Escherichia_phage_WFC___tail_fiber_protein_CDS_translation[&Organism="Escherichia phage vB_EcoM_WFC","Genetic Code"="Bacterial",Taxonomy="Viruses; Duplodnaviria; Heunggongvirae; Uroviricota; Caudoviricetes; Wifcevirus; Wifcevirus WFC"]:0.15670146,Escherichia_phage_WFH___tail_fiber_protein_CDS_translation[&"% Acidic Amino Acids"=8.91%,"% Hydrophobic Amino Acids"=51.16%,"Genetic Code"="Bacterial",Description="Escherichia phage vB_EcoM_WFH, complete genome",Modified=Fri Oct 18 00:18:22 CEST 2024,Taxonomy="Viruses; Duplodnaviria; Heunggongvirae; Uroviricota; Caudoviricetes; Wifcevirus; Wifcevirus WFH","Extinction Coefficient"=123775.0,"Filename (Imported From)"="refs_wifce.gb",Created=Sun Aug 11 15:06:37 CEST 2024,URN="urn:local:.:pg-i2kxaah","Isoelectric Point"=5.381298065185547,"% Basic Amino Acids"=8.79%,"% AT-rich Amino Acids"=22.48%,"% Charged Amino Acids"=17.70%,db_xref="taxon:2508192",Organism="Escherichia phage vB_EcoM_WFH","Path (Imported From)"="C:\Users\Alexander Harms\Downloads","% GC-rich Amino Acids"=29.84%,Accession="NC_048194.1","Molecular Weight (kDa)"=82.73610088000022,"# Nucleotide Sequences With Quality"=0,Topology="linear","Charge at pH 7"=-8.474919384349693,"% Polar Uncharged Amino Acids"=32.82%,"Molecule Type"="AA"]:0.19551881):0.08613833):0.06040758,Tequintavirus_IrisVonRoten_distal_tail_fiber_protein[&Organism="Escherichia virus IrisVonRoten","Genetic Code"="Bacterial",Taxonomy="Viruses; Duplodnaviria; Heunggongvirae; Uroviricota; Caudoviricetes; Caudovirales; Demerecviridae; Markadamsvirinae; Tequintavirus; unclassified Tequintavirus"]:0.14313293):0.10693873,((Escherichia_virus_LorandFenyves[&Organism="Escherichia_virus_YS13","Genetic Code"="Bacterial",Taxonomy="Viruses; Duplodnaviria; Heunggongvirae; Uroviricota; Caudoviricetes; Kuravirus"]:0.04016785,Escherichia_virus_AnnaHegner[&Organism="Escherichia_virus_EP1","Genetic Code"="Bacterial",Taxonomy="Viruses; Duplodnaviria; Heunggongvirae; Uroviricota; Caudoviricetes; Kuravirus"]:0.05014481):0.04593149,(((Escherichia_virus_SkaterBoy[&Organism="Escherichia_virus_Luc14","Genetic Code"="Bacterial",Taxonomy="Viruses; Duplodnaviria; Heunggongvirae; Uroviricota; Caudoviricetes; Kuravirus"]:0.02930103,Escherichia_virus_JacquesWildberger[&Organism="Escherichia_virus_NN16_24","Genetic Code"="Bacterial",Taxonomy="Viruses; Duplodnaviria; Heunggongvirae; Uroviricota; Caudoviricetes; Kuravirus"]:0.03274886):0.08874069,(Escherichia_virus_AidaStucki[&Organism="Escherichia_virus_NN16_12","Genetic Code"="Bacterial",Taxonomy="Viruses; Duplodnaviria; Heunggongvirae; Uroviricota; Caudoviricetes; Kuravirus"]:0.17986282,Escherichia_virus_StefiGeyer[&Organism="Escherichia_virus_NN16_21","Genetic Code"="Bacterial",Taxonomy="Viruses; Duplodnaviria; Heunggongvirae; Uroviricota; Caudoviricetes; Kuravirus"]:0.13285681):0.0815758):0.03266902,((Escherichia_virus_ManiMatter[&Organism="Escherichia_virus_NN16_09","Genetic Code"="Bacterial",Taxonomy="Viruses; Duplodnaviria; Heunggongvirae; Uroviricota; Caudoviricetes; Kuravirus"]:0.02250782,Escherichia_virus_KarlSchell[&Organism="Escherichia_virus_NN16_18","Genetic Code"="Bacterial",Taxonomy="Viruses; Duplodnaviria; Heunggongvirae; Uroviricota; Caudoviricetes; Kuravirus"]:0.02963443):0.0310623,Escherichia_virus_OliverMaurmann[&Organism="Escherichia_virus_NN16_04","Genetic Code"="Bacterial",Taxonomy="Viruses; Duplodnaviria; Heunggongvirae; Uroviricota; Caudoviricetes; Kuravirus"]:0.07095112):0.09691442):0.07934252):0.13423698):1.51209159,Escherichia_phage_ES17___ChW_repeats_and_cell_adhesion_domain_containing_protein_CDS_translation[&Organism="Escherichia phage ES17","Genetic Code"="Bacterial",Taxonomy="Viruses; Duplodnaviria; Heunggongvirae; Uroviricota; Caudoviricetes; Caudovirales; Podoviridae; Kuravirus; unclassified Kuravirus"]:0.20563361):0.08604297,(Escherichia_phage_EP335___putative_tail_fiber_protein_CDS_translation[&Organism="Escherichia phage EP335","Genetic Code"="Bacterial",Taxonomy="Viruses; Duplodnaviria; Heunggongvirae; Uroviricota; Caudoviricetes; Caudovirales; Podoviridae; Kuravirus; unclassified Kuravirus"]:0.10326952,Escherichia_phage_ECBP2___cell_adhesion_domain_protein_CDS_translation[&Organism="Escherichia phage ECBP2","Genetic Code"="Bacterial",Taxonomy="Viruses; Duplodnaviria; Heunggongvirae; Uroviricota; Caudoviricetes; Caudovirales; Podoviridae; Kuravirus"]:0.1009863):0.01617822):0.10309892,(Escherichia_phage_EcoN5___tail_fibers_protein_CDS_translation[&Organism="Escherichia phage vB_EcoP_EcoN5","Genetic Code"="Bacterial",Taxonomy="Viruses; Duplodnaviria; Heunggongvirae; Uroviricota; Caudoviricetes; Caudovirales; Podoviridae; Kuravirus; unclassified Kuravirus"]:0.01709008,Escherichia_virus_phiEco32___bacterial_surface_protein_CDS_translation[&Organism="Escherichia virus phiEco32","Genetic Code"="Bacterial",Taxonomy="Viruses; Duplodnaviria; Heunggongvirae; Uroviricota; Caudoviricetes; Caudovirales; Podoviridae; Kuravirus"]:0.01668048):0.00174649):0.00849619,Escherichia_phage_MN05___hypothetical_protein_CDS_translation[&Organism="Escherichia phage MN05","Genetic Code"="Bacterial",Taxonomy="Viruses; Duplodnaviria; Heunggongvirae; Uroviricota; Caudoviricetes; Caudovirales; Podoviridae; Kuravirus; unclassified Kuravirus"]:0.01005357,Escherichia_phage_NJ01___bacterial_surface_protein_CDS_translation[&Organism="Escherichia phage NJ01","Genetic Code"="Bacterial",Taxonomy="Viruses; Duplodnaviria; Heunggongvirae; Uroviricota; Caudoviricetes; Caudovirales; Podoviridae; Kuravirus"]:0.01004389);
	tree bootstrap_22 = [&U] (((((((((((Escherichia_virus_HansTraber[&Organism="Escherichia_virus_NG4w","Genetic Code"="Bacterial",Taxonomy="Viruses; Duplodnaviria; Heunggongvirae; Uroviricota; Caudoviricetes; Wifcevirus"]:0.00501215,(Escherichia_virus_HermannAdler[&Organism="Escherichia_virus_DMS14","Genetic Code"="Bacterial",Taxonomy="Viruses; Duplodnaviria; Heunggongvirae; Uroviricota; Caudoviricetes; Wifcevirus"]:0.00267922,Escherichia_phage_FEC19___tail_fiber_protein_CDS_translation[&Organism="Escherichia phage FEC19","Genetic Code"="Bacterial",Taxonomy="Viruses; Duplodnaviria; Heunggongvirae; Uroviricota; Caudoviricetes; Wifcevirus; Wifcevirus FEC19"]:0.03198825):0.00561243):0.01491899,Escherichia_virus_VerenaGrendelmeier[&Organism="Escherichia_virus_YS2","Genetic Code"="Bacterial",Taxonomy="Viruses; Duplodnaviria; Heunggongvirae; Uroviricota; Caudoviricetes; Wifcevirus"]:0.01495175):0.0143483,(Escherichia_virus_ManiWeber[&Organism="Escherichia_virus_EB17","Genetic Code"="Bacterial",Taxonomy="Viruses; Duplodnaviria; Heunggongvirae; Uroviricota; Caudoviricetes; Wifcevirus"]:0.00406537,Shigella_phage_CWP003___putative_tail_fiber_protein_CDS_translation[&Organism="Shigella phage CWP003","Genetic Code"="Bacterial",Taxonomy="Viruses; Duplodnaviria; Heunggongvirae; Uroviricota; Caudoviricetes; Wifcevirus"]:0.000200):0.01389072):0.02559493,(Escherichia_phage_WFC___tail_fiber_protein_CDS_translation[&Organism="Escherichia phage vB_EcoM_WFC","Genetic Code"="Bacterial",Taxonomy="Viruses; Duplodnaviria; Heunggongvirae; Uroviricota; Caudoviricetes; Wifcevirus; Wifcevirus WFC"]:0.20416924,Escherichia_phage_WFH___tail_fiber_protein_CDS_translation[&"% Acidic Amino Acids"=8.91%,"% Hydrophobic Amino Acids"=51.16%,"Genetic Code"="Bacterial",Description="Escherichia phage vB_EcoM_WFH, complete genome",Modified=Fri Oct 18 00:18:22 CEST 2024,Taxonomy="Viruses; Duplodnaviria; Heunggongvirae; Uroviricota; Caudoviricetes; Wifcevirus; Wifcevirus WFH","Extinction Coefficient"=123775.0,"Filename (Imported From)"="refs_wifce.gb",Created=Sun Aug 11 15:06:37 CEST 2024,URN="urn:local:.:pg-i2kxaah","Isoelectric Point"=5.381298065185547,"% Basic Amino Acids"=8.79%,"% AT-rich Amino Acids"=22.48%,"% Charged Amino Acids"=17.70%,db_xref="taxon:2508192",Organism="Escherichia phage vB_EcoM_WFH","Path (Imported From)"="C:\Users\Alexander Harms\Downloads","% GC-rich Amino Acids"=29.84%,Accession="NC_048194.1","Molecular Weight (kDa)"=82.73610088000022,"# Nucleotide Sequences With Quality"=0,Topology="linear","Charge at pH 7"=-8.474919384349693,"% Polar Uncharged Amino Acids"=32.82%,"Molecule Type"="AA"]:0.14324961):0.09953121):0.0657158,Tequintavirus_IrisVonRoten_distal_tail_fiber_protein[&Organism="Escherichia virus IrisVonRoten","Genetic Code"="Bacterial",Taxonomy="Viruses; Duplodnaviria; Heunggongvirae; Uroviricota; Caudoviricetes; Caudovirales; Demerecviridae; Markadamsvirinae; Tequintavirus; unclassified Tequintavirus"]:0.18728869):0.08589273,((((Escherichia_virus_JacquesWildberger[&Organism="Escherichia_virus_NN16_24","Genetic Code"="Bacterial",Taxonomy="Viruses; Duplodnaviria; Heunggongvirae; Uroviricota; Caudoviricetes; Kuravirus"]:0.04697464,Escherichia_virus_SkaterBoy[&Organism="Escherichia_virus_Luc14","Genetic Code"="Bacterial",Taxonomy="Viruses; Duplodnaviria; Heunggongvirae; Uroviricota; Caudoviricetes; Kuravirus"]:0.04596822):0.12015023,(Escherichia_virus_StefiGeyer[&Organism="Escherichia_virus_NN16_21","Genetic Code"="Bacterial",Taxonomy="Viruses; Duplodnaviria; Heunggongvirae; Uroviricota; Caudoviricetes; Kuravirus"]:0.14009906,Escherichia_virus_AidaStucki[&Organism="Escherichia_virus_NN16_12","Genetic Code"="Bacterial",Taxonomy="Viruses; Duplodnaviria; Heunggongvirae; Uroviricota; Caudoviricetes; Kuravirus"]:0.23644323):0.01379994):0.08280715,((Escherichia_virus_ManiMatter[&Organism="Escherichia_virus_NN16_09","Genetic Code"="Bacterial",Taxonomy="Viruses; Duplodnaviria; Heunggongvirae; Uroviricota; Caudoviricetes; Kuravirus"]:0.03016753,Escherichia_virus_OliverMaurmann[&Organism="Escherichia_virus_NN16_04","Genetic Code"="Bacterial",Taxonomy="Viruses; Duplodnaviria; Heunggongvirae; Uroviricota; Caudoviricetes; Kuravirus"]:0.07489445):0.01232182,Escherichia_virus_KarlSchell[&Organism="Escherichia_virus_NN16_18","Genetic Code"="Bacterial",Taxonomy="Viruses; Duplodnaviria; Heunggongvirae; Uroviricota; Caudoviricetes; Kuravirus"]:0.0602252):0.10103249):0.03965572,(Escherichia_virus_LorandFenyves[&Organism="Escherichia_virus_YS13","Genetic Code"="Bacterial",Taxonomy="Viruses; Duplodnaviria; Heunggongvirae; Uroviricota; Caudoviricetes; Kuravirus"]:0.02927018,Escherichia_virus_AnnaHegner[&Organism="Escherichia_virus_EP1","Genetic Code"="Bacterial",Taxonomy="Viruses; Duplodnaviria; Heunggongvirae; Uroviricota; Caudoviricetes; Kuravirus"]:0.05846564):0.0229529):0.14126067):1.51027133,Escherichia_phage_ES17___ChW_repeats_and_cell_adhesion_domain_containing_protein_CDS_translation[&Organism="Escherichia phage ES17","Genetic Code"="Bacterial",Taxonomy="Viruses; Duplodnaviria; Heunggongvirae; Uroviricota; Caudoviricetes; Caudovirales; Podoviridae; Kuravirus; unclassified Kuravirus"]:0.23362181):0.09137968,(Escherichia_phage_ECBP2___cell_adhesion_domain_protein_CDS_translation[&Organism="Escherichia phage ECBP2","Genetic Code"="Bacterial",Taxonomy="Viruses; Duplodnaviria; Heunggongvirae; Uroviricota; Caudoviricetes; Caudovirales; Podoviridae; Kuravirus"]:0.1001567,Escherichia_phage_EP335___putative_tail_fiber_protein_CDS_translation[&Organism="Escherichia phage EP335","Genetic Code"="Bacterial",Taxonomy="Viruses; Duplodnaviria; Heunggongvirae; Uroviricota; Caudoviricetes; Caudovirales; Podoviridae; Kuravirus; unclassified Kuravirus"]:0.10126992):0.04062805):0.12530746,Escherichia_phage_EcoN5___tail_fibers_protein_CDS_translation[&Organism="Escherichia phage vB_EcoP_EcoN5","Genetic Code"="Bacterial",Taxonomy="Viruses; Duplodnaviria; Heunggongvirae; Uroviricota; Caudoviricetes; Caudovirales; Podoviridae; Kuravirus; unclassified Kuravirus"]:0.01812938):0.00211331,Escherichia_virus_phiEco32___bacterial_surface_protein_CDS_translation[&Organism="Escherichia virus phiEco32","Genetic Code"="Bacterial",Taxonomy="Viruses; Duplodnaviria; Heunggongvirae; Uroviricota; Caudoviricetes; Caudovirales; Podoviridae; Kuravirus"]:0.01582978):0.00361182,Escherichia_phage_NJ01___bacterial_surface_protein_CDS_translation[&Organism="Escherichia phage NJ01","Genetic Code"="Bacterial",Taxonomy="Viruses; Duplodnaviria; Heunggongvirae; Uroviricota; Caudoviricetes; Caudovirales; Podoviridae; Kuravirus"]:0.01234321,Escherichia_phage_MN05___hypothetical_protein_CDS_translation[&Organism="Escherichia phage MN05","Genetic Code"="Bacterial",Taxonomy="Viruses; Duplodnaviria; Heunggongvirae; Uroviricota; Caudoviricetes; Caudovirales; Podoviridae; Kuravirus; unclassified Kuravirus"]:0.01323697);
	tree bootstrap_23 = [&U] (((((((((((Escherichia_virus_VerenaGrendelmeier[&Organism="Escherichia_virus_YS2","Genetic Code"="Bacterial",Taxonomy="Viruses; Duplodnaviria; Heunggongvirae; Uroviricota; Caudoviricetes; Wifcevirus"]:0.01381875,(Escherichia_virus_HansTraber[&Organism="Escherichia_virus_NG4w","Genetic Code"="Bacterial",Taxonomy="Viruses; Duplodnaviria; Heunggongvirae; Uroviricota; Caudoviricetes; Wifcevirus"]:0.00130294,Escherichia_virus_HermannAdler[&Organism="Escherichia_virus_DMS14","Genetic Code"="Bacterial",Taxonomy="Viruses; Duplodnaviria; Heunggongvirae; Uroviricota; Caudoviricetes; Wifcevirus"]:0.0028904):0.002597):0.01328185,Escherichia_phage_FEC19___tail_fiber_protein_CDS_translation[&Organism="Escherichia phage FEC19","Genetic Code"="Bacterial",Taxonomy="Viruses; Duplodnaviria; Heunggongvirae; Uroviricota; Caudoviricetes; Wifcevirus; Wifcevirus FEC19"]:0.01527801):0.00938596,(Shigella_phage_CWP003___putative_tail_fiber_protein_CDS_translation[&Organism="Shigella phage CWP003","Genetic Code"="Bacterial",Taxonomy="Viruses; Duplodnaviria; Heunggongvirae; Uroviricota; Caudoviricetes; Wifcevirus"]:0.0,Escherichia_virus_ManiWeber[&Organism="Escherichia_virus_EB17","Genetic Code"="Bacterial",Taxonomy="Viruses; Duplodnaviria; Heunggongvirae; Uroviricota; Caudoviricetes; Wifcevirus"]:0.00436114):0.01051493):0.08126463,Tequintavirus_IrisVonRoten_distal_tail_fiber_protein[&Organism="Escherichia virus IrisVonRoten","Genetic Code"="Bacterial",Taxonomy="Viruses; Duplodnaviria; Heunggongvirae; Uroviricota; Caudoviricetes; Caudovirales; Demerecviridae; Markadamsvirinae; Tequintavirus; unclassified Tequintavirus"]:0.21702195):0.04133776,(Escherichia_phage_WFH___tail_fiber_protein_CDS_translation[&"% Acidic Amino Acids"=8.91%,"% Hydrophobic Amino Acids"=51.16%,"Genetic Code"="Bacterial",Description="Escherichia phage vB_EcoM_WFH, complete genome",Modified=Fri Oct 18 00:18:22 CEST 2024,Taxonomy="Viruses; Duplodnaviria; Heunggongvirae; Uroviricota; Caudoviricetes; Wifcevirus; Wifcevirus WFH","Extinction Coefficient"=123775.0,"Filename (Imported From)"="refs_wifce.gb",Created=Sun Aug 11 15:06:37 CEST 2024,URN="urn:local:.:pg-i2kxaah","Isoelectric Point"=5.381298065185547,"% Basic Amino Acids"=8.79%,"% AT-rich Amino Acids"=22.48%,"% Charged Amino Acids"=17.70%,db_xref="taxon:2508192",Organism="Escherichia phage vB_EcoM_WFH","Path (Imported From)"="C:\Users\Alexander Harms\Downloads","% GC-rich Amino Acids"=29.84%,Accession="NC_048194.1","Molecular Weight (kDa)"=82.73610088000022,"# Nucleotide Sequences With Quality"=0,Topology="linear","Charge at pH 7"=-8.474919384349693,"% Polar Uncharged Amino Acids"=32.82%,"Molecule Type"="AA"]:0.15734442,Escherichia_phage_WFC___tail_fiber_protein_CDS_translation[&Organism="Escherichia phage vB_EcoM_WFC","Genetic Code"="Bacterial",Taxonomy="Viruses; Duplodnaviria; Heunggongvirae; Uroviricota; Caudoviricetes; Wifcevirus; Wifcevirus WFC"]:0.20132994):0.05536847):0.12088086,((Escherichia_virus_AnnaHegner[&Organism="Escherichia_virus_EP1","Genetic Code"="Bacterial",Taxonomy="Viruses; Duplodnaviria; Heunggongvirae; Uroviricota; Caudoviricetes; Kuravirus"]:0.04767205,Escherichia_virus_LorandFenyves[&Organism="Escherichia_virus_YS13","Genetic Code"="Bacterial",Taxonomy="Viruses; Duplodnaviria; Heunggongvirae; Uroviricota; Caudoviricetes; Kuravirus"]:0.03459191):0.03912846,(((Escherichia_virus_StefiGeyer[&Organism="Escherichia_virus_NN16_21","Genetic Code"="Bacterial",Taxonomy="Viruses; Duplodnaviria; Heunggongvirae; Uroviricota; Caudoviricetes; Kuravirus"]:0.12293361,(Escherichia_virus_SkaterBoy[&Organism="Escherichia_virus_Luc14","Genetic Code"="Bacterial",Taxonomy="Viruses; Duplodnaviria; Heunggongvirae; Uroviricota; Caudoviricetes; Kuravirus"]:0.0368614,Escherichia_virus_JacquesWildberger[&Organism="Escherichia_virus_NN16_24","Genetic Code"="Bacterial",Taxonomy="Viruses; Duplodnaviria; Heunggongvirae; Uroviricota; Caudoviricetes; Kuravirus"]:0.03108534):0.09537511):0.04023345,Escherichia_virus_AidaStucki[&Organism="Escherichia_virus_NN16_12","Genetic Code"="Bacterial",Taxonomy="Viruses; Duplodnaviria; Heunggongvirae; Uroviricota; Caudoviricetes; Kuravirus"]:0.21493417):0.05437661,(Escherichia_virus_OliverMaurmann[&Organism="Escherichia_virus_NN16_04","Genetic Code"="Bacterial",Taxonomy="Viruses; Duplodnaviria; Heunggongvirae; Uroviricota; Caudoviricetes; Kuravirus"]:0.07827217,(Escherichia_virus_ManiMatter[&Organism="Escherichia_virus_NN16_09","Genetic Code"="Bacterial",Taxonomy="Viruses; Duplodnaviria; Heunggongvirae; Uroviricota; Caudoviricetes; Kuravirus"]:0.0276802,Escherichia_virus_KarlSchell[&Organism="Escherichia_virus_NN16_18","Genetic Code"="Bacterial",Taxonomy="Viruses; Duplodnaviria; Heunggongvirae; Uroviricota; Caudoviricetes; Kuravirus"]:0.04615321):0.03495662):0.11392033):0.0617294):0.15794139):1.48550044,Escherichia_phage_ES17___ChW_repeats_and_cell_adhesion_domain_containing_protein_CDS_translation[&Organism="Escherichia phage ES17","Genetic Code"="Bacterial",Taxonomy="Viruses; Duplodnaviria; Heunggongvirae; Uroviricota; Caudoviricetes; Caudovirales; Podoviridae; Kuravirus; unclassified Kuravirus"]:0.21534838):0.11654499,(Escherichia_phage_EP335___putative_tail_fiber_protein_CDS_translation[&Organism="Escherichia phage EP335","Genetic Code"="Bacterial",Taxonomy="Viruses; Duplodnaviria; Heunggongvirae; Uroviricota; Caudoviricetes; Caudovirales; Podoviridae; Kuravirus; unclassified Kuravirus"]:0.09866186,Escherichia_phage_ECBP2___cell_adhesion_domain_protein_CDS_translation[&Organism="Escherichia phage ECBP2","Genetic Code"="Bacterial",Taxonomy="Viruses; Duplodnaviria; Heunggongvirae; Uroviricota; Caudoviricetes; Caudovirales; Podoviridae; Kuravirus"]:0.09913589):0.000256):0.08763737,Escherichia_virus_phiEco32___bacterial_surface_protein_CDS_translation[&Organism="Escherichia virus phiEco32","Genetic Code"="Bacterial",Taxonomy="Viruses; Duplodnaviria; Heunggongvirae; Uroviricota; Caudoviricetes; Caudovirales; Podoviridae; Kuravirus"]:0.0104779):0.00128776,Escherichia_phage_EcoN5___tail_fibers_protein_CDS_translation[&Organism="Escherichia phage vB_EcoP_EcoN5","Genetic Code"="Bacterial",Taxonomy="Viruses; Duplodnaviria; Heunggongvirae; Uroviricota; Caudoviricetes; Caudovirales; Podoviridae; Kuravirus; unclassified Kuravirus"]:0.00956656):0.00192272,Escherichia_phage_NJ01___bacterial_surface_protein_CDS_translation[&Organism="Escherichia phage NJ01","Genetic Code"="Bacterial",Taxonomy="Viruses; Duplodnaviria; Heunggongvirae; Uroviricota; Caudoviricetes; Caudovirales; Podoviridae; Kuravirus"]:0.00713762,Escherichia_phage_MN05___hypothetical_protein_CDS_translation[&Organism="Escherichia phage MN05","Genetic Code"="Bacterial",Taxonomy="Viruses; Duplodnaviria; Heunggongvirae; Uroviricota; Caudoviricetes; Caudovirales; Podoviridae; Kuravirus; unclassified Kuravirus"]:0.00717419);
	tree bootstrap_24 = [&U] (((((((((((Shigella_phage_CWP003___putative_tail_fiber_protein_CDS_translation[&Organism="Shigella phage CWP003","Genetic Code"="Bacterial",Taxonomy="Viruses; Duplodnaviria; Heunggongvirae; Uroviricota; Caudoviricetes; Wifcevirus"]:0.00267292,Escherichia_virus_ManiWeber[&Organism="Escherichia_virus_EB17","Genetic Code"="Bacterial",Taxonomy="Viruses; Duplodnaviria; Heunggongvirae; Uroviricota; Caudoviricetes; Wifcevirus"]:0.00996304):0.01944423,((Escherichia_virus_HansTraber[&Organism="Escherichia_virus_NG4w","Genetic Code"="Bacterial",Taxonomy="Viruses; Duplodnaviria; Heunggongvirae; Uroviricota; Caudoviricetes; Wifcevirus"]:0.00251514,Escherichia_virus_HermannAdler[&Organism="Escherichia_virus_DMS14","Genetic Code"="Bacterial",Taxonomy="Viruses; Duplodnaviria; Heunggongvirae; Uroviricota; Caudoviricetes; Wifcevirus"]:0.00589013):0.00394587,Escherichia_virus_VerenaGrendelmeier[&Organism="Escherichia_virus_YS2","Genetic Code"="Bacterial",Taxonomy="Viruses; Duplodnaviria; Heunggongvirae; Uroviricota; Caudoviricetes; Wifcevirus"]:0.02487429):0.00314944):0.01269466,Escherichia_phage_FEC19___tail_fiber_protein_CDS_translation[&Organism="Escherichia phage FEC19","Genetic Code"="Bacterial",Taxonomy="Viruses; Duplodnaviria; Heunggongvirae; Uroviricota; Caudoviricetes; Wifcevirus; Wifcevirus FEC19"]:0.004144):0.05169228,Tequintavirus_IrisVonRoten_distal_tail_fiber_protein[&Organism="Escherichia virus IrisVonRoten","Genetic Code"="Bacterial",Taxonomy="Viruses; Duplodnaviria; Heunggongvirae; Uroviricota; Caudoviricetes; Caudovirales; Demerecviridae; Markadamsvirinae; Tequintavirus; unclassified Tequintavirus"]:0.25792577):0.07871316,(Escherichia_phage_WFH___tail_fiber_protein_CDS_translation[&"% Acidic Amino Acids"=8.91%,"% Hydrophobic Amino Acids"=51.16%,"Genetic Code"="Bacterial",Description="Escherichia phage vB_EcoM_WFH, complete genome",Modified=Fri Oct 18 00:18:22 CEST 2024,Taxonomy="Viruses; Duplodnaviria; Heunggongvirae; Uroviricota; Caudoviricetes; Wifcevirus; Wifcevirus WFH","Extinction Coefficient"=123775.0,"Filename (Imported From)"="refs_wifce.gb",Created=Sun Aug 11 15:06:37 CEST 2024,URN="urn:local:.:pg-i2kxaah","Isoelectric Point"=5.381298065185547,"% Basic Amino Acids"=8.79%,"% AT-rich Amino Acids"=22.48%,"% Charged Amino Acids"=17.70%,db_xref="taxon:2508192",Organism="Escherichia phage vB_EcoM_WFH","Path (Imported From)"="C:\Users\Alexander Harms\Downloads","% GC-rich Amino Acids"=29.84%,Accession="NC_048194.1","Molecular Weight (kDa)"=82.73610088000022,"# Nucleotide Sequences With Quality"=0,Topology="linear","Charge at pH 7"=-8.474919384349693,"% Polar Uncharged Amino Acids"=32.82%,"Molecule Type"="AA"]:0.20369022,Escherichia_phage_WFC___tail_fiber_protein_CDS_translation[&Organism="Escherichia phage vB_EcoM_WFC","Genetic Code"="Bacterial",Taxonomy="Viruses; Duplodnaviria; Heunggongvirae; Uroviricota; Caudoviricetes; Wifcevirus; Wifcevirus WFC"]:0.15386879):0.01211151):0.14341187,((((Escherichia_virus_JacquesWildberger[&Organism="Escherichia_virus_NN16_24","Genetic Code"="Bacterial",Taxonomy="Viruses; Duplodnaviria; Heunggongvirae; Uroviricota; Caudoviricetes; Kuravirus"]:0.02968856,Escherichia_virus_SkaterBoy[&Organism="Escherichia_virus_Luc14","Genetic Code"="Bacterial",Taxonomy="Viruses; Duplodnaviria; Heunggongvirae; Uroviricota; Caudoviricetes; Kuravirus"]:0.04393071):0.11001959,((Escherichia_virus_KarlSchell[&Organism="Escherichia_virus_NN16_18","Genetic Code"="Bacterial",Taxonomy="Viruses; Duplodnaviria; Heunggongvirae; Uroviricota; Caudoviricetes; Kuravirus"]:0.03303756,Escherichia_virus_ManiMatter[&Organism="Escherichia_virus_NN16_09","Genetic Code"="Bacterial",Taxonomy="Viruses; Duplodnaviria; Heunggongvirae; Uroviricota; Caudoviricetes; Kuravirus"]:0.01496346):0.02478841,Escherichia_virus_OliverMaurmann[&Organism="Escherichia_virus_NN16_04","Genetic Code"="Bacterial",Taxonomy="Viruses; Duplodnaviria; Heunggongvirae; Uroviricota; Caudoviricetes; Kuravirus"]:0.06825144):0.09759091):0.04958135,(Escherichia_virus_AidaStucki[&Organism="Escherichia_virus_NN16_12","Genetic Code"="Bacterial",Taxonomy="Viruses; Duplodnaviria; Heunggongvirae; Uroviricota; Caudoviricetes; Kuravirus"]:0.19359024,Escherichia_virus_StefiGeyer[&Organism="Escherichia_virus_NN16_21","Genetic Code"="Bacterial",Taxonomy="Viruses; Duplodnaviria; Heunggongvirae; Uroviricota; Caudoviricetes; Kuravirus"]:0.15472791):0.03464594):0.04938114,(Escherichia_virus_LorandFenyves[&Organism="Escherichia_virus_YS13","Genetic Code"="Bacterial",Taxonomy="Viruses; Duplodnaviria; Heunggongvirae; Uroviricota; Caudoviricetes; Kuravirus"]:0.03535065,Escherichia_virus_AnnaHegner[&Organism="Escherichia_virus_EP1","Genetic Code"="Bacterial",Taxonomy="Viruses; Duplodnaviria; Heunggongvirae; Uroviricota; Caudoviricetes; Kuravirus"]:0.05300456):0.05904029):0.1603338):1.41509184,Escherichia_phage_ES17___ChW_repeats_and_cell_adhesion_domain_containing_protein_CDS_translation[&Organism="Escherichia phage ES17","Genetic Code"="Bacterial",Taxonomy="Viruses; Duplodnaviria; Heunggongvirae; Uroviricota; Caudoviricetes; Caudovirales; Podoviridae; Kuravirus; unclassified Kuravirus"]:0.25898376):0.13241686,Escherichia_phage_EP335___putative_tail_fiber_protein_CDS_translation[&Organism="Escherichia phage EP335","Genetic Code"="Bacterial",Taxonomy="Viruses; Duplodnaviria; Heunggongvirae; Uroviricota; Caudoviricetes; Caudovirales; Podoviridae; Kuravirus; unclassified Kuravirus"]:0.12475634):0.0172559,Escherichia_phage_ECBP2___cell_adhesion_domain_protein_CDS_translation[&Organism="Escherichia phage ECBP2","Genetic Code"="Bacterial",Taxonomy="Viruses; Duplodnaviria; Heunggongvirae; Uroviricota; Caudoviricetes; Caudovirales; Podoviridae; Kuravirus"]:0.1078958):0.09538412,(Escherichia_virus_phiEco32___bacterial_surface_protein_CDS_translation[&Organism="Escherichia virus phiEco32","Genetic Code"="Bacterial",Taxonomy="Viruses; Duplodnaviria; Heunggongvirae; Uroviricota; Caudoviricetes; Caudovirales; Podoviridae; Kuravirus"]:0.01232833,Escherichia_phage_EcoN5___tail_fibers_protein_CDS_translation[&Organism="Escherichia phage vB_EcoP_EcoN5","Genetic Code"="Bacterial",Taxonomy="Viruses; Duplodnaviria; Heunggongvirae; Uroviricota; Caudoviricetes; Caudovirales; Podoviridae; Kuravirus; unclassified Kuravirus"]:0.01350287):0.00405802):0.00735494,Escherichia_phage_MN05___hypothetical_protein_CDS_translation[&Organism="Escherichia phage MN05","Genetic Code"="Bacterial",Taxonomy="Viruses; Duplodnaviria; Heunggongvirae; Uroviricota; Caudoviricetes; Caudovirales; Podoviridae; Kuravirus; unclassified Kuravirus"]:0.00983426,Escherichia_phage_NJ01___bacterial_surface_protein_CDS_translation[&Organism="Escherichia phage NJ01","Genetic Code"="Bacterial",Taxonomy="Viruses; Duplodnaviria; Heunggongvirae; Uroviricota; Caudoviricetes; Caudovirales; Podoviridae; Kuravirus"]:0.01049669);
	tree bootstrap_25 = [&U] ((((((((((((Escherichia_virus_HermannAdler[&Organism="Escherichia_virus_DMS14","Genetic Code"="Bacterial",Taxonomy="Viruses; Duplodnaviria; Heunggongvirae; Uroviricota; Caudoviricetes; Wifcevirus"]:0.0,Escherichia_virus_HansTraber[&Organism="Escherichia_virus_NG4w","Genetic Code"="Bacterial",Taxonomy="Viruses; Duplodnaviria; Heunggongvirae; Uroviricota; Caudoviricetes; Wifcevirus"]:0.00851806):0.00101552,Escherichia_virus_VerenaGrendelmeier[&Organism="Escherichia_virus_YS2","Genetic Code"="Bacterial",Taxonomy="Viruses; Duplodnaviria; Heunggongvirae; Uroviricota; Caudoviricetes; Wifcevirus"]:0.02027722):0.00525969,Escherichia_phage_FEC19___tail_fiber_protein_CDS_translation[&Organism="Escherichia phage FEC19","Genetic Code"="Bacterial",Taxonomy="Viruses; Duplodnaviria; Heunggongvirae; Uroviricota; Caudoviricetes; Wifcevirus; Wifcevirus FEC19"]:0.01152268):0.0150625,(Escherichia_virus_ManiWeber[&Organism="Escherichia_virus_EB17","Genetic Code"="Bacterial",Taxonomy="Viruses; Duplodnaviria; Heunggongvirae; Uroviricota; Caudoviricetes; Wifcevirus"]:0.00859692,Shigella_phage_CWP003___putative_tail_fiber_protein_CDS_translation[&Organism="Shigella phage CWP003","Genetic Code"="Bacterial",Taxonomy="Viruses; Duplodnaviria; Heunggongvirae; Uroviricota; Caudoviricetes; Wifcevirus"]:0.0):0.01196823):0.0659088,(Escherichia_phage_WFH___tail_fiber_protein_CDS_translation[&"% Acidic Amino Acids"=8.91%,"% Hydrophobic Amino Acids"=51.16%,"Genetic Code"="Bacterial",Description="Escherichia phage vB_EcoM_WFH, complete genome",Modified=Fri Oct 18 00:18:22 CEST 2024,Taxonomy="Viruses; Duplodnaviria; Heunggongvirae; Uroviricota; Caudoviricetes; Wifcevirus; Wifcevirus WFH","Extinction Coefficient"=123775.0,"Filename (Imported From)"="refs_wifce.gb",Created=Sun Aug 11 15:06:37 CEST 2024,URN="urn:local:.:pg-i2kxaah","Isoelectric Point"=5.381298065185547,"% Basic Amino Acids"=8.79%,"% AT-rich Amino Acids"=22.48%,"% Charged Amino Acids"=17.70%,db_xref="taxon:2508192",Organism="Escherichia phage vB_EcoM_WFH","Path (Imported From)"="C:\Users\Alexander Harms\Downloads","% GC-rich Amino Acids"=29.84%,Accession="NC_048194.1","Molecular Weight (kDa)"=82.73610088000022,"# Nucleotide Sequences With Quality"=0,Topology="linear","Charge at pH 7"=-8.474919384349693,"% Polar Uncharged Amino Acids"=32.82%,"Molecule Type"="AA"]:0.18106654,Escherichia_phage_WFC___tail_fiber_protein_CDS_translation[&Organism="Escherichia phage vB_EcoM_WFC","Genetic Code"="Bacterial",Taxonomy="Viruses; Duplodnaviria; Heunggongvirae; Uroviricota; Caudoviricetes; Wifcevirus; Wifcevirus WFC"]:0.13498424):0.06230121):0.06019632,Tequintavirus_IrisVonRoten_distal_tail_fiber_protein[&Organism="Escherichia virus IrisVonRoten","Genetic Code"="Bacterial",Taxonomy="Viruses; Duplodnaviria; Heunggongvirae; Uroviricota; Caudoviricetes; Caudovirales; Demerecviridae; Markadamsvirinae; Tequintavirus; unclassified Tequintavirus"]:0.15675149):0.10922143,(((Escherichia_virus_StefiGeyer[&Organism="Escherichia_virus_NN16_21","Genetic Code"="Bacterial",Taxonomy="Viruses; Duplodnaviria; Heunggongvirae; Uroviricota; Caudoviricetes; Kuravirus"]:0.11968353,Escherichia_virus_AidaStucki[&Organism="Escherichia_virus_NN16_12","Genetic Code"="Bacterial",Taxonomy="Viruses; Duplodnaviria; Heunggongvirae; Uroviricota; Caudoviricetes; Kuravirus"]:0.15999769):0.04253367,((Escherichia_virus_JacquesWildberger[&Organism="Escherichia_virus_NN16_24","Genetic Code"="Bacterial",Taxonomy="Viruses; Duplodnaviria; Heunggongvirae; Uroviricota; Caudoviricetes; Kuravirus"]:0.02488831,Escherichia_virus_SkaterBoy[&Organism="Escherichia_virus_Luc14","Genetic Code"="Bacterial",Taxonomy="Viruses; Duplodnaviria; Heunggongvirae; Uroviricota; Caudoviricetes; Kuravirus"]:0.02129843):0.11298606,((Escherichia_virus_ManiMatter[&Organism="Escherichia_virus_NN16_09","Genetic Code"="Bacterial",Taxonomy="Viruses; Duplodnaviria; Heunggongvirae; Uroviricota; Caudoviricetes; Kuravirus"]:0.02354987,Escherichia_virus_KarlSchell[&Organism="Escherichia_virus_NN16_18","Genetic Code"="Bacterial",Taxonomy="Viruses; Duplodnaviria; Heunggongvirae; Uroviricota; Caudoviricetes; Kuravirus"]:0.04949503):0.03557358,Escherichia_virus_OliverMaurmann[&Organism="Escherichia_virus_NN16_04","Genetic Code"="Bacterial",Taxonomy="Viruses; Duplodnaviria; Heunggongvirae; Uroviricota; Caudoviricetes; Kuravirus"]:0.06592662):0.04909074):0.04886627):0.03235342,(Escherichia_virus_AnnaHegner[&Organism="Escherichia_virus_EP1","Genetic Code"="Bacterial",Taxonomy="Viruses; Duplodnaviria; Heunggongvirae; Uroviricota; Caudoviricetes; Kuravirus"]:0.06128198,Escherichia_virus_LorandFenyves[&Organism="Escherichia_virus_YS13","Genetic Code"="Bacterial",Taxonomy="Viruses; Duplodnaviria; Heunggongvirae; Uroviricota; Caudoviricetes; Kuravirus"]:0.0268072):0.04855634):0.14961337):1.46060944,Escherichia_phage_ES17___ChW_repeats_and_cell_adhesion_domain_containing_protein_CDS_translation[&Organism="Escherichia phage ES17","Genetic Code"="Bacterial",Taxonomy="Viruses; Duplodnaviria; Heunggongvirae; Uroviricota; Caudoviricetes; Caudovirales; Podoviridae; Kuravirus; unclassified Kuravirus"]:0.2496166):0.11475114,(Escherichia_phage_EP335___putative_tail_fiber_protein_CDS_translation[&Organism="Escherichia phage EP335","Genetic Code"="Bacterial",Taxonomy="Viruses; Duplodnaviria; Heunggongvirae; Uroviricota; Caudoviricetes; Caudovirales; Podoviridae; Kuravirus; unclassified Kuravirus"]:0.13157424,Escherichia_phage_ECBP2___cell_adhesion_domain_protein_CDS_translation[&Organism="Escherichia phage ECBP2","Genetic Code"="Bacterial",Taxonomy="Viruses; Duplodnaviria; Heunggongvirae; Uroviricota; Caudoviricetes; Caudovirales; Podoviridae; Kuravirus"]:0.12949855):0.0045816):0.11350731,Escherichia_virus_phiEco32___bacterial_surface_protein_CDS_translation[&Organism="Escherichia virus phiEco32","Genetic Code"="Bacterial",Taxonomy="Viruses; Duplodnaviria; Heunggongvirae; Uroviricota; Caudoviricetes; Caudovirales; Podoviridae; Kuravirus"]:0.02028933):0.0046905,Escherichia_phage_EcoN5___tail_fibers_protein_CDS_translation[&Organism="Escherichia phage vB_EcoP_EcoN5","Genetic Code"="Bacterial",Taxonomy="Viruses; Duplodnaviria; Heunggongvirae; Uroviricota; Caudoviricetes; Caudovirales; Podoviridae; Kuravirus; unclassified Kuravirus"]:0.01582217):0.004194,Escherichia_phage_NJ01___bacterial_surface_protein_CDS_translation[&Organism="Escherichia phage NJ01","Genetic Code"="Bacterial",Taxonomy="Viruses; Duplodnaviria; Heunggongvirae; Uroviricota; Caudoviricetes; Caudovirales; Podoviridae; Kuravirus"]:0.01208628,Escherichia_phage_MN05___hypothetical_protein_CDS_translation[&Organism="Escherichia phage MN05","Genetic Code"="Bacterial",Taxonomy="Viruses; Duplodnaviria; Heunggongvirae; Uroviricota; Caudoviricetes; Caudovirales; Podoviridae; Kuravirus; unclassified Kuravirus"]:0.01389305);
	tree bootstrap_26 = [&U] ((((((((((Escherichia_virus_VerenaGrendelmeier[&Organism="Escherichia_virus_YS2","Genetic Code"="Bacterial",Taxonomy="Viruses; Duplodnaviria; Heunggongvirae; Uroviricota; Caudoviricetes; Wifcevirus"]:0.01960081,((Escherichia_virus_HermannAdler[&Organism="Escherichia_virus_DMS14","Genetic Code"="Bacterial",Taxonomy="Viruses; Duplodnaviria; Heunggongvirae; Uroviricota; Caudoviricetes; Wifcevirus"]:0.0023337,Escherichia_virus_HansTraber[&Organism="Escherichia_virus_NG4w","Genetic Code"="Bacterial",Taxonomy="Viruses; Duplodnaviria; Heunggongvirae; Uroviricota; Caudoviricetes; Wifcevirus"]:0.01014458):0.00902638,(Escherichia_virus_ManiWeber[&Organism="Escherichia_virus_EB17","Genetic Code"="Bacterial",Taxonomy="Viruses; Duplodnaviria; Heunggongvirae; Uroviricota; Caudoviricetes; Wifcevirus"]:0.00972375,Shigella_phage_CWP003___putative_tail_fiber_protein_CDS_translation[&Organism="Shigella phage CWP003","Genetic Code"="Bacterial",Taxonomy="Viruses; Duplodnaviria; Heunggongvirae; Uroviricota; Caudoviricetes; Wifcevirus"]:0.00275454):0.02054708):0.00130194):0.01188441,Escherichia_phage_FEC19___tail_fiber_protein_CDS_translation[&Organism="Escherichia phage FEC19","Genetic Code"="Bacterial",Taxonomy="Viruses; Duplodnaviria; Heunggongvirae; Uroviricota; Caudoviricetes; Wifcevirus; Wifcevirus FEC19"]:0.01128386):0.04185794,(Escherichia_phage_WFC___tail_fiber_protein_CDS_translation[&Organism="Escherichia phage vB_EcoM_WFC","Genetic Code"="Bacterial",Taxonomy="Viruses; Duplodnaviria; Heunggongvirae; Uroviricota; Caudoviricetes; Wifcevirus; Wifcevirus WFC"]:0.14377655,Escherichia_phage_WFH___tail_fiber_protein_CDS_translation[&"% Acidic Amino Acids"=8.91%,"% Hydrophobic Amino Acids"=51.16%,"Genetic Code"="Bacterial",Description="Escherichia phage vB_EcoM_WFH, complete genome",Modified=Fri Oct 18 00:18:22 CEST 2024,Taxonomy="Viruses; Duplodnaviria; Heunggongvirae; Uroviricota; Caudoviricetes; Wifcevirus; Wifcevirus WFH","Extinction Coefficient"=123775.0,"Filename (Imported From)"="refs_wifce.gb",Created=Sun Aug 11 15:06:37 CEST 2024,URN="urn:local:.:pg-i2kxaah","Isoelectric Point"=5.381298065185547,"% Basic Amino Acids"=8.79%,"% AT-rich Amino Acids"=22.48%,"% Charged Amino Acids"=17.70%,db_xref="taxon:2508192",Organism="Escherichia phage vB_EcoM_WFH","Path (Imported From)"="C:\Users\Alexander Harms\Downloads","% GC-rich Amino Acids"=29.84%,Accession="NC_048194.1","Molecular Weight (kDa)"=82.73610088000022,"# Nucleotide Sequences With Quality"=0,Topology="linear","Charge at pH 7"=-8.474919384349693,"% Polar Uncharged Amino Acids"=32.82%,"Molecule Type"="AA"]:0.1598707):0.11426515):0.08590052,Tequintavirus_IrisVonRoten_distal_tail_fiber_protein[&Organism="Escherichia virus IrisVonRoten","Genetic Code"="Bacterial",Taxonomy="Viruses; Duplodnaviria; Heunggongvirae; Uroviricota; Caudoviricetes; Caudovirales; Demerecviridae; Markadamsvirinae; Tequintavirus; unclassified Tequintavirus"]:0.14826224):0.12962336,((Escherichia_virus_AnnaHegner[&Organism="Escherichia_virus_EP1","Genetic Code"="Bacterial",Taxonomy="Viruses; Duplodnaviria; Heunggongvirae; Uroviricota; Caudoviricetes; Kuravirus"]:0.03742033,Escherichia_virus_LorandFenyves[&Organism="Escherichia_virus_YS13","Genetic Code"="Bacterial",Taxonomy="Viruses; Duplodnaviria; Heunggongvirae; Uroviricota; Caudoviricetes; Kuravirus"]:0.03783959):0.04663455,(((Escherichia_virus_AidaStucki[&Organism="Escherichia_virus_NN16_12","Genetic Code"="Bacterial",Taxonomy="Viruses; Duplodnaviria; Heunggongvirae; Uroviricota; Caudoviricetes; Kuravirus"]:0.16354348,Escherichia_virus_StefiGeyer[&Organism="Escherichia_virus_NN16_21","Genetic Code"="Bacterial",Taxonomy="Viruses; Duplodnaviria; Heunggongvirae; Uroviricota; Caudoviricetes; Kuravirus"]:0.1277061):0.02388627,(Escherichia_virus_JacquesWildberger[&Organism="Escherichia_virus_NN16_24","Genetic Code"="Bacterial",Taxonomy="Viruses; Duplodnaviria; Heunggongvirae; Uroviricota; Caudoviricetes; Kuravirus"]:0.03759616,Escherichia_virus_SkaterBoy[&Organism="Escherichia_virus_Luc14","Genetic Code"="Bacterial",Taxonomy="Viruses; Duplodnaviria; Heunggongvirae; Uroviricota; Caudoviricetes; Kuravirus"]:0.03488436):0.14741714):0.08089795,((Escherichia_virus_KarlSchell[&Organism="Escherichia_virus_NN16_18","Genetic Code"="Bacterial",Taxonomy="Viruses; Duplodnaviria; Heunggongvirae; Uroviricota; Caudoviricetes; Kuravirus"]:0.01819017,Escherichia_virus_ManiMatter[&Organism="Escherichia_virus_NN16_09","Genetic Code"="Bacterial",Taxonomy="Viruses; Duplodnaviria; Heunggongvirae; Uroviricota; Caudoviricetes; Kuravirus"]:0.01207405):0.04074625,Escherichia_virus_OliverMaurmann[&Organism="Escherichia_virus_NN16_04","Genetic Code"="Bacterial",Taxonomy="Viruses; Duplodnaviria; Heunggongvirae; Uroviricota; Caudoviricetes; Kuravirus"]:0.10176802):0.10660864):0.05356634):0.1672317):1.47039269,Escherichia_phage_ES17___ChW_repeats_and_cell_adhesion_domain_containing_protein_CDS_translation[&Organism="Escherichia phage ES17","Genetic Code"="Bacterial",Taxonomy="Viruses; Duplodnaviria; Heunggongvirae; Uroviricota; Caudoviricetes; Caudovirales; Podoviridae; Kuravirus; unclassified Kuravirus"]:0.2142986):0.0726123,(Escherichia_phage_ECBP2___cell_adhesion_domain_protein_CDS_translation[&Organism="Escherichia phage ECBP2","Genetic Code"="Bacterial",Taxonomy="Viruses; Duplodnaviria; Heunggongvirae; Uroviricota; Caudoviricetes; Caudovirales; Podoviridae; Kuravirus"]:0.12535847,Escherichia_phage_EP335___putative_tail_fiber_protein_CDS_translation[&Organism="Escherichia phage EP335","Genetic Code"="Bacterial",Taxonomy="Viruses; Duplodnaviria; Heunggongvirae; Uroviricota; Caudoviricetes; Caudovirales; Podoviridae; Kuravirus; unclassified Kuravirus"]:0.1213315):0.01774522):0.121733,Escherichia_virus_phiEco32___bacterial_surface_protein_CDS_translation[&Organism="Escherichia virus phiEco32","Genetic Code"="Bacterial",Taxonomy="Viruses; Duplodnaviria; Heunggongvirae; Uroviricota; Caudoviricetes; Caudovirales; Podoviridae; Kuravirus"]:0.02047945):0.00468468,Escherichia_phage_EcoN5___tail_fibers_protein_CDS_translation[&Organism="Escherichia phage vB_EcoP_EcoN5","Genetic Code"="Bacterial",Taxonomy="Viruses; Duplodnaviria; Heunggongvirae; Uroviricota; Caudoviricetes; Caudovirales; Podoviridae; Kuravirus; unclassified Kuravirus"]:0.0160679):0.00395039,Escherichia_phage_NJ01___bacterial_surface_protein_CDS_translation[&Organism="Escherichia phage NJ01","Genetic Code"="Bacterial",Taxonomy="Viruses; Duplodnaviria; Heunggongvirae; Uroviricota; Caudoviricetes; Caudovirales; Podoviridae; Kuravirus"]:0.01189631,Escherichia_phage_MN05___hypothetical_protein_CDS_translation[&Organism="Escherichia phage MN05","Genetic Code"="Bacterial",Taxonomy="Viruses; Duplodnaviria; Heunggongvirae; Uroviricota; Caudoviricetes; Caudovirales; Podoviridae; Kuravirus; unclassified Kuravirus"]:0.01413883);
	tree bootstrap_27 = [&U] (((((((((((Escherichia_virus_HansTraber[&Organism="Escherichia_virus_NG4w","Genetic Code"="Bacterial",Taxonomy="Viruses; Duplodnaviria; Heunggongvirae; Uroviricota; Caudoviricetes; Wifcevirus"]:0.00309356,Escherichia_virus_HermannAdler[&Organism="Escherichia_virus_DMS14","Genetic Code"="Bacterial",Taxonomy="Viruses; Duplodnaviria; Heunggongvirae; Uroviricota; Caudoviricetes; Wifcevirus"]:0.00507151):0.01531363,((Escherichia_virus_ManiWeber[&Organism="Escherichia_virus_EB17","Genetic Code"="Bacterial",Taxonomy="Viruses; Duplodnaviria; Heunggongvirae; Uroviricota; Caudoviricetes; Wifcevirus"]:0.00414305,Shigella_phage_CWP003___putative_tail_fiber_protein_CDS_translation[&Organism="Shigella phage CWP003","Genetic Code"="Bacterial",Taxonomy="Viruses; Duplodnaviria; Heunggongvirae; Uroviricota; Caudoviricetes; Wifcevirus"]:0.0):0.00816331,Escherichia_virus_VerenaGrendelmeier[&Organism="Escherichia_virus_YS2","Genetic Code"="Bacterial",Taxonomy="Viruses; Duplodnaviria; Heunggongvirae; Uroviricota; Caudoviricetes; Wifcevirus"]:0.02922691):0.00704818):0.00702058,Escherichia_phage_FEC19___tail_fiber_protein_CDS_translation[&Organism="Escherichia phage FEC19","Genetic Code"="Bacterial",Taxonomy="Viruses; Duplodnaviria; Heunggongvirae; Uroviricota; Caudoviricetes; Wifcevirus; Wifcevirus FEC19"]:0.00860062):0.03873094,Tequintavirus_IrisVonRoten_distal_tail_fiber_protein[&Organism="Escherichia virus IrisVonRoten","Genetic Code"="Bacterial",Taxonomy="Viruses; Duplodnaviria; Heunggongvirae; Uroviricota; Caudoviricetes; Caudovirales; Demerecviridae; Markadamsvirinae; Tequintavirus; unclassified Tequintavirus"]:0.25467853):0.0704772,(Escherichia_phage_WFH___tail_fiber_protein_CDS_translation[&"% Acidic Amino Acids"=8.91%,"% Hydrophobic Amino Acids"=51.16%,"Genetic Code"="Bacterial",Description="Escherichia phage vB_EcoM_WFH, complete genome",Modified=Fri Oct 18 00:18:22 CEST 2024,Taxonomy="Viruses; Duplodnaviria; Heunggongvirae; Uroviricota; Caudoviricetes; Wifcevirus; Wifcevirus WFH","Extinction Coefficient"=123775.0,"Filename (Imported From)"="refs_wifce.gb",Created=Sun Aug 11 15:06:37 CEST 2024,URN="urn:local:.:pg-i2kxaah","Isoelectric Point"=5.381298065185547,"% Basic Amino Acids"=8.79%,"% AT-rich Amino Acids"=22.48%,"% Charged Amino Acids"=17.70%,db_xref="taxon:2508192",Organism="Escherichia phage vB_EcoM_WFH","Path (Imported From)"="C:\Users\Alexander Harms\Downloads","% GC-rich Amino Acids"=29.84%,Accession="NC_048194.1","Molecular Weight (kDa)"=82.73610088000022,"# Nucleotide Sequences With Quality"=0,Topology="linear","Charge at pH 7"=-8.474919384349693,"% Polar Uncharged Amino Acids"=32.82%,"Molecule Type"="AA"]:0.18188633,Escherichia_phage_WFC___tail_fiber_protein_CDS_translation[&Organism="Escherichia phage vB_EcoM_WFC","Genetic Code"="Bacterial",Taxonomy="Viruses; Duplodnaviria; Heunggongvirae; Uroviricota; Caudoviricetes; Wifcevirus; Wifcevirus WFC"]:0.22369546):0.01278647):0.11099352,((((Escherichia_virus_JacquesWildberger[&Organism="Escherichia_virus_NN16_24","Genetic Code"="Bacterial",Taxonomy="Viruses; Duplodnaviria; Heunggongvirae; Uroviricota; Caudoviricetes; Kuravirus"]:0.02824026,Escherichia_virus_SkaterBoy[&Organism="Escherichia_virus_Luc14","Genetic Code"="Bacterial",Taxonomy="Viruses; Duplodnaviria; Heunggongvirae; Uroviricota; Caudoviricetes; Kuravirus"]:0.02590545):0.14930935,(Escherichia_virus_AidaStucki[&Organism="Escherichia_virus_NN16_12","Genetic Code"="Bacterial",Taxonomy="Viruses; Duplodnaviria; Heunggongvirae; Uroviricota; Caudoviricetes; Kuravirus"]:0.21833507,Escherichia_virus_StefiGeyer[&Organism="Escherichia_virus_NN16_21","Genetic Code"="Bacterial",Taxonomy="Viruses; Duplodnaviria; Heunggongvirae; Uroviricota; Caudoviricetes; Kuravirus"]:0.16692854):0.02365397):0.04971957,((Escherichia_virus_KarlSchell[&Organism="Escherichia_virus_NN16_18","Genetic Code"="Bacterial",Taxonomy="Viruses; Duplodnaviria; Heunggongvirae; Uroviricota; Caudoviricetes; Kuravirus"]:0.02292647,Escherichia_virus_ManiMatter[&Organism="Escherichia_virus_NN16_09","Genetic Code"="Bacterial",Taxonomy="Viruses; Duplodnaviria; Heunggongvirae; Uroviricota; Caudoviricetes; Kuravirus"]:0.01650737):0.03013989,Escherichia_virus_OliverMaurmann[&Organism="Escherichia_virus_NN16_04","Genetic Code"="Bacterial",Taxonomy="Viruses; Duplodnaviria; Heunggongvirae; Uroviricota; Caudoviricetes; Kuravirus"]:0.07785386):0.1305464):0.02972853,(Escherichia_virus_LorandFenyves[&Organism="Escherichia_virus_YS13","Genetic Code"="Bacterial",Taxonomy="Viruses; Duplodnaviria; Heunggongvirae; Uroviricota; Caudoviricetes; Kuravirus"]:0.04413456,Escherichia_virus_AnnaHegner[&Organism="Escherichia_virus_EP1","Genetic Code"="Bacterial",Taxonomy="Viruses; Duplodnaviria; Heunggongvirae; Uroviricota; Caudoviricetes; Kuravirus"]:0.06763093):0.04863699):0.11835297):1.50465467,Escherichia_phage_ES17___ChW_repeats_and_cell_adhesion_domain_containing_protein_CDS_translation[&Organism="Escherichia phage ES17","Genetic Code"="Bacterial",Taxonomy="Viruses; Duplodnaviria; Heunggongvirae; Uroviricota; Caudoviricetes; Caudovirales; Podoviridae; Kuravirus; unclassified Kuravirus"]:0.20937979):0.10332029,(Escherichia_phage_ECBP2___cell_adhesion_domain_protein_CDS_translation[&Organism="Escherichia phage ECBP2","Genetic Code"="Bacterial",Taxonomy="Viruses; Duplodnaviria; Heunggongvirae; Uroviricota; Caudoviricetes; Caudovirales; Podoviridae; Kuravirus"]:0.07763504,Escherichia_phage_EP335___putative_tail_fiber_protein_CDS_translation[&Organism="Escherichia phage EP335","Genetic Code"="Bacterial",Taxonomy="Viruses; Duplodnaviria; Heunggongvirae; Uroviricota; Caudoviricetes; Caudovirales; Podoviridae; Kuravirus; unclassified Kuravirus"]:0.0764546):0.02780709):0.095724,Escherichia_virus_phiEco32___bacterial_surface_protein_CDS_translation[&Organism="Escherichia virus phiEco32","Genetic Code"="Bacterial",Taxonomy="Viruses; Duplodnaviria; Heunggongvirae; Uroviricota; Caudoviricetes; Caudovirales; Podoviridae; Kuravirus"]:0.01195168):0.00403028,Escherichia_phage_EcoN5___tail_fibers_protein_CDS_translation[&Organism="Escherichia phage vB_EcoP_EcoN5","Genetic Code"="Bacterial",Taxonomy="Viruses; Duplodnaviria; Heunggongvirae; Uroviricota; Caudoviricetes; Caudovirales; Podoviridae; Kuravirus; unclassified Kuravirus"]:0.00852644):0.00243068,Escherichia_phage_NJ01___bacterial_surface_protein_CDS_translation[&Organism="Escherichia phage NJ01","Genetic Code"="Bacterial",Taxonomy="Viruses; Duplodnaviria; Heunggongvirae; Uroviricota; Caudoviricetes; Caudovirales; Podoviridae; Kuravirus"]:0.00655424,Escherichia_phage_MN05___hypothetical_protein_CDS_translation[&Organism="Escherichia phage MN05","Genetic Code"="Bacterial",Taxonomy="Viruses; Duplodnaviria; Heunggongvirae; Uroviricota; Caudoviricetes; Caudovirales; Podoviridae; Kuravirus; unclassified Kuravirus"]:0.00501011);
	tree bootstrap_28 = [&U] (((((((((((((Escherichia_virus_HansTraber[&Organism="Escherichia_virus_NG4w","Genetic Code"="Bacterial",Taxonomy="Viruses; Duplodnaviria; Heunggongvirae; Uroviricota; Caudoviricetes; Wifcevirus"]:0.01862669,Escherichia_virus_HermannAdler[&Organism="Escherichia_virus_DMS14","Genetic Code"="Bacterial",Taxonomy="Viruses; Duplodnaviria; Heunggongvirae; Uroviricota; Caudoviricetes; Wifcevirus"]:0.00158684):0.0103992,Escherichia_virus_VerenaGrendelmeier[&Organism="Escherichia_virus_YS2","Genetic Code"="Bacterial",Taxonomy="Viruses; Duplodnaviria; Heunggongvirae; Uroviricota; Caudoviricetes; Wifcevirus"]:0.02027286):0.02086146,(Escherichia_virus_ManiWeber[&Organism="Escherichia_virus_EB17","Genetic Code"="Bacterial",Taxonomy="Viruses; Duplodnaviria; Heunggongvirae; Uroviricota; Caudoviricetes; Wifcevirus"]:0.01490898,Shigella_phage_CWP003___putative_tail_fiber_protein_CDS_translation[&Organism="Shigella phage CWP003","Genetic Code"="Bacterial",Taxonomy="Viruses; Duplodnaviria; Heunggongvirae; Uroviricota; Caudoviricetes; Wifcevirus"]:0.00122729):0.01293862):0.00744984,Escherichia_phage_FEC19___tail_fiber_protein_CDS_translation[&Organism="Escherichia phage FEC19","Genetic Code"="Bacterial",Taxonomy="Viruses; Duplodnaviria; Heunggongvirae; Uroviricota; Caudoviricetes; Wifcevirus; Wifcevirus FEC19"]:0.01905505):0.04284439,(Escherichia_phage_WFC___tail_fiber_protein_CDS_translation[&Organism="Escherichia phage vB_EcoM_WFC","Genetic Code"="Bacterial",Taxonomy="Viruses; Duplodnaviria; Heunggongvirae; Uroviricota; Caudoviricetes; Wifcevirus; Wifcevirus WFC"]:0.15849396,Escherichia_phage_WFH___tail_fiber_protein_CDS_translation[&"% Acidic Amino Acids"=8.91%,"% Hydrophobic Amino Acids"=51.16%,"Genetic Code"="Bacterial",Description="Escherichia phage vB_EcoM_WFH, complete genome",Modified=Fri Oct 18 00:18:22 CEST 2024,Taxonomy="Viruses; Duplodnaviria; Heunggongvirae; Uroviricota; Caudoviricetes; Wifcevirus; Wifcevirus WFH","Extinction Coefficient"=123775.0,"Filename (Imported From)"="refs_wifce.gb",Created=Sun Aug 11 15:06:37 CEST 2024,URN="urn:local:.:pg-i2kxaah","Isoelectric Point"=5.381298065185547,"% Basic Amino Acids"=8.79%,"% AT-rich Amino Acids"=22.48%,"% Charged Amino Acids"=17.70%,db_xref="taxon:2508192",Organism="Escherichia phage vB_EcoM_WFH","Path (Imported From)"="C:\Users\Alexander Harms\Downloads","% GC-rich Amino Acids"=29.84%,Accession="NC_048194.1","Molecular Weight (kDa)"=82.73610088000022,"# Nucleotide Sequences With Quality"=0,Topology="linear","Charge at pH 7"=-8.474919384349693,"% Polar Uncharged Amino Acids"=32.82%,"Molecule Type"="AA"]:0.18067515):0.08457415):0.05399899,Tequintavirus_IrisVonRoten_distal_tail_fiber_protein[&Organism="Escherichia virus IrisVonRoten","Genetic Code"="Bacterial",Taxonomy="Viruses; Duplodnaviria; Heunggongvirae; Uroviricota; Caudoviricetes; Caudovirales; Demerecviridae; Markadamsvirinae; Tequintavirus; unclassified Tequintavirus"]:0.20645935):0.16214887,((((Escherichia_virus_ManiMatter[&Organism="Escherichia_virus_NN16_09","Genetic Code"="Bacterial",Taxonomy="Viruses; Duplodnaviria; Heunggongvirae; Uroviricota; Caudoviricetes; Kuravirus"]:0.02127003,Escherichia_virus_KarlSchell[&Organism="Escherichia_virus_NN16_18","Genetic Code"="Bacterial",Taxonomy="Viruses; Duplodnaviria; Heunggongvirae; Uroviricota; Caudoviricetes; Kuravirus"]:0.0610937):0.03132274,Escherichia_virus_OliverMaurmann[&Organism="Escherichia_virus_NN16_04","Genetic Code"="Bacterial",Taxonomy="Viruses; Duplodnaviria; Heunggongvirae; Uroviricota; Caudoviricetes; Kuravirus"]:0.08278715):0.12354624,((Escherichia_virus_JacquesWildberger[&Organism="Escherichia_virus_NN16_24","Genetic Code"="Bacterial",Taxonomy="Viruses; Duplodnaviria; Heunggongvirae; Uroviricota; Caudoviricetes; Kuravirus"]:0.05056852,Escherichia_virus_SkaterBoy[&Organism="Escherichia_virus_Luc14","Genetic Code"="Bacterial",Taxonomy="Viruses; Duplodnaviria; Heunggongvirae; Uroviricota; Caudoviricetes; Kuravirus"]:0.05189467):0.09588196,(Escherichia_virus_AidaStucki[&Organism="Escherichia_virus_NN16_12","Genetic Code"="Bacterial",Taxonomy="Viruses; Duplodnaviria; Heunggongvirae; Uroviricota; Caudoviricetes; Kuravirus"]:0.2038681,Escherichia_virus_StefiGeyer[&Organism="Escherichia_virus_NN16_21","Genetic Code"="Bacterial",Taxonomy="Viruses; Duplodnaviria; Heunggongvirae; Uroviricota; Caudoviricetes; Kuravirus"]:0.14941084):0.03907314):0.06136373):0.04509161,(Escherichia_virus_AnnaHegner[&Organism="Escherichia_virus_EP1","Genetic Code"="Bacterial",Taxonomy="Viruses; Duplodnaviria; Heunggongvirae; Uroviricota; Caudoviricetes; Kuravirus"]:0.04227244,Escherichia_virus_LorandFenyves[&Organism="Escherichia_virus_YS13","Genetic Code"="Bacterial",Taxonomy="Viruses; Duplodnaviria; Heunggongvirae; Uroviricota; Caudoviricetes; Kuravirus"]:0.03239961):0.04874363):0.18271196):1.44154884,Escherichia_phage_ES17___ChW_repeats_and_cell_adhesion_domain_containing_protein_CDS_translation[&Organism="Escherichia phage ES17","Genetic Code"="Bacterial",Taxonomy="Viruses; Duplodnaviria; Heunggongvirae; Uroviricota; Caudoviricetes; Caudovirales; Podoviridae; Kuravirus; unclassified Kuravirus"]:0.22372714):0.10710378,Escherichia_phage_EP335___putative_tail_fiber_protein_CDS_translation[&Organism="Escherichia phage EP335","Genetic Code"="Bacterial",Taxonomy="Viruses; Duplodnaviria; Heunggongvirae; Uroviricota; Caudoviricetes; Caudovirales; Podoviridae; Kuravirus; unclassified Kuravirus"]:0.11526779):0.00818199,Escherichia_phage_ECBP2___cell_adhesion_domain_protein_CDS_translation[&Organism="Escherichia phage ECBP2","Genetic Code"="Bacterial",Taxonomy="Viruses; Duplodnaviria; Heunggongvirae; Uroviricota; Caudoviricetes; Caudovirales; Podoviridae; Kuravirus"]:0.10804682):0.09473483,Escherichia_virus_phiEco32___bacterial_surface_protein_CDS_translation[&Organism="Escherichia virus phiEco32","Genetic Code"="Bacterial",Taxonomy="Viruses; Duplodnaviria; Heunggongvirae; Uroviricota; Caudoviricetes; Caudovirales; Podoviridae; Kuravirus"]:0.01521628):0.00483823,Escherichia_phage_EcoN5___tail_fibers_protein_CDS_translation[&Organism="Escherichia phage vB_EcoP_EcoN5","Genetic Code"="Bacterial",Taxonomy="Viruses; Duplodnaviria; Heunggongvirae; Uroviricota; Caudoviricetes; Caudovirales; Podoviridae; Kuravirus; unclassified Kuravirus"]:0.01157157):0.00304474,Escherichia_phage_NJ01___bacterial_surface_protein_CDS_translation[&Organism="Escherichia phage NJ01","Genetic Code"="Bacterial",Taxonomy="Viruses; Duplodnaviria; Heunggongvirae; Uroviricota; Caudoviricetes; Caudovirales; Podoviridae; Kuravirus"]:0.00812783,Escherichia_phage_MN05___hypothetical_protein_CDS_translation[&Organism="Escherichia phage MN05","Genetic Code"="Bacterial",Taxonomy="Viruses; Duplodnaviria; Heunggongvirae; Uroviricota; Caudoviricetes; Caudovirales; Podoviridae; Kuravirus; unclassified Kuravirus"]:0.00647661);
	tree bootstrap_29 = [&U] (((((((((((((Escherichia_virus_HermannAdler[&Organism="Escherichia_virus_DMS14","Genetic Code"="Bacterial",Taxonomy="Viruses; Duplodnaviria; Heunggongvirae; Uroviricota; Caudoviricetes; Wifcevirus"]:0.0,Escherichia_virus_HansTraber[&Organism="Escherichia_virus_NG4w","Genetic Code"="Bacterial",Taxonomy="Viruses; Duplodnaviria; Heunggongvirae; Uroviricota; Caudoviricetes; Wifcevirus"]:0.0):0.00418211,Escherichia_virus_VerenaGrendelmeier[&Organism="Escherichia_virus_YS2","Genetic Code"="Bacterial",Taxonomy="Viruses; Duplodnaviria; Heunggongvirae; Uroviricota; Caudoviricetes; Wifcevirus"]:0.00422316):0.01129151,(Escherichia_virus_ManiWeber[&Organism="Escherichia_virus_EB17","Genetic Code"="Bacterial",Taxonomy="Viruses; Duplodnaviria; Heunggongvirae; Uroviricota; Caudoviricetes; Wifcevirus"]:0.0,Shigella_phage_CWP003___putative_tail_fiber_protein_CDS_translation[&Organism="Shigella phage CWP003","Genetic Code"="Bacterial",Taxonomy="Viruses; Duplodnaviria; Heunggongvirae; Uroviricota; Caudoviricetes; Wifcevirus"]:0.0):0.01858942):0.01133489,Escherichia_phage_FEC19___tail_fiber_protein_CDS_translation[&Organism="Escherichia phage FEC19","Genetic Code"="Bacterial",Taxonomy="Viruses; Duplodnaviria; Heunggongvirae; Uroviricota; Caudoviricetes; Wifcevirus; Wifcevirus FEC19"]:0.00756572):0.0474882,Tequintavirus_IrisVonRoten_distal_tail_fiber_protein[&Organism="Escherichia virus IrisVonRoten","Genetic Code"="Bacterial",Taxonomy="Viruses; Duplodnaviria; Heunggongvirae; Uroviricota; Caudoviricetes; Caudovirales; Demerecviridae; Markadamsvirinae; Tequintavirus; unclassified Tequintavirus"]:0.16868964):0.03669082,(Escherichia_phage_WFC___tail_fiber_protein_CDS_translation[&Organism="Escherichia phage vB_EcoM_WFC","Genetic Code"="Bacterial",Taxonomy="Viruses; Duplodnaviria; Heunggongvirae; Uroviricota; Caudoviricetes; Wifcevirus; Wifcevirus WFC"]:0.22213165,Escherichia_phage_WFH___tail_fiber_protein_CDS_translation[&"% Acidic Amino Acids"=8.91%,"% Hydrophobic Amino Acids"=51.16%,"Genetic Code"="Bacterial",Description="Escherichia phage vB_EcoM_WFH, complete genome",Modified=Fri Oct 18 00:18:22 CEST 2024,Taxonomy="Viruses; Duplodnaviria; Heunggongvirae; Uroviricota; Caudoviricetes; Wifcevirus; Wifcevirus WFH","Extinction Coefficient"=123775.0,"Filename (Imported From)"="refs_wifce.gb",Created=Sun Aug 11 15:06:37 CEST 2024,URN="urn:local:.:pg-i2kxaah","Isoelectric Point"=5.381298065185547,"% Basic Amino Acids"=8.79%,"% AT-rich Amino Acids"=22.48%,"% Charged Amino Acids"=17.70%,db_xref="taxon:2508192",Organism="Escherichia phage vB_EcoM_WFH","Path (Imported From)"="C:\Users\Alexander Harms\Downloads","% GC-rich Amino Acids"=29.84%,Accession="NC_048194.1","Molecular Weight (kDa)"=82.73610088000022,"# Nucleotide Sequences With Quality"=0,Topology="linear","Charge at pH 7"=-8.474919384349693,"% Polar Uncharged Amino Acids"=32.82%,"Molecule Type"="AA"]:0.15333059):0.06223827):0.10923467,((((Escherichia_virus_ManiMatter[&Organism="Escherichia_virus_NN16_09","Genetic Code"="Bacterial",Taxonomy="Viruses; Duplodnaviria; Heunggongvirae; Uroviricota; Caudoviricetes; Kuravirus"]:0.02128836,Escherichia_virus_OliverMaurmann[&Organism="Escherichia_virus_NN16_04","Genetic Code"="Bacterial",Taxonomy="Viruses; Duplodnaviria; Heunggongvirae; Uroviricota; Caudoviricetes; Kuravirus"]:0.08371963):0.01163818,Escherichia_virus_KarlSchell[&Organism="Escherichia_virus_NN16_18","Genetic Code"="Bacterial",Taxonomy="Viruses; Duplodnaviria; Heunggongvirae; Uroviricota; Caudoviricetes; Kuravirus"]:0.04476375):0.14750305,((Escherichia_virus_StefiGeyer[&Organism="Escherichia_virus_NN16_21","Genetic Code"="Bacterial",Taxonomy="Viruses; Duplodnaviria; Heunggongvirae; Uroviricota; Caudoviricetes; Kuravirus"]:0.09718417,Escherichia_virus_AidaStucki[&Organism="Escherichia_virus_NN16_12","Genetic Code"="Bacterial",Taxonomy="Viruses; Duplodnaviria; Heunggongvirae; Uroviricota; Caudoviricetes; Kuravirus"]:0.13444913):0.03613547,(Escherichia_virus_JacquesWildberger[&Organism="Escherichia_virus_NN16_24","Genetic Code"="Bacterial",Taxonomy="Viruses; Duplodnaviria; Heunggongvirae; Uroviricota; Caudoviricetes; Kuravirus"]:0.0319507,Escherichia_virus_SkaterBoy[&Organism="Escherichia_virus_Luc14","Genetic Code"="Bacterial",Taxonomy="Viruses; Duplodnaviria; Heunggongvirae; Uroviricota; Caudoviricetes; Kuravirus"]:0.03864862):0.11522748):0.09650186):0.05331077,(Escherichia_virus_LorandFenyves[&Organism="Escherichia_virus_YS13","Genetic Code"="Bacterial",Taxonomy="Viruses; Duplodnaviria; Heunggongvirae; Uroviricota; Caudoviricetes; Kuravirus"]:0.03126732,Escherichia_virus_AnnaHegner[&Organism="Escherichia_virus_EP1","Genetic Code"="Bacterial",Taxonomy="Viruses; Duplodnaviria; Heunggongvirae; Uroviricota; Caudoviricetes; Kuravirus"]:0.04662691):0.04515508):0.114076):1.56035383,Escherichia_phage_ES17___ChW_repeats_and_cell_adhesion_domain_containing_protein_CDS_translation[&Organism="Escherichia phage ES17","Genetic Code"="Bacterial",Taxonomy="Viruses; Duplodnaviria; Heunggongvirae; Uroviricota; Caudoviricetes; Caudovirales; Podoviridae; Kuravirus; unclassified Kuravirus"]:0.1806617):0.06839867,Escherichia_phage_ECBP2___cell_adhesion_domain_protein_CDS_translation[&Organism="Escherichia phage ECBP2","Genetic Code"="Bacterial",Taxonomy="Viruses; Duplodnaviria; Heunggongvirae; Uroviricota; Caudoviricetes; Caudovirales; Podoviridae; Kuravirus"]:0.11294233):0.00645415,Escherichia_phage_EP335___putative_tail_fiber_protein_CDS_translation[&Organism="Escherichia phage EP335","Genetic Code"="Bacterial",Taxonomy="Viruses; Duplodnaviria; Heunggongvirae; Uroviricota; Caudoviricetes; Caudovirales; Podoviridae; Kuravirus; unclassified Kuravirus"]:0.10463338):0.09030556,Escherichia_virus_phiEco32___bacterial_surface_protein_CDS_translation[&Organism="Escherichia virus phiEco32","Genetic Code"="Bacterial",Taxonomy="Viruses; Duplodnaviria; Heunggongvirae; Uroviricota; Caudoviricetes; Caudovirales; Podoviridae; Kuravirus"]:0.016022):0.00490045,Escherichia_phage_MN05___hypothetical_protein_CDS_translation[&Organism="Escherichia phage MN05","Genetic Code"="Bacterial",Taxonomy="Viruses; Duplodnaviria; Heunggongvirae; Uroviricota; Caudoviricetes; Caudovirales; Podoviridae; Kuravirus; unclassified Kuravirus"]:0.01042784):0.00711695,Escherichia_phage_EcoN5___tail_fibers_protein_CDS_translation[&Organism="Escherichia phage vB_EcoP_EcoN5","Genetic Code"="Bacterial",Taxonomy="Viruses; Duplodnaviria; Heunggongvirae; Uroviricota; Caudoviricetes; Caudovirales; Podoviridae; Kuravirus; unclassified Kuravirus"]:0.00407289,Escherichia_phage_NJ01___bacterial_surface_protein_CDS_translation[&Organism="Escherichia phage NJ01","Genetic Code"="Bacterial",Taxonomy="Viruses; Duplodnaviria; Heunggongvirae; Uroviricota; Caudoviricetes; Caudovirales; Podoviridae; Kuravirus"]:0.00466281);
	tree bootstrap_30 = [&U] (((((((((((Escherichia_virus_VerenaGrendelmeier[&Organism="Escherichia_virus_YS2","Genetic Code"="Bacterial",Taxonomy="Viruses; Duplodnaviria; Heunggongvirae; Uroviricota; Caudoviricetes; Wifcevirus"]:0.03176544,(Escherichia_virus_HansTraber[&Organism="Escherichia_virus_NG4w","Genetic Code"="Bacterial",Taxonomy="Viruses; Duplodnaviria; Heunggongvirae; Uroviricota; Caudoviricetes; Wifcevirus"]:0.00393271,Escherichia_virus_HermannAdler[&Organism="Escherichia_virus_DMS14","Genetic Code"="Bacterial",Taxonomy="Viruses; Duplodnaviria; Heunggongvirae; Uroviricota; Caudoviricetes; Wifcevirus"]:0.000092):0.00500066):0.00985235,Escherichia_phage_FEC19___tail_fiber_protein_CDS_translation[&Organism="Escherichia phage FEC19","Genetic Code"="Bacterial",Taxonomy="Viruses; Duplodnaviria; Heunggongvirae; Uroviricota; Caudoviricetes; Wifcevirus; Wifcevirus FEC19"]:0.0144175):0.01001618,(Escherichia_virus_ManiWeber[&Organism="Escherichia_virus_EB17","Genetic Code"="Bacterial",Taxonomy="Viruses; Duplodnaviria; Heunggongvirae; Uroviricota; Caudoviricetes; Wifcevirus"]:0.0,Shigella_phage_CWP003___putative_tail_fiber_protein_CDS_translation[&Organism="Shigella phage CWP003","Genetic Code"="Bacterial",Taxonomy="Viruses; Duplodnaviria; Heunggongvirae; Uroviricota; Caudoviricetes; Wifcevirus"]:0.0):0.01640512):0.05047933,Tequintavirus_IrisVonRoten_distal_tail_fiber_protein[&Organism="Escherichia virus IrisVonRoten","Genetic Code"="Bacterial",Taxonomy="Viruses; Duplodnaviria; Heunggongvirae; Uroviricota; Caudoviricetes; Caudovirales; Demerecviridae; Markadamsvirinae; Tequintavirus; unclassified Tequintavirus"]:0.20478958):0.05495911,(Escherichia_phage_WFH___tail_fiber_protein_CDS_translation[&"% Acidic Amino Acids"=8.91%,"% Hydrophobic Amino Acids"=51.16%,"Genetic Code"="Bacterial",Description="Escherichia phage vB_EcoM_WFH, complete genome",Modified=Fri Oct 18 00:18:22 CEST 2024,Taxonomy="Viruses; Duplodnaviria; Heunggongvirae; Uroviricota; Caudoviricetes; Wifcevirus; Wifcevirus WFH","Extinction Coefficient"=123775.0,"Filename (Imported From)"="refs_wifce.gb",Created=Sun Aug 11 15:06:37 CEST 2024,URN="urn:local:.:pg-i2kxaah","Isoelectric Point"=5.381298065185547,"% Basic Amino Acids"=8.79%,"% AT-rich Amino Acids"=22.48%,"% Charged Amino Acids"=17.70%,db_xref="taxon:2508192",Organism="Escherichia phage vB_EcoM_WFH","Path (Imported From)"="C:\Users\Alexander Harms\Downloads","% GC-rich Amino Acids"=29.84%,Accession="NC_048194.1","Molecular Weight (kDa)"=82.73610088000022,"# Nucleotide Sequences With Quality"=0,Topology="linear","Charge at pH 7"=-8.474919384349693,"% Polar Uncharged Amino Acids"=32.82%,"Molecule Type"="AA"]:0.15723847,Escherichia_phage_WFC___tail_fiber_protein_CDS_translation[&Organism="Escherichia phage vB_EcoM_WFC","Genetic Code"="Bacterial",Taxonomy="Viruses; Duplodnaviria; Heunggongvirae; Uroviricota; Caudoviricetes; Wifcevirus; Wifcevirus WFC"]:0.17093514):0.02894113):0.13890209,(((((Escherichia_virus_ManiMatter[&Organism="Escherichia_virus_NN16_09","Genetic Code"="Bacterial",Taxonomy="Viruses; Duplodnaviria; Heunggongvirae; Uroviricota; Caudoviricetes; Kuravirus"]:0.0148153,Escherichia_virus_KarlSchell[&Organism="Escherichia_virus_NN16_18","Genetic Code"="Bacterial",Taxonomy="Viruses; Duplodnaviria; Heunggongvirae; Uroviricota; Caudoviricetes; Kuravirus"]:0.02725489):0.02427698,Escherichia_virus_OliverMaurmann[&Organism="Escherichia_virus_NN16_04","Genetic Code"="Bacterial",Taxonomy="Viruses; Duplodnaviria; Heunggongvirae; Uroviricota; Caudoviricetes; Kuravirus"]:0.09520917):0.08583343,(Escherichia_virus_JacquesWildberger[&Organism="Escherichia_virus_NN16_24","Genetic Code"="Bacterial",Taxonomy="Viruses; Duplodnaviria; Heunggongvirae; Uroviricota; Caudoviricetes; Kuravirus"]:0.03400165,Escherichia_virus_SkaterBoy[&Organism="Escherichia_virus_Luc14","Genetic Code"="Bacterial",Taxonomy="Viruses; Duplodnaviria; Heunggongvirae; Uroviricota; Caudoviricetes; Kuravirus"]:0.06185195):0.12454472):0.04711239,(Escherichia_virus_StefiGeyer[&Organism="Escherichia_virus_NN16_21","Genetic Code"="Bacterial",Taxonomy="Viruses; Duplodnaviria; Heunggongvirae; Uroviricota; Caudoviricetes; Kuravirus"]:0.11809633,Escherichia_virus_AidaStucki[&Organism="Escherichia_virus_NN16_12","Genetic Code"="Bacterial",Taxonomy="Viruses; Duplodnaviria; Heunggongvirae; Uroviricota; Caudoviricetes; Kuravirus"]:0.24246176):0.02623036):0.06976301,(Escherichia_virus_AnnaHegner[&Organism="Escherichia_virus_EP1","Genetic Code"="Bacterial",Taxonomy="Viruses; Duplodnaviria; Heunggongvirae; Uroviricota; Caudoviricetes; Kuravirus"]:0.06307621,Escherichia_virus_LorandFenyves[&Organism="Escherichia_virus_YS13","Genetic Code"="Bacterial",Taxonomy="Viruses; Duplodnaviria; Heunggongvirae; Uroviricota; Caudoviricetes; Kuravirus"]:0.02597998):0.05956531):0.13842462):1.50250698,Escherichia_phage_ES17___ChW_repeats_and_cell_adhesion_domain_containing_protein_CDS_translation[&Organism="Escherichia phage ES17","Genetic Code"="Bacterial",Taxonomy="Viruses; Duplodnaviria; Heunggongvirae; Uroviricota; Caudoviricetes; Caudovirales; Podoviridae; Kuravirus; unclassified Kuravirus"]:0.19842506):0.07481891,(Escherichia_phage_EP335___putative_tail_fiber_protein_CDS_translation[&Organism="Escherichia phage EP335","Genetic Code"="Bacterial",Taxonomy="Viruses; Duplodnaviria; Heunggongvirae; Uroviricota; Caudoviricetes; Caudovirales; Podoviridae; Kuravirus; unclassified Kuravirus"]:0.09734494,Escherichia_phage_ECBP2___cell_adhesion_domain_protein_CDS_translation[&Organism="Escherichia phage ECBP2","Genetic Code"="Bacterial",Taxonomy="Viruses; Duplodnaviria; Heunggongvirae; Uroviricota; Caudoviricetes; Caudovirales; Podoviridae; Kuravirus"]:0.10066116):0.02409221):0.11158409,Escherichia_virus_phiEco32___bacterial_surface_protein_CDS_translation[&Organism="Escherichia virus phiEco32","Genetic Code"="Bacterial",Taxonomy="Viruses; Duplodnaviria; Heunggongvirae; Uroviricota; Caudoviricetes; Caudovirales; Podoviridae; Kuravirus"]:0.01274329):0.00351915,Escherichia_phage_EcoN5___tail_fibers_protein_CDS_translation[&Organism="Escherichia phage vB_EcoP_EcoN5","Genetic Code"="Bacterial",Taxonomy="Viruses; Duplodnaviria; Heunggongvirae; Uroviricota; Caudoviricetes; Caudovirales; Podoviridae; Kuravirus; unclassified Kuravirus"]:0.00993082):0.00476083,Escherichia_phage_MN05___hypothetical_protein_CDS_translation[&Organism="Escherichia phage MN05","Genetic Code"="Bacterial",Taxonomy="Viruses; Duplodnaviria; Heunggongvirae; Uroviricota; Caudoviricetes; Caudovirales; Podoviridae; Kuravirus; unclassified Kuravirus"]:0.00406019,Escherichia_phage_NJ01___bacterial_surface_protein_CDS_translation[&Organism="Escherichia phage NJ01","Genetic Code"="Bacterial",Taxonomy="Viruses; Duplodnaviria; Heunggongvirae; Uroviricota; Caudoviricetes; Caudovirales; Podoviridae; Kuravirus"]:0.00462492);
	tree bootstrap_31 = [&U] ((((((((((((Escherichia_virus_HansTraber[&Organism="Escherichia_virus_NG4w","Genetic Code"="Bacterial",Taxonomy="Viruses; Duplodnaviria; Heunggongvirae; Uroviricota; Caudoviricetes; Wifcevirus"]:0.0,Escherichia_virus_HermannAdler[&Organism="Escherichia_virus_DMS14","Genetic Code"="Bacterial",Taxonomy="Viruses; Duplodnaviria; Heunggongvirae; Uroviricota; Caudoviricetes; Wifcevirus"]:0.0):0.01588334,(Escherichia_virus_ManiWeber[&Organism="Escherichia_virus_EB17","Genetic Code"="Bacterial",Taxonomy="Viruses; Duplodnaviria; Heunggongvirae; Uroviricota; Caudoviricetes; Wifcevirus"]:0.00840826,Shigella_phage_CWP003___putative_tail_fiber_protein_CDS_translation[&Organism="Shigella phage CWP003","Genetic Code"="Bacterial",Taxonomy="Viruses; Duplodnaviria; Heunggongvirae; Uroviricota; Caudoviricetes; Wifcevirus"]:0.00444424):0.00909484):0.00132449,Escherichia_virus_VerenaGrendelmeier[&Organism="Escherichia_virus_YS2","Genetic Code"="Bacterial",Taxonomy="Viruses; Duplodnaviria; Heunggongvirae; Uroviricota; Caudoviricetes; Wifcevirus"]:0.03134771):0.00797612,Escherichia_phage_FEC19___tail_fiber_protein_CDS_translation[&Organism="Escherichia phage FEC19","Genetic Code"="Bacterial",Taxonomy="Viruses; Duplodnaviria; Heunggongvirae; Uroviricota; Caudoviricetes; Wifcevirus; Wifcevirus FEC19"]:0.01434009):0.04889219,Tequintavirus_IrisVonRoten_distal_tail_fiber_protein[&Organism="Escherichia virus IrisVonRoten","Genetic Code"="Bacterial",Taxonomy="Viruses; Duplodnaviria; Heunggongvirae; Uroviricota; Caudoviricetes; Caudovirales; Demerecviridae; Markadamsvirinae; Tequintavirus; unclassified Tequintavirus"]:0.18179348):0.05205555,(Escherichia_phage_WFC___tail_fiber_protein_CDS_translation[&Organism="Escherichia phage vB_EcoM_WFC","Genetic Code"="Bacterial",Taxonomy="Viruses; Duplodnaviria; Heunggongvirae; Uroviricota; Caudoviricetes; Wifcevirus; Wifcevirus WFC"]:0.17204872,Escherichia_phage_WFH___tail_fiber_protein_CDS_translation[&"% Acidic Amino Acids"=8.91%,"% Hydrophobic Amino Acids"=51.16%,"Genetic Code"="Bacterial",Description="Escherichia phage vB_EcoM_WFH, complete genome",Modified=Fri Oct 18 00:18:22 CEST 2024,Taxonomy="Viruses; Duplodnaviria; Heunggongvirae; Uroviricota; Caudoviricetes; Wifcevirus; Wifcevirus WFH","Extinction Coefficient"=123775.0,"Filename (Imported From)"="refs_wifce.gb",Created=Sun Aug 11 15:06:37 CEST 2024,URN="urn:local:.:pg-i2kxaah","Isoelectric Point"=5.381298065185547,"% Basic Amino Acids"=8.79%,"% AT-rich Amino Acids"=22.48%,"% Charged Amino Acids"=17.70%,db_xref="taxon:2508192",Organism="Escherichia phage vB_EcoM_WFH","Path (Imported From)"="C:\Users\Alexander Harms\Downloads","% GC-rich Amino Acids"=29.84%,Accession="NC_048194.1","Molecular Weight (kDa)"=82.73610088000022,"# Nucleotide Sequences With Quality"=0,Topology="linear","Charge at pH 7"=-8.474919384349693,"% Polar Uncharged Amino Acids"=32.82%,"Molecule Type"="AA"]:0.13834597):0.02549123):0.09085998,((((Escherichia_virus_SkaterBoy[&Organism="Escherichia_virus_Luc14","Genetic Code"="Bacterial",Taxonomy="Viruses; Duplodnaviria; Heunggongvirae; Uroviricota; Caudoviricetes; Kuravirus"]:0.0384613,Escherichia_virus_JacquesWildberger[&Organism="Escherichia_virus_NN16_24","Genetic Code"="Bacterial",Taxonomy="Viruses; Duplodnaviria; Heunggongvirae; Uroviricota; Caudoviricetes; Kuravirus"]:0.03486762):0.10993035,(Escherichia_virus_StefiGeyer[&Organism="Escherichia_virus_NN16_21","Genetic Code"="Bacterial",Taxonomy="Viruses; Duplodnaviria; Heunggongvirae; Uroviricota; Caudoviricetes; Kuravirus"]:0.11580363,Escherichia_virus_AidaStucki[&Organism="Escherichia_virus_NN16_12","Genetic Code"="Bacterial",Taxonomy="Viruses; Duplodnaviria; Heunggongvirae; Uroviricota; Caudoviricetes; Kuravirus"]:0.15040638):0.03819308):0.0796099,(Escherichia_virus_OliverMaurmann[&Organism="Escherichia_virus_NN16_04","Genetic Code"="Bacterial",Taxonomy="Viruses; Duplodnaviria; Heunggongvirae; Uroviricota; Caudoviricetes; Kuravirus"]:0.09241025,(Escherichia_virus_KarlSchell[&Organism="Escherichia_virus_NN16_18","Genetic Code"="Bacterial",Taxonomy="Viruses; Duplodnaviria; Heunggongvirae; Uroviricota; Caudoviricetes; Kuravirus"]:0.02210473,Escherichia_virus_ManiMatter[&Organism="Escherichia_virus_NN16_09","Genetic Code"="Bacterial",Taxonomy="Viruses; Duplodnaviria; Heunggongvirae; Uroviricota; Caudoviricetes; Kuravirus"]:0.01731514):0.01465032):0.08850457):0.02622918,(Escherichia_virus_LorandFenyves[&Organism="Escherichia_virus_YS13","Genetic Code"="Bacterial",Taxonomy="Viruses; Duplodnaviria; Heunggongvirae; Uroviricota; Caudoviricetes; Kuravirus"]:0.06319316,Escherichia_virus_AnnaHegner[&Organism="Escherichia_virus_EP1","Genetic Code"="Bacterial",Taxonomy="Viruses; Duplodnaviria; Heunggongvirae; Uroviricota; Caudoviricetes; Kuravirus"]:0.05847671):0.03083313):0.10311737):1.55407777,Escherichia_phage_ES17___ChW_repeats_and_cell_adhesion_domain_containing_protein_CDS_translation[&Organism="Escherichia phage ES17","Genetic Code"="Bacterial",Taxonomy="Viruses; Duplodnaviria; Heunggongvirae; Uroviricota; Caudoviricetes; Caudovirales; Podoviridae; Kuravirus; unclassified Kuravirus"]:0.20353134):0.09990748,(Escherichia_phage_EP335___putative_tail_fiber_protein_CDS_translation[&Organism="Escherichia phage EP335","Genetic Code"="Bacterial",Taxonomy="Viruses; Duplodnaviria; Heunggongvirae; Uroviricota; Caudoviricetes; Caudovirales; Podoviridae; Kuravirus; unclassified Kuravirus"]:0.08904567,Escherichia_phage_ECBP2___cell_adhesion_domain_protein_CDS_translation[&Organism="Escherichia phage ECBP2","Genetic Code"="Bacterial",Taxonomy="Viruses; Duplodnaviria; Heunggongvirae; Uroviricota; Caudoviricetes; Caudovirales; Podoviridae; Kuravirus"]:0.09267758):0.01229205):0.08942715,Escherichia_virus_phiEco32___bacterial_surface_protein_CDS_translation[&Organism="Escherichia virus phiEco32","Genetic Code"="Bacterial",Taxonomy="Viruses; Duplodnaviria; Heunggongvirae; Uroviricota; Caudoviricetes; Caudovirales; Podoviridae; Kuravirus"]:0.01418841):0.00425321,Escherichia_phage_MN05___hypothetical_protein_CDS_translation[&Organism="Escherichia phage MN05","Genetic Code"="Bacterial",Taxonomy="Viruses; Duplodnaviria; Heunggongvirae; Uroviricota; Caudoviricetes; Caudovirales; Podoviridae; Kuravirus; unclassified Kuravirus"]:0.0121514):0.00219653,Escherichia_phage_NJ01___bacterial_surface_protein_CDS_translation[&Organism="Escherichia phage NJ01","Genetic Code"="Bacterial",Taxonomy="Viruses; Duplodnaviria; Heunggongvirae; Uroviricota; Caudoviricetes; Caudovirales; Podoviridae; Kuravirus"]:0.00940442,Escherichia_phage_EcoN5___tail_fibers_protein_CDS_translation[&Organism="Escherichia phage vB_EcoP_EcoN5","Genetic Code"="Bacterial",Taxonomy="Viruses; Duplodnaviria; Heunggongvirae; Uroviricota; Caudoviricetes; Caudovirales; Podoviridae; Kuravirus; unclassified Kuravirus"]:0.00794502);
	tree bootstrap_32 = [&U] ((((((((((Escherichia_virus_HermannAdler[&Organism="Escherichia_virus_DMS14","Genetic Code"="Bacterial",Taxonomy="Viruses; Duplodnaviria; Heunggongvirae; Uroviricota; Caudoviricetes; Wifcevirus"]:0.00250191,Escherichia_virus_HansTraber[&Organism="Escherichia_virus_NG4w","Genetic Code"="Bacterial",Taxonomy="Viruses; Duplodnaviria; Heunggongvirae; Uroviricota; Caudoviricetes; Wifcevirus"]:0.00157185):0.01177405,(Escherichia_virus_VerenaGrendelmeier[&Organism="Escherichia_virus_YS2","Genetic Code"="Bacterial",Taxonomy="Viruses; Duplodnaviria; Heunggongvirae; Uroviricota; Caudoviricetes; Wifcevirus"]:0.01989326,Escherichia_phage_FEC19___tail_fiber_protein_CDS_translation[&Organism="Escherichia phage FEC19","Genetic Code"="Bacterial",Taxonomy="Viruses; Duplodnaviria; Heunggongvirae; Uroviricota; Caudoviricetes; Wifcevirus; Wifcevirus FEC19"]:0.0216525):0.00290898):0.00512784,(Escherichia_virus_ManiWeber[&Organism="Escherichia_virus_EB17","Genetic Code"="Bacterial",Taxonomy="Viruses; Duplodnaviria; Heunggongvirae; Uroviricota; Caudoviricetes; Wifcevirus"]:0.01098195,Shigella_phage_CWP003___putative_tail_fiber_protein_CDS_translation[&Organism="Shigella phage CWP003","Genetic Code"="Bacterial",Taxonomy="Viruses; Duplodnaviria; Heunggongvirae; Uroviricota; Caudoviricetes; Wifcevirus"]:0.00541897):0.00635899):0.06065802,Tequintavirus_IrisVonRoten_distal_tail_fiber_protein[&Organism="Escherichia virus IrisVonRoten","Genetic Code"="Bacterial",Taxonomy="Viruses; Duplodnaviria; Heunggongvirae; Uroviricota; Caudoviricetes; Caudovirales; Demerecviridae; Markadamsvirinae; Tequintavirus; unclassified Tequintavirus"]:0.25622786):0.04487906,(Escherichia_phage_WFH___tail_fiber_protein_CDS_translation[&"% Acidic Amino Acids"=8.91%,"% Hydrophobic Amino Acids"=51.16%,"Genetic Code"="Bacterial",Description="Escherichia phage vB_EcoM_WFH, complete genome",Modified=Fri Oct 18 00:18:22 CEST 2024,Taxonomy="Viruses; Duplodnaviria; Heunggongvirae; Uroviricota; Caudoviricetes; Wifcevirus; Wifcevirus WFH","Extinction Coefficient"=123775.0,"Filename (Imported From)"="refs_wifce.gb",Created=Sun Aug 11 15:06:37 CEST 2024,URN="urn:local:.:pg-i2kxaah","Isoelectric Point"=5.381298065185547,"% Basic Amino Acids"=8.79%,"% AT-rich Amino Acids"=22.48%,"% Charged Amino Acids"=17.70%,db_xref="taxon:2508192",Organism="Escherichia phage vB_EcoM_WFH","Path (Imported From)"="C:\Users\Alexander Harms\Downloads","% GC-rich Amino Acids"=29.84%,Accession="NC_048194.1","Molecular Weight (kDa)"=82.73610088000022,"# Nucleotide Sequences With Quality"=0,Topology="linear","Charge at pH 7"=-8.474919384349693,"% Polar Uncharged Amino Acids"=32.82%,"Molecule Type"="AA"]:0.18037465,Escherichia_phage_WFC___tail_fiber_protein_CDS_translation[&Organism="Escherichia phage vB_EcoM_WFC","Genetic Code"="Bacterial",Taxonomy="Viruses; Duplodnaviria; Heunggongvirae; Uroviricota; Caudoviricetes; Wifcevirus; Wifcevirus WFC"]:0.16752942):0.05697057):0.10881823,((((Escherichia_virus_StefiGeyer[&Organism="Escherichia_virus_NN16_21","Genetic Code"="Bacterial",Taxonomy="Viruses; Duplodnaviria; Heunggongvirae; Uroviricota; Caudoviricetes; Kuravirus"]:0.13439886,Escherichia_virus_AidaStucki[&Organism="Escherichia_virus_NN16_12","Genetic Code"="Bacterial",Taxonomy="Viruses; Duplodnaviria; Heunggongvirae; Uroviricota; Caudoviricetes; Kuravirus"]:0.20141388):0.04021886,(Escherichia_virus_JacquesWildberger[&Organism="Escherichia_virus_NN16_24","Genetic Code"="Bacterial",Taxonomy="Viruses; Duplodnaviria; Heunggongvirae; Uroviricota; Caudoviricetes; Kuravirus"]:0.05757125,Escherichia_virus_SkaterBoy[&Organism="Escherichia_virus_Luc14","Genetic Code"="Bacterial",Taxonomy="Viruses; Duplodnaviria; Heunggongvirae; Uroviricota; Caudoviricetes; Kuravirus"]:0.05563283):0.13453156):0.04497254,((Escherichia_virus_ManiMatter[&Organism="Escherichia_virus_NN16_09","Genetic Code"="Bacterial",Taxonomy="Viruses; Duplodnaviria; Heunggongvirae; Uroviricota; Caudoviricetes; Kuravirus"]:0.02959706,Escherichia_virus_KarlSchell[&Organism="Escherichia_virus_NN16_18","Genetic Code"="Bacterial",Taxonomy="Viruses; Duplodnaviria; Heunggongvirae; Uroviricota; Caudoviricetes; Kuravirus"]:0.02865079):0.05185521,Escherichia_virus_OliverMaurmann[&Organism="Escherichia_virus_NN16_04","Genetic Code"="Bacterial",Taxonomy="Viruses; Duplodnaviria; Heunggongvirae; Uroviricota; Caudoviricetes; Kuravirus"]:0.09670469):0.12160993):0.10273342,(Escherichia_virus_AnnaHegner[&Organism="Escherichia_virus_EP1","Genetic Code"="Bacterial",Taxonomy="Viruses; Duplodnaviria; Heunggongvirae; Uroviricota; Caudoviricetes; Kuravirus"]:0.06651401,Escherichia_virus_LorandFenyves[&Organism="Escherichia_virus_YS13","Genetic Code"="Bacterial",Taxonomy="Viruses; Duplodnaviria; Heunggongvirae; Uroviricota; Caudoviricetes; Kuravirus"]:0.03968346):0.02756155):0.14109404):1.54977089,Escherichia_phage_ES17___ChW_repeats_and_cell_adhesion_domain_containing_protein_CDS_translation[&Organism="Escherichia phage ES17","Genetic Code"="Bacterial",Taxonomy="Viruses; Duplodnaviria; Heunggongvirae; Uroviricota; Caudoviricetes; Caudovirales; Podoviridae; Kuravirus; unclassified Kuravirus"]:0.17194926):0.04851249,(Escherichia_phage_EP335___putative_tail_fiber_protein_CDS_translation[&Organism="Escherichia phage EP335","Genetic Code"="Bacterial",Taxonomy="Viruses; Duplodnaviria; Heunggongvirae; Uroviricota; Caudoviricetes; Caudovirales; Podoviridae; Kuravirus; unclassified Kuravirus"]:0.09983563,Escherichia_phage_ECBP2___cell_adhesion_domain_protein_CDS_translation[&Organism="Escherichia phage ECBP2","Genetic Code"="Bacterial",Taxonomy="Viruses; Duplodnaviria; Heunggongvirae; Uroviricota; Caudoviricetes; Caudovirales; Podoviridae; Kuravirus"]:0.10210078):0.02230475):0.11130996,(Escherichia_virus_phiEco32___bacterial_surface_protein_CDS_translation[&Organism="Escherichia virus phiEco32","Genetic Code"="Bacterial",Taxonomy="Viruses; Duplodnaviria; Heunggongvirae; Uroviricota; Caudoviricetes; Caudovirales; Podoviridae; Kuravirus"]:0.01011662,Escherichia_phage_MN05___hypothetical_protein_CDS_translation[&Organism="Escherichia phage MN05","Genetic Code"="Bacterial",Taxonomy="Viruses; Duplodnaviria; Heunggongvirae; Uroviricota; Caudoviricetes; Caudovirales; Podoviridae; Kuravirus; unclassified Kuravirus"]:0.01027355):0.00187256):0.00258879,Escherichia_phage_EcoN5___tail_fibers_protein_CDS_translation[&Organism="Escherichia phage vB_EcoP_EcoN5","Genetic Code"="Bacterial",Taxonomy="Viruses; Duplodnaviria; Heunggongvirae; Uroviricota; Caudoviricetes; Caudovirales; Podoviridae; Kuravirus; unclassified Kuravirus"]:0.01042144,Escherichia_phage_NJ01___bacterial_surface_protein_CDS_translation[&Organism="Escherichia phage NJ01","Genetic Code"="Bacterial",Taxonomy="Viruses; Duplodnaviria; Heunggongvirae; Uroviricota; Caudoviricetes; Caudovirales; Podoviridae; Kuravirus"]:0.00996873);
	tree bootstrap_33 = [&U] ((((((((((Escherichia_virus_VerenaGrendelmeier[&Organism="Escherichia_virus_YS2","Genetic Code"="Bacterial",Taxonomy="Viruses; Duplodnaviria; Heunggongvirae; Uroviricota; Caudoviricetes; Wifcevirus"]:0.00846053,(Escherichia_phage_FEC19___tail_fiber_protein_CDS_translation[&Organism="Escherichia phage FEC19","Genetic Code"="Bacterial",Taxonomy="Viruses; Duplodnaviria; Heunggongvirae; Uroviricota; Caudoviricetes; Wifcevirus; Wifcevirus FEC19"]:0.01529328,(Escherichia_virus_HermannAdler[&Organism="Escherichia_virus_DMS14","Genetic Code"="Bacterial",Taxonomy="Viruses; Duplodnaviria; Heunggongvirae; Uroviricota; Caudoviricetes; Wifcevirus"]:0.00265751,Escherichia_virus_HansTraber[&Organism="Escherichia_virus_NG4w","Genetic Code"="Bacterial",Taxonomy="Viruses; Duplodnaviria; Heunggongvirae; Uroviricota; Caudoviricetes; Wifcevirus"]:0.0051873):0.00731051):0.00152288):0.01205927,(Shigella_phage_CWP003___putative_tail_fiber_protein_CDS_translation[&Organism="Shigella phage CWP003","Genetic Code"="Bacterial",Taxonomy="Viruses; Duplodnaviria; Heunggongvirae; Uroviricota; Caudoviricetes; Wifcevirus"]:0.00111601,Escherichia_virus_ManiWeber[&Organism="Escherichia_virus_EB17","Genetic Code"="Bacterial",Taxonomy="Viruses; Duplodnaviria; Heunggongvirae; Uroviricota; Caudoviricetes; Wifcevirus"]:0.00279829):0.01031311):0.03005773,Tequintavirus_IrisVonRoten_distal_tail_fiber_protein[&Organism="Escherichia virus IrisVonRoten","Genetic Code"="Bacterial",Taxonomy="Viruses; Duplodnaviria; Heunggongvirae; Uroviricota; Caudoviricetes; Caudovirales; Demerecviridae; Markadamsvirinae; Tequintavirus; unclassified Tequintavirus"]:0.20329646):0.04361546,(Escherichia_phage_WFH___tail_fiber_protein_CDS_translation[&"% Acidic Amino Acids"=8.91%,"% Hydrophobic Amino Acids"=51.16%,"Genetic Code"="Bacterial",Description="Escherichia phage vB_EcoM_WFH, complete genome",Modified=Fri Oct 18 00:18:22 CEST 2024,Taxonomy="Viruses; Duplodnaviria; Heunggongvirae; Uroviricota; Caudoviricetes; Wifcevirus; Wifcevirus WFH","Extinction Coefficient"=123775.0,"Filename (Imported From)"="refs_wifce.gb",Created=Sun Aug 11 15:06:37 CEST 2024,URN="urn:local:.:pg-i2kxaah","Isoelectric Point"=5.381298065185547,"% Basic Amino Acids"=8.79%,"% AT-rich Amino Acids"=22.48%,"% Charged Amino Acids"=17.70%,db_xref="taxon:2508192",Organism="Escherichia phage vB_EcoM_WFH","Path (Imported From)"="C:\Users\Alexander Harms\Downloads","% GC-rich Amino Acids"=29.84%,Accession="NC_048194.1","Molecular Weight (kDa)"=82.73610088000022,"# Nucleotide Sequences With Quality"=0,Topology="linear","Charge at pH 7"=-8.474919384349693,"% Polar Uncharged Amino Acids"=32.82%,"Molecule Type"="AA"]:0.13955527,Escherichia_phage_WFC___tail_fiber_protein_CDS_translation[&Organism="Escherichia phage vB_EcoM_WFC","Genetic Code"="Bacterial",Taxonomy="Viruses; Duplodnaviria; Heunggongvirae; Uroviricota; Caudoviricetes; Wifcevirus; Wifcevirus WFC"]:0.16149459):0.08080838):0.11805963,((((Escherichia_virus_StefiGeyer[&Organism="Escherichia_virus_NN16_21","Genetic Code"="Bacterial",Taxonomy="Viruses; Duplodnaviria; Heunggongvirae; Uroviricota; Caudoviricetes; Kuravirus"]:0.12944054,(Escherichia_virus_JacquesWildberger[&Organism="Escherichia_virus_NN16_24","Genetic Code"="Bacterial",Taxonomy="Viruses; Duplodnaviria; Heunggongvirae; Uroviricota; Caudoviricetes; Kuravirus"]:0.04704761,Escherichia_virus_SkaterBoy[&Organism="Escherichia_virus_Luc14","Genetic Code"="Bacterial",Taxonomy="Viruses; Duplodnaviria; Heunggongvirae; Uroviricota; Caudoviricetes; Kuravirus"]:0.06096811):0.07374722):0.00823452,Escherichia_virus_AidaStucki[&Organism="Escherichia_virus_NN16_12","Genetic Code"="Bacterial",Taxonomy="Viruses; Duplodnaviria; Heunggongvirae; Uroviricota; Caudoviricetes; Kuravirus"]:0.24423117):0.06076697,((Escherichia_virus_ManiMatter[&Organism="Escherichia_virus_NN16_09","Genetic Code"="Bacterial",Taxonomy="Viruses; Duplodnaviria; Heunggongvirae; Uroviricota; Caudoviricetes; Kuravirus"]:0.01195254,Escherichia_virus_KarlSchell[&Organism="Escherichia_virus_NN16_18","Genetic Code"="Bacterial",Taxonomy="Viruses; Duplodnaviria; Heunggongvirae; Uroviricota; Caudoviricetes; Kuravirus"]:0.04698109):0.00793332,Escherichia_virus_OliverMaurmann[&Organism="Escherichia_virus_NN16_04","Genetic Code"="Bacterial",Taxonomy="Viruses; Duplodnaviria; Heunggongvirae; Uroviricota; Caudoviricetes; Kuravirus"]:0.06018414):0.11251021):0.0590988,(Escherichia_virus_AnnaHegner[&Organism="Escherichia_virus_EP1","Genetic Code"="Bacterial",Taxonomy="Viruses; Duplodnaviria; Heunggongvirae; Uroviricota; Caudoviricetes; Kuravirus"]:0.05682713,Escherichia_virus_LorandFenyves[&Organism="Escherichia_virus_YS13","Genetic Code"="Bacterial",Taxonomy="Viruses; Duplodnaviria; Heunggongvirae; Uroviricota; Caudoviricetes; Kuravirus"]:0.03234622):0.03818494):0.12544366):1.51651865,Escherichia_phage_ES17___ChW_repeats_and_cell_adhesion_domain_containing_protein_CDS_translation[&Organism="Escherichia phage ES17","Genetic Code"="Bacterial",Taxonomy="Viruses; Duplodnaviria; Heunggongvirae; Uroviricota; Caudoviricetes; Caudovirales; Podoviridae; Kuravirus; unclassified Kuravirus"]:0.22382809):0.09093412,Escherichia_phage_ECBP2___cell_adhesion_domain_protein_CDS_translation[&Organism="Escherichia phage ECBP2","Genetic Code"="Bacterial",Taxonomy="Viruses; Duplodnaviria; Heunggongvirae; Uroviricota; Caudoviricetes; Caudovirales; Podoviridae; Kuravirus"]:0.13319068):0.00796682,Escherichia_phage_EP335___putative_tail_fiber_protein_CDS_translation[&Organism="Escherichia phage EP335","Genetic Code"="Bacterial",Taxonomy="Viruses; Duplodnaviria; Heunggongvirae; Uroviricota; Caudoviricetes; Caudovirales; Podoviridae; Kuravirus; unclassified Kuravirus"]:0.12378612):0.10936281,(Escherichia_virus_phiEco32___bacterial_surface_protein_CDS_translation[&Organism="Escherichia virus phiEco32","Genetic Code"="Bacterial",Taxonomy="Viruses; Duplodnaviria; Heunggongvirae; Uroviricota; Caudoviricetes; Caudovirales; Podoviridae; Kuravirus"]:0.01428269,Escherichia_phage_EcoN5___tail_fibers_protein_CDS_translation[&Organism="Escherichia phage vB_EcoP_EcoN5","Genetic Code"="Bacterial",Taxonomy="Viruses; Duplodnaviria; Heunggongvirae; Uroviricota; Caudoviricetes; Caudovirales; Podoviridae; Kuravirus; unclassified Kuravirus"]:0.01399635):0.00242854):0.00738,Escherichia_phage_NJ01___bacterial_surface_protein_CDS_translation[&Organism="Escherichia phage NJ01","Genetic Code"="Bacterial",Taxonomy="Viruses; Duplodnaviria; Heunggongvirae; Uroviricota; Caudoviricetes; Caudovirales; Podoviridae; Kuravirus"]:0.00928124,Escherichia_phage_MN05___hypothetical_protein_CDS_translation[&Organism="Escherichia phage MN05","Genetic Code"="Bacterial",Taxonomy="Viruses; Duplodnaviria; Heunggongvirae; Uroviricota; Caudoviricetes; Caudovirales; Podoviridae; Kuravirus; unclassified Kuravirus"]:0.00811852);
	tree bootstrap_34 = [&U] ((((((((((Escherichia_virus_VerenaGrendelmeier[&Organism="Escherichia_virus_YS2","Genetic Code"="Bacterial",Taxonomy="Viruses; Duplodnaviria; Heunggongvirae; Uroviricota; Caudoviricetes; Wifcevirus"]:0.03117548,((Shigella_phage_CWP003___putative_tail_fiber_protein_CDS_translation[&Organism="Shigella phage CWP003","Genetic Code"="Bacterial",Taxonomy="Viruses; Duplodnaviria; Heunggongvirae; Uroviricota; Caudoviricetes; Wifcevirus"]:0.0071978,Escherichia_virus_ManiWeber[&Organism="Escherichia_virus_EB17","Genetic Code"="Bacterial",Taxonomy="Viruses; Duplodnaviria; Heunggongvirae; Uroviricota; Caudoviricetes; Wifcevirus"]:0.00975937):0.01451589,(Escherichia_virus_HansTraber[&Organism="Escherichia_virus_NG4w","Genetic Code"="Bacterial",Taxonomy="Viruses; Duplodnaviria; Heunggongvirae; Uroviricota; Caudoviricetes; Wifcevirus"]:0.0,Escherichia_virus_HermannAdler[&Organism="Escherichia_virus_DMS14","Genetic Code"="Bacterial",Taxonomy="Viruses; Duplodnaviria; Heunggongvirae; Uroviricota; Caudoviricetes; Wifcevirus"]:0.0):0.01376259):0.00370698):0.00625972,Escherichia_phage_FEC19___tail_fiber_protein_CDS_translation[&Organism="Escherichia phage FEC19","Genetic Code"="Bacterial",Taxonomy="Viruses; Duplodnaviria; Heunggongvirae; Uroviricota; Caudoviricetes; Wifcevirus; Wifcevirus FEC19"]:0.01857512):0.02823337,(Escherichia_phage_WFC___tail_fiber_protein_CDS_translation[&Organism="Escherichia phage vB_EcoM_WFC","Genetic Code"="Bacterial",Taxonomy="Viruses; Duplodnaviria; Heunggongvirae; Uroviricota; Caudoviricetes; Wifcevirus; Wifcevirus WFC"]:0.20480339,Escherichia_phage_WFH___tail_fiber_protein_CDS_translation[&"% Acidic Amino Acids"=8.91%,"% Hydrophobic Amino Acids"=51.16%,"Genetic Code"="Bacterial",Description="Escherichia phage vB_EcoM_WFH, complete genome",Modified=Fri Oct 18 00:18:22 CEST 2024,Taxonomy="Viruses; Duplodnaviria; Heunggongvirae; Uroviricota; Caudoviricetes; Wifcevirus; Wifcevirus WFH","Extinction Coefficient"=123775.0,"Filename (Imported From)"="refs_wifce.gb",Created=Sun Aug 11 15:06:37 CEST 2024,URN="urn:local:.:pg-i2kxaah","Isoelectric Point"=5.381298065185547,"% Basic Amino Acids"=8.79%,"% AT-rich Amino Acids"=22.48%,"% Charged Amino Acids"=17.70%,db_xref="taxon:2508192",Organism="Escherichia phage vB_EcoM_WFH","Path (Imported From)"="C:\Users\Alexander Harms\Downloads","% GC-rich Amino Acids"=29.84%,Accession="NC_048194.1","Molecular Weight (kDa)"=82.73610088000022,"# Nucleotide Sequences With Quality"=0,Topology="linear","Charge at pH 7"=-8.474919384349693,"% Polar Uncharged Amino Acids"=32.82%,"Molecule Type"="AA"]:0.21375497):0.06206542):0.04883348,Tequintavirus_IrisVonRoten_distal_tail_fiber_protein[&Organism="Escherichia virus IrisVonRoten","Genetic Code"="Bacterial",Taxonomy="Viruses; Duplodnaviria; Heunggongvirae; Uroviricota; Caudoviricetes; Caudovirales; Demerecviridae; Markadamsvirinae; Tequintavirus; unclassified Tequintavirus"]:0.14193143):0.06880718,((((Escherichia_virus_OliverMaurmann[&Organism="Escherichia_virus_NN16_04","Genetic Code"="Bacterial",Taxonomy="Viruses; Duplodnaviria; Heunggongvirae; Uroviricota; Caudoviricetes; Kuravirus"]:0.05551388,(Escherichia_virus_ManiMatter[&Organism="Escherichia_virus_NN16_09","Genetic Code"="Bacterial",Taxonomy="Viruses; Duplodnaviria; Heunggongvirae; Uroviricota; Caudoviricetes; Kuravirus"]:0.00735996,Escherichia_virus_KarlSchell[&Organism="Escherichia_virus_NN16_18","Genetic Code"="Bacterial",Taxonomy="Viruses; Duplodnaviria; Heunggongvirae; Uroviricota; Caudoviricetes; Kuravirus"]:0.01981062):0.01533174):0.08960862,((Escherichia_virus_AidaStucki[&Organism="Escherichia_virus_NN16_12","Genetic Code"="Bacterial",Taxonomy="Viruses; Duplodnaviria; Heunggongvirae; Uroviricota; Caudoviricetes; Kuravirus"]:0.24688473,Escherichia_virus_StefiGeyer[&Organism="Escherichia_virus_NN16_21","Genetic Code"="Bacterial",Taxonomy="Viruses; Duplodnaviria; Heunggongvirae; Uroviricota; Caudoviricetes; Kuravirus"]:0.14119794):0.02586393,(Escherichia_virus_JacquesWildberger[&Organism="Escherichia_virus_NN16_24","Genetic Code"="Bacterial",Taxonomy="Viruses; Duplodnaviria; Heunggongvirae; Uroviricota; Caudoviricetes; Kuravirus"]:0.04517158,Escherichia_virus_SkaterBoy[&Organism="Escherichia_virus_Luc14","Genetic Code"="Bacterial",Taxonomy="Viruses; Duplodnaviria; Heunggongvirae; Uroviricota; Caudoviricetes; Kuravirus"]:0.04823295):0.10123582):0.04977123):0.06609889,Escherichia_virus_AnnaHegner[&Organism="Escherichia_virus_EP1","Genetic Code"="Bacterial",Taxonomy="Viruses; Duplodnaviria; Heunggongvirae; Uroviricota; Caudoviricetes; Kuravirus"]:0.05217786):0.01083935,Escherichia_virus_LorandFenyves[&Organism="Escherichia_virus_YS13","Genetic Code"="Bacterial",Taxonomy="Viruses; Duplodnaviria; Heunggongvirae; Uroviricota; Caudoviricetes; Kuravirus"]:0.06638608):0.12302114):1.58654496,Escherichia_phage_ES17___ChW_repeats_and_cell_adhesion_domain_containing_protein_CDS_translation[&Organism="Escherichia phage ES17","Genetic Code"="Bacterial",Taxonomy="Viruses; Duplodnaviria; Heunggongvirae; Uroviricota; Caudoviricetes; Caudovirales; Podoviridae; Kuravirus; unclassified Kuravirus"]:0.19259674):0.07448246,(Escherichia_phage_EP335___putative_tail_fiber_protein_CDS_translation[&Organism="Escherichia phage EP335","Genetic Code"="Bacterial",Taxonomy="Viruses; Duplodnaviria; Heunggongvirae; Uroviricota; Caudoviricetes; Caudovirales; Podoviridae; Kuravirus; unclassified Kuravirus"]:0.08192651,Escherichia_phage_ECBP2___cell_adhesion_domain_protein_CDS_translation[&Organism="Escherichia phage ECBP2","Genetic Code"="Bacterial",Taxonomy="Viruses; Duplodnaviria; Heunggongvirae; Uroviricota; Caudoviricetes; Caudovirales; Podoviridae; Kuravirus"]:0.0828458):0.03483433):0.10573912,Escherichia_phage_EcoN5___tail_fibers_protein_CDS_translation[&Organism="Escherichia phage vB_EcoP_EcoN5","Genetic Code"="Bacterial",Taxonomy="Viruses; Duplodnaviria; Heunggongvirae; Uroviricota; Caudoviricetes; Caudovirales; Podoviridae; Kuravirus; unclassified Kuravirus"]:0.01475235):0.00300374,Escherichia_virus_phiEco32___bacterial_surface_protein_CDS_translation[&Organism="Escherichia virus phiEco32","Genetic Code"="Bacterial",Taxonomy="Viruses; Duplodnaviria; Heunggongvirae; Uroviricota; Caudoviricetes; Caudovirales; Podoviridae; Kuravirus"]:0.01109329):0.0037461,Escherichia_phage_MN05___hypothetical_protein_CDS_translation[&Organism="Escherichia phage MN05","Genetic Code"="Bacterial",Taxonomy="Viruses; Duplodnaviria; Heunggongvirae; Uroviricota; Caudoviricetes; Caudovirales; Podoviridae; Kuravirus; unclassified Kuravirus"]:0.00606062,Escherichia_phage_NJ01___bacterial_surface_protein_CDS_translation[&Organism="Escherichia phage NJ01","Genetic Code"="Bacterial",Taxonomy="Viruses; Duplodnaviria; Heunggongvirae; Uroviricota; Caudoviricetes; Caudovirales; Podoviridae; Kuravirus"]:0.00563903);
	tree bootstrap_35 = [&U] ((((((((((Escherichia_virus_ManiWeber[&Organism="Escherichia_virus_EB17","Genetic Code"="Bacterial",Taxonomy="Viruses; Duplodnaviria; Heunggongvirae; Uroviricota; Caudoviricetes; Wifcevirus"]:0.00548141,Shigella_phage_CWP003___putative_tail_fiber_protein_CDS_translation[&Organism="Shigella phage CWP003","Genetic Code"="Bacterial",Taxonomy="Viruses; Duplodnaviria; Heunggongvirae; Uroviricota; Caudoviricetes; Wifcevirus"]:0.00299511):0.01643998,(Escherichia_virus_VerenaGrendelmeier[&Organism="Escherichia_virus_YS2","Genetic Code"="Bacterial",Taxonomy="Viruses; Duplodnaviria; Heunggongvirae; Uroviricota; Caudoviricetes; Wifcevirus"]:0.00932999,(Escherichia_virus_HermannAdler[&Organism="Escherichia_virus_DMS14","Genetic Code"="Bacterial",Taxonomy="Viruses; Duplodnaviria; Heunggongvirae; Uroviricota; Caudoviricetes; Wifcevirus"]:0.00215202,Escherichia_virus_HansTraber[&Organism="Escherichia_virus_NG4w","Genetic Code"="Bacterial",Taxonomy="Viruses; Duplodnaviria; Heunggongvirae; Uroviricota; Caudoviricetes; Wifcevirus"]:0.00207678):0.00770007):0.00276226):0.00553166,Escherichia_phage_FEC19___tail_fiber_protein_CDS_translation[&Organism="Escherichia phage FEC19","Genetic Code"="Bacterial",Taxonomy="Viruses; Duplodnaviria; Heunggongvirae; Uroviricota; Caudoviricetes; Wifcevirus; Wifcevirus FEC19"]:0.01204979):0.05043709,(Escherichia_phage_WFC___tail_fiber_protein_CDS_translation[&Organism="Escherichia phage vB_EcoM_WFC","Genetic Code"="Bacterial",Taxonomy="Viruses; Duplodnaviria; Heunggongvirae; Uroviricota; Caudoviricetes; Wifcevirus; Wifcevirus WFC"]:0.15318093,Escherichia_phage_WFH___tail_fiber_protein_CDS_translation[&"% Acidic Amino Acids"=8.91%,"% Hydrophobic Amino Acids"=51.16%,"Genetic Code"="Bacterial",Description="Escherichia phage vB_EcoM_WFH, complete genome",Modified=Fri Oct 18 00:18:22 CEST 2024,Taxonomy="Viruses; Duplodnaviria; Heunggongvirae; Uroviricota; Caudoviricetes; Wifcevirus; Wifcevirus WFH","Extinction Coefficient"=123775.0,"Filename (Imported From)"="refs_wifce.gb",Created=Sun Aug 11 15:06:37 CEST 2024,URN="urn:local:.:pg-i2kxaah","Isoelectric Point"=5.381298065185547,"% Basic Amino Acids"=8.79%,"% AT-rich Amino Acids"=22.48%,"% Charged Amino Acids"=17.70%,db_xref="taxon:2508192",Organism="Escherichia phage vB_EcoM_WFH","Path (Imported From)"="C:\Users\Alexander Harms\Downloads","% GC-rich Amino Acids"=29.84%,Accession="NC_048194.1","Molecular Weight (kDa)"=82.73610088000022,"# Nucleotide Sequences With Quality"=0,Topology="linear","Charge at pH 7"=-8.474919384349693,"% Polar Uncharged Amino Acids"=32.82%,"Molecule Type"="AA"]:0.20522421):0.04916954):0.07962011,Tequintavirus_IrisVonRoten_distal_tail_fiber_protein[&Organism="Escherichia virus IrisVonRoten","Genetic Code"="Bacterial",Taxonomy="Viruses; Duplodnaviria; Heunggongvirae; Uroviricota; Caudoviricetes; Caudovirales; Demerecviridae; Markadamsvirinae; Tequintavirus; unclassified Tequintavirus"]:0.20766679):0.13444725,(((Escherichia_virus_AidaStucki[&Organism="Escherichia_virus_NN16_12","Genetic Code"="Bacterial",Taxonomy="Viruses; Duplodnaviria; Heunggongvirae; Uroviricota; Caudoviricetes; Kuravirus"]:0.1839304,((Escherichia_virus_SkaterBoy[&Organism="Escherichia_virus_Luc14","Genetic Code"="Bacterial",Taxonomy="Viruses; Duplodnaviria; Heunggongvirae; Uroviricota; Caudoviricetes; Kuravirus"]:0.03729522,Escherichia_virus_JacquesWildberger[&Organism="Escherichia_virus_NN16_24","Genetic Code"="Bacterial",Taxonomy="Viruses; Duplodnaviria; Heunggongvirae; Uroviricota; Caudoviricetes; Kuravirus"]:0.03162676):0.07799801,Escherichia_virus_StefiGeyer[&Organism="Escherichia_virus_NN16_21","Genetic Code"="Bacterial",Taxonomy="Viruses; Duplodnaviria; Heunggongvirae; Uroviricota; Caudoviricetes; Kuravirus"]:0.16594632):0.02095818):0.06747827,(Escherichia_virus_OliverMaurmann[&Organism="Escherichia_virus_NN16_04","Genetic Code"="Bacterial",Taxonomy="Viruses; Duplodnaviria; Heunggongvirae; Uroviricota; Caudoviricetes; Kuravirus"]:0.06917777,(Escherichia_virus_KarlSchell[&Organism="Escherichia_virus_NN16_18","Genetic Code"="Bacterial",Taxonomy="Viruses; Duplodnaviria; Heunggongvirae; Uroviricota; Caudoviricetes; Kuravirus"]:0.03370126,Escherichia_virus_ManiMatter[&Organism="Escherichia_virus_NN16_09","Genetic Code"="Bacterial",Taxonomy="Viruses; Duplodnaviria; Heunggongvirae; Uroviricota; Caudoviricetes; Kuravirus"]:0.01331065):0.02586046):0.08625499):0.05952758,(Escherichia_virus_AnnaHegner[&Organism="Escherichia_virus_EP1","Genetic Code"="Bacterial",Taxonomy="Viruses; Duplodnaviria; Heunggongvirae; Uroviricota; Caudoviricetes; Kuravirus"]:0.07784213,Escherichia_virus_LorandFenyves[&Organism="Escherichia_virus_YS13","Genetic Code"="Bacterial",Taxonomy="Viruses; Duplodnaviria; Heunggongvirae; Uroviricota; Caudoviricetes; Kuravirus"]:0.044004):0.03785688):0.18017491):1.44057917,Escherichia_phage_ES17___ChW_repeats_and_cell_adhesion_domain_containing_protein_CDS_translation[&Organism="Escherichia phage ES17","Genetic Code"="Bacterial",Taxonomy="Viruses; Duplodnaviria; Heunggongvirae; Uroviricota; Caudoviricetes; Caudovirales; Podoviridae; Kuravirus; unclassified Kuravirus"]:0.23226335):0.09235069,(Escherichia_phage_EP335___putative_tail_fiber_protein_CDS_translation[&Organism="Escherichia phage EP335","Genetic Code"="Bacterial",Taxonomy="Viruses; Duplodnaviria; Heunggongvirae; Uroviricota; Caudoviricetes; Caudovirales; Podoviridae; Kuravirus; unclassified Kuravirus"]:0.12635976,Escherichia_phage_ECBP2___cell_adhesion_domain_protein_CDS_translation[&Organism="Escherichia phage ECBP2","Genetic Code"="Bacterial",Taxonomy="Viruses; Duplodnaviria; Heunggongvirae; Uroviricota; Caudoviricetes; Caudovirales; Podoviridae; Kuravirus"]:0.13042364):0.0105711):0.12718653,(Escherichia_phage_EcoN5___tail_fibers_protein_CDS_translation[&Organism="Escherichia phage vB_EcoP_EcoN5","Genetic Code"="Bacterial",Taxonomy="Viruses; Duplodnaviria; Heunggongvirae; Uroviricota; Caudoviricetes; Caudovirales; Podoviridae; Kuravirus; unclassified Kuravirus"]:0.01055024,Escherichia_virus_phiEco32___bacterial_surface_protein_CDS_translation[&Organism="Escherichia virus phiEco32","Genetic Code"="Bacterial",Taxonomy="Viruses; Duplodnaviria; Heunggongvirae; Uroviricota; Caudoviricetes; Caudovirales; Podoviridae; Kuravirus"]:0.00995942):0.00431629):0.0099805,Escherichia_phage_NJ01___bacterial_surface_protein_CDS_translation[&Organism="Escherichia phage NJ01","Genetic Code"="Bacterial",Taxonomy="Viruses; Duplodnaviria; Heunggongvirae; Uroviricota; Caudoviricetes; Caudovirales; Podoviridae; Kuravirus"]:0.00421977,Escherichia_phage_MN05___hypothetical_protein_CDS_translation[&Organism="Escherichia phage MN05","Genetic Code"="Bacterial",Taxonomy="Viruses; Duplodnaviria; Heunggongvirae; Uroviricota; Caudoviricetes; Caudovirales; Podoviridae; Kuravirus; unclassified Kuravirus"]:0.00451592);
	tree bootstrap_36 = [&U] (((((((((((Escherichia_virus_VerenaGrendelmeier[&Organism="Escherichia_virus_YS2","Genetic Code"="Bacterial",Taxonomy="Viruses; Duplodnaviria; Heunggongvirae; Uroviricota; Caudoviricetes; Wifcevirus"]:0.0121267,Escherichia_phage_FEC19___tail_fiber_protein_CDS_translation[&Organism="Escherichia phage FEC19","Genetic Code"="Bacterial",Taxonomy="Viruses; Duplodnaviria; Heunggongvirae; Uroviricota; Caudoviricetes; Wifcevirus; Wifcevirus FEC19"]:0.01432513):0.000945,(Escherichia_virus_HermannAdler[&Organism="Escherichia_virus_DMS14","Genetic Code"="Bacterial",Taxonomy="Viruses; Duplodnaviria; Heunggongvirae; Uroviricota; Caudoviricetes; Wifcevirus"]:0.00211053,Escherichia_virus_HansTraber[&Organism="Escherichia_virus_NG4w","Genetic Code"="Bacterial",Taxonomy="Viruses; Duplodnaviria; Heunggongvirae; Uroviricota; Caudoviricetes; Wifcevirus"]:0.01102332):0.01021424):0.00547889,(Shigella_phage_CWP003___putative_tail_fiber_protein_CDS_translation[&Organism="Shigella phage CWP003","Genetic Code"="Bacterial",Taxonomy="Viruses; Duplodnaviria; Heunggongvirae; Uroviricota; Caudoviricetes; Wifcevirus"]:0.00146328,Escherichia_virus_ManiWeber[&Organism="Escherichia_virus_EB17","Genetic Code"="Bacterial",Taxonomy="Viruses; Duplodnaviria; Heunggongvirae; Uroviricota; Caudoviricetes; Wifcevirus"]:0.00289452):0.01334075):0.04871712,Tequintavirus_IrisVonRoten_distal_tail_fiber_protein[&Organism="Escherichia virus IrisVonRoten","Genetic Code"="Bacterial",Taxonomy="Viruses; Duplodnaviria; Heunggongvirae; Uroviricota; Caudoviricetes; Caudovirales; Demerecviridae; Markadamsvirinae; Tequintavirus; unclassified Tequintavirus"]:0.18924364):0.06552223,(Escherichia_phage_WFH___tail_fiber_protein_CDS_translation[&"% Acidic Amino Acids"=8.91%,"% Hydrophobic Amino Acids"=51.16%,"Genetic Code"="Bacterial",Description="Escherichia phage vB_EcoM_WFH, complete genome",Modified=Fri Oct 18 00:18:22 CEST 2024,Taxonomy="Viruses; Duplodnaviria; Heunggongvirae; Uroviricota; Caudoviricetes; Wifcevirus; Wifcevirus WFH","Extinction Coefficient"=123775.0,"Filename (Imported From)"="refs_wifce.gb",Created=Sun Aug 11 15:06:37 CEST 2024,URN="urn:local:.:pg-i2kxaah","Isoelectric Point"=5.381298065185547,"% Basic Amino Acids"=8.79%,"% AT-rich Amino Acids"=22.48%,"% Charged Amino Acids"=17.70%,db_xref="taxon:2508192",Organism="Escherichia phage vB_EcoM_WFH","Path (Imported From)"="C:\Users\Alexander Harms\Downloads","% GC-rich Amino Acids"=29.84%,Accession="NC_048194.1","Molecular Weight (kDa)"=82.73610088000022,"# Nucleotide Sequences With Quality"=0,Topology="linear","Charge at pH 7"=-8.474919384349693,"% Polar Uncharged Amino Acids"=32.82%,"Molecule Type"="AA"]:0.14928347,Escherichia_phage_WFC___tail_fiber_protein_CDS_translation[&Organism="Escherichia phage vB_EcoM_WFC","Genetic Code"="Bacterial",Taxonomy="Viruses; Duplodnaviria; Heunggongvirae; Uroviricota; Caudoviricetes; Wifcevirus; Wifcevirus WFC"]:0.1648797):0.01733891):0.08609091,((Escherichia_virus_LorandFenyves[&Organism="Escherichia_virus_YS13","Genetic Code"="Bacterial",Taxonomy="Viruses; Duplodnaviria; Heunggongvirae; Uroviricota; Caudoviricetes; Kuravirus"]:0.03866328,Escherichia_virus_AnnaHegner[&Organism="Escherichia_virus_EP1","Genetic Code"="Bacterial",Taxonomy="Viruses; Duplodnaviria; Heunggongvirae; Uroviricota; Caudoviricetes; Kuravirus"]:0.04141386):0.05852042,(((Escherichia_virus_ManiMatter[&Organism="Escherichia_virus_NN16_09","Genetic Code"="Bacterial",Taxonomy="Viruses; Duplodnaviria; Heunggongvirae; Uroviricota; Caudoviricetes; Kuravirus"]:0.01021444,Escherichia_virus_KarlSchell[&Organism="Escherichia_virus_NN16_18","Genetic Code"="Bacterial",Taxonomy="Viruses; Duplodnaviria; Heunggongvirae; Uroviricota; Caudoviricetes; Kuravirus"]:0.03254449):0.03402905,Escherichia_virus_OliverMaurmann[&Organism="Escherichia_virus_NN16_04","Genetic Code"="Bacterial",Taxonomy="Viruses; Duplodnaviria; Heunggongvirae; Uroviricota; Caudoviricetes; Kuravirus"]:0.07064666):0.08126083,(((Escherichia_virus_JacquesWildberger[&Organism="Escherichia_virus_NN16_24","Genetic Code"="Bacterial",Taxonomy="Viruses; Duplodnaviria; Heunggongvirae; Uroviricota; Caudoviricetes; Kuravirus"]:0.03539067,Escherichia_virus_SkaterBoy[&Organism="Escherichia_virus_Luc14","Genetic Code"="Bacterial",Taxonomy="Viruses; Duplodnaviria; Heunggongvirae; Uroviricota; Caudoviricetes; Kuravirus"]:0.04582386):0.08998998,Escherichia_virus_StefiGeyer[&Organism="Escherichia_virus_NN16_21","Genetic Code"="Bacterial",Taxonomy="Viruses; Duplodnaviria; Heunggongvirae; Uroviricota; Caudoviricetes; Kuravirus"]:0.10479606):0.02281659,Escherichia_virus_AidaStucki[&Organism="Escherichia_virus_NN16_12","Genetic Code"="Bacterial",Taxonomy="Viruses; Duplodnaviria; Heunggongvirae; Uroviricota; Caudoviricetes; Kuravirus"]:0.24259101):0.03985474):0.04105305):0.09087418):1.53316382,Escherichia_phage_ES17___ChW_repeats_and_cell_adhesion_domain_containing_protein_CDS_translation[&Organism="Escherichia phage ES17","Genetic Code"="Bacterial",Taxonomy="Viruses; Duplodnaviria; Heunggongvirae; Uroviricota; Caudoviricetes; Caudovirales; Podoviridae; Kuravirus; unclassified Kuravirus"]:0.22433389):0.09686887,(Escherichia_phage_ECBP2___cell_adhesion_domain_protein_CDS_translation[&Organism="Escherichia phage ECBP2","Genetic Code"="Bacterial",Taxonomy="Viruses; Duplodnaviria; Heunggongvirae; Uroviricota; Caudoviricetes; Caudovirales; Podoviridae; Kuravirus"]:0.11343205,Escherichia_phage_EP335___putative_tail_fiber_protein_CDS_translation[&Organism="Escherichia phage EP335","Genetic Code"="Bacterial",Taxonomy="Viruses; Duplodnaviria; Heunggongvirae; Uroviricota; Caudoviricetes; Caudovirales; Podoviridae; Kuravirus; unclassified Kuravirus"]:0.11382779):0.01368262):0.11149288,Escherichia_virus_phiEco32___bacterial_surface_protein_CDS_translation[&Organism="Escherichia virus phiEco32","Genetic Code"="Bacterial",Taxonomy="Viruses; Duplodnaviria; Heunggongvirae; Uroviricota; Caudoviricetes; Caudovirales; Podoviridae; Kuravirus"]:0.01593698):0.00158202,Escherichia_phage_EcoN5___tail_fibers_protein_CDS_translation[&Organism="Escherichia phage vB_EcoP_EcoN5","Genetic Code"="Bacterial",Taxonomy="Viruses; Duplodnaviria; Heunggongvirae; Uroviricota; Caudoviricetes; Caudovirales; Podoviridae; Kuravirus; unclassified Kuravirus"]:0.01427684):0.00326592,Escherichia_phage_MN05___hypothetical_protein_CDS_translation[&Organism="Escherichia phage MN05","Genetic Code"="Bacterial",Taxonomy="Viruses; Duplodnaviria; Heunggongvirae; Uroviricota; Caudoviricetes; Caudovirales; Podoviridae; Kuravirus; unclassified Kuravirus"]:0.01137938,Escherichia_phage_NJ01___bacterial_surface_protein_CDS_translation[&Organism="Escherichia phage NJ01","Genetic Code"="Bacterial",Taxonomy="Viruses; Duplodnaviria; Heunggongvirae; Uroviricota; Caudoviricetes; Caudovirales; Podoviridae; Kuravirus"]:0.01230524);
	tree bootstrap_37 = [&U] ((((((((((Escherichia_virus_VerenaGrendelmeier[&Organism="Escherichia_virus_YS2","Genetic Code"="Bacterial",Taxonomy="Viruses; Duplodnaviria; Heunggongvirae; Uroviricota; Caudoviricetes; Wifcevirus"]:0.01075564,(Escherichia_phage_FEC19___tail_fiber_protein_CDS_translation[&Organism="Escherichia phage FEC19","Genetic Code"="Bacterial",Taxonomy="Viruses; Duplodnaviria; Heunggongvirae; Uroviricota; Caudoviricetes; Wifcevirus; Wifcevirus FEC19"]:0.00609556,(Escherichia_virus_HermannAdler[&Organism="Escherichia_virus_DMS14","Genetic Code"="Bacterial",Taxonomy="Viruses; Duplodnaviria; Heunggongvirae; Uroviricota; Caudoviricetes; Wifcevirus"]:0.0,Escherichia_virus_HansTraber[&Organism="Escherichia_virus_NG4w","Genetic Code"="Bacterial",Taxonomy="Viruses; Duplodnaviria; Heunggongvirae; Uroviricota; Caudoviricetes; Wifcevirus"]:0.00905771):0.00757295):0.00264349):0.01292395,(Escherichia_virus_ManiWeber[&Organism="Escherichia_virus_EB17","Genetic Code"="Bacterial",Taxonomy="Viruses; Duplodnaviria; Heunggongvirae; Uroviricota; Caudoviricetes; Wifcevirus"]:0.00307168,Shigella_phage_CWP003___putative_tail_fiber_protein_CDS_translation[&Organism="Shigella phage CWP003","Genetic Code"="Bacterial",Taxonomy="Viruses; Duplodnaviria; Heunggongvirae; Uroviricota; Caudoviricetes; Wifcevirus"]:0.00124847):0.0095528):0.05470187,Tequintavirus_IrisVonRoten_distal_tail_fiber_protein[&Organism="Escherichia virus IrisVonRoten","Genetic Code"="Bacterial",Taxonomy="Viruses; Duplodnaviria; Heunggongvirae; Uroviricota; Caudoviricetes; Caudovirales; Demerecviridae; Markadamsvirinae; Tequintavirus; unclassified Tequintavirus"]:0.25011034):0.06218314,(Escherichia_phage_WFH___tail_fiber_protein_CDS_translation[&"% Acidic Amino Acids"=8.91%,"% Hydrophobic Amino Acids"=51.16%,"Genetic Code"="Bacterial",Description="Escherichia phage vB_EcoM_WFH, complete genome",Modified=Fri Oct 18 00:18:22 CEST 2024,Taxonomy="Viruses; Duplodnaviria; Heunggongvirae; Uroviricota; Caudoviricetes; Wifcevirus; Wifcevirus WFH","Extinction Coefficient"=123775.0,"Filename (Imported From)"="refs_wifce.gb",Created=Sun Aug 11 15:06:37 CEST 2024,URN="urn:local:.:pg-i2kxaah","Isoelectric Point"=5.381298065185547,"% Basic Amino Acids"=8.79%,"% AT-rich Amino Acids"=22.48%,"% Charged Amino Acids"=17.70%,db_xref="taxon:2508192",Organism="Escherichia phage vB_EcoM_WFH","Path (Imported From)"="C:\Users\Alexander Harms\Downloads","% GC-rich Amino Acids"=29.84%,Accession="NC_048194.1","Molecular Weight (kDa)"=82.73610088000022,"# Nucleotide Sequences With Quality"=0,Topology="linear","Charge at pH 7"=-8.474919384349693,"% Polar Uncharged Amino Acids"=32.82%,"Molecule Type"="AA"]:0.22664962,Escherichia_phage_WFC___tail_fiber_protein_CDS_translation[&Organism="Escherichia phage vB_EcoM_WFC","Genetic Code"="Bacterial",Taxonomy="Viruses; Duplodnaviria; Heunggongvirae; Uroviricota; Caudoviricetes; Wifcevirus; Wifcevirus WFC"]:0.22376996):0.04061635):0.13440028,(((((Escherichia_virus_KarlSchell[&Organism="Escherichia_virus_NN16_18","Genetic Code"="Bacterial",Taxonomy="Viruses; Duplodnaviria; Heunggongvirae; Uroviricota; Caudoviricetes; Kuravirus"]:0.04176414,Escherichia_virus_ManiMatter[&Organism="Escherichia_virus_NN16_09","Genetic Code"="Bacterial",Taxonomy="Viruses; Duplodnaviria; Heunggongvirae; Uroviricota; Caudoviricetes; Kuravirus"]:0.02531475):0.02067478,Escherichia_virus_OliverMaurmann[&Organism="Escherichia_virus_NN16_04","Genetic Code"="Bacterial",Taxonomy="Viruses; Duplodnaviria; Heunggongvirae; Uroviricota; Caudoviricetes; Kuravirus"]:0.07946292):0.10368066,Escherichia_virus_AnnaHegner[&Organism="Escherichia_virus_EP1","Genetic Code"="Bacterial",Taxonomy="Viruses; Duplodnaviria; Heunggongvirae; Uroviricota; Caudoviricetes; Kuravirus"]:0.07236076):0.03288476,Escherichia_virus_LorandFenyves[&Organism="Escherichia_virus_YS13","Genetic Code"="Bacterial",Taxonomy="Viruses; Duplodnaviria; Heunggongvirae; Uroviricota; Caudoviricetes; Kuravirus"]:0.059832):0.03310594,((Escherichia_virus_AidaStucki[&Organism="Escherichia_virus_NN16_12","Genetic Code"="Bacterial",Taxonomy="Viruses; Duplodnaviria; Heunggongvirae; Uroviricota; Caudoviricetes; Kuravirus"]:0.23251054,Escherichia_virus_StefiGeyer[&Organism="Escherichia_virus_NN16_21","Genetic Code"="Bacterial",Taxonomy="Viruses; Duplodnaviria; Heunggongvirae; Uroviricota; Caudoviricetes; Kuravirus"]:0.17405958):0.04574222,(Escherichia_virus_SkaterBoy[&Organism="Escherichia_virus_Luc14","Genetic Code"="Bacterial",Taxonomy="Viruses; Duplodnaviria; Heunggongvirae; Uroviricota; Caudoviricetes; Kuravirus"]:0.05594845,Escherichia_virus_JacquesWildberger[&Organism="Escherichia_virus_NN16_24","Genetic Code"="Bacterial",Taxonomy="Viruses; Duplodnaviria; Heunggongvirae; Uroviricota; Caudoviricetes; Kuravirus"]:0.04810599):0.13294849):0.10542673):0.13981939):1.45731442,Escherichia_phage_ES17___ChW_repeats_and_cell_adhesion_domain_containing_protein_CDS_translation[&Organism="Escherichia phage ES17","Genetic Code"="Bacterial",Taxonomy="Viruses; Duplodnaviria; Heunggongvirae; Uroviricota; Caudoviricetes; Caudovirales; Podoviridae; Kuravirus; unclassified Kuravirus"]:0.22345498):0.09300611,(Escherichia_phage_ECBP2___cell_adhesion_domain_protein_CDS_translation[&Organism="Escherichia phage ECBP2","Genetic Code"="Bacterial",Taxonomy="Viruses; Duplodnaviria; Heunggongvirae; Uroviricota; Caudoviricetes; Caudovirales; Podoviridae; Kuravirus"]:0.1107083,Escherichia_phage_EP335___putative_tail_fiber_protein_CDS_translation[&Organism="Escherichia phage EP335","Genetic Code"="Bacterial",Taxonomy="Viruses; Duplodnaviria; Heunggongvirae; Uroviricota; Caudoviricetes; Caudovirales; Podoviridae; Kuravirus; unclassified Kuravirus"]:0.11053999):0.01913978):0.11268952,Escherichia_virus_phiEco32___bacterial_surface_protein_CDS_translation[&Organism="Escherichia virus phiEco32","Genetic Code"="Bacterial",Taxonomy="Viruses; Duplodnaviria; Heunggongvirae; Uroviricota; Caudoviricetes; Caudovirales; Podoviridae; Kuravirus"]:0.01879478):0.00532847,Escherichia_phage_EcoN5___tail_fibers_protein_CDS_translation[&Organism="Escherichia phage vB_EcoP_EcoN5","Genetic Code"="Bacterial",Taxonomy="Viruses; Duplodnaviria; Heunggongvirae; Uroviricota; Caudoviricetes; Caudovirales; Podoviridae; Kuravirus; unclassified Kuravirus"]:0.01383214):0.0090569,Escherichia_phage_MN05___hypothetical_protein_CDS_translation[&Organism="Escherichia phage MN05","Genetic Code"="Bacterial",Taxonomy="Viruses; Duplodnaviria; Heunggongvirae; Uroviricota; Caudoviricetes; Caudovirales; Podoviridae; Kuravirus; unclassified Kuravirus"]:0.00412398,Escherichia_phage_NJ01___bacterial_surface_protein_CDS_translation[&Organism="Escherichia phage NJ01","Genetic Code"="Bacterial",Taxonomy="Viruses; Duplodnaviria; Heunggongvirae; Uroviricota; Caudoviricetes; Caudovirales; Podoviridae; Kuravirus"]:0.00451113);
	tree bootstrap_38 = [&U] (((((((((((Escherichia_virus_HermannAdler[&Organism="Escherichia_virus_DMS14","Genetic Code"="Bacterial",Taxonomy="Viruses; Duplodnaviria; Heunggongvirae; Uroviricota; Caudoviricetes; Wifcevirus"]:0.00186421,Escherichia_virus_HansTraber[&Organism="Escherichia_virus_NG4w","Genetic Code"="Bacterial",Taxonomy="Viruses; Duplodnaviria; Heunggongvirae; Uroviricota; Caudoviricetes; Wifcevirus"]:0.00633433):0.00819823,Escherichia_phage_FEC19___tail_fiber_protein_CDS_translation[&Organism="Escherichia phage FEC19","Genetic Code"="Bacterial",Taxonomy="Viruses; Duplodnaviria; Heunggongvirae; Uroviricota; Caudoviricetes; Wifcevirus; Wifcevirus FEC19"]:0.01985329):0.0054366,Escherichia_virus_VerenaGrendelmeier[&Organism="Escherichia_virus_YS2","Genetic Code"="Bacterial",Taxonomy="Viruses; Duplodnaviria; Heunggongvirae; Uroviricota; Caudoviricetes; Wifcevirus"]:0.00956305):0.00937637,(Shigella_phage_CWP003___putative_tail_fiber_protein_CDS_translation[&Organism="Shigella phage CWP003","Genetic Code"="Bacterial",Taxonomy="Viruses; Duplodnaviria; Heunggongvirae; Uroviricota; Caudoviricetes; Wifcevirus"]:0.00138341,Escherichia_virus_ManiWeber[&Organism="Escherichia_virus_EB17","Genetic Code"="Bacterial",Taxonomy="Viruses; Duplodnaviria; Heunggongvirae; Uroviricota; Caudoviricetes; Wifcevirus"]:0.00681513):0.0186004):0.05185524,(Escherichia_phage_WFH___tail_fiber_protein_CDS_translation[&"% Acidic Amino Acids"=8.91%,"% Hydrophobic Amino Acids"=51.16%,"Genetic Code"="Bacterial",Description="Escherichia phage vB_EcoM_WFH, complete genome",Modified=Fri Oct 18 00:18:22 CEST 2024,Taxonomy="Viruses; Duplodnaviria; Heunggongvirae; Uroviricota; Caudoviricetes; Wifcevirus; Wifcevirus WFH","Extinction Coefficient"=123775.0,"Filename (Imported From)"="refs_wifce.gb",Created=Sun Aug 11 15:06:37 CEST 2024,URN="urn:local:.:pg-i2kxaah","Isoelectric Point"=5.381298065185547,"% Basic Amino Acids"=8.79%,"% AT-rich Amino Acids"=22.48%,"% Charged Amino Acids"=17.70%,db_xref="taxon:2508192",Organism="Escherichia phage vB_EcoM_WFH","Path (Imported From)"="C:\Users\Alexander Harms\Downloads","% GC-rich Amino Acids"=29.84%,Accession="NC_048194.1","Molecular Weight (kDa)"=82.73610088000022,"# Nucleotide Sequences With Quality"=0,Topology="linear","Charge at pH 7"=-8.474919384349693,"% Polar Uncharged Amino Acids"=32.82%,"Molecule Type"="AA"]:0.18577953,Escherichia_phage_WFC___tail_fiber_protein_CDS_translation[&Organism="Escherichia phage vB_EcoM_WFC","Genetic Code"="Bacterial",Taxonomy="Viruses; Duplodnaviria; Heunggongvirae; Uroviricota; Caudoviricetes; Wifcevirus; Wifcevirus WFC"]:0.18472301):0.08922258):0.06377981,Tequintavirus_IrisVonRoten_distal_tail_fiber_protein[&Organism="Escherichia virus IrisVonRoten","Genetic Code"="Bacterial",Taxonomy="Viruses; Duplodnaviria; Heunggongvirae; Uroviricota; Caudoviricetes; Caudovirales; Demerecviridae; Markadamsvirinae; Tequintavirus; unclassified Tequintavirus"]:0.16495391):0.15329585,((((Escherichia_virus_AidaStucki[&Organism="Escherichia_virus_NN16_12","Genetic Code"="Bacterial",Taxonomy="Viruses; Duplodnaviria; Heunggongvirae; Uroviricota; Caudoviricetes; Kuravirus"]:0.20354378,Escherichia_virus_StefiGeyer[&Organism="Escherichia_virus_NN16_21","Genetic Code"="Bacterial",Taxonomy="Viruses; Duplodnaviria; Heunggongvirae; Uroviricota; Caudoviricetes; Kuravirus"]:0.15888574):0.03584357,(Escherichia_virus_JacquesWildberger[&Organism="Escherichia_virus_NN16_24","Genetic Code"="Bacterial",Taxonomy="Viruses; Duplodnaviria; Heunggongvirae; Uroviricota; Caudoviricetes; Kuravirus"]:0.03451856,Escherichia_virus_SkaterBoy[&Organism="Escherichia_virus_Luc14","Genetic Code"="Bacterial",Taxonomy="Viruses; Duplodnaviria; Heunggongvirae; Uroviricota; Caudoviricetes; Kuravirus"]:0.05472073):0.12727706):0.07914168,(Escherichia_virus_OliverMaurmann[&Organism="Escherichia_virus_NN16_04","Genetic Code"="Bacterial",Taxonomy="Viruses; Duplodnaviria; Heunggongvirae; Uroviricota; Caudoviricetes; Kuravirus"]:0.08748425,(Escherichia_virus_ManiMatter[&Organism="Escherichia_virus_NN16_09","Genetic Code"="Bacterial",Taxonomy="Viruses; Duplodnaviria; Heunggongvirae; Uroviricota; Caudoviricetes; Kuravirus"]:0.01867983,Escherichia_virus_KarlSchell[&Organism="Escherichia_virus_NN16_18","Genetic Code"="Bacterial",Taxonomy="Viruses; Duplodnaviria; Heunggongvirae; Uroviricota; Caudoviricetes; Kuravirus"]:0.02829603):0.04243255):0.08313436):0.0600399,(Escherichia_virus_AnnaHegner[&Organism="Escherichia_virus_EP1","Genetic Code"="Bacterial",Taxonomy="Viruses; Duplodnaviria; Heunggongvirae; Uroviricota; Caudoviricetes; Kuravirus"]:0.05492898,Escherichia_virus_LorandFenyves[&Organism="Escherichia_virus_YS13","Genetic Code"="Bacterial",Taxonomy="Viruses; Duplodnaviria; Heunggongvirae; Uroviricota; Caudoviricetes; Kuravirus"]:0.04646941):0.04136152):0.17558518):1.43573804,Escherichia_phage_ES17___ChW_repeats_and_cell_adhesion_domain_containing_protein_CDS_translation[&Organism="Escherichia phage ES17","Genetic Code"="Bacterial",Taxonomy="Viruses; Duplodnaviria; Heunggongvirae; Uroviricota; Caudoviricetes; Caudovirales; Podoviridae; Kuravirus; unclassified Kuravirus"]:0.23569494):0.10181995,(Escherichia_phage_ECBP2___cell_adhesion_domain_protein_CDS_translation[&Organism="Escherichia phage ECBP2","Genetic Code"="Bacterial",Taxonomy="Viruses; Duplodnaviria; Heunggongvirae; Uroviricota; Caudoviricetes; Caudovirales; Podoviridae; Kuravirus"]:0.1269386,Escherichia_phage_EP335___putative_tail_fiber_protein_CDS_translation[&Organism="Escherichia phage EP335","Genetic Code"="Bacterial",Taxonomy="Viruses; Duplodnaviria; Heunggongvirae; Uroviricota; Caudoviricetes; Caudovirales; Podoviridae; Kuravirus; unclassified Kuravirus"]:0.12634348):0.00624772):0.11514123,(Escherichia_phage_EcoN5___tail_fibers_protein_CDS_translation[&Organism="Escherichia phage vB_EcoP_EcoN5","Genetic Code"="Bacterial",Taxonomy="Viruses; Duplodnaviria; Heunggongvirae; Uroviricota; Caudoviricetes; Caudovirales; Podoviridae; Kuravirus; unclassified Kuravirus"]:0.01329259,Escherichia_virus_phiEco32___bacterial_surface_protein_CDS_translation[&Organism="Escherichia virus phiEco32","Genetic Code"="Bacterial",Taxonomy="Viruses; Duplodnaviria; Heunggongvirae; Uroviricota; Caudoviricetes; Caudovirales; Podoviridae; Kuravirus"]:0.01282742):0.00745883):0.01464293,Escherichia_phage_MN05___hypothetical_protein_CDS_translation[&Organism="Escherichia phage MN05","Genetic Code"="Bacterial",Taxonomy="Viruses; Duplodnaviria; Heunggongvirae; Uroviricota; Caudoviricetes; Caudovirales; Podoviridae; Kuravirus; unclassified Kuravirus"]:0.00604914,Escherichia_phage_NJ01___bacterial_surface_protein_CDS_translation[&Organism="Escherichia phage NJ01","Genetic Code"="Bacterial",Taxonomy="Viruses; Duplodnaviria; Heunggongvirae; Uroviricota; Caudoviricetes; Caudovirales; Podoviridae; Kuravirus"]:0.00554874);
	tree bootstrap_39 = [&U] (((((((((((Escherichia_virus_HermannAdler[&Organism="Escherichia_virus_DMS14","Genetic Code"="Bacterial",Taxonomy="Viruses; Duplodnaviria; Heunggongvirae; Uroviricota; Caudoviricetes; Wifcevirus"]:0.00249428,Escherichia_virus_HansTraber[&Organism="Escherichia_virus_NG4w","Genetic Code"="Bacterial",Taxonomy="Viruses; Duplodnaviria; Heunggongvirae; Uroviricota; Caudoviricetes; Wifcevirus"]:0.00161295):0.00503768,Escherichia_virus_VerenaGrendelmeier[&Organism="Escherichia_virus_YS2","Genetic Code"="Bacterial",Taxonomy="Viruses; Duplodnaviria; Heunggongvirae; Uroviricota; Caudoviricetes; Wifcevirus"]:0.01621065):0.01406446,(Shigella_phage_CWP003___putative_tail_fiber_protein_CDS_translation[&Organism="Shigella phage CWP003","Genetic Code"="Bacterial",Taxonomy="Viruses; Duplodnaviria; Heunggongvirae; Uroviricota; Caudoviricetes; Wifcevirus"]:0.00166757,Escherichia_virus_ManiWeber[&Organism="Escherichia_virus_EB17","Genetic Code"="Bacterial",Taxonomy="Viruses; Duplodnaviria; Heunggongvirae; Uroviricota; Caudoviricetes; Wifcevirus"]:0.00656472):0.01154158):0.00952913,Escherichia_phage_FEC19___tail_fiber_protein_CDS_translation[&Organism="Escherichia phage FEC19","Genetic Code"="Bacterial",Taxonomy="Viruses; Duplodnaviria; Heunggongvirae; Uroviricota; Caudoviricetes; Wifcevirus; Wifcevirus FEC19"]:0.01606392):0.02665013,(Escherichia_phage_WFH___tail_fiber_protein_CDS_translation[&"% Acidic Amino Acids"=8.91%,"% Hydrophobic Amino Acids"=51.16%,"Genetic Code"="Bacterial",Description="Escherichia phage vB_EcoM_WFH, complete genome",Modified=Fri Oct 18 00:18:22 CEST 2024,Taxonomy="Viruses; Duplodnaviria; Heunggongvirae; Uroviricota; Caudoviricetes; Wifcevirus; Wifcevirus WFH","Extinction Coefficient"=123775.0,"Filename (Imported From)"="refs_wifce.gb",Created=Sun Aug 11 15:06:37 CEST 2024,URN="urn:local:.:pg-i2kxaah","Isoelectric Point"=5.381298065185547,"% Basic Amino Acids"=8.79%,"% AT-rich Amino Acids"=22.48%,"% Charged Amino Acids"=17.70%,db_xref="taxon:2508192",Organism="Escherichia phage vB_EcoM_WFH","Path (Imported From)"="C:\Users\Alexander Harms\Downloads","% GC-rich Amino Acids"=29.84%,Accession="NC_048194.1","Molecular Weight (kDa)"=82.73610088000022,"# Nucleotide Sequences With Quality"=0,Topology="linear","Charge at pH 7"=-8.474919384349693,"% Polar Uncharged Amino Acids"=32.82%,"Molecule Type"="AA"]:0.139288,Escherichia_phage_WFC___tail_fiber_protein_CDS_translation[&Organism="Escherichia phage vB_EcoM_WFC","Genetic Code"="Bacterial",Taxonomy="Viruses; Duplodnaviria; Heunggongvirae; Uroviricota; Caudoviricetes; Wifcevirus; Wifcevirus WFC"]:0.13836141):0.078355):0.05548835,Tequintavirus_IrisVonRoten_distal_tail_fiber_protein[&Organism="Escherichia virus IrisVonRoten","Genetic Code"="Bacterial",Taxonomy="Viruses; Duplodnaviria; Heunggongvirae; Uroviricota; Caudoviricetes; Caudovirales; Demerecviridae; Markadamsvirinae; Tequintavirus; unclassified Tequintavirus"]:0.19152075):0.13469418,((Escherichia_virus_AnnaHegner[&Organism="Escherichia_virus_EP1","Genetic Code"="Bacterial",Taxonomy="Viruses; Duplodnaviria; Heunggongvirae; Uroviricota; Caudoviricetes; Kuravirus"]:0.05005486,Escherichia_virus_LorandFenyves[&Organism="Escherichia_virus_YS13","Genetic Code"="Bacterial",Taxonomy="Viruses; Duplodnaviria; Heunggongvirae; Uroviricota; Caudoviricetes; Kuravirus"]:0.04968256):0.02984054,(Escherichia_virus_AidaStucki[&Organism="Escherichia_virus_NN16_12","Genetic Code"="Bacterial",Taxonomy="Viruses; Duplodnaviria; Heunggongvirae; Uroviricota; Caudoviricetes; Kuravirus"]:0.16797427,(((Escherichia_virus_JacquesWildberger[&Organism="Escherichia_virus_NN16_24","Genetic Code"="Bacterial",Taxonomy="Viruses; Duplodnaviria; Heunggongvirae; Uroviricota; Caudoviricetes; Kuravirus"]:0.02872589,Escherichia_virus_SkaterBoy[&Organism="Escherichia_virus_Luc14","Genetic Code"="Bacterial",Taxonomy="Viruses; Duplodnaviria; Heunggongvirae; Uroviricota; Caudoviricetes; Kuravirus"]:0.03193166):0.08186384,Escherichia_virus_StefiGeyer[&Organism="Escherichia_virus_NN16_21","Genetic Code"="Bacterial",Taxonomy="Viruses; Duplodnaviria; Heunggongvirae; Uroviricota; Caudoviricetes; Kuravirus"]:0.16719):0.02469579,((Escherichia_virus_ManiMatter[&Organism="Escherichia_virus_NN16_09","Genetic Code"="Bacterial",Taxonomy="Viruses; Duplodnaviria; Heunggongvirae; Uroviricota; Caudoviricetes; Kuravirus"]:0.01107486,Escherichia_virus_KarlSchell[&Organism="Escherichia_virus_NN16_18","Genetic Code"="Bacterial",Taxonomy="Viruses; Duplodnaviria; Heunggongvirae; Uroviricota; Caudoviricetes; Kuravirus"]:0.01118302):0.03068497,Escherichia_virus_OliverMaurmann[&Organism="Escherichia_virus_NN16_04","Genetic Code"="Bacterial",Taxonomy="Viruses; Duplodnaviria; Heunggongvirae; Uroviricota; Caudoviricetes; Kuravirus"]:0.0674486):0.10135673):0.02858213):0.05267578):0.15452478):1.50118354,Escherichia_phage_ES17___ChW_repeats_and_cell_adhesion_domain_containing_protein_CDS_translation[&Organism="Escherichia phage ES17","Genetic Code"="Bacterial",Taxonomy="Viruses; Duplodnaviria; Heunggongvirae; Uroviricota; Caudoviricetes; Caudovirales; Podoviridae; Kuravirus; unclassified Kuravirus"]:0.21316055):0.07905311,(Escherichia_phage_EP335___putative_tail_fiber_protein_CDS_translation[&Organism="Escherichia phage EP335","Genetic Code"="Bacterial",Taxonomy="Viruses; Duplodnaviria; Heunggongvirae; Uroviricota; Caudoviricetes; Caudovirales; Podoviridae; Kuravirus; unclassified Kuravirus"]:0.12066499,Escherichia_phage_ECBP2___cell_adhesion_domain_protein_CDS_translation[&Organism="Escherichia phage ECBP2","Genetic Code"="Bacterial",Taxonomy="Viruses; Duplodnaviria; Heunggongvirae; Uroviricota; Caudoviricetes; Caudovirales; Podoviridae; Kuravirus"]:0.12334912):0.0114499):0.12507045,(Escherichia_virus_phiEco32___bacterial_surface_protein_CDS_translation[&Organism="Escherichia virus phiEco32","Genetic Code"="Bacterial",Taxonomy="Viruses; Duplodnaviria; Heunggongvirae; Uroviricota; Caudoviricetes; Caudovirales; Podoviridae; Kuravirus"]:0.00714891,Escherichia_phage_EcoN5___tail_fibers_protein_CDS_translation[&Organism="Escherichia phage vB_EcoP_EcoN5","Genetic Code"="Bacterial",Taxonomy="Viruses; Duplodnaviria; Heunggongvirae; Uroviricota; Caudoviricetes; Caudovirales; Podoviridae; Kuravirus; unclassified Kuravirus"]:0.00745552):0.00315223):0.0070403,Escherichia_phage_MN05___hypothetical_protein_CDS_translation[&Organism="Escherichia phage MN05","Genetic Code"="Bacterial",Taxonomy="Viruses; Duplodnaviria; Heunggongvirae; Uroviricota; Caudoviricetes; Caudovirales; Podoviridae; Kuravirus; unclassified Kuravirus"]:0.00269262,Escherichia_phage_NJ01___bacterial_surface_protein_CDS_translation[&Organism="Escherichia phage NJ01","Genetic Code"="Bacterial",Taxonomy="Viruses; Duplodnaviria; Heunggongvirae; Uroviricota; Caudoviricetes; Caudovirales; Podoviridae; Kuravirus"]:0.00312224);
	tree bootstrap_40 = [&U] ((((((((((Escherichia_phage_FEC19___tail_fiber_protein_CDS_translation[&Organism="Escherichia phage FEC19","Genetic Code"="Bacterial",Taxonomy="Viruses; Duplodnaviria; Heunggongvirae; Uroviricota; Caudoviricetes; Wifcevirus; Wifcevirus FEC19"]:0.01744767,((Escherichia_virus_HansTraber[&Organism="Escherichia_virus_NG4w","Genetic Code"="Bacterial",Taxonomy="Viruses; Duplodnaviria; Heunggongvirae; Uroviricota; Caudoviricetes; Wifcevirus"]:0.00443771,Escherichia_virus_HermannAdler[&Organism="Escherichia_virus_DMS14","Genetic Code"="Bacterial",Taxonomy="Viruses; Duplodnaviria; Heunggongvirae; Uroviricota; Caudoviricetes; Wifcevirus"]:0.0):0.00587116,Escherichia_virus_VerenaGrendelmeier[&Organism="Escherichia_virus_YS2","Genetic Code"="Bacterial",Taxonomy="Viruses; Duplodnaviria; Heunggongvirae; Uroviricota; Caudoviricetes; Wifcevirus"]:0.01941322):0.00301835):0.01684659,(Escherichia_virus_ManiWeber[&Organism="Escherichia_virus_EB17","Genetic Code"="Bacterial",Taxonomy="Viruses; Duplodnaviria; Heunggongvirae; Uroviricota; Caudoviricetes; Wifcevirus"]:0.00887679,Shigella_phage_CWP003___putative_tail_fiber_protein_CDS_translation[&Organism="Shigella phage CWP003","Genetic Code"="Bacterial",Taxonomy="Viruses; Duplodnaviria; Heunggongvirae; Uroviricota; Caudoviricetes; Wifcevirus"]:0.0):0.0161579):0.0282731,Tequintavirus_IrisVonRoten_distal_tail_fiber_protein[&Organism="Escherichia virus IrisVonRoten","Genetic Code"="Bacterial",Taxonomy="Viruses; Duplodnaviria; Heunggongvirae; Uroviricota; Caudoviricetes; Caudovirales; Demerecviridae; Markadamsvirinae; Tequintavirus; unclassified Tequintavirus"]:0.26106836):0.13970701,(Escherichia_phage_WFC___tail_fiber_protein_CDS_translation[&Organism="Escherichia phage vB_EcoM_WFC","Genetic Code"="Bacterial",Taxonomy="Viruses; Duplodnaviria; Heunggongvirae; Uroviricota; Caudoviricetes; Wifcevirus; Wifcevirus WFC"]:0.14934679,Escherichia_phage_WFH___tail_fiber_protein_CDS_translation[&"% Acidic Amino Acids"=8.91%,"% Hydrophobic Amino Acids"=51.16%,"Genetic Code"="Bacterial",Description="Escherichia phage vB_EcoM_WFH, complete genome",Modified=Fri Oct 18 00:18:22 CEST 2024,Taxonomy="Viruses; Duplodnaviria; Heunggongvirae; Uroviricota; Caudoviricetes; Wifcevirus; Wifcevirus WFH","Extinction Coefficient"=123775.0,"Filename (Imported From)"="refs_wifce.gb",Created=Sun Aug 11 15:06:37 CEST 2024,URN="urn:local:.:pg-i2kxaah","Isoelectric Point"=5.381298065185547,"% Basic Amino Acids"=8.79%,"% AT-rich Amino Acids"=22.48%,"% Charged Amino Acids"=17.70%,db_xref="taxon:2508192",Organism="Escherichia phage vB_EcoM_WFH","Path (Imported From)"="C:\Users\Alexander Harms\Downloads","% GC-rich Amino Acids"=29.84%,Accession="NC_048194.1","Molecular Weight (kDa)"=82.73610088000022,"# Nucleotide Sequences With Quality"=0,Topology="linear","Charge at pH 7"=-8.474919384349693,"% Polar Uncharged Amino Acids"=32.82%,"Molecule Type"="AA"]:0.21099884):0.03428616):0.1215914,(((Escherichia_virus_SkaterBoy[&Organism="Escherichia_virus_Luc14","Genetic Code"="Bacterial",Taxonomy="Viruses; Duplodnaviria; Heunggongvirae; Uroviricota; Caudoviricetes; Kuravirus"]:0.03207034,Escherichia_virus_JacquesWildberger[&Organism="Escherichia_virus_NN16_24","Genetic Code"="Bacterial",Taxonomy="Viruses; Duplodnaviria; Heunggongvirae; Uroviricota; Caudoviricetes; Kuravirus"]:0.02611858):0.13234721,(Escherichia_virus_AidaStucki[&Organism="Escherichia_virus_NN16_12","Genetic Code"="Bacterial",Taxonomy="Viruses; Duplodnaviria; Heunggongvirae; Uroviricota; Caudoviricetes; Kuravirus"]:0.11581486,Escherichia_virus_StefiGeyer[&Organism="Escherichia_virus_NN16_21","Genetic Code"="Bacterial",Taxonomy="Viruses; Duplodnaviria; Heunggongvirae; Uroviricota; Caudoviricetes; Kuravirus"]:0.20287685):0.03780196):0.07455903,(((Escherichia_virus_KarlSchell[&Organism="Escherichia_virus_NN16_18","Genetic Code"="Bacterial",Taxonomy="Viruses; Duplodnaviria; Heunggongvirae; Uroviricota; Caudoviricetes; Kuravirus"]:0.04675642,Escherichia_virus_ManiMatter[&Organism="Escherichia_virus_NN16_09","Genetic Code"="Bacterial",Taxonomy="Viruses; Duplodnaviria; Heunggongvirae; Uroviricota; Caudoviricetes; Kuravirus"]:0.02562776):0.03548711,Escherichia_virus_OliverMaurmann[&Organism="Escherichia_virus_NN16_04","Genetic Code"="Bacterial",Taxonomy="Viruses; Duplodnaviria; Heunggongvirae; Uroviricota; Caudoviricetes; Kuravirus"]:0.06481159):0.14975436,(Escherichia_virus_AnnaHegner[&Organism="Escherichia_virus_EP1","Genetic Code"="Bacterial",Taxonomy="Viruses; Duplodnaviria; Heunggongvirae; Uroviricota; Caudoviricetes; Kuravirus"]:0.06451771,Escherichia_virus_LorandFenyves[&Organism="Escherichia_virus_YS13","Genetic Code"="Bacterial",Taxonomy="Viruses; Duplodnaviria; Heunggongvirae; Uroviricota; Caudoviricetes; Kuravirus"]:0.05201596):0.05066365):0.0399348):0.13469541):1.46512787,Escherichia_phage_ES17___ChW_repeats_and_cell_adhesion_domain_containing_protein_CDS_translation[&Organism="Escherichia phage ES17","Genetic Code"="Bacterial",Taxonomy="Viruses; Duplodnaviria; Heunggongvirae; Uroviricota; Caudoviricetes; Caudovirales; Podoviridae; Kuravirus; unclassified Kuravirus"]:0.19095286):0.08124002,(Escherichia_phage_EP335___putative_tail_fiber_protein_CDS_translation[&Organism="Escherichia phage EP335","Genetic Code"="Bacterial",Taxonomy="Viruses; Duplodnaviria; Heunggongvirae; Uroviricota; Caudoviricetes; Caudovirales; Podoviridae; Kuravirus; unclassified Kuravirus"]:0.09576822,Escherichia_phage_ECBP2___cell_adhesion_domain_protein_CDS_translation[&Organism="Escherichia phage ECBP2","Genetic Code"="Bacterial",Taxonomy="Viruses; Duplodnaviria; Heunggongvirae; Uroviricota; Caudoviricetes; Caudovirales; Podoviridae; Kuravirus"]:0.09656167):0.01293286):0.09201927,Escherichia_virus_phiEco32___bacterial_surface_protein_CDS_translation[&Organism="Escherichia virus phiEco32","Genetic Code"="Bacterial",Taxonomy="Viruses; Duplodnaviria; Heunggongvirae; Uroviricota; Caudoviricetes; Caudovirales; Podoviridae; Kuravirus"]:0.01793752):0.01048657,Escherichia_phage_EcoN5___tail_fibers_protein_CDS_translation[&Organism="Escherichia phage vB_EcoP_EcoN5","Genetic Code"="Bacterial",Taxonomy="Viruses; Duplodnaviria; Heunggongvirae; Uroviricota; Caudoviricetes; Caudovirales; Podoviridae; Kuravirus; unclassified Kuravirus"]:0.00880647):0.00299131,Escherichia_phage_NJ01___bacterial_surface_protein_CDS_translation[&Organism="Escherichia phage NJ01","Genetic Code"="Bacterial",Taxonomy="Viruses; Duplodnaviria; Heunggongvirae; Uroviricota; Caudoviricetes; Caudovirales; Podoviridae; Kuravirus"]:0.00597145,Escherichia_phage_MN05___hypothetical_protein_CDS_translation[&Organism="Escherichia phage MN05","Genetic Code"="Bacterial",Taxonomy="Viruses; Duplodnaviria; Heunggongvirae; Uroviricota; Caudoviricetes; Caudovirales; Podoviridae; Kuravirus; unclassified Kuravirus"]:0.00569408);
	tree bootstrap_41 = [&U] ((((((((((((Escherichia_virus_HansTraber[&Organism="Escherichia_virus_NG4w","Genetic Code"="Bacterial",Taxonomy="Viruses; Duplodnaviria; Heunggongvirae; Uroviricota; Caudoviricetes; Wifcevirus"]:0.0063098,Escherichia_virus_HermannAdler[&Organism="Escherichia_virus_DMS14","Genetic Code"="Bacterial",Taxonomy="Viruses; Duplodnaviria; Heunggongvirae; Uroviricota; Caudoviricetes; Wifcevirus"]:0.00188874):0.00531831,Escherichia_phage_FEC19___tail_fiber_protein_CDS_translation[&Organism="Escherichia phage FEC19","Genetic Code"="Bacterial",Taxonomy="Viruses; Duplodnaviria; Heunggongvirae; Uroviricota; Caudoviricetes; Wifcevirus; Wifcevirus FEC19"]:0.02273136):0.00768804,Escherichia_virus_VerenaGrendelmeier[&Organism="Escherichia_virus_YS2","Genetic Code"="Bacterial",Taxonomy="Viruses; Duplodnaviria; Heunggongvirae; Uroviricota; Caudoviricetes; Wifcevirus"]:0.02380188):0.01253255,(Escherichia_virus_ManiWeber[&Organism="Escherichia_virus_EB17","Genetic Code"="Bacterial",Taxonomy="Viruses; Duplodnaviria; Heunggongvirae; Uroviricota; Caudoviricetes; Wifcevirus"]:0.0,Shigella_phage_CWP003___putative_tail_fiber_protein_CDS_translation[&Organism="Shigella phage CWP003","Genetic Code"="Bacterial",Taxonomy="Viruses; Duplodnaviria; Heunggongvirae; Uroviricota; Caudoviricetes; Wifcevirus"]:0.0):0.01512188):0.05027707,(Escherichia_phage_WFH___tail_fiber_protein_CDS_translation[&"% Acidic Amino Acids"=8.91%,"% Hydrophobic Amino Acids"=51.16%,"Genetic Code"="Bacterial",Description="Escherichia phage vB_EcoM_WFH, complete genome",Modified=Fri Oct 18 00:18:22 CEST 2024,Taxonomy="Viruses; Duplodnaviria; Heunggongvirae; Uroviricota; Caudoviricetes; Wifcevirus; Wifcevirus WFH","Extinction Coefficient"=123775.0,"Filename (Imported From)"="refs_wifce.gb",Created=Sun Aug 11 15:06:37 CEST 2024,URN="urn:local:.:pg-i2kxaah","Isoelectric Point"=5.381298065185547,"% Basic Amino Acids"=8.79%,"% AT-rich Amino Acids"=22.48%,"% Charged Amino Acids"=17.70%,db_xref="taxon:2508192",Organism="Escherichia phage vB_EcoM_WFH","Path (Imported From)"="C:\Users\Alexander Harms\Downloads","% GC-rich Amino Acids"=29.84%,Accession="NC_048194.1","Molecular Weight (kDa)"=82.73610088000022,"# Nucleotide Sequences With Quality"=0,Topology="linear","Charge at pH 7"=-8.474919384349693,"% Polar Uncharged Amino Acids"=32.82%,"Molecule Type"="AA"]:0.14618361,Escherichia_phage_WFC___tail_fiber_protein_CDS_translation[&Organism="Escherichia phage vB_EcoM_WFC","Genetic Code"="Bacterial",Taxonomy="Viruses; Duplodnaviria; Heunggongvirae; Uroviricota; Caudoviricetes; Wifcevirus; Wifcevirus WFC"]:0.18977022):0.08018105):0.06191685,Tequintavirus_IrisVonRoten_distal_tail_fiber_protein[&Organism="Escherichia virus IrisVonRoten","Genetic Code"="Bacterial",Taxonomy="Viruses; Duplodnaviria; Heunggongvirae; Uroviricota; Caudoviricetes; Caudovirales; Demerecviridae; Markadamsvirinae; Tequintavirus; unclassified Tequintavirus"]:0.19964889):0.10980051,(((((Escherichia_virus_SkaterBoy[&Organism="Escherichia_virus_Luc14","Genetic Code"="Bacterial",Taxonomy="Viruses; Duplodnaviria; Heunggongvirae; Uroviricota; Caudoviricetes; Kuravirus"]:0.04441329,Escherichia_virus_JacquesWildberger[&Organism="Escherichia_virus_NN16_24","Genetic Code"="Bacterial",Taxonomy="Viruses; Duplodnaviria; Heunggongvirae; Uroviricota; Caudoviricetes; Kuravirus"]:0.03644204):0.11260546,Escherichia_virus_StefiGeyer[&Organism="Escherichia_virus_NN16_21","Genetic Code"="Bacterial",Taxonomy="Viruses; Duplodnaviria; Heunggongvirae; Uroviricota; Caudoviricetes; Kuravirus"]:0.16966195):0.02444212,Escherichia_virus_AidaStucki[&Organism="Escherichia_virus_NN16_12","Genetic Code"="Bacterial",Taxonomy="Viruses; Duplodnaviria; Heunggongvirae; Uroviricota; Caudoviricetes; Kuravirus"]:0.21689835):0.04335044,((Escherichia_virus_KarlSchell[&Organism="Escherichia_virus_NN16_18","Genetic Code"="Bacterial",Taxonomy="Viruses; Duplodnaviria; Heunggongvirae; Uroviricota; Caudoviricetes; Kuravirus"]:0.0314299,Escherichia_virus_ManiMatter[&Organism="Escherichia_virus_NN16_09","Genetic Code"="Bacterial",Taxonomy="Viruses; Duplodnaviria; Heunggongvirae; Uroviricota; Caudoviricetes; Kuravirus"]:0.0323218):0.04593642,Escherichia_virus_OliverMaurmann[&Organism="Escherichia_virus_NN16_04","Genetic Code"="Bacterial",Taxonomy="Viruses; Duplodnaviria; Heunggongvirae; Uroviricota; Caudoviricetes; Kuravirus"]:0.1031281):0.08795481):0.09312053,(Escherichia_virus_LorandFenyves[&Organism="Escherichia_virus_YS13","Genetic Code"="Bacterial",Taxonomy="Viruses; Duplodnaviria; Heunggongvirae; Uroviricota; Caudoviricetes; Kuravirus"]:0.03772777,Escherichia_virus_AnnaHegner[&Organism="Escherichia_virus_EP1","Genetic Code"="Bacterial",Taxonomy="Viruses; Duplodnaviria; Heunggongvirae; Uroviricota; Caudoviricetes; Kuravirus"]:0.0625742):0.05160556):0.12290072):1.49238412,Escherichia_phage_ES17___ChW_repeats_and_cell_adhesion_domain_containing_protein_CDS_translation[&Organism="Escherichia phage ES17","Genetic Code"="Bacterial",Taxonomy="Viruses; Duplodnaviria; Heunggongvirae; Uroviricota; Caudoviricetes; Caudovirales; Podoviridae; Kuravirus; unclassified Kuravirus"]:0.21894593):0.08825339,(Escherichia_phage_EP335___putative_tail_fiber_protein_CDS_translation[&Organism="Escherichia phage EP335","Genetic Code"="Bacterial",Taxonomy="Viruses; Duplodnaviria; Heunggongvirae; Uroviricota; Caudoviricetes; Caudovirales; Podoviridae; Kuravirus; unclassified Kuravirus"]:0.11814009,Escherichia_phage_ECBP2___cell_adhesion_domain_protein_CDS_translation[&Organism="Escherichia phage ECBP2","Genetic Code"="Bacterial",Taxonomy="Viruses; Duplodnaviria; Heunggongvirae; Uroviricota; Caudoviricetes; Caudovirales; Podoviridae; Kuravirus"]:0.11779601):0.0124114):0.11036829,Escherichia_virus_phiEco32___bacterial_surface_protein_CDS_translation[&Organism="Escherichia virus phiEco32","Genetic Code"="Bacterial",Taxonomy="Viruses; Duplodnaviria; Heunggongvirae; Uroviricota; Caudoviricetes; Caudovirales; Podoviridae; Kuravirus"]:0.0203847):0.00318361,Escherichia_phage_EcoN5___tail_fibers_protein_CDS_translation[&Organism="Escherichia phage vB_EcoP_EcoN5","Genetic Code"="Bacterial",Taxonomy="Viruses; Duplodnaviria; Heunggongvirae; Uroviricota; Caudoviricetes; Caudovirales; Podoviridae; Kuravirus; unclassified Kuravirus"]:0.0190131):0.00985865,Escherichia_phage_NJ01___bacterial_surface_protein_CDS_translation[&Organism="Escherichia phage NJ01","Genetic Code"="Bacterial",Taxonomy="Viruses; Duplodnaviria; Heunggongvirae; Uroviricota; Caudoviricetes; Caudovirales; Podoviridae; Kuravirus"]:0.00715861,Escherichia_phage_MN05___hypothetical_protein_CDS_translation[&Organism="Escherichia phage MN05","Genetic Code"="Bacterial",Taxonomy="Viruses; Duplodnaviria; Heunggongvirae; Uroviricota; Caudoviricetes; Caudovirales; Podoviridae; Kuravirus; unclassified Kuravirus"]:0.00736101);
	tree bootstrap_42 = [&U] ((((((((((Escherichia_virus_VerenaGrendelmeier[&Organism="Escherichia_virus_YS2","Genetic Code"="Bacterial",Taxonomy="Viruses; Duplodnaviria; Heunggongvirae; Uroviricota; Caudoviricetes; Wifcevirus"]:0.02360053,(Escherichia_phage_FEC19___tail_fiber_protein_CDS_translation[&Organism="Escherichia phage FEC19","Genetic Code"="Bacterial",Taxonomy="Viruses; Duplodnaviria; Heunggongvirae; Uroviricota; Caudoviricetes; Wifcevirus; Wifcevirus FEC19"]:0.01741655,(Escherichia_virus_HansTraber[&Organism="Escherichia_virus_NG4w","Genetic Code"="Bacterial",Taxonomy="Viruses; Duplodnaviria; Heunggongvirae; Uroviricota; Caudoviricetes; Wifcevirus"]:0.00967942,Escherichia_virus_HermannAdler[&Organism="Escherichia_virus_DMS14","Genetic Code"="Bacterial",Taxonomy="Viruses; Duplodnaviria; Heunggongvirae; Uroviricota; Caudoviricetes; Wifcevirus"]:0.00259466):0.01246738):0.00952387):0.00805043,(Shigella_phage_CWP003___putative_tail_fiber_protein_CDS_translation[&Organism="Shigella phage CWP003","Genetic Code"="Bacterial",Taxonomy="Viruses; Duplodnaviria; Heunggongvirae; Uroviricota; Caudoviricetes; Wifcevirus"]:0.0,Escherichia_virus_ManiWeber[&Organism="Escherichia_virus_EB17","Genetic Code"="Bacterial",Taxonomy="Viruses; Duplodnaviria; Heunggongvirae; Uroviricota; Caudoviricetes; Wifcevirus"]:0.00467814):0.01459009):0.03485205,(Escherichia_phage_WFH___tail_fiber_protein_CDS_translation[&"% Acidic Amino Acids"=8.91%,"% Hydrophobic Amino Acids"=51.16%,"Genetic Code"="Bacterial",Description="Escherichia phage vB_EcoM_WFH, complete genome",Modified=Fri Oct 18 00:18:22 CEST 2024,Taxonomy="Viruses; Duplodnaviria; Heunggongvirae; Uroviricota; Caudoviricetes; Wifcevirus; Wifcevirus WFH","Extinction Coefficient"=123775.0,"Filename (Imported From)"="refs_wifce.gb",Created=Sun Aug 11 15:06:37 CEST 2024,URN="urn:local:.:pg-i2kxaah","Isoelectric Point"=5.381298065185547,"% Basic Amino Acids"=8.79%,"% AT-rich Amino Acids"=22.48%,"% Charged Amino Acids"=17.70%,db_xref="taxon:2508192",Organism="Escherichia phage vB_EcoM_WFH","Path (Imported From)"="C:\Users\Alexander Harms\Downloads","% GC-rich Amino Acids"=29.84%,Accession="NC_048194.1","Molecular Weight (kDa)"=82.73610088000022,"# Nucleotide Sequences With Quality"=0,Topology="linear","Charge at pH 7"=-8.474919384349693,"% Polar Uncharged Amino Acids"=32.82%,"Molecule Type"="AA"]:0.16083499,Escherichia_phage_WFC___tail_fiber_protein_CDS_translation[&Organism="Escherichia phage vB_EcoM_WFC","Genetic Code"="Bacterial",Taxonomy="Viruses; Duplodnaviria; Heunggongvirae; Uroviricota; Caudoviricetes; Wifcevirus; Wifcevirus WFC"]:0.11490282):0.04860124):0.04756018,Tequintavirus_IrisVonRoten_distal_tail_fiber_protein[&Organism="Escherichia virus IrisVonRoten","Genetic Code"="Bacterial",Taxonomy="Viruses; Duplodnaviria; Heunggongvirae; Uroviricota; Caudoviricetes; Caudovirales; Demerecviridae; Markadamsvirinae; Tequintavirus; unclassified Tequintavirus"]:0.14835216):0.1123442,((((Escherichia_virus_JacquesWildberger[&Organism="Escherichia_virus_NN16_24","Genetic Code"="Bacterial",Taxonomy="Viruses; Duplodnaviria; Heunggongvirae; Uroviricota; Caudoviricetes; Kuravirus"]:0.03557463,Escherichia_virus_SkaterBoy[&Organism="Escherichia_virus_Luc14","Genetic Code"="Bacterial",Taxonomy="Viruses; Duplodnaviria; Heunggongvirae; Uroviricota; Caudoviricetes; Kuravirus"]:0.04405268):0.11634231,(Escherichia_virus_OliverMaurmann[&Organism="Escherichia_virus_NN16_04","Genetic Code"="Bacterial",Taxonomy="Viruses; Duplodnaviria; Heunggongvirae; Uroviricota; Caudoviricetes; Kuravirus"]:0.09021151,(Escherichia_virus_ManiMatter[&Organism="Escherichia_virus_NN16_09","Genetic Code"="Bacterial",Taxonomy="Viruses; Duplodnaviria; Heunggongvirae; Uroviricota; Caudoviricetes; Kuravirus"]:0.02804521,Escherichia_virus_KarlSchell[&Organism="Escherichia_virus_NN16_18","Genetic Code"="Bacterial",Taxonomy="Viruses; Duplodnaviria; Heunggongvirae; Uroviricota; Caudoviricetes; Kuravirus"]:0.0257041):0.02140324):0.04688335):0.0439153,(Escherichia_virus_AidaStucki[&Organism="Escherichia_virus_NN16_12","Genetic Code"="Bacterial",Taxonomy="Viruses; Duplodnaviria; Heunggongvirae; Uroviricota; Caudoviricetes; Kuravirus"]:0.23628555,Escherichia_virus_StefiGeyer[&Organism="Escherichia_virus_NN16_21","Genetic Code"="Bacterial",Taxonomy="Viruses; Duplodnaviria; Heunggongvirae; Uroviricota; Caudoviricetes; Kuravirus"]:0.16585691):0.03696188):0.03875218,(Escherichia_virus_AnnaHegner[&Organism="Escherichia_virus_EP1","Genetic Code"="Bacterial",Taxonomy="Viruses; Duplodnaviria; Heunggongvirae; Uroviricota; Caudoviricetes; Kuravirus"]:0.03625708,Escherichia_virus_LorandFenyves[&Organism="Escherichia_virus_YS13","Genetic Code"="Bacterial",Taxonomy="Viruses; Duplodnaviria; Heunggongvirae; Uroviricota; Caudoviricetes; Kuravirus"]:0.02352014):0.03393234):0.13532847):1.49394279,Escherichia_phage_ES17___ChW_repeats_and_cell_adhesion_domain_containing_protein_CDS_translation[&Organism="Escherichia phage ES17","Genetic Code"="Bacterial",Taxonomy="Viruses; Duplodnaviria; Heunggongvirae; Uroviricota; Caudoviricetes; Caudovirales; Podoviridae; Kuravirus; unclassified Kuravirus"]:0.2502894):0.11912088,(Escherichia_phage_ECBP2___cell_adhesion_domain_protein_CDS_translation[&Organism="Escherichia phage ECBP2","Genetic Code"="Bacterial",Taxonomy="Viruses; Duplodnaviria; Heunggongvirae; Uroviricota; Caudoviricetes; Caudovirales; Podoviridae; Kuravirus"]:0.10592677,Escherichia_phage_EP335___putative_tail_fiber_protein_CDS_translation[&Organism="Escherichia phage EP335","Genetic Code"="Bacterial",Taxonomy="Viruses; Duplodnaviria; Heunggongvirae; Uroviricota; Caudoviricetes; Caudovirales; Podoviridae; Kuravirus; unclassified Kuravirus"]:0.10621918):0.02323285):0.1215606,Escherichia_virus_phiEco32___bacterial_surface_protein_CDS_translation[&Organism="Escherichia virus phiEco32","Genetic Code"="Bacterial",Taxonomy="Viruses; Duplodnaviria; Heunggongvirae; Uroviricota; Caudoviricetes; Caudovirales; Podoviridae; Kuravirus"]:0.0123241):0.00256849,Escherichia_phage_EcoN5___tail_fibers_protein_CDS_translation[&Organism="Escherichia phage vB_EcoP_EcoN5","Genetic Code"="Bacterial",Taxonomy="Viruses; Duplodnaviria; Heunggongvirae; Uroviricota; Caudoviricetes; Caudovirales; Podoviridae; Kuravirus; unclassified Kuravirus"]:0.00989808):0.00206724,Escherichia_phage_MN05___hypothetical_protein_CDS_translation[&Organism="Escherichia phage MN05","Genetic Code"="Bacterial",Taxonomy="Viruses; Duplodnaviria; Heunggongvirae; Uroviricota; Caudoviricetes; Caudovirales; Podoviridae; Kuravirus; unclassified Kuravirus"]:0.00877172,Escherichia_phage_NJ01___bacterial_surface_protein_CDS_translation[&Organism="Escherichia phage NJ01","Genetic Code"="Bacterial",Taxonomy="Viruses; Duplodnaviria; Heunggongvirae; Uroviricota; Caudoviricetes; Caudovirales; Podoviridae; Kuravirus"]:0.00821534);
	tree bootstrap_43 = [&U] (((((((((((Escherichia_virus_HermannAdler[&Organism="Escherichia_virus_DMS14","Genetic Code"="Bacterial",Taxonomy="Viruses; Duplodnaviria; Heunggongvirae; Uroviricota; Caudoviricetes; Wifcevirus"]:0.00149655,(Escherichia_virus_VerenaGrendelmeier[&Organism="Escherichia_virus_YS2","Genetic Code"="Bacterial",Taxonomy="Viruses; Duplodnaviria; Heunggongvirae; Uroviricota; Caudoviricetes; Wifcevirus"]:0.01057686,Escherichia_virus_HansTraber[&Organism="Escherichia_virus_NG4w","Genetic Code"="Bacterial",Taxonomy="Viruses; Duplodnaviria; Heunggongvirae; Uroviricota; Caudoviricetes; Wifcevirus"]:0.00135547):0.00142244):0.00305463,Escherichia_phage_FEC19___tail_fiber_protein_CDS_translation[&Organism="Escherichia phage FEC19","Genetic Code"="Bacterial",Taxonomy="Viruses; Duplodnaviria; Heunggongvirae; Uroviricota; Caudoviricetes; Wifcevirus; Wifcevirus FEC19"]:0.00818103):0.00601276,(Escherichia_virus_ManiWeber[&Organism="Escherichia_virus_EB17","Genetic Code"="Bacterial",Taxonomy="Viruses; Duplodnaviria; Heunggongvirae; Uroviricota; Caudoviricetes; Wifcevirus"]:0.00653966,Shigella_phage_CWP003___putative_tail_fiber_protein_CDS_translation[&Organism="Shigella phage CWP003","Genetic Code"="Bacterial",Taxonomy="Viruses; Duplodnaviria; Heunggongvirae; Uroviricota; Caudoviricetes; Wifcevirus"]:0.00139855):0.0119561):0.06871102,Tequintavirus_IrisVonRoten_distal_tail_fiber_protein[&Organism="Escherichia virus IrisVonRoten","Genetic Code"="Bacterial",Taxonomy="Viruses; Duplodnaviria; Heunggongvirae; Uroviricota; Caudoviricetes; Caudovirales; Demerecviridae; Markadamsvirinae; Tequintavirus; unclassified Tequintavirus"]:0.18721912):0.04201731,(Escherichia_phage_WFH___tail_fiber_protein_CDS_translation[&"% Acidic Amino Acids"=8.91%,"% Hydrophobic Amino Acids"=51.16%,"Genetic Code"="Bacterial",Description="Escherichia phage vB_EcoM_WFH, complete genome",Modified=Fri Oct 18 00:18:22 CEST 2024,Taxonomy="Viruses; Duplodnaviria; Heunggongvirae; Uroviricota; Caudoviricetes; Wifcevirus; Wifcevirus WFH","Extinction Coefficient"=123775.0,"Filename (Imported From)"="refs_wifce.gb",Created=Sun Aug 11 15:06:37 CEST 2024,URN="urn:local:.:pg-i2kxaah","Isoelectric Point"=5.381298065185547,"% Basic Amino Acids"=8.79%,"% AT-rich Amino Acids"=22.48%,"% Charged Amino Acids"=17.70%,db_xref="taxon:2508192",Organism="Escherichia phage vB_EcoM_WFH","Path (Imported From)"="C:\Users\Alexander Harms\Downloads","% GC-rich Amino Acids"=29.84%,Accession="NC_048194.1","Molecular Weight (kDa)"=82.73610088000022,"# Nucleotide Sequences With Quality"=0,Topology="linear","Charge at pH 7"=-8.474919384349693,"% Polar Uncharged Amino Acids"=32.82%,"Molecule Type"="AA"]:0.18749222,Escherichia_phage_WFC___tail_fiber_protein_CDS_translation[&Organism="Escherichia phage vB_EcoM_WFC","Genetic Code"="Bacterial",Taxonomy="Viruses; Duplodnaviria; Heunggongvirae; Uroviricota; Caudoviricetes; Wifcevirus; Wifcevirus WFC"]:0.2018418):0.02302709):0.14664898,((((Escherichia_virus_KarlSchell[&Organism="Escherichia_virus_NN16_18","Genetic Code"="Bacterial",Taxonomy="Viruses; Duplodnaviria; Heunggongvirae; Uroviricota; Caudoviricetes; Kuravirus"]:0.03723416,Escherichia_virus_ManiMatter[&Organism="Escherichia_virus_NN16_09","Genetic Code"="Bacterial",Taxonomy="Viruses; Duplodnaviria; Heunggongvirae; Uroviricota; Caudoviricetes; Kuravirus"]:0.00994322):0.02919774,Escherichia_virus_OliverMaurmann[&Organism="Escherichia_virus_NN16_04","Genetic Code"="Bacterial",Taxonomy="Viruses; Duplodnaviria; Heunggongvirae; Uroviricota; Caudoviricetes; Kuravirus"]:0.07752437):0.16647236,((Escherichia_virus_StefiGeyer[&Organism="Escherichia_virus_NN16_21","Genetic Code"="Bacterial",Taxonomy="Viruses; Duplodnaviria; Heunggongvirae; Uroviricota; Caudoviricetes; Kuravirus"]:0.14845586,Escherichia_virus_AidaStucki[&Organism="Escherichia_virus_NN16_12","Genetic Code"="Bacterial",Taxonomy="Viruses; Duplodnaviria; Heunggongvirae; Uroviricota; Caudoviricetes; Kuravirus"]:0.14248222):0.06959131,(Escherichia_virus_SkaterBoy[&Organism="Escherichia_virus_Luc14","Genetic Code"="Bacterial",Taxonomy="Viruses; Duplodnaviria; Heunggongvirae; Uroviricota; Caudoviricetes; Kuravirus"]:0.05904841,Escherichia_virus_JacquesWildberger[&Organism="Escherichia_virus_NN16_24","Genetic Code"="Bacterial",Taxonomy="Viruses; Duplodnaviria; Heunggongvirae; Uroviricota; Caudoviricetes; Kuravirus"]:0.04552109):0.10898985):0.0277406):0.07840095,(Escherichia_virus_LorandFenyves[&Organism="Escherichia_virus_YS13","Genetic Code"="Bacterial",Taxonomy="Viruses; Duplodnaviria; Heunggongvirae; Uroviricota; Caudoviricetes; Kuravirus"]:0.02406565,Escherichia_virus_AnnaHegner[&Organism="Escherichia_virus_EP1","Genetic Code"="Bacterial",Taxonomy="Viruses; Duplodnaviria; Heunggongvirae; Uroviricota; Caudoviricetes; Kuravirus"]:0.04569486):0.07618094):0.1225786):1.48939227,Escherichia_phage_ES17___ChW_repeats_and_cell_adhesion_domain_containing_protein_CDS_translation[&Organism="Escherichia phage ES17","Genetic Code"="Bacterial",Taxonomy="Viruses; Duplodnaviria; Heunggongvirae; Uroviricota; Caudoviricetes; Caudovirales; Podoviridae; Kuravirus; unclassified Kuravirus"]:0.2067477):0.08970438,Escherichia_phage_EP335___putative_tail_fiber_protein_CDS_translation[&Organism="Escherichia phage EP335","Genetic Code"="Bacterial",Taxonomy="Viruses; Duplodnaviria; Heunggongvirae; Uroviricota; Caudoviricetes; Caudovirales; Podoviridae; Kuravirus; unclassified Kuravirus"]:0.11612486):0.00997673,Escherichia_phage_ECBP2___cell_adhesion_domain_protein_CDS_translation[&Organism="Escherichia phage ECBP2","Genetic Code"="Bacterial",Taxonomy="Viruses; Duplodnaviria; Heunggongvirae; Uroviricota; Caudoviricetes; Caudovirales; Podoviridae; Kuravirus"]:0.10823514):0.09093102,(Escherichia_phage_EcoN5___tail_fibers_protein_CDS_translation[&Organism="Escherichia phage vB_EcoP_EcoN5","Genetic Code"="Bacterial",Taxonomy="Viruses; Duplodnaviria; Heunggongvirae; Uroviricota; Caudoviricetes; Caudovirales; Podoviridae; Kuravirus; unclassified Kuravirus"]:0.01169081,Escherichia_virus_phiEco32___bacterial_surface_protein_CDS_translation[&Organism="Escherichia virus phiEco32","Genetic Code"="Bacterial",Taxonomy="Viruses; Duplodnaviria; Heunggongvirae; Uroviricota; Caudoviricetes; Caudovirales; Podoviridae; Kuravirus"]:0.0117166):0.0041407):0.00897251,Escherichia_phage_MN05___hypothetical_protein_CDS_translation[&Organism="Escherichia phage MN05","Genetic Code"="Bacterial",Taxonomy="Viruses; Duplodnaviria; Heunggongvirae; Uroviricota; Caudoviricetes; Caudovirales; Podoviridae; Kuravirus; unclassified Kuravirus"]:0.00671922,Escherichia_phage_NJ01___bacterial_surface_protein_CDS_translation[&Organism="Escherichia phage NJ01","Genetic Code"="Bacterial",Taxonomy="Viruses; Duplodnaviria; Heunggongvirae; Uroviricota; Caudoviricetes; Caudovirales; Podoviridae; Kuravirus"]:0.00784268);
	tree bootstrap_44 = [&U] (((((((((((Escherichia_virus_VerenaGrendelmeier[&Organism="Escherichia_virus_YS2","Genetic Code"="Bacterial",Taxonomy="Viruses; Duplodnaviria; Heunggongvirae; Uroviricota; Caudoviricetes; Wifcevirus"]:0.02557753,(Escherichia_virus_HansTraber[&Organism="Escherichia_virus_NG4w","Genetic Code"="Bacterial",Taxonomy="Viruses; Duplodnaviria; Heunggongvirae; Uroviricota; Caudoviricetes; Wifcevirus"]:0.00201733,Escherichia_virus_HermannAdler[&Organism="Escherichia_virus_DMS14","Genetic Code"="Bacterial",Taxonomy="Viruses; Duplodnaviria; Heunggongvirae; Uroviricota; Caudoviricetes; Wifcevirus"]:0.00618121):0.0023107):0.01258779,Escherichia_phage_FEC19___tail_fiber_protein_CDS_translation[&Organism="Escherichia phage FEC19","Genetic Code"="Bacterial",Taxonomy="Viruses; Duplodnaviria; Heunggongvirae; Uroviricota; Caudoviricetes; Wifcevirus; Wifcevirus FEC19"]:0.03134786):0.0140291,(Shigella_phage_CWP003___putative_tail_fiber_protein_CDS_translation[&Organism="Shigella phage CWP003","Genetic Code"="Bacterial",Taxonomy="Viruses; Duplodnaviria; Heunggongvirae; Uroviricota; Caudoviricetes; Wifcevirus"]:0.00263672,Escherichia_virus_ManiWeber[&Organism="Escherichia_virus_EB17","Genetic Code"="Bacterial",Taxonomy="Viruses; Duplodnaviria; Heunggongvirae; Uroviricota; Caudoviricetes; Wifcevirus"]:0.00556182):0.0175346):0.0462421,(Escherichia_phage_WFH___tail_fiber_protein_CDS_translation[&"% Acidic Amino Acids"=8.91%,"% Hydrophobic Amino Acids"=51.16%,"Genetic Code"="Bacterial",Description="Escherichia phage vB_EcoM_WFH, complete genome",Modified=Fri Oct 18 00:18:22 CEST 2024,Taxonomy="Viruses; Duplodnaviria; Heunggongvirae; Uroviricota; Caudoviricetes; Wifcevirus; Wifcevirus WFH","Extinction Coefficient"=123775.0,"Filename (Imported From)"="refs_wifce.gb",Created=Sun Aug 11 15:06:37 CEST 2024,URN="urn:local:.:pg-i2kxaah","Isoelectric Point"=5.381298065185547,"% Basic Amino Acids"=8.79%,"% AT-rich Amino Acids"=22.48%,"% Charged Amino Acids"=17.70%,db_xref="taxon:2508192",Organism="Escherichia phage vB_EcoM_WFH","Path (Imported From)"="C:\Users\Alexander Harms\Downloads","% GC-rich Amino Acids"=29.84%,Accession="NC_048194.1","Molecular Weight (kDa)"=82.73610088000022,"# Nucleotide Sequences With Quality"=0,Topology="linear","Charge at pH 7"=-8.474919384349693,"% Polar Uncharged Amino Acids"=32.82%,"Molecule Type"="AA"]:0.15492418,Escherichia_phage_WFC___tail_fiber_protein_CDS_translation[&Organism="Escherichia phage vB_EcoM_WFC","Genetic Code"="Bacterial",Taxonomy="Viruses; Duplodnaviria; Heunggongvirae; Uroviricota; Caudoviricetes; Wifcevirus; Wifcevirus WFC"]:0.15073629):0.07391116):0.05988409,Tequintavirus_IrisVonRoten_distal_tail_fiber_protein[&Organism="Escherichia virus IrisVonRoten","Genetic Code"="Bacterial",Taxonomy="Viruses; Duplodnaviria; Heunggongvirae; Uroviricota; Caudoviricetes; Caudovirales; Demerecviridae; Markadamsvirinae; Tequintavirus; unclassified Tequintavirus"]:0.16485302):0.1434579,((((Escherichia_virus_ManiMatter[&Organism="Escherichia_virus_NN16_09","Genetic Code"="Bacterial",Taxonomy="Viruses; Duplodnaviria; Heunggongvirae; Uroviricota; Caudoviricetes; Kuravirus"]:0.02083024,Escherichia_virus_KarlSchell[&Organism="Escherichia_virus_NN16_18","Genetic Code"="Bacterial",Taxonomy="Viruses; Duplodnaviria; Heunggongvirae; Uroviricota; Caudoviricetes; Kuravirus"]:0.02655038):0.04235615,Escherichia_virus_OliverMaurmann[&Organism="Escherichia_virus_NN16_04","Genetic Code"="Bacterial",Taxonomy="Viruses; Duplodnaviria; Heunggongvirae; Uroviricota; Caudoviricetes; Kuravirus"]:0.08895564):0.08857677,(Escherichia_virus_AidaStucki[&Organism="Escherichia_virus_NN16_12","Genetic Code"="Bacterial",Taxonomy="Viruses; Duplodnaviria; Heunggongvirae; Uroviricota; Caudoviricetes; Kuravirus"]:0.20099251,((Escherichia_virus_SkaterBoy[&Organism="Escherichia_virus_Luc14","Genetic Code"="Bacterial",Taxonomy="Viruses; Duplodnaviria; Heunggongvirae; Uroviricota; Caudoviricetes; Kuravirus"]:0.06678618,Escherichia_virus_JacquesWildberger[&Organism="Escherichia_virus_NN16_24","Genetic Code"="Bacterial",Taxonomy="Viruses; Duplodnaviria; Heunggongvirae; Uroviricota; Caudoviricetes; Kuravirus"]:0.03925741):0.05593363,Escherichia_virus_StefiGeyer[&Organism="Escherichia_virus_NN16_21","Genetic Code"="Bacterial",Taxonomy="Viruses; Duplodnaviria; Heunggongvirae; Uroviricota; Caudoviricetes; Kuravirus"]:0.14936157):0.0561485):0.05046652):0.05412922,(Escherichia_virus_AnnaHegner[&Organism="Escherichia_virus_EP1","Genetic Code"="Bacterial",Taxonomy="Viruses; Duplodnaviria; Heunggongvirae; Uroviricota; Caudoviricetes; Kuravirus"]:0.05898616,Escherichia_virus_LorandFenyves[&Organism="Escherichia_virus_YS13","Genetic Code"="Bacterial",Taxonomy="Viruses; Duplodnaviria; Heunggongvirae; Uroviricota; Caudoviricetes; Kuravirus"]:0.04390901):0.05035233):0.14812228):1.49179429,Escherichia_phage_ES17___ChW_repeats_and_cell_adhesion_domain_containing_protein_CDS_translation[&Organism="Escherichia phage ES17","Genetic Code"="Bacterial",Taxonomy="Viruses; Duplodnaviria; Heunggongvirae; Uroviricota; Caudoviricetes; Caudovirales; Podoviridae; Kuravirus; unclassified Kuravirus"]:0.1986793):0.08237939,(Escherichia_phage_ECBP2___cell_adhesion_domain_protein_CDS_translation[&Organism="Escherichia phage ECBP2","Genetic Code"="Bacterial",Taxonomy="Viruses; Duplodnaviria; Heunggongvirae; Uroviricota; Caudoviricetes; Caudovirales; Podoviridae; Kuravirus"]:0.10641024,Escherichia_phage_EP335___putative_tail_fiber_protein_CDS_translation[&Organism="Escherichia phage EP335","Genetic Code"="Bacterial",Taxonomy="Viruses; Duplodnaviria; Heunggongvirae; Uroviricota; Caudoviricetes; Caudovirales; Podoviridae; Kuravirus; unclassified Kuravirus"]:0.10685728):0.00953867):0.1064271,Escherichia_virus_phiEco32___bacterial_surface_protein_CDS_translation[&Organism="Escherichia virus phiEco32","Genetic Code"="Bacterial",Taxonomy="Viruses; Duplodnaviria; Heunggongvirae; Uroviricota; Caudoviricetes; Caudovirales; Podoviridae; Kuravirus"]:0.00958699):0.0018516,Escherichia_phage_EcoN5___tail_fibers_protein_CDS_translation[&Organism="Escherichia phage vB_EcoP_EcoN5","Genetic Code"="Bacterial",Taxonomy="Viruses; Duplodnaviria; Heunggongvirae; Uroviricota; Caudoviricetes; Caudovirales; Podoviridae; Kuravirus; unclassified Kuravirus"]:0.00877722):0.00266373,Escherichia_phage_NJ01___bacterial_surface_protein_CDS_translation[&Organism="Escherichia phage NJ01","Genetic Code"="Bacterial",Taxonomy="Viruses; Duplodnaviria; Heunggongvirae; Uroviricota; Caudoviricetes; Caudovirales; Podoviridae; Kuravirus"]:0.00567042,Escherichia_phage_MN05___hypothetical_protein_CDS_translation[&Organism="Escherichia phage MN05","Genetic Code"="Bacterial",Taxonomy="Viruses; Duplodnaviria; Heunggongvirae; Uroviricota; Caudoviricetes; Caudovirales; Podoviridae; Kuravirus; unclassified Kuravirus"]:0.00572915);
	tree bootstrap_45 = [&U] (((((((((((Escherichia_virus_HermannAdler[&Organism="Escherichia_virus_DMS14","Genetic Code"="Bacterial",Taxonomy="Viruses; Duplodnaviria; Heunggongvirae; Uroviricota; Caudoviricetes; Wifcevirus"]:0.00544712,(Escherichia_virus_VerenaGrendelmeier[&Organism="Escherichia_virus_YS2","Genetic Code"="Bacterial",Taxonomy="Viruses; Duplodnaviria; Heunggongvirae; Uroviricota; Caudoviricetes; Wifcevirus"]:0.02023892,Escherichia_virus_HansTraber[&Organism="Escherichia_virus_NG4w","Genetic Code"="Bacterial",Taxonomy="Viruses; Duplodnaviria; Heunggongvirae; Uroviricota; Caudoviricetes; Wifcevirus"]:0.00523123):0.00220573):0.00588306,(Shigella_phage_CWP003___putative_tail_fiber_protein_CDS_translation[&Organism="Shigella phage CWP003","Genetic Code"="Bacterial",Taxonomy="Viruses; Duplodnaviria; Heunggongvirae; Uroviricota; Caudoviricetes; Wifcevirus"]:0.00147774,Escherichia_virus_ManiWeber[&Organism="Escherichia_virus_EB17","Genetic Code"="Bacterial",Taxonomy="Viruses; Duplodnaviria; Heunggongvirae; Uroviricota; Caudoviricetes; Wifcevirus"]:0.00264642):0.01837224):0.01605659,Escherichia_phage_FEC19___tail_fiber_protein_CDS_translation[&Organism="Escherichia phage FEC19","Genetic Code"="Bacterial",Taxonomy="Viruses; Duplodnaviria; Heunggongvirae; Uroviricota; Caudoviricetes; Wifcevirus; Wifcevirus FEC19"]:0.01670694):0.04314464,Tequintavirus_IrisVonRoten_distal_tail_fiber_protein[&Organism="Escherichia virus IrisVonRoten","Genetic Code"="Bacterial",Taxonomy="Viruses; Duplodnaviria; Heunggongvirae; Uroviricota; Caudoviricetes; Caudovirales; Demerecviridae; Markadamsvirinae; Tequintavirus; unclassified Tequintavirus"]:0.21560428):0.04909324,(Escherichia_phage_WFH___tail_fiber_protein_CDS_translation[&"% Acidic Amino Acids"=8.91%,"% Hydrophobic Amino Acids"=51.16%,"Genetic Code"="Bacterial",Description="Escherichia phage vB_EcoM_WFH, complete genome",Modified=Fri Oct 18 00:18:22 CEST 2024,Taxonomy="Viruses; Duplodnaviria; Heunggongvirae; Uroviricota; Caudoviricetes; Wifcevirus; Wifcevirus WFH","Extinction Coefficient"=123775.0,"Filename (Imported From)"="refs_wifce.gb",Created=Sun Aug 11 15:06:37 CEST 2024,URN="urn:local:.:pg-i2kxaah","Isoelectric Point"=5.381298065185547,"% Basic Amino Acids"=8.79%,"% AT-rich Amino Acids"=22.48%,"% Charged Amino Acids"=17.70%,db_xref="taxon:2508192",Organism="Escherichia phage vB_EcoM_WFH","Path (Imported From)"="C:\Users\Alexander Harms\Downloads","% GC-rich Amino Acids"=29.84%,Accession="NC_048194.1","Molecular Weight (kDa)"=82.73610088000022,"# Nucleotide Sequences With Quality"=0,Topology="linear","Charge at pH 7"=-8.474919384349693,"% Polar Uncharged Amino Acids"=32.82%,"Molecule Type"="AA"]:0.16875805,Escherichia_phage_WFC___tail_fiber_protein_CDS_translation[&Organism="Escherichia phage vB_EcoM_WFC","Genetic Code"="Bacterial",Taxonomy="Viruses; Duplodnaviria; Heunggongvirae; Uroviricota; Caudoviricetes; Wifcevirus; Wifcevirus WFC"]:0.15588614):0.08704624):0.11307979,((((Escherichia_virus_JacquesWildberger[&Organism="Escherichia_virus_NN16_24","Genetic Code"="Bacterial",Taxonomy="Viruses; Duplodnaviria; Heunggongvirae; Uroviricota; Caudoviricetes; Kuravirus"]:0.03959375,Escherichia_virus_SkaterBoy[&Organism="Escherichia_virus_Luc14","Genetic Code"="Bacterial",Taxonomy="Viruses; Duplodnaviria; Heunggongvirae; Uroviricota; Caudoviricetes; Kuravirus"]:0.04680569):0.08468483,(Escherichia_virus_StefiGeyer[&Organism="Escherichia_virus_NN16_21","Genetic Code"="Bacterial",Taxonomy="Viruses; Duplodnaviria; Heunggongvirae; Uroviricota; Caudoviricetes; Kuravirus"]:0.12328531,Escherichia_virus_AidaStucki[&Organism="Escherichia_virus_NN16_12","Genetic Code"="Bacterial",Taxonomy="Viruses; Duplodnaviria; Heunggongvirae; Uroviricota; Caudoviricetes; Kuravirus"]:0.18913527):0.05454354):0.06472227,((Escherichia_virus_ManiMatter[&Organism="Escherichia_virus_NN16_09","Genetic Code"="Bacterial",Taxonomy="Viruses; Duplodnaviria; Heunggongvirae; Uroviricota; Caudoviricetes; Kuravirus"]:0.02228237,Escherichia_virus_OliverMaurmann[&Organism="Escherichia_virus_NN16_04","Genetic Code"="Bacterial",Taxonomy="Viruses; Duplodnaviria; Heunggongvirae; Uroviricota; Caudoviricetes; Kuravirus"]:0.09944958):0.01055052,Escherichia_virus_KarlSchell[&Organism="Escherichia_virus_NN16_18","Genetic Code"="Bacterial",Taxonomy="Viruses; Duplodnaviria; Heunggongvirae; Uroviricota; Caudoviricetes; Kuravirus"]:0.04632068):0.09429632):0.08694805,(Escherichia_virus_LorandFenyves[&Organism="Escherichia_virus_YS13","Genetic Code"="Bacterial",Taxonomy="Viruses; Duplodnaviria; Heunggongvirae; Uroviricota; Caudoviricetes; Kuravirus"]:0.03959744,Escherichia_virus_AnnaHegner[&Organism="Escherichia_virus_EP1","Genetic Code"="Bacterial",Taxonomy="Viruses; Duplodnaviria; Heunggongvirae; Uroviricota; Caudoviricetes; Kuravirus"]:0.07581277):0.03890364):0.1326986):1.51415485,Escherichia_phage_ES17___ChW_repeats_and_cell_adhesion_domain_containing_protein_CDS_translation[&Organism="Escherichia phage ES17","Genetic Code"="Bacterial",Taxonomy="Viruses; Duplodnaviria; Heunggongvirae; Uroviricota; Caudoviricetes; Caudovirales; Podoviridae; Kuravirus; unclassified Kuravirus"]:0.20736367):0.09249923,(Escherichia_phage_EP335___putative_tail_fiber_protein_CDS_translation[&Organism="Escherichia phage EP335","Genetic Code"="Bacterial",Taxonomy="Viruses; Duplodnaviria; Heunggongvirae; Uroviricota; Caudoviricetes; Caudovirales; Podoviridae; Kuravirus; unclassified Kuravirus"]:0.10102724,Escherichia_phage_ECBP2___cell_adhesion_domain_protein_CDS_translation[&Organism="Escherichia phage ECBP2","Genetic Code"="Bacterial",Taxonomy="Viruses; Duplodnaviria; Heunggongvirae; Uroviricota; Caudoviricetes; Caudovirales; Podoviridae; Kuravirus"]:0.10084888):0.01342919):0.10102041,Escherichia_phage_MN05___hypothetical_protein_CDS_translation[&Organism="Escherichia phage MN05","Genetic Code"="Bacterial",Taxonomy="Viruses; Duplodnaviria; Heunggongvirae; Uroviricota; Caudoviricetes; Caudovirales; Podoviridae; Kuravirus; unclassified Kuravirus"]:0.01440436):0.00131584,Escherichia_phage_NJ01___bacterial_surface_protein_CDS_translation[&Organism="Escherichia phage NJ01","Genetic Code"="Bacterial",Taxonomy="Viruses; Duplodnaviria; Heunggongvirae; Uroviricota; Caudoviricetes; Caudovirales; Podoviridae; Kuravirus"]:0.01383686):0.00598395,Escherichia_virus_phiEco32___bacterial_surface_protein_CDS_translation[&Organism="Escherichia virus phiEco32","Genetic Code"="Bacterial",Taxonomy="Viruses; Duplodnaviria; Heunggongvirae; Uroviricota; Caudoviricetes; Caudovirales; Podoviridae; Kuravirus"]:0.00758355,Escherichia_phage_EcoN5___tail_fibers_protein_CDS_translation[&Organism="Escherichia phage vB_EcoP_EcoN5","Genetic Code"="Bacterial",Taxonomy="Viruses; Duplodnaviria; Heunggongvirae; Uroviricota; Caudoviricetes; Caudovirales; Podoviridae; Kuravirus; unclassified Kuravirus"]:0.00693606);
	tree bootstrap_46 = [&U] ((((((((((((Escherichia_virus_HansTraber[&Organism="Escherichia_virus_NG4w","Genetic Code"="Bacterial",Taxonomy="Viruses; Duplodnaviria; Heunggongvirae; Uroviricota; Caudoviricetes; Wifcevirus"]:0.00494975,Escherichia_virus_HermannAdler[&Organism="Escherichia_virus_DMS14","Genetic Code"="Bacterial",Taxonomy="Viruses; Duplodnaviria; Heunggongvirae; Uroviricota; Caudoviricetes; Wifcevirus"]:0.003491):0.000899,Escherichia_virus_VerenaGrendelmeier[&Organism="Escherichia_virus_YS2","Genetic Code"="Bacterial",Taxonomy="Viruses; Duplodnaviria; Heunggongvirae; Uroviricota; Caudoviricetes; Wifcevirus"]:0.00344783):0.00370999,(Escherichia_virus_ManiWeber[&Organism="Escherichia_virus_EB17","Genetic Code"="Bacterial",Taxonomy="Viruses; Duplodnaviria; Heunggongvirae; Uroviricota; Caudoviricetes; Wifcevirus"]:0.00735268,Shigella_phage_CWP003___putative_tail_fiber_protein_CDS_translation[&Organism="Shigella phage CWP003","Genetic Code"="Bacterial",Taxonomy="Viruses; Duplodnaviria; Heunggongvirae; Uroviricota; Caudoviricetes; Wifcevirus"]:0.00108806):0.01191075):0.01284158,Escherichia_phage_FEC19___tail_fiber_protein_CDS_translation[&Organism="Escherichia phage FEC19","Genetic Code"="Bacterial",Taxonomy="Viruses; Duplodnaviria; Heunggongvirae; Uroviricota; Caudoviricetes; Wifcevirus; Wifcevirus FEC19"]:0.01611587):0.06757111,(Escherichia_phage_WFH___tail_fiber_protein_CDS_translation[&"% Acidic Amino Acids"=8.91%,"% Hydrophobic Amino Acids"=51.16%,"Genetic Code"="Bacterial",Description="Escherichia phage vB_EcoM_WFH, complete genome",Modified=Fri Oct 18 00:18:22 CEST 2024,Taxonomy="Viruses; Duplodnaviria; Heunggongvirae; Uroviricota; Caudoviricetes; Wifcevirus; Wifcevirus WFH","Extinction Coefficient"=123775.0,"Filename (Imported From)"="refs_wifce.gb",Created=Sun Aug 11 15:06:37 CEST 2024,URN="urn:local:.:pg-i2kxaah","Isoelectric Point"=5.381298065185547,"% Basic Amino Acids"=8.79%,"% AT-rich Amino Acids"=22.48%,"% Charged Amino Acids"=17.70%,db_xref="taxon:2508192",Organism="Escherichia phage vB_EcoM_WFH","Path (Imported From)"="C:\Users\Alexander Harms\Downloads","% GC-rich Amino Acids"=29.84%,Accession="NC_048194.1","Molecular Weight (kDa)"=82.73610088000022,"# Nucleotide Sequences With Quality"=0,Topology="linear","Charge at pH 7"=-8.474919384349693,"% Polar Uncharged Amino Acids"=32.82%,"Molecule Type"="AA"]:0.1875752,Escherichia_phage_WFC___tail_fiber_protein_CDS_translation[&Organism="Escherichia phage vB_EcoM_WFC","Genetic Code"="Bacterial",Taxonomy="Viruses; Duplodnaviria; Heunggongvirae; Uroviricota; Caudoviricetes; Wifcevirus; Wifcevirus WFC"]:0.19869473):0.06001738):0.05659704,Tequintavirus_IrisVonRoten_distal_tail_fiber_protein[&Organism="Escherichia virus IrisVonRoten","Genetic Code"="Bacterial",Taxonomy="Viruses; Duplodnaviria; Heunggongvirae; Uroviricota; Caudoviricetes; Caudovirales; Demerecviridae; Markadamsvirinae; Tequintavirus; unclassified Tequintavirus"]:0.18866726):0.10363133,((Escherichia_virus_AnnaHegner[&Organism="Escherichia_virus_EP1","Genetic Code"="Bacterial",Taxonomy="Viruses; Duplodnaviria; Heunggongvirae; Uroviricota; Caudoviricetes; Kuravirus"]:0.03183239,Escherichia_virus_LorandFenyves[&Organism="Escherichia_virus_YS13","Genetic Code"="Bacterial",Taxonomy="Viruses; Duplodnaviria; Heunggongvirae; Uroviricota; Caudoviricetes; Kuravirus"]:0.03512815):0.06937613,(((Escherichia_virus_StefiGeyer[&Organism="Escherichia_virus_NN16_21","Genetic Code"="Bacterial",Taxonomy="Viruses; Duplodnaviria; Heunggongvirae; Uroviricota; Caudoviricetes; Kuravirus"]:0.15700127,(Escherichia_virus_SkaterBoy[&Organism="Escherichia_virus_Luc14","Genetic Code"="Bacterial",Taxonomy="Viruses; Duplodnaviria; Heunggongvirae; Uroviricota; Caudoviricetes; Kuravirus"]:0.02860642,Escherichia_virus_JacquesWildberger[&Organism="Escherichia_virus_NN16_24","Genetic Code"="Bacterial",Taxonomy="Viruses; Duplodnaviria; Heunggongvirae; Uroviricota; Caudoviricetes; Kuravirus"]:0.05095209):0.14333612):0.04514446,Escherichia_virus_AidaStucki[&Organism="Escherichia_virus_NN16_12","Genetic Code"="Bacterial",Taxonomy="Viruses; Duplodnaviria; Heunggongvirae; Uroviricota; Caudoviricetes; Kuravirus"]:0.22079206):0.04763209,((Escherichia_virus_ManiMatter[&Organism="Escherichia_virus_NN16_09","Genetic Code"="Bacterial",Taxonomy="Viruses; Duplodnaviria; Heunggongvirae; Uroviricota; Caudoviricetes; Kuravirus"]:0.04867839,Escherichia_virus_KarlSchell[&Organism="Escherichia_virus_NN16_18","Genetic Code"="Bacterial",Taxonomy="Viruses; Duplodnaviria; Heunggongvirae; Uroviricota; Caudoviricetes; Kuravirus"]:0.02472244):0.03739348,Escherichia_virus_OliverMaurmann[&Organism="Escherichia_virus_NN16_04","Genetic Code"="Bacterial",Taxonomy="Viruses; Duplodnaviria; Heunggongvirae; Uroviricota; Caudoviricetes; Kuravirus"]:0.12695047):0.13477989):0.0478525):0.09828125):1.50534214,Escherichia_phage_ES17___ChW_repeats_and_cell_adhesion_domain_containing_protein_CDS_translation[&Organism="Escherichia phage ES17","Genetic Code"="Bacterial",Taxonomy="Viruses; Duplodnaviria; Heunggongvirae; Uroviricota; Caudoviricetes; Caudovirales; Podoviridae; Kuravirus; unclassified Kuravirus"]:0.21424343):0.07472039,(Escherichia_phage_EP335___putative_tail_fiber_protein_CDS_translation[&Organism="Escherichia phage EP335","Genetic Code"="Bacterial",Taxonomy="Viruses; Duplodnaviria; Heunggongvirae; Uroviricota; Caudoviricetes; Caudovirales; Podoviridae; Kuravirus; unclassified Kuravirus"]:0.12587979,Escherichia_phage_ECBP2___cell_adhesion_domain_protein_CDS_translation[&Organism="Escherichia phage ECBP2","Genetic Code"="Bacterial",Taxonomy="Viruses; Duplodnaviria; Heunggongvirae; Uroviricota; Caudoviricetes; Caudovirales; Podoviridae; Kuravirus"]:0.12598871):0.01263365):0.11985029,Escherichia_virus_phiEco32___bacterial_surface_protein_CDS_translation[&Organism="Escherichia virus phiEco32","Genetic Code"="Bacterial",Taxonomy="Viruses; Duplodnaviria; Heunggongvirae; Uroviricota; Caudoviricetes; Caudovirales; Podoviridae; Kuravirus"]:0.02233503):0.00575607,Escherichia_phage_EcoN5___tail_fibers_protein_CDS_translation[&Organism="Escherichia phage vB_EcoP_EcoN5","Genetic Code"="Bacterial",Taxonomy="Viruses; Duplodnaviria; Heunggongvirae; Uroviricota; Caudoviricetes; Caudovirales; Podoviridae; Kuravirus; unclassified Kuravirus"]:0.01522875):0.00477919,Escherichia_phage_NJ01___bacterial_surface_protein_CDS_translation[&Organism="Escherichia phage NJ01","Genetic Code"="Bacterial",Taxonomy="Viruses; Duplodnaviria; Heunggongvirae; Uroviricota; Caudoviricetes; Caudovirales; Podoviridae; Kuravirus"]:0.01041663,Escherichia_phage_MN05___hypothetical_protein_CDS_translation[&Organism="Escherichia phage MN05","Genetic Code"="Bacterial",Taxonomy="Viruses; Duplodnaviria; Heunggongvirae; Uroviricota; Caudoviricetes; Caudovirales; Podoviridae; Kuravirus; unclassified Kuravirus"]:0.00968082);
	tree bootstrap_47 = [&U] (((((((((Escherichia_virus_VerenaGrendelmeier[&Organism="Escherichia_virus_YS2","Genetic Code"="Bacterial",Taxonomy="Viruses; Duplodnaviria; Heunggongvirae; Uroviricota; Caudoviricetes; Wifcevirus"]:0.02837051,(Escherichia_virus_ManiWeber[&Organism="Escherichia_virus_EB17","Genetic Code"="Bacterial",Taxonomy="Viruses; Duplodnaviria; Heunggongvirae; Uroviricota; Caudoviricetes; Wifcevirus"]:0.00626165,Shigella_phage_CWP003___putative_tail_fiber_protein_CDS_translation[&Organism="Shigella phage CWP003","Genetic Code"="Bacterial",Taxonomy="Viruses; Duplodnaviria; Heunggongvirae; Uroviricota; Caudoviricetes; Wifcevirus"]:0.0021791):0.00374604):0.000697,(Escherichia_phage_FEC19___tail_fiber_protein_CDS_translation[&Organism="Escherichia phage FEC19","Genetic Code"="Bacterial",Taxonomy="Viruses; Duplodnaviria; Heunggongvirae; Uroviricota; Caudoviricetes; Wifcevirus; Wifcevirus FEC19"]:0.00806661,(Escherichia_virus_HansTraber[&Organism="Escherichia_virus_NG4w","Genetic Code"="Bacterial",Taxonomy="Viruses; Duplodnaviria; Heunggongvirae; Uroviricota; Caudoviricetes; Wifcevirus"]:0.01291439,Escherichia_virus_HermannAdler[&Organism="Escherichia_virus_DMS14","Genetic Code"="Bacterial",Taxonomy="Viruses; Duplodnaviria; Heunggongvirae; Uroviricota; Caudoviricetes; Wifcevirus"]:0.0):0.0047087):0.00472739):0.05136856,Tequintavirus_IrisVonRoten_distal_tail_fiber_protein[&Organism="Escherichia virus IrisVonRoten","Genetic Code"="Bacterial",Taxonomy="Viruses; Duplodnaviria; Heunggongvirae; Uroviricota; Caudoviricetes; Caudovirales; Demerecviridae; Markadamsvirinae; Tequintavirus; unclassified Tequintavirus"]:0.19260851):0.03975596,(Escherichia_phage_WFC___tail_fiber_protein_CDS_translation[&Organism="Escherichia phage vB_EcoM_WFC","Genetic Code"="Bacterial",Taxonomy="Viruses; Duplodnaviria; Heunggongvirae; Uroviricota; Caudoviricetes; Wifcevirus; Wifcevirus WFC"]:0.17514197,Escherichia_phage_WFH___tail_fiber_protein_CDS_translation[&"% Acidic Amino Acids"=8.91%,"% Hydrophobic Amino Acids"=51.16%,"Genetic Code"="Bacterial",Description="Escherichia phage vB_EcoM_WFH, complete genome",Modified=Fri Oct 18 00:18:22 CEST 2024,Taxonomy="Viruses; Duplodnaviria; Heunggongvirae; Uroviricota; Caudoviricetes; Wifcevirus; Wifcevirus WFH","Extinction Coefficient"=123775.0,"Filename (Imported From)"="refs_wifce.gb",Created=Sun Aug 11 15:06:37 CEST 2024,URN="urn:local:.:pg-i2kxaah","Isoelectric Point"=5.381298065185547,"% Basic Amino Acids"=8.79%,"% AT-rich Amino Acids"=22.48%,"% Charged Amino Acids"=17.70%,db_xref="taxon:2508192",Organism="Escherichia phage vB_EcoM_WFH","Path (Imported From)"="C:\Users\Alexander Harms\Downloads","% GC-rich Amino Acids"=29.84%,Accession="NC_048194.1","Molecular Weight (kDa)"=82.73610088000022,"# Nucleotide Sequences With Quality"=0,Topology="linear","Charge at pH 7"=-8.474919384349693,"% Polar Uncharged Amino Acids"=32.82%,"Molecule Type"="AA"]:0.18994167):0.03525939):0.13928811,(((Escherichia_virus_OliverMaurmann[&Organism="Escherichia_virus_NN16_04","Genetic Code"="Bacterial",Taxonomy="Viruses; Duplodnaviria; Heunggongvirae; Uroviricota; Caudoviricetes; Kuravirus"]:0.09466555,(Escherichia_virus_KarlSchell[&Organism="Escherichia_virus_NN16_18","Genetic Code"="Bacterial",Taxonomy="Viruses; Duplodnaviria; Heunggongvirae; Uroviricota; Caudoviricetes; Kuravirus"]:0.03755351,Escherichia_virus_ManiMatter[&Organism="Escherichia_virus_NN16_09","Genetic Code"="Bacterial",Taxonomy="Viruses; Duplodnaviria; Heunggongvirae; Uroviricota; Caudoviricetes; Kuravirus"]:0.02940703):0.01754689):0.15413096,((Escherichia_virus_AidaStucki[&Organism="Escherichia_virus_NN16_12","Genetic Code"="Bacterial",Taxonomy="Viruses; Duplodnaviria; Heunggongvirae; Uroviricota; Caudoviricetes; Kuravirus"]:0.183529,Escherichia_virus_StefiGeyer[&Organism="Escherichia_virus_NN16_21","Genetic Code"="Bacterial",Taxonomy="Viruses; Duplodnaviria; Heunggongvirae; Uroviricota; Caudoviricetes; Kuravirus"]:0.14332901):0.01478199,(Escherichia_virus_JacquesWildberger[&Organism="Escherichia_virus_NN16_24","Genetic Code"="Bacterial",Taxonomy="Viruses; Duplodnaviria; Heunggongvirae; Uroviricota; Caudoviricetes; Kuravirus"]:0.03889599,Escherichia_virus_SkaterBoy[&Organism="Escherichia_virus_Luc14","Genetic Code"="Bacterial",Taxonomy="Viruses; Duplodnaviria; Heunggongvirae; Uroviricota; Caudoviricetes; Kuravirus"]:0.04473582):0.16088671):0.05816003):0.05670172,(Escherichia_virus_LorandFenyves[&Organism="Escherichia_virus_YS13","Genetic Code"="Bacterial",Taxonomy="Viruses; Duplodnaviria; Heunggongvirae; Uroviricota; Caudoviricetes; Kuravirus"]:0.02454189,Escherichia_virus_AnnaHegner[&Organism="Escherichia_virus_EP1","Genetic Code"="Bacterial",Taxonomy="Viruses; Duplodnaviria; Heunggongvirae; Uroviricota; Caudoviricetes; Kuravirus"]:0.06172809):0.05803202):0.11885402):1.49387832,Escherichia_phage_ES17___ChW_repeats_and_cell_adhesion_domain_containing_protein_CDS_translation[&Organism="Escherichia phage ES17","Genetic Code"="Bacterial",Taxonomy="Viruses; Duplodnaviria; Heunggongvirae; Uroviricota; Caudoviricetes; Caudovirales; Podoviridae; Kuravirus; unclassified Kuravirus"]:0.22167179):0.0970295,(Escherichia_phage_EP335___putative_tail_fiber_protein_CDS_translation[&Organism="Escherichia phage EP335","Genetic Code"="Bacterial",Taxonomy="Viruses; Duplodnaviria; Heunggongvirae; Uroviricota; Caudoviricetes; Caudovirales; Podoviridae; Kuravirus; unclassified Kuravirus"]:0.10284611,Escherichia_phage_ECBP2___cell_adhesion_domain_protein_CDS_translation[&Organism="Escherichia phage ECBP2","Genetic Code"="Bacterial",Taxonomy="Viruses; Duplodnaviria; Heunggongvirae; Uroviricota; Caudoviricetes; Caudovirales; Podoviridae; Kuravirus"]:0.10222231):0.02136086):0.10801101,(Escherichia_phage_EcoN5___tail_fibers_protein_CDS_translation[&Organism="Escherichia phage vB_EcoP_EcoN5","Genetic Code"="Bacterial",Taxonomy="Viruses; Duplodnaviria; Heunggongvirae; Uroviricota; Caudoviricetes; Caudovirales; Podoviridae; Kuravirus; unclassified Kuravirus"]:0.01680748,Escherichia_virus_phiEco32___bacterial_surface_protein_CDS_translation[&Organism="Escherichia virus phiEco32","Genetic Code"="Bacterial",Taxonomy="Viruses; Duplodnaviria; Heunggongvirae; Uroviricota; Caudoviricetes; Caudovirales; Podoviridae; Kuravirus"]:0.01616585):0.000966):0.00569942,Escherichia_phage_NJ01___bacterial_surface_protein_CDS_translation[&Organism="Escherichia phage NJ01","Genetic Code"="Bacterial",Taxonomy="Viruses; Duplodnaviria; Heunggongvirae; Uroviricota; Caudoviricetes; Caudovirales; Podoviridae; Kuravirus"]:0.01266958,Escherichia_phage_MN05___hypothetical_protein_CDS_translation[&Organism="Escherichia phage MN05","Genetic Code"="Bacterial",Taxonomy="Viruses; Duplodnaviria; Heunggongvirae; Uroviricota; Caudoviricetes; Caudovirales; Podoviridae; Kuravirus; unclassified Kuravirus"]:0.01244235);
	tree bootstrap_48 = [&U] (((((((((((Escherichia_virus_VerenaGrendelmeier[&Organism="Escherichia_virus_YS2","Genetic Code"="Bacterial",Taxonomy="Viruses; Duplodnaviria; Heunggongvirae; Uroviricota; Caudoviricetes; Wifcevirus"]:0.00888683,Escherichia_phage_FEC19___tail_fiber_protein_CDS_translation[&Organism="Escherichia phage FEC19","Genetic Code"="Bacterial",Taxonomy="Viruses; Duplodnaviria; Heunggongvirae; Uroviricota; Caudoviricetes; Wifcevirus; Wifcevirus FEC19"]:0.00369613):0.00387682,(Escherichia_virus_HansTraber[&Organism="Escherichia_virus_NG4w","Genetic Code"="Bacterial",Taxonomy="Viruses; Duplodnaviria; Heunggongvirae; Uroviricota; Caudoviricetes; Wifcevirus"]:0.00460136,Escherichia_virus_HermannAdler[&Organism="Escherichia_virus_DMS14","Genetic Code"="Bacterial",Taxonomy="Viruses; Duplodnaviria; Heunggongvirae; Uroviricota; Caudoviricetes; Wifcevirus"]:0.0):0.00940689):0.00218719,(Escherichia_virus_ManiWeber[&Organism="Escherichia_virus_EB17","Genetic Code"="Bacterial",Taxonomy="Viruses; Duplodnaviria; Heunggongvirae; Uroviricota; Caudoviricetes; Wifcevirus"]:0.00737603,Shigella_phage_CWP003___putative_tail_fiber_protein_CDS_translation[&Organism="Shigella phage CWP003","Genetic Code"="Bacterial",Taxonomy="Viruses; Duplodnaviria; Heunggongvirae; Uroviricota; Caudoviricetes; Wifcevirus"]:0.000994):0.01509653):0.04661265,Tequintavirus_IrisVonRoten_distal_tail_fiber_protein[&Organism="Escherichia virus IrisVonRoten","Genetic Code"="Bacterial",Taxonomy="Viruses; Duplodnaviria; Heunggongvirae; Uroviricota; Caudoviricetes; Caudovirales; Demerecviridae; Markadamsvirinae; Tequintavirus; unclassified Tequintavirus"]:0.17281664):0.04407339,(Escherichia_phage_WFC___tail_fiber_protein_CDS_translation[&Organism="Escherichia phage vB_EcoM_WFC","Genetic Code"="Bacterial",Taxonomy="Viruses; Duplodnaviria; Heunggongvirae; Uroviricota; Caudoviricetes; Wifcevirus; Wifcevirus WFC"]:0.18849382,Escherichia_phage_WFH___tail_fiber_protein_CDS_translation[&"% Acidic Amino Acids"=8.91%,"% Hydrophobic Amino Acids"=51.16%,"Genetic Code"="Bacterial",Description="Escherichia phage vB_EcoM_WFH, complete genome",Modified=Fri Oct 18 00:18:22 CEST 2024,Taxonomy="Viruses; Duplodnaviria; Heunggongvirae; Uroviricota; Caudoviricetes; Wifcevirus; Wifcevirus WFH","Extinction Coefficient"=123775.0,"Filename (Imported From)"="refs_wifce.gb",Created=Sun Aug 11 15:06:37 CEST 2024,URN="urn:local:.:pg-i2kxaah","Isoelectric Point"=5.381298065185547,"% Basic Amino Acids"=8.79%,"% AT-rich Amino Acids"=22.48%,"% Charged Amino Acids"=17.70%,db_xref="taxon:2508192",Organism="Escherichia phage vB_EcoM_WFH","Path (Imported From)"="C:\Users\Alexander Harms\Downloads","% GC-rich Amino Acids"=29.84%,Accession="NC_048194.1","Molecular Weight (kDa)"=82.73610088000022,"# Nucleotide Sequences With Quality"=0,Topology="linear","Charge at pH 7"=-8.474919384349693,"% Polar Uncharged Amino Acids"=32.82%,"Molecule Type"="AA"]:0.20934026):0.01063245):0.12006545,((((Escherichia_virus_ManiMatter[&Organism="Escherichia_virus_NN16_09","Genetic Code"="Bacterial",Taxonomy="Viruses; Duplodnaviria; Heunggongvirae; Uroviricota; Caudoviricetes; Kuravirus"]:0.03484141,Escherichia_virus_OliverMaurmann[&Organism="Escherichia_virus_NN16_04","Genetic Code"="Bacterial",Taxonomy="Viruses; Duplodnaviria; Heunggongvirae; Uroviricota; Caudoviricetes; Kuravirus"]:0.04662529):0.01638562,Escherichia_virus_KarlSchell[&Organism="Escherichia_virus_NN16_18","Genetic Code"="Bacterial",Taxonomy="Viruses; Duplodnaviria; Heunggongvirae; Uroviricota; Caudoviricetes; Kuravirus"]:0.04663594):0.10277111,((Escherichia_virus_JacquesWildberger[&Organism="Escherichia_virus_NN16_24","Genetic Code"="Bacterial",Taxonomy="Viruses; Duplodnaviria; Heunggongvirae; Uroviricota; Caudoviricetes; Kuravirus"]:0.02811936,Escherichia_virus_SkaterBoy[&Organism="Escherichia_virus_Luc14","Genetic Code"="Bacterial",Taxonomy="Viruses; Duplodnaviria; Heunggongvirae; Uroviricota; Caudoviricetes; Kuravirus"]:0.04231893):0.09717364,(Escherichia_virus_AidaStucki[&Organism="Escherichia_virus_NN16_12","Genetic Code"="Bacterial",Taxonomy="Viruses; Duplodnaviria; Heunggongvirae; Uroviricota; Caudoviricetes; Kuravirus"]:0.16978049,Escherichia_virus_StefiGeyer[&Organism="Escherichia_virus_NN16_21","Genetic Code"="Bacterial",Taxonomy="Viruses; Duplodnaviria; Heunggongvirae; Uroviricota; Caudoviricetes; Kuravirus"]:0.14647583):0.02303891):0.06088839):0.02720985,(Escherichia_virus_LorandFenyves[&Organism="Escherichia_virus_YS13","Genetic Code"="Bacterial",Taxonomy="Viruses; Duplodnaviria; Heunggongvirae; Uroviricota; Caudoviricetes; Kuravirus"]:0.02904896,Escherichia_virus_AnnaHegner[&Organism="Escherichia_virus_EP1","Genetic Code"="Bacterial",Taxonomy="Viruses; Duplodnaviria; Heunggongvirae; Uroviricota; Caudoviricetes; Kuravirus"]:0.05879065):0.0632455):0.10420494):1.5448464,Escherichia_phage_ES17___ChW_repeats_and_cell_adhesion_domain_containing_protein_CDS_translation[&Organism="Escherichia phage ES17","Genetic Code"="Bacterial",Taxonomy="Viruses; Duplodnaviria; Heunggongvirae; Uroviricota; Caudoviricetes; Caudovirales; Podoviridae; Kuravirus; unclassified Kuravirus"]:0.19381977):0.0727494,Escherichia_phage_ECBP2___cell_adhesion_domain_protein_CDS_translation[&Organism="Escherichia phage ECBP2","Genetic Code"="Bacterial",Taxonomy="Viruses; Duplodnaviria; Heunggongvirae; Uroviricota; Caudoviricetes; Caudovirales; Podoviridae; Kuravirus"]:0.12095933):0.01583363,Escherichia_phage_EP335___putative_tail_fiber_protein_CDS_translation[&Organism="Escherichia phage EP335","Genetic Code"="Bacterial",Taxonomy="Viruses; Duplodnaviria; Heunggongvirae; Uroviricota; Caudoviricetes; Caudovirales; Podoviridae; Kuravirus; unclassified Kuravirus"]:0.10282676):0.09185576,(Escherichia_phage_MN05___hypothetical_protein_CDS_translation[&Organism="Escherichia phage MN05","Genetic Code"="Bacterial",Taxonomy="Viruses; Duplodnaviria; Heunggongvirae; Uroviricota; Caudoviricetes; Caudovirales; Podoviridae; Kuravirus; unclassified Kuravirus"]:0.01289496,Escherichia_virus_phiEco32___bacterial_surface_protein_CDS_translation[&Organism="Escherichia virus phiEco32","Genetic Code"="Bacterial",Taxonomy="Viruses; Duplodnaviria; Heunggongvirae; Uroviricota; Caudoviricetes; Caudovirales; Podoviridae; Kuravirus"]:0.01324948):0.00222213):0.00482607,Escherichia_phage_EcoN5___tail_fibers_protein_CDS_translation[&Organism="Escherichia phage vB_EcoP_EcoN5","Genetic Code"="Bacterial",Taxonomy="Viruses; Duplodnaviria; Heunggongvirae; Uroviricota; Caudoviricetes; Caudovirales; Podoviridae; Kuravirus; unclassified Kuravirus"]:0.01265589,Escherichia_phage_NJ01___bacterial_surface_protein_CDS_translation[&Organism="Escherichia phage NJ01","Genetic Code"="Bacterial",Taxonomy="Viruses; Duplodnaviria; Heunggongvirae; Uroviricota; Caudoviricetes; Caudovirales; Podoviridae; Kuravirus"]:0.01054783);
	tree bootstrap_49 = [&U] (((((((((Shigella_phage_CWP003___putative_tail_fiber_protein_CDS_translation[&Organism="Shigella phage CWP003","Genetic Code"="Bacterial",Taxonomy="Viruses; Duplodnaviria; Heunggongvirae; Uroviricota; Caudoviricetes; Wifcevirus"]:0.00162025,Escherichia_virus_ManiWeber[&Organism="Escherichia_virus_EB17","Genetic Code"="Bacterial",Taxonomy="Viruses; Duplodnaviria; Heunggongvirae; Uroviricota; Caudoviricetes; Wifcevirus"]:0.00238819):0.01497794,(Escherichia_phage_FEC19___tail_fiber_protein_CDS_translation[&Organism="Escherichia phage FEC19","Genetic Code"="Bacterial",Taxonomy="Viruses; Duplodnaviria; Heunggongvirae; Uroviricota; Caudoviricetes; Wifcevirus; Wifcevirus FEC19"]:0.01007175,(Escherichia_virus_VerenaGrendelmeier[&Organism="Escherichia_virus_YS2","Genetic Code"="Bacterial",Taxonomy="Viruses; Duplodnaviria; Heunggongvirae; Uroviricota; Caudoviricetes; Wifcevirus"]:0.01175476,(Escherichia_virus_HermannAdler[&Organism="Escherichia_virus_DMS14","Genetic Code"="Bacterial",Taxonomy="Viruses; Duplodnaviria; Heunggongvirae; Uroviricota; Caudoviricetes; Wifcevirus"]:0.0019973,Escherichia_virus_HansTraber[&Organism="Escherichia_virus_NG4w","Genetic Code"="Bacterial",Taxonomy="Viruses; Duplodnaviria; Heunggongvirae; Uroviricota; Caudoviricetes; Wifcevirus"]:0.01007914):0.01055617):0.00666495):0.00457697):0.0392329,Tequintavirus_IrisVonRoten_distal_tail_fiber_protein[&Organism="Escherichia virus IrisVonRoten","Genetic Code"="Bacterial",Taxonomy="Viruses; Duplodnaviria; Heunggongvirae; Uroviricota; Caudoviricetes; Caudovirales; Demerecviridae; Markadamsvirinae; Tequintavirus; unclassified Tequintavirus"]:0.23239128):0.05036901,(Escherichia_phage_WFC___tail_fiber_protein_CDS_translation[&Organism="Escherichia phage vB_EcoM_WFC","Genetic Code"="Bacterial",Taxonomy="Viruses; Duplodnaviria; Heunggongvirae; Uroviricota; Caudoviricetes; Wifcevirus; Wifcevirus WFC"]:0.20439734,Escherichia_phage_WFH___tail_fiber_protein_CDS_translation[&"% Acidic Amino Acids"=8.91%,"% Hydrophobic Amino Acids"=51.16%,"Genetic Code"="Bacterial",Description="Escherichia phage vB_EcoM_WFH, complete genome",Modified=Fri Oct 18 00:18:22 CEST 2024,Taxonomy="Viruses; Duplodnaviria; Heunggongvirae; Uroviricota; Caudoviricetes; Wifcevirus; Wifcevirus WFH","Extinction Coefficient"=123775.0,"Filename (Imported From)"="refs_wifce.gb",Created=Sun Aug 11 15:06:37 CEST 2024,URN="urn:local:.:pg-i2kxaah","Isoelectric Point"=5.381298065185547,"% Basic Amino Acids"=8.79%,"% AT-rich Amino Acids"=22.48%,"% Charged Amino Acids"=17.70%,db_xref="taxon:2508192",Organism="Escherichia phage vB_EcoM_WFH","Path (Imported From)"="C:\Users\Alexander Harms\Downloads","% GC-rich Amino Acids"=29.84%,Accession="NC_048194.1","Molecular Weight (kDa)"=82.73610088000022,"# Nucleotide Sequences With Quality"=0,Topology="linear","Charge at pH 7"=-8.474919384349693,"% Polar Uncharged Amino Acids"=32.82%,"Molecule Type"="AA"]:0.17616932):0.03090056):0.11181157,((((Escherichia_virus_ManiMatter[&Organism="Escherichia_virus_NN16_09","Genetic Code"="Bacterial",Taxonomy="Viruses; Duplodnaviria; Heunggongvirae; Uroviricota; Caudoviricetes; Kuravirus"]:0.02085108,Escherichia_virus_KarlSchell[&Organism="Escherichia_virus_NN16_18","Genetic Code"="Bacterial",Taxonomy="Viruses; Duplodnaviria; Heunggongvirae; Uroviricota; Caudoviricetes; Kuravirus"]:0.03362492):0.03356635,Escherichia_virus_OliverMaurmann[&Organism="Escherichia_virus_NN16_04","Genetic Code"="Bacterial",Taxonomy="Viruses; Duplodnaviria; Heunggongvirae; Uroviricota; Caudoviricetes; Kuravirus"]:0.07043351):0.11605415,((Escherichia_virus_SkaterBoy[&Organism="Escherichia_virus_Luc14","Genetic Code"="Bacterial",Taxonomy="Viruses; Duplodnaviria; Heunggongvirae; Uroviricota; Caudoviricetes; Kuravirus"]:0.04822089,Escherichia_virus_JacquesWildberger[&Organism="Escherichia_virus_NN16_24","Genetic Code"="Bacterial",Taxonomy="Viruses; Duplodnaviria; Heunggongvirae; Uroviricota; Caudoviricetes; Kuravirus"]:0.04025476):0.0936938,(Escherichia_virus_AidaStucki[&Organism="Escherichia_virus_NN16_12","Genetic Code"="Bacterial",Taxonomy="Viruses; Duplodnaviria; Heunggongvirae; Uroviricota; Caudoviricetes; Kuravirus"]:0.20117998,Escherichia_virus_StefiGeyer[&Organism="Escherichia_virus_NN16_21","Genetic Code"="Bacterial",Taxonomy="Viruses; Duplodnaviria; Heunggongvirae; Uroviricota; Caudoviricetes; Kuravirus"]:0.16724668):0.01068769):0.03718163):0.05711303,(Escherichia_virus_AnnaHegner[&Organism="Escherichia_virus_EP1","Genetic Code"="Bacterial",Taxonomy="Viruses; Duplodnaviria; Heunggongvirae; Uroviricota; Caudoviricetes; Kuravirus"]:0.04505235,Escherichia_virus_LorandFenyves[&Organism="Escherichia_virus_YS13","Genetic Code"="Bacterial",Taxonomy="Viruses; Duplodnaviria; Heunggongvirae; Uroviricota; Caudoviricetes; Kuravirus"]:0.03950822):0.05630684):0.10662799):1.51197585,Escherichia_phage_ES17___ChW_repeats_and_cell_adhesion_domain_containing_protein_CDS_translation[&Organism="Escherichia phage ES17","Genetic Code"="Bacterial",Taxonomy="Viruses; Duplodnaviria; Heunggongvirae; Uroviricota; Caudoviricetes; Caudovirales; Podoviridae; Kuravirus; unclassified Kuravirus"]:0.22060303):0.08246254,(Escherichia_phage_ECBP2___cell_adhesion_domain_protein_CDS_translation[&Organism="Escherichia phage ECBP2","Genetic Code"="Bacterial",Taxonomy="Viruses; Duplodnaviria; Heunggongvirae; Uroviricota; Caudoviricetes; Caudovirales; Podoviridae; Kuravirus"]:0.11941448,Escherichia_phage_EP335___putative_tail_fiber_protein_CDS_translation[&Organism="Escherichia phage EP335","Genetic Code"="Bacterial",Taxonomy="Viruses; Duplodnaviria; Heunggongvirae; Uroviricota; Caudoviricetes; Caudovirales; Podoviridae; Kuravirus; unclassified Kuravirus"]:0.11703977):0.01941703):0.11950674,(Escherichia_virus_phiEco32___bacterial_surface_protein_CDS_translation[&Organism="Escherichia virus phiEco32","Genetic Code"="Bacterial",Taxonomy="Viruses; Duplodnaviria; Heunggongvirae; Uroviricota; Caudoviricetes; Caudovirales; Podoviridae; Kuravirus"]:0.01474796,Escherichia_phage_EcoN5___tail_fibers_protein_CDS_translation[&Organism="Escherichia phage vB_EcoP_EcoN5","Genetic Code"="Bacterial",Taxonomy="Viruses; Duplodnaviria; Heunggongvirae; Uroviricota; Caudoviricetes; Caudovirales; Podoviridae; Kuravirus; unclassified Kuravirus"]:0.0157344):0.00450976):0.01627386,Escherichia_phage_MN05___hypothetical_protein_CDS_translation[&Organism="Escherichia phage MN05","Genetic Code"="Bacterial",Taxonomy="Viruses; Duplodnaviria; Heunggongvirae; Uroviricota; Caudoviricetes; Caudovirales; Podoviridae; Kuravirus; unclassified Kuravirus"]:0.00332421,Escherichia_phage_NJ01___bacterial_surface_protein_CDS_translation[&Organism="Escherichia phage NJ01","Genetic Code"="Bacterial",Taxonomy="Viruses; Duplodnaviria; Heunggongvirae; Uroviricota; Caudoviricetes; Caudovirales; Podoviridae; Kuravirus"]:0.00237467);
	tree bootstrap_50 = [&U] (((((((((((Escherichia_virus_VerenaGrendelmeier[&Organism="Escherichia_virus_YS2","Genetic Code"="Bacterial",Taxonomy="Viruses; Duplodnaviria; Heunggongvirae; Uroviricota; Caudoviricetes; Wifcevirus"]:0.01131482,(Escherichia_virus_HansTraber[&Organism="Escherichia_virus_NG4w","Genetic Code"="Bacterial",Taxonomy="Viruses; Duplodnaviria; Heunggongvirae; Uroviricota; Caudoviricetes; Wifcevirus"]:0.01220113,Escherichia_virus_HermannAdler[&Organism="Escherichia_virus_DMS14","Genetic Code"="Bacterial",Taxonomy="Viruses; Duplodnaviria; Heunggongvirae; Uroviricota; Caudoviricetes; Wifcevirus"]:0.000023):0.000886):0.00462877,Escherichia_phage_FEC19___tail_fiber_protein_CDS_translation[&Organism="Escherichia phage FEC19","Genetic Code"="Bacterial",Taxonomy="Viruses; Duplodnaviria; Heunggongvirae; Uroviricota; Caudoviricetes; Wifcevirus; Wifcevirus FEC19"]:0.0072181):0.01207052,(Shigella_phage_CWP003___putative_tail_fiber_protein_CDS_translation[&Organism="Shigella phage CWP003","Genetic Code"="Bacterial",Taxonomy="Viruses; Duplodnaviria; Heunggongvirae; Uroviricota; Caudoviricetes; Wifcevirus"]:0.0,Escherichia_virus_ManiWeber[&Organism="Escherichia_virus_EB17","Genetic Code"="Bacterial",Taxonomy="Viruses; Duplodnaviria; Heunggongvirae; Uroviricota; Caudoviricetes; Wifcevirus"]:0.00834896):0.01295419):0.05144374,(Escherichia_phage_WFC___tail_fiber_protein_CDS_translation[&Organism="Escherichia phage vB_EcoM_WFC","Genetic Code"="Bacterial",Taxonomy="Viruses; Duplodnaviria; Heunggongvirae; Uroviricota; Caudoviricetes; Wifcevirus; Wifcevirus WFC"]:0.16640684,Escherichia_phage_WFH___tail_fiber_protein_CDS_translation[&"% Acidic Amino Acids"=8.91%,"% Hydrophobic Amino Acids"=51.16%,"Genetic Code"="Bacterial",Description="Escherichia phage vB_EcoM_WFH, complete genome",Modified=Fri Oct 18 00:18:22 CEST 2024,Taxonomy="Viruses; Duplodnaviria; Heunggongvirae; Uroviricota; Caudoviricetes; Wifcevirus; Wifcevirus WFH","Extinction Coefficient"=123775.0,"Filename (Imported From)"="refs_wifce.gb",Created=Sun Aug 11 15:06:37 CEST 2024,URN="urn:local:.:pg-i2kxaah","Isoelectric Point"=5.381298065185547,"% Basic Amino Acids"=8.79%,"% AT-rich Amino Acids"=22.48%,"% Charged Amino Acids"=17.70%,db_xref="taxon:2508192",Organism="Escherichia phage vB_EcoM_WFH","Path (Imported From)"="C:\Users\Alexander Harms\Downloads","% GC-rich Amino Acids"=29.84%,Accession="NC_048194.1","Molecular Weight (kDa)"=82.73610088000022,"# Nucleotide Sequences With Quality"=0,Topology="linear","Charge at pH 7"=-8.474919384349693,"% Polar Uncharged Amino Acids"=32.82%,"Molecule Type"="AA"]:0.15899262):0.08307315):0.04335298,Tequintavirus_IrisVonRoten_distal_tail_fiber_protein[&Organism="Escherichia virus IrisVonRoten","Genetic Code"="Bacterial",Taxonomy="Viruses; Duplodnaviria; Heunggongvirae; Uroviricota; Caudoviricetes; Caudovirales; Demerecviridae; Markadamsvirinae; Tequintavirus; unclassified Tequintavirus"]:0.14093378):0.12009299,((Escherichia_virus_LorandFenyves[&Organism="Escherichia_virus_YS13","Genetic Code"="Bacterial",Taxonomy="Viruses; Duplodnaviria; Heunggongvirae; Uroviricota; Caudoviricetes; Kuravirus"]:0.01568525,Escherichia_virus_AnnaHegner[&Organism="Escherichia_virus_EP1","Genetic Code"="Bacterial",Taxonomy="Viruses; Duplodnaviria; Heunggongvirae; Uroviricota; Caudoviricetes; Kuravirus"]:0.03961236):0.04883698,(((Escherichia_virus_JacquesWildberger[&Organism="Escherichia_virus_NN16_24","Genetic Code"="Bacterial",Taxonomy="Viruses; Duplodnaviria; Heunggongvirae; Uroviricota; Caudoviricetes; Kuravirus"]:0.03176425,Escherichia_virus_SkaterBoy[&Organism="Escherichia_virus_Luc14","Genetic Code"="Bacterial",Taxonomy="Viruses; Duplodnaviria; Heunggongvirae; Uroviricota; Caudoviricetes; Kuravirus"]:0.03850042):0.09093876,(Escherichia_virus_AidaStucki[&Organism="Escherichia_virus_NN16_12","Genetic Code"="Bacterial",Taxonomy="Viruses; Duplodnaviria; Heunggongvirae; Uroviricota; Caudoviricetes; Kuravirus"]:0.15679013,Escherichia_virus_StefiGeyer[&Organism="Escherichia_virus_NN16_21","Genetic Code"="Bacterial",Taxonomy="Viruses; Duplodnaviria; Heunggongvirae; Uroviricota; Caudoviricetes; Kuravirus"]:0.10763303):0.03647743):0.02193431,((Escherichia_virus_ManiMatter[&Organism="Escherichia_virus_NN16_09","Genetic Code"="Bacterial",Taxonomy="Viruses; Duplodnaviria; Heunggongvirae; Uroviricota; Caudoviricetes; Kuravirus"]:0.02007496,Escherichia_virus_KarlSchell[&Organism="Escherichia_virus_NN16_18","Genetic Code"="Bacterial",Taxonomy="Viruses; Duplodnaviria; Heunggongvirae; Uroviricota; Caudoviricetes; Kuravirus"]:0.06730659):0.02699177,Escherichia_virus_OliverMaurmann[&Organism="Escherichia_virus_NN16_04","Genetic Code"="Bacterial",Taxonomy="Viruses; Duplodnaviria; Heunggongvirae; Uroviricota; Caudoviricetes; Kuravirus"]:0.04100957):0.11106866):0.06214874):0.14309857):1.50756024,Escherichia_phage_ES17___ChW_repeats_and_cell_adhesion_domain_containing_protein_CDS_translation[&Organism="Escherichia phage ES17","Genetic Code"="Bacterial",Taxonomy="Viruses; Duplodnaviria; Heunggongvirae; Uroviricota; Caudoviricetes; Caudovirales; Podoviridae; Kuravirus; unclassified Kuravirus"]:0.22284063):0.08850147,(Escherichia_phage_ECBP2___cell_adhesion_domain_protein_CDS_translation[&Organism="Escherichia phage ECBP2","Genetic Code"="Bacterial",Taxonomy="Viruses; Duplodnaviria; Heunggongvirae; Uroviricota; Caudoviricetes; Caudovirales; Podoviridae; Kuravirus"]:0.10784799,Escherichia_phage_EP335___putative_tail_fiber_protein_CDS_translation[&Organism="Escherichia phage EP335","Genetic Code"="Bacterial",Taxonomy="Viruses; Duplodnaviria; Heunggongvirae; Uroviricota; Caudoviricetes; Caudovirales; Podoviridae; Kuravirus; unclassified Kuravirus"]:0.11003846):0.02504224):0.11837007,Escherichia_phage_EcoN5___tail_fibers_protein_CDS_translation[&Organism="Escherichia phage vB_EcoP_EcoN5","Genetic Code"="Bacterial",Taxonomy="Viruses; Duplodnaviria; Heunggongvirae; Uroviricota; Caudoviricetes; Caudovirales; Podoviridae; Kuravirus; unclassified Kuravirus"]:0.01759436):0.00306123,Escherichia_virus_phiEco32___bacterial_surface_protein_CDS_translation[&Organism="Escherichia virus phiEco32","Genetic Code"="Bacterial",Taxonomy="Viruses; Duplodnaviria; Heunggongvirae; Uroviricota; Caudoviricetes; Caudovirales; Podoviridae; Kuravirus"]:0.01267262):0.01031838,Escherichia_phage_NJ01___bacterial_surface_protein_CDS_translation[&Organism="Escherichia phage NJ01","Genetic Code"="Bacterial",Taxonomy="Viruses; Duplodnaviria; Heunggongvirae; Uroviricota; Caudoviricetes; Caudovirales; Podoviridae; Kuravirus"]:0.00308245,Escherichia_phage_MN05___hypothetical_protein_CDS_translation[&Organism="Escherichia phage MN05","Genetic Code"="Bacterial",Taxonomy="Viruses; Duplodnaviria; Heunggongvirae; Uroviricota; Caudoviricetes; Caudovirales; Podoviridae; Kuravirus; unclassified Kuravirus"]:0.00264909);
	tree bootstrap_51 = [&U] ((((((((((Escherichia_virus_HermannAdler[&Organism="Escherichia_virus_DMS14","Genetic Code"="Bacterial",Taxonomy="Viruses; Duplodnaviria; Heunggongvirae; Uroviricota; Caudoviricetes; Wifcevirus"]:0.00183905,(Escherichia_virus_HansTraber[&Organism="Escherichia_virus_NG4w","Genetic Code"="Bacterial",Taxonomy="Viruses; Duplodnaviria; Heunggongvirae; Uroviricota; Caudoviricetes; Wifcevirus"]:0.00384501,((Shigella_phage_CWP003___putative_tail_fiber_protein_CDS_translation[&Organism="Shigella phage CWP003","Genetic Code"="Bacterial",Taxonomy="Viruses; Duplodnaviria; Heunggongvirae; Uroviricota; Caudoviricetes; Wifcevirus"]:0.00145602,Escherichia_virus_ManiWeber[&Organism="Escherichia_virus_EB17","Genetic Code"="Bacterial",Taxonomy="Viruses; Duplodnaviria; Heunggongvirae; Uroviricota; Caudoviricetes; Wifcevirus"]:0.00279075):0.01790943,Escherichia_virus_VerenaGrendelmeier[&Organism="Escherichia_virus_YS2","Genetic Code"="Bacterial",Taxonomy="Viruses; Duplodnaviria; Heunggongvirae; Uroviricota; Caudoviricetes; Wifcevirus"]:0.01469481):0.00518436):0.00457513):0.01679308,Escherichia_phage_FEC19___tail_fiber_protein_CDS_translation[&Organism="Escherichia phage FEC19","Genetic Code"="Bacterial",Taxonomy="Viruses; Duplodnaviria; Heunggongvirae; Uroviricota; Caudoviricetes; Wifcevirus; Wifcevirus FEC19"]:0.00803111):0.05079388,(Escherichia_phage_WFC___tail_fiber_protein_CDS_translation[&Organism="Escherichia phage vB_EcoM_WFC","Genetic Code"="Bacterial",Taxonomy="Viruses; Duplodnaviria; Heunggongvirae; Uroviricota; Caudoviricetes; Wifcevirus; Wifcevirus WFC"]:0.13205838,Escherichia_phage_WFH___tail_fiber_protein_CDS_translation[&"% Acidic Amino Acids"=8.91%,"% Hydrophobic Amino Acids"=51.16%,"Genetic Code"="Bacterial",Description="Escherichia phage vB_EcoM_WFH, complete genome",Modified=Fri Oct 18 00:18:22 CEST 2024,Taxonomy="Viruses; Duplodnaviria; Heunggongvirae; Uroviricota; Caudoviricetes; Wifcevirus; Wifcevirus WFH","Extinction Coefficient"=123775.0,"Filename (Imported From)"="refs_wifce.gb",Created=Sun Aug 11 15:06:37 CEST 2024,URN="urn:local:.:pg-i2kxaah","Isoelectric Point"=5.381298065185547,"% Basic Amino Acids"=8.79%,"% AT-rich Amino Acids"=22.48%,"% Charged Amino Acids"=17.70%,db_xref="taxon:2508192",Organism="Escherichia phage vB_EcoM_WFH","Path (Imported From)"="C:\Users\Alexander Harms\Downloads","% GC-rich Amino Acids"=29.84%,Accession="NC_048194.1","Molecular Weight (kDa)"=82.73610088000022,"# Nucleotide Sequences With Quality"=0,Topology="linear","Charge at pH 7"=-8.474919384349693,"% Polar Uncharged Amino Acids"=32.82%,"Molecule Type"="AA"]:0.16079043):0.04472758):0.03338561,Tequintavirus_IrisVonRoten_distal_tail_fiber_protein[&Organism="Escherichia virus IrisVonRoten","Genetic Code"="Bacterial",Taxonomy="Viruses; Duplodnaviria; Heunggongvirae; Uroviricota; Caudoviricetes; Caudovirales; Demerecviridae; Markadamsvirinae; Tequintavirus; unclassified Tequintavirus"]:0.18579582):0.1646873,((Escherichia_virus_LorandFenyves[&Organism="Escherichia_virus_YS13","Genetic Code"="Bacterial",Taxonomy="Viruses; Duplodnaviria; Heunggongvirae; Uroviricota; Caudoviricetes; Kuravirus"]:0.0414584,Escherichia_virus_AnnaHegner[&Organism="Escherichia_virus_EP1","Genetic Code"="Bacterial",Taxonomy="Viruses; Duplodnaviria; Heunggongvirae; Uroviricota; Caudoviricetes; Kuravirus"]:0.0571198):0.04015335,((((Escherichia_virus_ManiMatter[&Organism="Escherichia_virus_NN16_09","Genetic Code"="Bacterial",Taxonomy="Viruses; Duplodnaviria; Heunggongvirae; Uroviricota; Caudoviricetes; Kuravirus"]:0.02502044,Escherichia_virus_OliverMaurmann[&Organism="Escherichia_virus_NN16_04","Genetic Code"="Bacterial",Taxonomy="Viruses; Duplodnaviria; Heunggongvirae; Uroviricota; Caudoviricetes; Kuravirus"]:0.04056885):0.01600265,Escherichia_virus_KarlSchell[&Organism="Escherichia_virus_NN16_18","Genetic Code"="Bacterial",Taxonomy="Viruses; Duplodnaviria; Heunggongvirae; Uroviricota; Caudoviricetes; Kuravirus"]:0.0560422):0.07466756,(Escherichia_virus_JacquesWildberger[&Organism="Escherichia_virus_NN16_24","Genetic Code"="Bacterial",Taxonomy="Viruses; Duplodnaviria; Heunggongvirae; Uroviricota; Caudoviricetes; Kuravirus"]:0.03399212,Escherichia_virus_SkaterBoy[&Organism="Escherichia_virus_Luc14","Genetic Code"="Bacterial",Taxonomy="Viruses; Duplodnaviria; Heunggongvirae; Uroviricota; Caudoviricetes; Kuravirus"]:0.03859656):0.07994081):0.01394813,(Escherichia_virus_StefiGeyer[&Organism="Escherichia_virus_NN16_21","Genetic Code"="Bacterial",Taxonomy="Viruses; Duplodnaviria; Heunggongvirae; Uroviricota; Caudoviricetes; Kuravirus"]:0.11084834,Escherichia_virus_AidaStucki[&Organism="Escherichia_virus_NN16_12","Genetic Code"="Bacterial",Taxonomy="Viruses; Duplodnaviria; Heunggongvirae; Uroviricota; Caudoviricetes; Kuravirus"]:0.20141716):0.02118267):0.0765348):0.16483628):1.49887377,Escherichia_phage_ES17___ChW_repeats_and_cell_adhesion_domain_containing_protein_CDS_translation[&Organism="Escherichia phage ES17","Genetic Code"="Bacterial",Taxonomy="Viruses; Duplodnaviria; Heunggongvirae; Uroviricota; Caudoviricetes; Caudovirales; Podoviridae; Kuravirus; unclassified Kuravirus"]:0.19948256):0.0842782,(Escherichia_phage_EP335___putative_tail_fiber_protein_CDS_translation[&Organism="Escherichia phage EP335","Genetic Code"="Bacterial",Taxonomy="Viruses; Duplodnaviria; Heunggongvirae; Uroviricota; Caudoviricetes; Caudovirales; Podoviridae; Kuravirus; unclassified Kuravirus"]:0.10503155,Escherichia_phage_ECBP2___cell_adhesion_domain_protein_CDS_translation[&Organism="Escherichia phage ECBP2","Genetic Code"="Bacterial",Taxonomy="Viruses; Duplodnaviria; Heunggongvirae; Uroviricota; Caudoviricetes; Caudovirales; Podoviridae; Kuravirus"]:0.10596242):0.00948565):0.09630042,Escherichia_virus_phiEco32___bacterial_surface_protein_CDS_translation[&Organism="Escherichia virus phiEco32","Genetic Code"="Bacterial",Taxonomy="Viruses; Duplodnaviria; Heunggongvirae; Uroviricota; Caudoviricetes; Caudovirales; Podoviridae; Kuravirus"]:0.01961741):0.00409984,Escherichia_phage_EcoN5___tail_fibers_protein_CDS_translation[&Organism="Escherichia phage vB_EcoP_EcoN5","Genetic Code"="Bacterial",Taxonomy="Viruses; Duplodnaviria; Heunggongvirae; Uroviricota; Caudoviricetes; Caudovirales; Podoviridae; Kuravirus; unclassified Kuravirus"]:0.01517045):0.01057656,Escherichia_phage_MN05___hypothetical_protein_CDS_translation[&Organism="Escherichia phage MN05","Genetic Code"="Bacterial",Taxonomy="Viruses; Duplodnaviria; Heunggongvirae; Uroviricota; Caudoviricetes; Caudovirales; Podoviridae; Kuravirus; unclassified Kuravirus"]:0.00478782,Escherichia_phage_NJ01___bacterial_surface_protein_CDS_translation[&Organism="Escherichia phage NJ01","Genetic Code"="Bacterial",Taxonomy="Viruses; Duplodnaviria; Heunggongvirae; Uroviricota; Caudoviricetes; Caudovirales; Podoviridae; Kuravirus"]:0.00382251);
[truncated: 335,762 more chars]
