# Supplementary material for: Completing the BASEL phage collection to unlock hidden diversity for systematic exploration of phage–host interactions
Source: PLoS Biol. 2025 Apr 7;23(4):e3003063. doi: 10.1371/journal.pbio.3003063 (PMC11990801; doi:10.1371/journal.pbio.3003063)
Supplement: S3 Data — (ZIP) [file pbio.3003063.s010.zip › figS6_treefile.nex]

#NEXUS
begin taxa;
	dimensions ntax=9;
	taxlabels
	Enterobacteria_phage_T3_extraction___DUF2745_domain_containing_protein_CDS_translation[&Organism="Enterobacteria phage T3",Description="Enterobacteria phage T3, complete genome","Genetic Code"="Bacterial",Taxonomy="Viruses; Duplodnaviria; Heunggongvirae; Uroviricota; Caudoviricetes; Caudovirales; Autographiviridae; Studiervirinae; Teetrevirus; Escherichia virus T3"]
	Escherichia_virus_CarlSpitteler_extraction___host_dGTPase_inhibitor_CDS_translation[&Organism="Escherichia virus CarlSpitteler",Description="Bas68","Genetic Code"="Bacterial",Taxonomy="Viruses; Duplodnaviria; Heunggongvirae; Uroviricota; Caudoviricetes; Caudovirales; Autographiviridae; Studiervirinae; Berlinvirus; unclassified Berlinvirus"]
	Escherichia_virus_ErnstBeyeler_extraction___host_dGTPase_inhibitor_CDS_translation[&Organism="Escherichia virus ErnstBeyeler",Description="Bas67","Genetic Code"="Bacterial",Taxonomy="Viruses; Duplodnaviria; Heunggongvirae; Uroviricota; Caudoviricetes; Caudovirales; Autographiviridae; Studiervirinae; Berlinvirus; unclassified Berlinvirus"]
	Escherichia_virus_AnnaIndermaur_extraction___host_dGTPase_inhibitor_CDS_translation[&Organism="Escherichia_virus_NO16_26",Description="Bas104","Genetic Code"="Bacterial",Taxonomy="Viruses; Duplodnaviria; Heunggongvirae; Uroviricota; Caudoviricetes; Autographiviridae; Studiervirinae; Teseptimavirus"]
	Escherichia_virus_EmilieLinder_extraction___host_dGTPase_inhibitor_CDS_translation[&Organism="Escherichia_virus_NO16_24",Description="Bas103","Genetic Code"="Bacterial",Taxonomy="Viruses; Duplodnaviria; Heunggongvirae; Uroviricota; Caudoviricetes; Autographiviridae; Studiervirinae; Teseptimavirus"]
	Escherichia_virus_MeretOppenheim_extraction___host_dGTPase_inhibitor_CDS_translation[&Organism="Escherichia_virus_PS58",Description="Bas102","Genetic Code"="Bacterial",Taxonomy="Viruses; Duplodnaviria; Heunggongvirae; Uroviricota; Caudoviricetes; Autographiviridae; Studiervirinae; Teseptimavirus"]
	Enterobacteria_phage_T7_extraction___host_dGTPase_inhibitor_CDS_translation[&Organism="Enterobacteria phage T7",Description="Enterobacteria phage T7, complete genome","Genetic Code"="Bacterial",Taxonomy="Viruses; dsDNA viruses, no RNA stage; Caudovirales; Podoviridae; Autographivirinae; T7likevirus","Common Name"="T7"]
	Escherichia_virus_JacobBurckhardt_extraction___host_dGTPase_inhibitor_CDS_translation[&Organism="Escherichia virus JacobBurckhardt",Description="Bas65","Genetic Code"="Bacterial",Taxonomy="Viruses; Duplodnaviria; Heunggongvirae; Uroviricota; Caudoviricetes; Caudovirales; Autographiviridae; Studiervirinae; Teseptimavirus; unclassified Teseptimavirus"]
	Escherichia_virus_ElsieAttenhofer_extraction___putative_host_dGTPase_inhibitor_CDS_translation[&Organism="Escherichia_virus_NN16_15",Description="Bas105","Genetic Code"="Bacterial",Taxonomy="Viruses; Duplodnaviria; Heunggongvirae; Uroviricota; Caudoviricetes; Autographiviridae; Studiervirinae; Kayfunavirus"]
;
end;

begin characters;
	dimensions nchar=96;
	format datatype=protein missing=? gap=-;
	matrix
	Enterobacteria_phage_T3_extraction___DUF2745_domain_containing_protein_CDS_translation	MMMGR--IYSGNLNDYK--DAVARLQEDHDVTVKMESFSYENPAKMCRSCGEVLSVFTRSGHLVASRTFEHSDSDVQINAQTAWLRKVHSELKHWK
	Escherichia_virus_CarlSpitteler_extraction___host_dGTPase_inhibitor_CDS_translation	--MGR--LYSGNLMAFK--DAIARLKEDHDVSVVVETFRYENYARMRWVSGETLRVVLRNGLVLTSKCFEQDDEDVRCNAQTEWLRKVHSDLKHWK
	Escherichia_virus_ErnstBeyeler_extraction___host_dGTPase_inhibitor_CDS_translation	--MGR--LYSGNLIAYK--DAIERLKEDHDVSVVVETFRYENYARMRWVSGETLRVVLRNGLVLTSKCFEQDDEDVRCNAQTEWLRKVHSDLKHWK
	Escherichia_virus_AnnaIndermaur_extraction___host_dGTPase_inhibitor_CDS_translation	--MGR--LYSGNLAAYK--DAIERIKEDYDVNVVIETFRYMSYARMRWVAGETIRVVLRNGVEVTSKRFEHDDEDVRCNAQTEWLRKVHSDLKHWK
	Escherichia_virus_EmilieLinder_extraction___host_dGTPase_inhibitor_CDS_translation	--MGR--LYSGNLAAYK--DAIKRLREDHAVDVVTETYRREDYAQRRWVAGETLRVVLRNGVELTSKRFEQSDEDVRCNAQTEWLRKVHSDLKHWK
	Escherichia_virus_MeretOppenheim_extraction___host_dGTPase_inhibitor_CDS_translation	--MGR--LYSGNLAAFK--TATNKLFQ-LDLAVICDEW-YDTYTRKDYI---RLRVEDRTGNLIDTSTFCHYDEDVLYNMCTDWLNRMYDQLKDWK
	Enterobacteria_phage_T7_extraction___host_dGTPase_inhibitor_CDS_translation	--MGR--LYSGNLAAFK--AATNKLFQ-LDLAVIYDDW-YDAYTRKDCI---RLRIEDRSGNLIDTSTFYHHDEDVLFNMCTDWLNHMYDQLKDWK
	Escherichia_virus_JacobBurckhardt_extraction___host_dGTPase_inhibitor_CDS_translation	--MGR--LYSGNLNDFK--AACNRLYQ-LDFAVICDEW-YDAYKRLACM---RLRVEDRAGNLIDTNTFCHHDEDVLYNTCTDWLNRMHDQLKDWK
	Escherichia_virus_ElsieAttenhofer_extraction___putative_host_dGTPase_inhibitor_CDS_translation	--MSKRWLFDASPSQWSVLGRTHREMSEAGLDVLMDDSPCSGKTLVRVI-------EADGGRLLVSREFTEDE----IFSCEQWCLQQLNAYRSWK

;
end;
begin trees;
	tree ML_tree = [&R] (Escherichia_virus_ElsieAttenhofer_extraction___putative_host_dGTPase_inhibitor_CDS_translation[&Organism="Escherichia_virus_NN16_15","Genetic Code"="Bacterial",Taxonomy="Viruses; Duplodnaviria; Heunggongvirae; Uroviricota; Caudoviricetes; Autographiviridae; Studiervirinae; Kayfunavirus"]:0.696146655,((((Escherichia_virus_AnnaIndermaur_extraction___host_dGTPase_inhibitor_CDS_translation[&Organism="Escherichia_virus_NO16_26","Genetic Code"="Bacterial",Taxonomy="Viruses; Duplodnaviria; Heunggongvirae; Uroviricota; Caudoviricetes; Autographiviridae; Studiervirinae; Teseptimavirus"]:0.09564813999999999,Escherichia_virus_EmilieLinder_extraction___host_dGTPase_inhibitor_CDS_translation[&Organism="Escherichia_virus_NO16_24","Genetic Code"="Bacterial",Taxonomy="Viruses; Duplodnaviria; Heunggongvirae; Uroviricota; Caudoviricetes; Autographiviridae; Studiervirinae; Teseptimavirus"]:0.12527616000000008)[&"bootstrap proportion"=81.0]:0.03916648999999994,(Escherichia_virus_CarlSpitteler_extraction___host_dGTPase_inhibitor_CDS_translation[&Organism="Escherichia virus CarlSpitteler","Genetic Code"="Bacterial",Taxonomy="Viruses; Duplodnaviria; Heunggongvirae; Uroviricota; Caudoviricetes; Caudovirales; Autographiviridae; Studiervirinae; Berlinvirus; unclassified Berlinvirus"]:0.018831400000000054,Escherichia_virus_ErnstBeyeler_extraction___host_dGTPase_inhibitor_CDS_translation[&Organism="Escherichia virus ErnstBeyeler","Genetic Code"="Bacterial",Taxonomy="Viruses; Duplodnaviria; Heunggongvirae; Uroviricota; Caudoviricetes; Caudovirales; Autographiviridae; Studiervirinae; Berlinvirus; unclassified Berlinvirus"]:0.015100780000000036)[&"bootstrap proportion"=90.0]:0.03711459000000006)[&"bootstrap proportion"=100.0]:0.18682399999999988,Enterobacteria_phage_T3_extraction___DUF2745_domain_containing_protein_CDS_translation[&Organism="Enterobacteria phage T3","Genetic Code"="Bacterial",Taxonomy="Viruses; Duplodnaviria; Heunggongvirae; Uroviricota; Caudoviricetes; Caudovirales; Autographiviridae; Studiervirinae; Teetrevirus; Escherichia virus T3"]:0.31884210000000013)[&"bootstrap proportion"=100.0]:0.31309535999999993,(Escherichia_virus_JacobBurckhardt_extraction___host_dGTPase_inhibitor_CDS_translation[&Organism="Escherichia virus JacobBurckhardt","Genetic Code"="Bacterial",Taxonomy="Viruses; Duplodnaviria; Heunggongvirae; Uroviricota; Caudoviricetes; Caudovirales; Autographiviridae; Studiervirinae; Teseptimavirus; unclassified Teseptimavirus"]:0.13038335999999995,(Escherichia_virus_MeretOppenheim_extraction___host_dGTPase_inhibitor_CDS_translation[&Organism="Escherichia_virus_PS58","Genetic Code"="Bacterial",Taxonomy="Viruses; Duplodnaviria; Heunggongvirae; Uroviricota; Caudoviricetes; Autographiviridae; Studiervirinae; Teseptimavirus"]:0.057337350000000065,Enterobacteria_phage_T7_extraction___host_dGTPase_inhibitor_CDS_translation[&Organism="Enterobacteria phage T7","Genetic Code"="Bacterial",Taxonomy="Viruses; dsDNA viruses, no RNA stage; Caudovirales; Podoviridae; Autographivirinae; T7likevirus","Common Name"="T7"]:0.08415142999999992)[&"bootstrap proportion"=91.0]:0.08045421000000008)[&"bootstrap proportion"=100.0]:0.46759569999999995):0.696146655);
	tree bootstrap_1 = [&U] ((((((Escherichia_virus_EmilieLinder_extraction___host_dGTPase_inhibitor_CDS_translation[&Organism="Escherichia_virus_NO16_24","Genetic Code"="Bacterial",Taxonomy="Viruses; Duplodnaviria; Heunggongvirae; Uroviricota; Caudoviricetes; Autographiviridae; Studiervirinae; Teseptimavirus"]:0.17752731,(Escherichia_virus_ErnstBeyeler_extraction___host_dGTPase_inhibitor_CDS_translation[&Organism="Escherichia virus ErnstBeyeler","Genetic Code"="Bacterial",Taxonomy="Viruses; Duplodnaviria; Heunggongvirae; Uroviricota; Caudoviricetes; Caudovirales; Autographiviridae; Studiervirinae; Berlinvirus; unclassified Berlinvirus"]:0.01121047,Escherichia_virus_CarlSpitteler_extraction___host_dGTPase_inhibitor_CDS_translation[&Organism="Escherichia virus CarlSpitteler","Genetic Code"="Bacterial",Taxonomy="Viruses; Duplodnaviria; Heunggongvirae; Uroviricota; Caudoviricetes; Caudovirales; Autographiviridae; Studiervirinae; Berlinvirus; unclassified Berlinvirus"]:0.03430722):0.04125993):0.02904882,Escherichia_virus_AnnaIndermaur_extraction___host_dGTPase_inhibitor_CDS_translation[&Organism="Escherichia_virus_NO16_26","Genetic Code"="Bacterial",Taxonomy="Viruses; Duplodnaviria; Heunggongvirae; Uroviricota; Caudoviricetes; Autographiviridae; Studiervirinae; Teseptimavirus"]:0.08501016):0.17654513,Enterobacteria_phage_T3_extraction___DUF2745_domain_containing_protein_CDS_translation[&Organism="Enterobacteria phage T3","Genetic Code"="Bacterial",Taxonomy="Viruses; Duplodnaviria; Heunggongvirae; Uroviricota; Caudoviricetes; Caudovirales; Autographiviridae; Studiervirinae; Teetrevirus; Escherichia virus T3"]:0.27437517):0.21742213,Escherichia_virus_ElsieAttenhofer_extraction___putative_host_dGTPase_inhibitor_CDS_translation[&Organism="Escherichia_virus_NN16_15","Genetic Code"="Bacterial",Taxonomy="Viruses; Duplodnaviria; Heunggongvirae; Uroviricota; Caudoviricetes; Autographiviridae; Studiervirinae; Kayfunavirus"]:1.49068052):0.38880963,Escherichia_virus_JacobBurckhardt_extraction___host_dGTPase_inhibitor_CDS_translation[&Organism="Escherichia virus JacobBurckhardt","Genetic Code"="Bacterial",Taxonomy="Viruses; Duplodnaviria; Heunggongvirae; Uroviricota; Caudoviricetes; Caudovirales; Autographiviridae; Studiervirinae; Teseptimavirus; unclassified Teseptimavirus"]:0.10719106):0.04700319,Escherichia_virus_MeretOppenheim_extraction___host_dGTPase_inhibitor_CDS_translation[&Organism="Escherichia_virus_PS58","Genetic Code"="Bacterial",Taxonomy="Viruses; Duplodnaviria; Heunggongvirae; Uroviricota; Caudoviricetes; Autographiviridae; Studiervirinae; Teseptimavirus"]:0.07508367,Enterobacteria_phage_T7_extraction___host_dGTPase_inhibitor_CDS_translation[&Organism="Enterobacteria phage T7","Genetic Code"="Bacterial",Taxonomy="Viruses; dsDNA viruses, no RNA stage; Caudovirales; Podoviridae; Autographivirinae; T7likevirus","Common Name"="T7"]:0.09688665);
	tree bootstrap_2 = [&U] (((((Escherichia_virus_AnnaIndermaur_extraction___host_dGTPase_inhibitor_CDS_translation[&Organism="Escherichia_virus_NO16_26","Genetic Code"="Bacterial",Taxonomy="Viruses; Duplodnaviria; Heunggongvirae; Uroviricota; Caudoviricetes; Autographiviridae; Studiervirinae; Teseptimavirus"]:0.09132866,(Escherichia_virus_EmilieLinder_extraction___host_dGTPase_inhibitor_CDS_translation[&Organism="Escherichia_virus_NO16_24","Genetic Code"="Bacterial",Taxonomy="Viruses; Duplodnaviria; Heunggongvirae; Uroviricota; Caudoviricetes; Autographiviridae; Studiervirinae; Teseptimavirus"]:0.17358371,(Escherichia_virus_CarlSpitteler_extraction___host_dGTPase_inhibitor_CDS_translation[&Organism="Escherichia virus CarlSpitteler","Genetic Code"="Bacterial",Taxonomy="Viruses; Duplodnaviria; Heunggongvirae; Uroviricota; Caudoviricetes; Caudovirales; Autographiviridae; Studiervirinae; Berlinvirus; unclassified Berlinvirus"]:0.00272297,Escherichia_virus_ErnstBeyeler_extraction___host_dGTPase_inhibitor_CDS_translation[&Organism="Escherichia virus ErnstBeyeler","Genetic Code"="Bacterial",Taxonomy="Viruses; Duplodnaviria; Heunggongvirae; Uroviricota; Caudoviricetes; Caudovirales; Autographiviridae; Studiervirinae; Berlinvirus; unclassified Berlinvirus"]:0.00857996):0.04961041):0.04314277):0.18180143,Enterobacteria_phage_T3_extraction___DUF2745_domain_containing_protein_CDS_translation[&Organism="Enterobacteria phage T3","Genetic Code"="Bacterial",Taxonomy="Viruses; Duplodnaviria; Heunggongvirae; Uroviricota; Caudoviricetes; Caudovirales; Autographiviridae; Studiervirinae; Teetrevirus; Escherichia virus T3"]:0.25755024):0.14565998,Escherichia_virus_ElsieAttenhofer_extraction___putative_host_dGTPase_inhibitor_CDS_translation[&Organism="Escherichia_virus_NN16_15","Genetic Code"="Bacterial",Taxonomy="Viruses; Duplodnaviria; Heunggongvirae; Uroviricota; Caudoviricetes; Autographiviridae; Studiervirinae; Kayfunavirus"]:1.55244314):0.33026453,Escherichia_virus_JacobBurckhardt_extraction___host_dGTPase_inhibitor_CDS_translation[&Organism="Escherichia virus JacobBurckhardt","Genetic Code"="Bacterial",Taxonomy="Viruses; Duplodnaviria; Heunggongvirae; Uroviricota; Caudoviricetes; Caudovirales; Autographiviridae; Studiervirinae; Teseptimavirus; unclassified Teseptimavirus"]:0.0991179):0.0954603,Escherichia_virus_MeretOppenheim_extraction___host_dGTPase_inhibitor_CDS_translation[&Organism="Escherichia_virus_PS58","Genetic Code"="Bacterial",Taxonomy="Viruses; Duplodnaviria; Heunggongvirae; Uroviricota; Caudoviricetes; Autographiviridae; Studiervirinae; Teseptimavirus"]:0.02687788,Enterobacteria_phage_T7_extraction___host_dGTPase_inhibitor_CDS_translation[&Organism="Enterobacteria phage T7","Genetic Code"="Bacterial",Taxonomy="Viruses; dsDNA viruses, no RNA stage; Caudovirales; Podoviridae; Autographivirinae; T7likevirus","Common Name"="T7"]:0.11138939);
	tree bootstrap_3 = [&U] ((((((Escherichia_virus_ErnstBeyeler_extraction___host_dGTPase_inhibitor_CDS_translation[&Organism="Escherichia virus ErnstBeyeler","Genetic Code"="Bacterial",Taxonomy="Viruses; Duplodnaviria; Heunggongvirae; Uroviricota; Caudoviricetes; Caudovirales; Autographiviridae; Studiervirinae; Berlinvirus; unclassified Berlinvirus"]:0.00861922,Escherichia_virus_CarlSpitteler_extraction___host_dGTPase_inhibitor_CDS_translation[&Organism="Escherichia virus CarlSpitteler","Genetic Code"="Bacterial",Taxonomy="Viruses; Duplodnaviria; Heunggongvirae; Uroviricota; Caudoviricetes; Caudovirales; Autographiviridae; Studiervirinae; Berlinvirus; unclassified Berlinvirus"]:0.01451398):0.03554412,(Escherichia_virus_AnnaIndermaur_extraction___host_dGTPase_inhibitor_CDS_translation[&Organism="Escherichia_virus_NO16_26","Genetic Code"="Bacterial",Taxonomy="Viruses; Duplodnaviria; Heunggongvirae; Uroviricota; Caudoviricetes; Autographiviridae; Studiervirinae; Teseptimavirus"]:0.10789847,Escherichia_virus_EmilieLinder_extraction___host_dGTPase_inhibitor_CDS_translation[&Organism="Escherichia_virus_NO16_24","Genetic Code"="Bacterial",Taxonomy="Viruses; Duplodnaviria; Heunggongvirae; Uroviricota; Caudoviricetes; Autographiviridae; Studiervirinae; Teseptimavirus"]:0.08775665):0.0426702):0.15737835,Enterobacteria_phage_T3_extraction___DUF2745_domain_containing_protein_CDS_translation[&Organism="Enterobacteria phage T3","Genetic Code"="Bacterial",Taxonomy="Viruses; Duplodnaviria; Heunggongvirae; Uroviricota; Caudoviricetes; Caudovirales; Autographiviridae; Studiervirinae; Teetrevirus; Escherichia virus T3"]:0.37737365):0.44461409,Escherichia_virus_ElsieAttenhofer_extraction___putative_host_dGTPase_inhibitor_CDS_translation[&Organism="Escherichia_virus_NN16_15","Genetic Code"="Bacterial",Taxonomy="Viruses; Duplodnaviria; Heunggongvirae; Uroviricota; Caudoviricetes; Autographiviridae; Studiervirinae; Kayfunavirus"]:1.27905109):0.56273282,Escherichia_virus_JacobBurckhardt_extraction___host_dGTPase_inhibitor_CDS_translation[&Organism="Escherichia virus JacobBurckhardt","Genetic Code"="Bacterial",Taxonomy="Viruses; Duplodnaviria; Heunggongvirae; Uroviricota; Caudoviricetes; Caudovirales; Autographiviridae; Studiervirinae; Teseptimavirus; unclassified Teseptimavirus"]:0.13955236):0.09380926,Enterobacteria_phage_T7_extraction___host_dGTPase_inhibitor_CDS_translation[&Organism="Enterobacteria phage T7","Genetic Code"="Bacterial",Taxonomy="Viruses; dsDNA viruses, no RNA stage; Caudovirales; Podoviridae; Autographivirinae; T7likevirus","Common Name"="T7"]:0.15002321,Escherichia_virus_MeretOppenheim_extraction___host_dGTPase_inhibitor_CDS_translation[&Organism="Escherichia_virus_PS58","Genetic Code"="Bacterial",Taxonomy="Viruses; Duplodnaviria; Heunggongvirae; Uroviricota; Caudoviricetes; Autographiviridae; Studiervirinae; Teseptimavirus"]:0.05686228);
	tree bootstrap_4 = [&U] ((((((Escherichia_virus_ErnstBeyeler_extraction___host_dGTPase_inhibitor_CDS_translation[&Organism="Escherichia virus ErnstBeyeler","Genetic Code"="Bacterial",Taxonomy="Viruses; Duplodnaviria; Heunggongvirae; Uroviricota; Caudoviricetes; Caudovirales; Autographiviridae; Studiervirinae; Berlinvirus; unclassified Berlinvirus"]:0.00829974,Escherichia_virus_CarlSpitteler_extraction___host_dGTPase_inhibitor_CDS_translation[&Organism="Escherichia virus CarlSpitteler","Genetic Code"="Bacterial",Taxonomy="Viruses; Duplodnaviria; Heunggongvirae; Uroviricota; Caudoviricetes; Caudovirales; Autographiviridae; Studiervirinae; Berlinvirus; unclassified Berlinvirus"]:0.01418652):0.07265906,(Escherichia_virus_EmilieLinder_extraction___host_dGTPase_inhibitor_CDS_translation[&Organism="Escherichia_virus_NO16_24","Genetic Code"="Bacterial",Taxonomy="Viruses; Duplodnaviria; Heunggongvirae; Uroviricota; Caudoviricetes; Autographiviridae; Studiervirinae; Teseptimavirus"]:0.11597354,Escherichia_virus_AnnaIndermaur_extraction___host_dGTPase_inhibitor_CDS_translation[&Organism="Escherichia_virus_NO16_26","Genetic Code"="Bacterial",Taxonomy="Viruses; Duplodnaviria; Heunggongvirae; Uroviricota; Caudoviricetes; Autographiviridae; Studiervirinae; Teseptimavirus"]:0.09172655):0.07523475):0.17445965,Enterobacteria_phage_T3_extraction___DUF2745_domain_containing_protein_CDS_translation[&Organism="Enterobacteria phage T3","Genetic Code"="Bacterial",Taxonomy="Viruses; Duplodnaviria; Heunggongvirae; Uroviricota; Caudoviricetes; Caudovirales; Autographiviridae; Studiervirinae; Teetrevirus; Escherichia virus T3"]:0.25026137):0.41723928,Escherichia_virus_ElsieAttenhofer_extraction___putative_host_dGTPase_inhibitor_CDS_translation[&Organism="Escherichia_virus_NN16_15","Genetic Code"="Bacterial",Taxonomy="Viruses; Duplodnaviria; Heunggongvirae; Uroviricota; Caudoviricetes; Autographiviridae; Studiervirinae; Kayfunavirus"]:1.2859575):0.59863618,Escherichia_virus_JacobBurckhardt_extraction___host_dGTPase_inhibitor_CDS_translation[&Organism="Escherichia virus JacobBurckhardt","Genetic Code"="Bacterial",Taxonomy="Viruses; Duplodnaviria; Heunggongvirae; Uroviricota; Caudoviricetes; Caudovirales; Autographiviridae; Studiervirinae; Teseptimavirus; unclassified Teseptimavirus"]:0.11376249):0.04974437,Escherichia_virus_MeretOppenheim_extraction___host_dGTPase_inhibitor_CDS_translation[&Organism="Escherichia_virus_PS58","Genetic Code"="Bacterial",Taxonomy="Viruses; Duplodnaviria; Heunggongvirae; Uroviricota; Caudoviricetes; Autographiviridae; Studiervirinae; Teseptimavirus"]:0.05051549,Enterobacteria_phage_T7_extraction___host_dGTPase_inhibitor_CDS_translation[&Organism="Enterobacteria phage T7","Genetic Code"="Bacterial",Taxonomy="Viruses; dsDNA viruses, no RNA stage; Caudovirales; Podoviridae; Autographivirinae; T7likevirus","Common Name"="T7"]:0.09885696);
	tree bootstrap_5 = [&U] ((((((Escherichia_virus_CarlSpitteler_extraction___host_dGTPase_inhibitor_CDS_translation[&Organism="Escherichia virus CarlSpitteler","Genetic Code"="Bacterial",Taxonomy="Viruses; Duplodnaviria; Heunggongvirae; Uroviricota; Caudoviricetes; Caudovirales; Autographiviridae; Studiervirinae; Berlinvirus; unclassified Berlinvirus"]:0.01486683,Escherichia_virus_ErnstBeyeler_extraction___host_dGTPase_inhibitor_CDS_translation[&Organism="Escherichia virus ErnstBeyeler","Genetic Code"="Bacterial",Taxonomy="Viruses; Duplodnaviria; Heunggongvirae; Uroviricota; Caudoviricetes; Caudovirales; Autographiviridae; Studiervirinae; Berlinvirus; unclassified Berlinvirus"]:0.00787513):0.01809879,(Escherichia_virus_EmilieLinder_extraction___host_dGTPase_inhibitor_CDS_translation[&Organism="Escherichia_virus_NO16_24","Genetic Code"="Bacterial",Taxonomy="Viruses; Duplodnaviria; Heunggongvirae; Uroviricota; Caudoviricetes; Autographiviridae; Studiervirinae; Teseptimavirus"]:0.09450594,Escherichia_virus_AnnaIndermaur_extraction___host_dGTPase_inhibitor_CDS_translation[&Organism="Escherichia_virus_NO16_26","Genetic Code"="Bacterial",Taxonomy="Viruses; Duplodnaviria; Heunggongvirae; Uroviricota; Caudoviricetes; Autographiviridae; Studiervirinae; Teseptimavirus"]:0.13774223):0.06378454):0.1707828,Enterobacteria_phage_T3_extraction___DUF2745_domain_containing_protein_CDS_translation[&Organism="Enterobacteria phage T3","Genetic Code"="Bacterial",Taxonomy="Viruses; Duplodnaviria; Heunggongvirae; Uroviricota; Caudoviricetes; Caudovirales; Autographiviridae; Studiervirinae; Teetrevirus; Escherichia virus T3"]:0.23730528):0.35517192,Escherichia_virus_ElsieAttenhofer_extraction___putative_host_dGTPase_inhibitor_CDS_translation[&Organism="Escherichia_virus_NN16_15","Genetic Code"="Bacterial",Taxonomy="Viruses; Duplodnaviria; Heunggongvirae; Uroviricota; Caudoviricetes; Autographiviridae; Studiervirinae; Kayfunavirus"]:1.3787119):0.55366482,Escherichia_virus_JacobBurckhardt_extraction___host_dGTPase_inhibitor_CDS_translation[&Organism="Escherichia virus JacobBurckhardt","Genetic Code"="Bacterial",Taxonomy="Viruses; Duplodnaviria; Heunggongvirae; Uroviricota; Caudoviricetes; Caudovirales; Autographiviridae; Studiervirinae; Teseptimavirus; unclassified Teseptimavirus"]:0.07743534):0.02423007,Escherichia_virus_MeretOppenheim_extraction___host_dGTPase_inhibitor_CDS_translation[&Organism="Escherichia_virus_PS58","Genetic Code"="Bacterial",Taxonomy="Viruses; Duplodnaviria; Heunggongvirae; Uroviricota; Caudoviricetes; Autographiviridae; Studiervirinae; Teseptimavirus"]:0.02535552,Enterobacteria_phage_T7_extraction___host_dGTPase_inhibitor_CDS_translation[&Organism="Enterobacteria phage T7","Genetic Code"="Bacterial",Taxonomy="Viruses; dsDNA viruses, no RNA stage; Caudovirales; Podoviridae; Autographivirinae; T7likevirus","Common Name"="T7"]:0.07517183);
	tree bootstrap_6 = [&U] ((((((Escherichia_virus_ErnstBeyeler_extraction___host_dGTPase_inhibitor_CDS_translation[&Organism="Escherichia virus ErnstBeyeler","Genetic Code"="Bacterial",Taxonomy="Viruses; Duplodnaviria; Heunggongvirae; Uroviricota; Caudoviricetes; Caudovirales; Autographiviridae; Studiervirinae; Berlinvirus; unclassified Berlinvirus"]:0.0342458,Escherichia_virus_CarlSpitteler_extraction___host_dGTPase_inhibitor_CDS_translation[&Organism="Escherichia virus CarlSpitteler","Genetic Code"="Bacterial",Taxonomy="Viruses; Duplodnaviria; Heunggongvirae; Uroviricota; Caudoviricetes; Caudovirales; Autographiviridae; Studiervirinae; Berlinvirus; unclassified Berlinvirus"]:0.02366365):0.04307896,(Escherichia_virus_EmilieLinder_extraction___host_dGTPase_inhibitor_CDS_translation[&Organism="Escherichia_virus_NO16_24","Genetic Code"="Bacterial",Taxonomy="Viruses; Duplodnaviria; Heunggongvirae; Uroviricota; Caudoviricetes; Autographiviridae; Studiervirinae; Teseptimavirus"]:0.06416712,Escherichia_virus_AnnaIndermaur_extraction___host_dGTPase_inhibitor_CDS_translation[&Organism="Escherichia_virus_NO16_26","Genetic Code"="Bacterial",Taxonomy="Viruses; Duplodnaviria; Heunggongvirae; Uroviricota; Caudoviricetes; Autographiviridae; Studiervirinae; Teseptimavirus"]:0.07784771):0.08923538):0.25585854,Enterobacteria_phage_T3_extraction___DUF2745_domain_containing_protein_CDS_translation[&Organism="Enterobacteria phage T3","Genetic Code"="Bacterial",Taxonomy="Viruses; Duplodnaviria; Heunggongvirae; Uroviricota; Caudoviricetes; Caudovirales; Autographiviridae; Studiervirinae; Teetrevirus; Escherichia virus T3"]:0.42500543):0.27824562,Escherichia_virus_ElsieAttenhofer_extraction___putative_host_dGTPase_inhibitor_CDS_translation[&Organism="Escherichia_virus_NN16_15","Genetic Code"="Bacterial",Taxonomy="Viruses; Duplodnaviria; Heunggongvirae; Uroviricota; Caudoviricetes; Autographiviridae; Studiervirinae; Kayfunavirus"]:1.33750777):0.44731175,Escherichia_virus_JacobBurckhardt_extraction___host_dGTPase_inhibitor_CDS_translation[&Organism="Escherichia virus JacobBurckhardt","Genetic Code"="Bacterial",Taxonomy="Viruses; Duplodnaviria; Heunggongvirae; Uroviricota; Caudoviricetes; Caudovirales; Autographiviridae; Studiervirinae; Teseptimavirus; unclassified Teseptimavirus"]:0.16126986):0.08504238,Enterobacteria_phage_T7_extraction___host_dGTPase_inhibitor_CDS_translation[&Organism="Enterobacteria phage T7","Genetic Code"="Bacterial",Taxonomy="Viruses; dsDNA viruses, no RNA stage; Caudovirales; Podoviridae; Autographivirinae; T7likevirus","Common Name"="T7"]:0.02393601,Escherichia_virus_MeretOppenheim_extraction___host_dGTPase_inhibitor_CDS_translation[&Organism="Escherichia_virus_PS58","Genetic Code"="Bacterial",Taxonomy="Viruses; Duplodnaviria; Heunggongvirae; Uroviricota; Caudoviricetes; Autographiviridae; Studiervirinae; Teseptimavirus"]:0.04784785);
	tree bootstrap_7 = [&U] ((((((Escherichia_virus_ErnstBeyeler_extraction___host_dGTPase_inhibitor_CDS_translation[&Organism="Escherichia virus ErnstBeyeler","Genetic Code"="Bacterial",Taxonomy="Viruses; Duplodnaviria; Heunggongvirae; Uroviricota; Caudoviricetes; Caudovirales; Autographiviridae; Studiervirinae; Berlinvirus; unclassified Berlinvirus"]:0.0,Escherichia_virus_CarlSpitteler_extraction___host_dGTPase_inhibitor_CDS_translation[&Organism="Escherichia virus CarlSpitteler","Genetic Code"="Bacterial",Taxonomy="Viruses; Duplodnaviria; Heunggongvirae; Uroviricota; Caudoviricetes; Caudovirales; Autographiviridae; Studiervirinae; Berlinvirus; unclassified Berlinvirus"]:0.0):0.01489895,(Escherichia_virus_AnnaIndermaur_extraction___host_dGTPase_inhibitor_CDS_translation[&Organism="Escherichia_virus_NO16_26","Genetic Code"="Bacterial",Taxonomy="Viruses; Duplodnaviria; Heunggongvirae; Uroviricota; Caudoviricetes; Autographiviridae; Studiervirinae; Teseptimavirus"]:0.1165219,Escherichia_virus_EmilieLinder_extraction___host_dGTPase_inhibitor_CDS_translation[&Organism="Escherichia_virus_NO16_24","Genetic Code"="Bacterial",Taxonomy="Viruses; Duplodnaviria; Heunggongvirae; Uroviricota; Caudoviricetes; Autographiviridae; Studiervirinae; Teseptimavirus"]:0.11637792):0.08662087):0.08346104,Enterobacteria_phage_T3_extraction___DUF2745_domain_containing_protein_CDS_translation[&Organism="Enterobacteria phage T3","Genetic Code"="Bacterial",Taxonomy="Viruses; Duplodnaviria; Heunggongvirae; Uroviricota; Caudoviricetes; Caudovirales; Autographiviridae; Studiervirinae; Teetrevirus; Escherichia virus T3"]:0.24678417):0.38109002,Escherichia_virus_ElsieAttenhofer_extraction___putative_host_dGTPase_inhibitor_CDS_translation[&Organism="Escherichia_virus_NN16_15","Genetic Code"="Bacterial",Taxonomy="Viruses; Duplodnaviria; Heunggongvirae; Uroviricota; Caudoviricetes; Autographiviridae; Studiervirinae; Kayfunavirus"]:1.41559789):0.49176193,Escherichia_virus_JacobBurckhardt_extraction___host_dGTPase_inhibitor_CDS_translation[&Organism="Escherichia virus JacobBurckhardt","Genetic Code"="Bacterial",Taxonomy="Viruses; Duplodnaviria; Heunggongvirae; Uroviricota; Caudoviricetes; Caudovirales; Autographiviridae; Studiervirinae; Teseptimavirus; unclassified Teseptimavirus"]:0.07615839):0.04995949,Enterobacteria_phage_T7_extraction___host_dGTPase_inhibitor_CDS_translation[&Organism="Enterobacteria phage T7","Genetic Code"="Bacterial",Taxonomy="Viruses; dsDNA viruses, no RNA stage; Caudovirales; Podoviridae; Autographivirinae; T7likevirus","Common Name"="T7"]:0.13489982,Escherichia_virus_MeretOppenheim_extraction___host_dGTPase_inhibitor_CDS_translation[&Organism="Escherichia_virus_PS58","Genetic Code"="Bacterial",Taxonomy="Viruses; Duplodnaviria; Heunggongvirae; Uroviricota; Caudoviricetes; Autographiviridae; Studiervirinae; Teseptimavirus"]:0.03856579);
	tree bootstrap_8 = [&U] ((((((Escherichia_virus_CarlSpitteler_extraction___host_dGTPase_inhibitor_CDS_translation[&Organism="Escherichia virus CarlSpitteler","Genetic Code"="Bacterial",Taxonomy="Viruses; Duplodnaviria; Heunggongvirae; Uroviricota; Caudoviricetes; Caudovirales; Autographiviridae; Studiervirinae; Berlinvirus; unclassified Berlinvirus"]:0.01441691,Escherichia_virus_ErnstBeyeler_extraction___host_dGTPase_inhibitor_CDS_translation[&Organism="Escherichia virus ErnstBeyeler","Genetic Code"="Bacterial",Taxonomy="Viruses; Duplodnaviria; Heunggongvirae; Uroviricota; Caudoviricetes; Caudovirales; Autographiviridae; Studiervirinae; Berlinvirus; unclassified Berlinvirus"]:0.00832505):0.02855104,(Escherichia_virus_EmilieLinder_extraction___host_dGTPase_inhibitor_CDS_translation[&Organism="Escherichia_virus_NO16_24","Genetic Code"="Bacterial",Taxonomy="Viruses; Duplodnaviria; Heunggongvirae; Uroviricota; Caudoviricetes; Autographiviridae; Studiervirinae; Teseptimavirus"]:0.1334433,Escherichia_virus_AnnaIndermaur_extraction___host_dGTPase_inhibitor_CDS_translation[&Organism="Escherichia_virus_NO16_26","Genetic Code"="Bacterial",Taxonomy="Viruses; Duplodnaviria; Heunggongvirae; Uroviricota; Caudoviricetes; Autographiviridae; Studiervirinae; Teseptimavirus"]:0.06968861):0.03750398):0.1210561,Enterobacteria_phage_T3_extraction___DUF2745_domain_containing_protein_CDS_translation[&Organism="Enterobacteria phage T3","Genetic Code"="Bacterial",Taxonomy="Viruses; Duplodnaviria; Heunggongvirae; Uroviricota; Caudoviricetes; Caudovirales; Autographiviridae; Studiervirinae; Teetrevirus; Escherichia virus T3"]:0.31955348):0.28331798,Escherichia_virus_ElsieAttenhofer_extraction___putative_host_dGTPase_inhibitor_CDS_translation[&Organism="Escherichia_virus_NN16_15","Genetic Code"="Bacterial",Taxonomy="Viruses; Duplodnaviria; Heunggongvirae; Uroviricota; Caudoviricetes; Autographiviridae; Studiervirinae; Kayfunavirus"]:1.48753641):0.40592087,Escherichia_virus_JacobBurckhardt_extraction___host_dGTPase_inhibitor_CDS_translation[&Organism="Escherichia virus JacobBurckhardt","Genetic Code"="Bacterial",Taxonomy="Viruses; Duplodnaviria; Heunggongvirae; Uroviricota; Caudoviricetes; Caudovirales; Autographiviridae; Studiervirinae; Teseptimavirus; unclassified Teseptimavirus"]:0.12469549):0.02137224,Enterobacteria_phage_T7_extraction___host_dGTPase_inhibitor_CDS_translation[&Organism="Enterobacteria phage T7","Genetic Code"="Bacterial",Taxonomy="Viruses; dsDNA viruses, no RNA stage; Caudovirales; Podoviridae; Autographivirinae; T7likevirus","Common Name"="T7"]:0.11651521,Escherichia_virus_MeretOppenheim_extraction___host_dGTPase_inhibitor_CDS_translation[&Organism="Escherichia_virus_PS58","Genetic Code"="Bacterial",Taxonomy="Viruses; Duplodnaviria; Heunggongvirae; Uroviricota; Caudoviricetes; Autographiviridae; Studiervirinae; Teseptimavirus"]:0.0569342);
	tree bootstrap_9 = [&U] ((((((Escherichia_virus_AnnaIndermaur_extraction___host_dGTPase_inhibitor_CDS_translation[&Organism="Escherichia_virus_NO16_26","Genetic Code"="Bacterial",Taxonomy="Viruses; Duplodnaviria; Heunggongvirae; Uroviricota; Caudoviricetes; Autographiviridae; Studiervirinae; Teseptimavirus"]:0.04309775,Escherichia_virus_EmilieLinder_extraction___host_dGTPase_inhibitor_CDS_translation[&Organism="Escherichia_virus_NO16_24","Genetic Code"="Bacterial",Taxonomy="Viruses; Duplodnaviria; Heunggongvirae; Uroviricota; Caudoviricetes; Autographiviridae; Studiervirinae; Teseptimavirus"]:0.10067371):0.05990178,(Escherichia_virus_ErnstBeyeler_extraction___host_dGTPase_inhibitor_CDS_translation[&Organism="Escherichia virus ErnstBeyeler","Genetic Code"="Bacterial",Taxonomy="Viruses; Duplodnaviria; Heunggongvirae; Uroviricota; Caudoviricetes; Caudovirales; Autographiviridae; Studiervirinae; Berlinvirus; unclassified Berlinvirus"]:0.03058458,Escherichia_virus_CarlSpitteler_extraction___host_dGTPase_inhibitor_CDS_translation[&Organism="Escherichia virus CarlSpitteler","Genetic Code"="Bacterial",Taxonomy="Viruses; Duplodnaviria; Heunggongvirae; Uroviricota; Caudoviricetes; Caudovirales; Autographiviridae; Studiervirinae; Berlinvirus; unclassified Berlinvirus"]:0.01429528):0.03937202):0.140224,Enterobacteria_phage_T3_extraction___DUF2745_domain_containing_protein_CDS_translation[&Organism="Enterobacteria phage T3","Genetic Code"="Bacterial",Taxonomy="Viruses; Duplodnaviria; Heunggongvirae; Uroviricota; Caudoviricetes; Caudovirales; Autographiviridae; Studiervirinae; Teetrevirus; Escherichia virus T3"]:0.33169016):0.39942399,Escherichia_virus_ElsieAttenhofer_extraction___putative_host_dGTPase_inhibitor_CDS_translation[&Organism="Escherichia_virus_NN16_15","Genetic Code"="Bacterial",Taxonomy="Viruses; Duplodnaviria; Heunggongvirae; Uroviricota; Caudoviricetes; Autographiviridae; Studiervirinae; Kayfunavirus"]:1.34254212):0.40173485,Escherichia_virus_JacobBurckhardt_extraction___host_dGTPase_inhibitor_CDS_translation[&Organism="Escherichia virus JacobBurckhardt","Genetic Code"="Bacterial",Taxonomy="Viruses; Duplodnaviria; Heunggongvirae; Uroviricota; Caudoviricetes; Caudovirales; Autographiviridae; Studiervirinae; Teseptimavirus; unclassified Teseptimavirus"]:0.24496402):0.02576126,Escherichia_virus_MeretOppenheim_extraction___host_dGTPase_inhibitor_CDS_translation[&Organism="Escherichia_virus_PS58","Genetic Code"="Bacterial",Taxonomy="Viruses; Duplodnaviria; Heunggongvirae; Uroviricota; Caudoviricetes; Autographiviridae; Studiervirinae; Teseptimavirus"]:0.09385627,Enterobacteria_phage_T7_extraction___host_dGTPase_inhibitor_CDS_translation[&Organism="Enterobacteria phage T7","Genetic Code"="Bacterial",Taxonomy="Viruses; dsDNA viruses, no RNA stage; Caudovirales; Podoviridae; Autographivirinae; T7likevirus","Common Name"="T7"]:0.10395074);
	tree bootstrap_10 = [&U] (((((Escherichia_virus_EmilieLinder_extraction___host_dGTPase_inhibitor_CDS_translation[&Organism="Escherichia_virus_NO16_24","Genetic Code"="Bacterial",Taxonomy="Viruses; Duplodnaviria; Heunggongvirae; Uroviricota; Caudoviricetes; Autographiviridae; Studiervirinae; Teseptimavirus"]:0.11048517,((Escherichia_virus_CarlSpitteler_extraction___host_dGTPase_inhibitor_CDS_translation[&Organism="Escherichia virus CarlSpitteler","Genetic Code"="Bacterial",Taxonomy="Viruses; Duplodnaviria; Heunggongvirae; Uroviricota; Caudoviricetes; Caudovirales; Autographiviridae; Studiervirinae; Berlinvirus; unclassified Berlinvirus"]:0.01775167,Escherichia_virus_ErnstBeyeler_extraction___host_dGTPase_inhibitor_CDS_translation[&Organism="Escherichia virus ErnstBeyeler","Genetic Code"="Bacterial",Taxonomy="Viruses; Duplodnaviria; Heunggongvirae; Uroviricota; Caudoviricetes; Caudovirales; Autographiviridae; Studiervirinae; Berlinvirus; unclassified Berlinvirus"]:0.00565878):0.04885104,Escherichia_virus_AnnaIndermaur_extraction___host_dGTPase_inhibitor_CDS_translation[&Organism="Escherichia_virus_NO16_26","Genetic Code"="Bacterial",Taxonomy="Viruses; Duplodnaviria; Heunggongvirae; Uroviricota; Caudoviricetes; Autographiviridae; Studiervirinae; Teseptimavirus"]:0.08829722):0.03688267):0.11027919,Enterobacteria_phage_T3_extraction___DUF2745_domain_containing_protein_CDS_translation[&Organism="Enterobacteria phage T3","Genetic Code"="Bacterial",Taxonomy="Viruses; Duplodnaviria; Heunggongvirae; Uroviricota; Caudoviricetes; Caudovirales; Autographiviridae; Studiervirinae; Teetrevirus; Escherichia virus T3"]:0.22549486):0.37794402,Escherichia_virus_ElsieAttenhofer_extraction___putative_host_dGTPase_inhibitor_CDS_translation[&Organism="Escherichia_virus_NN16_15","Genetic Code"="Bacterial",Taxonomy="Viruses; Duplodnaviria; Heunggongvirae; Uroviricota; Caudoviricetes; Autographiviridae; Studiervirinae; Kayfunavirus"]:1.40620299):0.4961749,Enterobacteria_phage_T7_extraction___host_dGTPase_inhibitor_CDS_translation[&Organism="Enterobacteria phage T7","Genetic Code"="Bacterial",Taxonomy="Viruses; dsDNA viruses, no RNA stage; Caudovirales; Podoviridae; Autographivirinae; T7likevirus","Common Name"="T7"]:0.06876132):0.02006201,Escherichia_virus_JacobBurckhardt_extraction___host_dGTPase_inhibitor_CDS_translation[&Organism="Escherichia virus JacobBurckhardt","Genetic Code"="Bacterial",Taxonomy="Viruses; Duplodnaviria; Heunggongvirae; Uroviricota; Caudoviricetes; Caudovirales; Autographiviridae; Studiervirinae; Teseptimavirus; unclassified Teseptimavirus"]:0.12967011,Escherichia_virus_MeretOppenheim_extraction___host_dGTPase_inhibitor_CDS_translation[&Organism="Escherichia_virus_PS58","Genetic Code"="Bacterial",Taxonomy="Viruses; Duplodnaviria; Heunggongvirae; Uroviricota; Caudoviricetes; Autographiviridae; Studiervirinae; Teseptimavirus"]:0.09374211);
	tree bootstrap_11 = [&U] (((((((Escherichia_virus_CarlSpitteler_extraction___host_dGTPase_inhibitor_CDS_translation[&Organism="Escherichia virus CarlSpitteler","Genetic Code"="Bacterial",Taxonomy="Viruses; Duplodnaviria; Heunggongvirae; Uroviricota; Caudoviricetes; Caudovirales; Autographiviridae; Studiervirinae; Berlinvirus; unclassified Berlinvirus"]:0.0218966,Escherichia_virus_ErnstBeyeler_extraction___host_dGTPase_inhibitor_CDS_translation[&Organism="Escherichia virus ErnstBeyeler","Genetic Code"="Bacterial",Taxonomy="Viruses; Duplodnaviria; Heunggongvirae; Uroviricota; Caudoviricetes; Caudovirales; Autographiviridae; Studiervirinae; Berlinvirus; unclassified Berlinvirus"]:0.01264684):0.06038417,Escherichia_virus_AnnaIndermaur_extraction___host_dGTPase_inhibitor_CDS_translation[&Organism="Escherichia_virus_NO16_26","Genetic Code"="Bacterial",Taxonomy="Viruses; Duplodnaviria; Heunggongvirae; Uroviricota; Caudoviricetes; Autographiviridae; Studiervirinae; Teseptimavirus"]:0.11743254):0.01488864,Escherichia_virus_EmilieLinder_extraction___host_dGTPase_inhibitor_CDS_translation[&Organism="Escherichia_virus_NO16_24","Genetic Code"="Bacterial",Taxonomy="Viruses; Duplodnaviria; Heunggongvirae; Uroviricota; Caudoviricetes; Autographiviridae; Studiervirinae; Teseptimavirus"]:0.07366455):0.18617589,Enterobacteria_phage_T3_extraction___DUF2745_domain_containing_protein_CDS_translation[&Organism="Enterobacteria phage T3","Genetic Code"="Bacterial",Taxonomy="Viruses; Duplodnaviria; Heunggongvirae; Uroviricota; Caudoviricetes; Caudovirales; Autographiviridae; Studiervirinae; Teetrevirus; Escherichia virus T3"]:0.4395759):0.30470216,Escherichia_virus_ElsieAttenhofer_extraction___putative_host_dGTPase_inhibitor_CDS_translation[&Organism="Escherichia_virus_NN16_15","Genetic Code"="Bacterial",Taxonomy="Viruses; Duplodnaviria; Heunggongvirae; Uroviricota; Caudoviricetes; Autographiviridae; Studiervirinae; Kayfunavirus"]:1.38085434):0.49509276,Escherichia_virus_JacobBurckhardt_extraction___host_dGTPase_inhibitor_CDS_translation[&Organism="Escherichia virus JacobBurckhardt","Genetic Code"="Bacterial",Taxonomy="Viruses; Duplodnaviria; Heunggongvirae; Uroviricota; Caudoviricetes; Caudovirales; Autographiviridae; Studiervirinae; Teseptimavirus; unclassified Teseptimavirus"]:0.09153494):0.13167485,Escherichia_virus_MeretOppenheim_extraction___host_dGTPase_inhibitor_CDS_translation[&Organism="Escherichia_virus_PS58","Genetic Code"="Bacterial",Taxonomy="Viruses; Duplodnaviria; Heunggongvirae; Uroviricota; Caudoviricetes; Autographiviridae; Studiervirinae; Teseptimavirus"]:0.05588972,Enterobacteria_phage_T7_extraction___host_dGTPase_inhibitor_CDS_translation[&Organism="Enterobacteria phage T7","Genetic Code"="Bacterial",Taxonomy="Viruses; dsDNA viruses, no RNA stage; Caudovirales; Podoviridae; Autographivirinae; T7likevirus","Common Name"="T7"]:0.04147162);
	tree bootstrap_12 = [&U] ((((((Escherichia_virus_ErnstBeyeler_extraction___host_dGTPase_inhibitor_CDS_translation[&Organism="Escherichia virus ErnstBeyeler","Genetic Code"="Bacterial",Taxonomy="Viruses; Duplodnaviria; Heunggongvirae; Uroviricota; Caudoviricetes; Caudovirales; Autographiviridae; Studiervirinae; Berlinvirus; unclassified Berlinvirus"]:0.00915252,Escherichia_virus_CarlSpitteler_extraction___host_dGTPase_inhibitor_CDS_translation[&Organism="Escherichia virus CarlSpitteler","Genetic Code"="Bacterial",Taxonomy="Viruses; Duplodnaviria; Heunggongvirae; Uroviricota; Caudoviricetes; Caudovirales; Autographiviridae; Studiervirinae; Berlinvirus; unclassified Berlinvirus"]:0.01385103):0.07932635,(Escherichia_virus_EmilieLinder_extraction___host_dGTPase_inhibitor_CDS_translation[&Organism="Escherichia_virus_NO16_24","Genetic Code"="Bacterial",Taxonomy="Viruses; Duplodnaviria; Heunggongvirae; Uroviricota; Caudoviricetes; Autographiviridae; Studiervirinae; Teseptimavirus"]:0.10026433,Escherichia_virus_AnnaIndermaur_extraction___host_dGTPase_inhibitor_CDS_translation[&Organism="Escherichia_virus_NO16_26","Genetic Code"="Bacterial",Taxonomy="Viruses; Duplodnaviria; Heunggongvirae; Uroviricota; Caudoviricetes; Autographiviridae; Studiervirinae; Teseptimavirus"]:0.0762559):0.07137924):0.26195358,Enterobacteria_phage_T3_extraction___DUF2745_domain_containing_protein_CDS_translation[&Organism="Enterobacteria phage T3","Genetic Code"="Bacterial",Taxonomy="Viruses; Duplodnaviria; Heunggongvirae; Uroviricota; Caudoviricetes; Caudovirales; Autographiviridae; Studiervirinae; Teetrevirus; Escherichia virus T3"]:0.37894399):0.29811275,Escherichia_virus_ElsieAttenhofer_extraction___putative_host_dGTPase_inhibitor_CDS_translation[&Organism="Escherichia_virus_NN16_15","Genetic Code"="Bacterial",Taxonomy="Viruses; Duplodnaviria; Heunggongvirae; Uroviricota; Caudoviricetes; Autographiviridae; Studiervirinae; Kayfunavirus"]:1.31503934):0.57584802,Enterobacteria_phage_T7_extraction___host_dGTPase_inhibitor_CDS_translation[&Organism="Enterobacteria phage T7","Genetic Code"="Bacterial",Taxonomy="Viruses; dsDNA viruses, no RNA stage; Caudovirales; Podoviridae; Autographivirinae; T7likevirus","Common Name"="T7"]:0.08427761):0.02008617,Escherichia_virus_JacobBurckhardt_extraction___host_dGTPase_inhibitor_CDS_translation[&Organism="Escherichia virus JacobBurckhardt","Genetic Code"="Bacterial",Taxonomy="Viruses; Duplodnaviria; Heunggongvirae; Uroviricota; Caudoviricetes; Caudovirales; Autographiviridae; Studiervirinae; Teseptimavirus; unclassified Teseptimavirus"]:0.18101061,Escherichia_virus_MeretOppenheim_extraction___host_dGTPase_inhibitor_CDS_translation[&Organism="Escherichia_virus_PS58","Genetic Code"="Bacterial",Taxonomy="Viruses; Duplodnaviria; Heunggongvirae; Uroviricota; Caudoviricetes; Autographiviridae; Studiervirinae; Teseptimavirus"]:0.05480185);
	tree bootstrap_13 = [&U] ((((((Escherichia_virus_EmilieLinder_extraction___host_dGTPase_inhibitor_CDS_translation[&Organism="Escherichia_virus_NO16_24","Genetic Code"="Bacterial",Taxonomy="Viruses; Duplodnaviria; Heunggongvirae; Uroviricota; Caudoviricetes; Autographiviridae; Studiervirinae; Teseptimavirus"]:0.16944187,(Escherichia_virus_ErnstBeyeler_extraction___host_dGTPase_inhibitor_CDS_translation[&Organism="Escherichia virus ErnstBeyeler","Genetic Code"="Bacterial",Taxonomy="Viruses; Duplodnaviria; Heunggongvirae; Uroviricota; Caudoviricetes; Caudovirales; Autographiviridae; Studiervirinae; Berlinvirus; unclassified Berlinvirus"]:0.00360013,Escherichia_virus_CarlSpitteler_extraction___host_dGTPase_inhibitor_CDS_translation[&Organism="Escherichia virus CarlSpitteler","Genetic Code"="Bacterial",Taxonomy="Viruses; Duplodnaviria; Heunggongvirae; Uroviricota; Caudoviricetes; Caudovirales; Autographiviridae; Studiervirinae; Berlinvirus; unclassified Berlinvirus"]:0.00745293):0.01716467):0.01138424,Escherichia_virus_AnnaIndermaur_extraction___host_dGTPase_inhibitor_CDS_translation[&Organism="Escherichia_virus_NO16_26","Genetic Code"="Bacterial",Taxonomy="Viruses; Duplodnaviria; Heunggongvirae; Uroviricota; Caudoviricetes; Autographiviridae; Studiervirinae; Teseptimavirus"]:0.12940152):0.21246627,Enterobacteria_phage_T3_extraction___DUF2745_domain_containing_protein_CDS_translation[&Organism="Enterobacteria phage T3","Genetic Code"="Bacterial",Taxonomy="Viruses; Duplodnaviria; Heunggongvirae; Uroviricota; Caudoviricetes; Caudovirales; Autographiviridae; Studiervirinae; Teetrevirus; Escherichia virus T3"]:0.40635187):0.54256907,Escherichia_virus_ElsieAttenhofer_extraction___putative_host_dGTPase_inhibitor_CDS_translation[&Organism="Escherichia_virus_NN16_15","Genetic Code"="Bacterial",Taxonomy="Viruses; Duplodnaviria; Heunggongvirae; Uroviricota; Caudoviricetes; Autographiviridae; Studiervirinae; Kayfunavirus"]:1.13031148):0.71785138,Escherichia_virus_JacobBurckhardt_extraction___host_dGTPase_inhibitor_CDS_translation[&Organism="Escherichia virus JacobBurckhardt","Genetic Code"="Bacterial",Taxonomy="Viruses; Duplodnaviria; Heunggongvirae; Uroviricota; Caudoviricetes; Caudovirales; Autographiviridae; Studiervirinae; Teseptimavirus; unclassified Teseptimavirus"]:0.10720585):0.16358868,Enterobacteria_phage_T7_extraction___host_dGTPase_inhibitor_CDS_translation[&Organism="Enterobacteria phage T7","Genetic Code"="Bacterial",Taxonomy="Viruses; dsDNA viruses, no RNA stage; Caudovirales; Podoviridae; Autographivirinae; T7likevirus","Common Name"="T7"]:0.06961658,Escherichia_virus_MeretOppenheim_extraction___host_dGTPase_inhibitor_CDS_translation[&Organism="Escherichia_virus_PS58","Genetic Code"="Bacterial",Taxonomy="Viruses; Duplodnaviria; Heunggongvirae; Uroviricota; Caudoviricetes; Autographiviridae; Studiervirinae; Teseptimavirus"]:0.07278702);
	tree bootstrap_14 = [&U] ((((((Escherichia_virus_EmilieLinder_extraction___host_dGTPase_inhibitor_CDS_translation[&Organism="Escherichia_virus_NO16_24","Genetic Code"="Bacterial",Taxonomy="Viruses; Duplodnaviria; Heunggongvirae; Uroviricota; Caudoviricetes; Autographiviridae; Studiervirinae; Teseptimavirus"]:0.07641086,(Escherichia_virus_CarlSpitteler_extraction___host_dGTPase_inhibitor_CDS_translation[&Organism="Escherichia virus CarlSpitteler","Genetic Code"="Bacterial",Taxonomy="Viruses; Duplodnaviria; Heunggongvirae; Uroviricota; Caudoviricetes; Caudovirales; Autographiviridae; Studiervirinae; Berlinvirus; unclassified Berlinvirus"]:0.01070202,Escherichia_virus_ErnstBeyeler_extraction___host_dGTPase_inhibitor_CDS_translation[&Organism="Escherichia virus ErnstBeyeler","Genetic Code"="Bacterial",Taxonomy="Viruses; Duplodnaviria; Heunggongvirae; Uroviricota; Caudoviricetes; Caudovirales; Autographiviridae; Studiervirinae; Berlinvirus; unclassified Berlinvirus"]:0.000351):0.07606878):0.03862746,Escherichia_virus_AnnaIndermaur_extraction___host_dGTPase_inhibitor_CDS_translation[&Organism="Escherichia_virus_NO16_26","Genetic Code"="Bacterial",Taxonomy="Viruses; Duplodnaviria; Heunggongvirae; Uroviricota; Caudoviricetes; Autographiviridae; Studiervirinae; Teseptimavirus"]:0.05370144):0.351304,Enterobacteria_phage_T3_extraction___DUF2745_domain_containing_protein_CDS_translation[&Organism="Enterobacteria phage T3","Genetic Code"="Bacterial",Taxonomy="Viruses; Duplodnaviria; Heunggongvirae; Uroviricota; Caudoviricetes; Caudovirales; Autographiviridae; Studiervirinae; Teetrevirus; Escherichia virus T3"]:0.30742467):0.28885174,Escherichia_virus_ElsieAttenhofer_extraction___putative_host_dGTPase_inhibitor_CDS_translation[&Organism="Escherichia_virus_NN16_15","Genetic Code"="Bacterial",Taxonomy="Viruses; Duplodnaviria; Heunggongvirae; Uroviricota; Caudoviricetes; Autographiviridae; Studiervirinae; Kayfunavirus"]:1.27223027):0.48866514,Escherichia_virus_JacobBurckhardt_extraction___host_dGTPase_inhibitor_CDS_translation[&Organism="Escherichia virus JacobBurckhardt","Genetic Code"="Bacterial",Taxonomy="Viruses; Duplodnaviria; Heunggongvirae; Uroviricota; Caudoviricetes; Caudovirales; Autographiviridae; Studiervirinae; Teseptimavirus; unclassified Teseptimavirus"]:0.19167248):0.07040293,Enterobacteria_phage_T7_extraction___host_dGTPase_inhibitor_CDS_translation[&Organism="Enterobacteria phage T7","Genetic Code"="Bacterial",Taxonomy="Viruses; dsDNA viruses, no RNA stage; Caudovirales; Podoviridae; Autographivirinae; T7likevirus","Common Name"="T7"]:0.1417735,Escherichia_virus_MeretOppenheim_extraction___host_dGTPase_inhibitor_CDS_translation[&Organism="Escherichia_virus_PS58","Genetic Code"="Bacterial",Taxonomy="Viruses; Duplodnaviria; Heunggongvirae; Uroviricota; Caudoviricetes; Autographiviridae; Studiervirinae; Teseptimavirus"]:0.08841005);
	tree bootstrap_15 = [&U] ((((((Escherichia_virus_EmilieLinder_extraction___host_dGTPase_inhibitor_CDS_translation[&Organism="Escherichia_virus_NO16_24","Genetic Code"="Bacterial",Taxonomy="Viruses; Duplodnaviria; Heunggongvirae; Uroviricota; Caudoviricetes; Autographiviridae; Studiervirinae; Teseptimavirus"]:0.11571258,Escherichia_virus_AnnaIndermaur_extraction___host_dGTPase_inhibitor_CDS_translation[&Organism="Escherichia_virus_NO16_26","Genetic Code"="Bacterial",Taxonomy="Viruses; Duplodnaviria; Heunggongvirae; Uroviricota; Caudoviricetes; Autographiviridae; Studiervirinae; Teseptimavirus"]:0.04591921):0.03767254,(Escherichia_virus_CarlSpitteler_extraction___host_dGTPase_inhibitor_CDS_translation[&Organism="Escherichia virus CarlSpitteler","Genetic Code"="Bacterial",Taxonomy="Viruses; Duplodnaviria; Heunggongvirae; Uroviricota; Caudoviricetes; Caudovirales; Autographiviridae; Studiervirinae; Berlinvirus; unclassified Berlinvirus"]:0.02954116,Escherichia_virus_ErnstBeyeler_extraction___host_dGTPase_inhibitor_CDS_translation[&Organism="Escherichia virus ErnstBeyeler","Genetic Code"="Bacterial",Taxonomy="Viruses; Duplodnaviria; Heunggongvirae; Uroviricota; Caudoviricetes; Caudovirales; Autographiviridae; Studiervirinae; Berlinvirus; unclassified Berlinvirus"]:0.02705687):0.03716785):0.20311569,Enterobacteria_phage_T3_extraction___DUF2745_domain_containing_protein_CDS_translation[&Organism="Enterobacteria phage T3","Genetic Code"="Bacterial",Taxonomy="Viruses; Duplodnaviria; Heunggongvirae; Uroviricota; Caudoviricetes; Caudovirales; Autographiviridae; Studiervirinae; Teetrevirus; Escherichia virus T3"]:0.42649405):0.27821813,Escherichia_virus_ElsieAttenhofer_extraction___putative_host_dGTPase_inhibitor_CDS_translation[&Organism="Escherichia_virus_NN16_15","Genetic Code"="Bacterial",Taxonomy="Viruses; Duplodnaviria; Heunggongvirae; Uroviricota; Caudoviricetes; Autographiviridae; Studiervirinae; Kayfunavirus"]:1.39612366):0.43757567,Escherichia_virus_JacobBurckhardt_extraction___host_dGTPase_inhibitor_CDS_translation[&Organism="Escherichia virus JacobBurckhardt","Genetic Code"="Bacterial",Taxonomy="Viruses; Duplodnaviria; Heunggongvirae; Uroviricota; Caudoviricetes; Caudovirales; Autographiviridae; Studiervirinae; Teseptimavirus; unclassified Teseptimavirus"]:0.15207079):0.12662448,Enterobacteria_phage_T7_extraction___host_dGTPase_inhibitor_CDS_translation[&Organism="Enterobacteria phage T7","Genetic Code"="Bacterial",Taxonomy="Viruses; dsDNA viruses, no RNA stage; Caudovirales; Podoviridae; Autographivirinae; T7likevirus","Common Name"="T7"]:0.04475148,Escherichia_virus_MeretOppenheim_extraction___host_dGTPase_inhibitor_CDS_translation[&Organism="Escherichia_virus_PS58","Genetic Code"="Bacterial",Taxonomy="Viruses; Duplodnaviria; Heunggongvirae; Uroviricota; Caudoviricetes; Autographiviridae; Studiervirinae; Teseptimavirus"]:0.06823874);
	tree bootstrap_16 = [&U] ((((((Escherichia_virus_EmilieLinder_extraction___host_dGTPase_inhibitor_CDS_translation[&Organism="Escherichia_virus_NO16_24","Genetic Code"="Bacterial",Taxonomy="Viruses; Duplodnaviria; Heunggongvirae; Uroviricota; Caudoviricetes; Autographiviridae; Studiervirinae; Teseptimavirus"]:0.07159828,Escherichia_virus_AnnaIndermaur_extraction___host_dGTPase_inhibitor_CDS_translation[&Organism="Escherichia_virus_NO16_26","Genetic Code"="Bacterial",Taxonomy="Viruses; Duplodnaviria; Heunggongvirae; Uroviricota; Caudoviricetes; Autographiviridae; Studiervirinae; Teseptimavirus"]:0.05312491):0.02340683,(Escherichia_virus_ErnstBeyeler_extraction___host_dGTPase_inhibitor_CDS_translation[&Organism="Escherichia virus ErnstBeyeler","Genetic Code"="Bacterial",Taxonomy="Viruses; Duplodnaviria; Heunggongvirae; Uroviricota; Caudoviricetes; Caudovirales; Autographiviridae; Studiervirinae; Berlinvirus; unclassified Berlinvirus"]:0.00311891,Escherichia_virus_CarlSpitteler_extraction___host_dGTPase_inhibitor_CDS_translation[&Organism="Escherichia virus CarlSpitteler","Genetic Code"="Bacterial",Taxonomy="Viruses; Duplodnaviria; Heunggongvirae; Uroviricota; Caudoviricetes; Caudovirales; Autographiviridae; Studiervirinae; Berlinvirus; unclassified Berlinvirus"]:0.02022943):0.0316769):0.25607337,Enterobacteria_phage_T3_extraction___DUF2745_domain_containing_protein_CDS_translation[&Organism="Enterobacteria phage T3","Genetic Code"="Bacterial",Taxonomy="Viruses; Duplodnaviria; Heunggongvirae; Uroviricota; Caudoviricetes; Caudovirales; Autographiviridae; Studiervirinae; Teetrevirus; Escherichia virus T3"]:0.30792141):0.15449615,Escherichia_virus_ElsieAttenhofer_extraction___putative_host_dGTPase_inhibitor_CDS_translation[&Organism="Escherichia_virus_NN16_15","Genetic Code"="Bacterial",Taxonomy="Viruses; Duplodnaviria; Heunggongvirae; Uroviricota; Caudoviricetes; Autographiviridae; Studiervirinae; Kayfunavirus"]:1.52872556):0.33768799,Escherichia_virus_JacobBurckhardt_extraction___host_dGTPase_inhibitor_CDS_translation[&Organism="Escherichia virus JacobBurckhardt","Genetic Code"="Bacterial",Taxonomy="Viruses; Duplodnaviria; Heunggongvirae; Uroviricota; Caudoviricetes; Caudovirales; Autographiviridae; Studiervirinae; Teseptimavirus; unclassified Teseptimavirus"]:0.1082479):0.12693619,Escherichia_virus_MeretOppenheim_extraction___host_dGTPase_inhibitor_CDS_translation[&Organism="Escherichia_virus_PS58","Genetic Code"="Bacterial",Taxonomy="Viruses; Duplodnaviria; Heunggongvirae; Uroviricota; Caudoviricetes; Autographiviridae; Studiervirinae; Teseptimavirus"]:0.0304308,Enterobacteria_phage_T7_extraction___host_dGTPase_inhibitor_CDS_translation[&Organism="Enterobacteria phage T7","Genetic Code"="Bacterial",Taxonomy="Viruses; dsDNA viruses, no RNA stage; Caudovirales; Podoviridae; Autographivirinae; T7likevirus","Common Name"="T7"]:0.06368704);
	tree bootstrap_17 = [&U] (((((((Escherichia_virus_EmilieLinder_extraction___host_dGTPase_inhibitor_CDS_translation[&Organism="Escherichia_virus_NO16_24","Genetic Code"="Bacterial",Taxonomy="Viruses; Duplodnaviria; Heunggongvirae; Uroviricota; Caudoviricetes; Autographiviridae; Studiervirinae; Teseptimavirus"]:0.08232418,Escherichia_virus_AnnaIndermaur_extraction___host_dGTPase_inhibitor_CDS_translation[&Organism="Escherichia_virus_NO16_26","Genetic Code"="Bacterial",Taxonomy="Viruses; Duplodnaviria; Heunggongvirae; Uroviricota; Caudoviricetes; Autographiviridae; Studiervirinae; Teseptimavirus"]:0.05225028):0.05709664,Escherichia_virus_ErnstBeyeler_extraction___host_dGTPase_inhibitor_CDS_translation[&Organism="Escherichia virus ErnstBeyeler","Genetic Code"="Bacterial",Taxonomy="Viruses; Duplodnaviria; Heunggongvirae; Uroviricota; Caudoviricetes; Caudovirales; Autographiviridae; Studiervirinae; Berlinvirus; unclassified Berlinvirus"]:0.01686629):0.01185835,Escherichia_virus_CarlSpitteler_extraction___host_dGTPase_inhibitor_CDS_translation[&Organism="Escherichia virus CarlSpitteler","Genetic Code"="Bacterial",Taxonomy="Viruses; Duplodnaviria; Heunggongvirae; Uroviricota; Caudoviricetes; Caudovirales; Autographiviridae; Studiervirinae; Berlinvirus; unclassified Berlinvirus"]:0.04057762):0.12147119,Enterobacteria_phage_T3_extraction___DUF2745_domain_containing_protein_CDS_translation[&Organism="Enterobacteria phage T3","Genetic Code"="Bacterial",Taxonomy="Viruses; Duplodnaviria; Heunggongvirae; Uroviricota; Caudoviricetes; Caudovirales; Autographiviridae; Studiervirinae; Teetrevirus; Escherichia virus T3"]:0.37543417):0.43770303,Escherichia_virus_ElsieAttenhofer_extraction___putative_host_dGTPase_inhibitor_CDS_translation[&Organism="Escherichia_virus_NN16_15","Genetic Code"="Bacterial",Taxonomy="Viruses; Duplodnaviria; Heunggongvirae; Uroviricota; Caudoviricetes; Autographiviridae; Studiervirinae; Kayfunavirus"]:1.32250813):0.51264636,Escherichia_virus_JacobBurckhardt_extraction___host_dGTPase_inhibitor_CDS_translation[&Organism="Escherichia virus JacobBurckhardt","Genetic Code"="Bacterial",Taxonomy="Viruses; Duplodnaviria; Heunggongvirae; Uroviricota; Caudoviricetes; Caudovirales; Autographiviridae; Studiervirinae; Teseptimavirus; unclassified Teseptimavirus"]:0.19630483):0.04922768,Enterobacteria_phage_T7_extraction___host_dGTPase_inhibitor_CDS_translation[&Organism="Enterobacteria phage T7","Genetic Code"="Bacterial",Taxonomy="Viruses; dsDNA viruses, no RNA stage; Caudovirales; Podoviridae; Autographivirinae; T7likevirus","Common Name"="T7"]:0.06180458,Escherichia_virus_MeretOppenheim_extraction___host_dGTPase_inhibitor_CDS_translation[&Organism="Escherichia_virus_PS58","Genetic Code"="Bacterial",Taxonomy="Viruses; Duplodnaviria; Heunggongvirae; Uroviricota; Caudoviricetes; Autographiviridae; Studiervirinae; Teseptimavirus"]:0.07832111);
	tree bootstrap_18 = [&U] ((((((Escherichia_virus_CarlSpitteler_extraction___host_dGTPase_inhibitor_CDS_translation[&Organism="Escherichia virus CarlSpitteler","Genetic Code"="Bacterial",Taxonomy="Viruses; Duplodnaviria; Heunggongvirae; Uroviricota; Caudoviricetes; Caudovirales; Autographiviridae; Studiervirinae; Berlinvirus; unclassified Berlinvirus"]:0.02807188,Escherichia_virus_ErnstBeyeler_extraction___host_dGTPase_inhibitor_CDS_translation[&Organism="Escherichia virus ErnstBeyeler","Genetic Code"="Bacterial",Taxonomy="Viruses; Duplodnaviria; Heunggongvirae; Uroviricota; Caudoviricetes; Caudovirales; Autographiviridae; Studiervirinae; Berlinvirus; unclassified Berlinvirus"]:0.02666676):0.05780593,(Escherichia_virus_EmilieLinder_extraction___host_dGTPase_inhibitor_CDS_translation[&Organism="Escherichia_virus_NO16_24","Genetic Code"="Bacterial",Taxonomy="Viruses; Duplodnaviria; Heunggongvirae; Uroviricota; Caudoviricetes; Autographiviridae; Studiervirinae; Teseptimavirus"]:0.11345946,Escherichia_virus_AnnaIndermaur_extraction___host_dGTPase_inhibitor_CDS_translation[&Organism="Escherichia_virus_NO16_26","Genetic Code"="Bacterial",Taxonomy="Viruses; Duplodnaviria; Heunggongvirae; Uroviricota; Caudoviricetes; Autographiviridae; Studiervirinae; Teseptimavirus"]:0.13572343):0.03230808):0.28695005,Enterobacteria_phage_T3_extraction___DUF2745_domain_containing_protein_CDS_translation[&Organism="Enterobacteria phage T3","Genetic Code"="Bacterial",Taxonomy="Viruses; Duplodnaviria; Heunggongvirae; Uroviricota; Caudoviricetes; Caudovirales; Autographiviridae; Studiervirinae; Teetrevirus; Escherichia virus T3"]:0.3088441):0.44729881,Escherichia_virus_ElsieAttenhofer_extraction___putative_host_dGTPase_inhibitor_CDS_translation[&Organism="Escherichia_virus_NN16_15","Genetic Code"="Bacterial",Taxonomy="Viruses; Duplodnaviria; Heunggongvirae; Uroviricota; Caudoviricetes; Autographiviridae; Studiervirinae; Kayfunavirus"]:1.16404698):0.50162088,Escherichia_virus_JacobBurckhardt_extraction___host_dGTPase_inhibitor_CDS_translation[&Organism="Escherichia virus JacobBurckhardt","Genetic Code"="Bacterial",Taxonomy="Viruses; Duplodnaviria; Heunggongvirae; Uroviricota; Caudoviricetes; Caudovirales; Autographiviridae; Studiervirinae; Teseptimavirus; unclassified Teseptimavirus"]:0.29371556):0.09937629,Enterobacteria_phage_T7_extraction___host_dGTPase_inhibitor_CDS_translation[&Organism="Enterobacteria phage T7","Genetic Code"="Bacterial",Taxonomy="Viruses; dsDNA viruses, no RNA stage; Caudovirales; Podoviridae; Autographivirinae; T7likevirus","Common Name"="T7"]:0.11288895,Escherichia_virus_MeretOppenheim_extraction___host_dGTPase_inhibitor_CDS_translation[&Organism="Escherichia_virus_PS58","Genetic Code"="Bacterial",Taxonomy="Viruses; Duplodnaviria; Heunggongvirae; Uroviricota; Caudoviricetes; Autographiviridae; Studiervirinae; Teseptimavirus"]:0.05698903);
	tree bootstrap_19 = [&U] (((((((Escherichia_virus_CarlSpitteler_extraction___host_dGTPase_inhibitor_CDS_translation[&Organism="Escherichia virus CarlSpitteler","Genetic Code"="Bacterial",Taxonomy="Viruses; Duplodnaviria; Heunggongvirae; Uroviricota; Caudoviricetes; Caudovirales; Autographiviridae; Studiervirinae; Berlinvirus; unclassified Berlinvirus"]:0.01130341,Escherichia_virus_ErnstBeyeler_extraction___host_dGTPase_inhibitor_CDS_translation[&Organism="Escherichia virus ErnstBeyeler","Genetic Code"="Bacterial",Taxonomy="Viruses; Duplodnaviria; Heunggongvirae; Uroviricota; Caudoviricetes; Caudovirales; Autographiviridae; Studiervirinae; Berlinvirus; unclassified Berlinvirus"]:0.0):0.02119641,Escherichia_virus_EmilieLinder_extraction___host_dGTPase_inhibitor_CDS_translation[&Organism="Escherichia_virus_NO16_24","Genetic Code"="Bacterial",Taxonomy="Viruses; Duplodnaviria; Heunggongvirae; Uroviricota; Caudoviricetes; Autographiviridae; Studiervirinae; Teseptimavirus"]:0.162241):0.04140654,Escherichia_virus_AnnaIndermaur_extraction___host_dGTPase_inhibitor_CDS_translation[&Organism="Escherichia_virus_NO16_26","Genetic Code"="Bacterial",Taxonomy="Viruses; Duplodnaviria; Heunggongvirae; Uroviricota; Caudoviricetes; Autographiviridae; Studiervirinae; Teseptimavirus"]:0.21482735):0.05601198,Enterobacteria_phage_T3_extraction___DUF2745_domain_containing_protein_CDS_translation[&Organism="Enterobacteria phage T3","Genetic Code"="Bacterial",Taxonomy="Viruses; Duplodnaviria; Heunggongvirae; Uroviricota; Caudoviricetes; Caudovirales; Autographiviridae; Studiervirinae; Teetrevirus; Escherichia virus T3"]:0.31301438):0.27165632,Escherichia_virus_ElsieAttenhofer_extraction___putative_host_dGTPase_inhibitor_CDS_translation[&Organism="Escherichia_virus_NN16_15","Genetic Code"="Bacterial",Taxonomy="Viruses; Duplodnaviria; Heunggongvirae; Uroviricota; Caudoviricetes; Autographiviridae; Studiervirinae; Kayfunavirus"]:1.50993449):0.39811191,Escherichia_virus_JacobBurckhardt_extraction___host_dGTPase_inhibitor_CDS_translation[&Organism="Escherichia virus JacobBurckhardt","Genetic Code"="Bacterial",Taxonomy="Viruses; Duplodnaviria; Heunggongvirae; Uroviricota; Caudoviricetes; Caudovirales; Autographiviridae; Studiervirinae; Teseptimavirus; unclassified Teseptimavirus"]:0.06281522):0.03152712,Enterobacteria_phage_T7_extraction___host_dGTPase_inhibitor_CDS_translation[&Organism="Enterobacteria phage T7","Genetic Code"="Bacterial",Taxonomy="Viruses; dsDNA viruses, no RNA stage; Caudovirales; Podoviridae; Autographivirinae; T7likevirus","Common Name"="T7"]:0.14930998,Escherichia_virus_MeretOppenheim_extraction___host_dGTPase_inhibitor_CDS_translation[&Organism="Escherichia_virus_PS58","Genetic Code"="Bacterial",Taxonomy="Viruses; Duplodnaviria; Heunggongvirae; Uroviricota; Caudoviricetes; Autographiviridae; Studiervirinae; Teseptimavirus"]:0.07262033);
	tree bootstrap_20 = [&U] ((((((Escherichia_virus_AnnaIndermaur_extraction___host_dGTPase_inhibitor_CDS_translation[&Organism="Escherichia_virus_NO16_26","Genetic Code"="Bacterial",Taxonomy="Viruses; Duplodnaviria; Heunggongvirae; Uroviricota; Caudoviricetes; Autographiviridae; Studiervirinae; Teseptimavirus"]:0.07187061,Escherichia_virus_EmilieLinder_extraction___host_dGTPase_inhibitor_CDS_translation[&Organism="Escherichia_virus_NO16_24","Genetic Code"="Bacterial",Taxonomy="Viruses; Duplodnaviria; Heunggongvirae; Uroviricota; Caudoviricetes; Autographiviridae; Studiervirinae; Teseptimavirus"]:0.1604341):0.02506472,(Escherichia_virus_CarlSpitteler_extraction___host_dGTPase_inhibitor_CDS_translation[&Organism="Escherichia virus CarlSpitteler","Genetic Code"="Bacterial",Taxonomy="Viruses; Duplodnaviria; Heunggongvirae; Uroviricota; Caudoviricetes; Caudovirales; Autographiviridae; Studiervirinae; Berlinvirus; unclassified Berlinvirus"]:0.00261649,Escherichia_virus_ErnstBeyeler_extraction___host_dGTPase_inhibitor_CDS_translation[&Organism="Escherichia virus ErnstBeyeler","Genetic Code"="Bacterial",Taxonomy="Viruses; Duplodnaviria; Heunggongvirae; Uroviricota; Caudoviricetes; Caudovirales; Autographiviridae; Studiervirinae; Berlinvirus; unclassified Berlinvirus"]:0.00856011):0.05475098):0.22812414,Enterobacteria_phage_T3_extraction___DUF2745_domain_containing_protein_CDS_translation[&Organism="Enterobacteria phage T3","Genetic Code"="Bacterial",Taxonomy="Viruses; Duplodnaviria; Heunggongvirae; Uroviricota; Caudoviricetes; Caudovirales; Autographiviridae; Studiervirinae; Teetrevirus; Escherichia virus T3"]:0.35778578):0.1709818,Escherichia_virus_ElsieAttenhofer_extraction___putative_host_dGTPase_inhibitor_CDS_translation[&Organism="Escherichia_virus_NN16_15","Genetic Code"="Bacterial",Taxonomy="Viruses; Duplodnaviria; Heunggongvirae; Uroviricota; Caudoviricetes; Autographiviridae; Studiervirinae; Kayfunavirus"]:1.49216155):0.35721971,Escherichia_virus_JacobBurckhardt_extraction___host_dGTPase_inhibitor_CDS_translation[&Organism="Escherichia virus JacobBurckhardt","Genetic Code"="Bacterial",Taxonomy="Viruses; Duplodnaviria; Heunggongvirae; Uroviricota; Caudoviricetes; Caudovirales; Autographiviridae; Studiervirinae; Teseptimavirus; unclassified Teseptimavirus"]:0.23013132):0.03132226,Escherichia_virus_MeretOppenheim_extraction___host_dGTPase_inhibitor_CDS_translation[&Organism="Escherichia_virus_PS58","Genetic Code"="Bacterial",Taxonomy="Viruses; Duplodnaviria; Heunggongvirae; Uroviricota; Caudoviricetes; Autographiviridae; Studiervirinae; Teseptimavirus"]:0.09857428,Enterobacteria_phage_T7_extraction___host_dGTPase_inhibitor_CDS_translation[&Organism="Enterobacteria phage T7","Genetic Code"="Bacterial",Taxonomy="Viruses; dsDNA viruses, no RNA stage; Caudovirales; Podoviridae; Autographivirinae; T7likevirus","Common Name"="T7"]:0.0871226);
	tree bootstrap_21 = [&U] (((((Escherichia_virus_CarlSpitteler_extraction___host_dGTPase_inhibitor_CDS_translation[&Organism="Escherichia virus CarlSpitteler","Genetic Code"="Bacterial",Taxonomy="Viruses; Duplodnaviria; Heunggongvirae; Uroviricota; Caudoviricetes; Caudovirales; Autographiviridae; Studiervirinae; Berlinvirus; unclassified Berlinvirus"]:0.00536159,((Escherichia_virus_EmilieLinder_extraction___host_dGTPase_inhibitor_CDS_translation[&Organism="Escherichia_virus_NO16_24","Genetic Code"="Bacterial",Taxonomy="Viruses; Duplodnaviria; Heunggongvirae; Uroviricota; Caudoviricetes; Autographiviridae; Studiervirinae; Teseptimavirus"]:0.15547184,Escherichia_virus_AnnaIndermaur_extraction___host_dGTPase_inhibitor_CDS_translation[&Organism="Escherichia_virus_NO16_26","Genetic Code"="Bacterial",Taxonomy="Viruses; Duplodnaviria; Heunggongvirae; Uroviricota; Caudoviricetes; Autographiviridae; Studiervirinae; Teseptimavirus"]:0.08755846):0.09384294,Escherichia_virus_ErnstBeyeler_extraction___host_dGTPase_inhibitor_CDS_translation[&Organism="Escherichia virus ErnstBeyeler","Genetic Code"="Bacterial",Taxonomy="Viruses; Duplodnaviria; Heunggongvirae; Uroviricota; Caudoviricetes; Caudovirales; Autographiviridae; Studiervirinae; Berlinvirus; unclassified Berlinvirus"]:0.01428151):0.01600158):0.38821198,Enterobacteria_phage_T3_extraction___DUF2745_domain_containing_protein_CDS_translation[&Organism="Enterobacteria phage T3","Genetic Code"="Bacterial",Taxonomy="Viruses; Duplodnaviria; Heunggongvirae; Uroviricota; Caudoviricetes; Caudovirales; Autographiviridae; Studiervirinae; Teetrevirus; Escherichia virus T3"]:0.4186425):0.45700776,Escherichia_virus_ElsieAttenhofer_extraction___putative_host_dGTPase_inhibitor_CDS_translation[&Organism="Escherichia_virus_NN16_15","Genetic Code"="Bacterial",Taxonomy="Viruses; Duplodnaviria; Heunggongvirae; Uroviricota; Caudoviricetes; Autographiviridae; Studiervirinae; Kayfunavirus"]:1.0605935):0.74168699,Escherichia_virus_JacobBurckhardt_extraction___host_dGTPase_inhibitor_CDS_translation[&Organism="Escherichia virus JacobBurckhardt","Genetic Code"="Bacterial",Taxonomy="Viruses; Duplodnaviria; Heunggongvirae; Uroviricota; Caudoviricetes; Caudovirales; Autographiviridae; Studiervirinae; Teseptimavirus; unclassified Teseptimavirus"]:0.21792255):0.15028041,Enterobacteria_phage_T7_extraction___host_dGTPase_inhibitor_CDS_translation[&Organism="Enterobacteria phage T7","Genetic Code"="Bacterial",Taxonomy="Viruses; dsDNA viruses, no RNA stage; Caudovirales; Podoviridae; Autographivirinae; T7likevirus","Common Name"="T7"]:0.09385912,Escherichia_virus_MeretOppenheim_extraction___host_dGTPase_inhibitor_CDS_translation[&Organism="Escherichia_virus_PS58","Genetic Code"="Bacterial",Taxonomy="Viruses; Duplodnaviria; Heunggongvirae; Uroviricota; Caudoviricetes; Autographiviridae; Studiervirinae; Teseptimavirus"]:0.01930443);
	tree bootstrap_22 = [&U] ((((((Escherichia_virus_CarlSpitteler_extraction___host_dGTPase_inhibitor_CDS_translation[&Organism="Escherichia virus CarlSpitteler","Genetic Code"="Bacterial",Taxonomy="Viruses; Duplodnaviria; Heunggongvirae; Uroviricota; Caudoviricetes; Caudovirales; Autographiviridae; Studiervirinae; Berlinvirus; unclassified Berlinvirus"]:0.01232328,Escherichia_virus_ErnstBeyeler_extraction___host_dGTPase_inhibitor_CDS_translation[&Organism="Escherichia virus ErnstBeyeler","Genetic Code"="Bacterial",Taxonomy="Viruses; Duplodnaviria; Heunggongvirae; Uroviricota; Caudoviricetes; Caudovirales; Autographiviridae; Studiervirinae; Berlinvirus; unclassified Berlinvirus"]:0.02440605):0.04158639,(Escherichia_virus_AnnaIndermaur_extraction___host_dGTPase_inhibitor_CDS_translation[&Organism="Escherichia_virus_NO16_26","Genetic Code"="Bacterial",Taxonomy="Viruses; Duplodnaviria; Heunggongvirae; Uroviricota; Caudoviricetes; Autographiviridae; Studiervirinae; Teseptimavirus"]:0.07700232,Escherichia_virus_EmilieLinder_extraction___host_dGTPase_inhibitor_CDS_translation[&Organism="Escherichia_virus_NO16_24","Genetic Code"="Bacterial",Taxonomy="Viruses; Duplodnaviria; Heunggongvirae; Uroviricota; Caudoviricetes; Autographiviridae; Studiervirinae; Teseptimavirus"]:0.16908324):0.09111331):0.29788444,Enterobacteria_phage_T3_extraction___DUF2745_domain_containing_protein_CDS_translation[&Organism="Enterobacteria phage T3","Genetic Code"="Bacterial",Taxonomy="Viruses; Duplodnaviria; Heunggongvirae; Uroviricota; Caudoviricetes; Caudovirales; Autographiviridae; Studiervirinae; Teetrevirus; Escherichia virus T3"]:0.24803126):0.28371415,Escherichia_virus_ElsieAttenhofer_extraction___putative_host_dGTPase_inhibitor_CDS_translation[&Organism="Escherichia_virus_NN16_15","Genetic Code"="Bacterial",Taxonomy="Viruses; Duplodnaviria; Heunggongvirae; Uroviricota; Caudoviricetes; Autographiviridae; Studiervirinae; Kayfunavirus"]:1.31473161):0.55861613,Escherichia_virus_JacobBurckhardt_extraction___host_dGTPase_inhibitor_CDS_translation[&Organism="Escherichia virus JacobBurckhardt","Genetic Code"="Bacterial",Taxonomy="Viruses; Duplodnaviria; Heunggongvirae; Uroviricota; Caudoviricetes; Caudovirales; Autographiviridae; Studiervirinae; Teseptimavirus; unclassified Teseptimavirus"]:0.1388272):0.05001367,Enterobacteria_phage_T7_extraction___host_dGTPase_inhibitor_CDS_translation[&Organism="Enterobacteria phage T7","Genetic Code"="Bacterial",Taxonomy="Viruses; dsDNA viruses, no RNA stage; Caudovirales; Podoviridae; Autographivirinae; T7likevirus","Common Name"="T7"]:0.06112581,Escherichia_virus_MeretOppenheim_extraction___host_dGTPase_inhibitor_CDS_translation[&Organism="Escherichia_virus_PS58","Genetic Code"="Bacterial",Taxonomy="Viruses; Duplodnaviria; Heunggongvirae; Uroviricota; Caudoviricetes; Autographiviridae; Studiervirinae; Teseptimavirus"]:0.07977796);
	tree bootstrap_23 = [&U] (((((((Escherichia_virus_ErnstBeyeler_extraction___host_dGTPase_inhibitor_CDS_translation[&Organism="Escherichia virus ErnstBeyeler","Genetic Code"="Bacterial",Taxonomy="Viruses; Duplodnaviria; Heunggongvirae; Uroviricota; Caudoviricetes; Caudovirales; Autographiviridae; Studiervirinae; Berlinvirus; unclassified Berlinvirus"]:0.02433659,Escherichia_virus_CarlSpitteler_extraction___host_dGTPase_inhibitor_CDS_translation[&Organism="Escherichia virus CarlSpitteler","Genetic Code"="Bacterial",Taxonomy="Viruses; Duplodnaviria; Heunggongvirae; Uroviricota; Caudoviricetes; Caudovirales; Autographiviridae; Studiervirinae; Berlinvirus; unclassified Berlinvirus"]:0.04316855):0.04313812,Escherichia_virus_EmilieLinder_extraction___host_dGTPase_inhibitor_CDS_translation[&Organism="Escherichia_virus_NO16_24","Genetic Code"="Bacterial",Taxonomy="Viruses; Duplodnaviria; Heunggongvirae; Uroviricota; Caudoviricetes; Autographiviridae; Studiervirinae; Teseptimavirus"]:0.18928496):0.01640864,Escherichia_virus_AnnaIndermaur_extraction___host_dGTPase_inhibitor_CDS_translation[&Organism="Escherichia_virus_NO16_26","Genetic Code"="Bacterial",Taxonomy="Viruses; Duplodnaviria; Heunggongvirae; Uroviricota; Caudoviricetes; Autographiviridae; Studiervirinae; Teseptimavirus"]:0.16132735):0.0959095,Enterobacteria_phage_T3_extraction___DUF2745_domain_containing_protein_CDS_translation[&Organism="Enterobacteria phage T3","Genetic Code"="Bacterial",Taxonomy="Viruses; Duplodnaviria; Heunggongvirae; Uroviricota; Caudoviricetes; Caudovirales; Autographiviridae; Studiervirinae; Teetrevirus; Escherichia virus T3"]:0.21439857):0.28297771,Escherichia_virus_ElsieAttenhofer_extraction___putative_host_dGTPase_inhibitor_CDS_translation[&Organism="Escherichia_virus_NN16_15","Genetic Code"="Bacterial",Taxonomy="Viruses; Duplodnaviria; Heunggongvirae; Uroviricota; Caudoviricetes; Autographiviridae; Studiervirinae; Kayfunavirus"]:1.49149002):0.37721941,Escherichia_virus_JacobBurckhardt_extraction___host_dGTPase_inhibitor_CDS_translation[&Organism="Escherichia virus JacobBurckhardt","Genetic Code"="Bacterial",Taxonomy="Viruses; Duplodnaviria; Heunggongvirae; Uroviricota; Caudoviricetes; Caudovirales; Autographiviridae; Studiervirinae; Teseptimavirus; unclassified Teseptimavirus"]:0.10437229):0.12167303,Escherichia_virus_MeretOppenheim_extraction___host_dGTPase_inhibitor_CDS_translation[&Organism="Escherichia_virus_PS58","Genetic Code"="Bacterial",Taxonomy="Viruses; Duplodnaviria; Heunggongvirae; Uroviricota; Caudoviricetes; Autographiviridae; Studiervirinae; Teseptimavirus"]:0.04858779,Enterobacteria_phage_T7_extraction___host_dGTPase_inhibitor_CDS_translation[&Organism="Enterobacteria phage T7","Genetic Code"="Bacterial",Taxonomy="Viruses; dsDNA viruses, no RNA stage; Caudovirales; Podoviridae; Autographivirinae; T7likevirus","Common Name"="T7"]:0.04563901);
	tree bootstrap_24 = [&U] (((((((Escherichia_virus_CarlSpitteler_extraction___host_dGTPase_inhibitor_CDS_translation[&Organism="Escherichia virus CarlSpitteler","Genetic Code"="Bacterial",Taxonomy="Viruses; Duplodnaviria; Heunggongvirae; Uroviricota; Caudoviricetes; Caudovirales; Autographiviridae; Studiervirinae; Berlinvirus; unclassified Berlinvirus"]:0.0,Escherichia_virus_ErnstBeyeler_extraction___host_dGTPase_inhibitor_CDS_translation[&Organism="Escherichia virus ErnstBeyeler","Genetic Code"="Bacterial",Taxonomy="Viruses; Duplodnaviria; Heunggongvirae; Uroviricota; Caudoviricetes; Caudovirales; Autographiviridae; Studiervirinae; Berlinvirus; unclassified Berlinvirus"]:0.0):0.01165855,Escherichia_virus_EmilieLinder_extraction___host_dGTPase_inhibitor_CDS_translation[&Organism="Escherichia_virus_NO16_24","Genetic Code"="Bacterial",Taxonomy="Viruses; Duplodnaviria; Heunggongvirae; Uroviricota; Caudoviricetes; Autographiviridae; Studiervirinae; Teseptimavirus"]:0.08786315):0.01716183,Escherichia_virus_AnnaIndermaur_extraction___host_dGTPase_inhibitor_CDS_translation[&Organism="Escherichia_virus_NO16_26","Genetic Code"="Bacterial",Taxonomy="Viruses; Duplodnaviria; Heunggongvirae; Uroviricota; Caudoviricetes; Autographiviridae; Studiervirinae; Teseptimavirus"]:0.09168726):0.17065404,Enterobacteria_phage_T3_extraction___DUF2745_domain_containing_protein_CDS_translation[&Organism="Enterobacteria phage T3","Genetic Code"="Bacterial",Taxonomy="Viruses; Duplodnaviria; Heunggongvirae; Uroviricota; Caudoviricetes; Caudovirales; Autographiviridae; Studiervirinae; Teetrevirus; Escherichia virus T3"]:0.24863791):0.33505549,Escherichia_virus_ElsieAttenhofer_extraction___putative_host_dGTPase_inhibitor_CDS_translation[&Organism="Escherichia_virus_NN16_15","Genetic Code"="Bacterial",Taxonomy="Viruses; Duplodnaviria; Heunggongvirae; Uroviricota; Caudoviricetes; Autographiviridae; Studiervirinae; Kayfunavirus"]:1.42782309):0.44276847,Escherichia_virus_JacobBurckhardt_extraction___host_dGTPase_inhibitor_CDS_translation[&Organism="Escherichia virus JacobBurckhardt","Genetic Code"="Bacterial",Taxonomy="Viruses; Duplodnaviria; Heunggongvirae; Uroviricota; Caudoviricetes; Caudovirales; Autographiviridae; Studiervirinae; Teseptimavirus; unclassified Teseptimavirus"]:0.15570559):0.07398249,Escherichia_virus_MeretOppenheim_extraction___host_dGTPase_inhibitor_CDS_translation[&Organism="Escherichia_virus_PS58","Genetic Code"="Bacterial",Taxonomy="Viruses; Duplodnaviria; Heunggongvirae; Uroviricota; Caudoviricetes; Autographiviridae; Studiervirinae; Teseptimavirus"]:0.02714242,Enterobacteria_phage_T7_extraction___host_dGTPase_inhibitor_CDS_translation[&Organism="Enterobacteria phage T7","Genetic Code"="Bacterial",Taxonomy="Viruses; dsDNA viruses, no RNA stage; Caudovirales; Podoviridae; Autographivirinae; T7likevirus","Common Name"="T7"]:0.07311199);
	tree bootstrap_25 = [&U] ((((((Escherichia_virus_CarlSpitteler_extraction___host_dGTPase_inhibitor_CDS_translation[&Organism="Escherichia virus CarlSpitteler","Genetic Code"="Bacterial",Taxonomy="Viruses; Duplodnaviria; Heunggongvirae; Uroviricota; Caudoviricetes; Caudovirales; Autographiviridae; Studiervirinae; Berlinvirus; unclassified Berlinvirus"]:0.00245982,Escherichia_virus_ErnstBeyeler_extraction___host_dGTPase_inhibitor_CDS_translation[&Organism="Escherichia virus ErnstBeyeler","Genetic Code"="Bacterial",Taxonomy="Viruses; Duplodnaviria; Heunggongvirae; Uroviricota; Caudoviricetes; Caudovirales; Autographiviridae; Studiervirinae; Berlinvirus; unclassified Berlinvirus"]:0.02239319):0.04123601,(Escherichia_virus_AnnaIndermaur_extraction___host_dGTPase_inhibitor_CDS_translation[&Organism="Escherichia_virus_NO16_26","Genetic Code"="Bacterial",Taxonomy="Viruses; Duplodnaviria; Heunggongvirae; Uroviricota; Caudoviricetes; Autographiviridae; Studiervirinae; Teseptimavirus"]:0.09626869,Escherichia_virus_EmilieLinder_extraction___host_dGTPase_inhibitor_CDS_translation[&Organism="Escherichia_virus_NO16_24","Genetic Code"="Bacterial",Taxonomy="Viruses; Duplodnaviria; Heunggongvirae; Uroviricota; Caudoviricetes; Autographiviridae; Studiervirinae; Teseptimavirus"]:0.09578466):0.05550437):0.22176867,Enterobacteria_phage_T3_extraction___DUF2745_domain_containing_protein_CDS_translation[&Organism="Enterobacteria phage T3","Genetic Code"="Bacterial",Taxonomy="Viruses; Duplodnaviria; Heunggongvirae; Uroviricota; Caudoviricetes; Caudovirales; Autographiviridae; Studiervirinae; Teetrevirus; Escherichia virus T3"]:0.27051573):0.28768974,Escherichia_virus_ElsieAttenhofer_extraction___putative_host_dGTPase_inhibitor_CDS_translation[&Organism="Escherichia_virus_NN16_15","Genetic Code"="Bacterial",Taxonomy="Viruses; Duplodnaviria; Heunggongvirae; Uroviricota; Caudoviricetes; Autographiviridae; Studiervirinae; Kayfunavirus"]:1.39870753):0.4723519,Escherichia_virus_JacobBurckhardt_extraction___host_dGTPase_inhibitor_CDS_translation[&Organism="Escherichia virus JacobBurckhardt","Genetic Code"="Bacterial",Taxonomy="Viruses; Duplodnaviria; Heunggongvirae; Uroviricota; Caudoviricetes; Caudovirales; Autographiviridae; Studiervirinae; Teseptimavirus; unclassified Teseptimavirus"]:0.08922047):0.16584196,Escherichia_virus_MeretOppenheim_extraction___host_dGTPase_inhibitor_CDS_translation[&Organism="Escherichia_virus_PS58","Genetic Code"="Bacterial",Taxonomy="Viruses; Duplodnaviria; Heunggongvirae; Uroviricota; Caudoviricetes; Autographiviridae; Studiervirinae; Teseptimavirus"]:0.03273024,Enterobacteria_phage_T7_extraction___host_dGTPase_inhibitor_CDS_translation[&Organism="Enterobacteria phage T7","Genetic Code"="Bacterial",Taxonomy="Viruses; dsDNA viruses, no RNA stage; Caudovirales; Podoviridae; Autographivirinae; T7likevirus","Common Name"="T7"]:0.08658829);
	tree bootstrap_26 = [&U] ((((((Escherichia_virus_EmilieLinder_extraction___host_dGTPase_inhibitor_CDS_translation[&Organism="Escherichia_virus_NO16_24","Genetic Code"="Bacterial",Taxonomy="Viruses; Duplodnaviria; Heunggongvirae; Uroviricota; Caudoviricetes; Autographiviridae; Studiervirinae; Teseptimavirus"]:0.05749236,Escherichia_virus_AnnaIndermaur_extraction___host_dGTPase_inhibitor_CDS_translation[&Organism="Escherichia_virus_NO16_26","Genetic Code"="Bacterial",Taxonomy="Viruses; Duplodnaviria; Heunggongvirae; Uroviricota; Caudoviricetes; Autographiviridae; Studiervirinae; Teseptimavirus"]:0.10393697):0.03783057,(Escherichia_virus_CarlSpitteler_extraction___host_dGTPase_inhibitor_CDS_translation[&Organism="Escherichia virus CarlSpitteler","Genetic Code"="Bacterial",Taxonomy="Viruses; Duplodnaviria; Heunggongvirae; Uroviricota; Caudoviricetes; Caudovirales; Autographiviridae; Studiervirinae; Berlinvirus; unclassified Berlinvirus"]:0.01362859,Escherichia_virus_ErnstBeyeler_extraction___host_dGTPase_inhibitor_CDS_translation[&Organism="Escherichia virus ErnstBeyeler","Genetic Code"="Bacterial",Taxonomy="Viruses; Duplodnaviria; Heunggongvirae; Uroviricota; Caudoviricetes; Caudovirales; Autographiviridae; Studiervirinae; Berlinvirus; unclassified Berlinvirus"]:0.01918987):0.03252341):0.24770927,Enterobacteria_phage_T3_extraction___DUF2745_domain_containing_protein_CDS_translation[&Organism="Enterobacteria phage T3","Genetic Code"="Bacterial",Taxonomy="Viruses; Duplodnaviria; Heunggongvirae; Uroviricota; Caudoviricetes; Caudovirales; Autographiviridae; Studiervirinae; Teetrevirus; Escherichia virus T3"]:0.29774081):0.22024584,Escherichia_virus_ElsieAttenhofer_extraction___putative_host_dGTPase_inhibitor_CDS_translation[&Organism="Escherichia_virus_NN16_15","Genetic Code"="Bacterial",Taxonomy="Viruses; Duplodnaviria; Heunggongvirae; Uroviricota; Caudoviricetes; Autographiviridae; Studiervirinae; Kayfunavirus"]:1.45431399):0.36805665,Escherichia_virus_JacobBurckhardt_extraction___host_dGTPase_inhibitor_CDS_translation[&Organism="Escherichia virus JacobBurckhardt","Genetic Code"="Bacterial",Taxonomy="Viruses; Duplodnaviria; Heunggongvirae; Uroviricota; Caudoviricetes; Caudovirales; Autographiviridae; Studiervirinae; Teseptimavirus; unclassified Teseptimavirus"]:0.15553201):0.07703703,Enterobacteria_phage_T7_extraction___host_dGTPase_inhibitor_CDS_translation[&Organism="Enterobacteria phage T7","Genetic Code"="Bacterial",Taxonomy="Viruses; dsDNA viruses, no RNA stage; Caudovirales; Podoviridae; Autographivirinae; T7likevirus","Common Name"="T7"]:0.07475264,Escherichia_virus_MeretOppenheim_extraction___host_dGTPase_inhibitor_CDS_translation[&Organism="Escherichia_virus_PS58","Genetic Code"="Bacterial",Taxonomy="Viruses; Duplodnaviria; Heunggongvirae; Uroviricota; Caudoviricetes; Autographiviridae; Studiervirinae; Teseptimavirus"]:0.05453858);
	tree bootstrap_27 = [&U] ((((((Escherichia_virus_AnnaIndermaur_extraction___host_dGTPase_inhibitor_CDS_translation[&Organism="Escherichia_virus_NO16_26","Genetic Code"="Bacterial",Taxonomy="Viruses; Duplodnaviria; Heunggongvirae; Uroviricota; Caudoviricetes; Autographiviridae; Studiervirinae; Teseptimavirus"]:0.08043901,Escherichia_virus_EmilieLinder_extraction___host_dGTPase_inhibitor_CDS_translation[&Organism="Escherichia_virus_NO16_24","Genetic Code"="Bacterial",Taxonomy="Viruses; Duplodnaviria; Heunggongvirae; Uroviricota; Caudoviricetes; Autographiviridae; Studiervirinae; Teseptimavirus"]:0.11243676):0.04362737,(Escherichia_virus_CarlSpitteler_extraction___host_dGTPase_inhibitor_CDS_translation[&Organism="Escherichia virus CarlSpitteler","Genetic Code"="Bacterial",Taxonomy="Viruses; Duplodnaviria; Heunggongvirae; Uroviricota; Caudoviricetes; Caudovirales; Autographiviridae; Studiervirinae; Berlinvirus; unclassified Berlinvirus"]:0.00229748,Escherichia_virus_ErnstBeyeler_extraction___host_dGTPase_inhibitor_CDS_translation[&Organism="Escherichia virus ErnstBeyeler","Genetic Code"="Bacterial",Taxonomy="Viruses; Duplodnaviria; Heunggongvirae; Uroviricota; Caudoviricetes; Caudovirales; Autographiviridae; Studiervirinae; Berlinvirus; unclassified Berlinvirus"]:0.00887912):0.04802817):0.23129394,Enterobacteria_phage_T3_extraction___DUF2745_domain_containing_protein_CDS_translation[&Organism="Enterobacteria phage T3","Genetic Code"="Bacterial",Taxonomy="Viruses; Duplodnaviria; Heunggongvirae; Uroviricota; Caudoviricetes; Caudovirales; Autographiviridae; Studiervirinae; Teetrevirus; Escherichia virus T3"]:0.28950091):0.15294071,Escherichia_virus_ElsieAttenhofer_extraction___putative_host_dGTPase_inhibitor_CDS_translation[&Organism="Escherichia_virus_NN16_15","Genetic Code"="Bacterial",Taxonomy="Viruses; Duplodnaviria; Heunggongvirae; Uroviricota; Caudoviricetes; Autographiviridae; Studiervirinae; Kayfunavirus"]:1.52645861):0.3685802,Escherichia_virus_JacobBurckhardt_extraction___host_dGTPase_inhibitor_CDS_translation[&Organism="Escherichia virus JacobBurckhardt","Genetic Code"="Bacterial",Taxonomy="Viruses; Duplodnaviria; Heunggongvirae; Uroviricota; Caudoviricetes; Caudovirales; Autographiviridae; Studiervirinae; Teseptimavirus; unclassified Teseptimavirus"]:0.09891468):0.04207099,Escherichia_virus_MeretOppenheim_extraction___host_dGTPase_inhibitor_CDS_translation[&Organism="Escherichia_virus_PS58","Genetic Code"="Bacterial",Taxonomy="Viruses; Duplodnaviria; Heunggongvirae; Uroviricota; Caudoviricetes; Autographiviridae; Studiervirinae; Teseptimavirus"]:0.0532057,Enterobacteria_phage_T7_extraction___host_dGTPase_inhibitor_CDS_translation[&Organism="Enterobacteria phage T7","Genetic Code"="Bacterial",Taxonomy="Viruses; dsDNA viruses, no RNA stage; Caudovirales; Podoviridae; Autographivirinae; T7likevirus","Common Name"="T7"]:0.09239312);
	tree bootstrap_28 = [&U] ((((((Escherichia_virus_ErnstBeyeler_extraction___host_dGTPase_inhibitor_CDS_translation[&Organism="Escherichia virus ErnstBeyeler","Genetic Code"="Bacterial",Taxonomy="Viruses; Duplodnaviria; Heunggongvirae; Uroviricota; Caudoviricetes; Caudovirales; Autographiviridae; Studiervirinae; Berlinvirus; unclassified Berlinvirus"]:0.02504453,Escherichia_virus_CarlSpitteler_extraction___host_dGTPase_inhibitor_CDS_translation[&Organism="Escherichia virus CarlSpitteler","Genetic Code"="Bacterial",Taxonomy="Viruses; Duplodnaviria; Heunggongvirae; Uroviricota; Caudoviricetes; Caudovirales; Autographiviridae; Studiervirinae; Berlinvirus; unclassified Berlinvirus"]:0.03091982):0.01435759,(Escherichia_virus_AnnaIndermaur_extraction___host_dGTPase_inhibitor_CDS_translation[&Organism="Escherichia_virus_NO16_26","Genetic Code"="Bacterial",Taxonomy="Viruses; Duplodnaviria; Heunggongvirae; Uroviricota; Caudoviricetes; Autographiviridae; Studiervirinae; Teseptimavirus"]:0.05785518,Escherichia_virus_EmilieLinder_extraction___host_dGTPase_inhibitor_CDS_translation[&Organism="Escherichia_virus_NO16_24","Genetic Code"="Bacterial",Taxonomy="Viruses; Duplodnaviria; Heunggongvirae; Uroviricota; Caudoviricetes; Autographiviridae; Studiervirinae; Teseptimavirus"]:0.0445024):0.04047567):0.22144488,Enterobacteria_phage_T3_extraction___DUF2745_domain_containing_protein_CDS_translation[&Organism="Enterobacteria phage T3","Genetic Code"="Bacterial",Taxonomy="Viruses; Duplodnaviria; Heunggongvirae; Uroviricota; Caudoviricetes; Caudovirales; Autographiviridae; Studiervirinae; Teetrevirus; Escherichia virus T3"]:0.50438104):0.37163926,Escherichia_virus_ElsieAttenhofer_extraction___putative_host_dGTPase_inhibitor_CDS_translation[&Organism="Escherichia_virus_NN16_15","Genetic Code"="Bacterial",Taxonomy="Viruses; Duplodnaviria; Heunggongvirae; Uroviricota; Caudoviricetes; Autographiviridae; Studiervirinae; Kayfunavirus"]:1.29713728):0.48566392,Escherichia_virus_JacobBurckhardt_extraction___host_dGTPase_inhibitor_CDS_translation[&Organism="Escherichia virus JacobBurckhardt","Genetic Code"="Bacterial",Taxonomy="Viruses; Duplodnaviria; Heunggongvirae; Uroviricota; Caudoviricetes; Caudovirales; Autographiviridae; Studiervirinae; Teseptimavirus; unclassified Teseptimavirus"]:0.2455227):0.12863231,Escherichia_virus_MeretOppenheim_extraction___host_dGTPase_inhibitor_CDS_translation[&Organism="Escherichia_virus_PS58","Genetic Code"="Bacterial",Taxonomy="Viruses; Duplodnaviria; Heunggongvirae; Uroviricota; Caudoviricetes; Autographiviridae; Studiervirinae; Teseptimavirus"]:0.07879707,Enterobacteria_phage_T7_extraction___host_dGTPase_inhibitor_CDS_translation[&Organism="Enterobacteria phage T7","Genetic Code"="Bacterial",Taxonomy="Viruses; dsDNA viruses, no RNA stage; Caudovirales; Podoviridae; Autographivirinae; T7likevirus","Common Name"="T7"]:0.0624965);
	tree bootstrap_29 = [&U] ((((((Escherichia_virus_EmilieLinder_extraction___host_dGTPase_inhibitor_CDS_translation[&Organism="Escherichia_virus_NO16_24","Genetic Code"="Bacterial",Taxonomy="Viruses; Duplodnaviria; Heunggongvirae; Uroviricota; Caudoviricetes; Autographiviridae; Studiervirinae; Teseptimavirus"]:0.14047564,Escherichia_virus_AnnaIndermaur_extraction___host_dGTPase_inhibitor_CDS_translation[&Organism="Escherichia_virus_NO16_26","Genetic Code"="Bacterial",Taxonomy="Viruses; Duplodnaviria; Heunggongvirae; Uroviricota; Caudoviricetes; Autographiviridae; Studiervirinae; Teseptimavirus"]:0.03590551):0.0364955,(Escherichia_virus_CarlSpitteler_extraction___host_dGTPase_inhibitor_CDS_translation[&Organism="Escherichia virus CarlSpitteler","Genetic Code"="Bacterial",Taxonomy="Viruses; Duplodnaviria; Heunggongvirae; Uroviricota; Caudoviricetes; Caudovirales; Autographiviridae; Studiervirinae; Berlinvirus; unclassified Berlinvirus"]:0.00417411,Escherichia_virus_ErnstBeyeler_extraction___host_dGTPase_inhibitor_CDS_translation[&Organism="Escherichia virus ErnstBeyeler","Genetic Code"="Bacterial",Taxonomy="Viruses; Duplodnaviria; Heunggongvirae; Uroviricota; Caudoviricetes; Caudovirales; Autographiviridae; Studiervirinae; Berlinvirus; unclassified Berlinvirus"]:0.00687895):0.0410106):0.24861438,Enterobacteria_phage_T3_extraction___DUF2745_domain_containing_protein_CDS_translation[&Organism="Enterobacteria phage T3","Genetic Code"="Bacterial",Taxonomy="Viruses; Duplodnaviria; Heunggongvirae; Uroviricota; Caudoviricetes; Caudovirales; Autographiviridae; Studiervirinae; Teetrevirus; Escherichia virus T3"]:0.31429284):0.28175715,Escherichia_virus_ElsieAttenhofer_extraction___putative_host_dGTPase_inhibitor_CDS_translation[&Organism="Escherichia_virus_NN16_15","Genetic Code"="Bacterial",Taxonomy="Viruses; Duplodnaviria; Heunggongvirae; Uroviricota; Caudoviricetes; Autographiviridae; Studiervirinae; Kayfunavirus"]:1.37782373):0.49301981,Escherichia_virus_JacobBurckhardt_extraction___host_dGTPase_inhibitor_CDS_translation[&Organism="Escherichia virus JacobBurckhardt","Genetic Code"="Bacterial",Taxonomy="Viruses; Duplodnaviria; Heunggongvirae; Uroviricota; Caudoviricetes; Caudovirales; Autographiviridae; Studiervirinae; Teseptimavirus; unclassified Teseptimavirus"]:0.10659003):0.10396828,Escherichia_virus_MeretOppenheim_extraction___host_dGTPase_inhibitor_CDS_translation[&Organism="Escherichia_virus_PS58","Genetic Code"="Bacterial",Taxonomy="Viruses; Duplodnaviria; Heunggongvirae; Uroviricota; Caudoviricetes; Autographiviridae; Studiervirinae; Teseptimavirus"]:0.03503224,Enterobacteria_phage_T7_extraction___host_dGTPase_inhibitor_CDS_translation[&Organism="Enterobacteria phage T7","Genetic Code"="Bacterial",Taxonomy="Viruses; dsDNA viruses, no RNA stage; Caudovirales; Podoviridae; Autographivirinae; T7likevirus","Common Name"="T7"]:0.10703562);
	tree bootstrap_30 = [&U] ((((((Escherichia_virus_ErnstBeyeler_extraction___host_dGTPase_inhibitor_CDS_translation[&Organism="Escherichia virus ErnstBeyeler","Genetic Code"="Bacterial",Taxonomy="Viruses; Duplodnaviria; Heunggongvirae; Uroviricota; Caudoviricetes; Caudovirales; Autographiviridae; Studiervirinae; Berlinvirus; unclassified Berlinvirus"]:0.01045045,Escherichia_virus_CarlSpitteler_extraction___host_dGTPase_inhibitor_CDS_translation[&Organism="Escherichia virus CarlSpitteler","Genetic Code"="Bacterial",Taxonomy="Viruses; Duplodnaviria; Heunggongvirae; Uroviricota; Caudoviricetes; Caudovirales; Autographiviridae; Studiervirinae; Berlinvirus; unclassified Berlinvirus"]:0.0128852):0.03060307,(Escherichia_virus_EmilieLinder_extraction___host_dGTPase_inhibitor_CDS_translation[&Organism="Escherichia_virus_NO16_24","Genetic Code"="Bacterial",Taxonomy="Viruses; Duplodnaviria; Heunggongvirae; Uroviricota; Caudoviricetes; Autographiviridae; Studiervirinae; Teseptimavirus"]:0.18556205,Escherichia_virus_AnnaIndermaur_extraction___host_dGTPase_inhibitor_CDS_translation[&Organism="Escherichia_virus_NO16_26","Genetic Code"="Bacterial",Taxonomy="Viruses; Duplodnaviria; Heunggongvirae; Uroviricota; Caudoviricetes; Autographiviridae; Studiervirinae; Teseptimavirus"]:0.10360978):0.05221803):0.18793473,Enterobacteria_phage_T3_extraction___DUF2745_domain_containing_protein_CDS_translation[&Organism="Enterobacteria phage T3","Genetic Code"="Bacterial",Taxonomy="Viruses; Duplodnaviria; Heunggongvirae; Uroviricota; Caudoviricetes; Caudovirales; Autographiviridae; Studiervirinae; Teetrevirus; Escherichia virus T3"]:0.4438577):0.27728028,Escherichia_virus_ElsieAttenhofer_extraction___putative_host_dGTPase_inhibitor_CDS_translation[&Organism="Escherichia_virus_NN16_15","Genetic Code"="Bacterial",Taxonomy="Viruses; Duplodnaviria; Heunggongvirae; Uroviricota; Caudoviricetes; Autographiviridae; Studiervirinae; Kayfunavirus"]:1.38968231):0.4802361,Escherichia_virus_JacobBurckhardt_extraction___host_dGTPase_inhibitor_CDS_translation[&Organism="Escherichia virus JacobBurckhardt","Genetic Code"="Bacterial",Taxonomy="Viruses; Duplodnaviria; Heunggongvirae; Uroviricota; Caudoviricetes; Caudovirales; Autographiviridae; Studiervirinae; Teseptimavirus; unclassified Teseptimavirus"]:0.10504552):0.06731823,Enterobacteria_phage_T7_extraction___host_dGTPase_inhibitor_CDS_translation[&Organism="Enterobacteria phage T7","Genetic Code"="Bacterial",Taxonomy="Viruses; dsDNA viruses, no RNA stage; Caudovirales; Podoviridae; Autographivirinae; T7likevirus","Common Name"="T7"]:0.09825434,Escherichia_virus_MeretOppenheim_extraction___host_dGTPase_inhibitor_CDS_translation[&Organism="Escherichia_virus_PS58","Genetic Code"="Bacterial",Taxonomy="Viruses; Duplodnaviria; Heunggongvirae; Uroviricota; Caudoviricetes; Autographiviridae; Studiervirinae; Teseptimavirus"]:0.08212672);
	tree bootstrap_31 = [&U] ((((((Escherichia_virus_CarlSpitteler_extraction___host_dGTPase_inhibitor_CDS_translation[&Organism="Escherichia virus CarlSpitteler","Genetic Code"="Bacterial",Taxonomy="Viruses; Duplodnaviria; Heunggongvirae; Uroviricota; Caudoviricetes; Caudovirales; Autographiviridae; Studiervirinae; Berlinvirus; unclassified Berlinvirus"]:0.00893646,Escherichia_virus_ErnstBeyeler_extraction___host_dGTPase_inhibitor_CDS_translation[&Organism="Escherichia virus ErnstBeyeler","Genetic Code"="Bacterial",Taxonomy="Viruses; Duplodnaviria; Heunggongvirae; Uroviricota; Caudoviricetes; Caudovirales; Autographiviridae; Studiervirinae; Berlinvirus; unclassified Berlinvirus"]:0.01406709):0.00710554,(Escherichia_virus_EmilieLinder_extraction___host_dGTPase_inhibitor_CDS_translation[&Organism="Escherichia_virus_NO16_24","Genetic Code"="Bacterial",Taxonomy="Viruses; Duplodnaviria; Heunggongvirae; Uroviricota; Caudoviricetes; Autographiviridae; Studiervirinae; Teseptimavirus"]:0.21233375,Escherichia_virus_AnnaIndermaur_extraction___host_dGTPase_inhibitor_CDS_translation[&Organism="Escherichia_virus_NO16_26","Genetic Code"="Bacterial",Taxonomy="Viruses; Duplodnaviria; Heunggongvirae; Uroviricota; Caudoviricetes; Autographiviridae; Studiervirinae; Teseptimavirus"]:0.06225823):0.0402425):0.09802152,Enterobacteria_phage_T3_extraction___DUF2745_domain_containing_protein_CDS_translation[&Organism="Enterobacteria phage T3","Genetic Code"="Bacterial",Taxonomy="Viruses; Duplodnaviria; Heunggongvirae; Uroviricota; Caudoviricetes; Caudovirales; Autographiviridae; Studiervirinae; Teetrevirus; Escherichia virus T3"]:0.23278865):0.32080119,Escherichia_virus_ElsieAttenhofer_extraction___putative_host_dGTPase_inhibitor_CDS_translation[&Organism="Escherichia_virus_NN16_15","Genetic Code"="Bacterial",Taxonomy="Viruses; Duplodnaviria; Heunggongvirae; Uroviricota; Caudoviricetes; Autographiviridae; Studiervirinae; Kayfunavirus"]:1.4779366):0.37777388,Escherichia_virus_JacobBurckhardt_extraction___host_dGTPase_inhibitor_CDS_translation[&Organism="Escherichia virus JacobBurckhardt","Genetic Code"="Bacterial",Taxonomy="Viruses; Duplodnaviria; Heunggongvirae; Uroviricota; Caudoviricetes; Caudovirales; Autographiviridae; Studiervirinae; Teseptimavirus; unclassified Teseptimavirus"]:0.10782258):0.1333232,Enterobacteria_phage_T7_extraction___host_dGTPase_inhibitor_CDS_translation[&Organism="Enterobacteria phage T7","Genetic Code"="Bacterial",Taxonomy="Viruses; dsDNA viruses, no RNA stage; Caudovirales; Podoviridae; Autographivirinae; T7likevirus","Common Name"="T7"]:0.06583845,Escherichia_virus_MeretOppenheim_extraction___host_dGTPase_inhibitor_CDS_translation[&Organism="Escherichia_virus_PS58","Genetic Code"="Bacterial",Taxonomy="Viruses; Duplodnaviria; Heunggongvirae; Uroviricota; Caudoviricetes; Autographiviridae; Studiervirinae; Teseptimavirus"]:0.06917807);
	tree bootstrap_32 = [&U] ((((((Escherichia_virus_CarlSpitteler_extraction___host_dGTPase_inhibitor_CDS_translation[&Organism="Escherichia virus CarlSpitteler","Genetic Code"="Bacterial",Taxonomy="Viruses; Duplodnaviria; Heunggongvirae; Uroviricota; Caudoviricetes; Caudovirales; Autographiviridae; Studiervirinae; Berlinvirus; unclassified Berlinvirus"]:0.02257954,Escherichia_virus_ErnstBeyeler_extraction___host_dGTPase_inhibitor_CDS_translation[&Organism="Escherichia virus ErnstBeyeler","Genetic Code"="Bacterial",Taxonomy="Viruses; Duplodnaviria; Heunggongvirae; Uroviricota; Caudoviricetes; Caudovirales; Autographiviridae; Studiervirinae; Berlinvirus; unclassified Berlinvirus"]:0.01019094):0.02078204,(Escherichia_virus_AnnaIndermaur_extraction___host_dGTPase_inhibitor_CDS_translation[&Organism="Escherichia_virus_NO16_26","Genetic Code"="Bacterial",Taxonomy="Viruses; Duplodnaviria; Heunggongvirae; Uroviricota; Caudoviricetes; Autographiviridae; Studiervirinae; Teseptimavirus"]:0.05699769,Escherichia_virus_EmilieLinder_extraction___host_dGTPase_inhibitor_CDS_translation[&Organism="Escherichia_virus_NO16_24","Genetic Code"="Bacterial",Taxonomy="Viruses; Duplodnaviria; Heunggongvirae; Uroviricota; Caudoviricetes; Autographiviridae; Studiervirinae; Teseptimavirus"]:0.0587582):0.03456995):0.0989734,Enterobacteria_phage_T3_extraction___DUF2745_domain_containing_protein_CDS_translation[&Organism="Enterobacteria phage T3","Genetic Code"="Bacterial",Taxonomy="Viruses; Duplodnaviria; Heunggongvirae; Uroviricota; Caudoviricetes; Caudovirales; Autographiviridae; Studiervirinae; Teetrevirus; Escherichia virus T3"]:0.36400342):0.32436776,Escherichia_virus_ElsieAttenhofer_extraction___putative_host_dGTPase_inhibitor_CDS_translation[&Organism="Escherichia_virus_NN16_15","Genetic Code"="Bacterial",Taxonomy="Viruses; Duplodnaviria; Heunggongvirae; Uroviricota; Caudoviricetes; Autographiviridae; Studiervirinae; Kayfunavirus"]:1.4722962):0.42617745,Escherichia_virus_JacobBurckhardt_extraction___host_dGTPase_inhibitor_CDS_translation[&Organism="Escherichia virus JacobBurckhardt","Genetic Code"="Bacterial",Taxonomy="Viruses; Duplodnaviria; Heunggongvirae; Uroviricota; Caudoviricetes; Caudovirales; Autographiviridae; Studiervirinae; Teseptimavirus; unclassified Teseptimavirus"]:0.087232):0.06424237,Escherichia_virus_MeretOppenheim_extraction___host_dGTPase_inhibitor_CDS_translation[&Organism="Escherichia_virus_PS58","Genetic Code"="Bacterial",Taxonomy="Viruses; Duplodnaviria; Heunggongvirae; Uroviricota; Caudoviricetes; Autographiviridae; Studiervirinae; Teseptimavirus"]:0.03590227,Enterobacteria_phage_T7_extraction___host_dGTPase_inhibitor_CDS_translation[&Organism="Enterobacteria phage T7","Genetic Code"="Bacterial",Taxonomy="Viruses; dsDNA viruses, no RNA stage; Caudovirales; Podoviridae; Autographivirinae; T7likevirus","Common Name"="T7"]:0.09478188);
	tree bootstrap_33 = [&U] ((((((Escherichia_virus_EmilieLinder_extraction___host_dGTPase_inhibitor_CDS_translation[&Organism="Escherichia_virus_NO16_24","Genetic Code"="Bacterial",Taxonomy="Viruses; Duplodnaviria; Heunggongvirae; Uroviricota; Caudoviricetes; Autographiviridae; Studiervirinae; Teseptimavirus"]:0.18914778,Escherichia_virus_AnnaIndermaur_extraction___host_dGTPase_inhibitor_CDS_translation[&Organism="Escherichia_virus_NO16_26","Genetic Code"="Bacterial",Taxonomy="Viruses; Duplodnaviria; Heunggongvirae; Uroviricota; Caudoviricetes; Autographiviridae; Studiervirinae; Teseptimavirus"]:0.05645242):0.06802655,(Escherichia_virus_ErnstBeyeler_extraction___host_dGTPase_inhibitor_CDS_translation[&Organism="Escherichia virus ErnstBeyeler","Genetic Code"="Bacterial",Taxonomy="Viruses; Duplodnaviria; Heunggongvirae; Uroviricota; Caudoviricetes; Caudovirales; Autographiviridae; Studiervirinae; Berlinvirus; unclassified Berlinvirus"]:0.01766002,Escherichia_virus_CarlSpitteler_extraction___host_dGTPase_inhibitor_CDS_translation[&Organism="Escherichia virus CarlSpitteler","Genetic Code"="Bacterial",Taxonomy="Viruses; Duplodnaviria; Heunggongvirae; Uroviricota; Caudoviricetes; Caudovirales; Autographiviridae; Studiervirinae; Berlinvirus; unclassified Berlinvirus"]:0.01776742):0.02044911):0.27087423,Enterobacteria_phage_T3_extraction___DUF2745_domain_containing_protein_CDS_translation[&Organism="Enterobacteria phage T3","Genetic Code"="Bacterial",Taxonomy="Viruses; Duplodnaviria; Heunggongvirae; Uroviricota; Caudoviricetes; Caudovirales; Autographiviridae; Studiervirinae; Teetrevirus; Escherichia virus T3"]:0.31609409):0.22228916,Escherichia_virus_ElsieAttenhofer_extraction___putative_host_dGTPase_inhibitor_CDS_translation[&Organism="Escherichia_virus_NN16_15","Genetic Code"="Bacterial",Taxonomy="Viruses; Duplodnaviria; Heunggongvirae; Uroviricota; Caudoviricetes; Autographiviridae; Studiervirinae; Kayfunavirus"]:1.40437785):0.41795004,Escherichia_virus_JacobBurckhardt_extraction___host_dGTPase_inhibitor_CDS_translation[&Organism="Escherichia virus JacobBurckhardt","Genetic Code"="Bacterial",Taxonomy="Viruses; Duplodnaviria; Heunggongvirae; Uroviricota; Caudoviricetes; Caudovirales; Autographiviridae; Studiervirinae; Teseptimavirus; unclassified Teseptimavirus"]:0.11586507):0.08747096,Enterobacteria_phage_T7_extraction___host_dGTPase_inhibitor_CDS_translation[&Organism="Enterobacteria phage T7","Genetic Code"="Bacterial",Taxonomy="Viruses; dsDNA viruses, no RNA stage; Caudovirales; Podoviridae; Autographivirinae; T7likevirus","Common Name"="T7"]:0.12234641,Escherichia_virus_MeretOppenheim_extraction___host_dGTPase_inhibitor_CDS_translation[&Organism="Escherichia_virus_PS58","Genetic Code"="Bacterial",Taxonomy="Viruses; Duplodnaviria; Heunggongvirae; Uroviricota; Caudoviricetes; Autographiviridae; Studiervirinae; Teseptimavirus"]:0.09040427);
	tree bootstrap_34 = [&U] ((((((Escherichia_virus_EmilieLinder_extraction___host_dGTPase_inhibitor_CDS_translation[&Organism="Escherichia_virus_NO16_24","Genetic Code"="Bacterial",Taxonomy="Viruses; Duplodnaviria; Heunggongvirae; Uroviricota; Caudoviricetes; Autographiviridae; Studiervirinae; Teseptimavirus"]:0.14076595,Escherichia_virus_AnnaIndermaur_extraction___host_dGTPase_inhibitor_CDS_translation[&Organism="Escherichia_virus_NO16_26","Genetic Code"="Bacterial",Taxonomy="Viruses; Duplodnaviria; Heunggongvirae; Uroviricota; Caudoviricetes; Autographiviridae; Studiervirinae; Teseptimavirus"]:0.02707011):0.02540694,(Escherichia_virus_CarlSpitteler_extraction___host_dGTPase_inhibitor_CDS_translation[&Organism="Escherichia virus CarlSpitteler","Genetic Code"="Bacterial",Taxonomy="Viruses; Duplodnaviria; Heunggongvirae; Uroviricota; Caudoviricetes; Caudovirales; Autographiviridae; Studiervirinae; Berlinvirus; unclassified Berlinvirus"]:0.00436545,Escherichia_virus_ErnstBeyeler_extraction___host_dGTPase_inhibitor_CDS_translation[&Organism="Escherichia virus ErnstBeyeler","Genetic Code"="Bacterial",Taxonomy="Viruses; Duplodnaviria; Heunggongvirae; Uroviricota; Caudoviricetes; Caudovirales; Autographiviridae; Studiervirinae; Berlinvirus; unclassified Berlinvirus"]:0.01787079):0.04849748):0.20574776,Enterobacteria_phage_T3_extraction___DUF2745_domain_containing_protein_CDS_translation[&Organism="Enterobacteria phage T3","Genetic Code"="Bacterial",Taxonomy="Viruses; Duplodnaviria; Heunggongvirae; Uroviricota; Caudoviricetes; Caudovirales; Autographiviridae; Studiervirinae; Teetrevirus; Escherichia virus T3"]:0.34181246):0.28290742,Escherichia_virus_ElsieAttenhofer_extraction___putative_host_dGTPase_inhibitor_CDS_translation[&Organism="Escherichia_virus_NN16_15","Genetic Code"="Bacterial",Taxonomy="Viruses; Duplodnaviria; Heunggongvirae; Uroviricota; Caudoviricetes; Autographiviridae; Studiervirinae; Kayfunavirus"]:1.37627341):0.30382719,Escherichia_virus_JacobBurckhardt_extraction___host_dGTPase_inhibitor_CDS_translation[&Organism="Escherichia virus JacobBurckhardt","Genetic Code"="Bacterial",Taxonomy="Viruses; Duplodnaviria; Heunggongvirae; Uroviricota; Caudoviricetes; Caudovirales; Autographiviridae; Studiervirinae; Teseptimavirus; unclassified Teseptimavirus"]:0.19599746):0.13370403,Enterobacteria_phage_T7_extraction___host_dGTPase_inhibitor_CDS_translation[&Organism="Enterobacteria phage T7","Genetic Code"="Bacterial",Taxonomy="Viruses; dsDNA viruses, no RNA stage; Caudovirales; Podoviridae; Autographivirinae; T7likevirus","Common Name"="T7"]:0.06272667,Escherichia_virus_MeretOppenheim_extraction___host_dGTPase_inhibitor_CDS_translation[&Organism="Escherichia_virus_PS58","Genetic Code"="Bacterial",Taxonomy="Viruses; Duplodnaviria; Heunggongvirae; Uroviricota; Caudoviricetes; Autographiviridae; Studiervirinae; Teseptimavirus"]:0.0999093);
	tree bootstrap_35 = [&U] ((((((Escherichia_virus_CarlSpitteler_extraction___host_dGTPase_inhibitor_CDS_translation[&Organism="Escherichia virus CarlSpitteler","Genetic Code"="Bacterial",Taxonomy="Viruses; Duplodnaviria; Heunggongvirae; Uroviricota; Caudoviricetes; Caudovirales; Autographiviridae; Studiervirinae; Berlinvirus; unclassified Berlinvirus"]:0.0,Escherichia_virus_ErnstBeyeler_extraction___host_dGTPase_inhibitor_CDS_translation[&Organism="Escherichia virus ErnstBeyeler","Genetic Code"="Bacterial",Taxonomy="Viruses; Duplodnaviria; Heunggongvirae; Uroviricota; Caudoviricetes; Caudovirales; Autographiviridae; Studiervirinae; Berlinvirus; unclassified Berlinvirus"]:0.0):0.0532836,(Escherichia_virus_EmilieLinder_extraction___host_dGTPase_inhibitor_CDS_translation[&Organism="Escherichia_virus_NO16_24","Genetic Code"="Bacterial",Taxonomy="Viruses; Duplodnaviria; Heunggongvirae; Uroviricota; Caudoviricetes; Autographiviridae; Studiervirinae; Teseptimavirus"]:0.12760427,Escherichia_virus_AnnaIndermaur_extraction___host_dGTPase_inhibitor_CDS_translation[&Organism="Escherichia_virus_NO16_26","Genetic Code"="Bacterial",Taxonomy="Viruses; Duplodnaviria; Heunggongvirae; Uroviricota; Caudoviricetes; Autographiviridae; Studiervirinae; Teseptimavirus"]:0.07528043):0.02664383):0.26426758,Enterobacteria_phage_T3_extraction___DUF2745_domain_containing_protein_CDS_translation[&Organism="Enterobacteria phage T3","Genetic Code"="Bacterial",Taxonomy="Viruses; Duplodnaviria; Heunggongvirae; Uroviricota; Caudoviricetes; Caudovirales; Autographiviridae; Studiervirinae; Teetrevirus; Escherichia virus T3"]:0.25588417):0.33923672,Escherichia_virus_ElsieAttenhofer_extraction___putative_host_dGTPase_inhibitor_CDS_translation[&Organism="Escherichia_virus_NN16_15","Genetic Code"="Bacterial",Taxonomy="Viruses; Duplodnaviria; Heunggongvirae; Uroviricota; Caudoviricetes; Autographiviridae; Studiervirinae; Kayfunavirus"]:1.32525474):0.53825567,Escherichia_virus_JacobBurckhardt_extraction___host_dGTPase_inhibitor_CDS_translation[&Organism="Escherichia virus JacobBurckhardt","Genetic Code"="Bacterial",Taxonomy="Viruses; Duplodnaviria; Heunggongvirae; Uroviricota; Caudoviricetes; Caudovirales; Autographiviridae; Studiervirinae; Teseptimavirus; unclassified Teseptimavirus"]:0.14505269):0.04891477,Enterobacteria_phage_T7_extraction___host_dGTPase_inhibitor_CDS_translation[&Organism="Enterobacteria phage T7","Genetic Code"="Bacterial",Taxonomy="Viruses; dsDNA viruses, no RNA stage; Caudovirales; Podoviridae; Autographivirinae; T7likevirus","Common Name"="T7"]:0.08458802,Escherichia_virus_MeretOppenheim_extraction___host_dGTPase_inhibitor_CDS_translation[&Organism="Escherichia_virus_PS58","Genetic Code"="Bacterial",Taxonomy="Viruses; Duplodnaviria; Heunggongvirae; Uroviricota; Caudoviricetes; Autographiviridae; Studiervirinae; Teseptimavirus"]:0.080055);
	tree bootstrap_36 = [&U] ((((((Escherichia_virus_CarlSpitteler_extraction___host_dGTPase_inhibitor_CDS_translation[&Organism="Escherichia virus CarlSpitteler","Genetic Code"="Bacterial",Taxonomy="Viruses; Duplodnaviria; Heunggongvirae; Uroviricota; Caudoviricetes; Caudovirales; Autographiviridae; Studiervirinae; Berlinvirus; unclassified Berlinvirus"]:0.03409174,Escherichia_virus_ErnstBeyeler_extraction___host_dGTPase_inhibitor_CDS_translation[&Organism="Escherichia virus ErnstBeyeler","Genetic Code"="Bacterial",Taxonomy="Viruses; Duplodnaviria; Heunggongvirae; Uroviricota; Caudoviricetes; Caudovirales; Autographiviridae; Studiervirinae; Berlinvirus; unclassified Berlinvirus"]:0.01041288):0.05173653,(Escherichia_virus_AnnaIndermaur_extraction___host_dGTPase_inhibitor_CDS_translation[&Organism="Escherichia_virus_NO16_26","Genetic Code"="Bacterial",Taxonomy="Viruses; Duplodnaviria; Heunggongvirae; Uroviricota; Caudoviricetes; Autographiviridae; Studiervirinae; Teseptimavirus"]:0.0625168,Escherichia_virus_EmilieLinder_extraction___host_dGTPase_inhibitor_CDS_translation[&Organism="Escherichia_virus_NO16_24","Genetic Code"="Bacterial",Taxonomy="Viruses; Duplodnaviria; Heunggongvirae; Uroviricota; Caudoviricetes; Autographiviridae; Studiervirinae; Teseptimavirus"]:0.10288459):0.07012778):0.19364404,Enterobacteria_phage_T3_extraction___DUF2745_domain_containing_protein_CDS_translation[&Organism="Enterobacteria phage T3","Genetic Code"="Bacterial",Taxonomy="Viruses; Duplodnaviria; Heunggongvirae; Uroviricota; Caudoviricetes; Caudovirales; Autographiviridae; Studiervirinae; Teetrevirus; Escherichia virus T3"]:0.25722966):0.35761737,Escherichia_virus_ElsieAttenhofer_extraction___putative_host_dGTPase_inhibitor_CDS_translation[&Organism="Escherichia_virus_NN16_15","Genetic Code"="Bacterial",Taxonomy="Viruses; Duplodnaviria; Heunggongvirae; Uroviricota; Caudoviricetes; Autographiviridae; Studiervirinae; Kayfunavirus"]:1.31921382):0.27957007,Escherichia_virus_JacobBurckhardt_extraction___host_dGTPase_inhibitor_CDS_translation[&Organism="Escherichia virus JacobBurckhardt","Genetic Code"="Bacterial",Taxonomy="Viruses; Duplodnaviria; Heunggongvirae; Uroviricota; Caudoviricetes; Caudovirales; Autographiviridae; Studiervirinae; Teseptimavirus; unclassified Teseptimavirus"]:0.13638286):0.0658359,Escherichia_virus_MeretOppenheim_extraction___host_dGTPase_inhibitor_CDS_translation[&Organism="Escherichia_virus_PS58","Genetic Code"="Bacterial",Taxonomy="Viruses; Duplodnaviria; Heunggongvirae; Uroviricota; Caudoviricetes; Autographiviridae; Studiervirinae; Teseptimavirus"]:0.02612872,Enterobacteria_phage_T7_extraction___host_dGTPase_inhibitor_CDS_translation[&Organism="Enterobacteria phage T7","Genetic Code"="Bacterial",Taxonomy="Viruses; dsDNA viruses, no RNA stage; Caudovirales; Podoviridae; Autographivirinae; T7likevirus","Common Name"="T7"]:0.07647921);
	tree bootstrap_37 = [&U] (((((((Escherichia_virus_AnnaIndermaur_extraction___host_dGTPase_inhibitor_CDS_translation[&Organism="Escherichia_virus_NO16_26","Genetic Code"="Bacterial",Taxonomy="Viruses; Duplodnaviria; Heunggongvirae; Uroviricota; Caudoviricetes; Autographiviridae; Studiervirinae; Teseptimavirus"]:0.12451814,Escherichia_virus_EmilieLinder_extraction___host_dGTPase_inhibitor_CDS_translation[&Organism="Escherichia_virus_NO16_24","Genetic Code"="Bacterial",Taxonomy="Viruses; Duplodnaviria; Heunggongvirae; Uroviricota; Caudoviricetes; Autographiviridae; Studiervirinae; Teseptimavirus"]:0.09136307):0.08882095,Escherichia_virus_ErnstBeyeler_extraction___host_dGTPase_inhibitor_CDS_translation[&Organism="Escherichia virus ErnstBeyeler","Genetic Code"="Bacterial",Taxonomy="Viruses; Duplodnaviria; Heunggongvirae; Uroviricota; Caudoviricetes; Caudovirales; Autographiviridae; Studiervirinae; Berlinvirus; unclassified Berlinvirus"]:0.0089771):0.01178815,Escherichia_virus_CarlSpitteler_extraction___host_dGTPase_inhibitor_CDS_translation[&Organism="Escherichia virus CarlSpitteler","Genetic Code"="Bacterial",Taxonomy="Viruses; Duplodnaviria; Heunggongvirae; Uroviricota; Caudoviricetes; Caudovirales; Autographiviridae; Studiervirinae; Berlinvirus; unclassified Berlinvirus"]:0.01456983):0.22613269,Enterobacteria_phage_T3_extraction___DUF2745_domain_containing_protein_CDS_translation[&Organism="Enterobacteria phage T3","Genetic Code"="Bacterial",Taxonomy="Viruses; Duplodnaviria; Heunggongvirae; Uroviricota; Caudoviricetes; Caudovirales; Autographiviridae; Studiervirinae; Teetrevirus; Escherichia virus T3"]:0.41498693):0.23511832,Escherichia_virus_ElsieAttenhofer_extraction___putative_host_dGTPase_inhibitor_CDS_translation[&Organism="Escherichia_virus_NN16_15","Genetic Code"="Bacterial",Taxonomy="Viruses; Duplodnaviria; Heunggongvirae; Uroviricota; Caudoviricetes; Autographiviridae; Studiervirinae; Kayfunavirus"]:1.41130299):0.45483205,Escherichia_virus_JacobBurckhardt_extraction___host_dGTPase_inhibitor_CDS_translation[&Organism="Escherichia virus JacobBurckhardt","Genetic Code"="Bacterial",Taxonomy="Viruses; Duplodnaviria; Heunggongvirae; Uroviricota; Caudoviricetes; Caudovirales; Autographiviridae; Studiervirinae; Teseptimavirus; unclassified Teseptimavirus"]:0.11885485):0.08266579,Escherichia_virus_MeretOppenheim_extraction___host_dGTPase_inhibitor_CDS_translation[&Organism="Escherichia_virus_PS58","Genetic Code"="Bacterial",Taxonomy="Viruses; Duplodnaviria; Heunggongvirae; Uroviricota; Caudoviricetes; Autographiviridae; Studiervirinae; Teseptimavirus"]:0.06254149,Enterobacteria_phage_T7_extraction___host_dGTPase_inhibitor_CDS_translation[&Organism="Enterobacteria phage T7","Genetic Code"="Bacterial",Taxonomy="Viruses; dsDNA viruses, no RNA stage; Caudovirales; Podoviridae; Autographivirinae; T7likevirus","Common Name"="T7"]:0.06940226);
	tree bootstrap_38 = [&U] (((((Escherichia_virus_CarlSpitteler_extraction___host_dGTPase_inhibitor_CDS_translation[&Organism="Escherichia virus CarlSpitteler","Genetic Code"="Bacterial",Taxonomy="Viruses; Duplodnaviria; Heunggongvirae; Uroviricota; Caudoviricetes; Caudovirales; Autographiviridae; Studiervirinae; Berlinvirus; unclassified Berlinvirus"]:0.0164672,((Escherichia_virus_EmilieLinder_extraction___host_dGTPase_inhibitor_CDS_translation[&Organism="Escherichia_virus_NO16_24","Genetic Code"="Bacterial",Taxonomy="Viruses; Duplodnaviria; Heunggongvirae; Uroviricota; Caudoviricetes; Autographiviridae; Studiervirinae; Teseptimavirus"]:0.09176219,Escherichia_virus_AnnaIndermaur_extraction___host_dGTPase_inhibitor_CDS_translation[&Organism="Escherichia_virus_NO16_26","Genetic Code"="Bacterial",Taxonomy="Viruses; Duplodnaviria; Heunggongvirae; Uroviricota; Caudoviricetes; Autographiviridae; Studiervirinae; Teseptimavirus"]:0.10188854):0.05418238,Escherichia_virus_ErnstBeyeler_extraction___host_dGTPase_inhibitor_CDS_translation[&Organism="Escherichia virus ErnstBeyeler","Genetic Code"="Bacterial",Taxonomy="Viruses; Duplodnaviria; Heunggongvirae; Uroviricota; Caudoviricetes; Caudovirales; Autographiviridae; Studiervirinae; Berlinvirus; unclassified Berlinvirus"]:0.00748296):0.02090081):0.05876369,Enterobacteria_phage_T3_extraction___DUF2745_domain_containing_protein_CDS_translation[&Organism="Enterobacteria phage T3","Genetic Code"="Bacterial",Taxonomy="Viruses; Duplodnaviria; Heunggongvirae; Uroviricota; Caudoviricetes; Caudovirales; Autographiviridae; Studiervirinae; Teetrevirus; Escherichia virus T3"]:0.51790532):0.47079429,Escherichia_virus_ElsieAttenhofer_extraction___putative_host_dGTPase_inhibitor_CDS_translation[&Organism="Escherichia_virus_NN16_15","Genetic Code"="Bacterial",Taxonomy="Viruses; Duplodnaviria; Heunggongvirae; Uroviricota; Caudoviricetes; Autographiviridae; Studiervirinae; Kayfunavirus"]:1.29731055):0.57950445,Escherichia_virus_JacobBurckhardt_extraction___host_dGTPase_inhibitor_CDS_translation[&Organism="Escherichia virus JacobBurckhardt","Genetic Code"="Bacterial",Taxonomy="Viruses; Duplodnaviria; Heunggongvirae; Uroviricota; Caudoviricetes; Caudovirales; Autographiviridae; Studiervirinae; Teseptimavirus; unclassified Teseptimavirus"]:0.10899714):0.07099082,Enterobacteria_phage_T7_extraction___host_dGTPase_inhibitor_CDS_translation[&Organism="Enterobacteria phage T7","Genetic Code"="Bacterial",Taxonomy="Viruses; dsDNA viruses, no RNA stage; Caudovirales; Podoviridae; Autographivirinae; T7likevirus","Common Name"="T7"]:0.06925927,Escherichia_virus_MeretOppenheim_extraction___host_dGTPase_inhibitor_CDS_translation[&Organism="Escherichia_virus_PS58","Genetic Code"="Bacterial",Taxonomy="Viruses; Duplodnaviria; Heunggongvirae; Uroviricota; Caudoviricetes; Autographiviridae; Studiervirinae; Teseptimavirus"]:0.06250968);
	tree bootstrap_39 = [&U] ((((((Escherichia_virus_ErnstBeyeler_extraction___host_dGTPase_inhibitor_CDS_translation[&Organism="Escherichia virus ErnstBeyeler","Genetic Code"="Bacterial",Taxonomy="Viruses; Duplodnaviria; Heunggongvirae; Uroviricota; Caudoviricetes; Caudovirales; Autographiviridae; Studiervirinae; Berlinvirus; unclassified Berlinvirus"]:0.01678276,Escherichia_virus_CarlSpitteler_extraction___host_dGTPase_inhibitor_CDS_translation[&Organism="Escherichia virus CarlSpitteler","Genetic Code"="Bacterial",Taxonomy="Viruses; Duplodnaviria; Heunggongvirae; Uroviricota; Caudoviricetes; Caudovirales; Autographiviridae; Studiervirinae; Berlinvirus; unclassified Berlinvirus"]:0.01639175):0.04332426,(Escherichia_virus_AnnaIndermaur_extraction___host_dGTPase_inhibitor_CDS_translation[&Organism="Escherichia_virus_NO16_26","Genetic Code"="Bacterial",Taxonomy="Viruses; Duplodnaviria; Heunggongvirae; Uroviricota; Caudoviricetes; Autographiviridae; Studiervirinae; Teseptimavirus"]:0.13520482,Escherichia_virus_EmilieLinder_extraction___host_dGTPase_inhibitor_CDS_translation[&Organism="Escherichia_virus_NO16_24","Genetic Code"="Bacterial",Taxonomy="Viruses; Duplodnaviria; Heunggongvirae; Uroviricota; Caudoviricetes; Autographiviridae; Studiervirinae; Teseptimavirus"]:0.13255378):0.01303412):0.22890427,Enterobacteria_phage_T3_extraction___DUF2745_domain_containing_protein_CDS_translation[&Organism="Enterobacteria phage T3","Genetic Code"="Bacterial",Taxonomy="Viruses; Duplodnaviria; Heunggongvirae; Uroviricota; Caudoviricetes; Caudovirales; Autographiviridae; Studiervirinae; Teetrevirus; Escherichia virus T3"]:0.24598905):0.40480017,Escherichia_virus_ElsieAttenhofer_extraction___putative_host_dGTPase_inhibitor_CDS_translation[&Organism="Escherichia_virus_NN16_15","Genetic Code"="Bacterial",Taxonomy="Viruses; Duplodnaviria; Heunggongvirae; Uroviricota; Caudoviricetes; Autographiviridae; Studiervirinae; Kayfunavirus"]:1.28002808):0.57668303,Escherichia_virus_JacobBurckhardt_extraction___host_dGTPase_inhibitor_CDS_translation[&Organism="Escherichia virus JacobBurckhardt","Genetic Code"="Bacterial",Taxonomy="Viruses; Duplodnaviria; Heunggongvirae; Uroviricota; Caudoviricetes; Caudovirales; Autographiviridae; Studiervirinae; Teseptimavirus; unclassified Teseptimavirus"]:0.17445868):0.0348143,Enterobacteria_phage_T7_extraction___host_dGTPase_inhibitor_CDS_translation[&Organism="Enterobacteria phage T7","Genetic Code"="Bacterial",Taxonomy="Viruses; dsDNA viruses, no RNA stage; Caudovirales; Podoviridae; Autographivirinae; T7likevirus","Common Name"="T7"]:0.06088243,Escherichia_virus_MeretOppenheim_extraction___host_dGTPase_inhibitor_CDS_translation[&Organism="Escherichia_virus_PS58","Genetic Code"="Bacterial",Taxonomy="Viruses; Duplodnaviria; Heunggongvirae; Uroviricota; Caudoviricetes; Autographiviridae; Studiervirinae; Teseptimavirus"]:0.09417553);
	tree bootstrap_40 = [&U] ((((((Escherichia_virus_ErnstBeyeler_extraction___host_dGTPase_inhibitor_CDS_translation[&Organism="Escherichia virus ErnstBeyeler","Genetic Code"="Bacterial",Taxonomy="Viruses; Duplodnaviria; Heunggongvirae; Uroviricota; Caudoviricetes; Caudovirales; Autographiviridae; Studiervirinae; Berlinvirus; unclassified Berlinvirus"]:0.02039451,Escherichia_virus_CarlSpitteler_extraction___host_dGTPase_inhibitor_CDS_translation[&Organism="Escherichia virus CarlSpitteler","Genetic Code"="Bacterial",Taxonomy="Viruses; Duplodnaviria; Heunggongvirae; Uroviricota; Caudoviricetes; Caudovirales; Autographiviridae; Studiervirinae; Berlinvirus; unclassified Berlinvirus"]:0.01661216):0.02377765,(Escherichia_virus_EmilieLinder_extraction___host_dGTPase_inhibitor_CDS_translation[&Organism="Escherichia_virus_NO16_24","Genetic Code"="Bacterial",Taxonomy="Viruses; Duplodnaviria; Heunggongvirae; Uroviricota; Caudoviricetes; Autographiviridae; Studiervirinae; Teseptimavirus"]:0.17208466,Escherichia_virus_AnnaIndermaur_extraction___host_dGTPase_inhibitor_CDS_translation[&Organism="Escherichia_virus_NO16_26","Genetic Code"="Bacterial",Taxonomy="Viruses; Duplodnaviria; Heunggongvirae; Uroviricota; Caudoviricetes; Autographiviridae; Studiervirinae; Teseptimavirus"]:0.08259772):0.08916469):0.23127388,Enterobacteria_phage_T3_extraction___DUF2745_domain_containing_protein_CDS_translation[&Organism="Enterobacteria phage T3","Genetic Code"="Bacterial",Taxonomy="Viruses; Duplodnaviria; Heunggongvirae; Uroviricota; Caudoviricetes; Caudovirales; Autographiviridae; Studiervirinae; Teetrevirus; Escherichia virus T3"]:0.46350608):0.23933428,Escherichia_virus_ElsieAttenhofer_extraction___putative_host_dGTPase_inhibitor_CDS_translation[&Organism="Escherichia_virus_NN16_15","Genetic Code"="Bacterial",Taxonomy="Viruses; Duplodnaviria; Heunggongvirae; Uroviricota; Caudoviricetes; Autographiviridae; Studiervirinae; Kayfunavirus"]:1.37853671):0.51300774,Escherichia_virus_JacobBurckhardt_extraction___host_dGTPase_inhibitor_CDS_translation[&Organism="Escherichia virus JacobBurckhardt","Genetic Code"="Bacterial",Taxonomy="Viruses; Duplodnaviria; Heunggongvirae; Uroviricota; Caudoviricetes; Caudovirales; Autographiviridae; Studiervirinae; Teseptimavirus; unclassified Teseptimavirus"]:0.07872369):0.1232454,Enterobacteria_phage_T7_extraction___host_dGTPase_inhibitor_CDS_translation[&Organism="Enterobacteria phage T7","Genetic Code"="Bacterial",Taxonomy="Viruses; dsDNA viruses, no RNA stage; Caudovirales; Podoviridae; Autographivirinae; T7likevirus","Common Name"="T7"]:0.04992951,Escherichia_virus_MeretOppenheim_extraction___host_dGTPase_inhibitor_CDS_translation[&Organism="Escherichia_virus_PS58","Genetic Code"="Bacterial",Taxonomy="Viruses; Duplodnaviria; Heunggongvirae; Uroviricota; Caudoviricetes; Autographiviridae; Studiervirinae; Teseptimavirus"]:0.03219792);
	tree bootstrap_41 = [&U] ((((((Escherichia_virus_ErnstBeyeler_extraction___host_dGTPase_inhibitor_CDS_translation[&Organism="Escherichia virus ErnstBeyeler","Genetic Code"="Bacterial",Taxonomy="Viruses; Duplodnaviria; Heunggongvirae; Uroviricota; Caudoviricetes; Caudovirales; Autographiviridae; Studiervirinae; Berlinvirus; unclassified Berlinvirus"]:0.01599188,(Escherichia_virus_EmilieLinder_extraction___host_dGTPase_inhibitor_CDS_translation[&Organism="Escherichia_virus_NO16_24","Genetic Code"="Bacterial",Taxonomy="Viruses; Duplodnaviria; Heunggongvirae; Uroviricota; Caudoviricetes; Autographiviridae; Studiervirinae; Teseptimavirus"]:0.10545996,Escherichia_virus_AnnaIndermaur_extraction___host_dGTPase_inhibitor_CDS_translation[&Organism="Escherichia_virus_NO16_26","Genetic Code"="Bacterial",Taxonomy="Viruses; Duplodnaviria; Heunggongvirae; Uroviricota; Caudoviricetes; Autographiviridae; Studiervirinae; Teseptimavirus"]:0.15061659):0.0486443):0.02615461,Escherichia_virus_CarlSpitteler_extraction___host_dGTPase_inhibitor_CDS_translation[&Organism="Escherichia virus CarlSpitteler","Genetic Code"="Bacterial",Taxonomy="Viruses; Duplodnaviria; Heunggongvirae; Uroviricota; Caudoviricetes; Caudovirales; Autographiviridae; Studiervirinae; Berlinvirus; unclassified Berlinvirus"]:0.01430576):0.09519011,Enterobacteria_phage_T3_extraction___DUF2745_domain_containing_protein_CDS_translation[&Organism="Enterobacteria phage T3","Genetic Code"="Bacterial",Taxonomy="Viruses; Duplodnaviria; Heunggongvirae; Uroviricota; Caudoviricetes; Caudovirales; Autographiviridae; Studiervirinae; Teetrevirus; Escherichia virus T3"]:0.35345723):0.3289575,Escherichia_virus_ElsieAttenhofer_extraction___putative_host_dGTPase_inhibitor_CDS_translation[&Organism="Escherichia_virus_NN16_15","Genetic Code"="Bacterial",Taxonomy="Viruses; Duplodnaviria; Heunggongvirae; Uroviricota; Caudoviricetes; Autographiviridae; Studiervirinae; Kayfunavirus"]:1.43220394):0.49048592,Escherichia_virus_MeretOppenheim_extraction___host_dGTPase_inhibitor_CDS_translation[&Organism="Escherichia_virus_PS58","Genetic Code"="Bacterial",Taxonomy="Viruses; Duplodnaviria; Heunggongvirae; Uroviricota; Caudoviricetes; Autographiviridae; Studiervirinae; Teseptimavirus"]:0.04888239):0.00603474,Escherichia_virus_JacobBurckhardt_extraction___host_dGTPase_inhibitor_CDS_translation[&Organism="Escherichia virus JacobBurckhardt","Genetic Code"="Bacterial",Taxonomy="Viruses; Duplodnaviria; Heunggongvirae; Uroviricota; Caudoviricetes; Caudovirales; Autographiviridae; Studiervirinae; Teseptimavirus; unclassified Teseptimavirus"]:0.14559877,Enterobacteria_phage_T7_extraction___host_dGTPase_inhibitor_CDS_translation[&Organism="Enterobacteria phage T7","Genetic Code"="Bacterial",Taxonomy="Viruses; dsDNA viruses, no RNA stage; Caudovirales; Podoviridae; Autographivirinae; T7likevirus","Common Name"="T7"]:0.08265272);
	tree bootstrap_42 = [&U] ((((((Escherichia_virus_CarlSpitteler_extraction___host_dGTPase_inhibitor_CDS_translation[&Organism="Escherichia virus CarlSpitteler","Genetic Code"="Bacterial",Taxonomy="Viruses; Duplodnaviria; Heunggongvirae; Uroviricota; Caudoviricetes; Caudovirales; Autographiviridae; Studiervirinae; Berlinvirus; unclassified Berlinvirus"]:0.03572272,Escherichia_virus_ErnstBeyeler_extraction___host_dGTPase_inhibitor_CDS_translation[&Organism="Escherichia virus ErnstBeyeler","Genetic Code"="Bacterial",Taxonomy="Viruses; Duplodnaviria; Heunggongvirae; Uroviricota; Caudoviricetes; Caudovirales; Autographiviridae; Studiervirinae; Berlinvirus; unclassified Berlinvirus"]:0.02024163):0.01065047,(Escherichia_virus_AnnaIndermaur_extraction___host_dGTPase_inhibitor_CDS_translation[&Organism="Escherichia_virus_NO16_26","Genetic Code"="Bacterial",Taxonomy="Viruses; Duplodnaviria; Heunggongvirae; Uroviricota; Caudoviricetes; Autographiviridae; Studiervirinae; Teseptimavirus"]:0.07722668,Escherichia_virus_EmilieLinder_extraction___host_dGTPase_inhibitor_CDS_translation[&Organism="Escherichia_virus_NO16_24","Genetic Code"="Bacterial",Taxonomy="Viruses; Duplodnaviria; Heunggongvirae; Uroviricota; Caudoviricetes; Autographiviridae; Studiervirinae; Teseptimavirus"]:0.0943389):0.04692153):0.14225031,Enterobacteria_phage_T3_extraction___DUF2745_domain_containing_protein_CDS_translation[&Organism="Enterobacteria phage T3","Genetic Code"="Bacterial",Taxonomy="Viruses; Duplodnaviria; Heunggongvirae; Uroviricota; Caudoviricetes; Caudovirales; Autographiviridae; Studiervirinae; Teetrevirus; Escherichia virus T3"]:0.30082153):0.31247666,Escherichia_virus_ElsieAttenhofer_extraction___putative_host_dGTPase_inhibitor_CDS_translation[&Organism="Escherichia_virus_NN16_15","Genetic Code"="Bacterial",Taxonomy="Viruses; Duplodnaviria; Heunggongvirae; Uroviricota; Caudoviricetes; Autographiviridae; Studiervirinae; Kayfunavirus"]:1.44482998):0.3734893,Escherichia_virus_JacobBurckhardt_extraction___host_dGTPase_inhibitor_CDS_translation[&Organism="Escherichia virus JacobBurckhardt","Genetic Code"="Bacterial",Taxonomy="Viruses; Duplodnaviria; Heunggongvirae; Uroviricota; Caudoviricetes; Caudovirales; Autographiviridae; Studiervirinae; Teseptimavirus; unclassified Teseptimavirus"]:0.15401045):0.14565445,Enterobacteria_phage_T7_extraction___host_dGTPase_inhibitor_CDS_translation[&Organism="Enterobacteria phage T7","Genetic Code"="Bacterial",Taxonomy="Viruses; dsDNA viruses, no RNA stage; Caudovirales; Podoviridae; Autographivirinae; T7likevirus","Common Name"="T7"]:0.06551415,Escherichia_virus_MeretOppenheim_extraction___host_dGTPase_inhibitor_CDS_translation[&Organism="Escherichia_virus_PS58","Genetic Code"="Bacterial",Taxonomy="Viruses; Duplodnaviria; Heunggongvirae; Uroviricota; Caudoviricetes; Autographiviridae; Studiervirinae; Teseptimavirus"]:0.07140724);
	tree bootstrap_43 = [&U] ((((((Escherichia_virus_CarlSpitteler_extraction___host_dGTPase_inhibitor_CDS_translation[&Organism="Escherichia virus CarlSpitteler","Genetic Code"="Bacterial",Taxonomy="Viruses; Duplodnaviria; Heunggongvirae; Uroviricota; Caudoviricetes; Caudovirales; Autographiviridae; Studiervirinae; Berlinvirus; unclassified Berlinvirus"]:0.00632747,Escherichia_virus_ErnstBeyeler_extraction___host_dGTPase_inhibitor_CDS_translation[&Organism="Escherichia virus ErnstBeyeler","Genetic Code"="Bacterial",Taxonomy="Viruses; Duplodnaviria; Heunggongvirae; Uroviricota; Caudoviricetes; Caudovirales; Autographiviridae; Studiervirinae; Berlinvirus; unclassified Berlinvirus"]:0.01542505):0.02733842,(Escherichia_virus_AnnaIndermaur_extraction___host_dGTPase_inhibitor_CDS_translation[&Organism="Escherichia_virus_NO16_26","Genetic Code"="Bacterial",Taxonomy="Viruses; Duplodnaviria; Heunggongvirae; Uroviricota; Caudoviricetes; Autographiviridae; Studiervirinae; Teseptimavirus"]:0.05973391,Escherichia_virus_EmilieLinder_extraction___host_dGTPase_inhibitor_CDS_translation[&Organism="Escherichia_virus_NO16_24","Genetic Code"="Bacterial",Taxonomy="Viruses; Duplodnaviria; Heunggongvirae; Uroviricota; Caudoviricetes; Autographiviridae; Studiervirinae; Teseptimavirus"]:0.14619167):0.06778993):0.19925953,Enterobacteria_phage_T3_extraction___DUF2745_domain_containing_protein_CDS_translation[&Organism="Enterobacteria phage T3","Genetic Code"="Bacterial",Taxonomy="Viruses; Duplodnaviria; Heunggongvirae; Uroviricota; Caudoviricetes; Caudovirales; Autographiviridae; Studiervirinae; Teetrevirus; Escherichia virus T3"]:0.35688365):0.48206851,Escherichia_virus_ElsieAttenhofer_extraction___putative_host_dGTPase_inhibitor_CDS_translation[&Organism="Escherichia_virus_NN16_15","Genetic Code"="Bacterial",Taxonomy="Viruses; Duplodnaviria; Heunggongvirae; Uroviricota; Caudoviricetes; Autographiviridae; Studiervirinae; Kayfunavirus"]:1.20370356):0.69796447,Escherichia_virus_JacobBurckhardt_extraction___host_dGTPase_inhibitor_CDS_translation[&Organism="Escherichia virus JacobBurckhardt","Genetic Code"="Bacterial",Taxonomy="Viruses; Duplodnaviria; Heunggongvirae; Uroviricota; Caudoviricetes; Caudovirales; Autographiviridae; Studiervirinae; Teseptimavirus; unclassified Teseptimavirus"]:0.06211258):0.07811853,Enterobacteria_phage_T7_extraction___host_dGTPase_inhibitor_CDS_translation[&Organism="Enterobacteria phage T7","Genetic Code"="Bacterial",Taxonomy="Viruses; dsDNA viruses, no RNA stage; Caudovirales; Podoviridae; Autographivirinae; T7likevirus","Common Name"="T7"]:0.12199117,Escherichia_virus_MeretOppenheim_extraction___host_dGTPase_inhibitor_CDS_translation[&Organism="Escherichia_virus_PS58","Genetic Code"="Bacterial",Taxonomy="Viruses; Duplodnaviria; Heunggongvirae; Uroviricota; Caudoviricetes; Autographiviridae; Studiervirinae; Teseptimavirus"]:0.07492442);
	tree bootstrap_44 = [&U] ((((((Escherichia_virus_ErnstBeyeler_extraction___host_dGTPase_inhibitor_CDS_translation[&Organism="Escherichia virus ErnstBeyeler","Genetic Code"="Bacterial",Taxonomy="Viruses; Duplodnaviria; Heunggongvirae; Uroviricota; Caudoviricetes; Caudovirales; Autographiviridae; Studiervirinae; Berlinvirus; unclassified Berlinvirus"]:0.00407192,(Escherichia_virus_AnnaIndermaur_extraction___host_dGTPase_inhibitor_CDS_translation[&Organism="Escherichia_virus_NO16_26","Genetic Code"="Bacterial",Taxonomy="Viruses; Duplodnaviria; Heunggongvirae; Uroviricota; Caudoviricetes; Autographiviridae; Studiervirinae; Teseptimavirus"]:0.09810521,Escherichia_virus_EmilieLinder_extraction___host_dGTPase_inhibitor_CDS_translation[&Organism="Escherichia_virus_NO16_24","Genetic Code"="Bacterial",Taxonomy="Viruses; Duplodnaviria; Heunggongvirae; Uroviricota; Caudoviricetes; Autographiviridae; Studiervirinae; Teseptimavirus"]:0.13709577):0.09473876):0.02070615,Escherichia_virus_CarlSpitteler_extraction___host_dGTPase_inhibitor_CDS_translation[&Organism="Escherichia virus CarlSpitteler","Genetic Code"="Bacterial",Taxonomy="Viruses; Duplodnaviria; Heunggongvirae; Uroviricota; Caudoviricetes; Caudovirales; Autographiviridae; Studiervirinae; Berlinvirus; unclassified Berlinvirus"]:0.03222914):0.22664085,Enterobacteria_phage_T3_extraction___DUF2745_domain_containing_protein_CDS_translation[&Organism="Enterobacteria phage T3","Genetic Code"="Bacterial",Taxonomy="Viruses; Duplodnaviria; Heunggongvirae; Uroviricota; Caudoviricetes; Caudovirales; Autographiviridae; Studiervirinae; Teetrevirus; Escherichia virus T3"]:0.42516929):0.2685518,Escherichia_virus_ElsieAttenhofer_extraction___putative_host_dGTPase_inhibitor_CDS_translation[&Organism="Escherichia_virus_NN16_15","Genetic Code"="Bacterial",Taxonomy="Viruses; Duplodnaviria; Heunggongvirae; Uroviricota; Caudoviricetes; Autographiviridae; Studiervirinae; Kayfunavirus"]:1.36643406):0.41393473,Escherichia_virus_JacobBurckhardt_extraction___host_dGTPase_inhibitor_CDS_translation[&Organism="Escherichia virus JacobBurckhardt","Genetic Code"="Bacterial",Taxonomy="Viruses; Duplodnaviria; Heunggongvirae; Uroviricota; Caudoviricetes; Caudovirales; Autographiviridae; Studiervirinae; Teseptimavirus; unclassified Teseptimavirus"]:0.16736002):0.09111072,Enterobacteria_phage_T7_extraction___host_dGTPase_inhibitor_CDS_translation[&Organism="Enterobacteria phage T7","Genetic Code"="Bacterial",Taxonomy="Viruses; dsDNA viruses, no RNA stage; Caudovirales; Podoviridae; Autographivirinae; T7likevirus","Common Name"="T7"]:0.03299616,Escherichia_virus_MeretOppenheim_extraction___host_dGTPase_inhibitor_CDS_translation[&Organism="Escherichia_virus_PS58","Genetic Code"="Bacterial",Taxonomy="Viruses; Duplodnaviria; Heunggongvirae; Uroviricota; Caudoviricetes; Autographiviridae; Studiervirinae; Teseptimavirus"]:0.06056368);
	tree bootstrap_45 = [&U] ((((((Escherichia_virus_CarlSpitteler_extraction___host_dGTPase_inhibitor_CDS_translation[&Organism="Escherichia virus CarlSpitteler","Genetic Code"="Bacterial",Taxonomy="Viruses; Duplodnaviria; Heunggongvirae; Uroviricota; Caudoviricetes; Caudovirales; Autographiviridae; Studiervirinae; Berlinvirus; unclassified Berlinvirus"]:0.01818716,Escherichia_virus_ErnstBeyeler_extraction___host_dGTPase_inhibitor_CDS_translation[&Organism="Escherichia virus ErnstBeyeler","Genetic Code"="Bacterial",Taxonomy="Viruses; Duplodnaviria; Heunggongvirae; Uroviricota; Caudoviricetes; Caudovirales; Autographiviridae; Studiervirinae; Berlinvirus; unclassified Berlinvirus"]:0.01574502):0.02203465,(Escherichia_virus_EmilieLinder_extraction___host_dGTPase_inhibitor_CDS_translation[&Organism="Escherichia_virus_NO16_24","Genetic Code"="Bacterial",Taxonomy="Viruses; Duplodnaviria; Heunggongvirae; Uroviricota; Caudoviricetes; Autographiviridae; Studiervirinae; Teseptimavirus"]:0.18744076,Escherichia_virus_AnnaIndermaur_extraction___host_dGTPase_inhibitor_CDS_translation[&Organism="Escherichia_virus_NO16_26","Genetic Code"="Bacterial",Taxonomy="Viruses; Duplodnaviria; Heunggongvirae; Uroviricota; Caudoviricetes; Autographiviridae; Studiervirinae; Teseptimavirus"]:0.09212984):0.0585123):0.15625899,Enterobacteria_phage_T3_extraction___DUF2745_domain_containing_protein_CDS_translation[&Organism="Enterobacteria phage T3","Genetic Code"="Bacterial",Taxonomy="Viruses; Duplodnaviria; Heunggongvirae; Uroviricota; Caudoviricetes; Caudovirales; Autographiviridae; Studiervirinae; Teetrevirus; Escherichia virus T3"]:0.29044813):0.23069021,Escherichia_virus_ElsieAttenhofer_extraction___putative_host_dGTPase_inhibitor_CDS_translation[&Organism="Escherichia_virus_NN16_15","Genetic Code"="Bacterial",Taxonomy="Viruses; Duplodnaviria; Heunggongvirae; Uroviricota; Caudoviricetes; Autographiviridae; Studiervirinae; Kayfunavirus"]:1.49311446):0.34048471,Escherichia_virus_JacobBurckhardt_extraction___host_dGTPase_inhibitor_CDS_translation[&Organism="Escherichia virus JacobBurckhardt","Genetic Code"="Bacterial",Taxonomy="Viruses; Duplodnaviria; Heunggongvirae; Uroviricota; Caudoviricetes; Caudovirales; Autographiviridae; Studiervirinae; Teseptimavirus; unclassified Teseptimavirus"]:0.15728506):0.07290961,Escherichia_virus_MeretOppenheim_extraction___host_dGTPase_inhibitor_CDS_translation[&Organism="Escherichia_virus_PS58","Genetic Code"="Bacterial",Taxonomy="Viruses; Duplodnaviria; Heunggongvirae; Uroviricota; Caudoviricetes; Autographiviridae; Studiervirinae; Teseptimavirus"]:0.09221777,Enterobacteria_phage_T7_extraction___host_dGTPase_inhibitor_CDS_translation[&Organism="Enterobacteria phage T7","Genetic Code"="Bacterial",Taxonomy="Viruses; dsDNA viruses, no RNA stage; Caudovirales; Podoviridae; Autographivirinae; T7likevirus","Common Name"="T7"]:0.11073839);
	tree bootstrap_46 = [&U] (((((((Escherichia_virus_CarlSpitteler_extraction___host_dGTPase_inhibitor_CDS_translation[&Organism="Escherichia virus CarlSpitteler","Genetic Code"="Bacterial",Taxonomy="Viruses; Duplodnaviria; Heunggongvirae; Uroviricota; Caudoviricetes; Caudovirales; Autographiviridae; Studiervirinae; Berlinvirus; unclassified Berlinvirus"]:0.02750911,Escherichia_virus_ErnstBeyeler_extraction___host_dGTPase_inhibitor_CDS_translation[&Organism="Escherichia virus ErnstBeyeler","Genetic Code"="Bacterial",Taxonomy="Viruses; Duplodnaviria; Heunggongvirae; Uroviricota; Caudoviricetes; Caudovirales; Autographiviridae; Studiervirinae; Berlinvirus; unclassified Berlinvirus"]:0.00720851):0.00716276,Escherichia_virus_AnnaIndermaur_extraction___host_dGTPase_inhibitor_CDS_translation[&Organism="Escherichia_virus_NO16_26","Genetic Code"="Bacterial",Taxonomy="Viruses; Duplodnaviria; Heunggongvirae; Uroviricota; Caudoviricetes; Autographiviridae; Studiervirinae; Teseptimavirus"]:0.04942313):0.00619198,Escherichia_virus_EmilieLinder_extraction___host_dGTPase_inhibitor_CDS_translation[&Organism="Escherichia_virus_NO16_24","Genetic Code"="Bacterial",Taxonomy="Viruses; Duplodnaviria; Heunggongvirae; Uroviricota; Caudoviricetes; Autographiviridae; Studiervirinae; Teseptimavirus"]:0.12271628):0.09755995,Enterobacteria_phage_T3_extraction___DUF2745_domain_containing_protein_CDS_translation[&Organism="Enterobacteria phage T3","Genetic Code"="Bacterial",Taxonomy="Viruses; Duplodnaviria; Heunggongvirae; Uroviricota; Caudoviricetes; Caudovirales; Autographiviridae; Studiervirinae; Teetrevirus; Escherichia virus T3"]:0.30087001):0.33855159,Escherichia_virus_ElsieAttenhofer_extraction___putative_host_dGTPase_inhibitor_CDS_translation[&Organism="Escherichia_virus_NN16_15","Genetic Code"="Bacterial",Taxonomy="Viruses; Duplodnaviria; Heunggongvirae; Uroviricota; Caudoviricetes; Autographiviridae; Studiervirinae; Kayfunavirus"]:1.4782906):0.38949261,Escherichia_virus_JacobBurckhardt_extraction___host_dGTPase_inhibitor_CDS_translation[&Organism="Escherichia virus JacobBurckhardt","Genetic Code"="Bacterial",Taxonomy="Viruses; Duplodnaviria; Heunggongvirae; Uroviricota; Caudoviricetes; Caudovirales; Autographiviridae; Studiervirinae; Teseptimavirus; unclassified Teseptimavirus"]:0.10539895):0.12635786,Enterobacteria_phage_T7_extraction___host_dGTPase_inhibitor_CDS_translation[&Organism="Enterobacteria phage T7","Genetic Code"="Bacterial",Taxonomy="Viruses; dsDNA viruses, no RNA stage; Caudovirales; Podoviridae; Autographivirinae; T7likevirus","Common Name"="T7"]:0.07382868,Escherichia_virus_MeretOppenheim_extraction___host_dGTPase_inhibitor_CDS_translation[&Organism="Escherichia_virus_PS58","Genetic Code"="Bacterial",Taxonomy="Viruses; Duplodnaviria; Heunggongvirae; Uroviricota; Caudoviricetes; Autographiviridae; Studiervirinae; Teseptimavirus"]:0.03088393);
	tree bootstrap_47 = [&U] ((((((Escherichia_virus_EmilieLinder_extraction___host_dGTPase_inhibitor_CDS_translation[&Organism="Escherichia_virus_NO16_24","Genetic Code"="Bacterial",Taxonomy="Viruses; Duplodnaviria; Heunggongvirae; Uroviricota; Caudoviricetes; Autographiviridae; Studiervirinae; Teseptimavirus"]:0.13564436,Escherichia_virus_AnnaIndermaur_extraction___host_dGTPase_inhibitor_CDS_translation[&Organism="Escherichia_virus_NO16_26","Genetic Code"="Bacterial",Taxonomy="Viruses; Duplodnaviria; Heunggongvirae; Uroviricota; Caudoviricetes; Autographiviridae; Studiervirinae; Teseptimavirus"]:0.05528168):0.05498837,(Escherichia_virus_CarlSpitteler_extraction___host_dGTPase_inhibitor_CDS_translation[&Organism="Escherichia virus CarlSpitteler","Genetic Code"="Bacterial",Taxonomy="Viruses; Duplodnaviria; Heunggongvirae; Uroviricota; Caudoviricetes; Caudovirales; Autographiviridae; Studiervirinae; Berlinvirus; unclassified Berlinvirus"]:0.00571082,Escherichia_virus_ErnstBeyeler_extraction___host_dGTPase_inhibitor_CDS_translation[&Organism="Escherichia virus ErnstBeyeler","Genetic Code"="Bacterial",Taxonomy="Viruses; Duplodnaviria; Heunggongvirae; Uroviricota; Caudoviricetes; Caudovirales; Autographiviridae; Studiervirinae; Berlinvirus; unclassified Berlinvirus"]:0.01652542):0.05182787):0.20111977,Enterobacteria_phage_T3_extraction___DUF2745_domain_containing_protein_CDS_translation[&Organism="Enterobacteria phage T3","Genetic Code"="Bacterial",Taxonomy="Viruses; Duplodnaviria; Heunggongvirae; Uroviricota; Caudoviricetes; Caudovirales; Autographiviridae; Studiervirinae; Teetrevirus; Escherichia virus T3"]:0.31092963):0.23032775,Escherichia_virus_ElsieAttenhofer_extraction___putative_host_dGTPase_inhibitor_CDS_translation[&Organism="Escherichia_virus_NN16_15","Genetic Code"="Bacterial",Taxonomy="Viruses; Duplodnaviria; Heunggongvirae; Uroviricota; Caudoviricetes; Autographiviridae; Studiervirinae; Kayfunavirus"]:1.46165903):0.38190653,Escherichia_virus_JacobBurckhardt_extraction___host_dGTPase_inhibitor_CDS_translation[&Organism="Escherichia virus JacobBurckhardt","Genetic Code"="Bacterial",Taxonomy="Viruses; Duplodnaviria; Heunggongvirae; Uroviricota; Caudoviricetes; Caudovirales; Autographiviridae; Studiervirinae; Teseptimavirus; unclassified Teseptimavirus"]:0.19334717):0.09212273,Escherichia_virus_MeretOppenheim_extraction___host_dGTPase_inhibitor_CDS_translation[&Organism="Escherichia_virus_PS58","Genetic Code"="Bacterial",Taxonomy="Viruses; Duplodnaviria; Heunggongvirae; Uroviricota; Caudoviricetes; Autographiviridae; Studiervirinae; Teseptimavirus"]:0.04468659,Enterobacteria_phage_T7_extraction___host_dGTPase_inhibitor_CDS_translation[&Organism="Enterobacteria phage T7","Genetic Code"="Bacterial",Taxonomy="Viruses; dsDNA viruses, no RNA stage; Caudovirales; Podoviridae; Autographivirinae; T7likevirus","Common Name"="T7"]:0.04079585);
	tree bootstrap_48 = [&U] (((((((Escherichia_virus_CarlSpitteler_extraction___host_dGTPase_inhibitor_CDS_translation[&Organism="Escherichia virus CarlSpitteler","Genetic Code"="Bacterial",Taxonomy="Viruses; Duplodnaviria; Heunggongvirae; Uroviricota; Caudoviricetes; Caudovirales; Autographiviridae; Studiervirinae; Berlinvirus; unclassified Berlinvirus"]:0.04061861,Escherichia_virus_ErnstBeyeler_extraction___host_dGTPase_inhibitor_CDS_translation[&Organism="Escherichia virus ErnstBeyeler","Genetic Code"="Bacterial",Taxonomy="Viruses; Duplodnaviria; Heunggongvirae; Uroviricota; Caudoviricetes; Caudovirales; Autographiviridae; Studiervirinae; Berlinvirus; unclassified Berlinvirus"]:0.0147261):0.04178778,Escherichia_virus_EmilieLinder_extraction___host_dGTPase_inhibitor_CDS_translation[&Organism="Escherichia_virus_NO16_24","Genetic Code"="Bacterial",Taxonomy="Viruses; Duplodnaviria; Heunggongvirae; Uroviricota; Caudoviricetes; Autographiviridae; Studiervirinae; Teseptimavirus"]:0.09951383):0.03248782,Escherichia_virus_AnnaIndermaur_extraction___host_dGTPase_inhibitor_CDS_translation[&Organism="Escherichia_virus_NO16_26","Genetic Code"="Bacterial",Taxonomy="Viruses; Duplodnaviria; Heunggongvirae; Uroviricota; Caudoviricetes; Autographiviridae; Studiervirinae; Teseptimavirus"]:0.08338545):0.20903152,Enterobacteria_phage_T3_extraction___DUF2745_domain_containing_protein_CDS_translation[&Organism="Enterobacteria phage T3","Genetic Code"="Bacterial",Taxonomy="Viruses; Duplodnaviria; Heunggongvirae; Uroviricota; Caudoviricetes; Caudovirales; Autographiviridae; Studiervirinae; Teetrevirus; Escherichia virus T3"]:0.35372334):0.23840067,Escherichia_virus_ElsieAttenhofer_extraction___putative_host_dGTPase_inhibitor_CDS_translation[&Organism="Escherichia_virus_NN16_15","Genetic Code"="Bacterial",Taxonomy="Viruses; Duplodnaviria; Heunggongvirae; Uroviricota; Caudoviricetes; Autographiviridae; Studiervirinae; Kayfunavirus"]:1.43911503):0.45753762,Escherichia_virus_MeretOppenheim_extraction___host_dGTPase_inhibitor_CDS_translation[&Organism="Escherichia_virus_PS58","Genetic Code"="Bacterial",Taxonomy="Viruses; Duplodnaviria; Heunggongvirae; Uroviricota; Caudoviricetes; Autographiviridae; Studiervirinae; Teseptimavirus"]:0.08446124):0.0116953,Enterobacteria_phage_T7_extraction___host_dGTPase_inhibitor_CDS_translation[&Organism="Enterobacteria phage T7","Genetic Code"="Bacterial",Taxonomy="Viruses; dsDNA viruses, no RNA stage; Caudovirales; Podoviridae; Autographivirinae; T7likevirus","Common Name"="T7"]:0.07235062,Escherichia_virus_JacobBurckhardt_extraction___host_dGTPase_inhibitor_CDS_translation[&Organism="Escherichia virus JacobBurckhardt","Genetic Code"="Bacterial",Taxonomy="Viruses; Duplodnaviria; Heunggongvirae; Uroviricota; Caudoviricetes; Caudovirales; Autographiviridae; Studiervirinae; Teseptimavirus; unclassified Teseptimavirus"]:0.1990981);
	tree bootstrap_49 = [&U] ((((((Escherichia_virus_CarlSpitteler_extraction___host_dGTPase_inhibitor_CDS_translation[&Organism="Escherichia virus CarlSpitteler","Genetic Code"="Bacterial",Taxonomy="Viruses; Duplodnaviria; Heunggongvirae; Uroviricota; Caudoviricetes; Caudovirales; Autographiviridae; Studiervirinae; Berlinvirus; unclassified Berlinvirus"]:0.00755437,Escherichia_virus_ErnstBeyeler_extraction___host_dGTPase_inhibitor_CDS_translation[&Organism="Escherichia virus ErnstBeyeler","Genetic Code"="Bacterial",Taxonomy="Viruses; Duplodnaviria; Heunggongvirae; Uroviricota; Caudoviricetes; Caudovirales; Autographiviridae; Studiervirinae; Berlinvirus; unclassified Berlinvirus"]:0.01419815):0.06128845,(Escherichia_virus_EmilieLinder_extraction___host_dGTPase_inhibitor_CDS_translation[&Organism="Escherichia_virus_NO16_24","Genetic Code"="Bacterial",Taxonomy="Viruses; Duplodnaviria; Heunggongvirae; Uroviricota; Caudoviricetes; Autographiviridae; Studiervirinae; Teseptimavirus"]:0.17085212,Escherichia_virus_AnnaIndermaur_extraction___host_dGTPase_inhibitor_CDS_translation[&Organism="Escherichia_virus_NO16_26","Genetic Code"="Bacterial",Taxonomy="Viruses; Duplodnaviria; Heunggongvirae; Uroviricota; Caudoviricetes; Autographiviridae; Studiervirinae; Teseptimavirus"]:0.09844844):0.07323051):0.14880658,Enterobacteria_phage_T3_extraction___DUF2745_domain_containing_protein_CDS_translation[&Organism="Enterobacteria phage T3","Genetic Code"="Bacterial",Taxonomy="Viruses; Duplodnaviria; Heunggongvirae; Uroviricota; Caudoviricetes; Caudovirales; Autographiviridae; Studiervirinae; Teetrevirus; Escherichia virus T3"]:0.25927233):0.40876012,Escherichia_virus_ElsieAttenhofer_extraction___putative_host_dGTPase_inhibitor_CDS_translation[&Organism="Escherichia_virus_NN16_15","Genetic Code"="Bacterial",Taxonomy="Viruses; Duplodnaviria; Heunggongvirae; Uroviricota; Caudoviricetes; Autographiviridae; Studiervirinae; Kayfunavirus"]:1.30916658):0.54648208,Escherichia_virus_JacobBurckhardt_extraction___host_dGTPase_inhibitor_CDS_translation[&Organism="Escherichia virus JacobBurckhardt","Genetic Code"="Bacterial",Taxonomy="Viruses; Duplodnaviria; Heunggongvirae; Uroviricota; Caudoviricetes; Caudovirales; Autographiviridae; Studiervirinae; Teseptimavirus; unclassified Teseptimavirus"]:0.12789949):0.05203648,Enterobacteria_phage_T7_extraction___host_dGTPase_inhibitor_CDS_translation[&Organism="Enterobacteria phage T7","Genetic Code"="Bacterial",Taxonomy="Viruses; dsDNA viruses, no RNA stage; Caudovirales; Podoviridae; Autographivirinae; T7likevirus","Common Name"="T7"]:0.11020769,Escherichia_virus_MeretOppenheim_extraction___host_dGTPase_inhibitor_CDS_translation[&Organism="Escherichia_virus_PS58","Genetic Code"="Bacterial",Taxonomy="Viruses; Duplodnaviria; Heunggongvirae; Uroviricota; Caudoviricetes; Autographiviridae; Studiervirinae; Teseptimavirus"]:0.1017569);
	tree bootstrap_50 = [&U] ((((((Escherichia_virus_ErnstBeyeler_extraction___host_dGTPase_inhibitor_CDS_translation[&Organism="Escherichia virus ErnstBeyeler","Genetic Code"="Bacterial",Taxonomy="Viruses; Duplodnaviria; Heunggongvirae; Uroviricota; Caudoviricetes; Caudovirales; Autographiviridae; Studiervirinae; Berlinvirus; unclassified Berlinvirus"]:0.02035772,Escherichia_virus_CarlSpitteler_extraction___host_dGTPase_inhibitor_CDS_translation[&Organism="Escherichia virus CarlSpitteler","Genetic Code"="Bacterial",Taxonomy="Viruses; Duplodnaviria; Heunggongvirae; Uroviricota; Caudoviricetes; Caudovirales; Autographiviridae; Studiervirinae; Berlinvirus; unclassified Berlinvirus"]:0.01232391):0.04567541,(Escherichia_virus_AnnaIndermaur_extraction___host_dGTPase_inhibitor_CDS_translation[&Organism="Escherichia_virus_NO16_26","Genetic Code"="Bacterial",Taxonomy="Viruses; Duplodnaviria; Heunggongvirae; Uroviricota; Caudoviricetes; Autographiviridae; Studiervirinae; Teseptimavirus"]:0.09865689,Escherichia_virus_EmilieLinder_extraction___host_dGTPase_inhibitor_CDS_translation[&Organism="Escherichia_virus_NO16_24","Genetic Code"="Bacterial",Taxonomy="Viruses; Duplodnaviria; Heunggongvirae; Uroviricota; Caudoviricetes; Autographiviridae; Studiervirinae; Teseptimavirus"]:0.12784373):0.04764693):0.19484578,Enterobacteria_phage_T3_extraction___DUF2745_domain_containing_protein_CDS_translation[&Organism="Enterobacteria phage T3","Genetic Code"="Bacterial",Taxonomy="Viruses; Duplodnaviria; Heunggongvirae; Uroviricota; Caudoviricetes; Caudovirales; Autographiviridae; Studiervirinae; Teetrevirus; Escherichia virus T3"]:0.43085146):0.41297867,Escherichia_virus_ElsieAttenhofer_extraction___putative_host_dGTPase_inhibitor_CDS_translation[&Organism="Escherichia_virus_NN16_15","Genetic Code"="Bacterial",Taxonomy="Viruses; Duplodnaviria; Heunggongvirae; Uroviricota; Caudoviricetes; Autographiviridae; Studiervirinae; Kayfunavirus"]:1.2563429):0.57867646,Escherichia_virus_JacobBurckhardt_extraction___host_dGTPase_inhibitor_CDS_translation[&Organism="Escherichia virus JacobBurckhardt","Genetic Code"="Bacterial",Taxonomy="Viruses; Duplodnaviria; Heunggongvirae; Uroviricota; Caudoviricetes; Caudovirales; Autographiviridae; Studiervirinae; Teseptimavirus; unclassified Teseptimavirus"]:0.13162454):0.14254613,Enterobacteria_phage_T7_extraction___host_dGTPase_inhibitor_CDS_translation[&Organism="Enterobacteria phage T7","Genetic Code"="Bacterial",Taxonomy="Viruses; dsDNA viruses, no RNA stage; Caudovirales; Podoviridae; Autographivirinae; T7likevirus","Common Name"="T7"]:0.09014736,Escherichia_virus_MeretOppenheim_extraction___host_dGTPase_inhibitor_CDS_translation[&Organism="Escherichia_virus_PS58","Genetic Code"="Bacterial",Taxonomy="Viruses; Duplodnaviria; Heunggongvirae; Uroviricota; Caudoviricetes; Autographiviridae; Studiervirinae; Teseptimavirus"]:0.0533806);
	tree bootstrap_51 = [&U] (((((Escherichia_virus_AnnaIndermaur_extraction___host_dGTPase_inhibitor_CDS_translation[&Organism="Escherichia_virus_NO16_26","Genetic Code"="Bacterial",Taxonomy="Viruses; Duplodnaviria; Heunggongvirae; Uroviricota; Caudoviricetes; Autographiviridae; Studiervirinae; Teseptimavirus"]:0.07785731,((Escherichia_virus_ErnstBeyeler_extraction___host_dGTPase_inhibitor_CDS_translation[&Organism="Escherichia virus ErnstBeyeler","Genetic Code"="Bacterial",Taxonomy="Viruses; Duplodnaviria; Heunggongvirae; Uroviricota; Caudoviricetes; Caudovirales; Autographiviridae; Studiervirinae; Berlinvirus; unclassified Berlinvirus"]:0.0,Escherichia_virus_CarlSpitteler_extraction___host_dGTPase_inhibitor_CDS_translation[&Organism="Escherichia virus CarlSpitteler","Genetic Code"="Bacterial",Taxonomy="Viruses; Duplodnaviria; Heunggongvirae; Uroviricota; Caudoviricetes; Caudovirales; Autographiviridae; Studiervirinae; Berlinvirus; unclassified Berlinvirus"]:0.0):0.05725745,Escherichia_virus_EmilieLinder_extraction___host_dGTPase_inhibitor_CDS_translation[&Organism="Escherichia_virus_NO16_24","Genetic Code"="Bacterial",Taxonomy="Viruses; Duplodnaviria; Heunggongvirae; Uroviricota; Caudoviricetes; Autographiviridae; Studiervirinae; Teseptimavirus"]:0.12968281):0.03368506):0.22830125,Enterobacteria_phage_T3_extraction___DUF2745_domain_containing_protein_CDS_translation[&Organism="Enterobacteria phage T3","Genetic Code"="Bacterial",Taxonomy="Viruses; Duplodnaviria; Heunggongvirae; Uroviricota; Caudoviricetes; Caudovirales; Autographiviridae; Studiervirinae; Teetrevirus; Escherichia virus T3"]:0.31499472):0.3846115,Escherichia_virus_ElsieAttenhofer_extraction___putative_host_dGTPase_inhibitor_CDS_translation[&Organism="Escherichia_virus_NN16_15","Genetic Code"="Bacterial",Taxonomy="Viruses; Duplodnaviria; Heunggongvirae; Uroviricota; Caudoviricetes; Autographiviridae; Studiervirinae; Kayfunavirus"]:1.28421281):0.56521782,Escherichia_virus_JacobBurckhardt_extraction___host_dGTPase_inhibitor_CDS_translation[&Organism="Escherichia virus JacobBurckhardt","Genetic Code"="Bacterial",Taxonomy="Viruses; Duplodnaviria; Heunggongvirae; Uroviricota; Caudoviricetes; Caudovirales; Autographiviridae; Studiervirinae; Teseptimavirus; unclassified Teseptimavirus"]:0.15721802):0.04509082,Escherichia_virus_MeretOppenheim_extraction___host_dGTPase_inhibitor_CDS_translation[&Organism="Escherichia_virus_PS58","Genetic Code"="Bacterial",Taxonomy="Viruses; Duplodnaviria; Heunggongvirae; Uroviricota; Caudoviricetes; Autographiviridae; Studiervirinae; Teseptimavirus"]:0.05221351,Enterobacteria_phage_T7_extraction___host_dGTPase_inhibitor_CDS_translation[&Organism="Enterobacteria phage T7","Genetic Code"="Bacterial",Taxonomy="Viruses; dsDNA viruses, no RNA stage; Caudovirales; Podoviridae; Autographivirinae; T7likevirus","Common Name"="T7"]:0.08910461);
	tree bootstrap_52 = [&U] ((((((Escherichia_virus_EmilieLinder_extraction___host_dGTPase_inhibitor_CDS_translation[&Organism="Escherichia_virus_NO16_24","Genetic Code"="Bacterial",Taxonomy="Viruses; Duplodnaviria; Heunggongvirae; Uroviricota; Caudoviricetes; Autographiviridae; Studiervirinae; Teseptimavirus"]:0.08097514,Escherichia_virus_AnnaIndermaur_extraction___host_dGTPase_inhibitor_CDS_translation[&Organism="Escherichia_virus_NO16_26","Genetic Code"="Bacterial",Taxonomy="Viruses; Duplodnaviria; Heunggongvirae; Uroviricota; Caudoviricetes; Autographiviridae; Studiervirinae; Teseptimavirus"]:0.05143361):0.0358011,(Escherichia_virus_ErnstBeyeler_extraction___host_dGTPase_inhibitor_CDS_translation[&Organism="Escherichia virus ErnstBeyeler","Genetic Code"="Bacterial",Taxonomy="Viruses; Duplodnaviria; Heunggongvirae; Uroviricota; Caudoviricetes; Caudovirales; Autographiviridae; Studiervirinae; Berlinvirus; unclassified Berlinvirus"]:0.01609002,Escherichia_virus_CarlSpitteler_extraction___host_dGTPase_inhibitor_CDS_translation[&Organism="Escherichia virus CarlSpitteler","Genetic Code"="Bacterial",Taxonomy="Viruses; Duplodnaviria; Heunggongvirae; Uroviricota; Caudoviricetes; Caudovirales; Autographiviridae; Studiervirinae; Berlinvirus; unclassified Berlinvirus"]:0.01773715):0.02358501):0.25121235,Enterobacteria_phage_T3_extraction___DUF2745_domain_containing_protein_CDS_translation[&Organism="Enterobacteria phage T3","Genetic Code"="Bacterial",Taxonomy="Viruses; Duplodnaviria; Heunggongvirae; Uroviricota; Caudoviricetes; Caudovirales; Autographiviridae; Studiervirinae; Teetrevirus; Escherichia virus T3"]:0.21326056):0.30749929,Escherichia_virus_ElsieAttenhofer_extraction___putative_host_dGTPase_inhibitor_CDS_translation[&Organism="Escherichia_virus_NN16_15","Genetic Code"="Bacterial",Taxonomy="Viruses; Duplodnaviria; Heunggongvirae; Uroviricota; Caudoviricetes; Autographiviridae; Studiervirinae; Kayfunavirus"]:1.39021648):0.50674828,Escherichia_virus_JacobBurckhardt_extraction___host_dGTPase_inhibitor_CDS_translation[&Organism="Escherichia virus JacobBurckhardt","Genetic Code"="Bacterial",Taxonomy="Viruses; Duplodnaviria; Heunggongvirae; Uroviricota; Caudoviricetes; Caudovirales; Autographiviridae; Studiervirinae; Teseptimavirus; unclassified Teseptimavirus"]:0.09109617):0.06039429,Enterobacteria_phage_T7_extraction___host_dGTPase_inhibitor_CDS_translation[&Organism="Enterobacteria phage T7","Genetic Code"="Bacterial",Taxonomy="Viruses; dsDNA viruses, no RNA stage; Caudovirales; Podoviridae; Autographivirinae; T7likevirus","Common Name"="T7"]:0.09248856,Escherichia_virus_MeretOppenheim_extraction___host_dGTPase_inhibitor_CDS_translation[&Organism="Escherichia_virus_PS58","Genetic Code"="Bacterial",Taxonomy="Viruses; Duplodnaviria; Heunggongvirae; Uroviricota; Caudoviricetes; Autographiviridae; Studiervirinae; Teseptimavirus"]:0.03823301);
	tree bootstrap_53 = [&U] ((((((Escherichia_virus_ErnstBeyeler_extraction___host_dGTPase_inhibitor_CDS_translation[&Organism="Escherichia virus ErnstBeyeler","Genetic Code"="Bacterial",Taxonomy="Viruses; Duplodnaviria; Heunggongvirae; Uroviricota; Caudoviricetes; Caudovirales; Autographiviridae; Studiervirinae; Berlinvirus; unclassified Berlinvirus"]:0.00526404,Escherichia_virus_CarlSpitteler_extraction___host_dGTPase_inhibitor_CDS_translation[&Organism="Escherichia virus CarlSpitteler","Genetic Code"="Bacterial",Taxonomy="Viruses; Duplodnaviria; Heunggongvirae; Uroviricota; Caudoviricetes; Caudovirales; Autographiviridae; Studiervirinae; Berlinvirus; unclassified Berlinvirus"]:0.01800718):0.04687218,(Escherichia_virus_EmilieLinder_extraction___host_dGTPase_inhibitor_CDS_translation[&Organism="Escherichia_virus_NO16_24","Genetic Code"="Bacterial",Taxonomy="Viruses; Duplodnaviria; Heunggongvirae; Uroviricota; Caudoviricetes; Autographiviridae; Studiervirinae; Teseptimavirus"]:0.14915544,Escherichia_virus_AnnaIndermaur_extraction___host_dGTPase_inhibitor_CDS_translation[&Organism="Escherichia_virus_NO16_26","Genetic Code"="Bacterial",Taxonomy="Viruses; Duplodnaviria; Heunggongvirae; Uroviricota; Caudoviricetes; Autographiviridae; Studiervirinae; Teseptimavirus"]:0.15433908):0.03724006):0.14417248,Enterobacteria_phage_T3_extraction___DUF2745_domain_containing_protein_CDS_translation[&Organism="Enterobacteria phage T3","Genetic Code"="Bacterial",Taxonomy="Viruses; Duplodnaviria; Heunggongvirae; Uroviricota; Caudoviricetes; Caudovirales; Autographiviridae; Studiervirinae; Teetrevirus; Escherichia virus T3"]:0.17715679):0.33873938,Escherichia_virus_ElsieAttenhofer_extraction___putative_host_dGTPase_inhibitor_CDS_translation[&Organism="Escherichia_virus_NN16_15","Genetic Code"="Bacterial",Taxonomy="Viruses; Duplodnaviria; Heunggongvirae; Uroviricota; Caudoviricetes; Autographiviridae; Studiervirinae; Kayfunavirus"]:1.41357684):0.48876911,Escherichia_virus_JacobBurckhardt_extraction___host_dGTPase_inhibitor_CDS_translation[&Organism="Escherichia virus JacobBurckhardt","Genetic Code"="Bacterial",Taxonomy="Viruses; Duplodnaviria; Heunggongvirae; Uroviricota; Caudoviricetes; Caudovirales; Autographiviridae; Studiervirinae; Teseptimavirus; unclassified Teseptimavirus"]:0.09224585):0.02971059,Enterobacteria_phage_T7_extraction___host_dGTPase_inhibitor_CDS_translation[&Organism="Enterobacteria phage T7","Genetic Code"="Bacterial",Taxonomy="Viruses; dsDNA viruses, no RNA stage; Caudovirales; Podoviridae; Autographivirinae; T7likevirus","Common Name"="T7"]:0.10028691,Escherichia_virus_MeretOppenheim_extraction___host_dGTPase_inhibitor_CDS_translation[&Organism="Escherichia_virus_PS58","Genetic Code"="Bacterial",Taxonomy="Viruses; Duplodnaviria; Heunggongvirae; Uroviricota; Caudoviricetes; Autographiviridae; Studiervirinae; Teseptimavirus"]:0.05590428);
	tree bootstrap_54 = [&U] ((((((Escherichia_virus_EmilieLinder_extraction___host_dGTPase_inhibitor_CDS_translation[&Organism="Escherichia_virus_NO16_24","Genetic Code"="Bacterial",Taxonomy="Viruses; Duplodnaviria; Heunggongvirae; Uroviricota; Caudoviricetes; Autographiviridae; Studiervirinae; Teseptimavirus"]:0.12274093,Escherichia_virus_AnnaIndermaur_extraction___host_dGTPase_inhibitor_CDS_translation[&Organism="Escherichia_virus_NO16_26","Genetic Code"="Bacterial",Taxonomy="Viruses; Duplodnaviria; Heunggongvirae; Uroviricota; Caudoviricetes; Autographiviridae; Studiervirinae; Teseptimavirus"]:0.05353931):0.03550126,(Escherichia_virus_ErnstBeyeler_extraction___host_dGTPase_inhibitor_CDS_translation[&Organism="Escherichia virus ErnstBeyeler","Genetic Code"="Bacterial",Taxonomy="Viruses; Duplodnaviria; Heunggongvirae; Uroviricota; Caudoviricetes; Caudovirales; Autographiviridae; Studiervirinae; Berlinvirus; unclassified Berlinvirus"]:0.00825774,Escherichia_virus_CarlSpitteler_extraction___host_dGTPase_inhibitor_CDS_translation[&Organism="Escherichia virus CarlSpitteler","Genetic Code"="Bacterial",Taxonomy="Viruses; Duplodnaviria; Heunggongvirae; Uroviricota; Caudoviricetes; Caudovirales; Autographiviridae; Studiervirinae; Berlinvirus; unclassified Berlinvirus"]:0.00358042):0.00965033):0.21438462,Enterobacteria_phage_T3_extraction___DUF2745_domain_containing_protein_CDS_translation[&Organism="Enterobacteria phage T3","Genetic Code"="Bacterial",Taxonomy="Viruses; Duplodnaviria; Heunggongvirae; Uroviricota; Caudoviricetes; Caudovirales; Autographiviridae; Studiervirinae; Teetrevirus; Escherichia virus T3"]:0.28783392):0.25551237,Escherichia_virus_ElsieAttenhofer_extraction___putative_host_dGTPase_inhibitor_CDS_translation[&Organism="Escherichia_virus_NN16_15","Genetic Code"="Bacterial",Taxonomy="Viruses; Duplodnaviria; Heunggongvirae; Uroviricota; Caudoviricetes; Autographiviridae; Studiervirinae; Kayfunavirus"]:1.45497154):0.41830336,Escherichia_virus_JacobBurckhardt_extraction___host_dGTPase_inhibitor_CDS_translation[&Organism="Escherichia virus JacobBurckhardt","Genetic Code"="Bacterial",Taxonomy="Viruses; Duplodnaviria; Heunggongvirae; Uroviricota; Caudoviricetes; Caudovirales; Autographiviridae; Studiervirinae; Teseptimavirus; unclassified Teseptimavirus"]:0.13125354):0.03487546,Enterobacteria_phage_T7_extraction___host_dGTPase_inhibitor_CDS_translation[&Organism="Enterobacteria phage T7","Genetic Code"="Bacterial",Taxonomy="Viruses; dsDNA viruses, no RNA stage; Caudovirales; Podoviridae; Autographivirinae; T7likevirus","Common Name"="T7"]:0.08922523,Escherichia_virus_MeretOppenheim_extraction___host_dGTPase_inhibitor_CDS_translation[&Organism="Escherichia_virus_PS58","Genetic Code"="Bacterial",Taxonomy="Viruses; Duplodnaviria; Heunggongvirae; Uroviricota; Caudoviricetes; Autographiviridae; Studiervirinae; Teseptimavirus"]:0.08899345);
	tree bootstrap_55 = [&U] ((((((Escherichia_virus_EmilieLinder_extraction___host_dGTPase_inhibitor_CDS_translation[&Organism="Escherichia_virus_NO16_24","Genetic Code"="Bacterial",Taxonomy="Viruses; Duplodnaviria; Heunggongvirae; Uroviricota; Caudoviricetes; Autographiviridae; Studiervirinae; Teseptimavirus"]:0.15208193,Escherichia_virus_AnnaIndermaur_extraction___host_dGTPase_inhibitor_CDS_translation[&Organism="Escherichia_virus_NO16_26","Genetic Code"="Bacterial",Taxonomy="Viruses; Duplodnaviria; Heunggongvirae; Uroviricota; Caudoviricetes; Autographiviridae; Studiervirinae; Teseptimavirus"]:0.16031526):0.04935204,(Escherichia_virus_ErnstBeyeler_extraction___host_dGTPase_inhibitor_CDS_translation[&Organism="Escherichia virus ErnstBeyeler","Genetic Code"="Bacterial",Taxonomy="Viruses; Duplodnaviria; Heunggongvirae; Uroviricota; Caudoviricetes; Caudovirales; Autographiviridae; Studiervirinae; Berlinvirus; unclassified Berlinvirus"]:0.01755875,Escherichia_virus_CarlSpitteler_extraction___host_dGTPase_inhibitor_CDS_translation[&Organism="Escherichia virus CarlSpitteler","Genetic Code"="Bacterial",Taxonomy="Viruses; Duplodnaviria; Heunggongvirae; Uroviricota; Caudoviricetes; Caudovirales; Autographiviridae; Studiervirinae; Berlinvirus; unclassified Berlinvirus"]:0.00640988):0.07830685):0.24529811,Enterobacteria_phage_T3_extraction___DUF2745_domain_containing_protein_CDS_translation[&Organism="Enterobacteria phage T3","Genetic Code"="Bacterial",Taxonomy="Viruses; Duplodnaviria; Heunggongvirae; Uroviricota; Caudoviricetes; Caudovirales; Autographiviridae; Studiervirinae; Teetrevirus; Escherichia virus T3"]:0.3620587):0.24449139,Escherichia_virus_ElsieAttenhofer_extraction___putative_host_dGTPase_inhibitor_CDS_translation[&Organism="Escherichia_virus_NN16_15","Genetic Code"="Bacterial",Taxonomy="Viruses; Duplodnaviria; Heunggongvirae; Uroviricota; Caudoviricetes; Autographiviridae; Studiervirinae; Kayfunavirus"]:1.36682183):0.52255271,Escherichia_virus_JacobBurckhardt_extraction___host_dGTPase_inhibitor_CDS_translation[&Organism="Escherichia virus JacobBurckhardt","Genetic Code"="Bacterial",Taxonomy="Viruses; Duplodnaviria; Heunggongvirae; Uroviricota; Caudoviricetes; Caudovirales; Autographiviridae; Studiervirinae; Teseptimavirus; unclassified Teseptimavirus"]:0.11989905):0.05370562,Escherichia_virus_MeretOppenheim_extraction___host_dGTPase_inhibitor_CDS_translation[&Organism="Escherichia_virus_PS58","Genetic Code"="Bacterial",Taxonomy="Viruses; Duplodnaviria; Heunggongvirae; Uroviricota; Caudoviricetes; Autographiviridae; Studiervirinae; Teseptimavirus"]:0.05677467,Enterobacteria_phage_T7_extraction___host_dGTPase_inhibitor_CDS_translation[&Organism="Enterobacteria phage T7","Genetic Code"="Bacterial",Taxonomy="Viruses; dsDNA viruses, no RNA stage; Caudovirales; Podoviridae; Autographivirinae; T7likevirus","Common Name"="T7"]:0.04596532);
	tree bootstrap_56 = [&U] ((((((Escherichia_virus_EmilieLinder_extraction___host_dGTPase_inhibitor_CDS_translation[&Organism="Escherichia_virus_NO16_24","Genetic Code"="Bacterial",Taxonomy="Viruses; Duplodnaviria; Heunggongvirae; Uroviricota; Caudoviricetes; Autographiviridae; Studiervirinae; Teseptimavirus"]:0.07768116,Escherichia_virus_AnnaIndermaur_extraction___host_dGTPase_inhibitor_CDS_translation[&Organism="Escherichia_virus_NO16_26","Genetic Code"="Bacterial",Taxonomy="Viruses; Duplodnaviria; Heunggongvirae; Uroviricota; Caudoviricetes; Autographiviridae; Studiervirinae; Teseptimavirus"]:0.10688076):0.03343929,(Escherichia_virus_CarlSpitteler_extraction___host_dGTPase_inhibitor_CDS_translation[&Organism="Escherichia virus CarlSpitteler","Genetic Code"="Bacterial",Taxonomy="Viruses; Duplodnaviria; Heunggongvirae; Uroviricota; Caudoviricetes; Caudovirales; Autographiviridae; Studiervirinae; Berlinvirus; unclassified Berlinvirus"]:0.0053941,Escherichia_virus_ErnstBeyeler_extraction___host_dGTPase_inhibitor_CDS_translation[&Organism="Escherichia virus ErnstBeyeler","Genetic Code"="Bacterial",Taxonomy="Viruses; Duplodnaviria; Heunggongvirae; Uroviricota; Caudoviricetes; Caudovirales; Autographiviridae; Studiervirinae; Berlinvirus; unclassified Berlinvirus"]:0.00617025):0.04808194):0.2941559,Enterobacteria_phage_T3_extraction___DUF2745_domain_containing_protein_CDS_translation[&Organism="Enterobacteria phage T3","Genetic Code"="Bacterial",Taxonomy="Viruses; Duplodnaviria; Heunggongvirae; Uroviricota; Caudoviricetes; Caudovirales; Autographiviridae; Studiervirinae; Teetrevirus; Escherichia virus T3"]:0.26435051):0.41214965,Escherichia_virus_ElsieAttenhofer_extraction___putative_host_dGTPase_inhibitor_CDS_translation[&Organism="Escherichia_virus_NN16_15","Genetic Code"="Bacterial",Taxonomy="Viruses; Duplodnaviria; Heunggongvirae; Uroviricota; Caudoviricetes; Autographiviridae; Studiervirinae; Kayfunavirus"]:1.22819422):0.5906986,Escherichia_virus_JacobBurckhardt_extraction___host_dGTPase_inhibitor_CDS_translation[&Organism="Escherichia virus JacobBurckhardt","Genetic Code"="Bacterial",Taxonomy="Viruses; Duplodnaviria; Heunggongvirae; Uroviricota; Caudoviricetes; Caudovirales; Autographiviridae; Studiervirinae; Teseptimavirus; unclassified Teseptimavirus"]:0.15222969):0.13960235,Enterobacteria_phage_T7_extraction___host_dGTPase_inhibitor_CDS_translation[&Organism="Enterobacteria phage T7","Genetic Code"="Bacterial",Taxonomy="Viruses; dsDNA viruses, no RNA stage; Caudovirales; Podoviridae; Autographivirinae; T7likevirus","Common Name"="T7"]:0.11236474,Escherichia_virus_MeretOppenheim_extraction___host_dGTPase_inhibitor_CDS_translation[&Organism="Escherichia_virus_PS58","Genetic Code"="Bacterial",Taxonomy="Viruses; Duplodnaviria; Heunggongvirae; Uroviricota; Caudoviricetes; Autographiviridae; Studiervirinae; Teseptimavirus"]:0.04734894);
	tree bootstrap_57 = [&U] ((((((Escherichia_virus_AnnaIndermaur_extraction___host_dGTPase_inhibitor_CDS_translation[&Organism="Escherichia_virus_NO16_26","Genetic Code"="Bacterial",Taxonomy="Viruses; Duplodnaviria; Heunggongvirae; Uroviricota; Caudoviricetes; Autographiviridae; Studiervirinae; Teseptimavirus"]:0.05597403,Escherichia_virus_EmilieLinder_extraction___host_dGTPase_inhibitor_CDS_translation[&Organism="Escherichia_virus_NO16_24","Genetic Code"="Bacterial",Taxonomy="Viruses; Duplodnaviria; Heunggongvirae; Uroviricota; Caudoviricetes; Autographiviridae; Studiervirinae; Teseptimavirus"]:0.09661709):0.03519237,(Escherichia_virus_CarlSpitteler_extraction___host_dGTPase_inhibitor_CDS_translation[&Organism="Escherichia virus CarlSpitteler","Genetic Code"="Bacterial",Taxonomy="Viruses; Duplodnaviria; Heunggongvirae; Uroviricota; Caudoviricetes; Caudovirales; Autographiviridae; Studiervirinae; Berlinvirus; unclassified Berlinvirus"]:0.00256946,Escherichia_virus_ErnstBeyeler_extraction___host_dGTPase_inhibitor_CDS_translation[&Organism="Escherichia virus ErnstBeyeler","Genetic Code"="Bacterial",Taxonomy="Viruses; Duplodnaviria; Heunggongvirae; Uroviricota; Caudoviricetes; Caudovirales; Autographiviridae; Studiervirinae; Berlinvirus; unclassified Berlinvirus"]:0.00836277):0.06128038):0.2144932,Enterobacteria_phage_T3_extraction___DUF2745_domain_containing_protein_CDS_translation[&Organism="Enterobacteria phage T3","Genetic Code"="Bacterial",Taxonomy="Viruses; Duplodnaviria; Heunggongvirae; Uroviricota; Caudoviricetes; Caudovirales; Autographiviridae; Studiervirinae; Teetrevirus; Escherichia virus T3"]:0.2643131):0.27833721,Escherichia_virus_ElsieAttenhofer_extraction___putative_host_dGTPase_inhibitor_CDS_translation[&Organism="Escherichia_virus_NN16_15","Genetic Code"="Bacterial",Taxonomy="Viruses; Duplodnaviria; Heunggongvirae; Uroviricota; Caudoviricetes; Autographiviridae; Studiervirinae; Kayfunavirus"]:1.42259621):0.39889406,Escherichia_virus_JacobBurckhardt_extraction___host_dGTPase_inhibitor_CDS_translation[&Organism="Escherichia virus JacobBurckhardt","Genetic Code"="Bacterial",Taxonomy="Viruses; Duplodnaviria; Heunggongvirae; Uroviricota; Caudoviricetes; Caudovirales; Autographiviridae; Studiervirinae; Teseptimavirus; unclassified Teseptimavirus"]:0.14204336):0.11505407,Escherichia_virus_MeretOppenheim_extraction___host_dGTPase_inhibitor_CDS_translation[&Organism="Escherichia_virus_PS58","Genetic Code"="Bacterial",Taxonomy="Viruses; Duplodnaviria; Heunggongvirae; Uroviricota; Caudoviricetes; Autographiviridae; Studiervirinae; Teseptimavirus"]:0.03910186,Enterobacteria_phage_T7_extraction___host_dGTPase_inhibitor_CDS_translation[&Organism="Enterobacteria phage T7","Genetic Code"="Bacterial",Taxonomy="Viruses; dsDNA viruses, no RNA stage; Caudovirales; Podoviridae; Autographivirinae; T7likevirus","Common Name"="T7"]:0.0536134);
	tree bootstrap_58 = [&U] ((((((Escherichia_virus_EmilieLinder_extraction___host_dGTPase_inhibitor_CDS_translation[&Organism="Escherichia_virus_NO16_24","Genetic Code"="Bacterial",Taxonomy="Viruses; Duplodnaviria; Heunggongvirae; Uroviricota; Caudoviricetes; Autographiviridae; Studiervirinae; Teseptimavirus"]:0.14084453,Escherichia_virus_AnnaIndermaur_extraction___host_dGTPase_inhibitor_CDS_translation[&Organism="Escherichia_virus_NO16_26","Genetic Code"="Bacterial",Taxonomy="Viruses; Duplodnaviria; Heunggongvirae; Uroviricota; Caudoviricetes; Autographiviridae; Studiervirinae; Teseptimavirus"]:0.07903529):0.05235599,(Escherichia_virus_CarlSpitteler_extraction___host_dGTPase_inhibitor_CDS_translation[&Organism="Escherichia virus CarlSpitteler","Genetic Code"="Bacterial",Taxonomy="Viruses; Duplodnaviria; Heunggongvirae; Uroviricota; Caudoviricetes; Caudovirales; Autographiviridae; Studiervirinae; Berlinvirus; unclassified Berlinvirus"]:0.02150478,Escherichia_virus_ErnstBeyeler_extraction___host_dGTPase_inhibitor_CDS_translation[&Organism="Escherichia virus ErnstBeyeler","Genetic Code"="Bacterial",Taxonomy="Viruses; Duplodnaviria; Heunggongvirae; Uroviricota; Caudoviricetes; Caudovirales; Autographiviridae; Studiervirinae; Berlinvirus; unclassified Berlinvirus"]:0.01261235):0.03166884):0.14925094,Enterobacteria_phage_T3_extraction___DUF2745_domain_containing_protein_CDS_translation[&Organism="Enterobacteria phage T3","Genetic Code"="Bacterial",Taxonomy="Viruses; Duplodnaviria; Heunggongvirae; Uroviricota; Caudoviricetes; Caudovirales; Autographiviridae; Studiervirinae; Teetrevirus; Escherichia virus T3"]:0.2670625):0.37391392,Escherichia_virus_ElsieAttenhofer_extraction___putative_host_dGTPase_inhibitor_CDS_translation[&Organism="Escherichia_virus_NN16_15","Genetic Code"="Bacterial",Taxonomy="Viruses; Duplodnaviria; Heunggongvirae; Uroviricota; Caudoviricetes; Autographiviridae; Studiervirinae; Kayfunavirus"]:1.37072013):0.51499542,Escherichia_virus_JacobBurckhardt_extraction___host_dGTPase_inhibitor_CDS_translation[&Organism="Escherichia virus JacobBurckhardt","Genetic Code"="Bacterial",Taxonomy="Viruses; Duplodnaviria; Heunggongvirae; Uroviricota; Caudoviricetes; Caudovirales; Autographiviridae; Studiervirinae; Teseptimavirus; unclassified Teseptimavirus"]:0.10049448):0.07150489,Escherichia_virus_MeretOppenheim_extraction___host_dGTPase_inhibitor_CDS_translation[&Organism="Escherichia_virus_PS58","Genetic Code"="Bacterial",Taxonomy="Viruses; Duplodnaviria; Heunggongvirae; Uroviricota; Caudoviricetes; Autographiviridae; Studiervirinae; Teseptimavirus"]:0.05222402,Enterobacteria_phage_T7_extraction___host_dGTPase_inhibitor_CDS_translation[&Organism="Enterobacteria phage T7","Genetic Code"="Bacterial",Taxonomy="Viruses; dsDNA viruses, no RNA stage; Caudovirales; Podoviridae; Autographivirinae; T7likevirus","Common Name"="T7"]:0.06145726);
	tree bootstrap_59 = [&U] ((((((Escherichia_virus_EmilieLinder_extraction___host_dGTPase_inhibitor_CDS_translation[&Organism="Escherichia_virus_NO16_24","Genetic Code"="Bacterial",Taxonomy="Viruses; Duplodnaviria; Heunggongvirae; Uroviricota; Caudoviricetes; Autographiviridae; Studiervirinae; Teseptimavirus"]:0.09990562,Escherichia_virus_AnnaIndermaur_extraction___host_dGTPase_inhibitor_CDS_translation[&Organism="Escherichia_virus_NO16_26","Genetic Code"="Bacterial",Taxonomy="Viruses; Duplodnaviria; Heunggongvirae; Uroviricota; Caudoviricetes; Autographiviridae; Studiervirinae; Teseptimavirus"]:0.13159896):0.06514543,(Escherichia_virus_ErnstBeyeler_extraction___host_dGTPase_inhibitor_CDS_translation[&Organism="Escherichia virus ErnstBeyeler","Genetic Code"="Bacterial",Taxonomy="Viruses; Duplodnaviria; Heunggongvirae; Uroviricota; Caudoviricetes; Caudovirales; Autographiviridae; Studiervirinae; Berlinvirus; unclassified Berlinvirus"]:0.01734677,Escherichia_virus_CarlSpitteler_extraction___host_dGTPase_inhibitor_CDS_translation[&Organism="Escherichia virus CarlSpitteler","Genetic Code"="Bacterial",Taxonomy="Viruses; Duplodnaviria; Heunggongvirae; Uroviricota; Caudoviricetes; Caudovirales; Autographiviridae; Studiervirinae; Berlinvirus; unclassified Berlinvirus"]:0.02817092):0.01696044):0.30218505,Enterobacteria_phage_T3_extraction___DUF2745_domain_containing_protein_CDS_translation[&Organism="Enterobacteria phage T3","Genetic Code"="Bacterial",Taxonomy="Viruses; Duplodnaviria; Heunggongvirae; Uroviricota; Caudoviricetes; Caudovirales; Autographiviridae; Studiervirinae; Teetrevirus; Escherichia virus T3"]:0.27508757):0.34008858,Escherichia_virus_ElsieAttenhofer_extraction___putative_host_dGTPase_inhibitor_CDS_translation[&Organism="Escherichia_virus_NN16_15","Genetic Code"="Bacterial",Taxonomy="Viruses; Duplodnaviria; Heunggongvirae; Uroviricota; Caudoviricetes; Autographiviridae; Studiervirinae; Kayfunavirus"]:1.27456632):0.55545382,Escherichia_virus_JacobBurckhardt_extraction___host_dGTPase_inhibitor_CDS_translation[&Organism="Escherichia virus JacobBurckhardt","Genetic Code"="Bacterial",Taxonomy="Viruses; Duplodnaviria; Heunggongvirae; Uroviricota; Caudoviricetes; Caudovirales; Autographiviridae; Studiervirinae; Teseptimavirus; unclassified Teseptimavirus"]:0.24549508):0.06863181,Enterobacteria_phage_T7_extraction___host_dGTPase_inhibitor_CDS_translation[&Organism="Enterobacteria phage T7","Genetic Code"="Bacterial",Taxonomy="Viruses; dsDNA viruses, no RNA stage; Caudovirales; Podoviridae; Autographivirinae; T7likevirus","Common Name"="T7"]:0.08670465,Escherichia_virus_MeretOppenheim_extraction___host_dGTPase_inhibitor_CDS_translation[&Organism="Escherichia_virus_PS58","Genetic Code"="Bacterial",Taxonomy="Viruses; Duplodnaviria; Heunggongvirae; Uroviricota; Caudoviricetes; Autographiviridae; Studiervirinae; Teseptimavirus"]:0.05804988);
	tree bootstrap_60 = [&U] ((((((Escherichia_virus_AnnaIndermaur_extraction___host_dGTPase_inhibitor_CDS_translation[&Organism="Escherichia_virus_NO16_26","Genetic Code"="Bacterial",Taxonomy="Viruses; Duplodnaviria; Heunggongvirae; Uroviricota; Caudoviricetes; Autographiviridae; Studiervirinae; Teseptimavirus"]:0.14033208,Escherichia_virus_EmilieLinder_extraction___host_dGTPase_inhibitor_CDS_translation[&Organism="Escherichia_virus_NO16_24","Genetic Code"="Bacterial",Taxonomy="Viruses; Duplodnaviria; Heunggongvirae; Uroviricota; Caudoviricetes; Autographiviridae; Studiervirinae; Teseptimavirus"]:0.15085226):0.00365997,(Escherichia_virus_ErnstBeyeler_extraction___host_dGTPase_inhibitor_CDS_translation[&Organism="Escherichia virus ErnstBeyeler","Genetic Code"="Bacterial",Taxonomy="Viruses; Duplodnaviria; Heunggongvirae; Uroviricota; Caudoviricetes; Caudovirales; Autographiviridae; Studiervirinae; Berlinvirus; unclassified Berlinvirus"]:0.00937533,Escherichia_virus_CarlSpitteler_extraction___host_dGTPase_inhibitor_CDS_translation[&Organism="Escherichia virus CarlSpitteler","Genetic Code"="Bacterial",Taxonomy="Viruses; Duplodnaviria; Heunggongvirae; Uroviricota; Caudoviricetes; Caudovirales; Autographiviridae; Studiervirinae; Berlinvirus; unclassified Berlinvirus"]:0.01446923):0.03876187):0.1676572,Enterobacteria_phage_T3_extraction___DUF2745_domain_containing_protein_CDS_translation[&Organism="Enterobacteria phage T3","Genetic Code"="Bacterial",Taxonomy="Viruses; Duplodnaviria; Heunggongvirae; Uroviricota; Caudoviricetes; Caudovirales; Autographiviridae; Studiervirinae; Teetrevirus; Escherichia virus T3"]:0.12028331):0.26249657,Escherichia_virus_ElsieAttenhofer_extraction___putative_host_dGTPase_inhibitor_CDS_translation[&Organism="Escherichia_virus_NN16_15","Genetic Code"="Bacterial",Taxonomy="Viruses; Duplodnaviria; Heunggongvirae; Uroviricota; Caudoviricetes; Autographiviridae; Studiervirinae; Kayfunavirus"]:1.4992067):0.38805915,Escherichia_virus_JacobBurckhardt_extraction___host_dGTPase_inhibitor_CDS_translation[&Organism="Escherichia virus JacobBurckhardt","Genetic Code"="Bacterial",Taxonomy="Viruses; Duplodnaviria; Heunggongvirae; Uroviricota; Caudoviricetes; Caudovirales; Autographiviridae; Studiervirinae; Teseptimavirus; unclassified Teseptimavirus"]:0.09831685):0.05445695,Escherichia_virus_MeretOppenheim_extraction___host_dGTPase_inhibitor_CDS_translation[&Organism="Escherichia_virus_PS58","Genetic Code"="Bacterial",Taxonomy="Viruses; Duplodnaviria; Heunggongvirae; Uroviricota; Caudoviricetes; Autographiviridae; Studiervirinae; Teseptimavirus"]:0.05379252,Enterobacteria_phage_T7_extraction___host_dGTPase_inhibitor_CDS_translation[&Organism="Enterobacteria phage T7","Genetic Code"="Bacterial",Taxonomy="Viruses; dsDNA viruses, no RNA stage; Caudovirales; Podoviridae; Autographivirinae; T7likevirus","Common Name"="T7"]:0.10661137);
	tree bootstrap_61 = [&U] ((((((Escherichia_virus_ErnstBeyeler_extraction___host_dGTPase_inhibitor_CDS_translation[&Organism="Escherichia virus ErnstBeyeler","Genetic Code"="Bacterial",Taxonomy="Viruses; Duplodnaviria; Heunggongvirae; Uroviricota; Caudoviricetes; Caudovirales; Autographiviridae; Studiervirinae; Berlinvirus; unclassified Berlinvirus"]:0.02118498,Escherichia_virus_CarlSpitteler_extraction___host_dGTPase_inhibitor_CDS_translation[&Organism="Escherichia virus CarlSpitteler","Genetic Code"="Bacterial",Taxonomy="Viruses; Duplodnaviria; Heunggongvirae; Uroviricota; Caudoviricetes; Caudovirales; Autographiviridae; Studiervirinae; Berlinvirus; unclassified Berlinvirus"]:0.00105126):0.04499877,(Escherichia_virus_EmilieLinder_extraction___host_dGTPase_inhibitor_CDS_translation[&Organism="Escherichia_virus_NO16_24","Genetic Code"="Bacterial",Taxonomy="Viruses; Duplodnaviria; Heunggongvirae; Uroviricota; Caudoviricetes; Autographiviridae; Studiervirinae; Teseptimavirus"]:0.23158544,Escherichia_virus_AnnaIndermaur_extraction___host_dGTPase_inhibitor_CDS_translation[&Organism="Escherichia_virus_NO16_26","Genetic Code"="Bacterial",Taxonomy="Viruses; Duplodnaviria; Heunggongvirae; Uroviricota; Caudoviricetes; Autographiviridae; Studiervirinae; Teseptimavirus"]:0.13539652):0.06958095):0.25440986,Enterobacteria_phage_T3_extraction___DUF2745_domain_containing_protein_CDS_translation[&Organism="Enterobacteria phage T3","Genetic Code"="Bacterial",Taxonomy="Viruses; Duplodnaviria; Heunggongvirae; Uroviricota; Caudoviricetes; Caudovirales; Autographiviridae; Studiervirinae; Teetrevirus; Escherichia virus T3"]:0.38559446):0.22641122,Escherichia_virus_ElsieAttenhofer_extraction___putative_host_dGTPase_inhibitor_CDS_translation[&Organism="Escherichia_virus_NN16_15","Genetic Code"="Bacterial",Taxonomy="Viruses; Duplodnaviria; Heunggongvirae; Uroviricota; Caudoviricetes; Autographiviridae; Studiervirinae; Kayfunavirus"]:1.36896434):0.47766765,Escherichia_virus_JacobBurckhardt_extraction___host_dGTPase_inhibitor_CDS_translation[&Organism="Escherichia virus JacobBurckhardt","Genetic Code"="Bacterial",Taxonomy="Viruses; Duplodnaviria; Heunggongvirae; Uroviricota; Caudoviricetes; Caudovirales; Autographiviridae; Studiervirinae; Teseptimavirus; unclassified Teseptimavirus"]:0.18299375):0.04715344,Escherichia_virus_MeretOppenheim_extraction___host_dGTPase_inhibitor_CDS_translation[&Organism="Escherichia_virus_PS58","Genetic Code"="Bacterial",Taxonomy="Viruses; Duplodnaviria; Heunggongvirae; Uroviricota; Caudoviricetes; Autographiviridae; Studiervirinae; Teseptimavirus"]:0.08563153,Enterobacteria_phage_T7_extraction___host_dGTPase_inhibitor_CDS_translation[&Organism="Enterobacteria phage T7","Genetic Code"="Bacterial",Taxonomy="Viruses; dsDNA viruses, no RNA stage; Caudovirales; Podoviridae; Autographivirinae; T7likevirus","Common Name"="T7"]:0.08892099);
	tree bootstrap_62 = [&U] ((((((Escherichia_virus_CarlSpitteler_extraction___host_dGTPase_inhibitor_CDS_translation[&Organism="Escherichia virus CarlSpitteler","Genetic Code"="Bacterial",Taxonomy="Viruses; Duplodnaviria; Heunggongvirae; Uroviricota; Caudoviricetes; Caudovirales; Autographiviridae; Studiervirinae; Berlinvirus; unclassified Berlinvirus"]:0.03811519,Escherichia_virus_ErnstBeyeler_extraction___host_dGTPase_inhibitor_CDS_translation[&Organism="Escherichia virus ErnstBeyeler","Genetic Code"="Bacterial",Taxonomy="Viruses; Duplodnaviria; Heunggongvirae; Uroviricota; Caudoviricetes; Caudovirales; Autographiviridae; Studiervirinae; Berlinvirus; unclassified Berlinvirus"]:0.04291177):0.03714838,(Escherichia_virus_AnnaIndermaur_extraction___host_dGTPase_inhibitor_CDS_translation[&Organism="Escherichia_virus_NO16_26","Genetic Code"="Bacterial",Taxonomy="Viruses; Duplodnaviria; Heunggongvirae; Uroviricota; Caudoviricetes; Autographiviridae; Studiervirinae; Teseptimavirus"]:0.15256958,Escherichia_virus_EmilieLinder_extraction___host_dGTPase_inhibitor_CDS_translation[&Organism="Escherichia_virus_NO16_24","Genetic Code"="Bacterial",Taxonomy="Viruses; Duplodnaviria; Heunggongvirae; Uroviricota; Caudoviricetes; Autographiviridae; Studiervirinae; Teseptimavirus"]:0.12785019):0.04790975):0.18077085,Enterobacteria_phage_T3_extraction___DUF2745_domain_containing_protein_CDS_translation[&Organism="Enterobacteria phage T3","Genetic Code"="Bacterial",Taxonomy="Viruses; Duplodnaviria; Heunggongvirae; Uroviricota; Caudoviricetes; Caudovirales; Autographiviridae; Studiervirinae; Teetrevirus; Escherichia virus T3"]:0.29250239):0.32530292,Escherichia_virus_ElsieAttenhofer_extraction___putative_host_dGTPase_inhibitor_CDS_translation[&Organism="Escherichia_virus_NN16_15","Genetic Code"="Bacterial",Taxonomy="Viruses; Duplodnaviria; Heunggongvirae; Uroviricota; Caudoviricetes; Autographiviridae; Studiervirinae; Kayfunavirus"]:1.36545214):0.42737724,Escherichia_virus_JacobBurckhardt_extraction___host_dGTPase_inhibitor_CDS_translation[&Organism="Escherichia virus JacobBurckhardt","Genetic Code"="Bacterial",Taxonomy="Viruses; Duplodnaviria; Heunggongvirae; Uroviricota; Caudoviricetes; Caudovirales; Autographiviridae; Studiervirinae; Teseptimavirus; unclassified Teseptimavirus"]:0.16788136):0.0730317,Enterobacteria_phage_T7_extraction___host_dGTPase_inhibitor_CDS_translation[&Organism="Enterobacteria phage T7","Genetic Code"="Bacterial",Taxonomy="Viruses; dsDNA viruses, no RNA stage; Caudovirales; Podoviridae; Autographivirinae; T7likevirus","Common Name"="T7"]:0.07209908,Escherichia_virus_MeretOppenheim_extraction___host_dGTPase_inhibitor_CDS_translation[&Organism="Escherichia_virus_PS58","Genetic Code"="Bacterial",Taxonomy="Viruses; Duplodnaviria; Heunggongvirae; Uroviricota; Caudoviricetes; Autographiviridae; Studiervirinae; Teseptimavirus"]:0.04076862);
	tree bootstrap_63 = [&U] ((((((Escherichia_virus_ErnstBeyeler_extraction___host_dGTPase_inhibitor_CDS_translation[&Organism="Escherichia virus ErnstBeyeler","Genetic Code"="Bacterial",Taxonomy="Viruses; Duplodnaviria; Heunggongvirae; Uroviricota; Caudoviricetes; Caudovirales; Autographiviridae; Studiervirinae; Berlinvirus; unclassified Berlinvirus"]:0.01806572,Escherichia_virus_CarlSpitteler_extraction___host_dGTPase_inhibitor_CDS_translation[&Organism="Escherichia virus CarlSpitteler","Genetic Code"="Bacterial",Taxonomy="Viruses; Duplodnaviria; Heunggongvirae; Uroviricota; Caudoviricetes; Caudovirales; Autographiviridae; Studiervirinae; Berlinvirus; unclassified Berlinvirus"]:0.02851224):0.01888398,(Escherichia_virus_EmilieLinder_extraction___host_dGTPase_inhibitor_CDS_translation[&Organism="Escherichia_virus_NO16_24","Genetic Code"="Bacterial",Taxonomy="Viruses; Duplodnaviria; Heunggongvirae; Uroviricota; Caudoviricetes; Autographiviridae; Studiervirinae; Teseptimavirus"]:0.12449124,Escherichia_virus_AnnaIndermaur_extraction___host_dGTPase_inhibitor_CDS_translation[&Organism="Escherichia_virus_NO16_26","Genetic Code"="Bacterial",Taxonomy="Viruses; Duplodnaviria; Heunggongvirae; Uroviricota; Caudoviricetes; Autographiviridae; Studiervirinae; Teseptimavirus"]:0.02249961):0.1017959):0.26258235,Enterobacteria_phage_T3_extraction___DUF2745_domain_containing_protein_CDS_translation[&Organism="Enterobacteria phage T3","Genetic Code"="Bacterial",Taxonomy="Viruses; Duplodnaviria; Heunggongvirae; Uroviricota; Caudoviricetes; Caudovirales; Autographiviridae; Studiervirinae; Teetrevirus; Escherichia virus T3"]:0.29542672):0.16665898,Escherichia_virus_ElsieAttenhofer_extraction___putative_host_dGTPase_inhibitor_CDS_translation[&Organism="Escherichia_virus_NN16_15","Genetic Code"="Bacterial",Taxonomy="Viruses; Duplodnaviria; Heunggongvirae; Uroviricota; Caudoviricetes; Autographiviridae; Studiervirinae; Kayfunavirus"]:1.48082479):0.36998792,Escherichia_virus_JacobBurckhardt_extraction___host_dGTPase_inhibitor_CDS_translation[&Organism="Escherichia virus JacobBurckhardt","Genetic Code"="Bacterial",Taxonomy="Viruses; Duplodnaviria; Heunggongvirae; Uroviricota; Caudoviricetes; Caudovirales; Autographiviridae; Studiervirinae; Teseptimavirus; unclassified Teseptimavirus"]:0.1781858):0.0762874,Escherichia_virus_MeretOppenheim_extraction___host_dGTPase_inhibitor_CDS_translation[&Organism="Escherichia_virus_PS58","Genetic Code"="Bacterial",Taxonomy="Viruses; Duplodnaviria; Heunggongvirae; Uroviricota; Caudoviricetes; Autographiviridae; Studiervirinae; Teseptimavirus"]:0.08852788,Enterobacteria_phage_T7_extraction___host_dGTPase_inhibitor_CDS_translation[&Organism="Enterobacteria phage T7","Genetic Code"="Bacterial",Taxonomy="Viruses; dsDNA viruses, no RNA stage; Caudovirales; Podoviridae; Autographivirinae; T7likevirus","Common Name"="T7"]:0.04088137);
	tree bootstrap_64 = [&U] ((((((Escherichia_virus_EmilieLinder_extraction___host_dGTPase_inhibitor_CDS_translation[&Organism="Escherichia_virus_NO16_24","Genetic Code"="Bacterial",Taxonomy="Viruses; Duplodnaviria; Heunggongvirae; Uroviricota; Caudoviricetes; Autographiviridae; Studiervirinae; Teseptimavirus"]:0.19548361,Escherichia_virus_AnnaIndermaur_extraction___host_dGTPase_inhibitor_CDS_translation[&Organism="Escherichia_virus_NO16_26","Genetic Code"="Bacterial",Taxonomy="Viruses; Duplodnaviria; Heunggongvirae; Uroviricota; Caudoviricetes; Autographiviridae; Studiervirinae; Teseptimavirus"]:0.06505888):0.04991651,(Escherichia_virus_CarlSpitteler_extraction___host_dGTPase_inhibitor_CDS_translation[&Organism="Escherichia virus CarlSpitteler","Genetic Code"="Bacterial",Taxonomy="Viruses; Duplodnaviria; Heunggongvirae; Uroviricota; Caudoviricetes; Caudovirales; Autographiviridae; Studiervirinae; Berlinvirus; unclassified Berlinvirus"]:0.02136093,Escherichia_virus_ErnstBeyeler_extraction___host_dGTPase_inhibitor_CDS_translation[&Organism="Escherichia virus ErnstBeyeler","Genetic Code"="Bacterial",Taxonomy="Viruses; Duplodnaviria; Heunggongvirae; Uroviricota; Caudoviricetes; Caudovirales; Autographiviridae; Studiervirinae; Berlinvirus; unclassified Berlinvirus"]:0.01140177):0.0766951):0.21890266,Enterobacteria_phage_T3_extraction___DUF2745_domain_containing_protein_CDS_translation[&Organism="Enterobacteria phage T3","Genetic Code"="Bacterial",Taxonomy="Viruses; Duplodnaviria; Heunggongvirae; Uroviricota; Caudoviricetes; Caudovirales; Autographiviridae; Studiervirinae; Teetrevirus; Escherichia virus T3"]:0.462257):0.25966477,Escherichia_virus_ElsieAttenhofer_extraction___putative_host_dGTPase_inhibitor_CDS_translation[&Organism="Escherichia_virus_NN16_15","Genetic Code"="Bacterial",Taxonomy="Viruses; Duplodnaviria; Heunggongvirae; Uroviricota; Caudoviricetes; Autographiviridae; Studiervirinae; Kayfunavirus"]:1.35311406):0.56947716,Escherichia_virus_MeretOppenheim_extraction___host_dGTPase_inhibitor_CDS_translation[&Organism="Escherichia_virus_PS58","Genetic Code"="Bacterial",Taxonomy="Viruses; Duplodnaviria; Heunggongvirae; Uroviricota; Caudoviricetes; Autographiviridae; Studiervirinae; Teseptimavirus"]:0.05199923):0.02648782,Enterobacteria_phage_T7_extraction___host_dGTPase_inhibitor_CDS_translation[&Organism="Enterobacteria phage T7","Genetic Code"="Bacterial",Taxonomy="Viruses; dsDNA viruses, no RNA stage; Caudovirales; Podoviridae; Autographivirinae; T7likevirus","Common Name"="T7"]:0.05398066,Escherichia_virus_JacobBurckhardt_extraction___host_dGTPase_inhibitor_CDS_translation[&Organism="Escherichia virus JacobBurckhardt","Genetic Code"="Bacterial",Taxonomy="Viruses; Duplodnaviria; Heunggongvirae; Uroviricota; Caudoviricetes; Caudovirales; Autographiviridae; Studiervirinae; Teseptimavirus; unclassified Teseptimavirus"]:0.19455903);
	tree bootstrap_65 = [&U] ((((((Escherichia_virus_CarlSpitteler_extraction___host_dGTPase_inhibitor_CDS_translation[&Organism="Escherichia virus CarlSpitteler","Genetic Code"="Bacterial",Taxonomy="Viruses; Duplodnaviria; Heunggongvirae; Uroviricota; Caudoviricetes; Caudovirales; Autographiviridae; Studiervirinae; Berlinvirus; unclassified Berlinvirus"]:0.0,Escherichia_virus_ErnstBeyeler_extraction___host_dGTPase_inhibitor_CDS_translation[&Organism="Escherichia virus ErnstBeyeler","Genetic Code"="Bacterial",Taxonomy="Viruses; Duplodnaviria; Heunggongvirae; Uroviricota; Caudoviricetes; Caudovirales; Autographiviridae; Studiervirinae; Berlinvirus; unclassified Berlinvirus"]:0.0):0.00370223,(Escherichia_virus_EmilieLinder_extraction___host_dGTPase_inhibitor_CDS_translation[&Organism="Escherichia_virus_NO16_24","Genetic Code"="Bacterial",Taxonomy="Viruses; Duplodnaviria; Heunggongvirae; Uroviricota; Caudoviricetes; Autographiviridae; Studiervirinae; Teseptimavirus"]:0.11173696,Escherichia_virus_AnnaIndermaur_extraction___host_dGTPase_inhibitor_CDS_translation[&Organism="Escherichia_virus_NO16_26","Genetic Code"="Bacterial",Taxonomy="Viruses; Duplodnaviria; Heunggongvirae; Uroviricota; Caudoviricetes; Autographiviridae; Studiervirinae; Teseptimavirus"]:0.11252386):0.03063684):0.13255359,Enterobacteria_phage_T3_extraction___DUF2745_domain_containing_protein_CDS_translation[&Organism="Enterobacteria phage T3","Genetic Code"="Bacterial",Taxonomy="Viruses; Duplodnaviria; Heunggongvirae; Uroviricota; Caudoviricetes; Caudovirales; Autographiviridae; Studiervirinae; Teetrevirus; Escherichia virus T3"]:0.26169274):0.47254372,Escherichia_virus_ElsieAttenhofer_extraction___putative_host_dGTPase_inhibitor_CDS_translation[&Organism="Escherichia_virus_NN16_15","Genetic Code"="Bacterial",Taxonomy="Viruses; Duplodnaviria; Heunggongvirae; Uroviricota; Caudoviricetes; Autographiviridae; Studiervirinae; Kayfunavirus"]:1.31046502):0.59667495,Escherichia_virus_MeretOppenheim_extraction___host_dGTPase_inhibitor_CDS_translation[&Organism="Escherichia_virus_PS58","Genetic Code"="Bacterial",Taxonomy="Viruses; Duplodnaviria; Heunggongvirae; Uroviricota; Caudoviricetes; Autographiviridae; Studiervirinae; Teseptimavirus"]:0.07915961):0.01548895,Enterobacteria_phage_T7_extraction___host_dGTPase_inhibitor_CDS_translation[&Organism="Enterobacteria phage T7","Genetic Code"="Bacterial",Taxonomy="Viruses; dsDNA viruses, no RNA stage; Caudovirales; Podoviridae; Autographivirinae; T7likevirus","Common Name"="T7"]:0.06401019,Escherichia_virus_JacobBurckhardt_extraction___host_dGTPase_inhibitor_CDS_translation[&Organism="Escherichia virus JacobBurckhardt","Genetic Code"="Bacterial",Taxonomy="Viruses; Duplodnaviria; Heunggongvirae; Uroviricota; Caudoviricetes; Caudovirales; Autographiviridae; Studiervirinae; Teseptimavirus; unclassified Teseptimavirus"]:0.13890263);
	tree bootstrap_66 = [&U] ((((((Escherichia_virus_CarlSpitteler_extraction___host_dGTPase_inhibitor_CDS_translation[&Organism="Escherichia virus CarlSpitteler","Genetic Code"="Bacterial",Taxonomy="Viruses; Duplodnaviria; Heunggongvirae; Uroviricota; Caudoviricetes; Caudovirales; Autographiviridae; Studiervirinae; Berlinvirus; unclassified Berlinvirus"]:0.00250205,Escherichia_virus_ErnstBeyeler_extraction___host_dGTPase_inhibitor_CDS_translation[&Organism="Escherichia virus ErnstBeyeler","Genetic Code"="Bacterial",Taxonomy="Viruses; Duplodnaviria; Heunggongvirae; Uroviricota; Caudoviricetes; Caudovirales; Autographiviridae; Studiervirinae; Berlinvirus; unclassified Berlinvirus"]:0.00906231):0.03745209,(Escherichia_virus_EmilieLinder_extraction___host_dGTPase_inhibitor_CDS_translation[&Organism="Escherichia_virus_NO16_24","Genetic Code"="Bacterial",Taxonomy="Viruses; Duplodnaviria; Heunggongvirae; Uroviricota; Caudoviricetes; Autographiviridae; Studiervirinae; Teseptimavirus"]:0.08847659,Escherichia_virus_AnnaIndermaur_extraction___host_dGTPase_inhibitor_CDS_translation[&Organism="Escherichia_virus_NO16_26","Genetic Code"="Bacterial",Taxonomy="Viruses; Duplodnaviria; Heunggongvirae; Uroviricota; Caudoviricetes; Autographiviridae; Studiervirinae; Teseptimavirus"]:0.08047289):0.09304815):0.24804251,Enterobacteria_phage_T3_extraction___DUF2745_domain_containing_protein_CDS_translation[&Organism="Enterobacteria phage T3","Genetic Code"="Bacterial",Taxonomy="Viruses; Duplodnaviria; Heunggongvirae; Uroviricota; Caudoviricetes; Caudovirales; Autographiviridae; Studiervirinae; Teetrevirus; Escherichia virus T3"]:0.36063201):0.40318229,Escherichia_virus_ElsieAttenhofer_extraction___putative_host_dGTPase_inhibitor_CDS_translation[&Organism="Escherichia_virus_NN16_15","Genetic Code"="Bacterial",Taxonomy="Viruses; Duplodnaviria; Heunggongvirae; Uroviricota; Caudoviricetes; Autographiviridae; Studiervirinae; Kayfunavirus"]:1.23811406):0.48799707,Escherichia_virus_JacobBurckhardt_extraction___host_dGTPase_inhibitor_CDS_translation[&Organism="Escherichia virus JacobBurckhardt","Genetic Code"="Bacterial",Taxonomy="Viruses; Duplodnaviria; Heunggongvirae; Uroviricota; Caudoviricetes; Caudovirales; Autographiviridae; Studiervirinae; Teseptimavirus; unclassified Teseptimavirus"]:0.19655461):0.03742755,Escherichia_virus_MeretOppenheim_extraction___host_dGTPase_inhibitor_CDS_translation[&Organism="Escherichia_virus_PS58","Genetic Code"="Bacterial",Taxonomy="Viruses; Duplodnaviria; Heunggongvirae; Uroviricota; Caudoviricetes; Autographiviridae; Studiervirinae; Teseptimavirus"]:0.09790966,Enterobacteria_phage_T7_extraction___host_dGTPase_inhibitor_CDS_translation[&Organism="Enterobacteria phage T7","Genetic Code"="Bacterial",Taxonomy="Viruses; dsDNA viruses, no RNA stage; Caudovirales; Podoviridae; Autographivirinae; T7likevirus","Common Name"="T7"]:0.10451734);
	tree bootstrap_67 = [&U] (((((Escherichia_virus_EmilieLinder_extraction___host_dGTPase_inhibitor_CDS_translation[&Organism="Escherichia_virus_NO16_24","Genetic Code"="Bacterial",Taxonomy="Viruses; Duplodnaviria; Heunggongvirae; Uroviricota; Caudoviricetes; Autographiviridae; Studiervirinae; Teseptimavirus"]:0.08506941,((Escherichia_virus_ErnstBeyeler_extraction___host_dGTPase_inhibitor_CDS_translation[&Organism="Escherichia virus ErnstBeyeler","Genetic Code"="Bacterial",Taxonomy="Viruses; Duplodnaviria; Heunggongvirae; Uroviricota; Caudoviricetes; Caudovirales; Autographiviridae; Studiervirinae; Berlinvirus; unclassified Berlinvirus"]:0.02336541,Escherichia_virus_CarlSpitteler_extraction___host_dGTPase_inhibitor_CDS_translation[&Organism="Escherichia virus CarlSpitteler","Genetic Code"="Bacterial",Taxonomy="Viruses; Duplodnaviria; Heunggongvirae; Uroviricota; Caudoviricetes; Caudovirales; Autographiviridae; Studiervirinae; Berlinvirus; unclassified Berlinvirus"]:0.01056677):0.04317351,Escherichia_virus_AnnaIndermaur_extraction___host_dGTPase_inhibitor_CDS_translation[&Organism="Escherichia_virus_NO16_26","Genetic Code"="Bacterial",Taxonomy="Viruses; Duplodnaviria; Heunggongvirae; Uroviricota; Caudoviricetes; Autographiviridae; Studiervirinae; Teseptimavirus"]:0.05103137):0.02619783):0.18800161,Enterobacteria_phage_T3_extraction___DUF2745_domain_containing_protein_CDS_translation[&Organism="Enterobacteria phage T3","Genetic Code"="Bacterial",Taxonomy="Viruses; Duplodnaviria; Heunggongvirae; Uroviricota; Caudoviricetes; Caudovirales; Autographiviridae; Studiervirinae; Teetrevirus; Escherichia virus T3"]:0.21929712):0.24696934,Escherichia_virus_ElsieAttenhofer_extraction___putative_host_dGTPase_inhibitor_CDS_translation[&Organism="Escherichia_virus_NN16_15","Genetic Code"="Bacterial",Taxonomy="Viruses; Duplodnaviria; Heunggongvirae; Uroviricota; Caudoviricetes; Autographiviridae; Studiervirinae; Kayfunavirus"]:1.49270137):0.32410088,Escherichia_virus_JacobBurckhardt_extraction___host_dGTPase_inhibitor_CDS_translation[&Organism="Escherichia virus JacobBurckhardt","Genetic Code"="Bacterial",Taxonomy="Viruses; Duplodnaviria; Heunggongvirae; Uroviricota; Caudoviricetes; Caudovirales; Autographiviridae; Studiervirinae; Teseptimavirus; unclassified Teseptimavirus"]:0.14992825):0.10378971,Enterobacteria_phage_T7_extraction___host_dGTPase_inhibitor_CDS_translation[&Organism="Enterobacteria phage T7","Genetic Code"="Bacterial",Taxonomy="Viruses; dsDNA viruses, no RNA stage; Caudovirales; Podoviridae; Autographivirinae; T7likevirus","Common Name"="T7"]:0.11090462,Escherichia_virus_MeretOppenheim_extraction___host_dGTPase_inhibitor_CDS_translation[&Organism="Escherichia_virus_PS58","Genetic Code"="Bacterial",Taxonomy="Viruses; Duplodnaviria; Heunggongvirae; Uroviricota; Caudoviricetes; Autographiviridae; Studiervirinae; Teseptimavirus"]:0.08654645);
	tree bootstrap_68 = [&U] ((((((Escherichia_virus_EmilieLinder_extraction___host_dGTPase_inhibitor_CDS_translation[&Organism="Escherichia_virus_NO16_24","Genetic Code"="Bacterial",Taxonomy="Viruses; Duplodnaviria; Heunggongvirae; Uroviricota; Caudoviricetes; Autographiviridae; Studiervirinae; Teseptimavirus"]:0.08743523,Escherichia_virus_AnnaIndermaur_extraction___host_dGTPase_inhibitor_CDS_translation[&Organism="Escherichia_virus_NO16_26","Genetic Code"="Bacterial",Taxonomy="Viruses; Duplodnaviria; Heunggongvirae; Uroviricota; Caudoviricetes; Autographiviridae; Studiervirinae; Teseptimavirus"]:0.03600017):0.05683157,(Escherichia_virus_ErnstBeyeler_extraction___host_dGTPase_inhibitor_CDS_translation[&Organism="Escherichia virus ErnstBeyeler","Genetic Code"="Bacterial",Taxonomy="Viruses; Duplodnaviria; Heunggongvirae; Uroviricota; Caudoviricetes; Caudovirales; Autographiviridae; Studiervirinae; Berlinvirus; unclassified Berlinvirus"]:0.00144267,Escherichia_virus_CarlSpitteler_extraction___host_dGTPase_inhibitor_CDS_translation[&Organism="Escherichia virus CarlSpitteler","Genetic Code"="Bacterial",Taxonomy="Viruses; Duplodnaviria; Heunggongvirae; Uroviricota; Caudoviricetes; Caudovirales; Autographiviridae; Studiervirinae; Berlinvirus; unclassified Berlinvirus"]:0.00986026):0.03354776):0.16321945,Enterobacteria_phage_T3_extraction___DUF2745_domain_containing_protein_CDS_translation[&Organism="Enterobacteria phage T3","Genetic Code"="Bacterial",Taxonomy="Viruses; Duplodnaviria; Heunggongvirae; Uroviricota; Caudoviricetes; Caudovirales; Autographiviridae; Studiervirinae; Teetrevirus; Escherichia virus T3"]:0.31281211):0.25592934,Escherichia_virus_ElsieAttenhofer_extraction___putative_host_dGTPase_inhibitor_CDS_translation[&Organism="Escherichia_virus_NN16_15","Genetic Code"="Bacterial",Taxonomy="Viruses; Duplodnaviria; Heunggongvirae; Uroviricota; Caudoviricetes; Autographiviridae; Studiervirinae; Kayfunavirus"]:1.49109214):0.39324037,Escherichia_virus_JacobBurckhardt_extraction___host_dGTPase_inhibitor_CDS_translation[&Organism="Escherichia virus JacobBurckhardt","Genetic Code"="Bacterial",Taxonomy="Viruses; Duplodnaviria; Heunggongvirae; Uroviricota; Caudoviricetes; Caudovirales; Autographiviridae; Studiervirinae; Teseptimavirus; unclassified Teseptimavirus"]:0.09421029):0.06430983,Enterobacteria_phage_T7_extraction___host_dGTPase_inhibitor_CDS_translation[&Organism="Enterobacteria phage T7","Genetic Code"="Bacterial",Taxonomy="Viruses; dsDNA viruses, no RNA stage; Caudovirales; Podoviridae; Autographivirinae; T7likevirus","Common Name"="T7"]:0.09169962,Escherichia_virus_MeretOppenheim_extraction___host_dGTPase_inhibitor_CDS_translation[&Organism="Escherichia_virus_PS58","Genetic Code"="Bacterial",Taxonomy="Viruses; Duplodnaviria; Heunggongvirae; Uroviricota; Caudoviricetes; Autographiviridae; Studiervirinae; Teseptimavirus"]:0.06271546);
	tree bootstrap_69 = [&U] (((((((Escherichia_virus_CarlSpitteler_extraction___host_dGTPase_inhibitor_CDS_translation[&Organism="Escherichia virus CarlSpitteler","Genetic Code"="Bacterial",Taxonomy="Viruses; Duplodnaviria; Heunggongvirae; Uroviricota; Caudoviricetes; Caudovirales; Autographiviridae; Studiervirinae; Berlinvirus; unclassified Berlinvirus"]:0.03349284,Escherichia_virus_ErnstBeyeler_extraction___host_dGTPase_inhibitor_CDS_translation[&Organism="Escherichia virus ErnstBeyeler","Genetic Code"="Bacterial",Taxonomy="Viruses; Duplodnaviria; Heunggongvirae; Uroviricota; Caudoviricetes; Caudovirales; Autographiviridae; Studiervirinae; Berlinvirus; unclassified Berlinvirus"]:0.01137057):0.04407251,Escherichia_virus_EmilieLinder_extraction___host_dGTPase_inhibitor_CDS_translation[&Organism="Escherichia_virus_NO16_24","Genetic Code"="Bacterial",Taxonomy="Viruses; Duplodnaviria; Heunggongvirae; Uroviricota; Caudoviricetes; Autographiviridae; Studiervirinae; Teseptimavirus"]:0.08807999):0.03289775,Escherichia_virus_AnnaIndermaur_extraction___host_dGTPase_inhibitor_CDS_translation[&Organism="Escherichia_virus_NO16_26","Genetic Code"="Bacterial",Taxonomy="Viruses; Duplodnaviria; Heunggongvirae; Uroviricota; Caudoviricetes; Autographiviridae; Studiervirinae; Teseptimavirus"]:0.0853873):0.22579293,Enterobacteria_phage_T3_extraction___DUF2745_domain_containing_protein_CDS_translation[&Organism="Enterobacteria phage T3","Genetic Code"="Bacterial",Taxonomy="Viruses; Duplodnaviria; Heunggongvirae; Uroviricota; Caudoviricetes; Caudovirales; Autographiviridae; Studiervirinae; Teetrevirus; Escherichia virus T3"]:0.33344034):0.47183831,Escherichia_virus_ElsieAttenhofer_extraction___putative_host_dGTPase_inhibitor_CDS_translation[&Organism="Escherichia_virus_NN16_15","Genetic Code"="Bacterial",Taxonomy="Viruses; Duplodnaviria; Heunggongvirae; Uroviricota; Caudoviricetes; Autographiviridae; Studiervirinae; Kayfunavirus"]:1.20719355):0.46021838,Escherichia_virus_JacobBurckhardt_extraction___host_dGTPase_inhibitor_CDS_translation[&Organism="Escherichia virus JacobBurckhardt","Genetic Code"="Bacterial",Taxonomy="Viruses; Duplodnaviria; Heunggongvirae; Uroviricota; Caudoviricetes; Caudovirales; Autographiviridae; Studiervirinae; Teseptimavirus; unclassified Teseptimavirus"]:0.18267801):0.13912091,Enterobacteria_phage_T7_extraction___host_dGTPase_inhibitor_CDS_translation[&Organism="Enterobacteria phage T7","Genetic Code"="Bacterial",Taxonomy="Viruses; dsDNA viruses, no RNA stage; Caudovirales; Podoviridae; Autographivirinae; T7likevirus","Common Name"="T7"]:0.06612497,Escherichia_virus_MeretOppenheim_extraction___host_dGTPase_inhibitor_CDS_translation[&Organism="Escherichia_virus_PS58","Genetic Code"="Bacterial",Taxonomy="Viruses; Duplodnaviria; Heunggongvirae; Uroviricota; Caudoviricetes; Autographiviridae; Studiervirinae; Teseptimavirus"]:0.06139299);
	tree bootstrap_70 = [&U] (((((Escherichia_virus_AnnaIndermaur_extraction___host_dGTPase_inhibitor_CDS_translation[&Organism="Escherichia_virus_NO16_26","Genetic Code"="Bacterial",Taxonomy="Viruses; Duplodnaviria; Heunggongvirae; Uroviricota; Caudoviricetes; Autographiviridae; Studiervirinae; Teseptimavirus"]:0.04845981,((Escherichia_virus_ErnstBeyeler_extraction___host_dGTPase_inhibitor_CDS_translation[&Organism="Escherichia virus ErnstBeyeler","Genetic Code"="Bacterial",Taxonomy="Viruses; Duplodnaviria; Heunggongvirae; Uroviricota; Caudoviricetes; Caudovirales; Autographiviridae; Studiervirinae; Berlinvirus; unclassified Berlinvirus"]:0.02817192,Escherichia_virus_CarlSpitteler_extraction___host_dGTPase_inhibitor_CDS_translation[&Organism="Escherichia virus CarlSpitteler","Genetic Code"="Bacterial",Taxonomy="Viruses; Duplodnaviria; Heunggongvirae; Uroviricota; Caudoviricetes; Caudovirales; Autographiviridae; Studiervirinae; Berlinvirus; unclassified Berlinvirus"]:0.01602838):0.07309929,Escherichia_virus_EmilieLinder_extraction___host_dGTPase_inhibitor_CDS_translation[&Organism="Escherichia_virus_NO16_24","Genetic Code"="Bacterial",Taxonomy="Viruses; Duplodnaviria; Heunggongvirae; Uroviricota; Caudoviricetes; Autographiviridae; Studiervirinae; Teseptimavirus"]:0.09115819):0.0297758):0.20193533,Enterobacteria_phage_T3_extraction___DUF2745_domain_containing_protein_CDS_translation[&Organism="Enterobacteria phage T3","Genetic Code"="Bacterial",Taxonomy="Viruses; Duplodnaviria; Heunggongvirae; Uroviricota; Caudoviricetes; Caudovirales; Autographiviridae; Studiervirinae; Teetrevirus; Escherichia virus T3"]:0.4412591):0.35529007,Escherichia_virus_ElsieAttenhofer_extraction___putative_host_dGTPase_inhibitor_CDS_translation[&Organism="Escherichia_virus_NN16_15","Genetic Code"="Bacterial",Taxonomy="Viruses; Duplodnaviria; Heunggongvirae; Uroviricota; Caudoviricetes; Autographiviridae; Studiervirinae; Kayfunavirus"]:0.97275078):0.39240762,Escherichia_virus_JacobBurckhardt_extraction___host_dGTPase_inhibitor_CDS_translation[&Organism="Escherichia virus JacobBurckhardt","Genetic Code"="Bacterial",Taxonomy="Viruses; Duplodnaviria; Heunggongvirae; Uroviricota; Caudoviricetes; Caudovirales; Autographiviridae; Studiervirinae; Teseptimavirus; unclassified Teseptimavirus"]:0.24205498):0.02865324,Escherichia_virus_MeretOppenheim_extraction___host_dGTPase_inhibitor_CDS_translation[&Organism="Escherichia_virus_PS58","Genetic Code"="Bacterial",Taxonomy="Viruses; Duplodnaviria; Heunggongvirae; Uroviricota; Caudoviricetes; Autographiviridae; Studiervirinae; Teseptimavirus"]:0.03548051,Enterobacteria_phage_T7_extraction___host_dGTPase_inhibitor_CDS_translation[&Organism="Enterobacteria phage T7","Genetic Code"="Bacterial",Taxonomy="Viruses; dsDNA viruses, no RNA stage; Caudovirales; Podoviridae; Autographivirinae; T7likevirus","Common Name"="T7"]:0.0831297);
	tree bootstrap_71 = [&U] ((((((Escherichia_virus_CarlSpitteler_extraction___host_dGTPase_inhibitor_CDS_translation[&Organism="Escherichia virus CarlSpitteler","Genetic Code"="Bacterial",Taxonomy="Viruses; Duplodnaviria; Heunggongvirae; Uroviricota; Caudoviricetes; Caudovirales; Autographiviridae; Studiervirinae; Berlinvirus; unclassified Berlinvirus"]:0.0,(Escherichia_virus_AnnaIndermaur_extraction___host_dGTPase_inhibitor_CDS_translation[&Organism="Escherichia_virus_NO16_26","Genetic Code"="Bacterial",Taxonomy="Viruses; Duplodnaviria; Heunggongvirae; Uroviricota; Caudoviricetes; Autographiviridae; Studiervirinae; Teseptimavirus"]:0.06444446,Escherichia_virus_EmilieLinder_extraction___host_dGTPase_inhibitor_CDS_translation[&Organism="Escherichia_virus_NO16_24","Genetic Code"="Bacterial",Taxonomy="Viruses; Duplodnaviria; Heunggongvirae; Uroviricota; Caudoviricetes; Autographiviridae; Studiervirinae; Teseptimavirus"]:0.20074338):0.05558669):0.0029509,Escherichia_virus_ErnstBeyeler_extraction___host_dGTPase_inhibitor_CDS_translation[&Organism="Escherichia virus ErnstBeyeler","Genetic Code"="Bacterial",Taxonomy="Viruses; Duplodnaviria; Heunggongvirae; Uroviricota; Caudoviricetes; Caudovirales; Autographiviridae; Studiervirinae; Berlinvirus; unclassified Berlinvirus"]:0.0):0.13258519,Enterobacteria_phage_T3_extraction___DUF2745_domain_containing_protein_CDS_translation[&Organism="Enterobacteria phage T3","Genetic Code"="Bacterial",Taxonomy="Viruses; Duplodnaviria; Heunggongvirae; Uroviricota; Caudoviricetes; Caudovirales; Autographiviridae; Studiervirinae; Teetrevirus; Escherichia virus T3"]:0.49177099):0.33140082,Escherichia_virus_ElsieAttenhofer_extraction___putative_host_dGTPase_inhibitor_CDS_translation[&Organism="Escherichia_virus_NN16_15","Genetic Code"="Bacterial",Taxonomy="Viruses; Duplodnaviria; Heunggongvirae; Uroviricota; Caudoviricetes; Autographiviridae; Studiervirinae; Kayfunavirus"]:1.38442495):0.49292684,Escherichia_virus_JacobBurckhardt_extraction___host_dGTPase_inhibitor_CDS_translation[&Organism="Escherichia virus JacobBurckhardt","Genetic Code"="Bacterial",Taxonomy="Viruses; Duplodnaviria; Heunggongvirae; Uroviricota; Caudoviricetes; Caudovirales; Autographiviridae; Studiervirinae; Teseptimavirus; unclassified Teseptimavirus"]:0.09577538):0.13290988,Escherichia_virus_MeretOppenheim_extraction___host_dGTPase_inhibitor_CDS_translation[&Organism="Escherichia_virus_PS58","Genetic Code"="Bacterial",Taxonomy="Viruses; Duplodnaviria; Heunggongvirae; Uroviricota; Caudoviricetes; Autographiviridae; Studiervirinae; Teseptimavirus"]:0.02691656,Enterobacteria_phage_T7_extraction___host_dGTPase_inhibitor_CDS_translation[&Organism="Enterobacteria phage T7","Genetic Code"="Bacterial",Taxonomy="Viruses; dsDNA viruses, no RNA stage; Caudovirales; Podoviridae; Autographivirinae; T7likevirus","Common Name"="T7"]:0.03779486);
	tree bootstrap_72 = [&U] ((((((Escherichia_virus_EmilieLinder_extraction___host_dGTPase_inhibitor_CDS_translation[&Organism="Escherichia_virus_NO16_24","Genetic Code"="Bacterial",Taxonomy="Viruses; Duplodnaviria; Heunggongvirae; Uroviricota; Caudoviricetes; Autographiviridae; Studiervirinae; Teseptimavirus"]:0.13989946,Escherichia_virus_AnnaIndermaur_extraction___host_dGTPase_inhibitor_CDS_translation[&Organism="Escherichia_virus_NO16_26","Genetic Code"="Bacterial",Taxonomy="Viruses; Duplodnaviria; Heunggongvirae; Uroviricota; Caudoviricetes; Autographiviridae; Studiervirinae; Teseptimavirus"]:0.06424224):0.09917014,(Escherichia_virus_CarlSpitteler_extraction___host_dGTPase_inhibitor_CDS_translation[&Organism="Escherichia virus CarlSpitteler","Genetic Code"="Bacterial",Taxonomy="Viruses; Duplodnaviria; Heunggongvirae; Uroviricota; Caudoviricetes; Caudovirales; Autographiviridae; Studiervirinae; Berlinvirus; unclassified Berlinvirus"]:0.02042998,Escherichia_virus_ErnstBeyeler_extraction___host_dGTPase_inhibitor_CDS_translation[&Organism="Escherichia virus ErnstBeyeler","Genetic Code"="Bacterial",Taxonomy="Viruses; Duplodnaviria; Heunggongvirae; Uroviricota; Caudoviricetes; Caudovirales; Autographiviridae; Studiervirinae; Berlinvirus; unclassified Berlinvirus"]:0.02457547):0.04219852):0.18357623,Enterobacteria_phage_T3_extraction___DUF2745_domain_containing_protein_CDS_translation[&Organism="Enterobacteria phage T3","Genetic Code"="Bacterial",Taxonomy="Viruses; Duplodnaviria; Heunggongvirae; Uroviricota; Caudoviricetes; Caudovirales; Autographiviridae; Studiervirinae; Teetrevirus; Escherichia virus T3"]:0.31626135):0.37091387,Escherichia_virus_ElsieAttenhofer_extraction___putative_host_dGTPase_inhibitor_CDS_translation[&Organism="Escherichia_virus_NN16_15","Genetic Code"="Bacterial",Taxonomy="Viruses; Duplodnaviria; Heunggongvirae; Uroviricota; Caudoviricetes; Autographiviridae; Studiervirinae; Kayfunavirus"]:1.30945317):0.54353555,Escherichia_virus_JacobBurckhardt_extraction___host_dGTPase_inhibitor_CDS_translation[&Organism="Escherichia virus JacobBurckhardt","Genetic Code"="Bacterial",Taxonomy="Viruses; Duplodnaviria; Heunggongvirae; Uroviricota; Caudoviricetes; Caudovirales; Autographiviridae; Studiervirinae; Teseptimavirus; unclassified Teseptimavirus"]:0.15486969):0.07690996,Escherichia_virus_MeretOppenheim_extraction___host_dGTPase_inhibitor_CDS_translation[&Organism="Escherichia_virus_PS58","Genetic Code"="Bacterial",Taxonomy="Viruses; Duplodnaviria; Heunggongvirae; Uroviricota; Caudoviricetes; Autographiviridae; Studiervirinae; Teseptimavirus"]:0.06482204,Enterobacteria_phage_T7_extraction___host_dGTPase_inhibitor_CDS_translation[&Organism="Enterobacteria phage T7","Genetic Code"="Bacterial",Taxonomy="Viruses; dsDNA viruses, no RNA stage; Caudovirales; Podoviridae; Autographivirinae; T7likevirus","Common Name"="T7"]:0.0643016);
	tree bootstrap_73 = [&U] ((((((Escherichia_virus_AnnaIndermaur_extraction___host_dGTPase_inhibitor_CDS_translation[&Organism="Escherichia_virus_NO16_26","Genetic Code"="Bacterial",Taxonomy="Viruses; Duplodnaviria; Heunggongvirae; Uroviricota; Caudoviricetes; Autographiviridae; Studiervirinae; Teseptimavirus"]:0.06678903,Escherichia_virus_EmilieLinder_extraction___host_dGTPase_inhibitor_CDS_translation[&Organism="Escherichia_virus_NO16_24","Genetic Code"="Bacterial",Taxonomy="Viruses; Duplodnaviria; Heunggongvirae; Uroviricota; Caudoviricetes; Autographiviridae; Studiervirinae; Teseptimavirus"]:0.14746761):0.03984053,(Escherichia_virus_CarlSpitteler_extraction___host_dGTPase_inhibitor_CDS_translation[&Organism="Escherichia virus CarlSpitteler","Genetic Code"="Bacterial",Taxonomy="Viruses; Duplodnaviria; Heunggongvirae; Uroviricota; Caudoviricetes; Caudovirales; Autographiviridae; Studiervirinae; Berlinvirus; unclassified Berlinvirus"]:0.00439242,Escherichia_virus_ErnstBeyeler_extraction___host_dGTPase_inhibitor_CDS_translation[&Organism="Escherichia virus ErnstBeyeler","Genetic Code"="Bacterial",Taxonomy="Viruses; Duplodnaviria; Heunggongvirae; Uroviricota; Caudoviricetes; Caudovirales; Autographiviridae; Studiervirinae; Berlinvirus; unclassified Berlinvirus"]:0.01809384):0.06609916):0.22762797,Enterobacteria_phage_T3_extraction___DUF2745_domain_containing_protein_CDS_translation[&Organism="Enterobacteria phage T3","Genetic Code"="Bacterial",Taxonomy="Viruses; Duplodnaviria; Heunggongvirae; Uroviricota; Caudoviricetes; Caudovirales; Autographiviridae; Studiervirinae; Teetrevirus; Escherichia virus T3"]:0.27612596):0.39881418,Escherichia_virus_ElsieAttenhofer_extraction___putative_host_dGTPase_inhibitor_CDS_translation[&Organism="Escherichia_virus_NN16_15","Genetic Code"="Bacterial",Taxonomy="Viruses; Duplodnaviria; Heunggongvirae; Uroviricota; Caudoviricetes; Autographiviridae; Studiervirinae; Kayfunavirus"]:1.27479156):0.59030529,Escherichia_virus_JacobBurckhardt_extraction___host_dGTPase_inhibitor_CDS_translation[&Organism="Escherichia virus JacobBurckhardt","Genetic Code"="Bacterial",Taxonomy="Viruses; Duplodnaviria; Heunggongvirae; Uroviricota; Caudoviricetes; Caudovirales; Autographiviridae; Studiervirinae; Teseptimavirus; unclassified Teseptimavirus"]:0.18030767):0.03049402,Escherichia_virus_MeretOppenheim_extraction___host_dGTPase_inhibitor_CDS_translation[&Organism="Escherichia_virus_PS58","Genetic Code"="Bacterial",Taxonomy="Viruses; Duplodnaviria; Heunggongvirae; Uroviricota; Caudoviricetes; Autographiviridae; Studiervirinae; Teseptimavirus"]:0.06662526,Enterobacteria_phage_T7_extraction___host_dGTPase_inhibitor_CDS_translation[&Organism="Enterobacteria phage T7","Genetic Code"="Bacterial",Taxonomy="Viruses; dsDNA viruses, no RNA stage; Caudovirales; Podoviridae; Autographivirinae; T7likevirus","Common Name"="T7"]:0.1209185);
	tree bootstrap_74 = [&U] ((((((Escherichia_virus_ErnstBeyeler_extraction___host_dGTPase_inhibitor_CDS_translation[&Organism="Escherichia virus ErnstBeyeler","Genetic Code"="Bacterial",Taxonomy="Viruses; Duplodnaviria; Heunggongvirae; Uroviricota; Caudoviricetes; Caudovirales; Autographiviridae; Studiervirinae; Berlinvirus; unclassified Berlinvirus"]:0.03677231,Escherichia_virus_CarlSpitteler_extraction___host_dGTPase_inhibitor_CDS_translation[&Organism="Escherichia virus CarlSpitteler","Genetic Code"="Bacterial",Taxonomy="Viruses; Duplodnaviria; Heunggongvirae; Uroviricota; Caudoviricetes; Caudovirales; Autographiviridae; Studiervirinae; Berlinvirus; unclassified Berlinvirus"]:0.00980564):0.07857163,(Escherichia_virus_AnnaIndermaur_extraction___host_dGTPase_inhibitor_CDS_translation[&Organism="Escherichia_virus_NO16_26","Genetic Code"="Bacterial",Taxonomy="Viruses; Duplodnaviria; Heunggongvirae; Uroviricota; Caudoviricetes; Autographiviridae; Studiervirinae; Teseptimavirus"]:0.05683696,Escherichia_virus_EmilieLinder_extraction___host_dGTPase_inhibitor_CDS_translation[&Organism="Escherichia_virus_NO16_24","Genetic Code"="Bacterial",Taxonomy="Viruses; Duplodnaviria; Heunggongvirae; Uroviricota; Caudoviricetes; Autographiviridae; Studiervirinae; Teseptimavirus"]:0.11217638):0.06508859):0.30626431,Enterobacteria_phage_T3_extraction___DUF2745_domain_containing_protein_CDS_translation[&Organism="Enterobacteria phage T3","Genetic Code"="Bacterial",Taxonomy="Viruses; Duplodnaviria; Heunggongvirae; Uroviricota; Caudoviricetes; Caudovirales; Autographiviridae; Studiervirinae; Teetrevirus; Escherichia virus T3"]:0.35674279):0.18738232,Escherichia_virus_ElsieAttenhofer_extraction___putative_host_dGTPase_inhibitor_CDS_translation[&Organism="Escherichia_virus_NN16_15","Genetic Code"="Bacterial",Taxonomy="Viruses; Duplodnaviria; Heunggongvirae; Uroviricota; Caudoviricetes; Autographiviridae; Studiervirinae; Kayfunavirus"]:1.38826923):0.46901367,Escherichia_virus_JacobBurckhardt_extraction___host_dGTPase_inhibitor_CDS_translation[&Organism="Escherichia virus JacobBurckhardt","Genetic Code"="Bacterial",Taxonomy="Viruses; Duplodnaviria; Heunggongvirae; Uroviricota; Caudoviricetes; Caudovirales; Autographiviridae; Studiervirinae; Teseptimavirus; unclassified Teseptimavirus"]:0.17520199):0.08115167,Enterobacteria_phage_T7_extraction___host_dGTPase_inhibitor_CDS_translation[&Organism="Enterobacteria phage T7","Genetic Code"="Bacterial",Taxonomy="Viruses; dsDNA viruses, no RNA stage; Caudovirales; Podoviridae; Autographivirinae; T7likevirus","Common Name"="T7"]:0.0470962,Escherichia_virus_MeretOppenheim_extraction___host_dGTPase_inhibitor_CDS_translation[&Organism="Escherichia_virus_PS58","Genetic Code"="Bacterial",Taxonomy="Viruses; Duplodnaviria; Heunggongvirae; Uroviricota; Caudoviricetes; Autographiviridae; Studiervirinae; Teseptimavirus"]:0.03884093);
	tree bootstrap_75 = [&U] (((((((Escherichia_virus_EmilieLinder_extraction___host_dGTPase_inhibitor_CDS_translation[&Organism="Escherichia_virus_NO16_24","Genetic Code"="Bacterial",Taxonomy="Viruses; Duplodnaviria; Heunggongvirae; Uroviricota; Caudoviricetes; Autographiviridae; Studiervirinae; Teseptimavirus"]:0.2013441,Escherichia_virus_AnnaIndermaur_extraction___host_dGTPase_inhibitor_CDS_translation[&Organism="Escherichia_virus_NO16_26","Genetic Code"="Bacterial",Taxonomy="Viruses; Duplodnaviria; Heunggongvirae; Uroviricota; Caudoviricetes; Autographiviridae; Studiervirinae; Teseptimavirus"]:0.10482918):0.03922983,Escherichia_virus_ErnstBeyeler_extraction___host_dGTPase_inhibitor_CDS_translation[&Organism="Escherichia virus ErnstBeyeler","Genetic Code"="Bacterial",Taxonomy="Viruses; Duplodnaviria; Heunggongvirae; Uroviricota; Caudoviricetes; Caudovirales; Autographiviridae; Studiervirinae; Berlinvirus; unclassified Berlinvirus"]:0.00361928):0.03631353,Escherichia_virus_CarlSpitteler_extraction___host_dGTPase_inhibitor_CDS_translation[&Organism="Escherichia virus CarlSpitteler","Genetic Code"="Bacterial",Taxonomy="Viruses; Duplodnaviria; Heunggongvirae; Uroviricota; Caudoviricetes; Caudovirales; Autographiviridae; Studiervirinae; Berlinvirus; unclassified Berlinvirus"]:0.01954425):0.07426395,Enterobacteria_phage_T3_extraction___DUF2745_domain_containing_protein_CDS_translation[&Organism="Enterobacteria phage T3","Genetic Code"="Bacterial",Taxonomy="Viruses; Duplodnaviria; Heunggongvirae; Uroviricota; Caudoviricetes; Caudovirales; Autographiviridae; Studiervirinae; Teetrevirus; Escherichia virus T3"]:0.36427512):0.38780063,Escherichia_virus_ElsieAttenhofer_extraction___putative_host_dGTPase_inhibitor_CDS_translation[&Organism="Escherichia_virus_NN16_15","Genetic Code"="Bacterial",Taxonomy="Viruses; Duplodnaviria; Heunggongvirae; Uroviricota; Caudoviricetes; Autographiviridae; Studiervirinae; Kayfunavirus"]:1.37679166):0.52458486,Escherichia_virus_JacobBurckhardt_extraction___host_dGTPase_inhibitor_CDS_translation[&Organism="Escherichia virus JacobBurckhardt","Genetic Code"="Bacterial",Taxonomy="Viruses; Duplodnaviria; Heunggongvirae; Uroviricota; Caudoviricetes; Caudovirales; Autographiviridae; Studiervirinae; Teseptimavirus; unclassified Teseptimavirus"]:0.06783974):0.09291309,Escherichia_virus_MeretOppenheim_extraction___host_dGTPase_inhibitor_CDS_translation[&Organism="Escherichia_virus_PS58","Genetic Code"="Bacterial",Taxonomy="Viruses; Duplodnaviria; Heunggongvirae; Uroviricota; Caudoviricetes; Autographiviridae; Studiervirinae; Teseptimavirus"]:0.04715164,Enterobacteria_phage_T7_extraction___host_dGTPase_inhibitor_CDS_translation[&Organism="Enterobacteria phage T7","Genetic Code"="Bacterial",Taxonomy="Viruses; dsDNA viruses, no RNA stage; Caudovirales; Podoviridae; Autographivirinae; T7likevirus","Common Name"="T7"]:0.09016116);
	tree bootstrap_76 = [&U] ((((((Escherichia_virus_CarlSpitteler_extraction___host_dGTPase_inhibitor_CDS_translation[&Organism="Escherichia virus CarlSpitteler","Genetic Code"="Bacterial",Taxonomy="Viruses; Duplodnaviria; Heunggongvirae; Uroviricota; Caudoviricetes; Caudovirales; Autographiviridae; Studiervirinae; Berlinvirus; unclassified Berlinvirus"]:0.01160094,Escherichia_virus_ErnstBeyeler_extraction___host_dGTPase_inhibitor_CDS_translation[&Organism="Escherichia virus ErnstBeyeler","Genetic Code"="Bacterial",Taxonomy="Viruses; Duplodnaviria; Heunggongvirae; Uroviricota; Caudoviricetes; Caudovirales; Autographiviridae; Studiervirinae; Berlinvirus; unclassified Berlinvirus"]:0.0):0.03368277,(Escherichia_virus_EmilieLinder_extraction___host_dGTPase_inhibitor_CDS_translation[&Organism="Escherichia_virus_NO16_24","Genetic Code"="Bacterial",Taxonomy="Viruses; Duplodnaviria; Heunggongvirae; Uroviricota; Caudoviricetes; Autographiviridae; Studiervirinae; Teseptimavirus"]:0.10262599,Escherichia_virus_AnnaIndermaur_extraction___host_dGTPase_inhibitor_CDS_translation[&Organism="Escherichia_virus_NO16_26","Genetic Code"="Bacterial",Taxonomy="Viruses; Duplodnaviria; Heunggongvirae; Uroviricota; Caudoviricetes; Autographiviridae; Studiervirinae; Teseptimavirus"]:0.1112174):0.06941485):0.30346532,Enterobacteria_phage_T3_extraction___DUF2745_domain_containing_protein_CDS_translation[&Organism="Enterobacteria phage T3","Genetic Code"="Bacterial",Taxonomy="Viruses; Duplodnaviria; Heunggongvirae; Uroviricota; Caudoviricetes; Caudovirales; Autographiviridae; Studiervirinae; Teetrevirus; Escherichia virus T3"]:0.22012659):0.35604937,Escherichia_virus_ElsieAttenhofer_extraction___putative_host_dGTPase_inhibitor_CDS_translation[&Organism="Escherichia_virus_NN16_15","Genetic Code"="Bacterial",Taxonomy="Viruses; Duplodnaviria; Heunggongvirae; Uroviricota; Caudoviricetes; Autographiviridae; Studiervirinae; Kayfunavirus"]:1.27070756):0.64294059,Escherichia_virus_JacobBurckhardt_extraction___host_dGTPase_inhibitor_CDS_translation[&Organism="Escherichia virus JacobBurckhardt","Genetic Code"="Bacterial",Taxonomy="Viruses; Duplodnaviria; Heunggongvirae; Uroviricota; Caudoviricetes; Caudovirales; Autographiviridae; Studiervirinae; Teseptimavirus; unclassified Teseptimavirus"]:0.05338276):0.11079111,Escherichia_virus_MeretOppenheim_extraction___host_dGTPase_inhibitor_CDS_translation[&Organism="Escherichia_virus_PS58","Genetic Code"="Bacterial",Taxonomy="Viruses; Duplodnaviria; Heunggongvirae; Uroviricota; Caudoviricetes; Autographiviridae; Studiervirinae; Teseptimavirus"]:0.03994251,Enterobacteria_phage_T7_extraction___host_dGTPase_inhibitor_CDS_translation[&Organism="Enterobacteria phage T7","Genetic Code"="Bacterial",Taxonomy="Viruses; dsDNA viruses, no RNA stage; Caudovirales; Podoviridae; Autographivirinae; T7likevirus","Common Name"="T7"]:0.15642371);
	tree bootstrap_77 = [&U] ((((((Escherichia_virus_CarlSpitteler_extraction___host_dGTPase_inhibitor_CDS_translation[&Organism="Escherichia virus CarlSpitteler","Genetic Code"="Bacterial",Taxonomy="Viruses; Duplodnaviria; Heunggongvirae; Uroviricota; Caudoviricetes; Caudovirales; Autographiviridae; Studiervirinae; Berlinvirus; unclassified Berlinvirus"]:0.01973777,Escherichia_virus_ErnstBeyeler_extraction___host_dGTPase_inhibitor_CDS_translation[&Organism="Escherichia virus ErnstBeyeler","Genetic Code"="Bacterial",Taxonomy="Viruses; Duplodnaviria; Heunggongvirae; Uroviricota; Caudoviricetes; Caudovirales; Autographiviridae; Studiervirinae; Berlinvirus; unclassified Berlinvirus"]:0.00326578):0.03902622,(Escherichia_virus_AnnaIndermaur_extraction___host_dGTPase_inhibitor_CDS_translation[&Organism="Escherichia_virus_NO16_26","Genetic Code"="Bacterial",Taxonomy="Viruses; Duplodnaviria; Heunggongvirae; Uroviricota; Caudoviricetes; Autographiviridae; Studiervirinae; Teseptimavirus"]:0.07040426,Escherichia_virus_EmilieLinder_extraction___host_dGTPase_inhibitor_CDS_translation[&Organism="Escherichia_virus_NO16_24","Genetic Code"="Bacterial",Taxonomy="Viruses; Duplodnaviria; Heunggongvirae; Uroviricota; Caudoviricetes; Autographiviridae; Studiervirinae; Teseptimavirus"]:0.098061):0.04026598):0.1481756,Enterobacteria_phage_T3_extraction___DUF2745_domain_containing_protein_CDS_translation[&Organism="Enterobacteria phage T3","Genetic Code"="Bacterial",Taxonomy="Viruses; Duplodnaviria; Heunggongvirae; Uroviricota; Caudoviricetes; Caudovirales; Autographiviridae; Studiervirinae; Teetrevirus; Escherichia virus T3"]:0.41047295):0.35376541,Escherichia_virus_ElsieAttenhofer_extraction___putative_host_dGTPase_inhibitor_CDS_translation[&Organism="Escherichia_virus_NN16_15","Genetic Code"="Bacterial",Taxonomy="Viruses; Duplodnaviria; Heunggongvirae; Uroviricota; Caudoviricetes; Autographiviridae; Studiervirinae; Kayfunavirus"]:1.30643302):0.45041952,Escherichia_virus_JacobBurckhardt_extraction___host_dGTPase_inhibitor_CDS_translation[&Organism="Escherichia virus JacobBurckhardt","Genetic Code"="Bacterial",Taxonomy="Viruses; Duplodnaviria; Heunggongvirae; Uroviricota; Caudoviricetes; Caudovirales; Autographiviridae; Studiervirinae; Teseptimavirus; unclassified Teseptimavirus"]:0.16866328):0.07120673,Enterobacteria_phage_T7_extraction___host_dGTPase_inhibitor_CDS_translation[&Organism="Enterobacteria phage T7","Genetic Code"="Bacterial",Taxonomy="Viruses; dsDNA viruses, no RNA stage; Caudovirales; Podoviridae; Autographivirinae; T7likevirus","Common Name"="T7"]:0.06934204,Escherichia_virus_MeretOppenheim_extraction___host_dGTPase_inhibitor_CDS_translation[&Organism="Escherichia_virus_PS58","Genetic Code"="Bacterial",Taxonomy="Viruses; Duplodnaviria; Heunggongvirae; Uroviricota; Caudoviricetes; Autographiviridae; Studiervirinae; Teseptimavirus"]:0.05235627);
	tree bootstrap_78 = [&U] ((((((Escherichia_virus_EmilieLinder_extraction___host_dGTPase_inhibitor_CDS_translation[&Organism="Escherichia_virus_NO16_24","Genetic Code"="Bacterial",Taxonomy="Viruses; Duplodnaviria; Heunggongvirae; Uroviricota; Caudoviricetes; Autographiviridae; Studiervirinae; Teseptimavirus"]:0.17776686,Escherichia_virus_AnnaIndermaur_extraction___host_dGTPase_inhibitor_CDS_translation[&Organism="Escherichia_virus_NO16_26","Genetic Code"="Bacterial",Taxonomy="Viruses; Duplodnaviria; Heunggongvirae; Uroviricota; Caudoviricetes; Autographiviridae; Studiervirinae; Teseptimavirus"]:0.10065574):0.02936267,(Escherichia_virus_CarlSpitteler_extraction___host_dGTPase_inhibitor_CDS_translation[&Organism="Escherichia virus CarlSpitteler","Genetic Code"="Bacterial",Taxonomy="Viruses; Duplodnaviria; Heunggongvirae; Uroviricota; Caudoviricetes; Caudovirales; Autographiviridae; Studiervirinae; Berlinvirus; unclassified Berlinvirus"]:0.01252683,Escherichia_virus_ErnstBeyeler_extraction___host_dGTPase_inhibitor_CDS_translation[&Organism="Escherichia virus ErnstBeyeler","Genetic Code"="Bacterial",Taxonomy="Viruses; Duplodnaviria; Heunggongvirae; Uroviricota; Caudoviricetes; Caudovirales; Autographiviridae; Studiervirinae; Berlinvirus; unclassified Berlinvirus"]:0.01048301):0.05198712):0.17037529,Enterobacteria_phage_T3_extraction___DUF2745_domain_containing_protein_CDS_translation[&Organism="Enterobacteria phage T3","Genetic Code"="Bacterial",Taxonomy="Viruses; Duplodnaviria; Heunggongvirae; Uroviricota; Caudoviricetes; Caudovirales; Autographiviridae; Studiervirinae; Teetrevirus; Escherichia virus T3"]:0.32499466):0.30193569,Escherichia_virus_ElsieAttenhofer_extraction___putative_host_dGTPase_inhibitor_CDS_translation[&Organism="Escherichia_virus_NN16_15","Genetic Code"="Bacterial",Taxonomy="Viruses; Duplodnaviria; Heunggongvirae; Uroviricota; Caudoviricetes; Autographiviridae; Studiervirinae; Kayfunavirus"]:1.40335036):0.47447323,Escherichia_virus_JacobBurckhardt_extraction___host_dGTPase_inhibitor_CDS_translation[&Organism="Escherichia virus JacobBurckhardt","Genetic Code"="Bacterial",Taxonomy="Viruses; Duplodnaviria; Heunggongvirae; Uroviricota; Caudoviricetes; Caudovirales; Autographiviridae; Studiervirinae; Teseptimavirus; unclassified Teseptimavirus"]:0.09057984):0.09320674,Escherichia_virus_MeretOppenheim_extraction___host_dGTPase_inhibitor_CDS_translation[&Organism="Escherichia_virus_PS58","Genetic Code"="Bacterial",Taxonomy="Viruses; Duplodnaviria; Heunggongvirae; Uroviricota; Caudoviricetes; Autographiviridae; Studiervirinae; Teseptimavirus"]:0.07805938,Enterobacteria_phage_T7_extraction___host_dGTPase_inhibitor_CDS_translation[&Organism="Enterobacteria phage T7","Genetic Code"="Bacterial",Taxonomy="Viruses; dsDNA viruses, no RNA stage; Caudovirales; Podoviridae; Autographivirinae; T7likevirus","Common Name"="T7"]:0.07119862);
	tree bootstrap_79 = [&U] ((((((Escherichia_virus_ErnstBeyeler_extraction___host_dGTPase_inhibitor_CDS_translation[&Organism="Escherichia virus ErnstBeyeler","Genetic Code"="Bacterial",Taxonomy="Viruses; Duplodnaviria; Heunggongvirae; Uroviricota; Caudoviricetes; Caudovirales; Autographiviridae; Studiervirinae; Berlinvirus; unclassified Berlinvirus"]:0.01290567,Escherichia_virus_CarlSpitteler_extraction___host_dGTPase_inhibitor_CDS_translation[&Organism="Escherichia virus CarlSpitteler","Genetic Code"="Bacterial",Taxonomy="Viruses; Duplodnaviria; Heunggongvirae; Uroviricota; Caudoviricetes; Caudovirales; Autographiviridae; Studiervirinae; Berlinvirus; unclassified Berlinvirus"]:0.0103926):0.01185597,(Escherichia_virus_EmilieLinder_extraction___host_dGTPase_inhibitor_CDS_translation[&Organism="Escherichia_virus_NO16_24","Genetic Code"="Bacterial",Taxonomy="Viruses; Duplodnaviria; Heunggongvirae; Uroviricota; Caudoviricetes; Autographiviridae; Studiervirinae; Teseptimavirus"]:0.10851827,Escherichia_virus_AnnaIndermaur_extraction___host_dGTPase_inhibitor_CDS_translation[&Organism="Escherichia_virus_NO16_26","Genetic Code"="Bacterial",Taxonomy="Viruses; Duplodnaviria; Heunggongvirae; Uroviricota; Caudoviricetes; Autographiviridae; Studiervirinae; Teseptimavirus"]:0.09373916):0.08606235):0.22087813,Enterobacteria_phage_T3_extraction___DUF2745_domain_containing_protein_CDS_translation[&Organism="Enterobacteria phage T3","Genetic Code"="Bacterial",Taxonomy="Viruses; Duplodnaviria; Heunggongvirae; Uroviricota; Caudoviricetes; Caudovirales; Autographiviridae; Studiervirinae; Teetrevirus; Escherichia virus T3"]:0.41308683):0.2901835,Escherichia_virus_ElsieAttenhofer_extraction___putative_host_dGTPase_inhibitor_CDS_translation[&Organism="Escherichia_virus_NN16_15","Genetic Code"="Bacterial",Taxonomy="Viruses; Duplodnaviria; Heunggongvirae; Uroviricota; Caudoviricetes; Autographiviridae; Studiervirinae; Kayfunavirus"]:1.36674467):0.50882761,Escherichia_virus_JacobBurckhardt_extraction___host_dGTPase_inhibitor_CDS_translation[&Organism="Escherichia virus JacobBurckhardt","Genetic Code"="Bacterial",Taxonomy="Viruses; Duplodnaviria; Heunggongvirae; Uroviricota; Caudoviricetes; Caudovirales; Autographiviridae; Studiervirinae; Teseptimavirus; unclassified Teseptimavirus"]:0.22595067):0.01855969,Enterobacteria_phage_T7_extraction___host_dGTPase_inhibitor_CDS_translation[&Organism="Enterobacteria phage T7","Genetic Code"="Bacterial",Taxonomy="Viruses; dsDNA viruses, no RNA stage; Caudovirales; Podoviridae; Autographivirinae; T7likevirus","Common Name"="T7"]:0.07283577,Escherichia_virus_MeretOppenheim_extraction___host_dGTPase_inhibitor_CDS_translation[&Organism="Escherichia_virus_PS58","Genetic Code"="Bacterial",Taxonomy="Viruses; Duplodnaviria; Heunggongvirae; Uroviricota; Caudoviricetes; Autographiviridae; Studiervirinae; Teseptimavirus"]:0.08784087);
	tree bootstrap_80 = [&U] ((((((Escherichia_virus_EmilieLinder_extraction___host_dGTPase_inhibitor_CDS_translation[&Organism="Escherichia_virus_NO16_24","Genetic Code"="Bacterial",Taxonomy="Viruses; Duplodnaviria; Heunggongvirae; Uroviricota; Caudoviricetes; Autographiviridae; Studiervirinae; Teseptimavirus"]:0.11837384,Escherichia_virus_AnnaIndermaur_extraction___host_dGTPase_inhibitor_CDS_translation[&Organism="Escherichia_virus_NO16_26","Genetic Code"="Bacterial",Taxonomy="Viruses; Duplodnaviria; Heunggongvirae; Uroviricota; Caudoviricetes; Autographiviridae; Studiervirinae; Teseptimavirus"]:0.10991677):0.0702746,(Escherichia_virus_ErnstBeyeler_extraction___host_dGTPase_inhibitor_CDS_translation[&Organism="Escherichia virus ErnstBeyeler","Genetic Code"="Bacterial",Taxonomy="Viruses; Duplodnaviria; Heunggongvirae; Uroviricota; Caudoviricetes; Caudovirales; Autographiviridae; Studiervirinae; Berlinvirus; unclassified Berlinvirus"]:0.0150986,Escherichia_virus_CarlSpitteler_extraction___host_dGTPase_inhibitor_CDS_translation[&Organism="Escherichia virus CarlSpitteler","Genetic Code"="Bacterial",Taxonomy="Viruses; Duplodnaviria; Heunggongvirae; Uroviricota; Caudoviricetes; Caudovirales; Autographiviridae; Studiervirinae; Berlinvirus; unclassified Berlinvirus"]:0.00713764):0.03696278):0.19592133,Enterobacteria_phage_T3_extraction___DUF2745_domain_containing_protein_CDS_translation[&Organism="Enterobacteria phage T3","Genetic Code"="Bacterial",Taxonomy="Viruses; Duplodnaviria; Heunggongvirae; Uroviricota; Caudoviricetes; Caudovirales; Autographiviridae; Studiervirinae; Teetrevirus; Escherichia virus T3"]:0.35558583):0.28276294,Escherichia_virus_ElsieAttenhofer_extraction___putative_host_dGTPase_inhibitor_CDS_translation[&Organism="Escherichia_virus_NN16_15","Genetic Code"="Bacterial",Taxonomy="Viruses; Duplodnaviria; Heunggongvirae; Uroviricota; Caudoviricetes; Autographiviridae; Studiervirinae; Kayfunavirus"]:1.3956419):0.47900025,Escherichia_virus_JacobBurckhardt_extraction___host_dGTPase_inhibitor_CDS_translation[&Organism="Escherichia virus JacobBurckhardt","Genetic Code"="Bacterial",Taxonomy="Viruses; Duplodnaviria; Heunggongvirae; Uroviricota; Caudoviricetes; Caudovirales; Autographiviridae; Studiervirinae; Teseptimavirus; unclassified Teseptimavirus"]:0.09744361):0.09766447,Enterobacteria_phage_T7_extraction___host_dGTPase_inhibitor_CDS_translation[&Organism="Enterobacteria phage T7","Genetic Code"="Bacterial",Taxonomy="Viruses; dsDNA viruses, no RNA stage; Caudovirales; Podoviridae; Autographivirinae; T7likevirus","Common Name"="T7"]:0.07804709,Escherichia_virus_MeretOppenheim_extraction___host_dGTPase_inhibitor_CDS_translation[&Organism="Escherichia_virus_PS58","Genetic Code"="Bacterial",Taxonomy="Viruses; Duplodnaviria; Heunggongvirae; Uroviricota; Caudoviricetes; Autographiviridae; Studiervirinae; Teseptimavirus"]:0.05565776);
	tree bootstrap_81 = [&U] (((((((Escherichia_virus_EmilieLinder_extraction___host_dGTPase_inhibitor_CDS_translation[&Organism="Escherichia_virus_NO16_24","Genetic Code"="Bacterial",Taxonomy="Viruses; Duplodnaviria; Heunggongvirae; Uroviricota; Caudoviricetes; Autographiviridae; Studiervirinae; Teseptimavirus"]:0.13471362,Escherichia_virus_AnnaIndermaur_extraction___host_dGTPase_inhibitor_CDS_translation[&Organism="Escherichia_virus_NO16_26","Genetic Code"="Bacterial",Taxonomy="Viruses; Duplodnaviria; Heunggongvirae; Uroviricota; Caudoviricetes; Autographiviridae; Studiervirinae; Teseptimavirus"]:0.05305683):0.04458308,Escherichia_virus_ErnstBeyeler_extraction___host_dGTPase_inhibitor_CDS_translation[&Organism="Escherichia virus ErnstBeyeler","Genetic Code"="Bacterial",Taxonomy="Viruses; Duplodnaviria; Heunggongvirae; Uroviricota; Caudoviricetes; Caudovirales; Autographiviridae; Studiervirinae; Berlinvirus; unclassified Berlinvirus"]:0.01424073):0.03738214,Escherichia_virus_CarlSpitteler_extraction___host_dGTPase_inhibitor_CDS_translation[&Organism="Escherichia virus CarlSpitteler","Genetic Code"="Bacterial",Taxonomy="Viruses; Duplodnaviria; Heunggongvirae; Uroviricota; Caudoviricetes; Caudovirales; Autographiviridae; Studiervirinae; Berlinvirus; unclassified Berlinvirus"]:0.03063071):0.1378818,Enterobacteria_phage_T3_extraction___DUF2745_domain_containing_protein_CDS_translation[&Organism="Enterobacteria phage T3","Genetic Code"="Bacterial",Taxonomy="Viruses; Duplodnaviria; Heunggongvirae; Uroviricota; Caudoviricetes; Caudovirales; Autographiviridae; Studiervirinae; Teetrevirus; Escherichia virus T3"]:0.31796371):0.39108519,Escherichia_virus_ElsieAttenhofer_extraction___putative_host_dGTPase_inhibitor_CDS_translation[&Organism="Escherichia_virus_NN16_15","Genetic Code"="Bacterial",Taxonomy="Viruses; Duplodnaviria; Heunggongvirae; Uroviricota; Caudoviricetes; Autographiviridae; Studiervirinae; Kayfunavirus"]:1.35672502):0.51556922,Escherichia_virus_JacobBurckhardt_extraction___host_dGTPase_inhibitor_CDS_translation[&Organism="Escherichia virus JacobBurckhardt","Genetic Code"="Bacterial",Taxonomy="Viruses; Duplodnaviria; Heunggongvirae; Uroviricota; Caudoviricetes; Caudovirales; Autographiviridae; Studiervirinae; Teseptimavirus; unclassified Teseptimavirus"]:0.08461596):0.14454768,Enterobacteria_phage_T7_extraction___host_dGTPase_inhibitor_CDS_translation[&Organism="Enterobacteria phage T7","Genetic Code"="Bacterial",Taxonomy="Viruses; dsDNA viruses, no RNA stage; Caudovirales; Podoviridae; Autographivirinae; T7likevirus","Common Name"="T7"]:0.08848322,Escherichia_virus_MeretOppenheim_extraction___host_dGTPase_inhibitor_CDS_translation[&Organism="Escherichia_virus_PS58","Genetic Code"="Bacterial",Taxonomy="Viruses; Duplodnaviria; Heunggongvirae; Uroviricota; Caudoviricetes; Autographiviridae; Studiervirinae; Teseptimavirus"]:0.0668484);
	tree bootstrap_82 = [&U] ((((((Escherichia_virus_AnnaIndermaur_extraction___host_dGTPase_inhibitor_CDS_translation[&Organism="Escherichia_virus_NO16_26","Genetic Code"="Bacterial",Taxonomy="Viruses; Duplodnaviria; Heunggongvirae; Uroviricota; Caudoviricetes; Autographiviridae; Studiervirinae; Teseptimavirus"]:0.02513728,Escherichia_virus_EmilieLinder_extraction___host_dGTPase_inhibitor_CDS_translation[&Organism="Escherichia_virus_NO16_24","Genetic Code"="Bacterial",Taxonomy="Viruses; Duplodnaviria; Heunggongvirae; Uroviricota; Caudoviricetes; Autographiviridae; Studiervirinae; Teseptimavirus"]:0.08856416):0.06094364,(Escherichia_virus_CarlSpitteler_extraction___host_dGTPase_inhibitor_CDS_translation[&Organism="Escherichia virus CarlSpitteler","Genetic Code"="Bacterial",Taxonomy="Viruses; Duplodnaviria; Heunggongvirae; Uroviricota; Caudoviricetes; Caudovirales; Autographiviridae; Studiervirinae; Berlinvirus; unclassified Berlinvirus"]:0.04052306,Escherichia_virus_ErnstBeyeler_extraction___host_dGTPase_inhibitor_CDS_translation[&Organism="Escherichia virus ErnstBeyeler","Genetic Code"="Bacterial",Taxonomy="Viruses; Duplodnaviria; Heunggongvirae; Uroviricota; Caudoviricetes; Caudovirales; Autographiviridae; Studiervirinae; Berlinvirus; unclassified Berlinvirus"]:0.02940426):0.04293379):0.27917475,Enterobacteria_phage_T3_extraction___DUF2745_domain_containing_protein_CDS_translation[&Organism="Enterobacteria phage T3","Genetic Code"="Bacterial",Taxonomy="Viruses; Duplodnaviria; Heunggongvirae; Uroviricota; Caudoviricetes; Caudovirales; Autographiviridae; Studiervirinae; Teetrevirus; Escherichia virus T3"]:0.39443328):0.21873672,Escherichia_virus_ElsieAttenhofer_extraction___putative_host_dGTPase_inhibitor_CDS_translation[&Organism="Escherichia_virus_NN16_15","Genetic Code"="Bacterial",Taxonomy="Viruses; Duplodnaviria; Heunggongvirae; Uroviricota; Caudoviricetes; Autographiviridae; Studiervirinae; Kayfunavirus"]:1.39673873):0.49511002,Escherichia_virus_JacobBurckhardt_extraction___host_dGTPase_inhibitor_CDS_translation[&Organism="Escherichia virus JacobBurckhardt","Genetic Code"="Bacterial",Taxonomy="Viruses; Duplodnaviria; Heunggongvirae; Uroviricota; Caudoviricetes; Caudovirales; Autographiviridae; Studiervirinae; Teseptimavirus; unclassified Teseptimavirus"]:0.10363927):0.04949295,Enterobacteria_phage_T7_extraction___host_dGTPase_inhibitor_CDS_translation[&Organism="Enterobacteria phage T7","Genetic Code"="Bacterial",Taxonomy="Viruses; dsDNA viruses, no RNA stage; Caudovirales; Podoviridae; Autographivirinae; T7likevirus","Common Name"="T7"]:0.06724523,Escherichia_virus_MeretOppenheim_extraction___host_dGTPase_inhibitor_CDS_translation[&Organism="Escherichia_virus_PS58","Genetic Code"="Bacterial",Taxonomy="Viruses; Duplodnaviria; Heunggongvirae; Uroviricota; Caudoviricetes; Autographiviridae; Studiervirinae; Teseptimavirus"]:0.05780054);
	tree bootstrap_83 = [&U] ((((((Escherichia_virus_ErnstBeyeler_extraction___host_dGTPase_inhibitor_CDS_translation[&Organism="Escherichia virus ErnstBeyeler","Genetic Code"="Bacterial",Taxonomy="Viruses; Duplodnaviria; Heunggongvirae; Uroviricota; Caudoviricetes; Caudovirales; Autographiviridae; Studiervirinae; Berlinvirus; unclassified Berlinvirus"]:0.01614749,Escherichia_virus_CarlSpitteler_extraction___host_dGTPase_inhibitor_CDS_translation[&Organism="Escherichia virus CarlSpitteler","Genetic Code"="Bacterial",Taxonomy="Viruses; Duplodnaviria; Heunggongvirae; Uroviricota; Caudoviricetes; Caudovirales; Autographiviridae; Studiervirinae; Berlinvirus; unclassified Berlinvirus"]:0.00744517):0.04924002,(Escherichia_virus_EmilieLinder_extraction___host_dGTPase_inhibitor_CDS_translation[&Organism="Escherichia_virus_NO16_24","Genetic Code"="Bacterial",Taxonomy="Viruses; Duplodnaviria; Heunggongvirae; Uroviricota; Caudoviricetes; Autographiviridae; Studiervirinae; Teseptimavirus"]:0.15544671,Escherichia_virus_AnnaIndermaur_extraction___host_dGTPase_inhibitor_CDS_translation[&Organism="Escherichia_virus_NO16_26","Genetic Code"="Bacterial",Taxonomy="Viruses; Duplodnaviria; Heunggongvirae; Uroviricota; Caudoviricetes; Autographiviridae; Studiervirinae; Teseptimavirus"]:0.00730803):0.06097098):0.17367571,Enterobacteria_phage_T3_extraction___DUF2745_domain_containing_protein_CDS_translation[&Organism="Enterobacteria phage T3","Genetic Code"="Bacterial",Taxonomy="Viruses; Duplodnaviria; Heunggongvirae; Uroviricota; Caudoviricetes; Caudovirales; Autographiviridae; Studiervirinae; Teetrevirus; Escherichia virus T3"]:0.23620481):0.21929341,Escherichia_virus_ElsieAttenhofer_extraction___putative_host_dGTPase_inhibitor_CDS_translation[&Organism="Escherichia_virus_NN16_15","Genetic Code"="Bacterial",Taxonomy="Viruses; Duplodnaviria; Heunggongvirae; Uroviricota; Caudoviricetes; Autographiviridae; Studiervirinae; Kayfunavirus"]:1.49627612):0.41160231,Enterobacteria_phage_T7_extraction___host_dGTPase_inhibitor_CDS_translation[&Organism="Enterobacteria phage T7","Genetic Code"="Bacterial",Taxonomy="Viruses; dsDNA viruses, no RNA stage; Caudovirales; Podoviridae; Autographivirinae; T7likevirus","Common Name"="T7"]:0.099975):0.00940063,Escherichia_virus_JacobBurckhardt_extraction___host_dGTPase_inhibitor_CDS_translation[&Organism="Escherichia virus JacobBurckhardt","Genetic Code"="Bacterial",Taxonomy="Viruses; Duplodnaviria; Heunggongvirae; Uroviricota; Caudoviricetes; Caudovirales; Autographiviridae; Studiervirinae; Teseptimavirus; unclassified Teseptimavirus"]:0.13739948,Escherichia_virus_MeretOppenheim_extraction___host_dGTPase_inhibitor_CDS_translation[&Organism="Escherichia_virus_PS58","Genetic Code"="Bacterial",Taxonomy="Viruses; Duplodnaviria; Heunggongvirae; Uroviricota; Caudoviricetes; Autographiviridae; Studiervirinae; Teseptimavirus"]:0.05532323);
	tree bootstrap_84 = [&U] ((((((Escherichia_virus_ErnstBeyeler_extraction___host_dGTPase_inhibitor_CDS_translation[&Organism="Escherichia virus ErnstBeyeler","Genetic Code"="Bacterial",Taxonomy="Viruses; Duplodnaviria; Heunggongvirae; Uroviricota; Caudoviricetes; Caudovirales; Autographiviridae; Studiervirinae; Berlinvirus; unclassified Berlinvirus"]:0.000247,Escherichia_virus_CarlSpitteler_extraction___host_dGTPase_inhibitor_CDS_translation[&Organism="Escherichia virus CarlSpitteler","Genetic Code"="Bacterial",Taxonomy="Viruses; Duplodnaviria; Heunggongvirae; Uroviricota; Caudoviricetes; Caudovirales; Autographiviridae; Studiervirinae; Berlinvirus; unclassified Berlinvirus"]:0.0463311):0.01511976,(Escherichia_virus_AnnaIndermaur_extraction___host_dGTPase_inhibitor_CDS_translation[&Organism="Escherichia_virus_NO16_26","Genetic Code"="Bacterial",Taxonomy="Viruses; Duplodnaviria; Heunggongvirae; Uroviricota; Caudoviricetes; Autographiviridae; Studiervirinae; Teseptimavirus"]:0.06644867,Escherichia_virus_EmilieLinder_extraction___host_dGTPase_inhibitor_CDS_translation[&Organism="Escherichia_virus_NO16_24","Genetic Code"="Bacterial",Taxonomy="Viruses; Duplodnaviria; Heunggongvirae; Uroviricota; Caudoviricetes; Autographiviridae; Studiervirinae; Teseptimavirus"]:0.11769957):0.0384389):0.16322707,Enterobacteria_phage_T3_extraction___DUF2745_domain_containing_protein_CDS_translation[&Organism="Enterobacteria phage T3","Genetic Code"="Bacterial",Taxonomy="Viruses; Duplodnaviria; Heunggongvirae; Uroviricota; Caudoviricetes; Caudovirales; Autographiviridae; Studiervirinae; Teetrevirus; Escherichia virus T3"]:0.32626132):0.29093393,Escherichia_virus_ElsieAttenhofer_extraction___putative_host_dGTPase_inhibitor_CDS_translation[&Organism="Escherichia_virus_NN16_15","Genetic Code"="Bacterial",Taxonomy="Viruses; Duplodnaviria; Heunggongvirae; Uroviricota; Caudoviricetes; Autographiviridae; Studiervirinae; Kayfunavirus"]:1.4438943):0.45842453,Enterobacteria_phage_T7_extraction___host_dGTPase_inhibitor_CDS_translation[&Organism="Enterobacteria phage T7","Genetic Code"="Bacterial",Taxonomy="Viruses; dsDNA viruses, no RNA stage; Caudovirales; Podoviridae; Autographivirinae; T7likevirus","Common Name"="T7"]:0.09396944):0.01073067,Escherichia_virus_JacobBurckhardt_extraction___host_dGTPase_inhibitor_CDS_translation[&Organism="Escherichia virus JacobBurckhardt","Genetic Code"="Bacterial",Taxonomy="Viruses; Duplodnaviria; Heunggongvirae; Uroviricota; Caudoviricetes; Caudovirales; Autographiviridae; Studiervirinae; Teseptimavirus; unclassified Teseptimavirus"]:0.14567486,Escherichia_virus_MeretOppenheim_extraction___host_dGTPase_inhibitor_CDS_translation[&Organism="Escherichia_virus_PS58","Genetic Code"="Bacterial",Taxonomy="Viruses; Duplodnaviria; Heunggongvirae; Uroviricota; Caudoviricetes; Autographiviridae; Studiervirinae; Teseptimavirus"]:0.0642123);
	tree bootstrap_85 = [&U] ((((((Escherichia_virus_EmilieLinder_extraction___host_dGTPase_inhibitor_CDS_translation[&Organism="Escherichia_virus_NO16_24","Genetic Code"="Bacterial",Taxonomy="Viruses; Duplodnaviria; Heunggongvirae; Uroviricota; Caudoviricetes; Autographiviridae; Studiervirinae; Teseptimavirus"]:0.12588782,Escherichia_virus_AnnaIndermaur_extraction___host_dGTPase_inhibitor_CDS_translation[&Organism="Escherichia_virus_NO16_26","Genetic Code"="Bacterial",Taxonomy="Viruses; Duplodnaviria; Heunggongvirae; Uroviricota; Caudoviricetes; Autographiviridae; Studiervirinae; Teseptimavirus"]:0.13085315):0.01945904,(Escherichia_virus_CarlSpitteler_extraction___host_dGTPase_inhibitor_CDS_translation[&Organism="Escherichia virus CarlSpitteler","Genetic Code"="Bacterial",Taxonomy="Viruses; Duplodnaviria; Heunggongvirae; Uroviricota; Caudoviricetes; Caudovirales; Autographiviridae; Studiervirinae; Berlinvirus; unclassified Berlinvirus"]:0.01246188,Escherichia_virus_ErnstBeyeler_extraction___host_dGTPase_inhibitor_CDS_translation[&Organism="Escherichia virus ErnstBeyeler","Genetic Code"="Bacterial",Taxonomy="Viruses; Duplodnaviria; Heunggongvirae; Uroviricota; Caudoviricetes; Caudovirales; Autographiviridae; Studiervirinae; Berlinvirus; unclassified Berlinvirus"]:0.02503479):0.01603996):0.17984787,Enterobacteria_phage_T3_extraction___DUF2745_domain_containing_protein_CDS_translation[&Organism="Enterobacteria phage T3","Genetic Code"="Bacterial",Taxonomy="Viruses; Duplodnaviria; Heunggongvirae; Uroviricota; Caudoviricetes; Caudovirales; Autographiviridae; Studiervirinae; Teetrevirus; Escherichia virus T3"]:0.43462979):0.28157124,Escherichia_virus_ElsieAttenhofer_extraction___putative_host_dGTPase_inhibitor_CDS_translation[&Organism="Escherichia_virus_NN16_15","Genetic Code"="Bacterial",Taxonomy="Viruses; Duplodnaviria; Heunggongvirae; Uroviricota; Caudoviricetes; Autographiviridae; Studiervirinae; Kayfunavirus"]:1.4131817):0.44339604,Escherichia_virus_JacobBurckhardt_extraction___host_dGTPase_inhibitor_CDS_translation[&Organism="Escherichia virus JacobBurckhardt","Genetic Code"="Bacterial",Taxonomy="Viruses; Duplodnaviria; Heunggongvirae; Uroviricota; Caudoviricetes; Caudovirales; Autographiviridae; Studiervirinae; Teseptimavirus; unclassified Teseptimavirus"]:0.16627212):0.02892836,Escherichia_virus_MeretOppenheim_extraction___host_dGTPase_inhibitor_CDS_translation[&Organism="Escherichia_virus_PS58","Genetic Code"="Bacterial",Taxonomy="Viruses; Duplodnaviria; Heunggongvirae; Uroviricota; Caudoviricetes; Autographiviridae; Studiervirinae; Teseptimavirus"]:0.11176719,Enterobacteria_phage_T7_extraction___host_dGTPase_inhibitor_CDS_translation[&Organism="Enterobacteria phage T7","Genetic Code"="Bacterial",Taxonomy="Viruses; dsDNA viruses, no RNA stage; Caudovirales; Podoviridae; Autographivirinae; T7likevirus","Common Name"="T7"]:0.09622035);
	tree bootstrap_86 = [&U] ((((((Escherichia_virus_EmilieLinder_extraction___host_dGTPase_inhibitor_CDS_translation[&Organism="Escherichia_virus_NO16_24","Genetic Code"="Bacterial",Taxonomy="Viruses; Duplodnaviria; Heunggongvirae; Uroviricota; Caudoviricetes; Autographiviridae; Studiervirinae; Teseptimavirus"]:0.16542145,(Escherichia_virus_CarlSpitteler_extraction___host_dGTPase_inhibitor_CDS_translation[&Organism="Escherichia virus CarlSpitteler","Genetic Code"="Bacterial",Taxonomy="Viruses; Duplodnaviria; Heunggongvirae; Uroviricota; Caudoviricetes; Caudovirales; Autographiviridae; Studiervirinae; Berlinvirus; unclassified Berlinvirus"]:0.01148908,Escherichia_virus_ErnstBeyeler_extraction___host_dGTPase_inhibitor_CDS_translation[&Organism="Escherichia virus ErnstBeyeler","Genetic Code"="Bacterial",Taxonomy="Viruses; Duplodnaviria; Heunggongvirae; Uroviricota; Caudoviricetes; Caudovirales; Autographiviridae; Studiervirinae; Berlinvirus; unclassified Berlinvirus"]:0.0):0.03723258):0.00737131,Escherichia_virus_AnnaIndermaur_extraction___host_dGTPase_inhibitor_CDS_translation[&Organism="Escherichia_virus_NO16_26","Genetic Code"="Bacterial",Taxonomy="Viruses; Duplodnaviria; Heunggongvirae; Uroviricota; Caudoviricetes; Autographiviridae; Studiervirinae; Teseptimavirus"]:0.08375871):0.14983707,Enterobacteria_phage_T3_extraction___DUF2745_domain_containing_protein_CDS_translation[&Organism="Enterobacteria phage T3","Genetic Code"="Bacterial",Taxonomy="Viruses; Duplodnaviria; Heunggongvirae; Uroviricota; Caudoviricetes; Caudovirales; Autographiviridae; Studiervirinae; Teetrevirus; Escherichia virus T3"]:0.19477546):0.32255071,Escherichia_virus_ElsieAttenhofer_extraction___putative_host_dGTPase_inhibitor_CDS_translation[&Organism="Escherichia_virus_NN16_15","Genetic Code"="Bacterial",Taxonomy="Viruses; Duplodnaviria; Heunggongvirae; Uroviricota; Caudoviricetes; Autographiviridae; Studiervirinae; Kayfunavirus"]:1.4468386):0.44661426,Escherichia_virus_JacobBurckhardt_extraction___host_dGTPase_inhibitor_CDS_translation[&Organism="Escherichia virus JacobBurckhardt","Genetic Code"="Bacterial",Taxonomy="Viruses; Duplodnaviria; Heunggongvirae; Uroviricota; Caudoviricetes; Caudovirales; Autographiviridae; Studiervirinae; Teseptimavirus; unclassified Teseptimavirus"]:0.06289653):0.07266478,Enterobacteria_phage_T7_extraction___host_dGTPase_inhibitor_CDS_translation[&Organism="Enterobacteria phage T7","Genetic Code"="Bacterial",Taxonomy="Viruses; dsDNA viruses, no RNA stage; Caudovirales; Podoviridae; Autographivirinae; T7likevirus","Common Name"="T7"]:0.1735291,Escherichia_virus_MeretOppenheim_extraction___host_dGTPase_inhibitor_CDS_translation[&Organism="Escherichia_virus_PS58","Genetic Code"="Bacterial",Taxonomy="Viruses; Duplodnaviria; Heunggongvirae; Uroviricota; Caudoviricetes; Autographiviridae; Studiervirinae; Teseptimavirus"]:0.10280402);
	tree bootstrap_87 = [&U] ((((((Escherichia_virus_ErnstBeyeler_extraction___host_dGTPase_inhibitor_CDS_translation[&Organism="Escherichia virus ErnstBeyeler","Genetic Code"="Bacterial",Taxonomy="Viruses; Duplodnaviria; Heunggongvirae; Uroviricota; Caudoviricetes; Caudovirales; Autographiviridae; Studiervirinae; Berlinvirus; unclassified Berlinvirus"]:0.0068161,(Escherichia_virus_AnnaIndermaur_extraction___host_dGTPase_inhibitor_CDS_translation[&Organism="Escherichia_virus_NO16_26","Genetic Code"="Bacterial",Taxonomy="Viruses; Duplodnaviria; Heunggongvirae; Uroviricota; Caudoviricetes; Autographiviridae; Studiervirinae; Teseptimavirus"]:0.09340833,Escherichia_virus_EmilieLinder_extraction___host_dGTPase_inhibitor_CDS_translation[&Organism="Escherichia_virus_NO16_24","Genetic Code"="Bacterial",Taxonomy="Viruses; Duplodnaviria; Heunggongvirae; Uroviricota; Caudoviricetes; Autographiviridae; Studiervirinae; Teseptimavirus"]:0.0855184):0.00778906):0.01540371,Escherichia_virus_CarlSpitteler_extraction___host_dGTPase_inhibitor_CDS_translation[&Organism="Escherichia virus CarlSpitteler","Genetic Code"="Bacterial",Taxonomy="Viruses; Duplodnaviria; Heunggongvirae; Uroviricota; Caudoviricetes; Caudovirales; Autographiviridae; Studiervirinae; Berlinvirus; unclassified Berlinvirus"]:0.0):0.17494673,Enterobacteria_phage_T3_extraction___DUF2745_domain_containing_protein_CDS_translation[&Organism="Enterobacteria phage T3","Genetic Code"="Bacterial",Taxonomy="Viruses; Duplodnaviria; Heunggongvirae; Uroviricota; Caudoviricetes; Caudovirales; Autographiviridae; Studiervirinae; Teetrevirus; Escherichia virus T3"]:0.40987978):0.28156926,Escherichia_virus_ElsieAttenhofer_extraction___putative_host_dGTPase_inhibitor_CDS_translation[&Organism="Escherichia_virus_NN16_15","Genetic Code"="Bacterial",Taxonomy="Viruses; Duplodnaviria; Heunggongvirae; Uroviricota; Caudoviricetes; Autographiviridae; Studiervirinae; Kayfunavirus"]:1.44775841):0.39945145,Escherichia_virus_JacobBurckhardt_extraction___host_dGTPase_inhibitor_CDS_translation[&Organism="Escherichia virus JacobBurckhardt","Genetic Code"="Bacterial",Taxonomy="Viruses; Duplodnaviria; Heunggongvirae; Uroviricota; Caudoviricetes; Caudovirales; Autographiviridae; Studiervirinae; Teseptimavirus; unclassified Teseptimavirus"]:0.19897462):0.08041626,Enterobacteria_phage_T7_extraction___host_dGTPase_inhibitor_CDS_translation[&Organism="Enterobacteria phage T7","Genetic Code"="Bacterial",Taxonomy="Viruses; dsDNA viruses, no RNA stage; Caudovirales; Podoviridae; Autographivirinae; T7likevirus","Common Name"="T7"]:0.0475421,Escherichia_virus_MeretOppenheim_extraction___host_dGTPase_inhibitor_CDS_translation[&Organism="Escherichia_virus_PS58","Genetic Code"="Bacterial",Taxonomy="Viruses; Duplodnaviria; Heunggongvirae; Uroviricota; Caudoviricetes; Autographiviridae; Studiervirinae; Teseptimavirus"]:0.0487188);
	tree bootstrap_88 = [&U] ((((((Escherichia_virus_EmilieLinder_extraction___host_dGTPase_inhibitor_CDS_translation[&Organism="Escherichia_virus_NO16_24","Genetic Code"="Bacterial",Taxonomy="Viruses; Duplodnaviria; Heunggongvirae; Uroviricota; Caudoviricetes; Autographiviridae; Studiervirinae; Teseptimavirus"]:0.09902075,Escherichia_virus_AnnaIndermaur_extraction___host_dGTPase_inhibitor_CDS_translation[&Organism="Escherichia_virus_NO16_26","Genetic Code"="Bacterial",Taxonomy="Viruses; Duplodnaviria; Heunggongvirae; Uroviricota; Caudoviricetes; Autographiviridae; Studiervirinae; Teseptimavirus"]:0.10703392):0.03713265,(Escherichia_virus_ErnstBeyeler_extraction___host_dGTPase_inhibitor_CDS_translation[&Organism="Escherichia virus ErnstBeyeler","Genetic Code"="Bacterial",Taxonomy="Viruses; Duplodnaviria; Heunggongvirae; Uroviricota; Caudoviricetes; Caudovirales; Autographiviridae; Studiervirinae; Berlinvirus; unclassified Berlinvirus"]:0.00884803,Escherichia_virus_CarlSpitteler_extraction___host_dGTPase_inhibitor_CDS_translation[&Organism="Escherichia virus CarlSpitteler","Genetic Code"="Bacterial",Taxonomy="Viruses; Duplodnaviria; Heunggongvirae; Uroviricota; Caudoviricetes; Caudovirales; Autographiviridae; Studiervirinae; Berlinvirus; unclassified Berlinvirus"]:0.0024549):0.04156387):0.17898488,Enterobacteria_phage_T3_extraction___DUF2745_domain_containing_protein_CDS_translation[&Organism="Enterobacteria phage T3","Genetic Code"="Bacterial",Taxonomy="Viruses; Duplodnaviria; Heunggongvirae; Uroviricota; Caudoviricetes; Caudovirales; Autographiviridae; Studiervirinae; Teetrevirus; Escherichia virus T3"]:0.47969099):0.15728584,Escherichia_virus_ElsieAttenhofer_extraction___putative_host_dGTPase_inhibitor_CDS_translation[&Organism="Escherichia_virus_NN16_15","Genetic Code"="Bacterial",Taxonomy="Viruses; Duplodnaviria; Heunggongvirae; Uroviricota; Caudoviricetes; Autographiviridae; Studiervirinae; Kayfunavirus"]:1.52875315):0.36087303,Escherichia_virus_JacobBurckhardt_extraction___host_dGTPase_inhibitor_CDS_translation[&Organism="Escherichia virus JacobBurckhardt","Genetic Code"="Bacterial",Taxonomy="Viruses; Duplodnaviria; Heunggongvirae; Uroviricota; Caudoviricetes; Caudovirales; Autographiviridae; Studiervirinae; Teseptimavirus; unclassified Teseptimavirus"]:0.13535507):0.04356551,Escherichia_virus_MeretOppenheim_extraction___host_dGTPase_inhibitor_CDS_translation[&Organism="Escherichia_virus_PS58","Genetic Code"="Bacterial",Taxonomy="Viruses; Duplodnaviria; Heunggongvirae; Uroviricota; Caudoviricetes; Autographiviridae; Studiervirinae; Teseptimavirus"]:0.04303585,Enterobacteria_phage_T7_extraction___host_dGTPase_inhibitor_CDS_translation[&Organism="Enterobacteria phage T7","Genetic Code"="Bacterial",Taxonomy="Viruses; dsDNA viruses, no RNA stage; Caudovirales; Podoviridae; Autographivirinae; T7likevirus","Common Name"="T7"]:0.07175508);
	tree bootstrap_89 = [&U] ((((((Escherichia_virus_AnnaIndermaur_extraction___host_dGTPase_inhibitor_CDS_translation[&Organism="Escherichia_virus_NO16_26","Genetic Code"="Bacterial",Taxonomy="Viruses; Duplodnaviria; Heunggongvirae; Uroviricota; Caudoviricetes; Autographiviridae; Studiervirinae; Teseptimavirus"]:0.12742037,Escherichia_virus_EmilieLinder_extraction___host_dGTPase_inhibitor_CDS_translation[&Organism="Escherichia_virus_NO16_24","Genetic Code"="Bacterial",Taxonomy="Viruses; Duplodnaviria; Heunggongvirae; Uroviricota; Caudoviricetes; Autographiviridae; Studiervirinae; Teseptimavirus"]:0.07521483):0.0308778,(Escherichia_virus_ErnstBeyeler_extraction___host_dGTPase_inhibitor_CDS_translation[&Organism="Escherichia virus ErnstBeyeler","Genetic Code"="Bacterial",Taxonomy="Viruses; Duplodnaviria; Heunggongvirae; Uroviricota; Caudoviricetes; Caudovirales; Autographiviridae; Studiervirinae; Berlinvirus; unclassified Berlinvirus"]:0.00899162,Escherichia_virus_CarlSpitteler_extraction___host_dGTPase_inhibitor_CDS_translation[&Organism="Escherichia virus CarlSpitteler","Genetic Code"="Bacterial",Taxonomy="Viruses; Duplodnaviria; Heunggongvirae; Uroviricota; Caudoviricetes; Caudovirales; Autographiviridae; Studiervirinae; Berlinvirus; unclassified Berlinvirus"]:0.01511692):0.01626613):0.20692108,Enterobacteria_phage_T3_extraction___DUF2745_domain_containing_protein_CDS_translation[&Organism="Enterobacteria phage T3","Genetic Code"="Bacterial",Taxonomy="Viruses; Duplodnaviria; Heunggongvirae; Uroviricota; Caudoviricetes; Caudovirales; Autographiviridae; Studiervirinae; Teetrevirus; Escherichia virus T3"]:0.30135417):0.2699621,Escherichia_virus_ElsieAttenhofer_extraction___putative_host_dGTPase_inhibitor_CDS_translation[&Organism="Escherichia_virus_NN16_15","Genetic Code"="Bacterial",Taxonomy="Viruses; Duplodnaviria; Heunggongvirae; Uroviricota; Caudoviricetes; Autographiviridae; Studiervirinae; Kayfunavirus"]:1.42291357):0.48005118,Escherichia_virus_JacobBurckhardt_extraction___host_dGTPase_inhibitor_CDS_translation[&Organism="Escherichia virus JacobBurckhardt","Genetic Code"="Bacterial",Taxonomy="Viruses; Duplodnaviria; Heunggongvirae; Uroviricota; Caudoviricetes; Caudovirales; Autographiviridae; Studiervirinae; Teseptimavirus; unclassified Teseptimavirus"]:0.08138737):0.0607803,Enterobacteria_phage_T7_extraction___host_dGTPase_inhibitor_CDS_translation[&Organism="Enterobacteria phage T7","Genetic Code"="Bacterial",Taxonomy="Viruses; dsDNA viruses, no RNA stage; Caudovirales; Podoviridae; Autographivirinae; T7likevirus","Common Name"="T7"]:0.05200803,Escherichia_virus_MeretOppenheim_extraction___host_dGTPase_inhibitor_CDS_translation[&Organism="Escherichia_virus_PS58","Genetic Code"="Bacterial",Taxonomy="Viruses; Duplodnaviria; Heunggongvirae; Uroviricota; Caudoviricetes; Autographiviridae; Studiervirinae; Teseptimavirus"]:0.05411301);
	tree bootstrap_90 = [&U] ((((((Escherichia_virus_EmilieLinder_extraction___host_dGTPase_inhibitor_CDS_translation[&Organism="Escherichia_virus_NO16_24","Genetic Code"="Bacterial",Taxonomy="Viruses; Duplodnaviria; Heunggongvirae; Uroviricota; Caudoviricetes; Autographiviridae; Studiervirinae; Teseptimavirus"]:0.13356628,(Escherichia_virus_ErnstBeyeler_extraction___host_dGTPase_inhibitor_CDS_translation[&Organism="Escherichia virus ErnstBeyeler","Genetic Code"="Bacterial",Taxonomy="Viruses; Duplodnaviria; Heunggongvirae; Uroviricota; Caudoviricetes; Caudovirales; Autographiviridae; Studiervirinae; Berlinvirus; unclassified Berlinvirus"]:0.01452306,Escherichia_virus_CarlSpitteler_extraction___host_dGTPase_inhibitor_CDS_translation[&Organism="Escherichia virus CarlSpitteler","Genetic Code"="Bacterial",Taxonomy="Viruses; Duplodnaviria; Heunggongvirae; Uroviricota; Caudoviricetes; Caudovirales; Autographiviridae; Studiervirinae; Berlinvirus; unclassified Berlinvirus"]:0.00848048):0.06268016):0.04335423,Escherichia_virus_AnnaIndermaur_extraction___host_dGTPase_inhibitor_CDS_translation[&Organism="Escherichia_virus_NO16_26","Genetic Code"="Bacterial",Taxonomy="Viruses; Duplodnaviria; Heunggongvirae; Uroviricota; Caudoviricetes; Autographiviridae; Studiervirinae; Teseptimavirus"]:0.1015927):0.33125304,Enterobacteria_phage_T3_extraction___DUF2745_domain_containing_protein_CDS_translation[&Organism="Enterobacteria phage T3","Genetic Code"="Bacterial",Taxonomy="Viruses; Duplodnaviria; Heunggongvirae; Uroviricota; Caudoviricetes; Caudovirales; Autographiviridae; Studiervirinae; Teetrevirus; Escherichia virus T3"]:0.3222469):0.24563111,Escherichia_virus_ElsieAttenhofer_extraction___putative_host_dGTPase_inhibitor_CDS_translation[&Organism="Escherichia_virus_NN16_15","Genetic Code"="Bacterial",Taxonomy="Viruses; Duplodnaviria; Heunggongvirae; Uroviricota; Caudoviricetes; Autographiviridae; Studiervirinae; Kayfunavirus"]:1.32165057):0.48328265,Escherichia_virus_JacobBurckhardt_extraction___host_dGTPase_inhibitor_CDS_translation[&Organism="Escherichia virus JacobBurckhardt","Genetic Code"="Bacterial",Taxonomy="Viruses; Duplodnaviria; Heunggongvirae; Uroviricota; Caudoviricetes; Caudovirales; Autographiviridae; Studiervirinae; Teseptimavirus; unclassified Teseptimavirus"]:0.18016129):0.09043732,Escherichia_virus_MeretOppenheim_extraction___host_dGTPase_inhibitor_CDS_translation[&Organism="Escherichia_virus_PS58","Genetic Code"="Bacterial",Taxonomy="Viruses; Duplodnaviria; Heunggongvirae; Uroviricota; Caudoviricetes; Autographiviridae; Studiervirinae; Teseptimavirus"]:0.09039616,Enterobacteria_phage_T7_extraction___host_dGTPase_inhibitor_CDS_translation[&Organism="Enterobacteria phage T7","Genetic Code"="Bacterial",Taxonomy="Viruses; dsDNA viruses, no RNA stage; Caudovirales; Podoviridae; Autographivirinae; T7likevirus","Common Name"="T7"]:0.10970045);
	tree bootstrap_91 = [&U] ((((((Escherichia_virus_CarlSpitteler_extraction___host_dGTPase_inhibitor_CDS_translation[&Organism="Escherichia virus CarlSpitteler","Genetic Code"="Bacterial",Taxonomy="Viruses; Duplodnaviria; Heunggongvirae; Uroviricota; Caudoviricetes; Caudovirales; Autographiviridae; Studiervirinae; Berlinvirus; unclassified Berlinvirus"]:0.02287493,Escherichia_virus_ErnstBeyeler_extraction___host_dGTPase_inhibitor_CDS_translation[&Organism="Escherichia virus ErnstBeyeler","Genetic Code"="Bacterial",Taxonomy="Viruses; Duplodnaviria; Heunggongvirae; Uroviricota; Caudoviricetes; Caudovirales; Autographiviridae; Studiervirinae; Berlinvirus; unclassified Berlinvirus"]:0.02066075):0.03602931,(Escherichia_virus_EmilieLinder_extraction___host_dGTPase_inhibitor_CDS_translation[&Organism="Escherichia_virus_NO16_24","Genetic Code"="Bacterial",Taxonomy="Viruses; Duplodnaviria; Heunggongvirae; Uroviricota; Caudoviricetes; Autographiviridae; Studiervirinae; Teseptimavirus"]:0.14101784,Escherichia_virus_AnnaIndermaur_extraction___host_dGTPase_inhibitor_CDS_translation[&Organism="Escherichia_virus_NO16_26","Genetic Code"="Bacterial",Taxonomy="Viruses; Duplodnaviria; Heunggongvirae; Uroviricota; Caudoviricetes; Autographiviridae; Studiervirinae; Teseptimavirus"]:0.09077724):0.06034708):0.19168754,Enterobacteria_phage_T3_extraction___DUF2745_domain_containing_protein_CDS_translation[&Organism="Enterobacteria phage T3","Genetic Code"="Bacterial",Taxonomy="Viruses; Duplodnaviria; Heunggongvirae; Uroviricota; Caudoviricetes; Caudovirales; Autographiviridae; Studiervirinae; Teetrevirus; Escherichia virus T3"]:0.2078942):0.33573743,Escherichia_virus_ElsieAttenhofer_extraction___putative_host_dGTPase_inhibitor_CDS_translation[&Organism="Escherichia_virus_NN16_15","Genetic Code"="Bacterial",Taxonomy="Viruses; Duplodnaviria; Heunggongvirae; Uroviricota; Caudoviricetes; Autographiviridae; Studiervirinae; Kayfunavirus"]:1.3756138):0.49311293,Escherichia_virus_JacobBurckhardt_extraction___host_dGTPase_inhibitor_CDS_translation[&Organism="Escherichia virus JacobBurckhardt","Genetic Code"="Bacterial",Taxonomy="Viruses; Duplodnaviria; Heunggongvirae; Uroviricota; Caudoviricetes; Caudovirales; Autographiviridae; Studiervirinae; Teseptimavirus; unclassified Teseptimavirus"]:0.08634893):0.15642213,Escherichia_virus_MeretOppenheim_extraction___host_dGTPase_inhibitor_CDS_translation[&Organism="Escherichia_virus_PS58","Genetic Code"="Bacterial",Taxonomy="Viruses; Duplodnaviria; Heunggongvirae; Uroviricota; Caudoviricetes; Autographiviridae; Studiervirinae; Teseptimavirus"]:0.05443533,Enterobacteria_phage_T7_extraction___host_dGTPase_inhibitor_CDS_translation[&Organism="Enterobacteria phage T7","Genetic Code"="Bacterial",Taxonomy="Viruses; dsDNA viruses, no RNA stage; Caudovirales; Podoviridae; Autographivirinae; T7likevirus","Common Name"="T7"]:0.12587583);
	tree bootstrap_92 = [&U] ((((((Escherichia_virus_CarlSpitteler_extraction___host_dGTPase_inhibitor_CDS_translation[&Organism="Escherichia virus CarlSpitteler","Genetic Code"="Bacterial",Taxonomy="Viruses; Duplodnaviria; Heunggongvirae; Uroviricota; Caudoviricetes; Caudovirales; Autographiviridae; Studiervirinae; Berlinvirus; unclassified Berlinvirus"]:0.03737812,Escherichia_virus_ErnstBeyeler_extraction___host_dGTPase_inhibitor_CDS_translation[&Organism="Escherichia virus ErnstBeyeler","Genetic Code"="Bacterial",Taxonomy="Viruses; Duplodnaviria; Heunggongvirae; Uroviricota; Caudoviricetes; Caudovirales; Autographiviridae; Studiervirinae; Berlinvirus; unclassified Berlinvirus"]:0.01986811):0.05273827,(Escherichia_virus_EmilieLinder_extraction___host_dGTPase_inhibitor_CDS_translation[&Organism="Escherichia_virus_NO16_24","Genetic Code"="Bacterial",Taxonomy="Viruses; Duplodnaviria; Heunggongvirae; Uroviricota; Caudoviricetes; Autographiviridae; Studiervirinae; Teseptimavirus"]:0.13533088,Escherichia_virus_AnnaIndermaur_extraction___host_dGTPase_inhibitor_CDS_translation[&Organism="Escherichia_virus_NO16_26","Genetic Code"="Bacterial",Taxonomy="Viruses; Duplodnaviria; Heunggongvirae; Uroviricota; Caudoviricetes; Autographiviridae; Studiervirinae; Teseptimavirus"]:0.15747816):0.09493987):0.14329079,Enterobacteria_phage_T3_extraction___DUF2745_domain_containing_protein_CDS_translation[&Organism="Enterobacteria phage T3","Genetic Code"="Bacterial",Taxonomy="Viruses; Duplodnaviria; Heunggongvirae; Uroviricota; Caudoviricetes; Caudovirales; Autographiviridae; Studiervirinae; Teetrevirus; Escherichia virus T3"]:0.45898712):0.23817843,Escherichia_virus_ElsieAttenhofer_extraction___putative_host_dGTPase_inhibitor_CDS_translation[&Organism="Escherichia_virus_NN16_15","Genetic Code"="Bacterial",Taxonomy="Viruses; Duplodnaviria; Heunggongvirae; Uroviricota; Caudoviricetes; Autographiviridae; Studiervirinae; Kayfunavirus"]:1.42595674):0.44424084,Escherichia_virus_JacobBurckhardt_extraction___host_dGTPase_inhibitor_CDS_translation[&Organism="Escherichia virus JacobBurckhardt","Genetic Code"="Bacterial",Taxonomy="Viruses; Duplodnaviria; Heunggongvirae; Uroviricota; Caudoviricetes; Caudovirales; Autographiviridae; Studiervirinae; Teseptimavirus; unclassified Teseptimavirus"]:0.13636383):0.03760035,Escherichia_virus_MeretOppenheim_extraction___host_dGTPase_inhibitor_CDS_translation[&Organism="Escherichia_virus_PS58","Genetic Code"="Bacterial",Taxonomy="Viruses; Duplodnaviria; Heunggongvirae; Uroviricota; Caudoviricetes; Autographiviridae; Studiervirinae; Teseptimavirus"]:0.06854622,Enterobacteria_phage_T7_extraction___host_dGTPase_inhibitor_CDS_translation[&Organism="Enterobacteria phage T7","Genetic Code"="Bacterial",Taxonomy="Viruses; dsDNA viruses, no RNA stage; Caudovirales; Podoviridae; Autographivirinae; T7likevirus","Common Name"="T7"]:0.12392719);
	tree bootstrap_93 = [&U] ((((((Escherichia_virus_EmilieLinder_extraction___host_dGTPase_inhibitor_CDS_translation[&Organism="Escherichia_virus_NO16_24","Genetic Code"="Bacterial",Taxonomy="Viruses; Duplodnaviria; Heunggongvirae; Uroviricota; Caudoviricetes; Autographiviridae; Studiervirinae; Teseptimavirus"]:0.18301427,(Escherichia_virus_CarlSpitteler_extraction___host_dGTPase_inhibitor_CDS_translation[&Organism="Escherichia virus CarlSpitteler","Genetic Code"="Bacterial",Taxonomy="Viruses; Duplodnaviria; Heunggongvirae; Uroviricota; Caudoviricetes; Caudovirales; Autographiviridae; Studiervirinae; Berlinvirus; unclassified Berlinvirus"]:0.02111526,Escherichia_virus_ErnstBeyeler_extraction___host_dGTPase_inhibitor_CDS_translation[&Organism="Escherichia virus ErnstBeyeler","Genetic Code"="Bacterial",Taxonomy="Viruses; Duplodnaviria; Heunggongvirae; Uroviricota; Caudoviricetes; Caudovirales; Autographiviridae; Studiervirinae; Berlinvirus; unclassified Berlinvirus"]:0.01448139):0.01397598):0.01455378,Escherichia_virus_AnnaIndermaur_extraction___host_dGTPase_inhibitor_CDS_translation[&Organism="Escherichia_virus_NO16_26","Genetic Code"="Bacterial",Taxonomy="Viruses; Duplodnaviria; Heunggongvirae; Uroviricota; Caudoviricetes; Autographiviridae; Studiervirinae; Teseptimavirus"]:0.11387241):0.08397576,Enterobacteria_phage_T3_extraction___DUF2745_domain_containing_protein_CDS_translation[&Organism="Enterobacteria phage T3","Genetic Code"="Bacterial",Taxonomy="Viruses; Duplodnaviria; Heunggongvirae; Uroviricota; Caudoviricetes; Caudovirales; Autographiviridae; Studiervirinae; Teetrevirus; Escherichia virus T3"]:0.2706976):0.36302826,Escherichia_virus_ElsieAttenhofer_extraction___putative_host_dGTPase_inhibitor_CDS_translation[&Organism="Escherichia_virus_NN16_15","Genetic Code"="Bacterial",Taxonomy="Viruses; Duplodnaviria; Heunggongvirae; Uroviricota; Caudoviricetes; Autographiviridae; Studiervirinae; Kayfunavirus"]:1.43465357):0.42752202,Escherichia_virus_JacobBurckhardt_extraction___host_dGTPase_inhibitor_CDS_translation[&Organism="Escherichia virus JacobBurckhardt","Genetic Code"="Bacterial",Taxonomy="Viruses; Duplodnaviria; Heunggongvirae; Uroviricota; Caudoviricetes; Caudovirales; Autographiviridae; Studiervirinae; Teseptimavirus; unclassified Teseptimavirus"]:0.11121546):0.14466194,Enterobacteria_phage_T7_extraction___host_dGTPase_inhibitor_CDS_translation[&Organism="Enterobacteria phage T7","Genetic Code"="Bacterial",Taxonomy="Viruses; dsDNA viruses, no RNA stage; Caudovirales; Podoviridae; Autographivirinae; T7likevirus","Common Name"="T7"]:0.05308866,Escherichia_virus_MeretOppenheim_extraction___host_dGTPase_inhibitor_CDS_translation[&Organism="Escherichia_virus_PS58","Genetic Code"="Bacterial",Taxonomy="Viruses; Duplodnaviria; Heunggongvirae; Uroviricota; Caudoviricetes; Autographiviridae; Studiervirinae; Teseptimavirus"]:0.02244182);
	tree bootstrap_94 = [&U] ((((((Escherichia_virus_EmilieLinder_extraction___host_dGTPase_inhibitor_CDS_translation[&Organism="Escherichia_virus_NO16_24","Genetic Code"="Bacterial",Taxonomy="Viruses; Duplodnaviria; Heunggongvirae; Uroviricota; Caudoviricetes; Autographiviridae; Studiervirinae; Teseptimavirus"]:0.10580024,Escherichia_virus_AnnaIndermaur_extraction___host_dGTPase_inhibitor_CDS_translation[&Organism="Escherichia_virus_NO16_26","Genetic Code"="Bacterial",Taxonomy="Viruses; Duplodnaviria; Heunggongvirae; Uroviricota; Caudoviricetes; Autographiviridae; Studiervirinae; Teseptimavirus"]:0.07357703):0.03057279,(Escherichia_virus_CarlSpitteler_extraction___host_dGTPase_inhibitor_CDS_translation[&Organism="Escherichia virus CarlSpitteler","Genetic Code"="Bacterial",Taxonomy="Viruses; Duplodnaviria; Heunggongvirae; Uroviricota; Caudoviricetes; Caudovirales; Autographiviridae; Studiervirinae; Berlinvirus; unclassified Berlinvirus"]:0.0300157,Escherichia_virus_ErnstBeyeler_extraction___host_dGTPase_inhibitor_CDS_translation[&Organism="Escherichia virus ErnstBeyeler","Genetic Code"="Bacterial",Taxonomy="Viruses; Duplodnaviria; Heunggongvirae; Uroviricota; Caudoviricetes; Caudovirales; Autographiviridae; Studiervirinae; Berlinvirus; unclassified Berlinvirus"]:0.01399912):0.04752256):0.16959029,Enterobacteria_phage_T3_extraction___DUF2745_domain_containing_protein_CDS_translation[&Organism="Enterobacteria phage T3","Genetic Code"="Bacterial",Taxonomy="Viruses; Duplodnaviria; Heunggongvirae; Uroviricota; Caudoviricetes; Caudovirales; Autographiviridae; Studiervirinae; Teetrevirus; Escherichia virus T3"]:0.2843863):0.22772656,Escherichia_virus_ElsieAttenhofer_extraction___putative_host_dGTPase_inhibitor_CDS_translation[&Organism="Escherichia_virus_NN16_15","Genetic Code"="Bacterial",Taxonomy="Viruses; Duplodnaviria; Heunggongvirae; Uroviricota; Caudoviricetes; Autographiviridae; Studiervirinae; Kayfunavirus"]:1.5046144):0.3985332,Escherichia_virus_JacobBurckhardt_extraction___host_dGTPase_inhibitor_CDS_translation[&Organism="Escherichia virus JacobBurckhardt","Genetic Code"="Bacterial",Taxonomy="Viruses; Duplodnaviria; Heunggongvirae; Uroviricota; Caudoviricetes; Caudovirales; Autographiviridae; Studiervirinae; Teseptimavirus; unclassified Teseptimavirus"]:0.06710831):0.0896745,Escherichia_virus_MeretOppenheim_extraction___host_dGTPase_inhibitor_CDS_translation[&Organism="Escherichia_virus_PS58","Genetic Code"="Bacterial",Taxonomy="Viruses; Duplodnaviria; Heunggongvirae; Uroviricota; Caudoviricetes; Autographiviridae; Studiervirinae; Teseptimavirus"]:0.05427641,Enterobacteria_phage_T7_extraction___host_dGTPase_inhibitor_CDS_translation[&Organism="Enterobacteria phage T7","Genetic Code"="Bacterial",Taxonomy="Viruses; dsDNA viruses, no RNA stage; Caudovirales; Podoviridae; Autographivirinae; T7likevirus","Common Name"="T7"]:0.06778569);
	tree bootstrap_95 = [&U] ((((((Escherichia_virus_ErnstBeyeler_extraction___host_dGTPase_inhibitor_CDS_translation[&Organism="Escherichia virus ErnstBeyeler","Genetic Code"="Bacterial",Taxonomy="Viruses; Duplodnaviria; Heunggongvirae; Uroviricota; Caudoviricetes; Caudovirales; Autographiviridae; Studiervirinae; Berlinvirus; unclassified Berlinvirus"]:0.01233753,Escherichia_virus_CarlSpitteler_extraction___host_dGTPase_inhibitor_CDS_translation[&Organism="Escherichia virus CarlSpitteler","Genetic Code"="Bacterial",Taxonomy="Viruses; Duplodnaviria; Heunggongvirae; Uroviricota; Caudoviricetes; Caudovirales; Autographiviridae; Studiervirinae; Berlinvirus; unclassified Berlinvirus"]:0.01089881):0.05025545,(Escherichia_virus_AnnaIndermaur_extraction___host_dGTPase_inhibitor_CDS_translation[&Organism="Escherichia_virus_NO16_26","Genetic Code"="Bacterial",Taxonomy="Viruses; Duplodnaviria; Heunggongvirae; Uroviricota; Caudoviricetes; Autographiviridae; Studiervirinae; Teseptimavirus"]:0.14429875,Escherichia_virus_EmilieLinder_extraction___host_dGTPase_inhibitor_CDS_translation[&Organism="Escherichia_virus_NO16_24","Genetic Code"="Bacterial",Taxonomy="Viruses; Duplodnaviria; Heunggongvirae; Uroviricota; Caudoviricetes; Autographiviridae; Studiervirinae; Teseptimavirus"]:0.03201526):0.06276131):0.27102208,Enterobacteria_phage_T3_extraction___DUF2745_domain_containing_protein_CDS_translation[&Organism="Enterobacteria phage T3","Genetic Code"="Bacterial",Taxonomy="Viruses; Duplodnaviria; Heunggongvirae; Uroviricota; Caudoviricetes; Caudovirales; Autographiviridae; Studiervirinae; Teetrevirus; Escherichia virus T3"]:0.3556099):0.34145331,Escherichia_virus_ElsieAttenhofer_extraction___putative_host_dGTPase_inhibitor_CDS_translation[&Organism="Escherichia_virus_NN16_15","Genetic Code"="Bacterial",Taxonomy="Viruses; Duplodnaviria; Heunggongvirae; Uroviricota; Caudoviricetes; Autographiviridae; Studiervirinae; Kayfunavirus"]:1.28462617):0.46893916,Enterobacteria_phage_T7_extraction___host_dGTPase_inhibitor_CDS_translation[&Organism="Enterobacteria phage T7","Genetic Code"="Bacterial",Taxonomy="Viruses; dsDNA viruses, no RNA stage; Caudovirales; Podoviridae; Autographivirinae; T7likevirus","Common Name"="T7"]:0.04256064):0.02439697,Escherichia_virus_MeretOppenheim_extraction___host_dGTPase_inhibitor_CDS_translation[&Organism="Escherichia_virus_PS58","Genetic Code"="Bacterial",Taxonomy="Viruses; Duplodnaviria; Heunggongvirae; Uroviricota; Caudoviricetes; Autographiviridae; Studiervirinae; Teseptimavirus"]:0.07141725,Escherichia_virus_JacobBurckhardt_extraction___host_dGTPase_inhibitor_CDS_translation[&Organism="Escherichia virus JacobBurckhardt","Genetic Code"="Bacterial",Taxonomy="Viruses; Duplodnaviria; Heunggongvirae; Uroviricota; Caudoviricetes; Caudovirales; Autographiviridae; Studiervirinae; Teseptimavirus; unclassified Teseptimavirus"]:0.11032911);
	tree bootstrap_96 = [&U] ((((((Escherichia_virus_CarlSpitteler_extraction___host_dGTPase_inhibitor_CDS_translation[&Organism="Escherichia virus CarlSpitteler","Genetic Code"="Bacterial",Taxonomy="Viruses; Duplodnaviria; Heunggongvirae; Uroviricota; Caudoviricetes; Caudovirales; Autographiviridae; Studiervirinae; Berlinvirus; unclassified Berlinvirus"]:0.01614674,Escherichia_virus_ErnstBeyeler_extraction___host_dGTPase_inhibitor_CDS_translation[&Organism="Escherichia virus ErnstBeyeler","Genetic Code"="Bacterial",Taxonomy="Viruses; Duplodnaviria; Heunggongvirae; Uroviricota; Caudoviricetes; Caudovirales; Autographiviridae; Studiervirinae; Berlinvirus; unclassified Berlinvirus"]:0.03087634):0.05983306,(Escherichia_virus_AnnaIndermaur_extraction___host_dGTPase_inhibitor_CDS_translation[&Organism="Escherichia_virus_NO16_26","Genetic Code"="Bacterial",Taxonomy="Viruses; Duplodnaviria; Heunggongvirae; Uroviricota; Caudoviricetes; Autographiviridae; Studiervirinae; Teseptimavirus"]:0.12725993,Escherichia_virus_EmilieLinder_extraction___host_dGTPase_inhibitor_CDS_translation[&Organism="Escherichia_virus_NO16_24","Genetic Code"="Bacterial",Taxonomy="Viruses; Duplodnaviria; Heunggongvirae; Uroviricota; Caudoviricetes; Autographiviridae; Studiervirinae; Teseptimavirus"]:0.16540786):0.03632173):0.22732068,Enterobacteria_phage_T3_extraction___DUF2745_domain_containing_protein_CDS_translation[&Organism="Enterobacteria phage T3","Genetic Code"="Bacterial",Taxonomy="Viruses; Duplodnaviria; Heunggongvirae; Uroviricota; Caudoviricetes; Caudovirales; Autographiviridae; Studiervirinae; Teetrevirus; Escherichia virus T3"]:0.30995472):0.21006412,Escherichia_virus_ElsieAttenhofer_extraction___putative_host_dGTPase_inhibitor_CDS_translation[&Organism="Escherichia_virus_NN16_15","Genetic Code"="Bacterial",Taxonomy="Viruses; Duplodnaviria; Heunggongvirae; Uroviricota; Caudoviricetes; Autographiviridae; Studiervirinae; Kayfunavirus"]:1.43919778):0.43426092,Escherichia_virus_JacobBurckhardt_extraction___host_dGTPase_inhibitor_CDS_translation[&Organism="Escherichia virus JacobBurckhardt","Genetic Code"="Bacterial",Taxonomy="Viruses; Duplodnaviria; Heunggongvirae; Uroviricota; Caudoviricetes; Caudovirales; Autographiviridae; Studiervirinae; Teseptimavirus; unclassified Teseptimavirus"]:0.0880366):0.14788726,Enterobacteria_phage_T7_extraction___host_dGTPase_inhibitor_CDS_translation[&Organism="Enterobacteria phage T7","Genetic Code"="Bacterial",Taxonomy="Viruses; dsDNA viruses, no RNA stage; Caudovirales; Podoviridae; Autographivirinae; T7likevirus","Common Name"="T7"]:0.05836815,Escherichia_virus_MeretOppenheim_extraction___host_dGTPase_inhibitor_CDS_translation[&Organism="Escherichia_virus_PS58","Genetic Code"="Bacterial",Taxonomy="Viruses; Duplodnaviria; Heunggongvirae; Uroviricota; Caudoviricetes; Autographiviridae; Studiervirinae; Teseptimavirus"]:0.05283726);
	tree bootstrap_97 = [&U] ((((((Escherichia_virus_ErnstBeyeler_extraction___host_dGTPase_inhibitor_CDS_translation[&Organism="Escherichia virus ErnstBeyeler","Genetic Code"="Bacterial",Taxonomy="Viruses; Duplodnaviria; Heunggongvirae; Uroviricota; Caudoviricetes; Caudovirales; Autographiviridae; Studiervirinae; Berlinvirus; unclassified Berlinvirus"]:0.01817148,Escherichia_virus_CarlSpitteler_extraction___host_dGTPase_inhibitor_CDS_translation[&Organism="Escherichia virus CarlSpitteler","Genetic Code"="Bacterial",Taxonomy="Viruses; Duplodnaviria; Heunggongvirae; Uroviricota; Caudoviricetes; Caudovirales; Autographiviridae; Studiervirinae; Berlinvirus; unclassified Berlinvirus"]:0.03907475):0.0172985,(Escherichia_virus_EmilieLinder_extraction___host_dGTPase_inhibitor_CDS_translation[&Organism="Escherichia_virus_NO16_24","Genetic Code"="Bacterial",Taxonomy="Viruses; Duplodnaviria; Heunggongvirae; Uroviricota; Caudoviricetes; Autographiviridae; Studiervirinae; Teseptimavirus"]:0.05934256,Escherichia_virus_AnnaIndermaur_extraction___host_dGTPase_inhibitor_CDS_translation[&Organism="Escherichia_virus_NO16_26","Genetic Code"="Bacterial",Taxonomy="Viruses; Duplodnaviria; Heunggongvirae; Uroviricota; Caudoviricetes; Autographiviridae; Studiervirinae; Teseptimavirus"]:0.0649406):0.05620085):0.16427244,Enterobacteria_phage_T3_extraction___DUF2745_domain_containing_protein_CDS_translation[&Organism="Enterobacteria phage T3","Genetic Code"="Bacterial",Taxonomy="Viruses; Duplodnaviria; Heunggongvirae; Uroviricota; Caudoviricetes; Caudovirales; Autographiviridae; Studiervirinae; Teetrevirus; Escherichia virus T3"]:0.19492392):0.28728219,Escherichia_virus_ElsieAttenhofer_extraction___putative_host_dGTPase_inhibitor_CDS_translation[&Organism="Escherichia_virus_NN16_15","Genetic Code"="Bacterial",Taxonomy="Viruses; Duplodnaviria; Heunggongvirae; Uroviricota; Caudoviricetes; Autographiviridae; Studiervirinae; Kayfunavirus"]:1.47714008):0.38450297,Escherichia_virus_JacobBurckhardt_extraction___host_dGTPase_inhibitor_CDS_translation[&Organism="Escherichia virus JacobBurckhardt","Genetic Code"="Bacterial",Taxonomy="Viruses; Duplodnaviria; Heunggongvirae; Uroviricota; Caudoviricetes; Caudovirales; Autographiviridae; Studiervirinae; Teseptimavirus; unclassified Teseptimavirus"]:0.10343168):0.15307282,Escherichia_virus_MeretOppenheim_extraction___host_dGTPase_inhibitor_CDS_translation[&Organism="Escherichia_virus_PS58","Genetic Code"="Bacterial",Taxonomy="Viruses; Duplodnaviria; Heunggongvirae; Uroviricota; Caudoviricetes; Autographiviridae; Studiervirinae; Teseptimavirus"]:0.04632636,Enterobacteria_phage_T7_extraction___host_dGTPase_inhibitor_CDS_translation[&Organism="Enterobacteria phage T7","Genetic Code"="Bacterial",Taxonomy="Viruses; dsDNA viruses, no RNA stage; Caudovirales; Podoviridae; Autographivirinae; T7likevirus","Common Name"="T7"]:0.0427778);
	tree bootstrap_98 = [&U] ((((((Escherichia_virus_AnnaIndermaur_extraction___host_dGTPase_inhibitor_CDS_translation[&Organism="Escherichia_virus_NO16_26","Genetic Code"="Bacterial",Taxonomy="Viruses; Duplodnaviria; Heunggongvirae; Uroviricota; Caudoviricetes; Autographiviridae; Studiervirinae; Teseptimavirus"]:0.07784955,Escherichia_virus_EmilieLinder_extraction___host_dGTPase_inhibitor_CDS_translation[&Organism="Escherichia_virus_NO16_24","Genetic Code"="Bacterial",Taxonomy="Viruses; Duplodnaviria; Heunggongvirae; Uroviricota; Caudoviricetes; Autographiviridae; Studiervirinae; Teseptimavirus"]:0.17724154):0.04521281,(Escherichia_virus_ErnstBeyeler_extraction___host_dGTPase_inhibitor_CDS_translation[&Organism="Escherichia virus ErnstBeyeler","Genetic Code"="Bacterial",Taxonomy="Viruses; Duplodnaviria; Heunggongvirae; Uroviricota; Caudoviricetes; Caudovirales; Autographiviridae; Studiervirinae; Berlinvirus; unclassified Berlinvirus"]:0.00741884,Escherichia_virus_CarlSpitteler_extraction___host_dGTPase_inhibitor_CDS_translation[&Organism="Escherichia virus CarlSpitteler","Genetic Code"="Bacterial",Taxonomy="Viruses; Duplodnaviria; Heunggongvirae; Uroviricota; Caudoviricetes; Caudovirales; Autographiviridae; Studiervirinae; Berlinvirus; unclassified Berlinvirus"]:0.00363422):0.03475137):0.14547119,Enterobacteria_phage_T3_extraction___DUF2745_domain_containing_protein_CDS_translation[&Organism="Enterobacteria phage T3","Genetic Code"="Bacterial",Taxonomy="Viruses; Duplodnaviria; Heunggongvirae; Uroviricota; Caudoviricetes; Caudovirales; Autographiviridae; Studiervirinae; Teetrevirus; Escherichia virus T3"]:0.21917981):0.41393273,Escherichia_virus_ElsieAttenhofer_extraction___putative_host_dGTPase_inhibitor_CDS_translation[&Organism="Escherichia_virus_NN16_15","Genetic Code"="Bacterial",Taxonomy="Viruses; Duplodnaviria; Heunggongvirae; Uroviricota; Caudoviricetes; Autographiviridae; Studiervirinae; Kayfunavirus"]:1.3308671):0.52372125,Escherichia_virus_JacobBurckhardt_extraction___host_dGTPase_inhibitor_CDS_translation[&Organism="Escherichia virus JacobBurckhardt","Genetic Code"="Bacterial",Taxonomy="Viruses; Duplodnaviria; Heunggongvirae; Uroviricota; Caudoviricetes; Caudovirales; Autographiviridae; Studiervirinae; Teseptimavirus; unclassified Teseptimavirus"]:0.10799447):0.06558046,Escherichia_virus_MeretOppenheim_extraction___host_dGTPase_inhibitor_CDS_translation[&Organism="Escherichia_virus_PS58","Genetic Code"="Bacterial",Taxonomy="Viruses; Duplodnaviria; Heunggongvirae; Uroviricota; Caudoviricetes; Autographiviridae; Studiervirinae; Teseptimavirus"]:0.10024952,Enterobacteria_phage_T7_extraction___host_dGTPase_inhibitor_CDS_translation[&Organism="Enterobacteria phage T7","Genetic Code"="Bacterial",Taxonomy="Viruses; dsDNA viruses, no RNA stage; Caudovirales; Podoviridae; Autographivirinae; T7likevirus","Common Name"="T7"]:0.16264092);
	tree bootstrap_99 = [&U] ((((((Escherichia_virus_ErnstBeyeler_extraction___host_dGTPase_inhibitor_CDS_translation[&Organism="Escherichia virus ErnstBeyeler","Genetic Code"="Bacterial",Taxonomy="Viruses; Duplodnaviria; Heunggongvirae; Uroviricota; Caudoviricetes; Caudovirales; Autographiviridae; Studiervirinae; Berlinvirus; unclassified Berlinvirus"]:0.01389488,Escherichia_virus_CarlSpitteler_extraction___host_dGTPase_inhibitor_CDS_translation[&Organism="Escherichia virus CarlSpitteler","Genetic Code"="Bacterial",Taxonomy="Viruses; Duplodnaviria; Heunggongvirae; Uroviricota; Caudoviricetes; Caudovirales; Autographiviridae; Studiervirinae; Berlinvirus; unclassified Berlinvirus"]:0.0200373):0.03319343,(Escherichia_virus_EmilieLinder_extraction___host_dGTPase_inhibitor_CDS_translation[&Organism="Escherichia_virus_NO16_24","Genetic Code"="Bacterial",Taxonomy="Viruses; Duplodnaviria; Heunggongvirae; Uroviricota; Caudoviricetes; Autographiviridae; Studiervirinae; Teseptimavirus"]:0.1698816,Escherichia_virus_AnnaIndermaur_extraction___host_dGTPase_inhibitor_CDS_translation[&Organism="Escherichia_virus_NO16_26","Genetic Code"="Bacterial",Taxonomy="Viruses; Duplodnaviria; Heunggongvirae; Uroviricota; Caudoviricetes; Autographiviridae; Studiervirinae; Teseptimavirus"]:0.05944385):0.10766379):0.29087375,Enterobacteria_phage_T3_extraction___DUF2745_domain_containing_protein_CDS_translation[&Organism="Enterobacteria phage T3","Genetic Code"="Bacterial",Taxonomy="Viruses; Duplodnaviria; Heunggongvirae; Uroviricota; Caudoviricetes; Caudovirales; Autographiviridae; Studiervirinae; Teetrevirus; Escherichia virus T3"]:0.24323804):0.25009039,Escherichia_virus_ElsieAttenhofer_extraction___putative_host_dGTPase_inhibitor_CDS_translation[&Organism="Escherichia_virus_NN16_15","Genetic Code"="Bacterial",Taxonomy="Viruses; Duplodnaviria; Heunggongvirae; Uroviricota; Caudoviricetes; Autographiviridae; Studiervirinae; Kayfunavirus"]:1.35145451):0.50637192,Escherichia_virus_JacobBurckhardt_extraction___host_dGTPase_inhibitor_CDS_translation[&Organism="Escherichia virus JacobBurckhardt","Genetic Code"="Bacterial",Taxonomy="Viruses; Duplodnaviria; Heunggongvirae; Uroviricota; Caudoviricetes; Caudovirales; Autographiviridae; Studiervirinae; Teseptimavirus; unclassified Teseptimavirus"]:0.16643718):0.052052,Enterobacteria_phage_T7_extraction___host_dGTPase_inhibitor_CDS_translation[&Organism="Enterobacteria phage T7","Genetic Code"="Bacterial",Taxonomy="Viruses; dsDNA viruses, no RNA stage; Caudovirales; Podoviridae; Autographivirinae; T7likevirus","Common Name"="T7"]:0.10146866,Escherichia_virus_MeretOppenheim_extraction___host_dGTPase_inhibitor_CDS_translation[&Organism="Escherichia_virus_PS58","Genetic Code"="Bacterial",Taxonomy="Viruses; Duplodnaviria; Heunggongvirae; Uroviricota; Caudoviricetes; Autographiviridae; Studiervirinae; Teseptimavirus"]:0.06194354);
	tree bootstrap_100 = [&U] (((((((Escherichia_virus_CarlSpitteler_extraction___host_dGTPase_inhibitor_CDS_translation[&Organism="Escherichia virus CarlSpitteler","Genetic Code"="Bacterial",Taxonomy="Viruses; Duplodnaviria; Heunggongvirae; Uroviricota; Caudoviricetes; Caudovirales; Autographiviridae; Studiervirinae; Berlinvirus; unclassified Berlinvirus"]:0.01136838,Escherichia_virus_ErnstBeyeler_extraction___host_dGTPase_inhibitor_CDS_translation[&Organism="Escherichia virus ErnstBeyeler","Genetic Code"="Bacterial",Taxonomy="Viruses; Duplodnaviria; Heunggongvirae; Uroviricota; Caudoviricetes; Caudovirales; Autographiviridae; Studiervirinae; Berlinvirus; unclassified Berlinvirus"]:0.0):0.02613739,Escherichia_virus_AnnaIndermaur_extraction___host_dGTPase_inhibitor_CDS_translation[&Organism="Escherichia_virus_NO16_26","Genetic Code"="Bacterial",Taxonomy="Viruses; Duplodnaviria; Heunggongvirae; Uroviricota; Caudoviricetes; Autographiviridae; Studiervirinae; Teseptimavirus"]:0.17524278):0.01287434,Escherichia_virus_EmilieLinder_extraction___host_dGTPase_inhibitor_CDS_translation[&Organism="Escherichia_virus_NO16_24","Genetic Code"="Bacterial",Taxonomy="Viruses; Duplodnaviria; Heunggongvirae; Uroviricota; Caudoviricetes; Autographiviridae; Studiervirinae; Teseptimavirus"]:0.16562677):0.1242646,Enterobacteria_phage_T3_extraction___DUF2745_domain_containing_protein_CDS_translation[&Organism="Enterobacteria phage T3","Genetic Code"="Bacterial",Taxonomy="Viruses; Duplodnaviria; Heunggongvirae; Uroviricota; Caudoviricetes; Caudovirales; Autographiviridae; Studiervirinae; Teetrevirus; Escherichia virus T3"]:0.36195907):0.38711779,Escherichia_virus_ElsieAttenhofer_extraction___putative_host_dGTPase_inhibitor_CDS_translation[&Organism="Escherichia_virus_NN16_15","Genetic Code"="Bacterial",Taxonomy="Viruses; Duplodnaviria; Heunggongvirae; Uroviricota; Caudoviricetes; Autographiviridae; Studiervirinae; Kayfunavirus"]:1.35253586):0.52188621,Escherichia_virus_JacobBurckhardt_extraction___host_dGTPase_inhibitor_CDS_translation[&Organism="Escherichia virus JacobBurckhardt","Genetic Code"="Bacterial",Taxonomy="Viruses; Duplodnaviria; Heunggongvirae; Uroviricota; Caudoviricetes; Caudovirales; Autographiviridae; Studiervirinae; Teseptimavirus; unclassified Teseptimavirus"]:0.13483928):0.0632392,Escherichia_virus_MeretOppenheim_extraction___host_dGTPase_inhibitor_CDS_translation[&Organism="Escherichia_virus_PS58","Genetic Code"="Bacterial",Taxonomy="Viruses; Duplodnaviria; Heunggongvirae; Uroviricota; Caudoviricetes; Autographiviridae; Studiervirinae; Teseptimavirus"]:0.04160693,Enterobacteria_phage_T7_extraction___host_dGTPase_inhibitor_CDS_translation[&Organism="Enterobacteria phage T7","Genetic Code"="Bacterial",Taxonomy="Viruses; dsDNA viruses, no RNA stage; Caudovirales; Podoviridae; Autographivirinae; T7likevirus","Common Name"="T7"]:0.08594406);
end;
