# Supplementary material for: Completing the BASEL phage collection to unlock hidden diversity for systematic exploration of phage–host interactions
Source: PLoS Biol. 2025 Apr 7;23(4):e3003063. doi: 10.1371/journal.pbio.3003063 (PMC11990801; doi:10.1371/journal.pbio.3003063)
Supplement: S3 Data — (ZIP) [file pbio.3003063.s010.zip › figS10D_treefile.nex]

#NEXUS
begin taxa;
	dimensions ntax=24;
	taxlabels
	Shigella_phage_CWP003___putative_tail_fiber_protein_CDS_translation[&Organism="Shigella phage CWP003",Description="Shigella phage CWP003, complete genome","Genetic Code"="Bacterial",Taxonomy="Viruses; Duplodnaviria; Heunggongvirae; Uroviricota; Caudoviricetes; Wifcevirus"]
	Escherichia_virus_ManiWeber[&Organism="Escherichia_virus_EB17",Description="Bas99","Genetic Code"="Bacterial",Taxonomy="Viruses; Duplodnaviria; Heunggongvirae; Uroviricota; Caudoviricetes; Wifcevirus"]
	Escherichia_phage_WFH___tail_fiber_protein_CDS_translation[&"% Acidic Amino Acids"=8.91%,"% Hydrophobic Amino Acids"=51.16%,Description="Escherichia phage vB_EcoM_WFH, complete genome","Genetic Code"="Bacterial",Modified=Fri Oct 18 00:18:22 CEST 2024,Taxonomy="Viruses; Duplodnaviria; Heunggongvirae; Uroviricota; Caudoviricetes; Wifcevirus; Wifcevirus WFH","Extinction Coefficient"=123775.0,"Filename (Imported From)"="refs_wifce.gb",Created=Sun Aug 11 15:06:37 CEST 2024,URN="urn:local:.:pg-i2kxaah","Isoelectric Point"=5.381298065185547,"% Basic Amino Acids"=8.79%,"% AT-rich Amino Acids"=22.48%,"% Charged Amino Acids"=17.70%,db_xref="taxon:2508192",Organism="Escherichia phage vB_EcoM_WFH","Path (Imported From)"="C:\Users\Alexander Harms\Downloads",Accession="NC_048194.1","% GC-rich Amino Acids"=29.84%,"Molecular Weight (kDa)"=82.73610088000022,"# Nucleotide Sequences With Quality"=0,Topology="linear","Charge at pH 7"=-8.474919384349693,"% Polar Uncharged Amino Acids"=32.82%,"Molecule Type"="AA"]
	Escherichia_phage_WFC___tail_fiber_protein_CDS_translation[&Organism="Escherichia phage vB_EcoM_WFC",Description="Escherichia phage vB_EcoM_WFC, complete genome","Genetic Code"="Bacterial",Taxonomy="Viruses; Duplodnaviria; Heunggongvirae; Uroviricota; Caudoviricetes; Wifcevirus; Wifcevirus WFC"]
	Escherichia_virus_HermannAdler[&Organism="Escherichia_virus_DMS14",Description="Bas98","Genetic Code"="Bacterial",Taxonomy="Viruses; Duplodnaviria; Heunggongvirae; Uroviricota; Caudoviricetes; Wifcevirus"]
	Escherichia_virus_HansTraber[&Organism="Escherichia_virus_NG4w",Description="Bas100","Genetic Code"="Bacterial",Taxonomy="Viruses; Duplodnaviria; Heunggongvirae; Uroviricota; Caudoviricetes; Wifcevirus"]
	Escherichia_virus_VerenaGrendelmeier[&Organism="Escherichia_virus_YS2",Description="Bas101","Genetic Code"="Bacterial",Taxonomy="Viruses; Duplodnaviria; Heunggongvirae; Uroviricota; Caudoviricetes; Wifcevirus"]
	Escherichia_phage_FEC19___tail_fiber_protein_CDS_translation[&Organism="Escherichia phage FEC19",Description="Escherichia phage FEC19, complete genome","Genetic Code"="Bacterial",Taxonomy="Viruses; Duplodnaviria; Heunggongvirae; Uroviricota; Caudoviricetes; Wifcevirus; Wifcevirus FEC19"]
	Tequintavirus_IrisVonRoten_distal_tail_fiber_protein[&Organism="Escherichia virus IrisVonRoten",Description="with Gp12-like RBD plus C-terminal chaperone","Genetic Code"="Bacterial",Taxonomy="Viruses; Duplodnaviria; Heunggongvirae; Uroviricota; Caudoviricetes; Caudovirales; Demerecviridae; Markadamsvirinae; Tequintavirus; unclassified Tequintavirus"]
	Escherichia_virus_SkaterBoy[&Organism="Escherichia_virus_Luc14",Description="Bas86","Genetic Code"="Bacterial",Taxonomy="Viruses; Duplodnaviria; Heunggongvirae; Uroviricota; Caudoviricetes; Kuravirus"]
	Escherichia_virus_LorandFenyves[&Organism="Escherichia_virus_YS13",Description="Bas94","Genetic Code"="Bacterial",Taxonomy="Viruses; Duplodnaviria; Heunggongvirae; Uroviricota; Caudoviricetes; Kuravirus"]
	Escherichia_virus_OliverMaurmann[&Organism="Escherichia_virus_NN16_04",Description="Bas87","Genetic Code"="Bacterial",Taxonomy="Viruses; Duplodnaviria; Heunggongvirae; Uroviricota; Caudoviricetes; Kuravirus"]
	Escherichia_virus_ManiMatter[&Organism="Escherichia_virus_NN16_09",Description="Bas88","Genetic Code"="Bacterial",Taxonomy="Viruses; Duplodnaviria; Heunggongvirae; Uroviricota; Caudoviricetes; Kuravirus"]
	Escherichia_virus_AnnaHegner[&Organism="Escherichia_virus_EP1",Description="Bas93","Genetic Code"="Bacterial",Taxonomy="Viruses; Duplodnaviria; Heunggongvirae; Uroviricota; Caudoviricetes; Kuravirus"]
	Escherichia_virus_JacquesWildberger[&Organism="Escherichia_virus_NN16_24",Description="Bas92","Genetic Code"="Bacterial",Taxonomy="Viruses; Duplodnaviria; Heunggongvirae; Uroviricota; Caudoviricetes; Kuravirus"]
	Escherichia_virus_StefiGeyer[&Organism="Escherichia_virus_NN16_21",Description="Bas91","Genetic Code"="Bacterial",Taxonomy="Viruses; Duplodnaviria; Heunggongvirae; Uroviricota; Caudoviricetes; Kuravirus"]
	Escherichia_virus_KarlSchell[&Organism="Escherichia_virus_NN16_18",Description="Bas90","Genetic Code"="Bacterial",Taxonomy="Viruses; Duplodnaviria; Heunggongvirae; Uroviricota; Caudoviricetes; Kuravirus"]
	Escherichia_phage_NJ01___bacterial_surface_protein_CDS_translation[&Organism="Escherichia phage NJ01",Description="Enterobacteria phage NJ01,complete sequence","Genetic Code"="Bacterial",Taxonomy="Viruses; Duplodnaviria; Heunggongvirae; Uroviricota; Caudoviricetes; Caudovirales; Podoviridae; Kuravirus"]
	Escherichia_phage_MN05___hypothetical_protein_CDS_translation[&Organism="Escherichia phage MN05",Description="Escherichia phage MN05, complete genome","Genetic Code"="Bacterial",Taxonomy="Viruses; Duplodnaviria; Heunggongvirae; Uroviricota; Caudoviricetes; Caudovirales; Podoviridae; Kuravirus; unclassified Kuravirus"]
	Escherichia_virus_phiEco32___bacterial_surface_protein_CDS_translation[&Organism="Escherichia virus phiEco32",Description="Enterobacteria phage phiEco32, complete genome","Genetic Code"="Bacterial",Taxonomy="Viruses; Duplodnaviria; Heunggongvirae; Uroviricota; Caudoviricetes; Caudovirales; Podoviridae; Kuravirus"]
	Escherichia_phage_EcoN5___tail_fibers_protein_CDS_translation[&Organism="Escherichia phage vB_EcoP_EcoN5",Description="Escherichia phage vB_EcoP_EcoN5, complete genome","Genetic Code"="Bacterial",Taxonomy="Viruses; Duplodnaviria; Heunggongvirae; Uroviricota; Caudoviricetes; Caudovirales; Podoviridae; Kuravirus; unclassified Kuravirus"]
	Escherichia_phage_EP335___putative_tail_fiber_protein_CDS_translation[&Organism="Escherichia phage EP335",Description="Escherichia phage EP335, complete genome","Genetic Code"="Bacterial",Taxonomy="Viruses; Duplodnaviria; Heunggongvirae; Uroviricota; Caudoviricetes; Caudovirales; Podoviridae; Kuravirus; unclassified Kuravirus"]
	Escherichia_phage_ECBP2___cell_adhesion_domain_protein_CDS_translation[&Organism="Escherichia phage ECBP2",Description="Escherichia phage ECBP2, complete genome","Genetic Code"="Bacterial",Taxonomy="Viruses; Duplodnaviria; Heunggongvirae; Uroviricota; Caudoviricetes; Caudovirales; Podoviridae; Kuravirus"]
	Escherichia_phage_ES17___ChW_repeats_and_cell_adhesion_domain_containing_protein_CDS_translation[&Organism="Escherichia phage ES17",Description="Escherichia phage ES17, complete genome","Genetic Code"="Bacterial",Taxonomy="Viruses; Duplodnaviria; Heunggongvirae; Uroviricota; Caudoviricetes; Caudovirales; Podoviridae; Kuravirus; unclassified Kuravirus"]
;
end;

begin characters;
	dimensions nchar=1097;
	format datatype=protein missing=? gap=-;
	matrix
	Shigella_phage_CWP003___putative_tail_fiber_protein_CDS_translation	MP------------------------------------------------------RLIFKNNFEVALAQPTTTSDTTI----TIRSGSGFPTLGAN-------ERVVATIVDAATGLQFEIVTVTAVVGNVLTVQR--EQE-----------------------GTEARAWAAGDLLSIRTTAATLTGTVRNFGEIPSGINLNALTGSWFGQYHQSANAGASAPLNYPVAQAGVLEVLQTGV----ATESC-IQRYTTYSNNTLHQRRYTAASSAWSNWVQIYTDKDVIPVENGGTGQTTIQGMKSAFGFGAVADQNIVPTSMGGTGSADNAQAWLNIRPQ---------------GSTPLAGDPVNDYDAATKR--WVENLVNTGTV-GPSMNGVMNYGVGDFHL------RDSRAYIQPYEVVSDGQLLNRADWPELWAYAQMLSPIADAD------------------WLANPAKRGKYSLGNGTTTFRVPDRNGVQTGSIQALFGR------------------GDG-----GNSSSNGVVSESGAPNI-TYAAPHTMV-----TLA-SAPSQVATNGAFQSIT------SGDS--P--------------------------------AAAGS-------------------------GSRFIQTNFDASRCSPVYGR--SAAEIVPRNFVG------VWVIRASGGFVAANTSWSVINADSSAPVAGTVVVGGKVESKYSNPSSSQF-ARLYSSSSWGSSSCAVVEAEGASKHSYK----FYEDGTVDF-RQSGKTNPFRMYTNL-------GTWNGITDASAANLTTNGMDRVAIASGSDTLVRGYSLGGIKPNGYPTKVGYHMYLPGNDAFGIAC-VVVGGDNGKFCR----------YF----FDIDGQIYGSTDYGNFSYTKNGT---------SDSRVKHGIAPVG-VDKSYSNIKGLEFVEFIYDNDEQNRV-----------RHGII---------AQQAEVVEPLYVKTRKYVGSN--PGEIVEQ-------------KELDTTPMLLDTMH-VVQELMKKVESLEAEIAALK------AAK
	Escherichia_virus_ManiWeber	MP------------------------------------------------------RLIFKNNFEVALAQPTTTSDTTI----TIRSGSGFPTLGAN-------ERVVATIVDAATGLQFEIVTVTAVVGDVLTVQR--AQE-----------------------GTAARAWAAGDMLSIRTTAASLTNTVRNFGEIPSGINLNALTGSWFGQYSQPISSAASTALNYPVDSAGVLEVQQTKAN---SIEGC-VQIYRAY-NLPFHYTRTYDSVSGWTEWRKFFTSGDIIPVANGGTGQTTIQGMKSAFGFGAVADQNIVPTSMGGTGSADNAQAWLNIRPQ---------------GSTPLAGDPVNDYDAATKR--WVENLVNTGTV-GPSMNGVMNYGVGDFHL------RDSRAYIQPYEVVSDGQLLNRADWPELWAYAQMLSPIADAD------------------WLANPAKRGKYSLGNGTTTFRVPDRNGVQTGSIQALFGR------------------GDG-----GNSSSNGVVSESGAPNI-TYTAPHTMV-----TLA-SLPSQVATNGAFQSIT------SGDS--P--------------------------------AAAGS-------------------------GSRFIQTNFDASRCSPVYGR--SAAEIVPRNFVG------VWVIRASGGFVAANTSWSVINADSSAPVAGTLVVGGKVESKYSNPSSSQF-ARLYSSSSWGSSSFAVVEAEGSSKHAYK----FYEDGTVDF-RQSGKTNPFRMYTPL-------GTWNGITDAAVSNLTTNGMDRVAIASGSDTLVRGYSIGATKPNGYPTKVGYHMYLPGNDAFGIAC-VVIGGDNGKFCR----------YF----FDIDGQIYGSTDYGNFSYTKNGT---------SDSRVKHGIAPVG-VDKSYSNIKGLEFVEFIYDNDEQNRV-----------RHGII---------AQQAEVVEPLYVKTRKYIGSN--PGEIVEQ-------------KELDTTPMLLDTMH-VVQELMKKVESLEAEIAALK------AAK
	Escherichia_phage_WFH___tail_fiber_protein_CDS_translation	MP------------------------------------------------------RLIFKNNFEVALAQPTTTSDTTI----TIRSGSDFPTLGAN-------ERVVATIVDAATGLQFEIVTVTAVVGNVLTVQR--AQE-----------------------GTAARAWAAGDLLSIRTTAATLTGTVRNFGEIPSGINLNALTGSWFGQYHQSANAGASAPLNYPVEQAGVLEVLQTGV----ATESC-IQRYTTYSNNTLHQRRYTAASSAWSNWVRIYTDKDVIPVTNGGTGQTTIQGMKSAFGFGQVADQNIVPTSMGGTGSGDNAQAWLNIRPT---------------GPTPLAGDPVNDYDAATKR--WVQNLINTGTV-GPNMNGVMNYGVGDFHL------RDSRAYIQPYEVVADGQLLNRADWPELWAYAQMLTPIADAD------------------WLADPTKRGKYSLGNGTTTFRVPDRNGVQVGSLAALYGR------------------GDGAGNGTANANADGVVFDSAAPNI-IGNIGGVI--------------QYGATGPFLYFQ------SEAP--V--------------------------------QNYDM-------------------------GSGIQRVSFDASRSSPVYGR--SNSEIMGRNFVG------VWVIRASGGFVAANTSWSVINADSSAPVAGALVVGGKVESKYSNPSSSQF-ARLYSSSSWGSSSYAVVEAEGSSKHAYK----FYEDGTVDF-RQSGKTNPFRMYTPL-------GTWNGITDAAVSNLTTNGMDRVAIASGSDTLVRGYSIGATKPNGYPTKVGYHMYLPGNAAFGIAC-VVIGGDNGKFCR----------YF----FDIDGQIYGSTDYGNFSYTKNGT---------SDSRVKHGIAPVG-VDKSYSNIKGLEFVEFIYDNDEQNRV-----------RHGVI---------AQQAEGVEPLYVKTRKYVGSN--PGEIVEQ-------------KELDTTPMLLDTMH-VVQELMKKVESLEAEIAALK------EAK
	Escherichia_phage_WFC___tail_fiber_protein_CDS_translation	MP------------------------------------------------------RLIFKNNFEVALAQPTTTSDTTI----TIRSGSGFPTLGAN-------ERVVATIVDAATGLQFEIVTVTAVVGNVLTVQR--AQE-----------------------GTAARAWAAGDMLSIRTTAATLTNTVRNFGEIPNGINLNALTGSWFGQYHQSANAGASTALNYPVAQAGILEVYKTGV----AGESC-VQRYTPYWINAIYQRLYNAGSSLWSDWVQMYSTQSTIPVANGGTGQTTIQGMKSAFGFGTVADQNIVPTSMGGTGSADNAQAWLNIRPQ---------------GSTPLAGDPVNDYDAATKR--WVENLVNTGTV-GPSMNGVMNYGVGDFHL------RNSRSYIQPYEVVADGQLLNRADWPELWAYAQMLSPIADAD------------------WLADKFKRAKYSLGNGTTTFRVPDLNGVQTGSVRALYGR------------------GDG-----GNSTANGQIFESAAPNI-TGSAAGVSA-----GTY-AQIFGTAVRGAFYTNNDLYPQGAGDTI-P--------------------------------VGSGA------------------------VEGRLNTINIDASRSSPIYGA--ATDEIMGRNFVG------VWVIRASGGFVAANTQWSVINADSSAPAVDTVVIGGKVESKYSNPSLSQF-ARLYSSSLWGSSNAAVIESEGASKHAYK----FYEDGTVDF-RQSGKTNPFRMYTPL-------GTWNGITDANPSTLTTNGMDRVAISSGSDLLVRGYSIGGTRPNGYPTKVGYHMYIPGNDAFGIAC-VVIGGDNGKFCR----------YF----FDIDGQIYGSTDYGNFSYTKNGT---------SDSRVKHGIAPVG-VEKSYSNIQGLEFVEFIYDNDEQNRV-----------RHGVI---------AQQAEVVEPLYVKTRKYVGSD--PGEIVEQ-------------KELDTTPMLLDTMH-VVQELMKKVESLEAEIVALK------AAK
	Escherichia_virus_HermannAdler	MP------------------------------------------------------RLIFKNNFEVALAQPMTTSDTTI----TIRSGSGFPTLSAN-------ERVVATIVDAATGLQFEIVTVTAVVGNVLTVQR--AQE-----------------------GTAARAWEAGDMLSIRTTAATLTGTVRNFGIVPSGMNLNALTGTWFGQYFQNSNGGASSALNYPAQQAGVLEVLQTGV----ISESC-IQRYTTFDSNNTYQRRFTMETQSWSPWVMIYSESSIIPVANGGTGQTTIQGMKSAFGFGTVADQDIVPTSMGGTGSADNAQAWLNIRPQ---------------GSTPLAGDPVNDYDAATKR--WVENLVNTGTV-GPSMNGVMNYGVGDFHL------RDSRAYIQPYEVVADGQLLNRADWPELWAYAQMLSPIADAD------------------WLADPAKRGKYSLGNGTTTFRVPDRNGVQTGSIQALFGR------------------GDG-----GNSSANGIVSESGAPNI-TYAAPHTMV-----TLA-SAPSQVATNGAFQSIT------SGDS--P--------------------------------AAAGS-------------------------GSRFIQTNFDASRCSPVYGR--SAAEIVPRNFVG------VWVIRASGGFVAANTQWQVINADAVRPGSGVKASSGQVRAQYKIGAVVEADAGLRCDAYMDGFYYAILSVYNKTKGVTKD-LAFDDAGTLSSDRFAARYGSLMSWSET-------GTRIGTYATVRQSIGQNYAF-----------NSLFSGGQQVDTGYATTLHHGLIHNNNGSFAQGTWLVVGDDNAQYQTRMNIQPNSHDVF----FSV--SILGSDSF--YTLQKNAI---------SDENLKHDIQPGT-VEKAWSNLSSLEYVTFIYNNDEKERV-----------RRGII---------AQKAEIIDPLYVKTVKFYPSE---GVEVEQ-------------KQLDTTPMLLDTMH-VVQELMKKVESLEAEIAALK------AAK
	Escherichia_virus_HansTraber	MP------------------------------------------------------RLIFKNNFEVALAQPTTTSDTTI----TIRSGSGFPTLGAN-------ERVVATIVDAATGLQFEIVTVTAVVGNVLTVQR--AQE-----------------------GTAARAWAAGDMLSIRTTAATLTGTVRNFGIVPSGMNLNALTGTWFGQYFQNSNGGASSALNYPAQQAGILEVLQTGV----IAESC-IQRYTTFDSNNTYQRRFTMETQSWSSWVMIYSESSVIPVVNGGTGQTTIQGMKSAFGFGTVADQNIVPTSMGGTGSADNAQAWLNIRPQ---------------GSTPLAGDPVNDYDAATKR--WVENLVSTGTV-GPSMNGVMNYGVGDFHL------RDSRAYIQPYEVVADGQLLNRADWPELWAYAQMLSPIADAD------------------WLADPAKRGKYSLGNGTTTFRVPDRNGVQTGSIQALFGR------------------GDG-----GNSSSNGIVSESGAPNI-TYAAPHTMV-----TLA-SAPSQVATNGAFQSIT------SGDS--P--------------------------------AAAGS-------------------------GSRFIQTNFDASRCSPVYGR--SAAEIVPRNFVG------VWVIRASGGFVAANTQWQVINADAVRPGSGVKASSGQVRAQYKIGAVVEADAGLRCDAYMDGLYYAILSVYNKTKGVTKD-LAFDDAGTLSSDRFAARYGSLMSWSET-------GTRIGTYATVRQSIGQNYAF-----------NSLFSGGQQVDTGYATTLHHGLIHNNNGSFAQGTWLVVGDDNAQYQTRMNIQPNSHDVF----FSV--SILGSDSF--YTLQKNAI---------SDENLKHDIQPGT-VEKAWSNLSSLEYVTFIYNNDEKERV-----------RRGVI---------AQKAEIIDPLYVKTVKFYPSE---GVEVEQ-------------KQLDTTPMLLDTMH-VVQELMKKVESLEAEIAALK------AAK
	Escherichia_virus_VerenaGrendelmeier	MP------------------------------------------------------RLIFKNNFEVALAQPTTTSGTTI----TIRSGSGFPTLGAN-------ERVVATIVDAATGLQFEIVTVTAVVGNVLTVQR--AQE-----------------------GTAARAWAAGDMLSIRTTAATLTGTVRNFGIVPSGMNLNALTGTWFGQYFQNSNGGASSALNYPAQQAGVLEVLQTGV----ISESC-IQRYTTFDSNNTYQRRFTMETQSWSSWVMIYSESTVIPVANGGTGQTTIDGVKSAFGFGAVADQDIVPTSMGGTGSADNAQAWLNIRPQ---------------GSTPLAGDPVNDYDATTKR--WVENLVNTGTV-GPSMNGVMNYGVGDFHL------RDSRAYIQPYEVVADGQLLNRADWPELWAYAQMLSPIADAD------------------WLADPAKRGKYSLGNGTTTFRVPDRNGVQTGSIQALFGR------------------GDG-----GNSSSNGVVSESGAPNI-IYSAPHTMV-----TLA-SAPSQVATNGAFQSIT------SGDS--P--------------------------------AAAGS-------------------------GSRFIQTNFDASRCSPVYGR--SAAEIVPRNFVG------VWVIRASGGFVAADTQWQVINADSVRPGSGVKASSGQIRAQYKIGTVVEADAGLRCDAYMDGFYYAILSVYNKTKGVTKD-LAFDDSGTLSSDRYAARYGSLMSWNET-------GTRIGTYATVRQSIGQNYAF-----------NSLFSGGQQVDTGYATTLHHGLIHNNNGSFAQGTWLVVGDDNAQYQTRMNIQPNSHDVF----FSV--SILGSDSF--YTLQKNAI---------SDENLKHDIKPGT-VEKAWSNLSSLEYVTFIYNNDEKERI-----------RRGII---------AQQAEIIDPLYVKTIKFYPSE---GVEVEQ-------------KQLDTTPMLLDTMH-VVQELMKKVESLEAEIAALK------AAK
	Escherichia_phage_FEC19___tail_fiber_protein_CDS_translation	MP------------------------------------------------------RLIFKNNFEVALAQPTTTSDTTI----TIRSGSGFPTLAAN-------ERVVATIVDAATGLQFEIITVTAVVGDVLTVQR--AQE-----------------------GTAARAWAAGDMLSIRTTAATLTGTVRNFGVIPNGVNLNALNGSWFGQYYQLADSGASISLNYPVAQAGILEVLQTGV----STNGC-VQRYTPYNTNTVYQRLYNAITSTWSDWVQVYNTQSVIPVANGGTGQTTIQGMKSAFGFGTVADQNIVPTSMGGTGSADNAQAWLNIRPQ---------------GSTPLAGDPVNDYDAATKR--WVENLVNTGTV-GPSMNGVMNYGVGDFHL------RDSRAYIQPYEVVADGQLLNRADWPELWAYAQMLSPIADAD------------------WLADPAKRGKYSLGNGTTTFRVPDRNGVQTGSIQALFGR------------------GDG-----GNSSANGVVSESGAPNI-TYSAPHTMV-----TLA-SAPSQVATNGAFQSIT------SGDS--P--------------------------------AAAGS-------------------------GSRFIQTNFDASRSSPVYGR--SAAEIVPRNFVG------VWVIRASGGFVAANTTWSVINGDAVKPATGTLVRGGSVKSEYKIGTNIAYQAFLQAYGKIDGLTSEQGAVISNGVQEWK----FAQDGTFYFPNSINQIGTE---RTD-------GALNVNAYLRPKDLVAQPLNSVGVAAYESNGMRMINFNQSTP-------GYVSYFSGDWYAGS---YTFGGVRGTGTD----------LM----HAQISINNGQGAAADFKFMPDGTATAGNWVSTSDERVKTNIQRISDPLGKMRLIKGVTWER-LDKSEKPNGI-------------GFI---------AQDVEGVFPDAVKTLKYSNTELKDGTVVED------------IKSVDTYGVAAALHHEAILALMDQIDELKAEIAALK------AAK
	Tequintavirus_IrisVonRoten_distal_tail_fiber_protein	M----------------------------------------------------------------------------------------------------------------------------------------------------------------------------------------------------------------------------------------------------------------------------------------------------------VTKTVIPTDITKLKNESLN---KNNNLSDLADRAAAWLNVRPI---------------GSTPLAGDPVGDYDAATKR--WVENKINTGTV-GPTMSGVMNYGVGDFHL------RDSRAYIQPYEVVSDGQLLNRADWPELWAYAQMVGAIDDSV------------------WLGDKFQRGKYSSGNGTTTFRVPDRNGVQSGSVYGLFAR------------------GDG-----GQSSINGAIYESGAPNI-VFTSPHTMV-----TLA-SAAGQVATIGALQSTT------SSDA--P--------------------------------APVGS-------------------------GGRYINTNFDASRCSSIYGR--TVSELRPNNFIG------VWVIRASGGFVAAKTSWSVISGDAVKPNTGTTVYGGSVLSEYKVGTSSEAVSTLRAKATIGGTYSTELLIDNKSTGKSNS-AQLVDNGDFVTDRFKARLVTGMAWSQT-------GWVQGTLSQNEVNIGSTFNF-----------NSILSGSQSSSAGYKTSAHFGLIHNDLGSFADSCWQVAGDDDNKFGVRLKIQPNNNSIYF---YSWW---PGAS--ATYTLQLNAV---------SDSRLKHDIKAID-ATKSIEVLKGLEFQSFVYNNDEKSRV-----------RRGVI---------AQQVETIEPLYVKTRRFYNDD---GIEQEQ-------------KELDTTPMLLDTMH-VVQDLIKRIEDLEKELEQLKVQL---VSQ
	Escherichia_virus_SkaterBoy	MS------------------------------------------------------RELMPKSG-IMMPHVVVTRDAAVVGVSTVDGQAGAINLTGKYLQKTDAAATYQTKTEGASK-DFVLDSIQPIMSGALFREDPWVVN-----------------------DTPFRSTGANGVESVDMMKVTTDNSIK------------------IGSY-------ASSVQGVEIHSAGRLQVVDQNDS---GVET----KY------PVYSKRYRPEIED----LPFAAIGSYVKDSKGRTVGVTRTGINSDIKQLTQKV--------------------TFTQPV-------------------TVPDAVGDYDAVTLR--QLRN-SGGGSG-GPTMSGISNFGIGDFHL------RDSRAFIPAFEVFSDGQLLNRADYPDLWAYAQLLSPIEDSL------------------WLEDPYQRGRYSKGDGTTTFRVPDRNGIQPNSLQALYGR------------------GDG-----GASAANGQVFDSAAPDI-VGAVAAYSAGTYAQLFG-VATNAFSSSNAFFPDG------TGDTI-P--------------------------------PGSGP------------------------VDGRYNTVEFKASKYNGIYGR--SNTEIMGRNFVG------VWTIRANGGFVAANTSWSVINSDSAAPALNTSVVGGKVESKYTNPTSSQY-----ARIYVSSSWGSVCSAVIEAQGASVHAYKFYEDGTVDF-RQSGKTNPFRMYTPT-------GTWTGLTDAGPNNLTTNGMDRVAISSGSDTVVRGYSIGGSKPNGYPTKVGYHMYLPGSAAFGVACTTIGG--DNGKFCR----------YF---YDIDGQMYGSTDYGNFSYTKSGV---------SDENLKHNIVDID-AERAIEVIKGLKFKSFVYNDDEKNRS-----------RRGII---------AQQAETVEPLYVKTRKYPGME-KGSPEIEQ-------------KELDTTPMLLDTMQ-VVQDLLKRIEVLESKL----------AEK
	Escherichia_virus_LorandFenyves	MS------------------------------------------------------RELMPKSG-IMMPHVVVTRDAAVVGVSTVDGQAGAVNLTDKYLQKTDAAATYQTKTEGASK-DYVLDSIQPIMEGALFKADPFVDN-----------------------NIPFRSAGANGVESVDMMKVTPDNSIK------------------IGSY-------ASSVQGVEIHSAGHLQVVDQNDS---GVET----KY------PVYSKRYRPEIED----LPFAAIGSYVKDSKGRTVGVTRTGINSDIKQLTQKV--------------------TFTQPV-------------------TVADAVGDYDAVTLR--QLRN-SGGGSG-GPTMSGISNFGIGDFHL------RDSRAFIPAFEVVSDGQLLNRADYPDLWAYAQLLSPIEDSL------------------WLSNIYQRGRYSTGNGTTTFRVPDRNGIQEGSLRALYGR------------------GDG-----GNSAANGQVFDSAAPNI-TYA-SPHTMV----TLA-SAPGQVATNGAIQSIT-----STDDVA-P--------------------------------VGAG---------------------------GKYISTNFDASRSSPIYGR--STEEILTRNFVG------VWTIRAHGGFVAANTSWSVINRDSAAPALNTSVVGGKVESKYTNPTSSQY-----ARMYISSSWGSVCSAVIEAQGTSTHAYKFYEDGTVDF-RQSGKTNPFRMYTPT-------GIWSGLTDAGPNNLTTDGMDRVAISGGSDTVVRGYSIGGSKPNGYPTKVGYHMYLPGNDAFGIACTTIGG--DNGRFCR----------YF---YDIDGQIYGSTDYGNFSYTKSGV---------SDENLKHNIVDID-AERAIEVIKGLKFKSFVYNDDEKNRS-----------RRGII---------AQQAETVEPLYVKTRKYPGTG-NGDSMKEQ-------------KELDTTPMLLDTMQ-VVQNLLKRVEELEAQL----------AAK
	Escherichia_virus_OliverMaurmann	MS------------------------------------------------------RELMPKSG-IMMPHVVVTRDAAVVGVSTVDGAAGAINLTEKYLQKSDAEATYQTKAEGATK-QYVTDAINPIMTNALFKDDPFVNN-----------------------DTPIRSGGGNGVESVDMIKVTPENTIK------------------LGSY-------ASSVQGVEIHSAGRLQVVDQNDS---GVET----KY------PVYSKRYRPEVED----LPFASIGSYVKDSKGRTIGVTRTGINSDIKQFTQKV--------------------TFQQPV-------------------TVPDAVGDYDAVTLR--QLRN-SSGGSG-GPTMSGISNFGIGDFHL------RDSRAFIPAFEVLSDGQLLNRADYPDLWAYAQLLSPIEDSE------------------WVDDIYQRGKYSKGDGSTTFRVPDRNGIQLNSLPALYGR------------------GDG-----GASAANGLIFDAAAPNI-YGDIGGVVA--YGQTGA-IARGQEETALAPQPST---------------------------------------------------------------------------GNGVLRVSLNASLVSPVYGR--STDEILTRNFVG------VWTIRAHGGFTAANTSWSVINSDANRPAGGTRATSGSIIAEYKIGSEVEASTTLQTDAYIDGAYYGVINVYNKTKGVTKQ-LSFDDSGTLNSDRYAARFGTLMTWSET-------GSRRGTFSIDNQGIGTNFSF-----------NSILSASQATSGGYKTTTHVGMIHNDTGSFADSCWHVAGDEDNKYGCRLTLRPSRNEIYY---YTWQ---PGST--GTYTLAMNPV---------SDERLKHNIQDLS-PDEAIRAIKGLDFKSFVYNNDNQGRT-----------RRGII---------AQQAEKVEPLYVKTRKFHDND---GVEQEQ-------------KELDATPMLLDTMQ-VVQDLLKRIEVLEAKL----------AEK
	Escherichia_virus_ManiMatter	MS------------------------------------------------------RELMPKSG-IMMPHVVVTRDAAVVGVSTVDGVAGAVNLTDKYLQKSDAEATYQTKAEGATK-QYVTDAINPIMTNALFKDDPFVNN-----------------------DTPIRSGGGNGVESVDMIKVTPENSIK------------------LGSY-------ASSVQGVEIHSAGRVQVVDQNDG---GVET----KY------PIYSKRFRPEIED----LPFAAIGSYVKDSQGRTVGVTRTGINSDIKQLTQKV--------------------TFTQPV-------------------TVPDAVGDYDAVTLR--QLRN--SGGSG-GPTMSGISNFGIGDFHL------RDSRAFIPAFEVPSDGQLLNRADYPDLWAYAQLLTPISDSL------------------WVGDITQRGRYSTGDGTTTFRVPDRNGIQLNSLAALYGR------------------GDG-----GASAANGMVFDSAAPNI-YGDIGGVVA--YGQTGA-IMRGQEETALAPQPVT---------------------------------------------------------------------------GNGVLRVSLDASKSSPIYGR--SNSEIMGRNFVG------VWTIRAHGGFTAANTSWSVINSDANRPAGGTRATSGSVVAEYKIGSEVEASTTLQTDAYIDGAYYGIINVYNKTKGVTKQ-LAFDDSGTLNSDRYAARFGTMMAWSQT-------GSRRGTFSTDNQGIGANYSF-----------NSILSASQASQGGYKTTTHVGMIHNDAGTFADSCWHVAGDEDNKYGCRLTLRPNRNELFY---YTWQ---PGAS--GVYTLAMNPV---------SDERLKHNIQDLS-PDEAIRAIKGLDFKSFVYNNDEQGRT-----------RRGVI---------AQQAEKVEPLYVKTRRFHDND---GVEQEQ-------------KELDSAPMLLDTMQ-VVQDLLKRIEVLEAKL----------AEK
	Escherichia_virus_AnnaHegner	MS------------------------------------------------------RELMPKSG-IMMPHVVVTRDAAVVGVSTVDGAAGAINLTEKYLQKSDAEATYQTKAEGATK-QYVTDAINPIMTNALFKDDPFVNN-----------------------DTPIRSGGGNGVESVDMIKVTPENTIK------------------LGSY-------ASSVQGVEIHSAGRLQVVDQNDS---GVET----KY------PVYSKRYRPEVED----LPFASIGSYVKDSKGRTIGVTRTGINSDIKQLTQKV--------------------TFTQPV-------------------TVPDAVGDYDAVTLR--QLRN-SGGGSG-GPTMSGISNFGIGDFHL------RDSRAFIPAFEVVSDGQLLNRADYPDLWAYAQLLSPIEDSL------------------WLSNIYQRGRYSTGNGTTTFRVPDRNGIQEGSLRALYGR------------------GDG-----GNSAANGQVFDSAAPNITYASPHTMV------TLA-SAPGQVATDGALQSIT------STDNVAP--------------------------------VGT---------------------------GGKYISTNFDASRSSPIYGR--STEEILTRNFVG------VWTIRAHGGFTAANTSWSVINSDANRPAGGTRATSGSVVAEYKIGSEVEASTTLQTDAYIDGVYYGIINVYNKTKGVTKQ-LAFDDSGTLNSDRYAARFGTLMAWSET-------GTKRGTFSMDNQGIGTNFPF-----------NSILSASQATSGGYKTTTHVGMIHNDAESFADSCWHVAGDEDNKYGCRLTLRPSRNEIYY---YTWQ---PGST--GTYTLAMNPV---------SDEKLKHNIQDIS-PDEAIRAIKGLDFKSFVYNNDNQGRT-----------RRGII---------AQQAEKVEPLYVKTRKFHDND---GVEQEQ-------------KELDATPMLLDTMQ-VVQDLLKRIEVLEAKL----------AEK
	Escherichia_virus_JacquesWildberger	MS------------------------------------------------------RELMPKSG-IMMPHVVVTRDAAVVGVSTVDGVAGAVNLTDKYLQKSDAEATYQTKAEGATK-QYVTDAINPIMTNALFKDDPFVNN-----------------------DTPIRSGGGNGVESVDMIKVTPENSIK------------------LGSY-------ASSVQGVEIHSAGRVQVVDQNDG---GVET----KY------PVYSKRYRPEIED----LPFAAIGSYVKDSKGRTIGVTRTGINSDIKQLTQKV--------------------TFTQPV-------------------TVPDAVGDYDAVTLR--QLRN-SGGGSG-GPTMSGISNFGIGDFHL------RDSRAFIPAFEVFSDGQLLNRADYPDLWAYAQLLSPIEDSL------------------WLEDPYQRGRYSKGDGTTTFRVPDRNGIQSNSLPALYGR------------------GDG-----GASAANGQVFDSAAPDI-IGSVASYSAGTYAQLFG-IATNAFESNNAFFPEG------AGDTI-P--------------------------------PGSGP------------------------VDGRYNTIEFKASRYNGIYGR--SNSEIMGRNFVG------VWTIRAHGGFTAANTSWSVINSDASEPPTGTPITGGLVSSKYVVGGVDKYRSSIQLLGANEVDLSTRITTINDRYAIGAATWDFKLDGKLLFNKSLTPNGTG--YSPG-------NTYLTLANTW---MTSPYSGYVGFVGGG---------VGVSGGGWRNFISLGSLIFPDTSHPTAVISQVYDYDLSTGNQPNGDIVRNTSFNAGSYDITFGNNSGT--VNYLFSKSPV---------SDENKKHDITPIS-TEQALLNINKMKYSSFIYNYDEKNIV-----------RRGFI---------AQQLEKIDSQYV--RKYKDAT---G--GET-------------LSLDENVLLLDALA-AIQELTKKVEVLEAKL----------AGK
	Escherichia_virus_StefiGeyer	MS------------------------------------------------------RELMPKSG-IMMPHVVVTRDAAVVGVSTVDGKAGAIDLTEKYLQKTDAESTYLTKTDGATK-VYVADSIAPIMEGALFKADPFVAN-----------------------DVPFRAAGANGVESVDMIKVTPENTIK------------------IGSY-------ASSVQGVEVHTAGRLQVVDLNDG---GVET----KY------PIYSKRYRPEIDE----LPFAAIGSYVKDSKGRTIGVNRTGINSDITQMTQKV--------------------TFTQPV-------------------TVADAVGDYDAVTLR--QLRN-SGGGSG-GPTMSGISNFGIGDFHL------RDSRAFIPAFEVFSDGQLLSRAEYPDLWAYAQLLSPIEDSL------------------WLSDKFKRGRYSTGDGSTTFRVPDRNGVQEGSIRALYAR------------------GDG-----GASSANGDVFESAAPNI-SGYVTSYSGGSYAQVFG-ANYGSLYADNSTYPAA------AGDAI-P------------------------------D-TGAVS------------------------LEGRYNTLHIDASRSNAIYGA--SADEIMGRNFVG------VWTIRAHGGFTAANTSWSVINSDASEPPSGTPITGGLVSSKYLVGGVDKYRSSLQLQGANEVDLSTRLTTINDRYAIGAATWDFKLDGKLLFNKSLTPNGIG--YSPG-------NTYLTLANTW---MTSPYSGYVGFVGGG---------VGVSAGGWRNFISLGSLIFPDTSHPTAVISQVYDYDLSTGNQPNGDIVRNTYFIAESYDITFGNNSGT--TNYIFSKSPV---------SDERLKHSIKEEG-TATALSNLNKMEYKTFIYNYDEKATT-----------RRGFI---------AQQLEAIDPQYV--RKYKTFK---G--TDT-------------LALDENVLLLDAIA-AIQELTKKVEALEAKL----------AEK
	Escherichia_virus_KarlSchell	MS------------------------------------------------------RELMPKSG-IMMPHVVINRDAAVVGVSTIDGVAGAVDLTGKYLQKTDAADTYLTKTEGATK-TFVTDVIEPIMTGALFKDDPVVAN-----------------------DVAFRSGGANGVESVDMIKVTPENTIK------------------LGSY-------ASSVQGVEIHSAGRLQVVDQSDS---GVET----KY------PVYSKRFRPEIED----LPFAAIGSYVKDSKGRTVGVTRTGINSDIKQLTQKV--------------------TFTQPV-------------------TIADAVGDYDAVTLR--QLRN-SGGGSG-GPTMSGISNFGIGDFHL------RDSRAFIPAFEVVSDGQLLNRADYPDLWAYAQLLTPISDSL------------------WVGDVTQRGRYSTGDGTTTFRVPDRNGIQLNSLAALYGR------------------GDG-----GASLANGMVFDSAAPNI-YGDIGGVVA--YGQTGA-IIRGQEETPLAPQPVT---------------------------------------------------------------------------GNGVLKVSLDASKSSPIYGR--SNSEIMGRNFVG------VWTIRAHGGFTAANTSWSVIDSDSTEPASGTVVRGGSVKSEYKIGTNTTYQAYLQAYGKIGGLASDRGAVVSN----GVQEWFFNQSGTLYLPDSASQIGTT---RSD-------GALHIDAYVRSRDIVVNPLNAVGVGASERNAIRMTNYANVPEGGYVNTI--------SGDWYDGSWLLGG---VRSGSTLLDRAQLN-VF-----------DGVGSSASFAFNSNGVASCQEWRSTSDERVKSNIERISDPLSKMRNIKGVKWVL-----ETNGSI-----------GYGFI---------AQDVEKDFPEAVSETKASPVTLRDGSVLDN------------VKSVNTSGVAAALHHEAILELMKQVEDLKKEVSELK------SSK
	Escherichia_phage_NJ01___bacterial_surface_protein_CDS_translation	MALYPIKSLGAVGVIADQAPTDLAPNAFTNAINARFVEQRVFKTGGNAPLSYVDEDKDLTPLSF-VSMPFDYYSAGNSFL---VVGTDKKLYKLTDESL--TDISRKVATVTKKASA----SIKIYPVVSQIVPKESTISMNFNQTKNLEVSLLPADANNTDLVWEVSNSSYGSITVDPSDSKLATLTSFER------------------EGNL-----VVTISTADDSVVAQIAVNIIDGDSGIFLSQDTVTIRKGGTTTLTAVTGKTPVTWSSS------NASIVSVTPNANSLTAVITANGEGNVTITADNGTKT--------------ASCEVVSIPQIDSITLSQSDVIVSRGSQYILTATLSPANAPNQNITWTSSNPNIATVSGTSTQGTVNALLAGFTEITATTEEGNRVAVCTVRVD----LAGRAM---RTSAMAFAAPASEPIESQEEEVVTPPESEEMVYFAEPTSGIDTSGMYEGNSFYDYSNVNDIEGFARASLFAT--PLSSVTLDVVSASLDVGEE-IVITATASPEGDYSYQWSVDK-TGYVSTTSVTGKSIKLVALRKGEINVTCTVSQMT-QKDYDAFDDY-PWYHAVISNCAVATTHYETPQVKEFESEYFVDLPGWGEQTVVDNDGNPSVKKFNWKCERVRSFNNRLFALNMREANASGVTTN--YPLRLRWSNFANENKAPTLWDDFAYDRVVSSDLASNIVGQTQALENG----YAGYIDLADSNGSLIDILPLKDYLFVYTEFETYIGSPTNNTYQPLMFKKLFNDSGILAPECVVEVEGSHFVVTQNDVILHNGATKKSIASNRVKNMLINEVCLV------NPLATRVHLHQDKKEVWVLYVGPG---EPKESFACTKAAVWNYEFDTWSFRTIPYAQCIGLVD---PPVLERGPIWSDFQEITWDDPSI-KELVWRK-DATNFRQRVTIVG---SFLRGFYQVDVGALDYFYDRLNDVVIEKPLEMRLERTGLDFDNVTNEWNQKHINRFRPQTTGSGTYTFEA--GGSQFSN-EYGHPHTSKTYTIGVDRHVSVRLNHPYLFYNVIDNDVNSNAAINGLTIEFAVGGRR
	Escherichia_phage_MN05___hypothetical_protein_CDS_translation	MALYPIKSLGAVGVIADQAPTDLAPNAFTNAINARFVEQRVFKTGGNAPLSYVDEDKDLTPLSF-VSMPFDYYSAGNSFL---VVGTDKKLYKLTDESL--TDISRKVATVTKKASA----SIKIYPVVSQIVPKESTISMNFNQTKNLEVSLLPADANNTDLIWEVSNSSYGSITVDPSDSKLATLTSFEK------------------EGNL-----VVTISTANESVVAQIAVNIIDGDSGIFLSQDTVTIRKGGTTTLTAVTGKTPVTWSSN------NASIVAVTPNANSLTAVITANGEGNVTITADNGTKT--------------ASCEVVSIPQIDSISLSQSDVIVSRGSQYILTATLSPANAPNQNITWTSSNPNIATVSGNSTQGTINALLAGFTEITATTEEGNRVAVCTVRVD----LAGRAM---RTSAMAFAAPASEPIESQEEEVVTPPESEETVYFAEPTSGIDTSGMYEGNNFYDYSNVNDIEGFARASLFAT--PLSSVTLDVVSASLDVGEE-IVITATASPEGDYSYQWSVDK-TGYVSTTSVTGKSIKLVALRKGEINVTCTVSQMT-QKDYDAFDDY-PWYHAIISNCAVATTHYETPQVKEFESEYFVDLPGWGEQTVVDNDGNPSVKKFNWKCERVRSFNNRLFALNMREANASGVTTN--YPLRLRWSNFANENKAPTLWDDFAYDRVVSSDLASNIVGQTQALENG----YAGYIDLADSNGSLIDILPLKDYLFVYTEFETYIGSPTNNTYQPLMFKKLFNDSGILAPECVVEVEGSHFVVTQNDVILHNGATKKSIASNRVKNMLINEVCLV------NPLATRVHLHQDKKEVWVLYVGPG---EPKESFACTKAAVWNYEFDTWSFRTIPYAQCIGLVD---PPVLERGPIWSDFQEITWDDQSI-KELVWRK-DATNFRQRVTIVG---SFLRGFYQVDVGALDYFYDRLNDVVIEKPLEMRLERTGLDFDNVTNEWNQKHINRFRPQTTGSGTYTFEA--GGSQFSN-EYGHPHTSKTYTIGVDRHVSVRLNHPYLFYNVIDNDVNSNAAINGLTIEFAVGGRR
	Escherichia_virus_phiEco32___bacterial_surface_protein_CDS_translation	MALYPIKSLGAVGVIADQAPTDLAPNAFTNAINARFVEQRVFKTGGNAPLSYVDEDKDLTPLSF-ISMPFDYYSAGNSFL---VVGTDKKLYKLTDESL--TDISRKVATVTKKASA----SIKIYPVVSQIVPKESTISMNFNQTKNLEVSLLPADANNTDLVWEVSNSSYGSITVDPSDSKLATLTSFEK------------------EGNL-----VVTISTANESVVAQIAVNIIDGDSGIFLSQDTVTIRKGGTTTLTAVTGKTPVTWSSS------NASIVSVTPNANSLTAVITANGEGNVTITADNGTKT--------------ASCEIVSIPQIDSISLSQSDVTVSRGSQYILTATLSPANAPNQNITWTSSNPNIATVSGTSTQGTINALLAGFTEITATTEEGNRIAVCTVRVD----LAGRTM---RTSAMAFAAPVSESVETQEEEVVTPPESEETVYFAEPTSGIDTSGMYEGNNFYDYSNVNDIEGFARASLLAT--PLSSVTLDIVSASLDVGEE-IVITATASPEGEYSYQWSVDK-TGYVSTTSVTGKSIKLVALRKGEINVTCTVSQMT-QKDYDAFDDY-PWYHAVISNCAVATTHYETPQVKEFESEYFVDLPGWGEQTVVDNDGNPSVKKFNWKCERVRSFNNRLFALNMREANASGVTTN--YPLRLRWSNFANENKAPTLWDDFAYDRVVSSDLASNIVGQTQALENG----YAGYIDLADSNGSLIDILPLKDYLFVYTEFETYIGSPTNNTYQPLMFKKLFNDSGILAPECVVEVEGSHFVVTQNDVILHNGATKKSIASNRVKNMLINEVCLV------NPLATRVHLHQDKKEVWVLYVGPG---EPKESFACTKAAVWNYEFDTWSFRTIPYAQCIGLVD---PPVLERGPIWSDFQEITWDDPSI-KELVWRK-DATNFRQRVTIVG---SFLKGFYQVDVGALDYFYDRLNDVVIEKPLEMRLERTGIDFDNVTNEWNQKHINRFRPQTTGSGTYIFEA--GGSQFSN-EYGHPHTSKTYTIGVDRHVSVRLNHPYLFYNVIDNDVNSNAAINGLTIEFAVGGRR
	Escherichia_phage_EcoN5___tail_fibers_protein_CDS_translation	MALYPIKSLGAVGVIADQAPTDLAPNAFTNAINARFVEQRVFKTGGNAPLSYVDEDKDLTPLSF-VSMPFDYYSAGNSFL---VVGTDKKLYKLTDESL--TDISRKVATVTKKASA----SIKIYPVVSQIVPKESTISMNFNQTKNLEVSLLPSDANNTDLVWEVSNSSYGSITVDPSDSKLATLTSFEK------------------EGNL-----VVTISTANESVVAQIAVNIIDGDSGIFLSQDTVTIRKGGTTTLTAVTGKTPVTWSSN------NASIVSVTPNANSLTAVITANGEGNVTITADNGTKT--------------ASCEIVSIPQIDSISLSQSDVTVSRGSQYILTATLSPANAPNQNITWTSSNPNIATVSGTSTQGTVNALLAGFTEITATTEEGNRVAVCTVRVD----LAGRTM---RTSAMAFADPVSEPVESQEEEVVTPSESEETVYFAEPTSGIDTSGMYEGNNFYDYSNVNDIEGFARASLMAT--PLSSVTLDVVSASLDVGEE-IVITATASPEGDYSYQWSVDK-TGYVSTTSVTGKSVKLVALRKGEINVTCTVSQMT-QKDYDAFDDY-PWYHAVISNCAVATTHYETPQVKEFESEYFVDLPGWGEQTVVDNDGNPSVKKFNWKCERVRSFNNRLFALNMREANASGVTTN--YPLRLRWSNFANENKAPTLWDDFAYDRVVSSDLASNIVGQTQALENG----YAGYIDLADSNGSLIDILPLKDYLFVYTEFETYIGSPTNNTYQPLMFKKLFNDSGILAPECVVEVEGSHFVVTQNDVILHNGATKKSIASNRVKNMLINEVCLV------NPLATRVHLHQDKKEVWVLYVGPG---EPKESFACTKAAVWNYEFDTWSFRTIPYAQCIGLVD---PPVLERGPIWSDFQEITWDDPSI-KELVWRK-DATNFRQRVTIVG---SFLRGFYQVDVGALDYFYDRLNDVVIEKPLEMRLERTGIDFDNVTNEWNQKHINRFRPQTTGSGTYIFEA--GGSQFSN-EYGHPHTSKTYTIGVDRHVSVRLNHPYLFYNVIDNDVNSNAAINGLTIEFAVGGRR
	Escherichia_phage_EP335___putative_tail_fiber_protein_CDS_translation	MALYPIKSLGAVGVIADQAPTDLAPNAFTNAMNARFVEQRVFKTGGNAPLSYVEEDKDLTPLSF-VSMPFDYYSAGNSFL---VVGTDKKLYKLTDESL--TDISRKVATVTKKASA----IIKIYPVVSRIVPKESTITMNFNQTKELEVQVFPEDANNANLTWEVSNPSYASIAVNPTDSKKATLTTLST------------------EGTL-----SITVSIEDESVTAQISVNIVDGDTGIFLSQDTITIRRGGTTTLTAISGKTPITWISS------NGGALSVTPNANTLTAVLNAMGEGTFTVTADNGSKS--------------ATCTVNVIPQIDSISLSQTDVQMDRGTQYVLTATVNPADAPNKAITWTSSNPNIATVSGTSTEATITGLLAGFTEITAVTEEGSRSAVCTVRVN----LAGRML-NTRSLAMAASAPLVEEFKEEEEPVV---QNEEVVYFMSDSMGIDTSGMAEGNNFFDYSNVFDMEGFARAAENSRAAPLTNVTLDIVEASLDVGEE-IVITATAAPEGDYSYQWVVDK-SGYVSTTSTTGRSLKLTAVRKGEIKVTCTASQMT-QRDYDAFDDY-PWYHAVISNCAVATTHYETPQVKEFESEYFTDLPGWGEQTIVDGDGNPSVRKFNWKCERVRAFNNRLFALNMRESNASGVTTH--YPLRLRWSNFANENKAPTLWDDYAYDRLTTSDLSANIVGQTEALENG----YAGYIDLADSNGSLIDVLPLKDYLFVYTEFETYIGSPTNNTYQPLMFKKLFNDSGILAPECVVEVEGGHFVVTQNDVILHNGASKKSIASNRVKNMLINEVCLV------NPLATRVHLHQDKKEVWVMYVGPG---EPKESFACTKAAVWNYEFDTWSFRTIPYAQCIGLVD---PPVLERGPVWTDFQTITWDDPAI-DKLVWRK-DATNFRQRITIVG---SFLRGFYQVDVGALDYFYDRANDKIIERPLEMRLERTGIDFDNVTNEWNQKHINRFRPQTTGSGTYIFEA--GGSQFSN-EYGHNHTTKSYTIGVDRHVAVRLNHPYLFYNVIDNDVNSNAAINGLTIEFNVGGRR
	Escherichia_phage_ECBP2___cell_adhesion_domain_protein_CDS_translation	MALYPIKSLGAVGVIADQAPTDLAPNAFTNAINARFVEQRVFKTGGNAPLSYVDEDKDLTPLSF-LSMPFDYYSAGTSFL---VVGTDKKLYKLTDESL--TDISRKVATATKKASA----TIKIYPVVSSISPKETSVSMNFNQTKILEVEVKPVDAQNANLVWEVSNSSYGSIEVDPTDSKKATLTSKSV------------------EGNL-----VVTVSTADDSISAQIAVNIIDGDSGIYLSQDTLTMRKGGTSTLTAITGKPSVTWTSS------NPSLISVSPNANTKTVVLTALGEGQATITADNGTKT--------------ASCVVTAIPQIDSISLSQTDVQMSRGTQYILTATVSPANAPNQAITWTSSNTNIATVSGTGTEATITGLLAGYTEITAVTAEGSRSAVCTVRVDLSSRLASRAM---SAMAITTEAPVEEPV----------VESEEVTYFDTDTIGIDTSGMSEGNNFYDYSNVMDLEGFGRAAMLANDPPLTGVTLDVIDASLDVGEE-IVITATASPTGSYTYKWTVDK-SGYVSTTSTTNPTLKLTAIRKGEIKVTCTVSQMV-QKDYDAFEDY-PWYHAIISNCAVATTHYETPQVKEFDSEYFTDLPGWGEQTVVDADGNPSVKKYNWKCERVRAFNNRLFALNMRESNASGVTTH--YPLRLRWSNFAEENKAPELWDDYAYDRAVTSDLAANIVGQTEALENG----YAGYIDLADSNGSLLDVLPLKDYLFVYTEFETYIGSPTNNTYQPLMFKKLFNDSGILAPECVVEVEGGHFVVTQNDVILHNGASKKSIASNRVKNMLINEICLV------NPIATRVHLHQDKKEVWVLYVGPG---EPKESFACTKAAVWNYEFDTWSFRTIPYSYCIGLVD---PPVLERGPIWADFQEITWDDPSI-DKLVWRK-DATNFRQRVTIIG---SFLKGFYQVDIGALDYIYDRTNDVVIEKPLEMRLERTGIDFDNVTNEWNQKHINRFRPQVTGTGTYTFEA--GGSQFSN-EYGHNHSTKEFRVGVDRHVAVRLNHPYLFYNVIDNDVNSNASMNGLTIEFAVGGRR
	Escherichia_phage_ES17___ChW_repeats_and_cell_adhesion_domain_containing_protein_CDS_translation	MALYPIKSLGAVGVIADQSPTDLAPNAFTNAINARFVEQRVFKTGGSAPLSYVESDKEIRPLSF-TSMPFDYFSANNSFL---LVGTDKSIFRLNNESM--VDVSRRVATVTKKAVS----YVKINPVLTEIVPKETSVIMNLNESKVLEVSLLPEGVVTPSLVWEVSNPSYGSILVDPDDSKKATLSVLSN------------------EGSF-----TVTVSNEDESVTTSISVKVVDSDSGIFLNRDSVQLRKGGTTTLTATTSKTPLTWTSS------NPSIISVAPNGDTTTAILTAQGVGNALITVSNGSKT--------------SECSVSVINQIDSISLSQTDLQINRGTSYVLYSSLIPSNAANQRITWTSSNPNIATVSGTGLQGTVSGLTAGFTVITATTEEGERTATCNVRVE----LSSRAL------FSAASAPSEEPS--------------------STDSDIDTSSMSEGNAFYDYSMVDGVEAYSINEVMSRSTQLESLTLDIVDTEIDVGDE-LVITATAFPEGEYLYNWVVDQ-PGYISSTSTTDSSFTLTAIKTGKVKITCTASQVA-RRDYEAFEKY-PWYNTIISNCAVFTTHYETPQVKEFASEYFTDLPGWGEQTIVDANGNPSVVKYNWKCERIRAFNNRLFALNMRESNASGVTTH--YPLRLRWSNYANENKAPTLWDDFAYDRYVTSDLAANVVGQTEALENG----YAGYIDLADSNGSLVEILPLKDYLFIYTEFETYIGSPTNNTYQPLMFKKLFNDSGILAPECVVEVESGHFVVTQNDVILHNGATKKSIASNRVKNMLINEVCLV------NPLATKVHLHQDKKEVWILYVGPG---EPAGSFACTKAAVWNYEFDTWSFRTIPFSHCIGLVD---PPTLEKGPTWVDFQEYTWDDPSI-SELVWRK-DSTNFRQRVTVVG---SWMKGFYQVDIGPYDYSYDRLNDIVVKKPLEMRLERTGIDFDNVTNEWNQKHINRFRPQVTGSGTYIFQA--GGSQYSDQEDRHIHSEKSYTIGVDRHVGVRLNHPYLFYNVIDNDVNSNAAINGLTIEFAVGGRR

;
end;
begin trees;
	tree ML_tree = [&R] (((Escherichia_virus_JacquesWildberger[&Organism="Escherichia_virus_NN16_24","Genetic Code"="Bacterial",Taxonomy="Viruses; Duplodnaviria; Heunggongvirae; Uroviricota; Caudoviricetes; Kuravirus"]:0.10085418999999995,Escherichia_virus_StefiGeyer[&Organism="Escherichia_virus_NN16_21","Genetic Code"="Bacterial",Taxonomy="Viruses; Duplodnaviria; Heunggongvirae; Uroviricota; Caudoviricetes; Kuravirus"]:0.08928329000000002)[&"bootstrap proportion"=100.0]:0.7519775900000001,(((((Escherichia_virus_ManiWeber[&Organism="Escherichia_virus_EB17","Genetic Code"="Bacterial",Taxonomy="Viruses; Duplodnaviria; Heunggongvirae; Uroviricota; Caudoviricetes; Wifcevirus"]:0.005678059999999929,Escherichia_phage_WFH___tail_fiber_protein_CDS_translation[&"% Acidic Amino Acids"=8.91%,"% Hydrophobic Amino Acids"=51.16%,"Genetic Code"="Bacterial",Description="Escherichia phage vB_EcoM_WFH, complete genome",Modified=Fri Oct 18 00:18:22 CEST 2024,Taxonomy="Viruses; Duplodnaviria; Heunggongvirae; Uroviricota; Caudoviricetes; Wifcevirus; Wifcevirus WFH","Extinction Coefficient"=123775.0,"Filename (Imported From)"="refs_wifce.gb",Created=Sun Aug 11 15:06:37 CEST 2024,URN="urn:local:.:pg-i2kxaah","Isoelectric Point"=5.381298065185547,"% Basic Amino Acids"=8.79%,"% AT-rich Amino Acids"=22.48%,"% Charged Amino Acids"=17.70%,db_xref="taxon:2508192",Organism="Escherichia phage vB_EcoM_WFH","Path (Imported From)"="C:\Users\Alexander Harms\Downloads","% GC-rich Amino Acids"=29.84%,Accession="NC_048194.1","Molecular Weight (kDa)"=82.73610088000022,"# Nucleotide Sequences With Quality"=0,Topology="linear","Charge at pH 7"=-8.474919384349693,"% Polar Uncharged Amino Acids"=32.82%,"Molecule Type"="AA"]:0.0172243299999999)[&"bootstrap proportion"=84.0]:0.007890299999999906,Shigella_phage_CWP003___putative_tail_fiber_protein_CDS_translation[&Organism="Shigella phage CWP003","Genetic Code"="Bacterial",Taxonomy="Viruses; Duplodnaviria; Heunggongvirae; Uroviricota; Caudoviricetes; Wifcevirus"]:0.027914109999999992)[&"bootstrap proportion"=79.0]:0.01224138000000008,Escherichia_phage_WFC___tail_fiber_protein_CDS_translation[&Organism="Escherichia phage vB_EcoM_WFC","Genetic Code"="Bacterial",Taxonomy="Viruses; Duplodnaviria; Heunggongvirae; Uroviricota; Caudoviricetes; Wifcevirus; Wifcevirus WFC"]:0.038052460000000066)[&"bootstrap proportion"=100.0]:0.17686567999999991,(Escherichia_virus_SkaterBoy[&Organism="Escherichia_virus_Luc14","Genetic Code"="Bacterial",Taxonomy="Viruses; Duplodnaviria; Heunggongvirae; Uroviricota; Caudoviricetes; Kuravirus"]:0.06309469999999995,Escherichia_virus_LorandFenyves[&Organism="Escherichia_virus_YS13","Genetic Code"="Bacterial",Taxonomy="Viruses; Duplodnaviria; Heunggongvirae; Uroviricota; Caudoviricetes; Kuravirus"]:0.04544617999999989)[&"bootstrap proportion"=100.0]:0.1580077499999999)[&"bootstrap proportion"=100.0]:0.33588841000000014,((((Escherichia_virus_OliverMaurmann[&Organism="Escherichia_virus_NN16_04","Genetic Code"="Bacterial",Taxonomy="Viruses; Duplodnaviria; Heunggongvirae; Uroviricota; Caudoviricetes; Kuravirus"]:0.015969349999999993,Escherichia_virus_AnnaHegner[&Organism="Escherichia_virus_EP1","Genetic Code"="Bacterial",Taxonomy="Viruses; Duplodnaviria; Heunggongvirae; Uroviricota; Caudoviricetes; Kuravirus"]:0.02584669000000006)[&"bootstrap proportion"=77.0]:0.021116270000000048,Escherichia_virus_ManiMatter[&Organism="Escherichia_virus_NN16_09","Genetic Code"="Bacterial",Taxonomy="Viruses; Duplodnaviria; Heunggongvirae; Uroviricota; Caudoviricetes; Kuravirus"]:0.06754240999999972)[&"bootstrap proportion"=100.0]:0.15935897,Tequintavirus_IrisVonRoten_distal_tail_fiber_protein[&Organism="Escherichia virus IrisVonRoten","Genetic Code"="Bacterial",Taxonomy="Viruses; Duplodnaviria; Heunggongvirae; Uroviricota; Caudoviricetes; Caudovirales; Demerecviridae; Markadamsvirinae; Tequintavirus; unclassified Tequintavirus"]:0.3125593499999999)[&"bootstrap proportion"=100.0]:0.17860830000000005,((Escherichia_virus_HermannAdler[&Organism="Escherichia_virus_DMS14","Genetic Code"="Bacterial",Taxonomy="Viruses; Duplodnaviria; Heunggongvirae; Uroviricota; Caudoviricetes; Wifcevirus"]:0.002050110000000105,Escherichia_virus_HansTraber[&Organism="Escherichia_virus_NG4w","Genetic Code"="Bacterial",Taxonomy="Viruses; Duplodnaviria; Heunggongvirae; Uroviricota; Caudoviricetes; Wifcevirus"]:0.0024246999999999463)[&"bootstrap proportion"=95.0]:0.008430989999999916,Escherichia_virus_VerenaGrendelmeier[&Organism="Escherichia_virus_YS2","Genetic Code"="Bacterial",Taxonomy="Viruses; Duplodnaviria; Heunggongvirae; Uroviricota; Caudoviricetes; Wifcevirus"]:0.017835470000000075)[&"bootstrap proportion"=100.0]:0.2990880899999999)[&"bootstrap proportion"=100.0]:0.23181983000000006)[&"bootstrap proportion"=100.0]:0.28630111999999963)[&"bootstrap proportion"=96.0]:0.07665287499999995,((Escherichia_virus_KarlSchell[&Organism="Escherichia_virus_NN16_18","Genetic Code"="Bacterial",Taxonomy="Viruses; Duplodnaviria; Heunggongvirae; Uroviricota; Caudoviricetes; Kuravirus"]:0.3905066399999999,Escherichia_phage_FEC19___tail_fiber_protein_CDS_translation[&Organism="Escherichia phage FEC19","Genetic Code"="Bacterial",Taxonomy="Viruses; Duplodnaviria; Heunggongvirae; Uroviricota; Caudoviricetes; Wifcevirus; Wifcevirus FEC19"]:0.3905066399999999)[&"bootstrap proportion"=100.0]:0.6094933600000001,(((((Escherichia_phage_NJ01___bacterial_surface_protein_CDS_translation[&Organism="Escherichia phage NJ01","Genetic Code"="Bacterial",Taxonomy="Viruses; Duplodnaviria; Heunggongvirae; Uroviricota; Caudoviricetes; Caudovirales; Podoviridae; Kuravirus"]:0.0013004799999998262,Escherichia_phage_MN05___hypothetical_protein_CDS_translation[&Organism="Escherichia phage MN05","Genetic Code"="Bacterial",Taxonomy="Viruses; Duplodnaviria; Heunggongvirae; Uroviricota; Caudoviricetes; Caudovirales; Podoviridae; Kuravirus; unclassified Kuravirus"]:0.002239679999999744)[&"bootstrap proportion"=74.0]:0.004077950000000108,(Escherichia_virus_phiEco32___bacterial_surface_protein_CDS_translation[&Organism="Escherichia virus phiEco32","Genetic Code"="Bacterial",Taxonomy="Viruses; Duplodnaviria; Heunggongvirae; Uroviricota; Caudoviricetes; Caudovirales; Podoviridae; Kuravirus"]:0.0017622999999997724,Escherichia_phage_EcoN5___tail_fibers_protein_CDS_translation[&Organism="Escherichia phage vB_EcoP_EcoN5","Genetic Code"="Bacterial",Taxonomy="Viruses; Duplodnaviria; Heunggongvirae; Uroviricota; Caudoviricetes; Caudovirales; Podoviridae; Kuravirus; unclassified Kuravirus"]:0.0017778499999998587)[&"bootstrap proportion"=66.0]:0.0027039900000001005)[&"bootstrap proportion"=100.0]:0.032429749999999924,Escherichia_phage_EP335___putative_tail_fiber_protein_CDS_translation[&Organism="Escherichia phage EP335","Genetic Code"="Bacterial",Taxonomy="Viruses; Duplodnaviria; Heunggongvirae; Uroviricota; Caudoviricetes; Caudovirales; Podoviridae; Kuravirus; unclassified Kuravirus"]:0.03953492999999986)[&"bootstrap proportion"=90.0]:0.015350150000000173,Escherichia_phage_ECBP2___cell_adhesion_domain_protein_CDS_translation[&Organism="Escherichia phage ECBP2","Genetic Code"="Bacterial",Taxonomy="Viruses; Duplodnaviria; Heunggongvirae; Uroviricota; Caudoviricetes; Caudovirales; Podoviridae; Kuravirus"]:0.05453046000000006)[&"bootstrap proportion"=99.0]:0.032626719999999665,Escherichia_phage_ES17___ChW_repeats_and_cell_adhesion_domain_containing_protein_CDS_translation[&Organism="Escherichia phage ES17","Genetic Code"="Bacterial",Taxonomy="Viruses; Duplodnaviria; Heunggongvirae; Uroviricota; Caudoviricetes; Caudovirales; Podoviridae; Kuravirus; unclassified Kuravirus"]:0.08668270999999983)[&"bootstrap proportion"=100.0]:0.9133172900000002):0.07665287499999995);
	tree bootstrap_1 = [&U] (((((((Shigella_phage_CWP003___putative_tail_fiber_protein_CDS_translation[&Organism="Shigella phage CWP003","Genetic Code"="Bacterial",Taxonomy="Viruses; Duplodnaviria; Heunggongvirae; Uroviricota; Caudoviricetes; Wifcevirus"]:0.04984453,(Escherichia_phage_WFH___tail_fiber_protein_CDS_translation[&"% Acidic Amino Acids"=8.91%,"% Hydrophobic Amino Acids"=51.16%,"Genetic Code"="Bacterial",Description="Escherichia phage vB_EcoM_WFH, complete genome",Modified=Fri Oct 18 00:18:22 CEST 2024,Taxonomy="Viruses; Duplodnaviria; Heunggongvirae; Uroviricota; Caudoviricetes; Wifcevirus; Wifcevirus WFH","Extinction Coefficient"=123775.0,"Filename (Imported From)"="refs_wifce.gb",Created=Sun Aug 11 15:06:37 CEST 2024,URN="urn:local:.:pg-i2kxaah","Isoelectric Point"=5.381298065185547,"% Basic Amino Acids"=8.79%,"% AT-rich Amino Acids"=22.48%,"% Charged Amino Acids"=17.70%,db_xref="taxon:2508192",Organism="Escherichia phage vB_EcoM_WFH","Path (Imported From)"="C:\Users\Alexander Harms\Downloads","% GC-rich Amino Acids"=29.84%,Accession="NC_048194.1","Molecular Weight (kDa)"=82.73610088000022,"# Nucleotide Sequences With Quality"=0,Topology="linear","Charge at pH 7"=-8.474919384349693,"% Polar Uncharged Amino Acids"=32.82%,"Molecule Type"="AA"]:0.02392099,Escherichia_virus_ManiWeber[&Organism="Escherichia_virus_EB17","Genetic Code"="Bacterial",Taxonomy="Viruses; Duplodnaviria; Heunggongvirae; Uroviricota; Caudoviricetes; Wifcevirus"]:0.00831517):0.00595047):0.01978614,Escherichia_phage_WFC___tail_fiber_protein_CDS_translation[&Organism="Escherichia phage vB_EcoM_WFC","Genetic Code"="Bacterial",Taxonomy="Viruses; Duplodnaviria; Heunggongvirae; Uroviricota; Caudoviricetes; Wifcevirus; Wifcevirus WFC"]:0.02505161):0.20382419,(Escherichia_virus_LorandFenyves[&Organism="Escherichia_virus_YS13","Genetic Code"="Bacterial",Taxonomy="Viruses; Duplodnaviria; Heunggongvirae; Uroviricota; Caudoviricetes; Kuravirus"]:0.03834926,Escherichia_virus_SkaterBoy[&Organism="Escherichia_virus_Luc14","Genetic Code"="Bacterial",Taxonomy="Viruses; Duplodnaviria; Heunggongvirae; Uroviricota; Caudoviricetes; Kuravirus"]:0.08713999):0.20849226):0.30776077,(((Escherichia_virus_HermannAdler[&Organism="Escherichia_virus_DMS14","Genetic Code"="Bacterial",Taxonomy="Viruses; Duplodnaviria; Heunggongvirae; Uroviricota; Caudoviricetes; Wifcevirus"]:0.00216842,Escherichia_virus_HansTraber[&Organism="Escherichia_virus_NG4w","Genetic Code"="Bacterial",Taxonomy="Viruses; Duplodnaviria; Heunggongvirae; Uroviricota; Caudoviricetes; Wifcevirus"]:0.0070494):0.02116679,Escherichia_virus_VerenaGrendelmeier[&Organism="Escherichia_virus_YS2","Genetic Code"="Bacterial",Taxonomy="Viruses; Duplodnaviria; Heunggongvirae; Uroviricota; Caudoviricetes; Wifcevirus"]:0.01948183):0.33980256,(Tequintavirus_IrisVonRoten_distal_tail_fiber_protein[&Organism="Escherichia virus IrisVonRoten","Genetic Code"="Bacterial",Taxonomy="Viruses; Duplodnaviria; Heunggongvirae; Uroviricota; Caudoviricetes; Caudovirales; Demerecviridae; Markadamsvirinae; Tequintavirus; unclassified Tequintavirus"]:0.43408445,(Escherichia_virus_AnnaHegner[&Organism="Escherichia_virus_EP1","Genetic Code"="Bacterial",Taxonomy="Viruses; Duplodnaviria; Heunggongvirae; Uroviricota; Caudoviricetes; Kuravirus"]:0.05761859,(Escherichia_virus_OliverMaurmann[&Organism="Escherichia_virus_NN16_04","Genetic Code"="Bacterial",Taxonomy="Viruses; Duplodnaviria; Heunggongvirae; Uroviricota; Caudoviricetes; Kuravirus"]:0.02653494,Escherichia_virus_ManiMatter[&Organism="Escherichia_virus_NN16_09","Genetic Code"="Bacterial",Taxonomy="Viruses; Duplodnaviria; Heunggongvirae; Uroviricota; Caudoviricetes; Kuravirus"]:0.09102485):0.00597605):0.1647327):0.17255886):0.15117324):0.15635611,(Escherichia_virus_JacquesWildberger[&Organism="Escherichia_virus_NN16_24","Genetic Code"="Bacterial",Taxonomy="Viruses; Duplodnaviria; Heunggongvirae; Uroviricota; Caudoviricetes; Kuravirus"]:0.10699881,Escherichia_virus_StefiGeyer[&Organism="Escherichia_virus_NN16_21","Genetic Code"="Bacterial",Taxonomy="Viruses; Duplodnaviria; Heunggongvirae; Uroviricota; Caudoviricetes; Kuravirus"]:0.10364408):0.61351603):0.28138811,(((((Escherichia_phage_EcoN5___tail_fibers_protein_CDS_translation[&Organism="Escherichia phage vB_EcoP_EcoN5","Genetic Code"="Bacterial",Taxonomy="Viruses; Duplodnaviria; Heunggongvirae; Uroviricota; Caudoviricetes; Caudovirales; Podoviridae; Kuravirus; unclassified Kuravirus"]:0.00427686,(Escherichia_phage_NJ01___bacterial_surface_protein_CDS_translation[&Organism="Escherichia phage NJ01","Genetic Code"="Bacterial",Taxonomy="Viruses; Duplodnaviria; Heunggongvirae; Uroviricota; Caudoviricetes; Caudovirales; Podoviridae; Kuravirus"]:0.0,Escherichia_phage_MN05___hypothetical_protein_CDS_translation[&Organism="Escherichia phage MN05","Genetic Code"="Bacterial",Taxonomy="Viruses; Duplodnaviria; Heunggongvirae; Uroviricota; Caudoviricetes; Caudovirales; Podoviridae; Kuravirus; unclassified Kuravirus"]:0.0):0.00642145):0.00314156,Escherichia_virus_phiEco32___bacterial_surface_protein_CDS_translation[&Organism="Escherichia virus phiEco32","Genetic Code"="Bacterial",Taxonomy="Viruses; Duplodnaviria; Heunggongvirae; Uroviricota; Caudoviricetes; Caudovirales; Podoviridae; Kuravirus"]:0.00674812):0.03382795,Escherichia_phage_EP335___putative_tail_fiber_protein_CDS_translation[&Organism="Escherichia phage EP335","Genetic Code"="Bacterial",Taxonomy="Viruses; Duplodnaviria; Heunggongvirae; Uroviricota; Caudoviricetes; Caudovirales; Podoviridae; Kuravirus; unclassified Kuravirus"]:0.04205917):0.02573491,Escherichia_phage_ECBP2___cell_adhesion_domain_protein_CDS_translation[&Organism="Escherichia phage ECBP2","Genetic Code"="Bacterial",Taxonomy="Viruses; Duplodnaviria; Heunggongvirae; Uroviricota; Caudoviricetes; Caudovirales; Podoviridae; Kuravirus"]:0.07210012):0.04625076,Escherichia_phage_ES17___ChW_repeats_and_cell_adhesion_domain_containing_protein_CDS_translation[&Organism="Escherichia phage ES17","Genetic Code"="Bacterial",Taxonomy="Viruses; Duplodnaviria; Heunggongvirae; Uroviricota; Caudoviricetes; Caudovirales; Podoviridae; Kuravirus; unclassified Kuravirus"]:0.11549432):0.88700752):0.59223839,Escherichia_phage_FEC19___tail_fiber_protein_CDS_translation[&Organism="Escherichia phage FEC19","Genetic Code"="Bacterial",Taxonomy="Viruses; Duplodnaviria; Heunggongvirae; Uroviricota; Caudoviricetes; Wifcevirus; Wifcevirus FEC19"]:0.40212486,Escherichia_virus_KarlSchell[&Organism="Escherichia_virus_NN16_18","Genetic Code"="Bacterial",Taxonomy="Viruses; Duplodnaviria; Heunggongvirae; Uroviricota; Caudoviricetes; Kuravirus"]:0.40844393);
	tree bootstrap_2 = [&U] (((((((Shigella_phage_CWP003___putative_tail_fiber_protein_CDS_translation[&Organism="Shigella phage CWP003","Genetic Code"="Bacterial",Taxonomy="Viruses; Duplodnaviria; Heunggongvirae; Uroviricota; Caudoviricetes; Wifcevirus"]:0.03065995,(Escherichia_virus_ManiWeber[&Organism="Escherichia_virus_EB17","Genetic Code"="Bacterial",Taxonomy="Viruses; Duplodnaviria; Heunggongvirae; Uroviricota; Caudoviricetes; Wifcevirus"]:0.0,Escherichia_phage_WFH___tail_fiber_protein_CDS_translation[&"% Acidic Amino Acids"=8.91%,"% Hydrophobic Amino Acids"=51.16%,"Genetic Code"="Bacterial",Description="Escherichia phage vB_EcoM_WFH, complete genome",Modified=Fri Oct 18 00:18:22 CEST 2024,Taxonomy="Viruses; Duplodnaviria; Heunggongvirae; Uroviricota; Caudoviricetes; Wifcevirus; Wifcevirus WFH","Extinction Coefficient"=123775.0,"Filename (Imported From)"="refs_wifce.gb",Created=Sun Aug 11 15:06:37 CEST 2024,URN="urn:local:.:pg-i2kxaah","Isoelectric Point"=5.381298065185547,"% Basic Amino Acids"=8.79%,"% AT-rich Amino Acids"=22.48%,"% Charged Amino Acids"=17.70%,db_xref="taxon:2508192",Organism="Escherichia phage vB_EcoM_WFH","Path (Imported From)"="C:\Users\Alexander Harms\Downloads","% GC-rich Amino Acids"=29.84%,Accession="NC_048194.1","Molecular Weight (kDa)"=82.73610088000022,"# Nucleotide Sequences With Quality"=0,Topology="linear","Charge at pH 7"=-8.474919384349693,"% Polar Uncharged Amino Acids"=32.82%,"Molecule Type"="AA"]:0.02409732):0.00994119):0.02710356,Escherichia_phage_WFC___tail_fiber_protein_CDS_translation[&Organism="Escherichia phage vB_EcoM_WFC","Genetic Code"="Bacterial",Taxonomy="Viruses; Duplodnaviria; Heunggongvirae; Uroviricota; Caudoviricetes; Wifcevirus; Wifcevirus WFC"]:0.04603021):0.11681243,(Escherichia_virus_SkaterBoy[&Organism="Escherichia_virus_Luc14","Genetic Code"="Bacterial",Taxonomy="Viruses; Duplodnaviria; Heunggongvirae; Uroviricota; Caudoviricetes; Kuravirus"]:0.06152625,Escherichia_virus_LorandFenyves[&Organism="Escherichia_virus_YS13","Genetic Code"="Bacterial",Taxonomy="Viruses; Duplodnaviria; Heunggongvirae; Uroviricota; Caudoviricetes; Kuravirus"]:0.03809313):0.15958182):0.38095111,(((Escherichia_virus_OliverMaurmann[&Organism="Escherichia_virus_NN16_04","Genetic Code"="Bacterial",Taxonomy="Viruses; Duplodnaviria; Heunggongvirae; Uroviricota; Caudoviricetes; Kuravirus"]:0.00260197,(Escherichia_virus_ManiMatter[&Organism="Escherichia_virus_NN16_09","Genetic Code"="Bacterial",Taxonomy="Viruses; Duplodnaviria; Heunggongvirae; Uroviricota; Caudoviricetes; Kuravirus"]:0.09294826,Escherichia_virus_AnnaHegner[&Organism="Escherichia_virus_EP1","Genetic Code"="Bacterial",Taxonomy="Viruses; Duplodnaviria; Heunggongvirae; Uroviricota; Caudoviricetes; Kuravirus"]:0.04409738):0.00709098):0.07135387,Tequintavirus_IrisVonRoten_distal_tail_fiber_protein[&Organism="Escherichia virus IrisVonRoten","Genetic Code"="Bacterial",Taxonomy="Viruses; Duplodnaviria; Heunggongvirae; Uroviricota; Caudoviricetes; Caudovirales; Demerecviridae; Markadamsvirinae; Tequintavirus; unclassified Tequintavirus"]:0.39133403):0.23801765,((Escherichia_virus_HermannAdler[&Organism="Escherichia_virus_DMS14","Genetic Code"="Bacterial",Taxonomy="Viruses; Duplodnaviria; Heunggongvirae; Uroviricota; Caudoviricetes; Wifcevirus"]:0.0,Escherichia_virus_HansTraber[&Organism="Escherichia_virus_NG4w","Genetic Code"="Bacterial",Taxonomy="Viruses; Duplodnaviria; Heunggongvirae; Uroviricota; Caudoviricetes; Wifcevirus"]:0.0):0.00992741,Escherichia_virus_VerenaGrendelmeier[&Organism="Escherichia_virus_YS2","Genetic Code"="Bacterial",Taxonomy="Viruses; Duplodnaviria; Heunggongvirae; Uroviricota; Caudoviricetes; Wifcevirus"]:0.00338123):0.30457361):0.14808884):0.20874836,(Escherichia_virus_StefiGeyer[&Organism="Escherichia_virus_NN16_21","Genetic Code"="Bacterial",Taxonomy="Viruses; Duplodnaviria; Heunggongvirae; Uroviricota; Caudoviricetes; Kuravirus"]:0.09027669,Escherichia_virus_JacquesWildberger[&Organism="Escherichia_virus_NN16_24","Genetic Code"="Bacterial",Taxonomy="Viruses; Duplodnaviria; Heunggongvirae; Uroviricota; Caudoviricetes; Kuravirus"]:0.05604397):0.68115455):0.2496896,(((Escherichia_phage_EP335___putative_tail_fiber_protein_CDS_translation[&Organism="Escherichia phage EP335","Genetic Code"="Bacterial",Taxonomy="Viruses; Duplodnaviria; Heunggongvirae; Uroviricota; Caudoviricetes; Caudovirales; Podoviridae; Kuravirus; unclassified Kuravirus"]:0.04796854,((Escherichia_phage_EcoN5___tail_fibers_protein_CDS_translation[&Organism="Escherichia phage vB_EcoP_EcoN5","Genetic Code"="Bacterial",Taxonomy="Viruses; Duplodnaviria; Heunggongvirae; Uroviricota; Caudoviricetes; Caudovirales; Podoviridae; Kuravirus; unclassified Kuravirus"]:0.0,(Escherichia_virus_phiEco32___bacterial_surface_protein_CDS_translation[&Organism="Escherichia virus phiEco32","Genetic Code"="Bacterial",Taxonomy="Viruses; Duplodnaviria; Heunggongvirae; Uroviricota; Caudoviricetes; Caudovirales; Podoviridae; Kuravirus"]:0.0,Escherichia_phage_NJ01___bacterial_surface_protein_CDS_translation[&Organism="Escherichia phage NJ01","Genetic Code"="Bacterial",Taxonomy="Viruses; Duplodnaviria; Heunggongvirae; Uroviricota; Caudoviricetes; Caudovirales; Podoviridae; Kuravirus"]:0.0):0.0):0.00285293,Escherichia_phage_MN05___hypothetical_protein_CDS_translation[&Organism="Escherichia phage MN05","Genetic Code"="Bacterial",Taxonomy="Viruses; Duplodnaviria; Heunggongvirae; Uroviricota; Caudoviricetes; Caudovirales; Podoviridae; Kuravirus; unclassified Kuravirus"]:0.00419065):0.04291342):0.00530504,Escherichia_phage_ECBP2___cell_adhesion_domain_protein_CDS_translation[&Organism="Escherichia phage ECBP2","Genetic Code"="Bacterial",Taxonomy="Viruses; Duplodnaviria; Heunggongvirae; Uroviricota; Caudoviricetes; Caudovirales; Podoviridae; Kuravirus"]:0.05459443):0.0255349,Escherichia_phage_ES17___ChW_repeats_and_cell_adhesion_domain_containing_protein_CDS_translation[&Organism="Escherichia phage ES17","Genetic Code"="Bacterial",Taxonomy="Viruses; Duplodnaviria; Heunggongvirae; Uroviricota; Caudoviricetes; Caudovirales; Podoviridae; Kuravirus; unclassified Kuravirus"]:0.07869489):0.92130511):0.61763951,Escherichia_virus_KarlSchell[&Organism="Escherichia_virus_NN16_18","Genetic Code"="Bacterial",Taxonomy="Viruses; Duplodnaviria; Heunggongvirae; Uroviricota; Caudoviricetes; Kuravirus"]:0.38236049,Escherichia_phage_FEC19___tail_fiber_protein_CDS_translation[&Organism="Escherichia phage FEC19","Genetic Code"="Bacterial",Taxonomy="Viruses; Duplodnaviria; Heunggongvirae; Uroviricota; Caudoviricetes; Wifcevirus; Wifcevirus FEC19"]:0.38236049);
	tree bootstrap_3 = [&U] ((((((Shigella_phage_CWP003___putative_tail_fiber_protein_CDS_translation[&Organism="Shigella phage CWP003","Genetic Code"="Bacterial",Taxonomy="Viruses; Duplodnaviria; Heunggongvirae; Uroviricota; Caudoviricetes; Wifcevirus"]:0.00658888,(Escherichia_phage_WFH___tail_fiber_protein_CDS_translation[&"% Acidic Amino Acids"=8.91%,"% Hydrophobic Amino Acids"=51.16%,"Genetic Code"="Bacterial",Description="Escherichia phage vB_EcoM_WFH, complete genome",Modified=Fri Oct 18 00:18:22 CEST 2024,Taxonomy="Viruses; Duplodnaviria; Heunggongvirae; Uroviricota; Caudoviricetes; Wifcevirus; Wifcevirus WFH","Extinction Coefficient"=123775.0,"Filename (Imported From)"="refs_wifce.gb",Created=Sun Aug 11 15:06:37 CEST 2024,URN="urn:local:.:pg-i2kxaah","Isoelectric Point"=5.381298065185547,"% Basic Amino Acids"=8.79%,"% AT-rich Amino Acids"=22.48%,"% Charged Amino Acids"=17.70%,db_xref="taxon:2508192",Organism="Escherichia phage vB_EcoM_WFH","Path (Imported From)"="C:\Users\Alexander Harms\Downloads","% GC-rich Amino Acids"=29.84%,Accession="NC_048194.1","Molecular Weight (kDa)"=82.73610088000022,"# Nucleotide Sequences With Quality"=0,Topology="linear","Charge at pH 7"=-8.474919384349693,"% Polar Uncharged Amino Acids"=32.82%,"Molecule Type"="AA"]:0.00434015,Escherichia_virus_ManiWeber[&Organism="Escherichia_virus_EB17","Genetic Code"="Bacterial",Taxonomy="Viruses; Duplodnaviria; Heunggongvirae; Uroviricota; Caudoviricetes; Wifcevirus"]:0.000135):0.00677465):0.01752497,Escherichia_phage_WFC___tail_fiber_protein_CDS_translation[&Organism="Escherichia phage vB_EcoM_WFC","Genetic Code"="Bacterial",Taxonomy="Viruses; Duplodnaviria; Heunggongvirae; Uroviricota; Caudoviricetes; Wifcevirus; Wifcevirus WFC"]:0.04924733):0.15290657,(Escherichia_virus_SkaterBoy[&Organism="Escherichia_virus_Luc14","Genetic Code"="Bacterial",Taxonomy="Viruses; Duplodnaviria; Heunggongvirae; Uroviricota; Caudoviricetes; Kuravirus"]:0.04675268,Escherichia_virus_LorandFenyves[&Organism="Escherichia_virus_YS13","Genetic Code"="Bacterial",Taxonomy="Viruses; Duplodnaviria; Heunggongvirae; Uroviricota; Caudoviricetes; Kuravirus"]:0.06261885):0.1569733):0.4139947,((((Escherichia_virus_OliverMaurmann[&Organism="Escherichia_virus_NN16_04","Genetic Code"="Bacterial",Taxonomy="Viruses; Duplodnaviria; Heunggongvirae; Uroviricota; Caudoviricetes; Kuravirus"]:0.0085144,Escherichia_virus_ManiMatter[&Organism="Escherichia_virus_NN16_09","Genetic Code"="Bacterial",Taxonomy="Viruses; Duplodnaviria; Heunggongvirae; Uroviricota; Caudoviricetes; Kuravirus"]:0.10726776):0.01400278,Escherichia_virus_AnnaHegner[&Organism="Escherichia_virus_EP1","Genetic Code"="Bacterial",Taxonomy="Viruses; Duplodnaviria; Heunggongvirae; Uroviricota; Caudoviricetes; Kuravirus"]:0.01956185):0.08940458,Tequintavirus_IrisVonRoten_distal_tail_fiber_protein[&Organism="Escherichia virus IrisVonRoten","Genetic Code"="Bacterial",Taxonomy="Viruses; Duplodnaviria; Heunggongvirae; Uroviricota; Caudoviricetes; Caudovirales; Demerecviridae; Markadamsvirinae; Tequintavirus; unclassified Tequintavirus"]:0.36963459):0.19408998,((Escherichia_virus_HermannAdler[&Organism="Escherichia_virus_DMS14","Genetic Code"="Bacterial",Taxonomy="Viruses; Duplodnaviria; Heunggongvirae; Uroviricota; Caudoviricetes; Wifcevirus"]:0.0,Escherichia_virus_HansTraber[&Organism="Escherichia_virus_NG4w","Genetic Code"="Bacterial",Taxonomy="Viruses; Duplodnaviria; Heunggongvirae; Uroviricota; Caudoviricetes; Wifcevirus"]:0.0):0.04831151,Escherichia_virus_VerenaGrendelmeier[&Organism="Escherichia_virus_YS2","Genetic Code"="Bacterial",Taxonomy="Viruses; Duplodnaviria; Heunggongvirae; Uroviricota; Caudoviricetes; Wifcevirus"]:0.0):0.27036945):0.25690101):0.29863035,((Escherichia_phage_ES17___ChW_repeats_and_cell_adhesion_domain_containing_protein_CDS_translation[&Organism="Escherichia phage ES17","Genetic Code"="Bacterial",Taxonomy="Viruses; Duplodnaviria; Heunggongvirae; Uroviricota; Caudoviricetes; Caudovirales; Podoviridae; Kuravirus; unclassified Kuravirus"]:0.06536456,((Escherichia_phage_ECBP2___cell_adhesion_domain_protein_CDS_translation[&Organism="Escherichia phage ECBP2","Genetic Code"="Bacterial",Taxonomy="Viruses; Duplodnaviria; Heunggongvirae; Uroviricota; Caudoviricetes; Caudovirales; Podoviridae; Kuravirus"]:0.0289567,((Escherichia_phage_NJ01___bacterial_surface_protein_CDS_translation[&Organism="Escherichia phage NJ01","Genetic Code"="Bacterial",Taxonomy="Viruses; Duplodnaviria; Heunggongvirae; Uroviricota; Caudoviricetes; Caudovirales; Podoviridae; Kuravirus"]:0.0,(Escherichia_phage_MN05___hypothetical_protein_CDS_translation[&Organism="Escherichia phage MN05","Genetic Code"="Bacterial",Taxonomy="Viruses; Duplodnaviria; Heunggongvirae; Uroviricota; Caudoviricetes; Caudovirales; Podoviridae; Kuravirus; unclassified Kuravirus"]:0.0,Escherichia_phage_EcoN5___tail_fibers_protein_CDS_translation[&Organism="Escherichia phage vB_EcoP_EcoN5","Genetic Code"="Bacterial",Taxonomy="Viruses; Duplodnaviria; Heunggongvirae; Uroviricota; Caudoviricetes; Caudovirales; Podoviridae; Kuravirus; unclassified Kuravirus"]:0.0):0.0):0.00192076,Escherichia_virus_phiEco32___bacterial_surface_protein_CDS_translation[&Organism="Escherichia virus phiEco32","Genetic Code"="Bacterial",Taxonomy="Viruses; Duplodnaviria; Heunggongvirae; Uroviricota; Caudoviricetes; Caudovirales; Podoviridae; Kuravirus"]:0.00167024):0.02637188):0.00265851,Escherichia_phage_EP335___putative_tail_fiber_protein_CDS_translation[&Organism="Escherichia phage EP335","Genetic Code"="Bacterial",Taxonomy="Viruses; Duplodnaviria; Heunggongvirae; Uroviricota; Caudoviricetes; Caudovirales; Podoviridae; Kuravirus; unclassified Kuravirus"]:0.03342489):0.03342048):0.93913557,(Escherichia_phage_FEC19___tail_fiber_protein_CDS_translation[&Organism="Escherichia phage FEC19","Genetic Code"="Bacterial",Taxonomy="Viruses; Duplodnaviria; Heunggongvirae; Uroviricota; Caudoviricetes; Wifcevirus; Wifcevirus FEC19"]:0.40214028,Escherichia_virus_KarlSchell[&Organism="Escherichia_virus_NN16_18","Genetic Code"="Bacterial",Taxonomy="Viruses; Duplodnaviria; Heunggongvirae; Uroviricota; Caudoviricetes; Kuravirus"]:0.39031635):0.59935976):0.10582198):0.84043623,Escherichia_virus_JacquesWildberger[&Organism="Escherichia_virus_NN16_24","Genetic Code"="Bacterial",Taxonomy="Viruses; Duplodnaviria; Heunggongvirae; Uroviricota; Caudoviricetes; Kuravirus"]:0.09245589,Escherichia_virus_StefiGeyer[&Organism="Escherichia_virus_NN16_21","Genetic Code"="Bacterial",Taxonomy="Viruses; Duplodnaviria; Heunggongvirae; Uroviricota; Caudoviricetes; Kuravirus"]:0.03830819);
	tree bootstrap_4 = [&U] (((((Shigella_phage_CWP003___putative_tail_fiber_protein_CDS_translation[&Organism="Shigella phage CWP003","Genetic Code"="Bacterial",Taxonomy="Viruses; Duplodnaviria; Heunggongvirae; Uroviricota; Caudoviricetes; Wifcevirus"]:0.0197263,((Escherichia_virus_ManiWeber[&Organism="Escherichia_virus_EB17","Genetic Code"="Bacterial",Taxonomy="Viruses; Duplodnaviria; Heunggongvirae; Uroviricota; Caudoviricetes; Wifcevirus"]:0.00303974,Escherichia_phage_WFH___tail_fiber_protein_CDS_translation[&"% Acidic Amino Acids"=8.91%,"% Hydrophobic Amino Acids"=51.16%,"Genetic Code"="Bacterial",Description="Escherichia phage vB_EcoM_WFH, complete genome",Modified=Fri Oct 18 00:18:22 CEST 2024,Taxonomy="Viruses; Duplodnaviria; Heunggongvirae; Uroviricota; Caudoviricetes; Wifcevirus; Wifcevirus WFH","Extinction Coefficient"=123775.0,"Filename (Imported From)"="refs_wifce.gb",Created=Sun Aug 11 15:06:37 CEST 2024,URN="urn:local:.:pg-i2kxaah","Isoelectric Point"=5.381298065185547,"% Basic Amino Acids"=8.79%,"% AT-rich Amino Acids"=22.48%,"% Charged Amino Acids"=17.70%,db_xref="taxon:2508192",Organism="Escherichia phage vB_EcoM_WFH","Path (Imported From)"="C:\Users\Alexander Harms\Downloads","% GC-rich Amino Acids"=29.84%,Accession="NC_048194.1","Molecular Weight (kDa)"=82.73610088000022,"# Nucleotide Sequences With Quality"=0,Topology="linear","Charge at pH 7"=-8.474919384349693,"% Polar Uncharged Amino Acids"=32.82%,"Molecule Type"="AA"]:0.01924213):0.01799107,Escherichia_phage_WFC___tail_fiber_protein_CDS_translation[&Organism="Escherichia phage vB_EcoM_WFC","Genetic Code"="Bacterial",Taxonomy="Viruses; Duplodnaviria; Heunggongvirae; Uroviricota; Caudoviricetes; Wifcevirus; Wifcevirus WFC"]:0.05128323):0.00656005):0.1461117,(Escherichia_virus_SkaterBoy[&Organism="Escherichia_virus_Luc14","Genetic Code"="Bacterial",Taxonomy="Viruses; Duplodnaviria; Heunggongvirae; Uroviricota; Caudoviricetes; Kuravirus"]:0.05984494,Escherichia_virus_LorandFenyves[&Organism="Escherichia_virus_YS13","Genetic Code"="Bacterial",Taxonomy="Viruses; Duplodnaviria; Heunggongvirae; Uroviricota; Caudoviricetes; Kuravirus"]:0.04862901):0.21331265):0.41288555,((((Escherichia_virus_AnnaHegner[&Organism="Escherichia_virus_EP1","Genetic Code"="Bacterial",Taxonomy="Viruses; Duplodnaviria; Heunggongvirae; Uroviricota; Caudoviricetes; Kuravirus"]:0.02416487,Escherichia_virus_OliverMaurmann[&Organism="Escherichia_virus_NN16_04","Genetic Code"="Bacterial",Taxonomy="Viruses; Duplodnaviria; Heunggongvirae; Uroviricota; Caudoviricetes; Kuravirus"]:0.02719899):0.04203018,Escherichia_virus_ManiMatter[&Organism="Escherichia_virus_NN16_09","Genetic Code"="Bacterial",Taxonomy="Viruses; Duplodnaviria; Heunggongvirae; Uroviricota; Caudoviricetes; Kuravirus"]:0.06224941):0.19929973,Tequintavirus_IrisVonRoten_distal_tail_fiber_protein[&Organism="Escherichia virus IrisVonRoten","Genetic Code"="Bacterial",Taxonomy="Viruses; Duplodnaviria; Heunggongvirae; Uroviricota; Caudoviricetes; Caudovirales; Demerecviridae; Markadamsvirinae; Tequintavirus; unclassified Tequintavirus"]:0.24450423):0.15239358,((Escherichia_virus_HermannAdler[&Organism="Escherichia_virus_DMS14","Genetic Code"="Bacterial",Taxonomy="Viruses; Duplodnaviria; Heunggongvirae; Uroviricota; Caudoviricetes; Wifcevirus"]:0.00594372,Escherichia_virus_HansTraber[&Organism="Escherichia_virus_NG4w","Genetic Code"="Bacterial",Taxonomy="Viruses; Duplodnaviria; Heunggongvirae; Uroviricota; Caudoviricetes; Wifcevirus"]:0.00742423):0.01933838,Escherichia_virus_VerenaGrendelmeier[&Organism="Escherichia_virus_YS2","Genetic Code"="Bacterial",Taxonomy="Viruses; Duplodnaviria; Heunggongvirae; Uroviricota; Caudoviricetes; Wifcevirus"]:0.00197924):0.28427654):0.29710853):0.34411678,((((((Escherichia_phage_NJ01___bacterial_surface_protein_CDS_translation[&Organism="Escherichia phage NJ01","Genetic Code"="Bacterial",Taxonomy="Viruses; Duplodnaviria; Heunggongvirae; Uroviricota; Caudoviricetes; Caudovirales; Podoviridae; Kuravirus"]:0.0,Escherichia_phage_MN05___hypothetical_protein_CDS_translation[&Organism="Escherichia phage MN05","Genetic Code"="Bacterial",Taxonomy="Viruses; Duplodnaviria; Heunggongvirae; Uroviricota; Caudoviricetes; Caudovirales; Podoviridae; Kuravirus; unclassified Kuravirus"]:0.0):0.00632772,(Escherichia_phage_EcoN5___tail_fibers_protein_CDS_translation[&Organism="Escherichia phage vB_EcoP_EcoN5","Genetic Code"="Bacterial",Taxonomy="Viruses; Duplodnaviria; Heunggongvirae; Uroviricota; Caudoviricetes; Caudovirales; Podoviridae; Kuravirus; unclassified Kuravirus"]:0.0,Escherichia_virus_phiEco32___bacterial_surface_protein_CDS_translation[&Organism="Escherichia virus phiEco32","Genetic Code"="Bacterial",Taxonomy="Viruses; Duplodnaviria; Heunggongvirae; Uroviricota; Caudoviricetes; Caudovirales; Podoviridae; Kuravirus"]:0.0):0.00422012):0.03397845,Escherichia_phage_EP335___putative_tail_fiber_protein_CDS_translation[&Organism="Escherichia phage EP335","Genetic Code"="Bacterial",Taxonomy="Viruses; Duplodnaviria; Heunggongvirae; Uroviricota; Caudoviricetes; Caudovirales; Podoviridae; Kuravirus; unclassified Kuravirus"]:0.04017161):0.01977078,Escherichia_phage_ECBP2___cell_adhesion_domain_protein_CDS_translation[&Organism="Escherichia phage ECBP2","Genetic Code"="Bacterial",Taxonomy="Viruses; Duplodnaviria; Heunggongvirae; Uroviricota; Caudoviricetes; Caudovirales; Podoviridae; Kuravirus"]:0.06227859):0.0261244,Escherichia_phage_ES17___ChW_repeats_and_cell_adhesion_domain_containing_protein_CDS_translation[&Organism="Escherichia phage ES17","Genetic Code"="Bacterial",Taxonomy="Viruses; Duplodnaviria; Heunggongvirae; Uroviricota; Caudoviricetes; Caudovirales; Podoviridae; Kuravirus; unclassified Kuravirus"]:0.08660063):0.91339937,(Escherichia_virus_KarlSchell[&Organism="Escherichia_virus_NN16_18","Genetic Code"="Bacterial",Taxonomy="Viruses; Duplodnaviria; Heunggongvirae; Uroviricota; Caudoviricetes; Kuravirus"]:0.37392654,Escherichia_phage_FEC19___tail_fiber_protein_CDS_translation[&Organism="Escherichia phage FEC19","Genetic Code"="Bacterial",Taxonomy="Viruses; Duplodnaviria; Heunggongvirae; Uroviricota; Caudoviricetes; Wifcevirus; Wifcevirus FEC19"]:0.37392654):0.62607346):0.028195):0.89282403,Escherichia_virus_JacquesWildberger[&Organism="Escherichia_virus_NN16_24","Genetic Code"="Bacterial",Taxonomy="Viruses; Duplodnaviria; Heunggongvirae; Uroviricota; Caudoviricetes; Kuravirus"]:0.07416704,Escherichia_virus_StefiGeyer[&Organism="Escherichia_virus_NN16_21","Genetic Code"="Bacterial",Taxonomy="Viruses; Duplodnaviria; Heunggongvirae; Uroviricota; Caudoviricetes; Kuravirus"]:0.08446318);
	tree bootstrap_5 = [&U] (((((((Escherichia_phage_WFH___tail_fiber_protein_CDS_translation[&"% Acidic Amino Acids"=8.91%,"% Hydrophobic Amino Acids"=51.16%,"Genetic Code"="Bacterial",Description="Escherichia phage vB_EcoM_WFH, complete genome",Modified=Fri Oct 18 00:18:22 CEST 2024,Taxonomy="Viruses; Duplodnaviria; Heunggongvirae; Uroviricota; Caudoviricetes; Wifcevirus; Wifcevirus WFH","Extinction Coefficient"=123775.0,"Filename (Imported From)"="refs_wifce.gb",Created=Sun Aug 11 15:06:37 CEST 2024,URN="urn:local:.:pg-i2kxaah","Isoelectric Point"=5.381298065185547,"% Basic Amino Acids"=8.79%,"% AT-rich Amino Acids"=22.48%,"% Charged Amino Acids"=17.70%,db_xref="taxon:2508192",Organism="Escherichia phage vB_EcoM_WFH","Path (Imported From)"="C:\Users\Alexander Harms\Downloads","% GC-rich Amino Acids"=29.84%,Accession="NC_048194.1","Molecular Weight (kDa)"=82.73610088000022,"# Nucleotide Sequences With Quality"=0,Topology="linear","Charge at pH 7"=-8.474919384349693,"% Polar Uncharged Amino Acids"=32.82%,"Molecule Type"="AA"]:0.00577526,Escherichia_virus_ManiWeber[&Organism="Escherichia_virus_EB17","Genetic Code"="Bacterial",Taxonomy="Viruses; Duplodnaviria; Heunggongvirae; Uroviricota; Caudoviricetes; Wifcevirus"]:0.0):0.01494336,Shigella_phage_CWP003___putative_tail_fiber_protein_CDS_translation[&Organism="Shigella phage CWP003","Genetic Code"="Bacterial",Taxonomy="Viruses; Duplodnaviria; Heunggongvirae; Uroviricota; Caudoviricetes; Wifcevirus"]:0.02018843):0.01401732,Escherichia_phage_WFC___tail_fiber_protein_CDS_translation[&Organism="Escherichia phage vB_EcoM_WFC","Genetic Code"="Bacterial",Taxonomy="Viruses; Duplodnaviria; Heunggongvirae; Uroviricota; Caudoviricetes; Wifcevirus; Wifcevirus WFC"]:0.03032954):0.18233256,(Escherichia_virus_SkaterBoy[&Organism="Escherichia_virus_Luc14","Genetic Code"="Bacterial",Taxonomy="Viruses; Duplodnaviria; Heunggongvirae; Uroviricota; Caudoviricetes; Kuravirus"]:0.04789958,Escherichia_virus_LorandFenyves[&Organism="Escherichia_virus_YS13","Genetic Code"="Bacterial",Taxonomy="Viruses; Duplodnaviria; Heunggongvirae; Uroviricota; Caudoviricetes; Kuravirus"]:0.02607822):0.18832049):0.31404978,((((Escherichia_virus_ManiMatter[&Organism="Escherichia_virus_NN16_09","Genetic Code"="Bacterial",Taxonomy="Viruses; Duplodnaviria; Heunggongvirae; Uroviricota; Caudoviricetes; Kuravirus"]:0.07168871,Escherichia_virus_OliverMaurmann[&Organism="Escherichia_virus_NN16_04","Genetic Code"="Bacterial",Taxonomy="Viruses; Duplodnaviria; Heunggongvirae; Uroviricota; Caudoviricetes; Kuravirus"]:0.000555):0.0162913,Escherichia_virus_AnnaHegner[&Organism="Escherichia_virus_EP1","Genetic Code"="Bacterial",Taxonomy="Viruses; Duplodnaviria; Heunggongvirae; Uroviricota; Caudoviricetes; Kuravirus"]:0.02755062):0.12878152,Tequintavirus_IrisVonRoten_distal_tail_fiber_protein[&Organism="Escherichia virus IrisVonRoten","Genetic Code"="Bacterial",Taxonomy="Viruses; Duplodnaviria; Heunggongvirae; Uroviricota; Caudoviricetes; Caudovirales; Demerecviridae; Markadamsvirinae; Tequintavirus; unclassified Tequintavirus"]:0.36947499):0.21801221,((Escherichia_virus_HansTraber[&Organism="Escherichia_virus_NG4w","Genetic Code"="Bacterial",Taxonomy="Viruses; Duplodnaviria; Heunggongvirae; Uroviricota; Caudoviricetes; Wifcevirus"]:0.0,Escherichia_virus_HermannAdler[&Organism="Escherichia_virus_DMS14","Genetic Code"="Bacterial",Taxonomy="Viruses; Duplodnaviria; Heunggongvirae; Uroviricota; Caudoviricetes; Wifcevirus"]:0.0):0.02023738,Escherichia_virus_VerenaGrendelmeier[&Organism="Escherichia_virus_YS2","Genetic Code"="Bacterial",Taxonomy="Viruses; Duplodnaviria; Heunggongvirae; Uroviricota; Caudoviricetes; Wifcevirus"]:0.00917193):0.43657156):0.14184094):0.24794236,(((((Escherichia_phage_MN05___hypothetical_protein_CDS_translation[&Organism="Escherichia phage MN05","Genetic Code"="Bacterial",Taxonomy="Viruses; Duplodnaviria; Heunggongvirae; Uroviricota; Caudoviricetes; Caudovirales; Podoviridae; Kuravirus; unclassified Kuravirus"]:0.0051659,((Escherichia_phage_EcoN5___tail_fibers_protein_CDS_translation[&Organism="Escherichia phage vB_EcoP_EcoN5","Genetic Code"="Bacterial",Taxonomy="Viruses; Duplodnaviria; Heunggongvirae; Uroviricota; Caudoviricetes; Caudovirales; Podoviridae; Kuravirus; unclassified Kuravirus"]:0.0,Escherichia_phage_NJ01___bacterial_surface_protein_CDS_translation[&Organism="Escherichia phage NJ01","Genetic Code"="Bacterial",Taxonomy="Viruses; Duplodnaviria; Heunggongvirae; Uroviricota; Caudoviricetes; Caudovirales; Podoviridae; Kuravirus"]:0.0):0.0017861,Escherichia_virus_phiEco32___bacterial_surface_protein_CDS_translation[&Organism="Escherichia virus phiEco32","Genetic Code"="Bacterial",Taxonomy="Viruses; Duplodnaviria; Heunggongvirae; Uroviricota; Caudoviricetes; Caudovirales; Podoviridae; Kuravirus"]:0.00177929):0.00199525):0.03841532,Escherichia_phage_EP335___putative_tail_fiber_protein_CDS_translation[&Organism="Escherichia phage EP335","Genetic Code"="Bacterial",Taxonomy="Viruses; Duplodnaviria; Heunggongvirae; Uroviricota; Caudoviricetes; Caudovirales; Podoviridae; Kuravirus; unclassified Kuravirus"]:0.04888463):0.01838024,Escherichia_phage_ECBP2___cell_adhesion_domain_protein_CDS_translation[&Organism="Escherichia phage ECBP2","Genetic Code"="Bacterial",Taxonomy="Viruses; Duplodnaviria; Heunggongvirae; Uroviricota; Caudoviricetes; Caudovirales; Podoviridae; Kuravirus"]:0.06613593):0.01354471,Escherichia_phage_ES17___ChW_repeats_and_cell_adhesion_domain_containing_protein_CDS_translation[&Organism="Escherichia phage ES17","Genetic Code"="Bacterial",Taxonomy="Viruses; Duplodnaviria; Heunggongvirae; Uroviricota; Caudoviricetes; Caudovirales; Podoviridae; Kuravirus; unclassified Kuravirus"]:0.07827391):0.94684561,(Escherichia_phage_FEC19___tail_fiber_protein_CDS_translation[&Organism="Escherichia phage FEC19","Genetic Code"="Bacterial",Taxonomy="Viruses; Duplodnaviria; Heunggongvirae; Uroviricota; Caudoviricetes; Wifcevirus; Wifcevirus FEC19"]:0.47097065,Escherichia_virus_KarlSchell[&Organism="Escherichia_virus_NN16_18","Genetic Code"="Bacterial",Taxonomy="Viruses; Duplodnaviria; Heunggongvirae; Uroviricota; Caudoviricetes; Kuravirus"]:0.44435426):0.51760501):0.16910526):0.71899474,Escherichia_virus_StefiGeyer[&Organism="Escherichia_virus_NN16_21","Genetic Code"="Bacterial",Taxonomy="Viruses; Duplodnaviria; Heunggongvirae; Uroviricota; Caudoviricetes; Kuravirus"]:0.11270144,Escherichia_virus_JacquesWildberger[&Organism="Escherichia_virus_NN16_24","Genetic Code"="Bacterial",Taxonomy="Viruses; Duplodnaviria; Heunggongvirae; Uroviricota; Caudoviricetes; Kuravirus"]:0.11783181);
	tree bootstrap_6 = [&U] ((((((Shigella_phage_CWP003___putative_tail_fiber_protein_CDS_translation[&Organism="Shigella phage CWP003","Genetic Code"="Bacterial",Taxonomy="Viruses; Duplodnaviria; Heunggongvirae; Uroviricota; Caudoviricetes; Wifcevirus"]:0.02656629,(Escherichia_virus_ManiWeber[&Organism="Escherichia_virus_EB17","Genetic Code"="Bacterial",Taxonomy="Viruses; Duplodnaviria; Heunggongvirae; Uroviricota; Caudoviricetes; Wifcevirus"]:0.01297982,Escherichia_phage_WFH___tail_fiber_protein_CDS_translation[&"% Acidic Amino Acids"=8.91%,"% Hydrophobic Amino Acids"=51.16%,"Genetic Code"="Bacterial",Description="Escherichia phage vB_EcoM_WFH, complete genome",Modified=Fri Oct 18 00:18:22 CEST 2024,Taxonomy="Viruses; Duplodnaviria; Heunggongvirae; Uroviricota; Caudoviricetes; Wifcevirus; Wifcevirus WFH","Extinction Coefficient"=123775.0,"Filename (Imported From)"="refs_wifce.gb",Created=Sun Aug 11 15:06:37 CEST 2024,URN="urn:local:.:pg-i2kxaah","Isoelectric Point"=5.381298065185547,"% Basic Amino Acids"=8.79%,"% AT-rich Amino Acids"=22.48%,"% Charged Amino Acids"=17.70%,db_xref="taxon:2508192",Organism="Escherichia phage vB_EcoM_WFH","Path (Imported From)"="C:\Users\Alexander Harms\Downloads","% GC-rich Amino Acids"=29.84%,Accession="NC_048194.1","Molecular Weight (kDa)"=82.73610088000022,"# Nucleotide Sequences With Quality"=0,Topology="linear","Charge at pH 7"=-8.474919384349693,"% Polar Uncharged Amino Acids"=32.82%,"Molecule Type"="AA"]:0.00457264):0.0044586):0.02560371,Escherichia_phage_WFC___tail_fiber_protein_CDS_translation[&Organism="Escherichia phage vB_EcoM_WFC","Genetic Code"="Bacterial",Taxonomy="Viruses; Duplodnaviria; Heunggongvirae; Uroviricota; Caudoviricetes; Wifcevirus; Wifcevirus WFC"]:0.02897814):0.14980612,(Escherichia_virus_LorandFenyves[&Organism="Escherichia_virus_YS13","Genetic Code"="Bacterial",Taxonomy="Viruses; Duplodnaviria; Heunggongvirae; Uroviricota; Caudoviricetes; Kuravirus"]:0.05652091,Escherichia_virus_SkaterBoy[&Organism="Escherichia_virus_Luc14","Genetic Code"="Bacterial",Taxonomy="Viruses; Duplodnaviria; Heunggongvirae; Uroviricota; Caudoviricetes; Kuravirus"]:0.04614592):0.14441098):0.32079911,(((Escherichia_virus_HansTraber[&Organism="Escherichia_virus_NG4w","Genetic Code"="Bacterial",Taxonomy="Viruses; Duplodnaviria; Heunggongvirae; Uroviricota; Caudoviricetes; Wifcevirus"]:0.0,Escherichia_virus_HermannAdler[&Organism="Escherichia_virus_DMS14","Genetic Code"="Bacterial",Taxonomy="Viruses; Duplodnaviria; Heunggongvirae; Uroviricota; Caudoviricetes; Wifcevirus"]:0.0):0.0261574,Escherichia_virus_VerenaGrendelmeier[&Organism="Escherichia_virus_YS2","Genetic Code"="Bacterial",Taxonomy="Viruses; Duplodnaviria; Heunggongvirae; Uroviricota; Caudoviricetes; Wifcevirus"]:0.01842253):0.28647498,((Escherichia_virus_ManiMatter[&Organism="Escherichia_virus_NN16_09","Genetic Code"="Bacterial",Taxonomy="Viruses; Duplodnaviria; Heunggongvirae; Uroviricota; Caudoviricetes; Kuravirus"]:0.07491508,(Escherichia_virus_OliverMaurmann[&Organism="Escherichia_virus_NN16_04","Genetic Code"="Bacterial",Taxonomy="Viruses; Duplodnaviria; Heunggongvirae; Uroviricota; Caudoviricetes; Kuravirus"]:0.03759454,Escherichia_virus_AnnaHegner[&Organism="Escherichia_virus_EP1","Genetic Code"="Bacterial",Taxonomy="Viruses; Duplodnaviria; Heunggongvirae; Uroviricota; Caudoviricetes; Kuravirus"]:0.02827342):0.0397709):0.09478409,Tequintavirus_IrisVonRoten_distal_tail_fiber_protein[&Organism="Escherichia virus IrisVonRoten","Genetic Code"="Bacterial",Taxonomy="Viruses; Duplodnaviria; Heunggongvirae; Uroviricota; Caudoviricetes; Caudovirales; Demerecviridae; Markadamsvirinae; Tequintavirus; unclassified Tequintavirus"]:0.33231482):0.19606173):0.20428177):0.28495653,((((Escherichia_phage_EP335___putative_tail_fiber_protein_CDS_translation[&Organism="Escherichia phage EP335","Genetic Code"="Bacterial",Taxonomy="Viruses; Duplodnaviria; Heunggongvirae; Uroviricota; Caudoviricetes; Caudovirales; Podoviridae; Kuravirus; unclassified Kuravirus"]:0.0597034,((Escherichia_phage_MN05___hypothetical_protein_CDS_translation[&Organism="Escherichia phage MN05","Genetic Code"="Bacterial",Taxonomy="Viruses; Duplodnaviria; Heunggongvirae; Uroviricota; Caudoviricetes; Caudovirales; Podoviridae; Kuravirus; unclassified Kuravirus"]:0.0,Escherichia_phage_NJ01___bacterial_surface_protein_CDS_translation[&Organism="Escherichia phage NJ01","Genetic Code"="Bacterial",Taxonomy="Viruses; Duplodnaviria; Heunggongvirae; Uroviricota; Caudoviricetes; Caudovirales; Podoviridae; Kuravirus"]:0.0):0.00656822,(Escherichia_virus_phiEco32___bacterial_surface_protein_CDS_translation[&Organism="Escherichia virus phiEco32","Genetic Code"="Bacterial",Taxonomy="Viruses; Duplodnaviria; Heunggongvirae; Uroviricota; Caudoviricetes; Caudovirales; Podoviridae; Kuravirus"]:0.00173658,Escherichia_phage_EcoN5___tail_fibers_protein_CDS_translation[&Organism="Escherichia phage vB_EcoP_EcoN5","Genetic Code"="Bacterial",Taxonomy="Viruses; Duplodnaviria; Heunggongvirae; Uroviricota; Caudoviricetes; Caudovirales; Podoviridae; Kuravirus; unclassified Kuravirus"]:0.00176637):0.00401441):0.04891383):0.01117297,Escherichia_phage_ECBP2___cell_adhesion_domain_protein_CDS_translation[&Organism="Escherichia phage ECBP2","Genetic Code"="Bacterial",Taxonomy="Viruses; Duplodnaviria; Heunggongvirae; Uroviricota; Caudoviricetes; Caudovirales; Podoviridae; Kuravirus"]:0.07114332):0.02562348,Escherichia_phage_ES17___ChW_repeats_and_cell_adhesion_domain_containing_protein_CDS_translation[&Organism="Escherichia phage ES17","Genetic Code"="Bacterial",Taxonomy="Viruses; Duplodnaviria; Heunggongvirae; Uroviricota; Caudoviricetes; Caudovirales; Podoviridae; Kuravirus; unclassified Kuravirus"]:0.09497226):0.90612086,(Escherichia_virus_KarlSchell[&Organism="Escherichia_virus_NN16_18","Genetic Code"="Bacterial",Taxonomy="Viruses; Duplodnaviria; Heunggongvirae; Uroviricota; Caudoviricetes; Kuravirus"]:0.39022667,Escherichia_phage_FEC19___tail_fiber_protein_CDS_translation[&Organism="Escherichia phage FEC19","Genetic Code"="Bacterial",Taxonomy="Viruses; Duplodnaviria; Heunggongvirae; Uroviricota; Caudoviricetes; Wifcevirus; Wifcevirus FEC19"]:0.39313088):0.6072335):0.18863745):0.73021802,Escherichia_virus_JacquesWildberger[&Organism="Escherichia_virus_NN16_24","Genetic Code"="Bacterial",Taxonomy="Viruses; Duplodnaviria; Heunggongvirae; Uroviricota; Caudoviricetes; Kuravirus"]:0.07602053,Escherichia_virus_StefiGeyer[&Organism="Escherichia_virus_NN16_21","Genetic Code"="Bacterial",Taxonomy="Viruses; Duplodnaviria; Heunggongvirae; Uroviricota; Caudoviricetes; Kuravirus"]:0.08720583);
	tree bootstrap_7 = [&U] (((((((Escherichia_virus_ManiWeber[&Organism="Escherichia_virus_EB17","Genetic Code"="Bacterial",Taxonomy="Viruses; Duplodnaviria; Heunggongvirae; Uroviricota; Caudoviricetes; Wifcevirus"]:0.00666031,Escherichia_phage_WFH___tail_fiber_protein_CDS_translation[&"% Acidic Amino Acids"=8.91%,"% Hydrophobic Amino Acids"=51.16%,"Genetic Code"="Bacterial",Description="Escherichia phage vB_EcoM_WFH, complete genome",Modified=Fri Oct 18 00:18:22 CEST 2024,Taxonomy="Viruses; Duplodnaviria; Heunggongvirae; Uroviricota; Caudoviricetes; Wifcevirus; Wifcevirus WFH","Extinction Coefficient"=123775.0,"Filename (Imported From)"="refs_wifce.gb",Created=Sun Aug 11 15:06:37 CEST 2024,URN="urn:local:.:pg-i2kxaah","Isoelectric Point"=5.381298065185547,"% Basic Amino Acids"=8.79%,"% AT-rich Amino Acids"=22.48%,"% Charged Amino Acids"=17.70%,db_xref="taxon:2508192",Organism="Escherichia phage vB_EcoM_WFH","Path (Imported From)"="C:\Users\Alexander Harms\Downloads","% GC-rich Amino Acids"=29.84%,Accession="NC_048194.1","Molecular Weight (kDa)"=82.73610088000022,"# Nucleotide Sequences With Quality"=0,Topology="linear","Charge at pH 7"=-8.474919384349693,"% Polar Uncharged Amino Acids"=32.82%,"Molecule Type"="AA"]:0.00249304):0.00372798,Shigella_phage_CWP003___putative_tail_fiber_protein_CDS_translation[&Organism="Shigella phage CWP003","Genetic Code"="Bacterial",Taxonomy="Viruses; Duplodnaviria; Heunggongvirae; Uroviricota; Caudoviricetes; Wifcevirus"]:0.02989451):0.01249632,Escherichia_phage_WFC___tail_fiber_protein_CDS_translation[&Organism="Escherichia phage vB_EcoM_WFC","Genetic Code"="Bacterial",Taxonomy="Viruses; Duplodnaviria; Heunggongvirae; Uroviricota; Caudoviricetes; Wifcevirus; Wifcevirus WFC"]:0.03467628):0.18050412,(Escherichia_virus_LorandFenyves[&Organism="Escherichia_virus_YS13","Genetic Code"="Bacterial",Taxonomy="Viruses; Duplodnaviria; Heunggongvirae; Uroviricota; Caudoviricetes; Kuravirus"]:0.04725776,Escherichia_virus_SkaterBoy[&Organism="Escherichia_virus_Luc14","Genetic Code"="Bacterial",Taxonomy="Viruses; Duplodnaviria; Heunggongvirae; Uroviricota; Caudoviricetes; Kuravirus"]:0.04389909):0.15387509):0.19557348,((Tequintavirus_IrisVonRoten_distal_tail_fiber_protein[&Organism="Escherichia virus IrisVonRoten","Genetic Code"="Bacterial",Taxonomy="Viruses; Duplodnaviria; Heunggongvirae; Uroviricota; Caudoviricetes; Caudovirales; Demerecviridae; Markadamsvirinae; Tequintavirus; unclassified Tequintavirus"]:0.33030936,((Escherichia_virus_ManiMatter[&Organism="Escherichia_virus_NN16_09","Genetic Code"="Bacterial",Taxonomy="Viruses; Duplodnaviria; Heunggongvirae; Uroviricota; Caudoviricetes; Kuravirus"]:0.09045137,Escherichia_virus_OliverMaurmann[&Organism="Escherichia_virus_NN16_04","Genetic Code"="Bacterial",Taxonomy="Viruses; Duplodnaviria; Heunggongvirae; Uroviricota; Caudoviricetes; Kuravirus"]:0.00225843):0.02013538,Escherichia_virus_AnnaHegner[&Organism="Escherichia_virus_EP1","Genetic Code"="Bacterial",Taxonomy="Viruses; Duplodnaviria; Heunggongvirae; Uroviricota; Caudoviricetes; Kuravirus"]:0.00750477):0.12640637):0.12036427,((Escherichia_virus_HermannAdler[&Organism="Escherichia_virus_DMS14","Genetic Code"="Bacterial",Taxonomy="Viruses; Duplodnaviria; Heunggongvirae; Uroviricota; Caudoviricetes; Wifcevirus"]:0.000407,Escherichia_virus_HansTraber[&Organism="Escherichia_virus_NG4w","Genetic Code"="Bacterial",Taxonomy="Viruses; Duplodnaviria; Heunggongvirae; Uroviricota; Caudoviricetes; Wifcevirus"]:0.00436643):0.00759261,Escherichia_virus_VerenaGrendelmeier[&Organism="Escherichia_virus_YS2","Genetic Code"="Bacterial",Taxonomy="Viruses; Duplodnaviria; Heunggongvirae; Uroviricota; Caudoviricetes; Wifcevirus"]:0.02493012):0.31708163):0.21558956):0.24308579,((((((Escherichia_phage_EcoN5___tail_fibers_protein_CDS_translation[&Organism="Escherichia phage vB_EcoP_EcoN5","Genetic Code"="Bacterial",Taxonomy="Viruses; Duplodnaviria; Heunggongvirae; Uroviricota; Caudoviricetes; Caudovirales; Podoviridae; Kuravirus; unclassified Kuravirus"]:0.00171758,Escherichia_virus_phiEco32___bacterial_surface_protein_CDS_translation[&Organism="Escherichia virus phiEco32","Genetic Code"="Bacterial",Taxonomy="Viruses; Duplodnaviria; Heunggongvirae; Uroviricota; Caudoviricetes; Caudovirales; Podoviridae; Kuravirus"]:0.00187343):0.00325205,(Escherichia_phage_NJ01___bacterial_surface_protein_CDS_translation[&Organism="Escherichia phage NJ01","Genetic Code"="Bacterial",Taxonomy="Viruses; Duplodnaviria; Heunggongvirae; Uroviricota; Caudoviricetes; Caudovirales; Podoviridae; Kuravirus"]:0.00270012,Escherichia_phage_MN05___hypothetical_protein_CDS_translation[&Organism="Escherichia phage MN05","Genetic Code"="Bacterial",Taxonomy="Viruses; Duplodnaviria; Heunggongvirae; Uroviricota; Caudoviricetes; Caudovirales; Podoviridae; Kuravirus; unclassified Kuravirus"]:0.00449552):0.00323402):0.02812573,Escherichia_phage_EP335___putative_tail_fiber_protein_CDS_translation[&Organism="Escherichia phage EP335","Genetic Code"="Bacterial",Taxonomy="Viruses; Duplodnaviria; Heunggongvirae; Uroviricota; Caudoviricetes; Caudovirales; Podoviridae; Kuravirus; unclassified Kuravirus"]:0.03658996):0.02316825,Escherichia_phage_ECBP2___cell_adhesion_domain_protein_CDS_translation[&Organism="Escherichia phage ECBP2","Genetic Code"="Bacterial",Taxonomy="Viruses; Duplodnaviria; Heunggongvirae; Uroviricota; Caudoviricetes; Caudovirales; Podoviridae; Kuravirus"]:0.05977183):0.02018512,Escherichia_phage_ES17___ChW_repeats_and_cell_adhesion_domain_containing_protein_CDS_translation[&Organism="Escherichia phage ES17","Genetic Code"="Bacterial",Taxonomy="Viruses; Duplodnaviria; Heunggongvirae; Uroviricota; Caudoviricetes; Caudovirales; Podoviridae; Kuravirus; unclassified Kuravirus"]:0.07906129):0.95824409,(Escherichia_phage_FEC19___tail_fiber_protein_CDS_translation[&Organism="Escherichia phage FEC19","Genetic Code"="Bacterial",Taxonomy="Viruses; Duplodnaviria; Heunggongvirae; Uroviricota; Caudoviricetes; Wifcevirus; Wifcevirus FEC19"]:0.4724938,Escherichia_virus_KarlSchell[&Organism="Escherichia_virus_NN16_18","Genetic Code"="Bacterial",Taxonomy="Viruses; Duplodnaviria; Heunggongvirae; Uroviricota; Caudoviricetes; Kuravirus"]:0.38248789):0.53994133):0.28459605):0.62893044,Escherichia_virus_JacquesWildberger[&Organism="Escherichia_virus_NN16_24","Genetic Code"="Bacterial",Taxonomy="Viruses; Duplodnaviria; Heunggongvirae; Uroviricota; Caudoviricetes; Kuravirus"]:0.07629206,Escherichia_virus_StefiGeyer[&Organism="Escherichia_virus_NN16_21","Genetic Code"="Bacterial",Taxonomy="Viruses; Duplodnaviria; Heunggongvirae; Uroviricota; Caudoviricetes; Kuravirus"]:0.11435176);
	tree bootstrap_8 = [&U] ((((((Shigella_phage_CWP003___putative_tail_fiber_protein_CDS_translation[&Organism="Shigella phage CWP003","Genetic Code"="Bacterial",Taxonomy="Viruses; Duplodnaviria; Heunggongvirae; Uroviricota; Caudoviricetes; Wifcevirus"]:0.05238242,(Escherichia_virus_ManiWeber[&Organism="Escherichia_virus_EB17","Genetic Code"="Bacterial",Taxonomy="Viruses; Duplodnaviria; Heunggongvirae; Uroviricota; Caudoviricetes; Wifcevirus"]:0.00334397,Escherichia_phage_WFH___tail_fiber_protein_CDS_translation[&"% Acidic Amino Acids"=8.91%,"% Hydrophobic Amino Acids"=51.16%,"Genetic Code"="Bacterial",Description="Escherichia phage vB_EcoM_WFH, complete genome",Modified=Fri Oct 18 00:18:22 CEST 2024,Taxonomy="Viruses; Duplodnaviria; Heunggongvirae; Uroviricota; Caudoviricetes; Wifcevirus; Wifcevirus WFH","Extinction Coefficient"=123775.0,"Filename (Imported From)"="refs_wifce.gb",Created=Sun Aug 11 15:06:37 CEST 2024,URN="urn:local:.:pg-i2kxaah","Isoelectric Point"=5.381298065185547,"% Basic Amino Acids"=8.79%,"% AT-rich Amino Acids"=22.48%,"% Charged Amino Acids"=17.70%,db_xref="taxon:2508192",Organism="Escherichia phage vB_EcoM_WFH","Path (Imported From)"="C:\Users\Alexander Harms\Downloads","% GC-rich Amino Acids"=29.84%,Accession="NC_048194.1","Molecular Weight (kDa)"=82.73610088000022,"# Nucleotide Sequences With Quality"=0,Topology="linear","Charge at pH 7"=-8.474919384349693,"% Polar Uncharged Amino Acids"=32.82%,"Molecule Type"="AA"]:0.02678995):0.00850556):0.02978239,Escherichia_phage_WFC___tail_fiber_protein_CDS_translation[&Organism="Escherichia phage vB_EcoM_WFC","Genetic Code"="Bacterial",Taxonomy="Viruses; Duplodnaviria; Heunggongvirae; Uroviricota; Caudoviricetes; Wifcevirus; Wifcevirus WFC"]:0.03497194):0.07155235,(Escherichia_virus_LorandFenyves[&Organism="Escherichia_virus_YS13","Genetic Code"="Bacterial",Taxonomy="Viruses; Duplodnaviria; Heunggongvirae; Uroviricota; Caudoviricetes; Kuravirus"]:0.0547525,Escherichia_virus_SkaterBoy[&Organism="Escherichia_virus_Luc14","Genetic Code"="Bacterial",Taxonomy="Viruses; Duplodnaviria; Heunggongvirae; Uroviricota; Caudoviricetes; Kuravirus"]:0.0790177):0.23865437):0.37622759,(((Escherichia_virus_ManiMatter[&Organism="Escherichia_virus_NN16_09","Genetic Code"="Bacterial",Taxonomy="Viruses; Duplodnaviria; Heunggongvirae; Uroviricota; Caudoviricetes; Kuravirus"]:0.05113597,(Escherichia_virus_OliverMaurmann[&Organism="Escherichia_virus_NN16_04","Genetic Code"="Bacterial",Taxonomy="Viruses; Duplodnaviria; Heunggongvirae; Uroviricota; Caudoviricetes; Kuravirus"]:0.01419994,Escherichia_virus_AnnaHegner[&Organism="Escherichia_virus_EP1","Genetic Code"="Bacterial",Taxonomy="Viruses; Duplodnaviria; Heunggongvirae; Uroviricota; Caudoviricetes; Kuravirus"]:0.03443795):0.06191661):0.2231068,Tequintavirus_IrisVonRoten_distal_tail_fiber_protein[&Organism="Escherichia virus IrisVonRoten","Genetic Code"="Bacterial",Taxonomy="Viruses; Duplodnaviria; Heunggongvirae; Uroviricota; Caudoviricetes; Caudovirales; Demerecviridae; Markadamsvirinae; Tequintavirus; unclassified Tequintavirus"]:0.33638395):0.21600241,((Escherichia_virus_HermannAdler[&Organism="Escherichia_virus_DMS14","Genetic Code"="Bacterial",Taxonomy="Viruses; Duplodnaviria; Heunggongvirae; Uroviricota; Caudoviricetes; Wifcevirus"]:0.000675,Escherichia_virus_HansTraber[&Organism="Escherichia_virus_NG4w","Genetic Code"="Bacterial",Taxonomy="Viruses; Duplodnaviria; Heunggongvirae; Uroviricota; Caudoviricetes; Wifcevirus"]:0.00355402):0.01480729,Escherichia_virus_VerenaGrendelmeier[&Organism="Escherichia_virus_YS2","Genetic Code"="Bacterial",Taxonomy="Viruses; Duplodnaviria; Heunggongvirae; Uroviricota; Caudoviricetes; Wifcevirus"]:0.00608346):0.33806007):0.2629554):0.19667043,((((((Escherichia_phage_NJ01___bacterial_surface_protein_CDS_translation[&Organism="Escherichia phage NJ01","Genetic Code"="Bacterial",Taxonomy="Viruses; Duplodnaviria; Heunggongvirae; Uroviricota; Caudoviricetes; Caudovirales; Podoviridae; Kuravirus"]:0.00269753,Escherichia_phage_MN05___hypothetical_protein_CDS_translation[&Organism="Escherichia phage MN05","Genetic Code"="Bacterial",Taxonomy="Viruses; Duplodnaviria; Heunggongvirae; Uroviricota; Caudoviricetes; Caudovirales; Podoviridae; Kuravirus; unclassified Kuravirus"]:0.00427242):0.00311248,(Escherichia_virus_phiEco32___bacterial_surface_protein_CDS_translation[&Organism="Escherichia virus phiEco32","Genetic Code"="Bacterial",Taxonomy="Viruses; Duplodnaviria; Heunggongvirae; Uroviricota; Caudoviricetes; Caudovirales; Podoviridae; Kuravirus"]:0.00181632,Escherichia_phage_EcoN5___tail_fibers_protein_CDS_translation[&Organism="Escherichia phage vB_EcoP_EcoN5","Genetic Code"="Bacterial",Taxonomy="Viruses; Duplodnaviria; Heunggongvirae; Uroviricota; Caudoviricetes; Caudovirales; Podoviridae; Kuravirus; unclassified Kuravirus"]:0.00166226):0.00321135):0.02358159,Escherichia_phage_EP335___putative_tail_fiber_protein_CDS_translation[&Organism="Escherichia phage EP335","Genetic Code"="Bacterial",Taxonomy="Viruses; Duplodnaviria; Heunggongvirae; Uroviricota; Caudoviricetes; Caudovirales; Podoviridae; Kuravirus; unclassified Kuravirus"]:0.03003376):0.01955952,Escherichia_phage_ECBP2___cell_adhesion_domain_protein_CDS_translation[&Organism="Escherichia phage ECBP2","Genetic Code"="Bacterial",Taxonomy="Viruses; Duplodnaviria; Heunggongvirae; Uroviricota; Caudoviricetes; Caudovirales; Podoviridae; Kuravirus"]:0.05026434):0.032483,Escherichia_phage_ES17___ChW_repeats_and_cell_adhesion_domain_containing_protein_CDS_translation[&Organism="Escherichia phage ES17","Genetic Code"="Bacterial",Taxonomy="Viruses; Duplodnaviria; Heunggongvirae; Uroviricota; Caudoviricetes; Caudovirales; Podoviridae; Kuravirus; unclassified Kuravirus"]:0.08207742):0.91792258,(Escherichia_phage_FEC19___tail_fiber_protein_CDS_translation[&Organism="Escherichia phage FEC19","Genetic Code"="Bacterial",Taxonomy="Viruses; Duplodnaviria; Heunggongvirae; Uroviricota; Caudoviricetes; Wifcevirus; Wifcevirus FEC19"]:0.43972144,Escherichia_virus_KarlSchell[&Organism="Escherichia_virus_NN16_18","Genetic Code"="Bacterial",Taxonomy="Viruses; Duplodnaviria; Heunggongvirae; Uroviricota; Caudoviricetes; Kuravirus"]:0.43972144):0.56027856):0.22315539):0.66319746,Escherichia_virus_JacquesWildberger[&Organism="Escherichia_virus_NN16_24","Genetic Code"="Bacterial",Taxonomy="Viruses; Duplodnaviria; Heunggongvirae; Uroviricota; Caudoviricetes; Kuravirus"]:0.09418451,Escherichia_virus_StefiGeyer[&Organism="Escherichia_virus_NN16_21","Genetic Code"="Bacterial",Taxonomy="Viruses; Duplodnaviria; Heunggongvirae; Uroviricota; Caudoviricetes; Kuravirus"]:0.14324855);
	tree bootstrap_9 = [&U] ((((((Escherichia_virus_ManiWeber[&Organism="Escherichia_virus_EB17","Genetic Code"="Bacterial",Taxonomy="Viruses; Duplodnaviria; Heunggongvirae; Uroviricota; Caudoviricetes; Wifcevirus"]:0.0,(Escherichia_phage_WFH___tail_fiber_protein_CDS_translation[&"% Acidic Amino Acids"=8.91%,"% Hydrophobic Amino Acids"=51.16%,"Genetic Code"="Bacterial",Description="Escherichia phage vB_EcoM_WFH, complete genome",Modified=Fri Oct 18 00:18:22 CEST 2024,Taxonomy="Viruses; Duplodnaviria; Heunggongvirae; Uroviricota; Caudoviricetes; Wifcevirus; Wifcevirus WFH","Extinction Coefficient"=123775.0,"Filename (Imported From)"="refs_wifce.gb",Created=Sun Aug 11 15:06:37 CEST 2024,URN="urn:local:.:pg-i2kxaah","Isoelectric Point"=5.381298065185547,"% Basic Amino Acids"=8.79%,"% AT-rich Amino Acids"=22.48%,"% Charged Amino Acids"=17.70%,db_xref="taxon:2508192",Organism="Escherichia phage vB_EcoM_WFH","Path (Imported From)"="C:\Users\Alexander Harms\Downloads","% GC-rich Amino Acids"=29.84%,Accession="NC_048194.1","Molecular Weight (kDa)"=82.73610088000022,"# Nucleotide Sequences With Quality"=0,Topology="linear","Charge at pH 7"=-8.474919384349693,"% Polar Uncharged Amino Acids"=32.82%,"Molecule Type"="AA"]:0.0156375,Escherichia_phage_WFC___tail_fiber_protein_CDS_translation[&Organism="Escherichia phage vB_EcoM_WFC","Genetic Code"="Bacterial",Taxonomy="Viruses; Duplodnaviria; Heunggongvirae; Uroviricota; Caudoviricetes; Wifcevirus; Wifcevirus WFC"]:0.0400153):0.00824666):0.01074272,Shigella_phage_CWP003___putative_tail_fiber_protein_CDS_translation[&Organism="Shigella phage CWP003","Genetic Code"="Bacterial",Taxonomy="Viruses; Duplodnaviria; Heunggongvirae; Uroviricota; Caudoviricetes; Wifcevirus"]:0.02161958):0.1159452,(Escherichia_virus_SkaterBoy[&Organism="Escherichia_virus_Luc14","Genetic Code"="Bacterial",Taxonomy="Viruses; Duplodnaviria; Heunggongvirae; Uroviricota; Caudoviricetes; Kuravirus"]:0.04998026,Escherichia_virus_LorandFenyves[&Organism="Escherichia_virus_YS13","Genetic Code"="Bacterial",Taxonomy="Viruses; Duplodnaviria; Heunggongvirae; Uroviricota; Caudoviricetes; Kuravirus"]:0.05465952):0.13614797):0.36753714,((((Escherichia_virus_AnnaHegner[&Organism="Escherichia_virus_EP1","Genetic Code"="Bacterial",Taxonomy="Viruses; Duplodnaviria; Heunggongvirae; Uroviricota; Caudoviricetes; Kuravirus"]:0.020461,Escherichia_virus_OliverMaurmann[&Organism="Escherichia_virus_NN16_04","Genetic Code"="Bacterial",Taxonomy="Viruses; Duplodnaviria; Heunggongvirae; Uroviricota; Caudoviricetes; Kuravirus"]:0.0075898):0.01192772,Escherichia_virus_ManiMatter[&Organism="Escherichia_virus_NN16_09","Genetic Code"="Bacterial",Taxonomy="Viruses; Duplodnaviria; Heunggongvirae; Uroviricota; Caudoviricetes; Kuravirus"]:0.08860348):0.13218857,Tequintavirus_IrisVonRoten_distal_tail_fiber_protein[&Organism="Escherichia virus IrisVonRoten","Genetic Code"="Bacterial",Taxonomy="Viruses; Duplodnaviria; Heunggongvirae; Uroviricota; Caudoviricetes; Caudovirales; Demerecviridae; Markadamsvirinae; Tequintavirus; unclassified Tequintavirus"]:0.40374554):0.25826864,(Escherichia_virus_VerenaGrendelmeier[&Organism="Escherichia_virus_YS2","Genetic Code"="Bacterial",Taxonomy="Viruses; Duplodnaviria; Heunggongvirae; Uroviricota; Caudoviricetes; Wifcevirus"]:0.00926433,(Escherichia_virus_HansTraber[&Organism="Escherichia_virus_NG4w","Genetic Code"="Bacterial",Taxonomy="Viruses; Duplodnaviria; Heunggongvirae; Uroviricota; Caudoviricetes; Wifcevirus"]:0.00748267,Escherichia_virus_HermannAdler[&Organism="Escherichia_virus_DMS14","Genetic Code"="Bacterial",Taxonomy="Viruses; Duplodnaviria; Heunggongvirae; Uroviricota; Caudoviricetes; Wifcevirus"]:0.00173337):0.00841418):0.21263217):0.34054912):0.21142375,((Escherichia_phage_FEC19___tail_fiber_protein_CDS_translation[&Organism="Escherichia phage FEC19","Genetic Code"="Bacterial",Taxonomy="Viruses; Duplodnaviria; Heunggongvirae; Uroviricota; Caudoviricetes; Wifcevirus; Wifcevirus FEC19"]:0.3866934,Escherichia_virus_KarlSchell[&Organism="Escherichia_virus_NN16_18","Genetic Code"="Bacterial",Taxonomy="Viruses; Duplodnaviria; Heunggongvirae; Uroviricota; Caudoviricetes; Kuravirus"]:0.38608485):0.61332044,((Escherichia_phage_ECBP2___cell_adhesion_domain_protein_CDS_translation[&Organism="Escherichia phage ECBP2","Genetic Code"="Bacterial",Taxonomy="Viruses; Duplodnaviria; Heunggongvirae; Uroviricota; Caudoviricetes; Caudovirales; Podoviridae; Kuravirus"]:0.04197696,((Escherichia_virus_phiEco32___bacterial_surface_protein_CDS_translation[&Organism="Escherichia virus phiEco32","Genetic Code"="Bacterial",Taxonomy="Viruses; Duplodnaviria; Heunggongvirae; Uroviricota; Caudoviricetes; Caudovirales; Podoviridae; Kuravirus"]:0.00454706,((Escherichia_phage_NJ01___bacterial_surface_protein_CDS_translation[&Organism="Escherichia phage NJ01","Genetic Code"="Bacterial",Taxonomy="Viruses; Duplodnaviria; Heunggongvirae; Uroviricota; Caudoviricetes; Caudovirales; Podoviridae; Kuravirus"]:0.0,Escherichia_phage_MN05___hypothetical_protein_CDS_translation[&Organism="Escherichia phage MN05","Genetic Code"="Bacterial",Taxonomy="Viruses; Duplodnaviria; Heunggongvirae; Uroviricota; Caudoviricetes; Caudovirales; Podoviridae; Kuravirus; unclassified Kuravirus"]:0.0):0.00454233,Escherichia_phage_EcoN5___tail_fibers_protein_CDS_translation[&Organism="Escherichia phage vB_EcoP_EcoN5","Genetic Code"="Bacterial",Taxonomy="Viruses; Duplodnaviria; Heunggongvirae; Uroviricota; Caudoviricetes; Caudovirales; Podoviridae; Kuravirus; unclassified Kuravirus"]:0.00278512):0.00213414):0.03588017,Escherichia_phage_EP335___putative_tail_fiber_protein_CDS_translation[&Organism="Escherichia phage EP335","Genetic Code"="Bacterial",Taxonomy="Viruses; Duplodnaviria; Heunggongvirae; Uroviricota; Caudoviricetes; Caudovirales; Podoviridae; Kuravirus; unclassified Kuravirus"]:0.04253347):0.00102699):0.0506197,Escherichia_phage_ES17___ChW_repeats_and_cell_adhesion_domain_containing_protein_CDS_translation[&Organism="Escherichia phage ES17","Genetic Code"="Bacterial",Taxonomy="Viruses; Duplodnaviria; Heunggongvirae; Uroviricota; Caudoviricetes; Caudovirales; Podoviridae; Kuravirus; unclassified Kuravirus"]:0.09310776):0.90718291):0.24044333):0.65137362,Escherichia_virus_JacquesWildberger[&Organism="Escherichia_virus_NN16_24","Genetic Code"="Bacterial",Taxonomy="Viruses; Duplodnaviria; Heunggongvirae; Uroviricota; Caudoviricetes; Kuravirus"]:0.10967349,Escherichia_virus_StefiGeyer[&Organism="Escherichia_virus_NN16_21","Genetic Code"="Bacterial",Taxonomy="Viruses; Duplodnaviria; Heunggongvirae; Uroviricota; Caudoviricetes; Kuravirus"]:0.10677743);
	tree bootstrap_10 = [&U] ((((((Escherichia_virus_ManiWeber[&Organism="Escherichia_virus_EB17","Genetic Code"="Bacterial",Taxonomy="Viruses; Duplodnaviria; Heunggongvirae; Uroviricota; Caudoviricetes; Wifcevirus"]:0.00197028,(Escherichia_phage_WFH___tail_fiber_protein_CDS_translation[&"% Acidic Amino Acids"=8.91%,"% Hydrophobic Amino Acids"=51.16%,"Genetic Code"="Bacterial",Description="Escherichia phage vB_EcoM_WFH, complete genome",Modified=Fri Oct 18 00:18:22 CEST 2024,Taxonomy="Viruses; Duplodnaviria; Heunggongvirae; Uroviricota; Caudoviricetes; Wifcevirus; Wifcevirus WFH","Extinction Coefficient"=123775.0,"Filename (Imported From)"="refs_wifce.gb",Created=Sun Aug 11 15:06:37 CEST 2024,URN="urn:local:.:pg-i2kxaah","Isoelectric Point"=5.381298065185547,"% Basic Amino Acids"=8.79%,"% AT-rich Amino Acids"=22.48%,"% Charged Amino Acids"=17.70%,db_xref="taxon:2508192",Organism="Escherichia phage vB_EcoM_WFH","Path (Imported From)"="C:\Users\Alexander Harms\Downloads","% GC-rich Amino Acids"=29.84%,Accession="NC_048194.1","Molecular Weight (kDa)"=82.73610088000022,"# Nucleotide Sequences With Quality"=0,Topology="linear","Charge at pH 7"=-8.474919384349693,"% Polar Uncharged Amino Acids"=32.82%,"Molecule Type"="AA"]:0.02310474,Escherichia_phage_WFC___tail_fiber_protein_CDS_translation[&Organism="Escherichia phage vB_EcoM_WFC","Genetic Code"="Bacterial",Taxonomy="Viruses; Duplodnaviria; Heunggongvirae; Uroviricota; Caudoviricetes; Wifcevirus; Wifcevirus WFC"]:0.04267383):0.00486101):0.00629168,Shigella_phage_CWP003___putative_tail_fiber_protein_CDS_translation[&Organism="Shigella phage CWP003","Genetic Code"="Bacterial",Taxonomy="Viruses; Duplodnaviria; Heunggongvirae; Uroviricota; Caudoviricetes; Wifcevirus"]:0.02838872):0.16673954,(Escherichia_virus_SkaterBoy[&Organism="Escherichia_virus_Luc14","Genetic Code"="Bacterial",Taxonomy="Viruses; Duplodnaviria; Heunggongvirae; Uroviricota; Caudoviricetes; Kuravirus"]:0.06823944,Escherichia_virus_LorandFenyves[&Organism="Escherichia_virus_YS13","Genetic Code"="Bacterial",Taxonomy="Viruses; Duplodnaviria; Heunggongvirae; Uroviricota; Caudoviricetes; Kuravirus"]:0.06848137):0.17192253):0.36781026,((Tequintavirus_IrisVonRoten_distal_tail_fiber_protein[&Organism="Escherichia virus IrisVonRoten","Genetic Code"="Bacterial",Taxonomy="Viruses; Duplodnaviria; Heunggongvirae; Uroviricota; Caudoviricetes; Caudovirales; Demerecviridae; Markadamsvirinae; Tequintavirus; unclassified Tequintavirus"]:0.35893047,((Escherichia_virus_AnnaHegner[&Organism="Escherichia_virus_EP1","Genetic Code"="Bacterial",Taxonomy="Viruses; Duplodnaviria; Heunggongvirae; Uroviricota; Caudoviricetes; Kuravirus"]:0.05090113,Escherichia_virus_OliverMaurmann[&Organism="Escherichia_virus_NN16_04","Genetic Code"="Bacterial",Taxonomy="Viruses; Duplodnaviria; Heunggongvirae; Uroviricota; Caudoviricetes; Kuravirus"]:0.03337321):0.06623191,Escherichia_virus_ManiMatter[&Organism="Escherichia_virus_NN16_09","Genetic Code"="Bacterial",Taxonomy="Viruses; Duplodnaviria; Heunggongvirae; Uroviricota; Caudoviricetes; Kuravirus"]:0.07208347):0.22740121):0.15001962,(Escherichia_virus_VerenaGrendelmeier[&Organism="Escherichia_virus_YS2","Genetic Code"="Bacterial",Taxonomy="Viruses; Duplodnaviria; Heunggongvirae; Uroviricota; Caudoviricetes; Wifcevirus"]:0.00311922,(Escherichia_virus_HansTraber[&Organism="Escherichia_virus_NG4w","Genetic Code"="Bacterial",Taxonomy="Viruses; Duplodnaviria; Heunggongvirae; Uroviricota; Caudoviricetes; Wifcevirus"]:0.00454053,Escherichia_virus_HermannAdler[&Organism="Escherichia_virus_DMS14","Genetic Code"="Bacterial",Taxonomy="Viruses; Duplodnaviria; Heunggongvirae; Uroviricota; Caudoviricetes; Wifcevirus"]:0.00444657):0.01928644):0.34114437):0.19460814):0.1928431,((Escherichia_phage_FEC19___tail_fiber_protein_CDS_translation[&Organism="Escherichia phage FEC19","Genetic Code"="Bacterial",Taxonomy="Viruses; Duplodnaviria; Heunggongvirae; Uroviricota; Caudoviricetes; Wifcevirus; Wifcevirus FEC19"]:0.42154956,Escherichia_virus_KarlSchell[&Organism="Escherichia_virus_NN16_18","Genetic Code"="Bacterial",Taxonomy="Viruses; Duplodnaviria; Heunggongvirae; Uroviricota; Caudoviricetes; Kuravirus"]:0.38537978):0.58258629,(((((Escherichia_virus_phiEco32___bacterial_surface_protein_CDS_translation[&Organism="Escherichia virus phiEco32","Genetic Code"="Bacterial",Taxonomy="Viruses; Duplodnaviria; Heunggongvirae; Uroviricota; Caudoviricetes; Caudovirales; Podoviridae; Kuravirus"]:0.00351903,Escherichia_phage_EcoN5___tail_fibers_protein_CDS_translation[&Organism="Escherichia phage vB_EcoP_EcoN5","Genetic Code"="Bacterial",Taxonomy="Viruses; Duplodnaviria; Heunggongvirae; Uroviricota; Caudoviricetes; Caudovirales; Podoviridae; Kuravirus; unclassified Kuravirus"]:0.00354946):0.0020731,(Escherichia_phage_NJ01___bacterial_surface_protein_CDS_translation[&Organism="Escherichia phage NJ01","Genetic Code"="Bacterial",Taxonomy="Viruses; Duplodnaviria; Heunggongvirae; Uroviricota; Caudoviricetes; Caudovirales; Podoviridae; Kuravirus"]:0.00260851,Escherichia_phage_MN05___hypothetical_protein_CDS_translation[&Organism="Escherichia phage MN05","Genetic Code"="Bacterial",Taxonomy="Viruses; Duplodnaviria; Heunggongvirae; Uroviricota; Caudoviricetes; Caudovirales; Podoviridae; Kuravirus; unclassified Kuravirus"]:0.00445998):0.00438354):0.02309948,Escherichia_phage_ECBP2___cell_adhesion_domain_protein_CDS_translation[&Organism="Escherichia phage ECBP2","Genetic Code"="Bacterial",Taxonomy="Viruses; Duplodnaviria; Heunggongvirae; Uroviricota; Caudoviricetes; Caudovirales; Podoviridae; Kuravirus"]:0.0307341):0.01363631,Escherichia_phage_EP335___putative_tail_fiber_protein_CDS_translation[&Organism="Escherichia phage EP335","Genetic Code"="Bacterial",Taxonomy="Viruses; Duplodnaviria; Heunggongvirae; Uroviricota; Caudoviricetes; Caudovirales; Podoviridae; Kuravirus; unclassified Kuravirus"]:0.04653871):0.03081116,Escherichia_phage_ES17___ChW_repeats_and_cell_adhesion_domain_containing_protein_CDS_translation[&Organism="Escherichia phage ES17","Genetic Code"="Bacterial",Taxonomy="Viruses; Duplodnaviria; Heunggongvirae; Uroviricota; Caudoviricetes; Caudovirales; Podoviridae; Kuravirus; unclassified Kuravirus"]:0.07556785):0.93919183):0.20529215):0.69862052,Escherichia_virus_StefiGeyer[&Organism="Escherichia_virus_NN16_21","Genetic Code"="Bacterial",Taxonomy="Viruses; Duplodnaviria; Heunggongvirae; Uroviricota; Caudoviricetes; Kuravirus"]:0.11497961,Escherichia_virus_JacquesWildberger[&Organism="Escherichia_virus_NN16_24","Genetic Code"="Bacterial",Taxonomy="Viruses; Duplodnaviria; Heunggongvirae; Uroviricota; Caudoviricetes; Kuravirus"]:0.08484896);
	tree bootstrap_11 = [&U] (((((((Shigella_phage_CWP003___putative_tail_fiber_protein_CDS_translation[&Organism="Shigella phage CWP003","Genetic Code"="Bacterial",Taxonomy="Viruses; Duplodnaviria; Heunggongvirae; Uroviricota; Caudoviricetes; Wifcevirus"]:0.02887103,(Escherichia_phage_WFH___tail_fiber_protein_CDS_translation[&"% Acidic Amino Acids"=8.91%,"% Hydrophobic Amino Acids"=51.16%,"Genetic Code"="Bacterial",Description="Escherichia phage vB_EcoM_WFH, complete genome",Modified=Fri Oct 18 00:18:22 CEST 2024,Taxonomy="Viruses; Duplodnaviria; Heunggongvirae; Uroviricota; Caudoviricetes; Wifcevirus; Wifcevirus WFH","Extinction Coefficient"=123775.0,"Filename (Imported From)"="refs_wifce.gb",Created=Sun Aug 11 15:06:37 CEST 2024,URN="urn:local:.:pg-i2kxaah","Isoelectric Point"=5.381298065185547,"% Basic Amino Acids"=8.79%,"% AT-rich Amino Acids"=22.48%,"% Charged Amino Acids"=17.70%,db_xref="taxon:2508192",Organism="Escherichia phage vB_EcoM_WFH","Path (Imported From)"="C:\Users\Alexander Harms\Downloads","% GC-rich Amino Acids"=29.84%,Accession="NC_048194.1","Molecular Weight (kDa)"=82.73610088000022,"# Nucleotide Sequences With Quality"=0,Topology="linear","Charge at pH 7"=-8.474919384349693,"% Polar Uncharged Amino Acids"=32.82%,"Molecule Type"="AA"]:0.02110681,Escherichia_virus_ManiWeber[&Organism="Escherichia_virus_EB17","Genetic Code"="Bacterial",Taxonomy="Viruses; Duplodnaviria; Heunggongvirae; Uroviricota; Caudoviricetes; Wifcevirus"]:0.0066196):0.00905063):0.01461743,Escherichia_phage_WFC___tail_fiber_protein_CDS_translation[&Organism="Escherichia phage vB_EcoM_WFC","Genetic Code"="Bacterial",Taxonomy="Viruses; Duplodnaviria; Heunggongvirae; Uroviricota; Caudoviricetes; Wifcevirus; Wifcevirus WFC"]:0.05398868):0.20225671,(Escherichia_virus_LorandFenyves[&Organism="Escherichia_virus_YS13","Genetic Code"="Bacterial",Taxonomy="Viruses; Duplodnaviria; Heunggongvirae; Uroviricota; Caudoviricetes; Kuravirus"]:0.03892659,Escherichia_virus_SkaterBoy[&Organism="Escherichia_virus_Luc14","Genetic Code"="Bacterial",Taxonomy="Viruses; Duplodnaviria; Heunggongvirae; Uroviricota; Caudoviricetes; Kuravirus"]:0.05371532):0.15642608):0.37457108,(((Escherichia_virus_ManiMatter[&Organism="Escherichia_virus_NN16_09","Genetic Code"="Bacterial",Taxonomy="Viruses; Duplodnaviria; Heunggongvirae; Uroviricota; Caudoviricetes; Kuravirus"]:0.05525021,(Escherichia_virus_OliverMaurmann[&Organism="Escherichia_virus_NN16_04","Genetic Code"="Bacterial",Taxonomy="Viruses; Duplodnaviria; Heunggongvirae; Uroviricota; Caudoviricetes; Kuravirus"]:0.01188605,Escherichia_virus_AnnaHegner[&Organism="Escherichia_virus_EP1","Genetic Code"="Bacterial",Taxonomy="Viruses; Duplodnaviria; Heunggongvirae; Uroviricota; Caudoviricetes; Kuravirus"]:0.01188095):0.01341849):0.17636245,Tequintavirus_IrisVonRoten_distal_tail_fiber_protein[&Organism="Escherichia virus IrisVonRoten","Genetic Code"="Bacterial",Taxonomy="Viruses; Duplodnaviria; Heunggongvirae; Uroviricota; Caudoviricetes; Caudovirales; Demerecviridae; Markadamsvirinae; Tequintavirus; unclassified Tequintavirus"]:0.39195499):0.20317966,((Escherichia_virus_HermannAdler[&Organism="Escherichia_virus_DMS14","Genetic Code"="Bacterial",Taxonomy="Viruses; Duplodnaviria; Heunggongvirae; Uroviricota; Caudoviricetes; Wifcevirus"]:0.0,Escherichia_virus_HansTraber[&Organism="Escherichia_virus_NG4w","Genetic Code"="Bacterial",Taxonomy="Viruses; Duplodnaviria; Heunggongvirae; Uroviricota; Caudoviricetes; Wifcevirus"]:0.0):0.0191376,Escherichia_virus_VerenaGrendelmeier[&Organism="Escherichia_virus_YS2","Genetic Code"="Bacterial",Taxonomy="Viruses; Duplodnaviria; Heunggongvirae; Uroviricota; Caudoviricetes; Wifcevirus"]:0.0):0.36084395):0.1820329):0.27065237,(Escherichia_phage_FEC19___tail_fiber_protein_CDS_translation[&Organism="Escherichia phage FEC19","Genetic Code"="Bacterial",Taxonomy="Viruses; Duplodnaviria; Heunggongvirae; Uroviricota; Caudoviricetes; Wifcevirus; Wifcevirus FEC19"]:0.36188488,Escherichia_virus_KarlSchell[&Organism="Escherichia_virus_NN16_18","Genetic Code"="Bacterial",Taxonomy="Viruses; Duplodnaviria; Heunggongvirae; Uroviricota; Caudoviricetes; Kuravirus"]:0.31286502):0.60507685):0.06268368,(((((Escherichia_phage_EcoN5___tail_fibers_protein_CDS_translation[&Organism="Escherichia phage vB_EcoP_EcoN5","Genetic Code"="Bacterial",Taxonomy="Viruses; Duplodnaviria; Heunggongvirae; Uroviricota; Caudoviricetes; Caudovirales; Podoviridae; Kuravirus; unclassified Kuravirus"]:0.00353444,Escherichia_virus_phiEco32___bacterial_surface_protein_CDS_translation[&Organism="Escherichia virus phiEco32","Genetic Code"="Bacterial",Taxonomy="Viruses; Duplodnaviria; Heunggongvirae; Uroviricota; Caudoviricetes; Caudovirales; Podoviridae; Kuravirus"]:0.00345989):0.00262847,(Escherichia_phage_NJ01___bacterial_surface_protein_CDS_translation[&Organism="Escherichia phage NJ01","Genetic Code"="Bacterial",Taxonomy="Viruses; Duplodnaviria; Heunggongvirae; Uroviricota; Caudoviricetes; Caudovirales; Podoviridae; Kuravirus"]:0.00252998,Escherichia_phage_MN05___hypothetical_protein_CDS_translation[&Organism="Escherichia phage MN05","Genetic Code"="Bacterial",Taxonomy="Viruses; Duplodnaviria; Heunggongvirae; Uroviricota; Caudoviricetes; Caudovirales; Podoviridae; Kuravirus; unclassified Kuravirus"]:0.00446434):0.00408043):0.01442072,Escherichia_phage_EP335___putative_tail_fiber_protein_CDS_translation[&Organism="Escherichia phage EP335","Genetic Code"="Bacterial",Taxonomy="Viruses; Duplodnaviria; Heunggongvirae; Uroviricota; Caudoviricetes; Caudovirales; Podoviridae; Kuravirus; unclassified Kuravirus"]:0.02009379):0.0272822,Escherichia_phage_ECBP2___cell_adhesion_domain_protein_CDS_translation[&Organism="Escherichia phage ECBP2","Genetic Code"="Bacterial",Taxonomy="Viruses; Duplodnaviria; Heunggongvirae; Uroviricota; Caudoviricetes; Caudovirales; Podoviridae; Kuravirus"]:0.05192226):0.0434809,Escherichia_phage_ES17___ChW_repeats_and_cell_adhesion_domain_containing_protein_CDS_translation[&Organism="Escherichia phage ES17","Genetic Code"="Bacterial",Taxonomy="Viruses; Duplodnaviria; Heunggongvirae; Uroviricota; Caudoviricetes; Caudovirales; Podoviridae; Kuravirus; unclassified Kuravirus"]:0.09304098):0.9624697):0.82878655,Escherichia_virus_StefiGeyer[&Organism="Escherichia_virus_NN16_21","Genetic Code"="Bacterial",Taxonomy="Viruses; Duplodnaviria; Heunggongvirae; Uroviricota; Caudoviricetes; Kuravirus"]:0.10497411,Escherichia_virus_JacquesWildberger[&Organism="Escherichia_virus_NN16_24","Genetic Code"="Bacterial",Taxonomy="Viruses; Duplodnaviria; Heunggongvirae; Uroviricota; Caudoviricetes; Kuravirus"]:0.12887409);
	tree bootstrap_12 = [&U] ((((((Shigella_phage_CWP003___putative_tail_fiber_protein_CDS_translation[&Organism="Shigella phage CWP003","Genetic Code"="Bacterial",Taxonomy="Viruses; Duplodnaviria; Heunggongvirae; Uroviricota; Caudoviricetes; Wifcevirus"]:0.03913387,(Escherichia_phage_WFH___tail_fiber_protein_CDS_translation[&"% Acidic Amino Acids"=8.91%,"% Hydrophobic Amino Acids"=51.16%,"Genetic Code"="Bacterial",Description="Escherichia phage vB_EcoM_WFH, complete genome",Modified=Fri Oct 18 00:18:22 CEST 2024,Taxonomy="Viruses; Duplodnaviria; Heunggongvirae; Uroviricota; Caudoviricetes; Wifcevirus; Wifcevirus WFH","Extinction Coefficient"=123775.0,"Filename (Imported From)"="refs_wifce.gb",Created=Sun Aug 11 15:06:37 CEST 2024,URN="urn:local:.:pg-i2kxaah","Isoelectric Point"=5.381298065185547,"% Basic Amino Acids"=8.79%,"% AT-rich Amino Acids"=22.48%,"% Charged Amino Acids"=17.70%,db_xref="taxon:2508192",Organism="Escherichia phage vB_EcoM_WFH","Path (Imported From)"="C:\Users\Alexander Harms\Downloads","% GC-rich Amino Acids"=29.84%,Accession="NC_048194.1","Molecular Weight (kDa)"=82.73610088000022,"# Nucleotide Sequences With Quality"=0,Topology="linear","Charge at pH 7"=-8.474919384349693,"% Polar Uncharged Amino Acids"=32.82%,"Molecule Type"="AA"]:0.01289304,Escherichia_virus_ManiWeber[&Organism="Escherichia_virus_EB17","Genetic Code"="Bacterial",Taxonomy="Viruses; Duplodnaviria; Heunggongvirae; Uroviricota; Caudoviricetes; Wifcevirus"]:0.00900238):0.00214009):0.00414333,Escherichia_phage_WFC___tail_fiber_protein_CDS_translation[&Organism="Escherichia phage vB_EcoM_WFC","Genetic Code"="Bacterial",Taxonomy="Viruses; Duplodnaviria; Heunggongvirae; Uroviricota; Caudoviricetes; Wifcevirus; Wifcevirus WFC"]:0.03556549):0.16703992,(Escherichia_virus_SkaterBoy[&Organism="Escherichia_virus_Luc14","Genetic Code"="Bacterial",Taxonomy="Viruses; Duplodnaviria; Heunggongvirae; Uroviricota; Caudoviricetes; Kuravirus"]:0.04545588,Escherichia_virus_LorandFenyves[&Organism="Escherichia_virus_YS13","Genetic Code"="Bacterial",Taxonomy="Viruses; Duplodnaviria; Heunggongvirae; Uroviricota; Caudoviricetes; Kuravirus"]:0.04786137):0.13700385):0.31959473,((Tequintavirus_IrisVonRoten_distal_tail_fiber_protein[&Organism="Escherichia virus IrisVonRoten","Genetic Code"="Bacterial",Taxonomy="Viruses; Duplodnaviria; Heunggongvirae; Uroviricota; Caudoviricetes; Caudovirales; Demerecviridae; Markadamsvirinae; Tequintavirus; unclassified Tequintavirus"]:0.32679931,((Escherichia_virus_AnnaHegner[&Organism="Escherichia_virus_EP1","Genetic Code"="Bacterial",Taxonomy="Viruses; Duplodnaviria; Heunggongvirae; Uroviricota; Caudoviricetes; Kuravirus"]:0.00427945,Escherichia_virus_OliverMaurmann[&Organism="Escherichia_virus_NN16_04","Genetic Code"="Bacterial",Taxonomy="Viruses; Duplodnaviria; Heunggongvirae; Uroviricota; Caudoviricetes; Kuravirus"]:0.03185815):0.02431212,Escherichia_virus_ManiMatter[&Organism="Escherichia_virus_NN16_09","Genetic Code"="Bacterial",Taxonomy="Viruses; Duplodnaviria; Heunggongvirae; Uroviricota; Caudoviricetes; Kuravirus"]:0.14278223):0.14324199):0.19309519,(Escherichia_virus_VerenaGrendelmeier[&Organism="Escherichia_virus_YS2","Genetic Code"="Bacterial",Taxonomy="Viruses; Duplodnaviria; Heunggongvirae; Uroviricota; Caudoviricetes; Wifcevirus"]:0.00652706,(Escherichia_virus_HansTraber[&Organism="Escherichia_virus_NG4w","Genetic Code"="Bacterial",Taxonomy="Viruses; Duplodnaviria; Heunggongvirae; Uroviricota; Caudoviricetes; Wifcevirus"]:0.00153099,Escherichia_virus_HermannAdler[&Organism="Escherichia_virus_DMS14","Genetic Code"="Bacterial",Taxonomy="Viruses; Duplodnaviria; Heunggongvirae; Uroviricota; Caudoviricetes; Wifcevirus"]:0.00296393):0.01662259):0.3053057):0.16688628):0.43588751,((((((Escherichia_phage_NJ01___bacterial_surface_protein_CDS_translation[&Organism="Escherichia phage NJ01","Genetic Code"="Bacterial",Taxonomy="Viruses; Duplodnaviria; Heunggongvirae; Uroviricota; Caudoviricetes; Caudovirales; Podoviridae; Kuravirus"]:0.00129321,Escherichia_phage_MN05___hypothetical_protein_CDS_translation[&Organism="Escherichia phage MN05","Genetic Code"="Bacterial",Taxonomy="Viruses; Duplodnaviria; Heunggongvirae; Uroviricota; Caudoviricetes; Caudovirales; Podoviridae; Kuravirus; unclassified Kuravirus"]:0.00222206):0.0059646,(Escherichia_phage_EcoN5___tail_fibers_protein_CDS_translation[&Organism="Escherichia phage vB_EcoP_EcoN5","Genetic Code"="Bacterial",Taxonomy="Viruses; Duplodnaviria; Heunggongvirae; Uroviricota; Caudoviricetes; Caudovirales; Podoviridae; Kuravirus; unclassified Kuravirus"]:0.00176357,Escherichia_virus_phiEco32___bacterial_surface_protein_CDS_translation[&Organism="Escherichia virus phiEco32","Genetic Code"="Bacterial",Taxonomy="Viruses; Duplodnaviria; Heunggongvirae; Uroviricota; Caudoviricetes; Caudovirales; Podoviridae; Kuravirus"]:0.0017517):0.00432149):0.03304605,Escherichia_phage_EP335___putative_tail_fiber_protein_CDS_translation[&Organism="Escherichia phage EP335","Genetic Code"="Bacterial",Taxonomy="Viruses; Duplodnaviria; Heunggongvirae; Uroviricota; Caudoviricetes; Caudovirales; Podoviridae; Kuravirus; unclassified Kuravirus"]:0.04388127):0.02240348,Escherichia_phage_ECBP2___cell_adhesion_domain_protein_CDS_translation[&Organism="Escherichia phage ECBP2","Genetic Code"="Bacterial",Taxonomy="Viruses; Duplodnaviria; Heunggongvirae; Uroviricota; Caudoviricetes; Caudovirales; Podoviridae; Kuravirus"]:0.06395492):0.03159459,Escherichia_phage_ES17___ChW_repeats_and_cell_adhesion_domain_containing_protein_CDS_translation[&Organism="Escherichia phage ES17","Genetic Code"="Bacterial",Taxonomy="Viruses; Duplodnaviria; Heunggongvirae; Uroviricota; Caudoviricetes; Caudovirales; Podoviridae; Kuravirus; unclassified Kuravirus"]:0.09559731):0.91000469,(Escherichia_virus_KarlSchell[&Organism="Escherichia_virus_NN16_18","Genetic Code"="Bacterial",Taxonomy="Viruses; Duplodnaviria; Heunggongvirae; Uroviricota; Caudoviricetes; Kuravirus"]:0.32403193,Escherichia_phage_FEC19___tail_fiber_protein_CDS_translation[&Organism="Escherichia phage FEC19","Genetic Code"="Bacterial",Taxonomy="Viruses; Duplodnaviria; Heunggongvirae; Uroviricota; Caudoviricetes; Wifcevirus; Wifcevirus FEC19"]:0.33864821):0.66321912):0.02912884):0.86541937,Escherichia_virus_StefiGeyer[&Organism="Escherichia_virus_NN16_21","Genetic Code"="Bacterial",Taxonomy="Viruses; Duplodnaviria; Heunggongvirae; Uroviricota; Caudoviricetes; Kuravirus"]:0.10674798,Escherichia_virus_JacquesWildberger[&Organism="Escherichia_virus_NN16_24","Genetic Code"="Bacterial",Taxonomy="Viruses; Duplodnaviria; Heunggongvirae; Uroviricota; Caudoviricetes; Kuravirus"]:0.10490971);
	tree bootstrap_13 = [&U] ((((((Shigella_phage_CWP003___putative_tail_fiber_protein_CDS_translation[&Organism="Shigella phage CWP003","Genetic Code"="Bacterial",Taxonomy="Viruses; Duplodnaviria; Heunggongvirae; Uroviricota; Caudoviricetes; Wifcevirus"]:0.02388434,(Escherichia_virus_ManiWeber[&Organism="Escherichia_virus_EB17","Genetic Code"="Bacterial",Taxonomy="Viruses; Duplodnaviria; Heunggongvirae; Uroviricota; Caudoviricetes; Wifcevirus"]:0.00192185,Escherichia_phage_WFH___tail_fiber_protein_CDS_translation[&"% Acidic Amino Acids"=8.91%,"% Hydrophobic Amino Acids"=51.16%,"Genetic Code"="Bacterial",Description="Escherichia phage vB_EcoM_WFH, complete genome",Modified=Fri Oct 18 00:18:22 CEST 2024,Taxonomy="Viruses; Duplodnaviria; Heunggongvirae; Uroviricota; Caudoviricetes; Wifcevirus; Wifcevirus WFH","Extinction Coefficient"=123775.0,"Filename (Imported From)"="refs_wifce.gb",Created=Sun Aug 11 15:06:37 CEST 2024,URN="urn:local:.:pg-i2kxaah","Isoelectric Point"=5.381298065185547,"% Basic Amino Acids"=8.79%,"% AT-rich Amino Acids"=22.48%,"% Charged Amino Acids"=17.70%,db_xref="taxon:2508192",Organism="Escherichia phage vB_EcoM_WFH","Path (Imported From)"="C:\Users\Alexander Harms\Downloads","% GC-rich Amino Acids"=29.84%,Accession="NC_048194.1","Molecular Weight (kDa)"=82.73610088000022,"# Nucleotide Sequences With Quality"=0,Topology="linear","Charge at pH 7"=-8.474919384349693,"% Polar Uncharged Amino Acids"=32.82%,"Molecule Type"="AA"]:0.00259337):0.0078087):0.01510772,Escherichia_phage_WFC___tail_fiber_protein_CDS_translation[&Organism="Escherichia phage vB_EcoM_WFC","Genetic Code"="Bacterial",Taxonomy="Viruses; Duplodnaviria; Heunggongvirae; Uroviricota; Caudoviricetes; Wifcevirus; Wifcevirus WFC"]:0.03510493):0.16665891,(Escherichia_virus_SkaterBoy[&Organism="Escherichia_virus_Luc14","Genetic Code"="Bacterial",Taxonomy="Viruses; Duplodnaviria; Heunggongvirae; Uroviricota; Caudoviricetes; Kuravirus"]:0.0295719,Escherichia_virus_LorandFenyves[&Organism="Escherichia_virus_YS13","Genetic Code"="Bacterial",Taxonomy="Viruses; Duplodnaviria; Heunggongvirae; Uroviricota; Caudoviricetes; Kuravirus"]:0.04204369):0.1900521):0.26359654,((((Escherichia_virus_AnnaHegner[&Organism="Escherichia_virus_EP1","Genetic Code"="Bacterial",Taxonomy="Viruses; Duplodnaviria; Heunggongvirae; Uroviricota; Caudoviricetes; Kuravirus"]:0.00644617,Escherichia_virus_ManiMatter[&Organism="Escherichia_virus_NN16_09","Genetic Code"="Bacterial",Taxonomy="Viruses; Duplodnaviria; Heunggongvirae; Uroviricota; Caudoviricetes; Kuravirus"]:0.1088706):0.01369243,Escherichia_virus_OliverMaurmann[&Organism="Escherichia_virus_NN16_04","Genetic Code"="Bacterial",Taxonomy="Viruses; Duplodnaviria; Heunggongvirae; Uroviricota; Caudoviricetes; Kuravirus"]:0.01304892):0.18953438,Tequintavirus_IrisVonRoten_distal_tail_fiber_protein[&Organism="Escherichia virus IrisVonRoten","Genetic Code"="Bacterial",Taxonomy="Viruses; Duplodnaviria; Heunggongvirae; Uroviricota; Caudoviricetes; Caudovirales; Demerecviridae; Markadamsvirinae; Tequintavirus; unclassified Tequintavirus"]:0.32768167):0.13402202,(Escherichia_virus_VerenaGrendelmeier[&Organism="Escherichia_virus_YS2","Genetic Code"="Bacterial",Taxonomy="Viruses; Duplodnaviria; Heunggongvirae; Uroviricota; Caudoviricetes; Wifcevirus"]:0.0210163,(Escherichia_virus_HansTraber[&Organism="Escherichia_virus_NG4w","Genetic Code"="Bacterial",Taxonomy="Viruses; Duplodnaviria; Heunggongvirae; Uroviricota; Caudoviricetes; Wifcevirus"]:0.0029543,Escherichia_virus_HermannAdler[&Organism="Escherichia_virus_DMS14","Genetic Code"="Bacterial",Taxonomy="Viruses; Duplodnaviria; Heunggongvirae; Uroviricota; Caudoviricetes; Wifcevirus"]:0.00175218):0.00179086):0.39496044):0.06617381):0.49415517,(((((((Escherichia_phage_EcoN5___tail_fibers_protein_CDS_translation[&Organism="Escherichia phage vB_EcoP_EcoN5","Genetic Code"="Bacterial",Taxonomy="Viruses; Duplodnaviria; Heunggongvirae; Uroviricota; Caudoviricetes; Caudovirales; Podoviridae; Kuravirus; unclassified Kuravirus"]:0.0,Escherichia_virus_phiEco32___bacterial_surface_protein_CDS_translation[&Organism="Escherichia virus phiEco32","Genetic Code"="Bacterial",Taxonomy="Viruses; Duplodnaviria; Heunggongvirae; Uroviricota; Caudoviricetes; Caudovirales; Podoviridae; Kuravirus"]:0.0):0.00160183,Escherichia_phage_NJ01___bacterial_surface_protein_CDS_translation[&Organism="Escherichia phage NJ01","Genetic Code"="Bacterial",Taxonomy="Viruses; Duplodnaviria; Heunggongvirae; Uroviricota; Caudoviricetes; Caudovirales; Podoviridae; Kuravirus"]:0.00195089):0.00201968,Escherichia_phage_MN05___hypothetical_protein_CDS_translation[&Organism="Escherichia phage MN05","Genetic Code"="Bacterial",Taxonomy="Viruses; Duplodnaviria; Heunggongvirae; Uroviricota; Caudoviricetes; Caudovirales; Podoviridae; Kuravirus; unclassified Kuravirus"]:0.0053055):0.04247531,Escherichia_phage_EP335___putative_tail_fiber_protein_CDS_translation[&Organism="Escherichia phage EP335","Genetic Code"="Bacterial",Taxonomy="Viruses; Duplodnaviria; Heunggongvirae; Uroviricota; Caudoviricetes; Caudovirales; Podoviridae; Kuravirus; unclassified Kuravirus"]:0.04897129):0.01907809,Escherichia_phage_ECBP2___cell_adhesion_domain_protein_CDS_translation[&Organism="Escherichia phage ECBP2","Genetic Code"="Bacterial",Taxonomy="Viruses; Duplodnaviria; Heunggongvirae; Uroviricota; Caudoviricetes; Caudovirales; Podoviridae; Kuravirus"]:0.06782904):0.02414548,Escherichia_phage_ES17___ChW_repeats_and_cell_adhesion_domain_containing_protein_CDS_translation[&Organism="Escherichia phage ES17","Genetic Code"="Bacterial",Taxonomy="Viruses; Duplodnaviria; Heunggongvirae; Uroviricota; Caudoviricetes; Caudovirales; Podoviridae; Kuravirus; unclassified Kuravirus"]:0.09140667):0.90859333,(Escherichia_phage_FEC19___tail_fiber_protein_CDS_translation[&Organism="Escherichia phage FEC19","Genetic Code"="Bacterial",Taxonomy="Viruses; Duplodnaviria; Heunggongvirae; Uroviricota; Caudoviricetes; Wifcevirus; Wifcevirus FEC19"]:0.46516795,Escherichia_virus_KarlSchell[&Organism="Escherichia_virus_NN16_18","Genetic Code"="Bacterial",Taxonomy="Viruses; Duplodnaviria; Heunggongvirae; Uroviricota; Caudoviricetes; Kuravirus"]:0.46516795):0.53483205):0.04075041):0.88589681,Escherichia_virus_StefiGeyer[&Organism="Escherichia_virus_NN16_21","Genetic Code"="Bacterial",Taxonomy="Viruses; Duplodnaviria; Heunggongvirae; Uroviricota; Caudoviricetes; Kuravirus"]:0.07983461,Escherichia_virus_JacquesWildberger[&Organism="Escherichia_virus_NN16_24","Genetic Code"="Bacterial",Taxonomy="Viruses; Duplodnaviria; Heunggongvirae; Uroviricota; Caudoviricetes; Kuravirus"]:0.06784445);
	tree bootstrap_14 = [&U] (((((((Escherichia_virus_ManiWeber[&Organism="Escherichia_virus_EB17","Genetic Code"="Bacterial",Taxonomy="Viruses; Duplodnaviria; Heunggongvirae; Uroviricota; Caudoviricetes; Wifcevirus"]:0.0047692,Shigella_phage_CWP003___putative_tail_fiber_protein_CDS_translation[&Organism="Shigella phage CWP003","Genetic Code"="Bacterial",Taxonomy="Viruses; Duplodnaviria; Heunggongvirae; Uroviricota; Caudoviricetes; Wifcevirus"]:0.04201629):0.00229259,Escherichia_phage_WFH___tail_fiber_protein_CDS_translation[&"% Acidic Amino Acids"=8.91%,"% Hydrophobic Amino Acids"=51.16%,"Genetic Code"="Bacterial",Description="Escherichia phage vB_EcoM_WFH, complete genome",Modified=Fri Oct 18 00:18:22 CEST 2024,Taxonomy="Viruses; Duplodnaviria; Heunggongvirae; Uroviricota; Caudoviricetes; Wifcevirus; Wifcevirus WFH","Extinction Coefficient"=123775.0,"Filename (Imported From)"="refs_wifce.gb",Created=Sun Aug 11 15:06:37 CEST 2024,URN="urn:local:.:pg-i2kxaah","Isoelectric Point"=5.381298065185547,"% Basic Amino Acids"=8.79%,"% AT-rich Amino Acids"=22.48%,"% Charged Amino Acids"=17.70%,db_xref="taxon:2508192",Organism="Escherichia phage vB_EcoM_WFH","Path (Imported From)"="C:\Users\Alexander Harms\Downloads","% GC-rich Amino Acids"=29.84%,Accession="NC_048194.1","Molecular Weight (kDa)"=82.73610088000022,"# Nucleotide Sequences With Quality"=0,Topology="linear","Charge at pH 7"=-8.474919384349693,"% Polar Uncharged Amino Acids"=32.82%,"Molecule Type"="AA"]:0.0112389):0.01633181,Escherichia_phage_WFC___tail_fiber_protein_CDS_translation[&Organism="Escherichia phage vB_EcoM_WFC","Genetic Code"="Bacterial",Taxonomy="Viruses; Duplodnaviria; Heunggongvirae; Uroviricota; Caudoviricetes; Wifcevirus; Wifcevirus WFC"]:0.01606777):0.17865943,(Escherichia_virus_LorandFenyves[&Organism="Escherichia_virus_YS13","Genetic Code"="Bacterial",Taxonomy="Viruses; Duplodnaviria; Heunggongvirae; Uroviricota; Caudoviricetes; Kuravirus"]:0.03837276,Escherichia_virus_SkaterBoy[&Organism="Escherichia_virus_Luc14","Genetic Code"="Bacterial",Taxonomy="Viruses; Duplodnaviria; Heunggongvirae; Uroviricota; Caudoviricetes; Kuravirus"]:0.05078976):0.10625643):0.43920657,(((Escherichia_virus_HermannAdler[&Organism="Escherichia_virus_DMS14","Genetic Code"="Bacterial",Taxonomy="Viruses; Duplodnaviria; Heunggongvirae; Uroviricota; Caudoviricetes; Wifcevirus"]:0.00130885,Escherichia_virus_HansTraber[&Organism="Escherichia_virus_NG4w","Genetic Code"="Bacterial",Taxonomy="Viruses; Duplodnaviria; Heunggongvirae; Uroviricota; Caudoviricetes; Wifcevirus"]:0.00310668):0.02865168,Escherichia_virus_VerenaGrendelmeier[&Organism="Escherichia_virus_YS2","Genetic Code"="Bacterial",Taxonomy="Viruses; Duplodnaviria; Heunggongvirae; Uroviricota; Caudoviricetes; Wifcevirus"]:0.00981495):0.30661896,(((Escherichia_virus_OliverMaurmann[&Organism="Escherichia_virus_NN16_04","Genetic Code"="Bacterial",Taxonomy="Viruses; Duplodnaviria; Heunggongvirae; Uroviricota; Caudoviricetes; Kuravirus"]:0.01676253,Escherichia_virus_AnnaHegner[&Organism="Escherichia_virus_EP1","Genetic Code"="Bacterial",Taxonomy="Viruses; Duplodnaviria; Heunggongvirae; Uroviricota; Caudoviricetes; Kuravirus"]:0.01437429):0.00244267,Escherichia_virus_ManiMatter[&Organism="Escherichia_virus_NN16_09","Genetic Code"="Bacterial",Taxonomy="Viruses; Duplodnaviria; Heunggongvirae; Uroviricota; Caudoviricetes; Kuravirus"]:0.08795273):0.15044927,Tequintavirus_IrisVonRoten_distal_tail_fiber_protein[&Organism="Escherichia virus IrisVonRoten","Genetic Code"="Bacterial",Taxonomy="Viruses; Duplodnaviria; Heunggongvirae; Uroviricota; Caudoviricetes; Caudovirales; Demerecviridae; Markadamsvirinae; Tequintavirus; unclassified Tequintavirus"]:0.3738819):0.13567438):0.25282073):0.27356943,(((Escherichia_phage_ES17___ChW_repeats_and_cell_adhesion_domain_containing_protein_CDS_translation[&Organism="Escherichia phage ES17","Genetic Code"="Bacterial",Taxonomy="Viruses; Duplodnaviria; Heunggongvirae; Uroviricota; Caudoviricetes; Caudovirales; Podoviridae; Kuravirus; unclassified Kuravirus"]:0.04782277,(((Escherichia_phage_MN05___hypothetical_protein_CDS_translation[&Organism="Escherichia phage MN05","Genetic Code"="Bacterial",Taxonomy="Viruses; Duplodnaviria; Heunggongvirae; Uroviricota; Caudoviricetes; Caudovirales; Podoviridae; Kuravirus; unclassified Kuravirus"]:0.0,Escherichia_phage_NJ01___bacterial_surface_protein_CDS_translation[&Organism="Escherichia phage NJ01","Genetic Code"="Bacterial",Taxonomy="Viruses; Duplodnaviria; Heunggongvirae; Uroviricota; Caudoviricetes; Caudovirales; Podoviridae; Kuravirus"]:0.0):0.00517451,(Escherichia_phage_EcoN5___tail_fibers_protein_CDS_translation[&Organism="Escherichia phage vB_EcoP_EcoN5","Genetic Code"="Bacterial",Taxonomy="Viruses; Duplodnaviria; Heunggongvirae; Uroviricota; Caudoviricetes; Caudovirales; Podoviridae; Kuravirus; unclassified Kuravirus"]:0.0018397,Escherichia_virus_phiEco32___bacterial_surface_protein_CDS_translation[&Organism="Escherichia virus phiEco32","Genetic Code"="Bacterial",Taxonomy="Viruses; Duplodnaviria; Heunggongvirae; Uroviricota; Caudoviricetes; Caudovirales; Podoviridae; Kuravirus"]:0.00167557):0.00217548):0.01762467,Escherichia_phage_EP335___putative_tail_fiber_protein_CDS_translation[&Organism="Escherichia phage EP335","Genetic Code"="Bacterial",Taxonomy="Viruses; Duplodnaviria; Heunggongvirae; Uroviricota; Caudoviricetes; Caudovirales; Podoviridae; Kuravirus; unclassified Kuravirus"]:0.02360955):0.02225485):0.01224963,Escherichia_phage_ECBP2___cell_adhesion_domain_protein_CDS_translation[&Organism="Escherichia phage ECBP2","Genetic Code"="Bacterial",Taxonomy="Viruses; Duplodnaviria; Heunggongvirae; Uroviricota; Caudoviricetes; Caudovirales; Podoviridae; Kuravirus"]:0.05839668):0.94160332,(Escherichia_virus_KarlSchell[&Organism="Escherichia_virus_NN16_18","Genetic Code"="Bacterial",Taxonomy="Viruses; Duplodnaviria; Heunggongvirae; Uroviricota; Caudoviricetes; Kuravirus"]:0.49667903,Escherichia_phage_FEC19___tail_fiber_protein_CDS_translation[&Organism="Escherichia phage FEC19","Genetic Code"="Bacterial",Taxonomy="Viruses; Duplodnaviria; Heunggongvirae; Uroviricota; Caudoviricetes; Wifcevirus; Wifcevirus FEC19"]:0.49667903):0.50332097):0.10241625):0.8029424,Escherichia_virus_JacquesWildberger[&Organism="Escherichia_virus_NN16_24","Genetic Code"="Bacterial",Taxonomy="Viruses; Duplodnaviria; Heunggongvirae; Uroviricota; Caudoviricetes; Kuravirus"]:0.10917378,Escherichia_virus_StefiGeyer[&Organism="Escherichia_virus_NN16_21","Genetic Code"="Bacterial",Taxonomy="Viruses; Duplodnaviria; Heunggongvirae; Uroviricota; Caudoviricetes; Kuravirus"]:0.08352333);
	tree bootstrap_15 = [&U] (((((Escherichia_phage_WFC___tail_fiber_protein_CDS_translation[&Organism="Escherichia phage vB_EcoM_WFC","Genetic Code"="Bacterial",Taxonomy="Viruses; Duplodnaviria; Heunggongvirae; Uroviricota; Caudoviricetes; Wifcevirus; Wifcevirus WFC"]:0.04505931,((Escherichia_virus_ManiWeber[&Organism="Escherichia_virus_EB17","Genetic Code"="Bacterial",Taxonomy="Viruses; Duplodnaviria; Heunggongvirae; Uroviricota; Caudoviricetes; Wifcevirus"]:0.0020094,Escherichia_phage_WFH___tail_fiber_protein_CDS_translation[&"% Acidic Amino Acids"=8.91%,"% Hydrophobic Amino Acids"=51.16%,"Genetic Code"="Bacterial",Description="Escherichia phage vB_EcoM_WFH, complete genome",Modified=Fri Oct 18 00:18:22 CEST 2024,Taxonomy="Viruses; Duplodnaviria; Heunggongvirae; Uroviricota; Caudoviricetes; Wifcevirus; Wifcevirus WFH","Extinction Coefficient"=123775.0,"Filename (Imported From)"="refs_wifce.gb",Created=Sun Aug 11 15:06:37 CEST 2024,URN="urn:local:.:pg-i2kxaah","Isoelectric Point"=5.381298065185547,"% Basic Amino Acids"=8.79%,"% AT-rich Amino Acids"=22.48%,"% Charged Amino Acids"=17.70%,db_xref="taxon:2508192",Organism="Escherichia phage vB_EcoM_WFH","Path (Imported From)"="C:\Users\Alexander Harms\Downloads","% GC-rich Amino Acids"=29.84%,Accession="NC_048194.1","Molecular Weight (kDa)"=82.73610088000022,"# Nucleotide Sequences With Quality"=0,Topology="linear","Charge at pH 7"=-8.474919384349693,"% Polar Uncharged Amino Acids"=32.82%,"Molecule Type"="AA"]:0.01516621):0.01027066,Shigella_phage_CWP003___putative_tail_fiber_protein_CDS_translation[&Organism="Shigella phage CWP003","Genetic Code"="Bacterial",Taxonomy="Viruses; Duplodnaviria; Heunggongvirae; Uroviricota; Caudoviricetes; Wifcevirus"]:0.02327703):0.0074705):0.14412985,(Escherichia_virus_LorandFenyves[&Organism="Escherichia_virus_YS13","Genetic Code"="Bacterial",Taxonomy="Viruses; Duplodnaviria; Heunggongvirae; Uroviricota; Caudoviricetes; Kuravirus"]:0.04694672,Escherichia_virus_SkaterBoy[&Organism="Escherichia_virus_Luc14","Genetic Code"="Bacterial",Taxonomy="Viruses; Duplodnaviria; Heunggongvirae; Uroviricota; Caudoviricetes; Kuravirus"]:0.04646486):0.15060737):0.38734551,(((Escherichia_virus_ManiMatter[&Organism="Escherichia_virus_NN16_09","Genetic Code"="Bacterial",Taxonomy="Viruses; Duplodnaviria; Heunggongvirae; Uroviricota; Caudoviricetes; Kuravirus"]:0.09490904,(Escherichia_virus_AnnaHegner[&Organism="Escherichia_virus_EP1","Genetic Code"="Bacterial",Taxonomy="Viruses; Duplodnaviria; Heunggongvirae; Uroviricota; Caudoviricetes; Kuravirus"]:0.02069336,Escherichia_virus_OliverMaurmann[&Organism="Escherichia_virus_NN16_04","Genetic Code"="Bacterial",Taxonomy="Viruses; Duplodnaviria; Heunggongvirae; Uroviricota; Caudoviricetes; Kuravirus"]:0.02434011):0.02088164):0.1488988,Tequintavirus_IrisVonRoten_distal_tail_fiber_protein[&Organism="Escherichia virus IrisVonRoten","Genetic Code"="Bacterial",Taxonomy="Viruses; Duplodnaviria; Heunggongvirae; Uroviricota; Caudoviricetes; Caudovirales; Demerecviridae; Markadamsvirinae; Tequintavirus; unclassified Tequintavirus"]:0.36515053):0.08513885,(Escherichia_virus_VerenaGrendelmeier[&Organism="Escherichia_virus_YS2","Genetic Code"="Bacterial",Taxonomy="Viruses; Duplodnaviria; Heunggongvirae; Uroviricota; Caudoviricetes; Wifcevirus"]:0.01121947,(Escherichia_virus_HermannAdler[&Organism="Escherichia_virus_DMS14","Genetic Code"="Bacterial",Taxonomy="Viruses; Duplodnaviria; Heunggongvirae; Uroviricota; Caudoviricetes; Wifcevirus"]:0.00146517,Escherichia_virus_HansTraber[&Organism="Escherichia_virus_NG4w","Genetic Code"="Bacterial",Taxonomy="Viruses; Duplodnaviria; Heunggongvirae; Uroviricota; Caudoviricetes; Wifcevirus"]:0.00295036):0.01413631):0.33717559):0.18851352):0.24641572,((((Escherichia_phage_EP335___putative_tail_fiber_protein_CDS_translation[&Organism="Escherichia phage EP335","Genetic Code"="Bacterial",Taxonomy="Viruses; Duplodnaviria; Heunggongvirae; Uroviricota; Caudoviricetes; Caudovirales; Podoviridae; Kuravirus; unclassified Kuravirus"]:0.03581891,((Escherichia_phage_MN05___hypothetical_protein_CDS_translation[&Organism="Escherichia phage MN05","Genetic Code"="Bacterial",Taxonomy="Viruses; Duplodnaviria; Heunggongvirae; Uroviricota; Caudoviricetes; Caudovirales; Podoviridae; Kuravirus; unclassified Kuravirus"]:0.00220009,Escherichia_phage_NJ01___bacterial_surface_protein_CDS_translation[&Organism="Escherichia phage NJ01","Genetic Code"="Bacterial",Taxonomy="Viruses; Duplodnaviria; Heunggongvirae; Uroviricota; Caudoviricetes; Caudovirales; Podoviridae; Kuravirus"]:0.00129063):0.00123802,(Escherichia_phage_EcoN5___tail_fibers_protein_CDS_translation[&Organism="Escherichia phage vB_EcoP_EcoN5","Genetic Code"="Bacterial",Taxonomy="Viruses; Duplodnaviria; Heunggongvirae; Uroviricota; Caudoviricetes; Caudovirales; Podoviridae; Kuravirus; unclassified Kuravirus"]:0.0,Escherichia_virus_phiEco32___bacterial_surface_protein_CDS_translation[&Organism="Escherichia virus phiEco32","Genetic Code"="Bacterial",Taxonomy="Viruses; Duplodnaviria; Heunggongvirae; Uroviricota; Caudoviricetes; Caudovirales; Podoviridae; Kuravirus"]:0.0):0.00192121):0.0313878):0.01099008,Escherichia_phage_ECBP2___cell_adhesion_domain_protein_CDS_translation[&Organism="Escherichia phage ECBP2","Genetic Code"="Bacterial",Taxonomy="Viruses; Duplodnaviria; Heunggongvirae; Uroviricota; Caudoviricetes; Caudovirales; Podoviridae; Kuravirus"]:0.0476195):0.02820369,Escherichia_phage_ES17___ChW_repeats_and_cell_adhesion_domain_containing_protein_CDS_translation[&Organism="Escherichia phage ES17","Genetic Code"="Bacterial",Taxonomy="Viruses; Duplodnaviria; Heunggongvirae; Uroviricota; Caudoviricetes; Caudovirales; Podoviridae; Kuravirus; unclassified Kuravirus"]:0.07463356):0.92663584,(Escherichia_virus_KarlSchell[&Organism="Escherichia_virus_NN16_18","Genetic Code"="Bacterial",Taxonomy="Viruses; Duplodnaviria; Heunggongvirae; Uroviricota; Caudoviricetes; Kuravirus"]:0.34621258,Escherichia_phage_FEC19___tail_fiber_protein_CDS_translation[&Organism="Escherichia phage FEC19","Genetic Code"="Bacterial",Taxonomy="Viruses; Duplodnaviria; Heunggongvirae; Uroviricota; Caudoviricetes; Wifcevirus; Wifcevirus FEC19"]:0.34958134):0.6508418):0.19036609):0.74193242,Escherichia_virus_JacquesWildberger[&Organism="Escherichia_virus_NN16_24","Genetic Code"="Bacterial",Taxonomy="Viruses; Duplodnaviria; Heunggongvirae; Uroviricota; Caudoviricetes; Kuravirus"]:0.0571505,Escherichia_virus_StefiGeyer[&Organism="Escherichia_virus_NN16_21","Genetic Code"="Bacterial",Taxonomy="Viruses; Duplodnaviria; Heunggongvirae; Uroviricota; Caudoviricetes; Kuravirus"]:0.08331036);
	tree bootstrap_16 = [&U] (((((Escherichia_phage_WFC___tail_fiber_protein_CDS_translation[&Organism="Escherichia phage vB_EcoM_WFC","Genetic Code"="Bacterial",Taxonomy="Viruses; Duplodnaviria; Heunggongvirae; Uroviricota; Caudoviricetes; Wifcevirus; Wifcevirus WFC"]:0.0441374,((Escherichia_phage_WFH___tail_fiber_protein_CDS_translation[&"% Acidic Amino Acids"=8.91%,"% Hydrophobic Amino Acids"=51.16%,"Genetic Code"="Bacterial",Description="Escherichia phage vB_EcoM_WFH, complete genome",Modified=Fri Oct 18 00:18:22 CEST 2024,Taxonomy="Viruses; Duplodnaviria; Heunggongvirae; Uroviricota; Caudoviricetes; Wifcevirus; Wifcevirus WFH","Extinction Coefficient"=123775.0,"Filename (Imported From)"="refs_wifce.gb",Created=Sun Aug 11 15:06:37 CEST 2024,URN="urn:local:.:pg-i2kxaah","Isoelectric Point"=5.381298065185547,"% Basic Amino Acids"=8.79%,"% AT-rich Amino Acids"=22.48%,"% Charged Amino Acids"=17.70%,db_xref="taxon:2508192",Organism="Escherichia phage vB_EcoM_WFH","Path (Imported From)"="C:\Users\Alexander Harms\Downloads","% GC-rich Amino Acids"=29.84%,Accession="NC_048194.1","Molecular Weight (kDa)"=82.73610088000022,"# Nucleotide Sequences With Quality"=0,Topology="linear","Charge at pH 7"=-8.474919384349693,"% Polar Uncharged Amino Acids"=32.82%,"Molecule Type"="AA"]:0.02178191,Escherichia_virus_ManiWeber[&Organism="Escherichia_virus_EB17","Genetic Code"="Bacterial",Taxonomy="Viruses; Duplodnaviria; Heunggongvirae; Uroviricota; Caudoviricetes; Wifcevirus"]:0.00466992):0.01311972,Shigella_phage_CWP003___putative_tail_fiber_protein_CDS_translation[&Organism="Shigella phage CWP003","Genetic Code"="Bacterial",Taxonomy="Viruses; Duplodnaviria; Heunggongvirae; Uroviricota; Caudoviricetes; Wifcevirus"]:0.01997489):0.01224026):0.11105247,(Escherichia_virus_LorandFenyves[&Organism="Escherichia_virus_YS13","Genetic Code"="Bacterial",Taxonomy="Viruses; Duplodnaviria; Heunggongvirae; Uroviricota; Caudoviricetes; Kuravirus"]:0.03842242,Escherichia_virus_SkaterBoy[&Organism="Escherichia_virus_Luc14","Genetic Code"="Bacterial",Taxonomy="Viruses; Duplodnaviria; Heunggongvirae; Uroviricota; Caudoviricetes; Kuravirus"]:0.04823118):0.14981038):0.35700827,((Escherichia_virus_VerenaGrendelmeier[&Organism="Escherichia_virus_YS2","Genetic Code"="Bacterial",Taxonomy="Viruses; Duplodnaviria; Heunggongvirae; Uroviricota; Caudoviricetes; Wifcevirus"]:0.00801992,(Escherichia_virus_HermannAdler[&Organism="Escherichia_virus_DMS14","Genetic Code"="Bacterial",Taxonomy="Viruses; Duplodnaviria; Heunggongvirae; Uroviricota; Caudoviricetes; Wifcevirus"]:0.00238259,Escherichia_virus_HansTraber[&Organism="Escherichia_virus_NG4w","Genetic Code"="Bacterial",Taxonomy="Viruses; Duplodnaviria; Heunggongvirae; Uroviricota; Caudoviricetes; Wifcevirus"]:0.0063531):0.01294494):0.25175958,(((Escherichia_virus_AnnaHegner[&Organism="Escherichia_virus_EP1","Genetic Code"="Bacterial",Taxonomy="Viruses; Duplodnaviria; Heunggongvirae; Uroviricota; Caudoviricetes; Kuravirus"]:0.00767192,Escherichia_virus_OliverMaurmann[&Organism="Escherichia_virus_NN16_04","Genetic Code"="Bacterial",Taxonomy="Viruses; Duplodnaviria; Heunggongvirae; Uroviricota; Caudoviricetes; Kuravirus"]:0.01552246):0.06272567,Escherichia_virus_ManiMatter[&Organism="Escherichia_virus_NN16_09","Genetic Code"="Bacterial",Taxonomy="Viruses; Duplodnaviria; Heunggongvirae; Uroviricota; Caudoviricetes; Kuravirus"]:0.04909481):0.14471057,Tequintavirus_IrisVonRoten_distal_tail_fiber_protein[&Organism="Escherichia virus IrisVonRoten","Genetic Code"="Bacterial",Taxonomy="Viruses; Duplodnaviria; Heunggongvirae; Uroviricota; Caudoviricetes; Caudovirales; Demerecviridae; Markadamsvirinae; Tequintavirus; unclassified Tequintavirus"]:0.223603):0.19943311):0.36128824):0.20013924,(((((Escherichia_virus_phiEco32___bacterial_surface_protein_CDS_translation[&Organism="Escherichia virus phiEco32","Genetic Code"="Bacterial",Taxonomy="Viruses; Duplodnaviria; Heunggongvirae; Uroviricota; Caudoviricetes; Caudovirales; Podoviridae; Kuravirus"]:0.00166185,Escherichia_phage_EcoN5___tail_fibers_protein_CDS_translation[&Organism="Escherichia phage vB_EcoP_EcoN5","Genetic Code"="Bacterial",Taxonomy="Viruses; Duplodnaviria; Heunggongvirae; Uroviricota; Caudoviricetes; Caudovirales; Podoviridae; Kuravirus; unclassified Kuravirus"]:0.001769):0.00447461,(Escherichia_phage_NJ01___bacterial_surface_protein_CDS_translation[&Organism="Escherichia phage NJ01","Genetic Code"="Bacterial",Taxonomy="Viruses; Duplodnaviria; Heunggongvirae; Uroviricota; Caudoviricetes; Caudovirales; Podoviridae; Kuravirus"]:0.00252236,Escherichia_phage_MN05___hypothetical_protein_CDS_translation[&Organism="Escherichia phage MN05","Genetic Code"="Bacterial",Taxonomy="Viruses; Duplodnaviria; Heunggongvirae; Uroviricota; Caudoviricetes; Caudovirales; Podoviridae; Kuravirus; unclassified Kuravirus"]:0.00435177):0.00529118):0.03357645,(Escherichia_phage_ECBP2___cell_adhesion_domain_protein_CDS_translation[&Organism="Escherichia phage ECBP2","Genetic Code"="Bacterial",Taxonomy="Viruses; Duplodnaviria; Heunggongvirae; Uroviricota; Caudoviricetes; Caudovirales; Podoviridae; Kuravirus"]:0.03517727,Escherichia_phage_EP335___putative_tail_fiber_protein_CDS_translation[&Organism="Escherichia phage EP335","Genetic Code"="Bacterial",Taxonomy="Viruses; Duplodnaviria; Heunggongvirae; Uroviricota; Caudoviricetes; Caudovirales; Podoviridae; Kuravirus; unclassified Kuravirus"]:0.03779301):0.00588267):0.03751441,Escherichia_phage_ES17___ChW_repeats_and_cell_adhesion_domain_containing_protein_CDS_translation[&Organism="Escherichia phage ES17","Genetic Code"="Bacterial",Taxonomy="Viruses; Duplodnaviria; Heunggongvirae; Uroviricota; Caudoviricetes; Caudovirales; Podoviridae; Kuravirus; unclassified Kuravirus"]:0.07921807):0.92081076,(Escherichia_phage_FEC19___tail_fiber_protein_CDS_translation[&Organism="Escherichia phage FEC19","Genetic Code"="Bacterial",Taxonomy="Viruses; Duplodnaviria; Heunggongvirae; Uroviricota; Caudoviricetes; Wifcevirus; Wifcevirus FEC19"]:0.45188253,Escherichia_virus_KarlSchell[&Organism="Escherichia_virus_NN16_18","Genetic Code"="Bacterial",Taxonomy="Viruses; Duplodnaviria; Heunggongvirae; Uroviricota; Caudoviricetes; Kuravirus"]:0.45194841):0.54805571):0.25345431):0.64488609,Escherichia_virus_JacquesWildberger[&Organism="Escherichia_virus_NN16_24","Genetic Code"="Bacterial",Taxonomy="Viruses; Duplodnaviria; Heunggongvirae; Uroviricota; Caudoviricetes; Kuravirus"]:0.12185563,Escherichia_virus_StefiGeyer[&Organism="Escherichia_virus_NN16_21","Genetic Code"="Bacterial",Taxonomy="Viruses; Duplodnaviria; Heunggongvirae; Uroviricota; Caudoviricetes; Kuravirus"]:0.08721065);
	tree bootstrap_17 = [&U] (((((((Escherichia_virus_ManiWeber[&Organism="Escherichia_virus_EB17","Genetic Code"="Bacterial",Taxonomy="Viruses; Duplodnaviria; Heunggongvirae; Uroviricota; Caudoviricetes; Wifcevirus"]:0.0,Shigella_phage_CWP003___putative_tail_fiber_protein_CDS_translation[&Organism="Shigella phage CWP003","Genetic Code"="Bacterial",Taxonomy="Viruses; Duplodnaviria; Heunggongvirae; Uroviricota; Caudoviricetes; Wifcevirus"]:0.01897809):0.00835887,Escherichia_phage_WFH___tail_fiber_protein_CDS_translation[&"% Acidic Amino Acids"=8.91%,"% Hydrophobic Amino Acids"=51.16%,"Genetic Code"="Bacterial",Description="Escherichia phage vB_EcoM_WFH, complete genome",Modified=Fri Oct 18 00:18:22 CEST 2024,Taxonomy="Viruses; Duplodnaviria; Heunggongvirae; Uroviricota; Caudoviricetes; Wifcevirus; Wifcevirus WFH","Extinction Coefficient"=123775.0,"Filename (Imported From)"="refs_wifce.gb",Created=Sun Aug 11 15:06:37 CEST 2024,URN="urn:local:.:pg-i2kxaah","Isoelectric Point"=5.381298065185547,"% Basic Amino Acids"=8.79%,"% AT-rich Amino Acids"=22.48%,"% Charged Amino Acids"=17.70%,db_xref="taxon:2508192",Organism="Escherichia phage vB_EcoM_WFH","Path (Imported From)"="C:\Users\Alexander Harms\Downloads","% GC-rich Amino Acids"=29.84%,Accession="NC_048194.1","Molecular Weight (kDa)"=82.73610088000022,"# Nucleotide Sequences With Quality"=0,Topology="linear","Charge at pH 7"=-8.474919384349693,"% Polar Uncharged Amino Acids"=32.82%,"Molecule Type"="AA"]:0.000921):0.0103316,Escherichia_phage_WFC___tail_fiber_protein_CDS_translation[&Organism="Escherichia phage vB_EcoM_WFC","Genetic Code"="Bacterial",Taxonomy="Viruses; Duplodnaviria; Heunggongvirae; Uroviricota; Caudoviricetes; Wifcevirus; Wifcevirus WFC"]:0.05227684):0.20936655,(Escherichia_virus_SkaterBoy[&Organism="Escherichia_virus_Luc14","Genetic Code"="Bacterial",Taxonomy="Viruses; Duplodnaviria; Heunggongvirae; Uroviricota; Caudoviricetes; Kuravirus"]:0.06368459,Escherichia_virus_LorandFenyves[&Organism="Escherichia_virus_YS13","Genetic Code"="Bacterial",Taxonomy="Viruses; Duplodnaviria; Heunggongvirae; Uroviricota; Caudoviricetes; Kuravirus"]:0.04731661):0.12392927):0.36851037,((Tequintavirus_IrisVonRoten_distal_tail_fiber_protein[&Organism="Escherichia virus IrisVonRoten","Genetic Code"="Bacterial",Taxonomy="Viruses; Duplodnaviria; Heunggongvirae; Uroviricota; Caudoviricetes; Caudovirales; Demerecviridae; Markadamsvirinae; Tequintavirus; unclassified Tequintavirus"]:0.25311413,((Escherichia_virus_ManiMatter[&Organism="Escherichia_virus_NN16_09","Genetic Code"="Bacterial",Taxonomy="Viruses; Duplodnaviria; Heunggongvirae; Uroviricota; Caudoviricetes; Kuravirus"]:0.12001837,Escherichia_virus_OliverMaurmann[&Organism="Escherichia_virus_NN16_04","Genetic Code"="Bacterial",Taxonomy="Viruses; Duplodnaviria; Heunggongvirae; Uroviricota; Caudoviricetes; Kuravirus"]:0.0281997):0.0041477,Escherichia_virus_AnnaHegner[&Organism="Escherichia_virus_EP1","Genetic Code"="Bacterial",Taxonomy="Viruses; Duplodnaviria; Heunggongvirae; Uroviricota; Caudoviricetes; Kuravirus"]:0.01728228):0.16796655):0.17813553,((Escherichia_virus_HermannAdler[&Organism="Escherichia_virus_DMS14","Genetic Code"="Bacterial",Taxonomy="Viruses; Duplodnaviria; Heunggongvirae; Uroviricota; Caudoviricetes; Wifcevirus"]:0.0,Escherichia_virus_HansTraber[&Organism="Escherichia_virus_NG4w","Genetic Code"="Bacterial",Taxonomy="Viruses; Duplodnaviria; Heunggongvirae; Uroviricota; Caudoviricetes; Wifcevirus"]:0.01335772):0.00611881,Escherichia_virus_VerenaGrendelmeier[&Organism="Escherichia_virus_YS2","Genetic Code"="Bacterial",Taxonomy="Viruses; Duplodnaviria; Heunggongvirae; Uroviricota; Caudoviricetes; Wifcevirus"]:0.00887581):0.26022851):0.25974783):0.25245313,((((Escherichia_phage_EP335___putative_tail_fiber_protein_CDS_translation[&Organism="Escherichia phage EP335","Genetic Code"="Bacterial",Taxonomy="Viruses; Duplodnaviria; Heunggongvirae; Uroviricota; Caudoviricetes; Caudovirales; Podoviridae; Kuravirus; unclassified Kuravirus"]:0.04650097,((Escherichia_phage_MN05___hypothetical_protein_CDS_translation[&Organism="Escherichia phage MN05","Genetic Code"="Bacterial",Taxonomy="Viruses; Duplodnaviria; Heunggongvirae; Uroviricota; Caudoviricetes; Caudovirales; Podoviridae; Kuravirus; unclassified Kuravirus"]:0.0,Escherichia_phage_NJ01___bacterial_surface_protein_CDS_translation[&Organism="Escherichia phage NJ01","Genetic Code"="Bacterial",Taxonomy="Viruses; Duplodnaviria; Heunggongvirae; Uroviricota; Caudoviricetes; Caudovirales; Podoviridae; Kuravirus"]:0.0):0.00429605,(Escherichia_phage_EcoN5___tail_fibers_protein_CDS_translation[&Organism="Escherichia phage vB_EcoP_EcoN5","Genetic Code"="Bacterial",Taxonomy="Viruses; Duplodnaviria; Heunggongvirae; Uroviricota; Caudoviricetes; Caudovirales; Podoviridae; Kuravirus; unclassified Kuravirus"]:0.0,Escherichia_virus_phiEco32___bacterial_surface_protein_CDS_translation[&Organism="Escherichia virus phiEco32","Genetic Code"="Bacterial",Taxonomy="Viruses; Duplodnaviria; Heunggongvirae; Uroviricota; Caudoviricetes; Caudovirales; Podoviridae; Kuravirus"]:0.0):0.00292556):0.04041883):0.00279346,Escherichia_phage_ECBP2___cell_adhesion_domain_protein_CDS_translation[&Organism="Escherichia phage ECBP2","Genetic Code"="Bacterial",Taxonomy="Viruses; Duplodnaviria; Heunggongvirae; Uroviricota; Caudoviricetes; Caudovirales; Podoviridae; Kuravirus"]:0.04781597):0.0524043,Escherichia_phage_ES17___ChW_repeats_and_cell_adhesion_domain_containing_protein_CDS_translation[&Organism="Escherichia phage ES17","Genetic Code"="Bacterial",Taxonomy="Viruses; Duplodnaviria; Heunggongvirae; Uroviricota; Caudoviricetes; Caudovirales; Podoviridae; Kuravirus; unclassified Kuravirus"]:0.10029528):0.89970472,(Escherichia_virus_KarlSchell[&Organism="Escherichia_virus_NN16_18","Genetic Code"="Bacterial",Taxonomy="Viruses; Duplodnaviria; Heunggongvirae; Uroviricota; Caudoviricetes; Kuravirus"]:0.35211583,Escherichia_phage_FEC19___tail_fiber_protein_CDS_translation[&Organism="Escherichia phage FEC19","Genetic Code"="Bacterial",Taxonomy="Viruses; Duplodnaviria; Heunggongvirae; Uroviricota; Caudoviricetes; Wifcevirus; Wifcevirus FEC19"]:0.35211583):0.64788417):0.16123965):0.78102694,Escherichia_virus_StefiGeyer[&Organism="Escherichia_virus_NN16_21","Genetic Code"="Bacterial",Taxonomy="Viruses; Duplodnaviria; Heunggongvirae; Uroviricota; Caudoviricetes; Kuravirus"]:0.06335468,Escherichia_virus_JacquesWildberger[&Organism="Escherichia_virus_NN16_24","Genetic Code"="Bacterial",Taxonomy="Viruses; Duplodnaviria; Heunggongvirae; Uroviricota; Caudoviricetes; Kuravirus"]:0.05302836);
	tree bootstrap_18 = [&U] (((((((Escherichia_virus_AnnaHegner[&Organism="Escherichia_virus_EP1","Genetic Code"="Bacterial",Taxonomy="Viruses; Duplodnaviria; Heunggongvirae; Uroviricota; Caudoviricetes; Kuravirus"]:0.0193865,Escherichia_virus_OliverMaurmann[&Organism="Escherichia_virus_NN16_04","Genetic Code"="Bacterial",Taxonomy="Viruses; Duplodnaviria; Heunggongvirae; Uroviricota; Caudoviricetes; Kuravirus"]:0.01374263):0.04520237,Escherichia_virus_ManiMatter[&Organism="Escherichia_virus_NN16_09","Genetic Code"="Bacterial",Taxonomy="Viruses; Duplodnaviria; Heunggongvirae; Uroviricota; Caudoviricetes; Kuravirus"]:0.0264468):0.15231788,Tequintavirus_IrisVonRoten_distal_tail_fiber_protein[&Organism="Escherichia virus IrisVonRoten","Genetic Code"="Bacterial",Taxonomy="Viruses; Duplodnaviria; Heunggongvirae; Uroviricota; Caudoviricetes; Caudovirales; Demerecviridae; Markadamsvirinae; Tequintavirus; unclassified Tequintavirus"]:0.34585374):0.13797791,(Escherichia_virus_VerenaGrendelmeier[&Organism="Escherichia_virus_YS2","Genetic Code"="Bacterial",Taxonomy="Viruses; Duplodnaviria; Heunggongvirae; Uroviricota; Caudoviricetes; Wifcevirus"]:0.01219359,(Escherichia_virus_HansTraber[&Organism="Escherichia_virus_NG4w","Genetic Code"="Bacterial",Taxonomy="Viruses; Duplodnaviria; Heunggongvirae; Uroviricota; Caudoviricetes; Wifcevirus"]:0.00474842,Escherichia_virus_HermannAdler[&Organism="Escherichia_virus_DMS14","Genetic Code"="Bacterial",Taxonomy="Viruses; Duplodnaviria; Heunggongvirae; Uroviricota; Caudoviricetes; Wifcevirus"]:0.00448504):0.01567358):0.30989261):0.29550084,(((Shigella_phage_CWP003___putative_tail_fiber_protein_CDS_translation[&Organism="Shigella phage CWP003","Genetic Code"="Bacterial",Taxonomy="Viruses; Duplodnaviria; Heunggongvirae; Uroviricota; Caudoviricetes; Wifcevirus"]:0.02995728,(Escherichia_virus_ManiWeber[&Organism="Escherichia_virus_EB17","Genetic Code"="Bacterial",Taxonomy="Viruses; Duplodnaviria; Heunggongvirae; Uroviricota; Caudoviricetes; Wifcevirus"]:0.0,Escherichia_phage_WFH___tail_fiber_protein_CDS_translation[&"% Acidic Amino Acids"=8.91%,"% Hydrophobic Amino Acids"=51.16%,"Genetic Code"="Bacterial",Description="Escherichia phage vB_EcoM_WFH, complete genome",Modified=Fri Oct 18 00:18:22 CEST 2024,Taxonomy="Viruses; Duplodnaviria; Heunggongvirae; Uroviricota; Caudoviricetes; Wifcevirus; Wifcevirus WFH","Extinction Coefficient"=123775.0,"Filename (Imported From)"="refs_wifce.gb",Created=Sun Aug 11 15:06:37 CEST 2024,URN="urn:local:.:pg-i2kxaah","Isoelectric Point"=5.381298065185547,"% Basic Amino Acids"=8.79%,"% AT-rich Amino Acids"=22.48%,"% Charged Amino Acids"=17.70%,db_xref="taxon:2508192",Organism="Escherichia phage vB_EcoM_WFH","Path (Imported From)"="C:\Users\Alexander Harms\Downloads","% GC-rich Amino Acids"=29.84%,Accession="NC_048194.1","Molecular Weight (kDa)"=82.73610088000022,"# Nucleotide Sequences With Quality"=0,Topology="linear","Charge at pH 7"=-8.474919384349693,"% Polar Uncharged Amino Acids"=32.82%,"Molecule Type"="AA"]:0.04495083):0.04023543):0.0215953,Escherichia_phage_WFC___tail_fiber_protein_CDS_translation[&Organism="Escherichia phage vB_EcoM_WFC","Genetic Code"="Bacterial",Taxonomy="Viruses; Duplodnaviria; Heunggongvirae; Uroviricota; Caudoviricetes; Wifcevirus; Wifcevirus WFC"]:0.06046419):0.11248573,(Escherichia_virus_SkaterBoy[&Organism="Escherichia_virus_Luc14","Genetic Code"="Bacterial",Taxonomy="Viruses; Duplodnaviria; Heunggongvirae; Uroviricota; Caudoviricetes; Kuravirus"]:0.05419171,Escherichia_virus_LorandFenyves[&Organism="Escherichia_virus_YS13","Genetic Code"="Bacterial",Taxonomy="Viruses; Duplodnaviria; Heunggongvirae; Uroviricota; Caudoviricetes; Kuravirus"]:0.05885569):0.22042263):0.44735554):0.22975128,((Escherichia_phage_FEC19___tail_fiber_protein_CDS_translation[&Organism="Escherichia phage FEC19","Genetic Code"="Bacterial",Taxonomy="Viruses; Duplodnaviria; Heunggongvirae; Uroviricota; Caudoviricetes; Wifcevirus; Wifcevirus FEC19"]:0.41310726,Escherichia_virus_KarlSchell[&Organism="Escherichia_virus_NN16_18","Genetic Code"="Bacterial",Taxonomy="Viruses; Duplodnaviria; Heunggongvirae; Uroviricota; Caudoviricetes; Kuravirus"]:0.39519687):0.58726088,(((((Escherichia_virus_phiEco32___bacterial_surface_protein_CDS_translation[&Organism="Escherichia virus phiEco32","Genetic Code"="Bacterial",Taxonomy="Viruses; Duplodnaviria; Heunggongvirae; Uroviricota; Caudoviricetes; Caudovirales; Podoviridae; Kuravirus"]:0.0,Escherichia_phage_EcoN5___tail_fibers_protein_CDS_translation[&Organism="Escherichia phage vB_EcoP_EcoN5","Genetic Code"="Bacterial",Taxonomy="Viruses; Duplodnaviria; Heunggongvirae; Uroviricota; Caudoviricetes; Caudovirales; Podoviridae; Kuravirus; unclassified Kuravirus"]:0.0):0.00459657,(Escherichia_phage_NJ01___bacterial_surface_protein_CDS_translation[&Organism="Escherichia phage NJ01","Genetic Code"="Bacterial",Taxonomy="Viruses; Duplodnaviria; Heunggongvirae; Uroviricota; Caudoviricetes; Caudovirales; Podoviridae; Kuravirus"]:0.0,Escherichia_phage_MN05___hypothetical_protein_CDS_translation[&Organism="Escherichia phage MN05","Genetic Code"="Bacterial",Taxonomy="Viruses; Duplodnaviria; Heunggongvirae; Uroviricota; Caudoviricetes; Caudovirales; Podoviridae; Kuravirus; unclassified Kuravirus"]:0.0):0.00629595):0.02502169,Escherichia_phage_EP335___putative_tail_fiber_protein_CDS_translation[&Organism="Escherichia phage EP335","Genetic Code"="Bacterial",Taxonomy="Viruses; Duplodnaviria; Heunggongvirae; Uroviricota; Caudoviricetes; Caudovirales; Podoviridae; Kuravirus; unclassified Kuravirus"]:0.03005534):0.00902155,Escherichia_phage_ECBP2___cell_adhesion_domain_protein_CDS_translation[&Organism="Escherichia phage ECBP2","Genetic Code"="Bacterial",Taxonomy="Viruses; Duplodnaviria; Heunggongvirae; Uroviricota; Caudoviricetes; Caudovirales; Podoviridae; Kuravirus"]:0.03900873):0.02731486,Escherichia_phage_ES17___ChW_repeats_and_cell_adhesion_domain_containing_protein_CDS_translation[&Organism="Escherichia phage ES17","Genetic Code"="Bacterial",Taxonomy="Viruses; Duplodnaviria; Heunggongvirae; Uroviricota; Caudoviricetes; Caudovirales; Podoviridae; Kuravirus; unclassified Kuravirus"]:0.06645725):0.94232823):0.10818776):0.77004818,Escherichia_virus_JacquesWildberger[&Organism="Escherichia_virus_NN16_24","Genetic Code"="Bacterial",Taxonomy="Viruses; Duplodnaviria; Heunggongvirae; Uroviricota; Caudoviricetes; Kuravirus"]:0.10492777,Escherichia_virus_StefiGeyer[&Organism="Escherichia_virus_NN16_21","Genetic Code"="Bacterial",Taxonomy="Viruses; Duplodnaviria; Heunggongvirae; Uroviricota; Caudoviricetes; Kuravirus"]:0.11405985);
	tree bootstrap_19 = [&U] ((((((Shigella_phage_CWP003___putative_tail_fiber_protein_CDS_translation[&Organism="Shigella phage CWP003","Genetic Code"="Bacterial",Taxonomy="Viruses; Duplodnaviria; Heunggongvirae; Uroviricota; Caudoviricetes; Wifcevirus"]:0.0193101,(Escherichia_virus_ManiWeber[&Organism="Escherichia_virus_EB17","Genetic Code"="Bacterial",Taxonomy="Viruses; Duplodnaviria; Heunggongvirae; Uroviricota; Caudoviricetes; Wifcevirus"]:0.0,Escherichia_phage_WFH___tail_fiber_protein_CDS_translation[&"% Acidic Amino Acids"=8.91%,"% Hydrophobic Amino Acids"=51.16%,"Genetic Code"="Bacterial",Description="Escherichia phage vB_EcoM_WFH, complete genome",Modified=Fri Oct 18 00:18:22 CEST 2024,Taxonomy="Viruses; Duplodnaviria; Heunggongvirae; Uroviricota; Caudoviricetes; Wifcevirus; Wifcevirus WFH","Extinction Coefficient"=123775.0,"Filename (Imported From)"="refs_wifce.gb",Created=Sun Aug 11 15:06:37 CEST 2024,URN="urn:local:.:pg-i2kxaah","Isoelectric Point"=5.381298065185547,"% Basic Amino Acids"=8.79%,"% AT-rich Amino Acids"=22.48%,"% Charged Amino Acids"=17.70%,db_xref="taxon:2508192",Organism="Escherichia phage vB_EcoM_WFH","Path (Imported From)"="C:\Users\Alexander Harms\Downloads","% GC-rich Amino Acids"=29.84%,Accession="NC_048194.1","Molecular Weight (kDa)"=82.73610088000022,"# Nucleotide Sequences With Quality"=0,Topology="linear","Charge at pH 7"=-8.474919384349693,"% Polar Uncharged Amino Acids"=32.82%,"Molecule Type"="AA"]:0.009632):0.00532697):0.01120521,Escherichia_phage_WFC___tail_fiber_protein_CDS_translation[&Organism="Escherichia phage vB_EcoM_WFC","Genetic Code"="Bacterial",Taxonomy="Viruses; Duplodnaviria; Heunggongvirae; Uroviricota; Caudoviricetes; Wifcevirus; Wifcevirus WFC"]:0.02096504):0.1560201,(Escherichia_virus_SkaterBoy[&Organism="Escherichia_virus_Luc14","Genetic Code"="Bacterial",Taxonomy="Viruses; Duplodnaviria; Heunggongvirae; Uroviricota; Caudoviricetes; Kuravirus"]:0.06574093,Escherichia_virus_LorandFenyves[&Organism="Escherichia_virus_YS13","Genetic Code"="Bacterial",Taxonomy="Viruses; Duplodnaviria; Heunggongvirae; Uroviricota; Caudoviricetes; Kuravirus"]:0.0419954):0.16931801):0.45834438,(((Escherichia_virus_HansTraber[&Organism="Escherichia_virus_NG4w","Genetic Code"="Bacterial",Taxonomy="Viruses; Duplodnaviria; Heunggongvirae; Uroviricota; Caudoviricetes; Wifcevirus"]:0.0,Escherichia_virus_HermannAdler[&Organism="Escherichia_virus_DMS14","Genetic Code"="Bacterial",Taxonomy="Viruses; Duplodnaviria; Heunggongvirae; Uroviricota; Caudoviricetes; Wifcevirus"]:0.0):0.01624195,Escherichia_virus_VerenaGrendelmeier[&Organism="Escherichia_virus_YS2","Genetic Code"="Bacterial",Taxonomy="Viruses; Duplodnaviria; Heunggongvirae; Uroviricota; Caudoviricetes; Wifcevirus"]:0.02016554):0.37478611,(((Escherichia_virus_OliverMaurmann[&Organism="Escherichia_virus_NN16_04","Genetic Code"="Bacterial",Taxonomy="Viruses; Duplodnaviria; Heunggongvirae; Uroviricota; Caudoviricetes; Kuravirus"]:0.03754977,Escherichia_virus_AnnaHegner[&Organism="Escherichia_virus_EP1","Genetic Code"="Bacterial",Taxonomy="Viruses; Duplodnaviria; Heunggongvirae; Uroviricota; Caudoviricetes; Kuravirus"]:0.00176138):0.02801198,Escherichia_virus_ManiMatter[&Organism="Escherichia_virus_NN16_09","Genetic Code"="Bacterial",Taxonomy="Viruses; Duplodnaviria; Heunggongvirae; Uroviricota; Caudoviricetes; Kuravirus"]:0.07287333):0.14496365,Tequintavirus_IrisVonRoten_distal_tail_fiber_protein[&Organism="Escherichia virus IrisVonRoten","Genetic Code"="Bacterial",Taxonomy="Viruses; Duplodnaviria; Heunggongvirae; Uroviricota; Caudoviricetes; Caudovirales; Demerecviridae; Markadamsvirinae; Tequintavirus; unclassified Tequintavirus"]:0.3458947):0.15155616):0.29791486):0.17844579,(((((((Escherichia_phage_EcoN5___tail_fibers_protein_CDS_translation[&Organism="Escherichia phage vB_EcoP_EcoN5","Genetic Code"="Bacterial",Taxonomy="Viruses; Duplodnaviria; Heunggongvirae; Uroviricota; Caudoviricetes; Caudovirales; Podoviridae; Kuravirus; unclassified Kuravirus"]:0.0,Escherichia_phage_NJ01___bacterial_surface_protein_CDS_translation[&Organism="Escherichia phage NJ01","Genetic Code"="Bacterial",Taxonomy="Viruses; Duplodnaviria; Heunggongvirae; Uroviricota; Caudoviricetes; Caudovirales; Podoviridae; Kuravirus"]:0.0):0.00135744,Escherichia_phage_MN05___hypothetical_protein_CDS_translation[&Organism="Escherichia phage MN05","Genetic Code"="Bacterial",Taxonomy="Viruses; Duplodnaviria; Heunggongvirae; Uroviricota; Caudoviricetes; Caudovirales; Podoviridae; Kuravirus; unclassified Kuravirus"]:0.00215782):0.00306844,Escherichia_virus_phiEco32___bacterial_surface_protein_CDS_translation[&Organism="Escherichia virus phiEco32","Genetic Code"="Bacterial",Taxonomy="Viruses; Duplodnaviria; Heunggongvirae; Uroviricota; Caudoviricetes; Caudovirales; Podoviridae; Kuravirus"]:0.00397866):0.02335559,Escherichia_phage_EP335___putative_tail_fiber_protein_CDS_translation[&Organism="Escherichia phage EP335","Genetic Code"="Bacterial",Taxonomy="Viruses; Duplodnaviria; Heunggongvirae; Uroviricota; Caudoviricetes; Caudovirales; Podoviridae; Kuravirus; unclassified Kuravirus"]:0.02830434):0.01612968,Escherichia_phage_ECBP2___cell_adhesion_domain_protein_CDS_translation[&Organism="Escherichia phage ECBP2","Genetic Code"="Bacterial",Taxonomy="Viruses; Duplodnaviria; Heunggongvirae; Uroviricota; Caudoviricetes; Caudovirales; Podoviridae; Kuravirus"]:0.04407932):0.04607895,Escherichia_phage_ES17___ChW_repeats_and_cell_adhesion_domain_containing_protein_CDS_translation[&Organism="Escherichia phage ES17","Genetic Code"="Bacterial",Taxonomy="Viruses; Duplodnaviria; Heunggongvirae; Uroviricota; Caudoviricetes; Caudovirales; Podoviridae; Kuravirus; unclassified Kuravirus"]:0.09018477):0.93694087,(Escherichia_phage_FEC19___tail_fiber_protein_CDS_translation[&Organism="Escherichia phage FEC19","Genetic Code"="Bacterial",Taxonomy="Viruses; Duplodnaviria; Heunggongvirae; Uroviricota; Caudoviricetes; Wifcevirus; Wifcevirus FEC19"]:0.44120283,Escherichia_virus_KarlSchell[&Organism="Escherichia_virus_NN16_18","Genetic Code"="Bacterial",Taxonomy="Viruses; Duplodnaviria; Heunggongvirae; Uroviricota; Caudoviricetes; Kuravirus"]:0.48083373):0.51270778):0.13507067):0.76827727,Escherichia_virus_StefiGeyer[&Organism="Escherichia_virus_NN16_21","Genetic Code"="Bacterial",Taxonomy="Viruses; Duplodnaviria; Heunggongvirae; Uroviricota; Caudoviricetes; Kuravirus"]:0.08759091,Escherichia_virus_JacquesWildberger[&Organism="Escherichia_virus_NN16_24","Genetic Code"="Bacterial",Taxonomy="Viruses; Duplodnaviria; Heunggongvirae; Uroviricota; Caudoviricetes; Kuravirus"]:0.11734822);
	tree bootstrap_20 = [&U] (((((Escherichia_phage_WFC___tail_fiber_protein_CDS_translation[&Organism="Escherichia phage vB_EcoM_WFC","Genetic Code"="Bacterial",Taxonomy="Viruses; Duplodnaviria; Heunggongvirae; Uroviricota; Caudoviricetes; Wifcevirus; Wifcevirus WFC"]:0.0660696,(Shigella_phage_CWP003___putative_tail_fiber_protein_CDS_translation[&Organism="Shigella phage CWP003","Genetic Code"="Bacterial",Taxonomy="Viruses; Duplodnaviria; Heunggongvirae; Uroviricota; Caudoviricetes; Wifcevirus"]:0.01787955,(Escherichia_phage_WFH___tail_fiber_protein_CDS_translation[&"% Acidic Amino Acids"=8.91%,"% Hydrophobic Amino Acids"=51.16%,"Genetic Code"="Bacterial",Description="Escherichia phage vB_EcoM_WFH, complete genome",Modified=Fri Oct 18 00:18:22 CEST 2024,Taxonomy="Viruses; Duplodnaviria; Heunggongvirae; Uroviricota; Caudoviricetes; Wifcevirus; Wifcevirus WFH","Extinction Coefficient"=123775.0,"Filename (Imported From)"="refs_wifce.gb",Created=Sun Aug 11 15:06:37 CEST 2024,URN="urn:local:.:pg-i2kxaah","Isoelectric Point"=5.381298065185547,"% Basic Amino Acids"=8.79%,"% AT-rich Amino Acids"=22.48%,"% Charged Amino Acids"=17.70%,db_xref="taxon:2508192",Organism="Escherichia phage vB_EcoM_WFH","Path (Imported From)"="C:\Users\Alexander Harms\Downloads","% GC-rich Amino Acids"=29.84%,Accession="NC_048194.1","Molecular Weight (kDa)"=82.73610088000022,"# Nucleotide Sequences With Quality"=0,Topology="linear","Charge at pH 7"=-8.474919384349693,"% Polar Uncharged Amino Acids"=32.82%,"Molecule Type"="AA"]:0.0123382,Escherichia_virus_ManiWeber[&Organism="Escherichia_virus_EB17","Genetic Code"="Bacterial",Taxonomy="Viruses; Duplodnaviria; Heunggongvirae; Uroviricota; Caudoviricetes; Wifcevirus"]:0.00601986):0.01897562):0.00566567):0.17756712,(Escherichia_virus_SkaterBoy[&Organism="Escherichia_virus_Luc14","Genetic Code"="Bacterial",Taxonomy="Viruses; Duplodnaviria; Heunggongvirae; Uroviricota; Caudoviricetes; Kuravirus"]:0.05612234,Escherichia_virus_LorandFenyves[&Organism="Escherichia_virus_YS13","Genetic Code"="Bacterial",Taxonomy="Viruses; Duplodnaviria; Heunggongvirae; Uroviricota; Caudoviricetes; Kuravirus"]:0.04405612):0.10387965):0.33934838,((Escherichia_virus_VerenaGrendelmeier[&Organism="Escherichia_virus_YS2","Genetic Code"="Bacterial",Taxonomy="Viruses; Duplodnaviria; Heunggongvirae; Uroviricota; Caudoviricetes; Wifcevirus"]:0.0,(Escherichia_virus_HansTraber[&Organism="Escherichia_virus_NG4w","Genetic Code"="Bacterial",Taxonomy="Viruses; Duplodnaviria; Heunggongvirae; Uroviricota; Caudoviricetes; Wifcevirus"]:0.0,Escherichia_virus_HermannAdler[&Organism="Escherichia_virus_DMS14","Genetic Code"="Bacterial",Taxonomy="Viruses; Duplodnaviria; Heunggongvirae; Uroviricota; Caudoviricetes; Wifcevirus"]:0.00548113):0.02277559):0.3800723,(((Escherichia_virus_AnnaHegner[&Organism="Escherichia_virus_EP1","Genetic Code"="Bacterial",Taxonomy="Viruses; Duplodnaviria; Heunggongvirae; Uroviricota; Caudoviricetes; Kuravirus"]:0.00852625,Escherichia_virus_OliverMaurmann[&Organism="Escherichia_virus_NN16_04","Genetic Code"="Bacterial",Taxonomy="Viruses; Duplodnaviria; Heunggongvirae; Uroviricota; Caudoviricetes; Kuravirus"]:0.02524222):0.01639304,Escherichia_virus_ManiMatter[&Organism="Escherichia_virus_NN16_09","Genetic Code"="Bacterial",Taxonomy="Viruses; Duplodnaviria; Heunggongvirae; Uroviricota; Caudoviricetes; Kuravirus"]:0.06757081):0.16661765,Tequintavirus_IrisVonRoten_distal_tail_fiber_protein[&Organism="Escherichia virus IrisVonRoten","Genetic Code"="Bacterial",Taxonomy="Viruses; Duplodnaviria; Heunggongvirae; Uroviricota; Caudoviricetes; Caudovirales; Demerecviridae; Markadamsvirinae; Tequintavirus; unclassified Tequintavirus"]:0.23473852):0.16771096):0.25793069):0.18725976,(((((((Escherichia_phage_EcoN5___tail_fibers_protein_CDS_translation[&Organism="Escherichia phage vB_EcoP_EcoN5","Genetic Code"="Bacterial",Taxonomy="Viruses; Duplodnaviria; Heunggongvirae; Uroviricota; Caudoviricetes; Caudovirales; Podoviridae; Kuravirus; unclassified Kuravirus"]:0.0,Escherichia_virus_phiEco32___bacterial_surface_protein_CDS_translation[&Organism="Escherichia virus phiEco32","Genetic Code"="Bacterial",Taxonomy="Viruses; Duplodnaviria; Heunggongvirae; Uroviricota; Caudoviricetes; Caudovirales; Podoviridae; Kuravirus"]:0.0):0.00319743,Escherichia_phage_NJ01___bacterial_surface_protein_CDS_translation[&Organism="Escherichia phage NJ01","Genetic Code"="Bacterial",Taxonomy="Viruses; Duplodnaviria; Heunggongvirae; Uroviricota; Caudoviricetes; Caudovirales; Podoviridae; Kuravirus"]:0.00384616):0.00246709,Escherichia_phage_MN05___hypothetical_protein_CDS_translation[&Organism="Escherichia phage MN05","Genetic Code"="Bacterial",Taxonomy="Viruses; Duplodnaviria; Heunggongvirae; Uroviricota; Caudoviricetes; Caudovirales; Podoviridae; Kuravirus; unclassified Kuravirus"]:0.00851547):0.04362407,Escherichia_phage_EP335___putative_tail_fiber_protein_CDS_translation[&Organism="Escherichia phage EP335","Genetic Code"="Bacterial",Taxonomy="Viruses; Duplodnaviria; Heunggongvirae; Uroviricota; Caudoviricetes; Caudovirales; Podoviridae; Kuravirus; unclassified Kuravirus"]:0.05099448):0.01686006,Escherichia_phage_ECBP2___cell_adhesion_domain_protein_CDS_translation[&Organism="Escherichia phage ECBP2","Genetic Code"="Bacterial",Taxonomy="Viruses; Duplodnaviria; Heunggongvirae; Uroviricota; Caudoviricetes; Caudovirales; Podoviridae; Kuravirus"]:0.06821708):0.02737422,Escherichia_phage_ES17___ChW_repeats_and_cell_adhesion_domain_containing_protein_CDS_translation[&Organism="Escherichia phage ES17","Genetic Code"="Bacterial",Taxonomy="Viruses; Duplodnaviria; Heunggongvirae; Uroviricota; Caudoviricetes; Caudovirales; Podoviridae; Kuravirus; unclassified Kuravirus"]:0.09518071):0.94974667,(Escherichia_phage_FEC19___tail_fiber_protein_CDS_translation[&Organism="Escherichia phage FEC19","Genetic Code"="Bacterial",Taxonomy="Viruses; Duplodnaviria; Heunggongvirae; Uroviricota; Caudoviricetes; Wifcevirus; Wifcevirus FEC19"]:0.33651923,Escherichia_virus_KarlSchell[&Organism="Escherichia_virus_NN16_18","Genetic Code"="Bacterial",Taxonomy="Viruses; Duplodnaviria; Heunggongvirae; Uroviricota; Caudoviricetes; Kuravirus"]:0.28799571):0.64470024):0.20478013):0.7170378,Escherichia_virus_StefiGeyer[&Organism="Escherichia_virus_NN16_21","Genetic Code"="Bacterial",Taxonomy="Viruses; Duplodnaviria; Heunggongvirae; Uroviricota; Caudoviricetes; Kuravirus"]:0.08362882,Escherichia_virus_JacquesWildberger[&Organism="Escherichia_virus_NN16_24","Genetic Code"="Bacterial",Taxonomy="Viruses; Duplodnaviria; Heunggongvirae; Uroviricota; Caudoviricetes; Kuravirus"]:0.08201628);
	tree bootstrap_21 = [&U] ((((((Shigella_phage_CWP003___putative_tail_fiber_protein_CDS_translation[&Organism="Shigella phage CWP003","Genetic Code"="Bacterial",Taxonomy="Viruses; Duplodnaviria; Heunggongvirae; Uroviricota; Caudoviricetes; Wifcevirus"]:0.0245652,(Escherichia_phage_WFH___tail_fiber_protein_CDS_translation[&"% Acidic Amino Acids"=8.91%,"% Hydrophobic Amino Acids"=51.16%,"Genetic Code"="Bacterial",Description="Escherichia phage vB_EcoM_WFH, complete genome",Modified=Fri Oct 18 00:18:22 CEST 2024,Taxonomy="Viruses; Duplodnaviria; Heunggongvirae; Uroviricota; Caudoviricetes; Wifcevirus; Wifcevirus WFH","Extinction Coefficient"=123775.0,"Filename (Imported From)"="refs_wifce.gb",Created=Sun Aug 11 15:06:37 CEST 2024,URN="urn:local:.:pg-i2kxaah","Isoelectric Point"=5.381298065185547,"% Basic Amino Acids"=8.79%,"% AT-rich Amino Acids"=22.48%,"% Charged Amino Acids"=17.70%,db_xref="taxon:2508192",Organism="Escherichia phage vB_EcoM_WFH","Path (Imported From)"="C:\Users\Alexander Harms\Downloads","% GC-rich Amino Acids"=29.84%,Accession="NC_048194.1","Molecular Weight (kDa)"=82.73610088000022,"# Nucleotide Sequences With Quality"=0,Topology="linear","Charge at pH 7"=-8.474919384349693,"% Polar Uncharged Amino Acids"=32.82%,"Molecule Type"="AA"]:0.04366034,Escherichia_virus_ManiWeber[&Organism="Escherichia_virus_EB17","Genetic Code"="Bacterial",Taxonomy="Viruses; Duplodnaviria; Heunggongvirae; Uroviricota; Caudoviricetes; Wifcevirus"]:0.0):0.01654062):0.02569523,Escherichia_phage_WFC___tail_fiber_protein_CDS_translation[&Organism="Escherichia phage vB_EcoM_WFC","Genetic Code"="Bacterial",Taxonomy="Viruses; Duplodnaviria; Heunggongvirae; Uroviricota; Caudoviricetes; Wifcevirus; Wifcevirus WFC"]:0.01682173):0.1791379,(Escherichia_virus_SkaterBoy[&Organism="Escherichia_virus_Luc14","Genetic Code"="Bacterial",Taxonomy="Viruses; Duplodnaviria; Heunggongvirae; Uroviricota; Caudoviricetes; Kuravirus"]:0.06721325,Escherichia_virus_LorandFenyves[&Organism="Escherichia_virus_YS13","Genetic Code"="Bacterial",Taxonomy="Viruses; Duplodnaviria; Heunggongvirae; Uroviricota; Caudoviricetes; Kuravirus"]:0.02836995):0.172824):0.36424951,(((Escherichia_virus_HermannAdler[&Organism="Escherichia_virus_DMS14","Genetic Code"="Bacterial",Taxonomy="Viruses; Duplodnaviria; Heunggongvirae; Uroviricota; Caudoviricetes; Wifcevirus"]:0.0,Escherichia_virus_HansTraber[&Organism="Escherichia_virus_NG4w","Genetic Code"="Bacterial",Taxonomy="Viruses; Duplodnaviria; Heunggongvirae; Uroviricota; Caudoviricetes; Wifcevirus"]:0.0):0.00786529,Escherichia_virus_VerenaGrendelmeier[&Organism="Escherichia_virus_YS2","Genetic Code"="Bacterial",Taxonomy="Viruses; Duplodnaviria; Heunggongvirae; Uroviricota; Caudoviricetes; Wifcevirus"]:0.01889525):0.29600173,(((Escherichia_virus_OliverMaurmann[&Organism="Escherichia_virus_NN16_04","Genetic Code"="Bacterial",Taxonomy="Viruses; Duplodnaviria; Heunggongvirae; Uroviricota; Caudoviricetes; Kuravirus"]:0.01411048,Escherichia_virus_AnnaHegner[&Organism="Escherichia_virus_EP1","Genetic Code"="Bacterial",Taxonomy="Viruses; Duplodnaviria; Heunggongvirae; Uroviricota; Caudoviricetes; Kuravirus"]:0.02245886):0.01055002,Escherichia_virus_ManiMatter[&Organism="Escherichia_virus_NN16_09","Genetic Code"="Bacterial",Taxonomy="Viruses; Duplodnaviria; Heunggongvirae; Uroviricota; Caudoviricetes; Kuravirus"]:0.05048372):0.21042087,Tequintavirus_IrisVonRoten_distal_tail_fiber_protein[&Organism="Escherichia virus IrisVonRoten","Genetic Code"="Bacterial",Taxonomy="Viruses; Duplodnaviria; Heunggongvirae; Uroviricota; Caudoviricetes; Caudovirales; Demerecviridae; Markadamsvirinae; Tequintavirus; unclassified Tequintavirus"]:0.41827473):0.19262732):0.22944147):0.31570237,(((((((Escherichia_phage_NJ01___bacterial_surface_protein_CDS_translation[&Organism="Escherichia phage NJ01","Genetic Code"="Bacterial",Taxonomy="Viruses; Duplodnaviria; Heunggongvirae; Uroviricota; Caudoviricetes; Caudovirales; Podoviridae; Kuravirus"]:0.0,Escherichia_phage_EcoN5___tail_fibers_protein_CDS_translation[&Organism="Escherichia phage vB_EcoP_EcoN5","Genetic Code"="Bacterial",Taxonomy="Viruses; Duplodnaviria; Heunggongvirae; Uroviricota; Caudoviricetes; Caudovirales; Podoviridae; Kuravirus; unclassified Kuravirus"]:0.0):0.0013858,Escherichia_phage_MN05___hypothetical_protein_CDS_translation[&Organism="Escherichia phage MN05","Genetic Code"="Bacterial",Taxonomy="Viruses; Duplodnaviria; Heunggongvirae; Uroviricota; Caudoviricetes; Caudovirales; Podoviridae; Kuravirus; unclassified Kuravirus"]:0.00224431):0.00112905,Escherichia_virus_phiEco32___bacterial_surface_protein_CDS_translation[&Organism="Escherichia virus phiEco32","Genetic Code"="Bacterial",Taxonomy="Viruses; Duplodnaviria; Heunggongvirae; Uroviricota; Caudoviricetes; Caudovirales; Podoviridae; Kuravirus"]:0.00234909):0.02664688,Escherichia_phage_EP335___putative_tail_fiber_protein_CDS_translation[&Organism="Escherichia phage EP335","Genetic Code"="Bacterial",Taxonomy="Viruses; Duplodnaviria; Heunggongvirae; Uroviricota; Caudoviricetes; Caudovirales; Podoviridae; Kuravirus; unclassified Kuravirus"]:0.03017006):0.01531959,Escherichia_phage_ECBP2___cell_adhesion_domain_protein_CDS_translation[&Organism="Escherichia phage ECBP2","Genetic Code"="Bacterial",Taxonomy="Viruses; Duplodnaviria; Heunggongvirae; Uroviricota; Caudoviricetes; Caudovirales; Podoviridae; Kuravirus"]:0.04601527):0.04042931,Escherichia_phage_ES17___ChW_repeats_and_cell_adhesion_domain_containing_protein_CDS_translation[&Organism="Escherichia phage ES17","Genetic Code"="Bacterial",Taxonomy="Viruses; Duplodnaviria; Heunggongvirae; Uroviricota; Caudoviricetes; Caudovirales; Podoviridae; Kuravirus; unclassified Kuravirus"]:0.08583853):0.91758144,(Escherichia_virus_KarlSchell[&Organism="Escherichia_virus_NN16_18","Genetic Code"="Bacterial",Taxonomy="Viruses; Duplodnaviria; Heunggongvirae; Uroviricota; Caudoviricetes; Kuravirus"]:0.36142451,Escherichia_phage_FEC19___tail_fiber_protein_CDS_translation[&Organism="Escherichia phage FEC19","Genetic Code"="Bacterial",Taxonomy="Viruses; Duplodnaviria; Heunggongvirae; Uroviricota; Caudoviricetes; Wifcevirus; Wifcevirus FEC19"]:0.37767375):0.62720952):0.08413303):0.80776665,Escherichia_virus_StefiGeyer[&Organism="Escherichia_virus_NN16_21","Genetic Code"="Bacterial",Taxonomy="Viruses; Duplodnaviria; Heunggongvirae; Uroviricota; Caudoviricetes; Kuravirus"]:0.09605561,Escherichia_virus_JacquesWildberger[&Organism="Escherichia_virus_NN16_24","Genetic Code"="Bacterial",Taxonomy="Viruses; Duplodnaviria; Heunggongvirae; Uroviricota; Caudoviricetes; Kuravirus"]:0.12431303);
	tree bootstrap_22 = [&U] ((((((Shigella_phage_CWP003___putative_tail_fiber_protein_CDS_translation[&Organism="Shigella phage CWP003","Genetic Code"="Bacterial",Taxonomy="Viruses; Duplodnaviria; Heunggongvirae; Uroviricota; Caudoviricetes; Wifcevirus"]:0.03572083,(Escherichia_phage_WFH___tail_fiber_protein_CDS_translation[&"% Acidic Amino Acids"=8.91%,"% Hydrophobic Amino Acids"=51.16%,"Genetic Code"="Bacterial",Description="Escherichia phage vB_EcoM_WFH, complete genome",Modified=Fri Oct 18 00:18:22 CEST 2024,Taxonomy="Viruses; Duplodnaviria; Heunggongvirae; Uroviricota; Caudoviricetes; Wifcevirus; Wifcevirus WFH","Extinction Coefficient"=123775.0,"Filename (Imported From)"="refs_wifce.gb",Created=Sun Aug 11 15:06:37 CEST 2024,URN="urn:local:.:pg-i2kxaah","Isoelectric Point"=5.381298065185547,"% Basic Amino Acids"=8.79%,"% AT-rich Amino Acids"=22.48%,"% Charged Amino Acids"=17.70%,db_xref="taxon:2508192",Organism="Escherichia phage vB_EcoM_WFH","Path (Imported From)"="C:\Users\Alexander Harms\Downloads","% GC-rich Amino Acids"=29.84%,Accession="NC_048194.1","Molecular Weight (kDa)"=82.73610088000022,"# Nucleotide Sequences With Quality"=0,Topology="linear","Charge at pH 7"=-8.474919384349693,"% Polar Uncharged Amino Acids"=32.82%,"Molecule Type"="AA"]:0.0126931,Escherichia_virus_ManiWeber[&Organism="Escherichia_virus_EB17","Genetic Code"="Bacterial",Taxonomy="Viruses; Duplodnaviria; Heunggongvirae; Uroviricota; Caudoviricetes; Wifcevirus"]:0.00518018):0.00546409):0.02032592,Escherichia_phage_WFC___tail_fiber_protein_CDS_translation[&Organism="Escherichia phage vB_EcoM_WFC","Genetic Code"="Bacterial",Taxonomy="Viruses; Duplodnaviria; Heunggongvirae; Uroviricota; Caudoviricetes; Wifcevirus; Wifcevirus WFC"]:0.03258743):0.19609454,(Escherichia_virus_LorandFenyves[&Organism="Escherichia_virus_YS13","Genetic Code"="Bacterial",Taxonomy="Viruses; Duplodnaviria; Heunggongvirae; Uroviricota; Caudoviricetes; Kuravirus"]:0.03715219,Escherichia_virus_SkaterBoy[&Organism="Escherichia_virus_Luc14","Genetic Code"="Bacterial",Taxonomy="Viruses; Duplodnaviria; Heunggongvirae; Uroviricota; Caudoviricetes; Kuravirus"]:0.02425816):0.15863507):0.26107231,(((Escherichia_virus_ManiMatter[&Organism="Escherichia_virus_NN16_09","Genetic Code"="Bacterial",Taxonomy="Viruses; Duplodnaviria; Heunggongvirae; Uroviricota; Caudoviricetes; Kuravirus"]:0.06699389,(Escherichia_virus_OliverMaurmann[&Organism="Escherichia_virus_NN16_04","Genetic Code"="Bacterial",Taxonomy="Viruses; Duplodnaviria; Heunggongvirae; Uroviricota; Caudoviricetes; Kuravirus"]:0.01511218,Escherichia_virus_AnnaHegner[&Organism="Escherichia_virus_EP1","Genetic Code"="Bacterial",Taxonomy="Viruses; Duplodnaviria; Heunggongvirae; Uroviricota; Caudoviricetes; Kuravirus"]:0.01639139):0.01156092):0.18780402,Tequintavirus_IrisVonRoten_distal_tail_fiber_protein[&Organism="Escherichia virus IrisVonRoten","Genetic Code"="Bacterial",Taxonomy="Viruses; Duplodnaviria; Heunggongvirae; Uroviricota; Caudoviricetes; Caudovirales; Demerecviridae; Markadamsvirinae; Tequintavirus; unclassified Tequintavirus"]:0.32246734):0.07972796,((Escherichia_virus_HansTraber[&Organism="Escherichia_virus_NG4w","Genetic Code"="Bacterial",Taxonomy="Viruses; Duplodnaviria; Heunggongvirae; Uroviricota; Caudoviricetes; Wifcevirus"]:0.000806,Escherichia_virus_HermannAdler[&Organism="Escherichia_virus_DMS14","Genetic Code"="Bacterial",Taxonomy="Viruses; Duplodnaviria; Heunggongvirae; Uroviricota; Caudoviricetes; Wifcevirus"]:0.00355229):0.02052292,Escherichia_virus_VerenaGrendelmeier[&Organism="Escherichia_virus_YS2","Genetic Code"="Bacterial",Taxonomy="Viruses; Duplodnaviria; Heunggongvirae; Uroviricota; Caudoviricetes; Wifcevirus"]:0.02082002):0.3095363):0.19661507):0.33273617,(((Escherichia_phage_ECBP2___cell_adhesion_domain_protein_CDS_translation[&Organism="Escherichia phage ECBP2","Genetic Code"="Bacterial",Taxonomy="Viruses; Duplodnaviria; Heunggongvirae; Uroviricota; Caudoviricetes; Caudovirales; Podoviridae; Kuravirus"]:0.04802177,(((Escherichia_phage_NJ01___bacterial_surface_protein_CDS_translation[&Organism="Escherichia phage NJ01","Genetic Code"="Bacterial",Taxonomy="Viruses; Duplodnaviria; Heunggongvirae; Uroviricota; Caudoviricetes; Caudovirales; Podoviridae; Kuravirus"]:0.0,Escherichia_phage_MN05___hypothetical_protein_CDS_translation[&Organism="Escherichia phage MN05","Genetic Code"="Bacterial",Taxonomy="Viruses; Duplodnaviria; Heunggongvirae; Uroviricota; Caudoviricetes; Caudovirales; Podoviridae; Kuravirus; unclassified Kuravirus"]:0.0):0.00491581,(Escherichia_phage_EcoN5___tail_fibers_protein_CDS_translation[&Organism="Escherichia phage vB_EcoP_EcoN5","Genetic Code"="Bacterial",Taxonomy="Viruses; Duplodnaviria; Heunggongvirae; Uroviricota; Caudoviricetes; Caudovirales; Podoviridae; Kuravirus; unclassified Kuravirus"]:0.0017675,Escherichia_virus_phiEco32___bacterial_surface_protein_CDS_translation[&Organism="Escherichia virus phiEco32","Genetic Code"="Bacterial",Taxonomy="Viruses; Duplodnaviria; Heunggongvirae; Uroviricota; Caudoviricetes; Caudovirales; Podoviridae; Kuravirus"]:0.00176017):0.00216957):0.03090028,Escherichia_phage_EP335___putative_tail_fiber_protein_CDS_translation[&Organism="Escherichia phage EP335","Genetic Code"="Bacterial",Taxonomy="Viruses; Duplodnaviria; Heunggongvirae; Uroviricota; Caudoviricetes; Caudovirales; Podoviridae; Kuravirus; unclassified Kuravirus"]:0.03700064):0.01106122):0.01245784,Escherichia_phage_ES17___ChW_repeats_and_cell_adhesion_domain_containing_protein_CDS_translation[&Organism="Escherichia phage ES17","Genetic Code"="Bacterial",Taxonomy="Viruses; Duplodnaviria; Heunggongvirae; Uroviricota; Caudoviricetes; Caudovirales; Podoviridae; Kuravirus; unclassified Kuravirus"]:0.05990851):0.94783633,(Escherichia_virus_KarlSchell[&Organism="Escherichia_virus_NN16_18","Genetic Code"="Bacterial",Taxonomy="Viruses; Duplodnaviria; Heunggongvirae; Uroviricota; Caudoviricetes; Kuravirus"]:0.3717234,Escherichia_phage_FEC19___tail_fiber_protein_CDS_translation[&Organism="Escherichia phage FEC19","Genetic Code"="Bacterial",Taxonomy="Viruses; Duplodnaviria; Heunggongvirae; Uroviricota; Caudoviricetes; Wifcevirus; Wifcevirus FEC19"]:0.35162871):0.63085822):0.15639486):0.76179577,Escherichia_virus_StefiGeyer[&Organism="Escherichia_virus_NN16_21","Genetic Code"="Bacterial",Taxonomy="Viruses; Duplodnaviria; Heunggongvirae; Uroviricota; Caudoviricetes; Kuravirus"]:0.12748786,Escherichia_virus_JacquesWildberger[&Organism="Escherichia_virus_NN16_24","Genetic Code"="Bacterial",Taxonomy="Viruses; Duplodnaviria; Heunggongvirae; Uroviricota; Caudoviricetes; Kuravirus"]:0.06097023);
	tree bootstrap_23 = [&U] (((((((Escherichia_phage_WFH___tail_fiber_protein_CDS_translation[&"% Acidic Amino Acids"=8.91%,"% Hydrophobic Amino Acids"=51.16%,"Genetic Code"="Bacterial",Description="Escherichia phage vB_EcoM_WFH, complete genome",Modified=Fri Oct 18 00:18:22 CEST 2024,Taxonomy="Viruses; Duplodnaviria; Heunggongvirae; Uroviricota; Caudoviricetes; Wifcevirus; Wifcevirus WFH","Extinction Coefficient"=123775.0,"Filename (Imported From)"="refs_wifce.gb",Created=Sun Aug 11 15:06:37 CEST 2024,URN="urn:local:.:pg-i2kxaah","Isoelectric Point"=5.381298065185547,"% Basic Amino Acids"=8.79%,"% AT-rich Amino Acids"=22.48%,"% Charged Amino Acids"=17.70%,db_xref="taxon:2508192",Organism="Escherichia phage vB_EcoM_WFH","Path (Imported From)"="C:\Users\Alexander Harms\Downloads","% GC-rich Amino Acids"=29.84%,Accession="NC_048194.1","Molecular Weight (kDa)"=82.73610088000022,"# Nucleotide Sequences With Quality"=0,Topology="linear","Charge at pH 7"=-8.474919384349693,"% Polar Uncharged Amino Acids"=32.82%,"Molecule Type"="AA"]:0.00915807,Escherichia_virus_ManiWeber[&Organism="Escherichia_virus_EB17","Genetic Code"="Bacterial",Taxonomy="Viruses; Duplodnaviria; Heunggongvirae; Uroviricota; Caudoviricetes; Wifcevirus"]:0.0):0.00204223,Shigella_phage_CWP003___putative_tail_fiber_protein_CDS_translation[&Organism="Shigella phage CWP003","Genetic Code"="Bacterial",Taxonomy="Viruses; Duplodnaviria; Heunggongvirae; Uroviricota; Caudoviricetes; Wifcevirus"]:0.02024928):0.01423596,Escherichia_phage_WFC___tail_fiber_protein_CDS_translation[&Organism="Escherichia phage vB_EcoM_WFC","Genetic Code"="Bacterial",Taxonomy="Viruses; Duplodnaviria; Heunggongvirae; Uroviricota; Caudoviricetes; Wifcevirus; Wifcevirus WFC"]:0.04281226):0.13832184,(Escherichia_virus_SkaterBoy[&Organism="Escherichia_virus_Luc14","Genetic Code"="Bacterial",Taxonomy="Viruses; Duplodnaviria; Heunggongvirae; Uroviricota; Caudoviricetes; Kuravirus"]:0.06664059,Escherichia_virus_LorandFenyves[&Organism="Escherichia_virus_YS13","Genetic Code"="Bacterial",Taxonomy="Viruses; Duplodnaviria; Heunggongvirae; Uroviricota; Caudoviricetes; Kuravirus"]:0.04522944):0.1328879):0.38210867,(((Escherichia_virus_HermannAdler[&Organism="Escherichia_virus_DMS14","Genetic Code"="Bacterial",Taxonomy="Viruses; Duplodnaviria; Heunggongvirae; Uroviricota; Caudoviricetes; Wifcevirus"]:0.0,Escherichia_virus_HansTraber[&Organism="Escherichia_virus_NG4w","Genetic Code"="Bacterial",Taxonomy="Viruses; Duplodnaviria; Heunggongvirae; Uroviricota; Caudoviricetes; Wifcevirus"]:0.0):0.0165771,Escherichia_virus_VerenaGrendelmeier[&Organism="Escherichia_virus_YS2","Genetic Code"="Bacterial",Taxonomy="Viruses; Duplodnaviria; Heunggongvirae; Uroviricota; Caudoviricetes; Wifcevirus"]:0.01637507):0.35131453,((Escherichia_virus_ManiMatter[&Organism="Escherichia_virus_NN16_09","Genetic Code"="Bacterial",Taxonomy="Viruses; Duplodnaviria; Heunggongvirae; Uroviricota; Caudoviricetes; Kuravirus"]:0.06865954,(Escherichia_virus_AnnaHegner[&Organism="Escherichia_virus_EP1","Genetic Code"="Bacterial",Taxonomy="Viruses; Duplodnaviria; Heunggongvirae; Uroviricota; Caudoviricetes; Kuravirus"]:0.02493747,Escherichia_virus_OliverMaurmann[&Organism="Escherichia_virus_NN16_04","Genetic Code"="Bacterial",Taxonomy="Viruses; Duplodnaviria; Heunggongvirae; Uroviricota; Caudoviricetes; Kuravirus"]:0.01937942):0.01744933):0.17140651,Tequintavirus_IrisVonRoten_distal_tail_fiber_protein[&Organism="Escherichia virus IrisVonRoten","Genetic Code"="Bacterial",Taxonomy="Viruses; Duplodnaviria; Heunggongvirae; Uroviricota; Caudoviricetes; Caudovirales; Demerecviridae; Markadamsvirinae; Tequintavirus; unclassified Tequintavirus"]:0.31495817):0.16393722):0.26111068):0.24130412,((Escherichia_virus_KarlSchell[&Organism="Escherichia_virus_NN16_18","Genetic Code"="Bacterial",Taxonomy="Viruses; Duplodnaviria; Heunggongvirae; Uroviricota; Caudoviricetes; Kuravirus"]:0.52086823,Escherichia_phage_FEC19___tail_fiber_protein_CDS_translation[&Organism="Escherichia phage FEC19","Genetic Code"="Bacterial",Taxonomy="Viruses; Duplodnaviria; Heunggongvirae; Uroviricota; Caudoviricetes; Wifcevirus; Wifcevirus FEC19"]:0.52086823):0.47913177,(Escherichia_phage_ES17___ChW_repeats_and_cell_adhesion_domain_containing_protein_CDS_translation[&Organism="Escherichia phage ES17","Genetic Code"="Bacterial",Taxonomy="Viruses; Duplodnaviria; Heunggongvirae; Uroviricota; Caudoviricetes; Caudovirales; Podoviridae; Kuravirus; unclassified Kuravirus"]:0.06550177,((((Escherichia_phage_NJ01___bacterial_surface_protein_CDS_translation[&Organism="Escherichia phage NJ01","Genetic Code"="Bacterial",Taxonomy="Viruses; Duplodnaviria; Heunggongvirae; Uroviricota; Caudoviricetes; Caudovirales; Podoviridae; Kuravirus"]:0.0,(Escherichia_phage_EcoN5___tail_fibers_protein_CDS_translation[&Organism="Escherichia phage vB_EcoP_EcoN5","Genetic Code"="Bacterial",Taxonomy="Viruses; Duplodnaviria; Heunggongvirae; Uroviricota; Caudoviricetes; Caudovirales; Podoviridae; Kuravirus; unclassified Kuravirus"]:0.0,Escherichia_phage_MN05___hypothetical_protein_CDS_translation[&Organism="Escherichia phage MN05","Genetic Code"="Bacterial",Taxonomy="Viruses; Duplodnaviria; Heunggongvirae; Uroviricota; Caudoviricetes; Caudovirales; Podoviridae; Kuravirus; unclassified Kuravirus"]:0.0):0.0):0.00195428,Escherichia_virus_phiEco32___bacterial_surface_protein_CDS_translation[&Organism="Escherichia virus phiEco32","Genetic Code"="Bacterial",Taxonomy="Viruses; Duplodnaviria; Heunggongvirae; Uroviricota; Caudoviricetes; Caudovirales; Podoviridae; Kuravirus"]:0.00159845):0.03668918,Escherichia_phage_EP335___putative_tail_fiber_protein_CDS_translation[&Organism="Escherichia phage EP335","Genetic Code"="Bacterial",Taxonomy="Viruses; Duplodnaviria; Heunggongvirae; Uroviricota; Caudoviricetes; Caudovirales; Podoviridae; Kuravirus; unclassified Kuravirus"]:0.03998288):0.00360031,Escherichia_phage_ECBP2___cell_adhesion_domain_protein_CDS_translation[&Organism="Escherichia phage ECBP2","Genetic Code"="Bacterial",Taxonomy="Viruses; Duplodnaviria; Heunggongvirae; Uroviricota; Caudoviricetes; Caudovirales; Podoviridae; Kuravirus"]:0.04400095):0.0222953):0.93449823):0.18927439):0.67873079,Escherichia_virus_JacquesWildberger[&Organism="Escherichia_virus_NN16_24","Genetic Code"="Bacterial",Taxonomy="Viruses; Duplodnaviria; Heunggongvirae; Uroviricota; Caudoviricetes; Kuravirus"]:0.14999649,Escherichia_virus_StefiGeyer[&Organism="Escherichia_virus_NN16_21","Genetic Code"="Bacterial",Taxonomy="Viruses; Duplodnaviria; Heunggongvirae; Uroviricota; Caudoviricetes; Kuravirus"]:0.11785105);
	tree bootstrap_24 = [&U] ((((((Escherichia_virus_ManiMatter[&Organism="Escherichia_virus_NN16_09","Genetic Code"="Bacterial",Taxonomy="Viruses; Duplodnaviria; Heunggongvirae; Uroviricota; Caudoviricetes; Kuravirus"]:0.06138414,(Escherichia_virus_AnnaHegner[&Organism="Escherichia_virus_EP1","Genetic Code"="Bacterial",Taxonomy="Viruses; Duplodnaviria; Heunggongvirae; Uroviricota; Caudoviricetes; Kuravirus"]:0.03751758,Escherichia_virus_OliverMaurmann[&Organism="Escherichia_virus_NN16_04","Genetic Code"="Bacterial",Taxonomy="Viruses; Duplodnaviria; Heunggongvirae; Uroviricota; Caudoviricetes; Kuravirus"]:0.0145762):0.0010827):0.17179752,Tequintavirus_IrisVonRoten_distal_tail_fiber_protein[&Organism="Escherichia virus IrisVonRoten","Genetic Code"="Bacterial",Taxonomy="Viruses; Duplodnaviria; Heunggongvirae; Uroviricota; Caudoviricetes; Caudovirales; Demerecviridae; Markadamsvirinae; Tequintavirus; unclassified Tequintavirus"]:0.36398254):0.10589639,((Escherichia_virus_HermannAdler[&Organism="Escherichia_virus_DMS14","Genetic Code"="Bacterial",Taxonomy="Viruses; Duplodnaviria; Heunggongvirae; Uroviricota; Caudoviricetes; Wifcevirus"]:0.0,Escherichia_virus_HansTraber[&Organism="Escherichia_virus_NG4w","Genetic Code"="Bacterial",Taxonomy="Viruses; Duplodnaviria; Heunggongvirae; Uroviricota; Caudoviricetes; Wifcevirus"]:0.0):0.00993756,Escherichia_virus_VerenaGrendelmeier[&Organism="Escherichia_virus_YS2","Genetic Code"="Bacterial",Taxonomy="Viruses; Duplodnaviria; Heunggongvirae; Uroviricota; Caudoviricetes; Wifcevirus"]:0.01689442):0.32419139):0.21953141,((Escherichia_phage_WFC___tail_fiber_protein_CDS_translation[&Organism="Escherichia phage vB_EcoM_WFC","Genetic Code"="Bacterial",Taxonomy="Viruses; Duplodnaviria; Heunggongvirae; Uroviricota; Caudoviricetes; Wifcevirus; Wifcevirus WFC"]:0.02050355,((Escherichia_phage_WFH___tail_fiber_protein_CDS_translation[&"% Acidic Amino Acids"=8.91%,"% Hydrophobic Amino Acids"=51.16%,"Genetic Code"="Bacterial",Description="Escherichia phage vB_EcoM_WFH, complete genome",Modified=Fri Oct 18 00:18:22 CEST 2024,Taxonomy="Viruses; Duplodnaviria; Heunggongvirae; Uroviricota; Caudoviricetes; Wifcevirus; Wifcevirus WFH","Extinction Coefficient"=123775.0,"Filename (Imported From)"="refs_wifce.gb",Created=Sun Aug 11 15:06:37 CEST 2024,URN="urn:local:.:pg-i2kxaah","Isoelectric Point"=5.381298065185547,"% Basic Amino Acids"=8.79%,"% AT-rich Amino Acids"=22.48%,"% Charged Amino Acids"=17.70%,db_xref="taxon:2508192",Organism="Escherichia phage vB_EcoM_WFH","Path (Imported From)"="C:\Users\Alexander Harms\Downloads","% GC-rich Amino Acids"=29.84%,Accession="NC_048194.1","Molecular Weight (kDa)"=82.73610088000022,"# Nucleotide Sequences With Quality"=0,Topology="linear","Charge at pH 7"=-8.474919384349693,"% Polar Uncharged Amino Acids"=32.82%,"Molecule Type"="AA"]:0.02445712,Escherichia_virus_ManiWeber[&Organism="Escherichia_virus_EB17","Genetic Code"="Bacterial",Taxonomy="Viruses; Duplodnaviria; Heunggongvirae; Uroviricota; Caudoviricetes; Wifcevirus"]:0.00292621):0.00980168,Shigella_phage_CWP003___putative_tail_fiber_protein_CDS_translation[&Organism="Shigella phage CWP003","Genetic Code"="Bacterial",Taxonomy="Viruses; Duplodnaviria; Heunggongvirae; Uroviricota; Caudoviricetes; Wifcevirus"]:0.01449615):0.01284488):0.22897315,(Escherichia_virus_SkaterBoy[&Organism="Escherichia_virus_Luc14","Genetic Code"="Bacterial",Taxonomy="Viruses; Duplodnaviria; Heunggongvirae; Uroviricota; Caudoviricetes; Kuravirus"]:0.05162314,Escherichia_virus_LorandFenyves[&Organism="Escherichia_virus_YS13","Genetic Code"="Bacterial",Taxonomy="Viruses; Duplodnaviria; Heunggongvirae; Uroviricota; Caudoviricetes; Kuravirus"]:0.07096792):0.12639895):0.33991448):0.24205917,(((Escherichia_phage_ECBP2___cell_adhesion_domain_protein_CDS_translation[&Organism="Escherichia phage ECBP2","Genetic Code"="Bacterial",Taxonomy="Viruses; Duplodnaviria; Heunggongvirae; Uroviricota; Caudoviricetes; Caudovirales; Podoviridae; Kuravirus"]:0.03317968,((Escherichia_phage_EcoN5___tail_fibers_protein_CDS_translation[&Organism="Escherichia phage vB_EcoP_EcoN5","Genetic Code"="Bacterial",Taxonomy="Viruses; Duplodnaviria; Heunggongvirae; Uroviricota; Caudoviricetes; Caudovirales; Podoviridae; Kuravirus; unclassified Kuravirus"]:0.0,(Escherichia_virus_phiEco32___bacterial_surface_protein_CDS_translation[&Organism="Escherichia virus phiEco32","Genetic Code"="Bacterial",Taxonomy="Viruses; Duplodnaviria; Heunggongvirae; Uroviricota; Caudoviricetes; Caudovirales; Podoviridae; Kuravirus"]:0.0,(Escherichia_phage_MN05___hypothetical_protein_CDS_translation[&Organism="Escherichia phage MN05","Genetic Code"="Bacterial",Taxonomy="Viruses; Duplodnaviria; Heunggongvirae; Uroviricota; Caudoviricetes; Caudovirales; Podoviridae; Kuravirus; unclassified Kuravirus"]:0.0,Escherichia_phage_NJ01___bacterial_surface_protein_CDS_translation[&Organism="Escherichia phage NJ01","Genetic Code"="Bacterial",Taxonomy="Viruses; Duplodnaviria; Heunggongvirae; Uroviricota; Caudoviricetes; Caudovirales; Podoviridae; Kuravirus"]:0.0):0.0):0.0):0.02742613,Escherichia_phage_EP335___putative_tail_fiber_protein_CDS_translation[&Organism="Escherichia phage EP335","Genetic Code"="Bacterial",Taxonomy="Viruses; Duplodnaviria; Heunggongvirae; Uroviricota; Caudoviricetes; Caudovirales; Podoviridae; Kuravirus; unclassified Kuravirus"]:0.0278454):0.005365):0.04243191,Escherichia_phage_ES17___ChW_repeats_and_cell_adhesion_domain_containing_protein_CDS_translation[&Organism="Escherichia phage ES17","Genetic Code"="Bacterial",Taxonomy="Viruses; Duplodnaviria; Heunggongvirae; Uroviricota; Caudoviricetes; Caudovirales; Podoviridae; Kuravirus; unclassified Kuravirus"]:0.07549721):0.92450279,(Escherichia_virus_KarlSchell[&Organism="Escherichia_virus_NN16_18","Genetic Code"="Bacterial",Taxonomy="Viruses; Duplodnaviria; Heunggongvirae; Uroviricota; Caudoviricetes; Kuravirus"]:0.39942297,Escherichia_phage_FEC19___tail_fiber_protein_CDS_translation[&Organism="Escherichia phage FEC19","Genetic Code"="Bacterial",Taxonomy="Viruses; Duplodnaviria; Heunggongvirae; Uroviricota; Caudoviricetes; Wifcevirus; Wifcevirus FEC19"]:0.39942297):0.60057703):0.1931416):0.70244626,Escherichia_virus_JacquesWildberger[&Organism="Escherichia_virus_NN16_24","Genetic Code"="Bacterial",Taxonomy="Viruses; Duplodnaviria; Heunggongvirae; Uroviricota; Caudoviricetes; Kuravirus"]:0.09226989,Escherichia_virus_StefiGeyer[&Organism="Escherichia_virus_NN16_21","Genetic Code"="Bacterial",Taxonomy="Viruses; Duplodnaviria; Heunggongvirae; Uroviricota; Caudoviricetes; Kuravirus"]:0.1202344);
	tree bootstrap_25 = [&U] ((((((Shigella_phage_CWP003___putative_tail_fiber_protein_CDS_translation[&Organism="Shigella phage CWP003","Genetic Code"="Bacterial",Taxonomy="Viruses; Duplodnaviria; Heunggongvirae; Uroviricota; Caudoviricetes; Wifcevirus"]:0.02767057,(Escherichia_phage_WFH___tail_fiber_protein_CDS_translation[&"% Acidic Amino Acids"=8.91%,"% Hydrophobic Amino Acids"=51.16%,"Genetic Code"="Bacterial",Description="Escherichia phage vB_EcoM_WFH, complete genome",Modified=Fri Oct 18 00:18:22 CEST 2024,Taxonomy="Viruses; Duplodnaviria; Heunggongvirae; Uroviricota; Caudoviricetes; Wifcevirus; Wifcevirus WFH","Extinction Coefficient"=123775.0,"Filename (Imported From)"="refs_wifce.gb",Created=Sun Aug 11 15:06:37 CEST 2024,URN="urn:local:.:pg-i2kxaah","Isoelectric Point"=5.381298065185547,"% Basic Amino Acids"=8.79%,"% AT-rich Amino Acids"=22.48%,"% Charged Amino Acids"=17.70%,db_xref="taxon:2508192",Organism="Escherichia phage vB_EcoM_WFH","Path (Imported From)"="C:\Users\Alexander Harms\Downloads","% GC-rich Amino Acids"=29.84%,Accession="NC_048194.1","Molecular Weight (kDa)"=82.73610088000022,"# Nucleotide Sequences With Quality"=0,Topology="linear","Charge at pH 7"=-8.474919384349693,"% Polar Uncharged Amino Acids"=32.82%,"Molecule Type"="AA"]:0.01035935,Escherichia_virus_ManiWeber[&Organism="Escherichia_virus_EB17","Genetic Code"="Bacterial",Taxonomy="Viruses; Duplodnaviria; Heunggongvirae; Uroviricota; Caudoviricetes; Wifcevirus"]:0.00243832):0.01319586):0.00997724,Escherichia_phage_WFC___tail_fiber_protein_CDS_translation[&Organism="Escherichia phage vB_EcoM_WFC","Genetic Code"="Bacterial",Taxonomy="Viruses; Duplodnaviria; Heunggongvirae; Uroviricota; Caudoviricetes; Wifcevirus; Wifcevirus WFC"]:0.02208901):0.15270763,(Escherichia_virus_LorandFenyves[&Organism="Escherichia_virus_YS13","Genetic Code"="Bacterial",Taxonomy="Viruses; Duplodnaviria; Heunggongvirae; Uroviricota; Caudoviricetes; Kuravirus"]:0.03664629,Escherichia_virus_SkaterBoy[&Organism="Escherichia_virus_Luc14","Genetic Code"="Bacterial",Taxonomy="Viruses; Duplodnaviria; Heunggongvirae; Uroviricota; Caudoviricetes; Kuravirus"]:0.04373279):0.12326001):0.28732487,((((Escherichia_virus_OliverMaurmann[&Organism="Escherichia_virus_NN16_04","Genetic Code"="Bacterial",Taxonomy="Viruses; Duplodnaviria; Heunggongvirae; Uroviricota; Caudoviricetes; Kuravirus"]:0.01954073,Escherichia_virus_AnnaHegner[&Organism="Escherichia_virus_EP1","Genetic Code"="Bacterial",Taxonomy="Viruses; Duplodnaviria; Heunggongvirae; Uroviricota; Caudoviricetes; Kuravirus"]:0.04828565):0.04930831,Escherichia_virus_ManiMatter[&Organism="Escherichia_virus_NN16_09","Genetic Code"="Bacterial",Taxonomy="Viruses; Duplodnaviria; Heunggongvirae; Uroviricota; Caudoviricetes; Kuravirus"]:0.06186737):0.12497195,Tequintavirus_IrisVonRoten_distal_tail_fiber_protein[&Organism="Escherichia virus IrisVonRoten","Genetic Code"="Bacterial",Taxonomy="Viruses; Duplodnaviria; Heunggongvirae; Uroviricota; Caudoviricetes; Caudovirales; Demerecviridae; Markadamsvirinae; Tequintavirus; unclassified Tequintavirus"]:0.28977769):0.17966755,((Escherichia_virus_HansTraber[&Organism="Escherichia_virus_NG4w","Genetic Code"="Bacterial",Taxonomy="Viruses; Duplodnaviria; Heunggongvirae; Uroviricota; Caudoviricetes; Wifcevirus"]:0.0,Escherichia_virus_HermannAdler[&Organism="Escherichia_virus_DMS14","Genetic Code"="Bacterial",Taxonomy="Viruses; Duplodnaviria; Heunggongvirae; Uroviricota; Caudoviricetes; Wifcevirus"]:0.0):0.02634251,Escherichia_virus_VerenaGrendelmeier[&Organism="Escherichia_virus_YS2","Genetic Code"="Bacterial",Taxonomy="Viruses; Duplodnaviria; Heunggongvirae; Uroviricota; Caudoviricetes; Wifcevirus"]:0.00743599):0.32364431):0.18183982):0.23907601,((Escherichia_virus_KarlSchell[&Organism="Escherichia_virus_NN16_18","Genetic Code"="Bacterial",Taxonomy="Viruses; Duplodnaviria; Heunggongvirae; Uroviricota; Caudoviricetes; Kuravirus"]:0.37291538,Escherichia_phage_FEC19___tail_fiber_protein_CDS_translation[&Organism="Escherichia phage FEC19","Genetic Code"="Bacterial",Taxonomy="Viruses; Duplodnaviria; Heunggongvirae; Uroviricota; Caudoviricetes; Wifcevirus; Wifcevirus FEC19"]:0.41598568):0.56635556,((Escherichia_phage_ECBP2___cell_adhesion_domain_protein_CDS_translation[&Organism="Escherichia phage ECBP2","Genetic Code"="Bacterial",Taxonomy="Viruses; Duplodnaviria; Heunggongvirae; Uroviricota; Caudoviricetes; Caudovirales; Podoviridae; Kuravirus"]:0.04617814,(((Escherichia_virus_phiEco32___bacterial_surface_protein_CDS_translation[&Organism="Escherichia virus phiEco32","Genetic Code"="Bacterial",Taxonomy="Viruses; Duplodnaviria; Heunggongvirae; Uroviricota; Caudoviricetes; Caudovirales; Podoviridae; Kuravirus"]:0.0,Escherichia_phage_EcoN5___tail_fibers_protein_CDS_translation[&Organism="Escherichia phage vB_EcoP_EcoN5","Genetic Code"="Bacterial",Taxonomy="Viruses; Duplodnaviria; Heunggongvirae; Uroviricota; Caudoviricetes; Caudovirales; Podoviridae; Kuravirus; unclassified Kuravirus"]:0.0):0.00163859,(Escherichia_phage_NJ01___bacterial_surface_protein_CDS_translation[&Organism="Escherichia phage NJ01","Genetic Code"="Bacterial",Taxonomy="Viruses; Duplodnaviria; Heunggongvirae; Uroviricota; Caudoviricetes; Caudovirales; Podoviridae; Kuravirus"]:0.0,Escherichia_phage_MN05___hypothetical_protein_CDS_translation[&Organism="Escherichia phage MN05","Genetic Code"="Bacterial",Taxonomy="Viruses; Duplodnaviria; Heunggongvirae; Uroviricota; Caudoviricetes; Caudovirales; Podoviridae; Kuravirus; unclassified Kuravirus"]:0.0):0.00182792):0.01896808,Escherichia_phage_EP335___putative_tail_fiber_protein_CDS_translation[&Organism="Escherichia phage EP335","Genetic Code"="Bacterial",Taxonomy="Viruses; Duplodnaviria; Heunggongvirae; Uroviricota; Caudoviricetes; Caudovirales; Podoviridae; Kuravirus; unclassified Kuravirus"]:0.02347473):0.02220765):0.02370457,Escherichia_phage_ES17___ChW_repeats_and_cell_adhesion_domain_containing_protein_CDS_translation[&Organism="Escherichia phage ES17","Genetic Code"="Bacterial",Taxonomy="Viruses; Duplodnaviria; Heunggongvirae; Uroviricota; Caudoviricetes; Caudovirales; Podoviridae; Kuravirus; unclassified Kuravirus"]:0.06871454):0.97165508):0.2216253):0.71363974,Escherichia_virus_JacquesWildberger[&Organism="Escherichia_virus_NN16_24","Genetic Code"="Bacterial",Taxonomy="Viruses; Duplodnaviria; Heunggongvirae; Uroviricota; Caudoviricetes; Kuravirus"]:0.0824668,Escherichia_virus_StefiGeyer[&Organism="Escherichia_virus_NN16_21","Genetic Code"="Bacterial",Taxonomy="Viruses; Duplodnaviria; Heunggongvirae; Uroviricota; Caudoviricetes; Kuravirus"]:0.06099481);
	tree bootstrap_26 = [&U] ((((((Shigella_phage_CWP003___putative_tail_fiber_protein_CDS_translation[&Organism="Shigella phage CWP003","Genetic Code"="Bacterial",Taxonomy="Viruses; Duplodnaviria; Heunggongvirae; Uroviricota; Caudoviricetes; Wifcevirus"]:0.01266491,(Escherichia_phage_WFH___tail_fiber_protein_CDS_translation[&"% Acidic Amino Acids"=8.91%,"% Hydrophobic Amino Acids"=51.16%,"Genetic Code"="Bacterial",Description="Escherichia phage vB_EcoM_WFH, complete genome",Modified=Fri Oct 18 00:18:22 CEST 2024,Taxonomy="Viruses; Duplodnaviria; Heunggongvirae; Uroviricota; Caudoviricetes; Wifcevirus; Wifcevirus WFH","Extinction Coefficient"=123775.0,"Filename (Imported From)"="refs_wifce.gb",Created=Sun Aug 11 15:06:37 CEST 2024,URN="urn:local:.:pg-i2kxaah","Isoelectric Point"=5.381298065185547,"% Basic Amino Acids"=8.79%,"% AT-rich Amino Acids"=22.48%,"% Charged Amino Acids"=17.70%,db_xref="taxon:2508192",Organism="Escherichia phage vB_EcoM_WFH","Path (Imported From)"="C:\Users\Alexander Harms\Downloads","% GC-rich Amino Acids"=29.84%,Accession="NC_048194.1","Molecular Weight (kDa)"=82.73610088000022,"# Nucleotide Sequences With Quality"=0,Topology="linear","Charge at pH 7"=-8.474919384349693,"% Polar Uncharged Amino Acids"=32.82%,"Molecule Type"="AA"]:0.03716841,Escherichia_virus_ManiWeber[&Organism="Escherichia_virus_EB17","Genetic Code"="Bacterial",Taxonomy="Viruses; Duplodnaviria; Heunggongvirae; Uroviricota; Caudoviricetes; Wifcevirus"]:0.00246932):0.00990572):0.02148986,Escherichia_phage_WFC___tail_fiber_protein_CDS_translation[&Organism="Escherichia phage vB_EcoM_WFC","Genetic Code"="Bacterial",Taxonomy="Viruses; Duplodnaviria; Heunggongvirae; Uroviricota; Caudoviricetes; Wifcevirus; Wifcevirus WFC"]:0.02892669):0.16959566,(Escherichia_virus_SkaterBoy[&Organism="Escherichia_virus_Luc14","Genetic Code"="Bacterial",Taxonomy="Viruses; Duplodnaviria; Heunggongvirae; Uroviricota; Caudoviricetes; Kuravirus"]:0.04487853,Escherichia_virus_LorandFenyves[&Organism="Escherichia_virus_YS13","Genetic Code"="Bacterial",Taxonomy="Viruses; Duplodnaviria; Heunggongvirae; Uroviricota; Caudoviricetes; Kuravirus"]:0.04677136):0.18039442):0.32151469,(((Escherichia_virus_HermannAdler[&Organism="Escherichia_virus_DMS14","Genetic Code"="Bacterial",Taxonomy="Viruses; Duplodnaviria; Heunggongvirae; Uroviricota; Caudoviricetes; Wifcevirus"]:0.0,Escherichia_virus_HansTraber[&Organism="Escherichia_virus_NG4w","Genetic Code"="Bacterial",Taxonomy="Viruses; Duplodnaviria; Heunggongvirae; Uroviricota; Caudoviricetes; Wifcevirus"]:0.0):0.0076399,Escherichia_virus_VerenaGrendelmeier[&Organism="Escherichia_virus_YS2","Genetic Code"="Bacterial",Taxonomy="Viruses; Duplodnaviria; Heunggongvirae; Uroviricota; Caudoviricetes; Wifcevirus"]:0.01438533):0.3065673,(((Escherichia_virus_OliverMaurmann[&Organism="Escherichia_virus_NN16_04","Genetic Code"="Bacterial",Taxonomy="Viruses; Duplodnaviria; Heunggongvirae; Uroviricota; Caudoviricetes; Kuravirus"]:0.00210262,Escherichia_virus_ManiMatter[&Organism="Escherichia_virus_NN16_09","Genetic Code"="Bacterial",Taxonomy="Viruses; Duplodnaviria; Heunggongvirae; Uroviricota; Caudoviricetes; Kuravirus"]:0.08088763):0.01331948,Escherichia_virus_AnnaHegner[&Organism="Escherichia_virus_EP1","Genetic Code"="Bacterial",Taxonomy="Viruses; Duplodnaviria; Heunggongvirae; Uroviricota; Caudoviricetes; Kuravirus"]:0.01433059):0.13855468,Tequintavirus_IrisVonRoten_distal_tail_fiber_protein[&Organism="Escherichia virus IrisVonRoten","Genetic Code"="Bacterial",Taxonomy="Viruses; Duplodnaviria; Heunggongvirae; Uroviricota; Caudoviricetes; Caudovirales; Demerecviridae; Markadamsvirinae; Tequintavirus; unclassified Tequintavirus"]:0.27124618):0.22252597):0.27015905):0.24551842,((Escherichia_phage_ES17___ChW_repeats_and_cell_adhesion_domain_containing_protein_CDS_translation[&Organism="Escherichia phage ES17","Genetic Code"="Bacterial",Taxonomy="Viruses; Duplodnaviria; Heunggongvirae; Uroviricota; Caudoviricetes; Caudovirales; Podoviridae; Kuravirus; unclassified Kuravirus"]:0.09620328,(Escherichia_phage_ECBP2___cell_adhesion_domain_protein_CDS_translation[&Organism="Escherichia phage ECBP2","Genetic Code"="Bacterial",Taxonomy="Viruses; Duplodnaviria; Heunggongvirae; Uroviricota; Caudoviricetes; Caudovirales; Podoviridae; Kuravirus"]:0.04057999,(((Escherichia_phage_MN05___hypothetical_protein_CDS_translation[&Organism="Escherichia phage MN05","Genetic Code"="Bacterial",Taxonomy="Viruses; Duplodnaviria; Heunggongvirae; Uroviricota; Caudoviricetes; Caudovirales; Podoviridae; Kuravirus; unclassified Kuravirus"]:0.00544557,(Escherichia_phage_NJ01___bacterial_surface_protein_CDS_translation[&Organism="Escherichia phage NJ01","Genetic Code"="Bacterial",Taxonomy="Viruses; Duplodnaviria; Heunggongvirae; Uroviricota; Caudoviricetes; Caudovirales; Podoviridae; Kuravirus"]:0.00189335,Escherichia_phage_EcoN5___tail_fibers_protein_CDS_translation[&Organism="Escherichia phage vB_EcoP_EcoN5","Genetic Code"="Bacterial",Taxonomy="Viruses; Duplodnaviria; Heunggongvirae; Uroviricota; Caudoviricetes; Caudovirales; Podoviridae; Kuravirus; unclassified Kuravirus"]:0.00167205):0.00183049):0.0022426,Escherichia_virus_phiEco32___bacterial_surface_protein_CDS_translation[&Organism="Escherichia virus phiEco32","Genetic Code"="Bacterial",Taxonomy="Viruses; Duplodnaviria; Heunggongvirae; Uroviricota; Caudoviricetes; Caudovirales; Podoviridae; Kuravirus"]:0.00540879):0.03228792,Escherichia_phage_EP335___putative_tail_fiber_protein_CDS_translation[&Organism="Escherichia phage EP335","Genetic Code"="Bacterial",Taxonomy="Viruses; Duplodnaviria; Heunggongvirae; Uroviricota; Caudoviricetes; Caudovirales; Podoviridae; Kuravirus; unclassified Kuravirus"]:0.0391473):0.00134576):0.05598512):0.90473621,(Escherichia_phage_FEC19___tail_fiber_protein_CDS_translation[&Organism="Escherichia phage FEC19","Genetic Code"="Bacterial",Taxonomy="Viruses; Duplodnaviria; Heunggongvirae; Uroviricota; Caudoviricetes; Wifcevirus; Wifcevirus FEC19"]:0.4259522,Escherichia_virus_KarlSchell[&Organism="Escherichia_virus_NN16_18","Genetic Code"="Bacterial",Taxonomy="Viruses; Duplodnaviria; Heunggongvirae; Uroviricota; Caudoviricetes; Kuravirus"]:0.42345424):0.57436097):0.20248843):0.69115441,Escherichia_virus_JacquesWildberger[&Organism="Escherichia_virus_NN16_24","Genetic Code"="Bacterial",Taxonomy="Viruses; Duplodnaviria; Heunggongvirae; Uroviricota; Caudoviricetes; Kuravirus"]:0.13361976,Escherichia_virus_StefiGeyer[&Organism="Escherichia_virus_NN16_21","Genetic Code"="Bacterial",Taxonomy="Viruses; Duplodnaviria; Heunggongvirae; Uroviricota; Caudoviricetes; Kuravirus"]:0.08845277);
	tree bootstrap_27 = [&U] (((((Escherichia_phage_WFC___tail_fiber_protein_CDS_translation[&Organism="Escherichia phage vB_EcoM_WFC","Genetic Code"="Bacterial",Taxonomy="Viruses; Duplodnaviria; Heunggongvirae; Uroviricota; Caudoviricetes; Wifcevirus; Wifcevirus WFC"]:0.07615345,((Escherichia_virus_ManiWeber[&Organism="Escherichia_virus_EB17","Genetic Code"="Bacterial",Taxonomy="Viruses; Duplodnaviria; Heunggongvirae; Uroviricota; Caudoviricetes; Wifcevirus"]:0.000429,Escherichia_phage_WFH___tail_fiber_protein_CDS_translation[&"% Acidic Amino Acids"=8.91%,"% Hydrophobic Amino Acids"=51.16%,"Genetic Code"="Bacterial",Description="Escherichia phage vB_EcoM_WFH, complete genome",Modified=Fri Oct 18 00:18:22 CEST 2024,Taxonomy="Viruses; Duplodnaviria; Heunggongvirae; Uroviricota; Caudoviricetes; Wifcevirus; Wifcevirus WFH","Extinction Coefficient"=123775.0,"Filename (Imported From)"="refs_wifce.gb",Created=Sun Aug 11 15:06:37 CEST 2024,URN="urn:local:.:pg-i2kxaah","Isoelectric Point"=5.381298065185547,"% Basic Amino Acids"=8.79%,"% AT-rich Amino Acids"=22.48%,"% Charged Amino Acids"=17.70%,db_xref="taxon:2508192",Organism="Escherichia phage vB_EcoM_WFH","Path (Imported From)"="C:\Users\Alexander Harms\Downloads","% GC-rich Amino Acids"=29.84%,Accession="NC_048194.1","Molecular Weight (kDa)"=82.73610088000022,"# Nucleotide Sequences With Quality"=0,Topology="linear","Charge at pH 7"=-8.474919384349693,"% Polar Uncharged Amino Acids"=32.82%,"Molecule Type"="AA"]:0.02844089):0.01562709,Shigella_phage_CWP003___putative_tail_fiber_protein_CDS_translation[&Organism="Shigella phage CWP003","Genetic Code"="Bacterial",Taxonomy="Viruses; Duplodnaviria; Heunggongvirae; Uroviricota; Caudoviricetes; Wifcevirus"]:0.01777438):0.00987114):0.1663024,(Escherichia_virus_SkaterBoy[&Organism="Escherichia_virus_Luc14","Genetic Code"="Bacterial",Taxonomy="Viruses; Duplodnaviria; Heunggongvirae; Uroviricota; Caudoviricetes; Kuravirus"]:0.09245722,Escherichia_virus_LorandFenyves[&Organism="Escherichia_virus_YS13","Genetic Code"="Bacterial",Taxonomy="Viruses; Duplodnaviria; Heunggongvirae; Uroviricota; Caudoviricetes; Kuravirus"]:0.06685609):0.12705364):0.34930592,((((Escherichia_virus_OliverMaurmann[&Organism="Escherichia_virus_NN16_04","Genetic Code"="Bacterial",Taxonomy="Viruses; Duplodnaviria; Heunggongvirae; Uroviricota; Caudoviricetes; Kuravirus"]:0.02815965,Escherichia_virus_AnnaHegner[&Organism="Escherichia_virus_EP1","Genetic Code"="Bacterial",Taxonomy="Viruses; Duplodnaviria; Heunggongvirae; Uroviricota; Caudoviricetes; Kuravirus"]:0.01634498):0.04389627,Escherichia_virus_ManiMatter[&Organism="Escherichia_virus_NN16_09","Genetic Code"="Bacterial",Taxonomy="Viruses; Duplodnaviria; Heunggongvirae; Uroviricota; Caudoviricetes; Kuravirus"]:0.03922386):0.15176979,Tequintavirus_IrisVonRoten_distal_tail_fiber_protein[&Organism="Escherichia virus IrisVonRoten","Genetic Code"="Bacterial",Taxonomy="Viruses; Duplodnaviria; Heunggongvirae; Uroviricota; Caudoviricetes; Caudovirales; Demerecviridae; Markadamsvirinae; Tequintavirus; unclassified Tequintavirus"]:0.32522525):0.16423728,((Escherichia_virus_HansTraber[&Organism="Escherichia_virus_NG4w","Genetic Code"="Bacterial",Taxonomy="Viruses; Duplodnaviria; Heunggongvirae; Uroviricota; Caudoviricetes; Wifcevirus"]:0.0,Escherichia_virus_HermannAdler[&Organism="Escherichia_virus_DMS14","Genetic Code"="Bacterial",Taxonomy="Viruses; Duplodnaviria; Heunggongvirae; Uroviricota; Caudoviricetes; Wifcevirus"]:0.00567877):0.01402003,Escherichia_virus_VerenaGrendelmeier[&Organism="Escherichia_virus_YS2","Genetic Code"="Bacterial",Taxonomy="Viruses; Duplodnaviria; Heunggongvirae; Uroviricota; Caudoviricetes; Wifcevirus"]:0.02304125):0.37769341):0.31582442):0.21640048,((Escherichia_phage_FEC19___tail_fiber_protein_CDS_translation[&Organism="Escherichia phage FEC19","Genetic Code"="Bacterial",Taxonomy="Viruses; Duplodnaviria; Heunggongvirae; Uroviricota; Caudoviricetes; Wifcevirus; Wifcevirus FEC19"]:0.36350888,Escherichia_virus_KarlSchell[&Organism="Escherichia_virus_NN16_18","Genetic Code"="Bacterial",Taxonomy="Viruses; Duplodnaviria; Heunggongvirae; Uroviricota; Caudoviricetes; Kuravirus"]:0.37147594):0.6261066,((((Escherichia_virus_phiEco32___bacterial_surface_protein_CDS_translation[&Organism="Escherichia virus phiEco32","Genetic Code"="Bacterial",Taxonomy="Viruses; Duplodnaviria; Heunggongvirae; Uroviricota; Caudoviricetes; Caudovirales; Podoviridae; Kuravirus"]:0.00224536,((Escherichia_phage_NJ01___bacterial_surface_protein_CDS_translation[&Organism="Escherichia phage NJ01","Genetic Code"="Bacterial",Taxonomy="Viruses; Duplodnaviria; Heunggongvirae; Uroviricota; Caudoviricetes; Caudovirales; Podoviridae; Kuravirus"]:0.0,Escherichia_phage_MN05___hypothetical_protein_CDS_translation[&Organism="Escherichia phage MN05","Genetic Code"="Bacterial",Taxonomy="Viruses; Duplodnaviria; Heunggongvirae; Uroviricota; Caudoviricetes; Caudovirales; Podoviridae; Kuravirus; unclassified Kuravirus"]:0.0):0.00211678,Escherichia_phage_EcoN5___tail_fibers_protein_CDS_translation[&Organism="Escherichia phage vB_EcoP_EcoN5","Genetic Code"="Bacterial",Taxonomy="Viruses; Duplodnaviria; Heunggongvirae; Uroviricota; Caudoviricetes; Caudovirales; Podoviridae; Kuravirus; unclassified Kuravirus"]:0.00139849):0.000989):0.03147343,Escherichia_phage_EP335___putative_tail_fiber_protein_CDS_translation[&Organism="Escherichia phage EP335","Genetic Code"="Bacterial",Taxonomy="Viruses; Duplodnaviria; Heunggongvirae; Uroviricota; Caudoviricetes; Caudovirales; Podoviridae; Kuravirus; unclassified Kuravirus"]:0.03738756):0.00905273,Escherichia_phage_ECBP2___cell_adhesion_domain_protein_CDS_translation[&Organism="Escherichia phage ECBP2","Genetic Code"="Bacterial",Taxonomy="Viruses; Duplodnaviria; Heunggongvirae; Uroviricota; Caudoviricetes; Caudovirales; Podoviridae; Kuravirus"]:0.044934):0.04205704,Escherichia_phage_ES17___ChW_repeats_and_cell_adhesion_domain_containing_protein_CDS_translation[&Organism="Escherichia phage ES17","Genetic Code"="Bacterial",Taxonomy="Viruses; Duplodnaviria; Heunggongvirae; Uroviricota; Caudoviricetes; Caudovirales; Podoviridae; Kuravirus; unclassified Kuravirus"]:0.08678283):0.91966134):0.19521009):0.71612931,Escherichia_virus_JacquesWildberger[&Organism="Escherichia_virus_NN16_24","Genetic Code"="Bacterial",Taxonomy="Viruses; Duplodnaviria; Heunggongvirae; Uroviricota; Caudoviricetes; Kuravirus"]:0.10645184,Escherichia_virus_StefiGeyer[&Organism="Escherichia_virus_NN16_21","Genetic Code"="Bacterial",Taxonomy="Viruses; Duplodnaviria; Heunggongvirae; Uroviricota; Caudoviricetes; Kuravirus"]:0.07674466);
	tree bootstrap_28 = [&U] ((((((Escherichia_phage_WFC___tail_fiber_protein_CDS_translation[&Organism="Escherichia phage vB_EcoM_WFC","Genetic Code"="Bacterial",Taxonomy="Viruses; Duplodnaviria; Heunggongvirae; Uroviricota; Caudoviricetes; Wifcevirus; Wifcevirus WFC"]:0.04000615,(Escherichia_virus_ManiWeber[&Organism="Escherichia_virus_EB17","Genetic Code"="Bacterial",Taxonomy="Viruses; Duplodnaviria; Heunggongvirae; Uroviricota; Caudoviricetes; Wifcevirus"]:0.0,Escherichia_phage_WFH___tail_fiber_protein_CDS_translation[&"% Acidic Amino Acids"=8.91%,"% Hydrophobic Amino Acids"=51.16%,"Genetic Code"="Bacterial",Description="Escherichia phage vB_EcoM_WFH, complete genome",Modified=Fri Oct 18 00:18:22 CEST 2024,Taxonomy="Viruses; Duplodnaviria; Heunggongvirae; Uroviricota; Caudoviricetes; Wifcevirus; Wifcevirus WFH","Extinction Coefficient"=123775.0,"Filename (Imported From)"="refs_wifce.gb",Created=Sun Aug 11 15:06:37 CEST 2024,URN="urn:local:.:pg-i2kxaah","Isoelectric Point"=5.381298065185547,"% Basic Amino Acids"=8.79%,"% AT-rich Amino Acids"=22.48%,"% Charged Amino Acids"=17.70%,db_xref="taxon:2508192",Organism="Escherichia phage vB_EcoM_WFH","Path (Imported From)"="C:\Users\Alexander Harms\Downloads","% GC-rich Amino Acids"=29.84%,Accession="NC_048194.1","Molecular Weight (kDa)"=82.73610088000022,"# Nucleotide Sequences With Quality"=0,Topology="linear","Charge at pH 7"=-8.474919384349693,"% Polar Uncharged Amino Acids"=32.82%,"Molecule Type"="AA"]:0.00874122):0.01501881):0.00954085,Shigella_phage_CWP003___putative_tail_fiber_protein_CDS_translation[&Organism="Shigella phage CWP003","Genetic Code"="Bacterial",Taxonomy="Viruses; Duplodnaviria; Heunggongvirae; Uroviricota; Caudoviricetes; Wifcevirus"]:0.02247855):0.13831703,(Escherichia_virus_LorandFenyves[&Organism="Escherichia_virus_YS13","Genetic Code"="Bacterial",Taxonomy="Viruses; Duplodnaviria; Heunggongvirae; Uroviricota; Caudoviricetes; Kuravirus"]:0.03259537,Escherichia_virus_SkaterBoy[&Organism="Escherichia_virus_Luc14","Genetic Code"="Bacterial",Taxonomy="Viruses; Duplodnaviria; Heunggongvirae; Uroviricota; Caudoviricetes; Kuravirus"]:0.01230902):0.16287062):0.33285102,((Tequintavirus_IrisVonRoten_distal_tail_fiber_protein[&Organism="Escherichia virus IrisVonRoten","Genetic Code"="Bacterial",Taxonomy="Viruses; Duplodnaviria; Heunggongvirae; Uroviricota; Caudoviricetes; Caudovirales; Demerecviridae; Markadamsvirinae; Tequintavirus; unclassified Tequintavirus"]:0.26028989,((Escherichia_virus_OliverMaurmann[&Organism="Escherichia_virus_NN16_04","Genetic Code"="Bacterial",Taxonomy="Viruses; Duplodnaviria; Heunggongvirae; Uroviricota; Caudoviricetes; Kuravirus"]:0.00694342,Escherichia_virus_ManiMatter[&Organism="Escherichia_virus_NN16_09","Genetic Code"="Bacterial",Taxonomy="Viruses; Duplodnaviria; Heunggongvirae; Uroviricota; Caudoviricetes; Kuravirus"]:0.09875837):0.00396771,Escherichia_virus_AnnaHegner[&Organism="Escherichia_virus_EP1","Genetic Code"="Bacterial",Taxonomy="Viruses; Duplodnaviria; Heunggongvirae; Uroviricota; Caudoviricetes; Kuravirus"]:0.04532378):0.12538644):0.16361566,((Escherichia_virus_HansTraber[&Organism="Escherichia_virus_NG4w","Genetic Code"="Bacterial",Taxonomy="Viruses; Duplodnaviria; Heunggongvirae; Uroviricota; Caudoviricetes; Wifcevirus"]:0.00311512,Escherichia_virus_HermannAdler[&Organism="Escherichia_virus_DMS14","Genetic Code"="Bacterial",Taxonomy="Viruses; Duplodnaviria; Heunggongvirae; Uroviricota; Caudoviricetes; Wifcevirus"]:0.00135969):0.01678727,Escherichia_virus_VerenaGrendelmeier[&Organism="Escherichia_virus_YS2","Genetic Code"="Bacterial",Taxonomy="Viruses; Duplodnaviria; Heunggongvirae; Uroviricota; Caudoviricetes; Wifcevirus"]:0.00508566):0.3093137):0.13506541):0.36855925,(((Escherichia_phage_ECBP2___cell_adhesion_domain_protein_CDS_translation[&Organism="Escherichia phage ECBP2","Genetic Code"="Bacterial",Taxonomy="Viruses; Duplodnaviria; Heunggongvirae; Uroviricota; Caudoviricetes; Caudovirales; Podoviridae; Kuravirus"]:0.05753302,(Escherichia_phage_EP335___putative_tail_fiber_protein_CDS_translation[&Organism="Escherichia phage EP335","Genetic Code"="Bacterial",Taxonomy="Viruses; Duplodnaviria; Heunggongvirae; Uroviricota; Caudoviricetes; Caudovirales; Podoviridae; Kuravirus; unclassified Kuravirus"]:0.04431533,((Escherichia_phage_MN05___hypothetical_protein_CDS_translation[&Organism="Escherichia phage MN05","Genetic Code"="Bacterial",Taxonomy="Viruses; Duplodnaviria; Heunggongvirae; Uroviricota; Caudoviricetes; Caudovirales; Podoviridae; Kuravirus; unclassified Kuravirus"]:0.00219568,Escherichia_phage_NJ01___bacterial_surface_protein_CDS_translation[&Organism="Escherichia phage NJ01","Genetic Code"="Bacterial",Taxonomy="Viruses; Duplodnaviria; Heunggongvirae; Uroviricota; Caudoviricetes; Caudovirales; Podoviridae; Kuravirus"]:0.00138248):0.00130341,(Escherichia_phage_EcoN5___tail_fibers_protein_CDS_translation[&Organism="Escherichia phage vB_EcoP_EcoN5","Genetic Code"="Bacterial",Taxonomy="Viruses; Duplodnaviria; Heunggongvirae; Uroviricota; Caudoviricetes; Caudovirales; Podoviridae; Kuravirus; unclassified Kuravirus"]:0.0,Escherichia_virus_phiEco32___bacterial_surface_protein_CDS_translation[&Organism="Escherichia virus phiEco32","Genetic Code"="Bacterial",Taxonomy="Viruses; Duplodnaviria; Heunggongvirae; Uroviricota; Caudoviricetes; Caudovirales; Podoviridae; Kuravirus"]:0.0):0.00196578):0.04114689):0.01240945):0.01733964,Escherichia_phage_ES17___ChW_repeats_and_cell_adhesion_domain_containing_protein_CDS_translation[&Organism="Escherichia phage ES17","Genetic Code"="Bacterial",Taxonomy="Viruses; Duplodnaviria; Heunggongvirae; Uroviricota; Caudoviricetes; Caudovirales; Podoviridae; Kuravirus; unclassified Kuravirus"]:0.0741365):0.93585685,(Escherichia_phage_FEC19___tail_fiber_protein_CDS_translation[&Organism="Escherichia phage FEC19","Genetic Code"="Bacterial",Taxonomy="Viruses; Duplodnaviria; Heunggongvirae; Uroviricota; Caudoviricetes; Wifcevirus; Wifcevirus FEC19"]:0.383405,Escherichia_virus_KarlSchell[&Organism="Escherichia_virus_NN16_18","Genetic Code"="Bacterial",Taxonomy="Viruses; Duplodnaviria; Heunggongvirae; Uroviricota; Caudoviricetes; Kuravirus"]:0.3576511):0.61992612):0.12892484):0.78473719,Escherichia_virus_StefiGeyer[&Organism="Escherichia_virus_NN16_21","Genetic Code"="Bacterial",Taxonomy="Viruses; Duplodnaviria; Heunggongvirae; Uroviricota; Caudoviricetes; Kuravirus"]:0.08482971,Escherichia_virus_JacquesWildberger[&Organism="Escherichia_virus_NN16_24","Genetic Code"="Bacterial",Taxonomy="Viruses; Duplodnaviria; Heunggongvirae; Uroviricota; Caudoviricetes; Kuravirus"]:0.08975408);
	tree bootstrap_29 = [&U] ((((((Shigella_phage_CWP003___putative_tail_fiber_protein_CDS_translation[&Organism="Shigella phage CWP003","Genetic Code"="Bacterial",Taxonomy="Viruses; Duplodnaviria; Heunggongvirae; Uroviricota; Caudoviricetes; Wifcevirus"]:0.0184479,(Escherichia_virus_ManiWeber[&Organism="Escherichia_virus_EB17","Genetic Code"="Bacterial",Taxonomy="Viruses; Duplodnaviria; Heunggongvirae; Uroviricota; Caudoviricetes; Wifcevirus"]:0.0047982,Escherichia_phage_WFH___tail_fiber_protein_CDS_translation[&"% Acidic Amino Acids"=8.91%,"% Hydrophobic Amino Acids"=51.16%,"Genetic Code"="Bacterial",Description="Escherichia phage vB_EcoM_WFH, complete genome",Modified=Fri Oct 18 00:18:22 CEST 2024,Taxonomy="Viruses; Duplodnaviria; Heunggongvirae; Uroviricota; Caudoviricetes; Wifcevirus; Wifcevirus WFH","Extinction Coefficient"=123775.0,"Filename (Imported From)"="refs_wifce.gb",Created=Sun Aug 11 15:06:37 CEST 2024,URN="urn:local:.:pg-i2kxaah","Isoelectric Point"=5.381298065185547,"% Basic Amino Acids"=8.79%,"% AT-rich Amino Acids"=22.48%,"% Charged Amino Acids"=17.70%,db_xref="taxon:2508192",Organism="Escherichia phage vB_EcoM_WFH","Path (Imported From)"="C:\Users\Alexander Harms\Downloads","% GC-rich Amino Acids"=29.84%,Accession="NC_048194.1","Molecular Weight (kDa)"=82.73610088000022,"# Nucleotide Sequences With Quality"=0,Topology="linear","Charge at pH 7"=-8.474919384349693,"% Polar Uncharged Amino Acids"=32.82%,"Molecule Type"="AA"]:0.01775012):0.01152462):0.00997498,Escherichia_phage_WFC___tail_fiber_protein_CDS_translation[&Organism="Escherichia phage vB_EcoM_WFC","Genetic Code"="Bacterial",Taxonomy="Viruses; Duplodnaviria; Heunggongvirae; Uroviricota; Caudoviricetes; Wifcevirus; Wifcevirus WFC"]:0.03574774):0.1543396,(Escherichia_virus_SkaterBoy[&Organism="Escherichia_virus_Luc14","Genetic Code"="Bacterial",Taxonomy="Viruses; Duplodnaviria; Heunggongvirae; Uroviricota; Caudoviricetes; Kuravirus"]:0.06049199,Escherichia_virus_LorandFenyves[&Organism="Escherichia_virus_YS13","Genetic Code"="Bacterial",Taxonomy="Viruses; Duplodnaviria; Heunggongvirae; Uroviricota; Caudoviricetes; Kuravirus"]:0.04212663):0.1429466):0.38040082,((Escherichia_virus_VerenaGrendelmeier[&Organism="Escherichia_virus_YS2","Genetic Code"="Bacterial",Taxonomy="Viruses; Duplodnaviria; Heunggongvirae; Uroviricota; Caudoviricetes; Wifcevirus"]:0.00502726,(Escherichia_virus_HermannAdler[&Organism="Escherichia_virus_DMS14","Genetic Code"="Bacterial",Taxonomy="Viruses; Duplodnaviria; Heunggongvirae; Uroviricota; Caudoviricetes; Wifcevirus"]:0.0,Escherichia_virus_HansTraber[&Organism="Escherichia_virus_NG4w","Genetic Code"="Bacterial",Taxonomy="Viruses; Duplodnaviria; Heunggongvirae; Uroviricota; Caudoviricetes; Wifcevirus"]:0.0):0.01706161):0.26271775,(Tequintavirus_IrisVonRoten_distal_tail_fiber_protein[&Organism="Escherichia virus IrisVonRoten","Genetic Code"="Bacterial",Taxonomy="Viruses; Duplodnaviria; Heunggongvirae; Uroviricota; Caudoviricetes; Caudovirales; Demerecviridae; Markadamsvirinae; Tequintavirus; unclassified Tequintavirus"]:0.27978416,(Escherichia_virus_ManiMatter[&Organism="Escherichia_virus_NN16_09","Genetic Code"="Bacterial",Taxonomy="Viruses; Duplodnaviria; Heunggongvirae; Uroviricota; Caudoviricetes; Kuravirus"]:0.08120701,(Escherichia_virus_AnnaHegner[&Organism="Escherichia_virus_EP1","Genetic Code"="Bacterial",Taxonomy="Viruses; Duplodnaviria; Heunggongvirae; Uroviricota; Caudoviricetes; Kuravirus"]:0.03352641,Escherichia_virus_OliverMaurmann[&Organism="Escherichia_virus_NN16_04","Genetic Code"="Bacterial",Taxonomy="Viruses; Duplodnaviria; Heunggongvirae; Uroviricota; Caudoviricetes; Kuravirus"]:0.01262157):0.03177949):0.16554802):0.10883389):0.07404805):0.38346544,((((((Escherichia_phage_EcoN5___tail_fibers_protein_CDS_translation[&Organism="Escherichia phage vB_EcoP_EcoN5","Genetic Code"="Bacterial",Taxonomy="Viruses; Duplodnaviria; Heunggongvirae; Uroviricota; Caudoviricetes; Caudovirales; Podoviridae; Kuravirus; unclassified Kuravirus"]:0.00204735,(Escherichia_phage_MN05___hypothetical_protein_CDS_translation[&Organism="Escherichia phage MN05","Genetic Code"="Bacterial",Taxonomy="Viruses; Duplodnaviria; Heunggongvirae; Uroviricota; Caudoviricetes; Caudovirales; Podoviridae; Kuravirus; unclassified Kuravirus"]:0.00223303,Escherichia_phage_NJ01___bacterial_surface_protein_CDS_translation[&Organism="Escherichia phage NJ01","Genetic Code"="Bacterial",Taxonomy="Viruses; Duplodnaviria; Heunggongvirae; Uroviricota; Caudoviricetes; Caudovirales; Podoviridae; Kuravirus"]:0.00129464):0.00114076):0.00272556,Escherichia_virus_phiEco32___bacterial_surface_protein_CDS_translation[&Organism="Escherichia virus phiEco32","Genetic Code"="Bacterial",Taxonomy="Viruses; Duplodnaviria; Heunggongvirae; Uroviricota; Caudoviricetes; Caudovirales; Podoviridae; Kuravirus"]:0.00440588):0.03778932,Escherichia_phage_EP335___putative_tail_fiber_protein_CDS_translation[&Organism="Escherichia phage EP335","Genetic Code"="Bacterial",Taxonomy="Viruses; Duplodnaviria; Heunggongvirae; Uroviricota; Caudoviricetes; Caudovirales; Podoviridae; Kuravirus; unclassified Kuravirus"]:0.04586039):0.00682627,Escherichia_phage_ECBP2___cell_adhesion_domain_protein_CDS_translation[&Organism="Escherichia phage ECBP2","Genetic Code"="Bacterial",Taxonomy="Viruses; Duplodnaviria; Heunggongvirae; Uroviricota; Caudoviricetes; Caudovirales; Podoviridae; Kuravirus"]:0.05008814):0.05674467,Escherichia_phage_ES17___ChW_repeats_and_cell_adhesion_domain_containing_protein_CDS_translation[&Organism="Escherichia phage ES17","Genetic Code"="Bacterial",Taxonomy="Viruses; Duplodnaviria; Heunggongvirae; Uroviricota; Caudoviricetes; Caudovirales; Podoviridae; Kuravirus; unclassified Kuravirus"]:0.10737799):0.9072445,(Escherichia_phage_FEC19___tail_fiber_protein_CDS_translation[&Organism="Escherichia phage FEC19","Genetic Code"="Bacterial",Taxonomy="Viruses; Duplodnaviria; Heunggongvirae; Uroviricota; Caudoviricetes; Wifcevirus; Wifcevirus FEC19"]:0.28329311,Escherichia_virus_KarlSchell[&Organism="Escherichia_virus_NN16_18","Genetic Code"="Bacterial",Taxonomy="Viruses; Duplodnaviria; Heunggongvirae; Uroviricota; Caudoviricetes; Kuravirus"]:0.26636092):0.7108113):0.12931623):0.77591095,Escherichia_virus_JacquesWildberger[&Organism="Escherichia_virus_NN16_24","Genetic Code"="Bacterial",Taxonomy="Viruses; Duplodnaviria; Heunggongvirae; Uroviricota; Caudoviricetes; Kuravirus"]:0.10648722,Escherichia_virus_StefiGeyer[&Organism="Escherichia_virus_NN16_21","Genetic Code"="Bacterial",Taxonomy="Viruses; Duplodnaviria; Heunggongvirae; Uroviricota; Caudoviricetes; Kuravirus"]:0.08675167);
	tree bootstrap_30 = [&U] (((((((Escherichia_virus_OliverMaurmann[&Organism="Escherichia_virus_NN16_04","Genetic Code"="Bacterial",Taxonomy="Viruses; Duplodnaviria; Heunggongvirae; Uroviricota; Caudoviricetes; Kuravirus"]:0.01601849,Escherichia_virus_AnnaHegner[&Organism="Escherichia_virus_EP1","Genetic Code"="Bacterial",Taxonomy="Viruses; Duplodnaviria; Heunggongvirae; Uroviricota; Caudoviricetes; Kuravirus"]:0.02900336):0.03571316,Escherichia_virus_ManiMatter[&Organism="Escherichia_virus_NN16_09","Genetic Code"="Bacterial",Taxonomy="Viruses; Duplodnaviria; Heunggongvirae; Uroviricota; Caudoviricetes; Kuravirus"]:0.09883543):0.17137694,Tequintavirus_IrisVonRoten_distal_tail_fiber_protein[&Organism="Escherichia virus IrisVonRoten","Genetic Code"="Bacterial",Taxonomy="Viruses; Duplodnaviria; Heunggongvirae; Uroviricota; Caudoviricetes; Caudovirales; Demerecviridae; Markadamsvirinae; Tequintavirus; unclassified Tequintavirus"]:0.29667366):0.06269194,((Escherichia_virus_HermannAdler[&Organism="Escherichia_virus_DMS14","Genetic Code"="Bacterial",Taxonomy="Viruses; Duplodnaviria; Heunggongvirae; Uroviricota; Caudoviricetes; Wifcevirus"]:0.00130983,Escherichia_virus_HansTraber[&Organism="Escherichia_virus_NG4w","Genetic Code"="Bacterial",Taxonomy="Viruses; Duplodnaviria; Heunggongvirae; Uroviricota; Caudoviricetes; Wifcevirus"]:0.00299174):0.00518542,Escherichia_virus_VerenaGrendelmeier[&Organism="Escherichia_virus_YS2","Genetic Code"="Bacterial",Taxonomy="Viruses; Duplodnaviria; Heunggongvirae; Uroviricota; Caudoviricetes; Wifcevirus"]:0.01131581):0.31986807):0.29950563,((Escherichia_virus_LorandFenyves[&Organism="Escherichia_virus_YS13","Genetic Code"="Bacterial",Taxonomy="Viruses; Duplodnaviria; Heunggongvirae; Uroviricota; Caudoviricetes; Kuravirus"]:0.07911165,Escherichia_virus_SkaterBoy[&Organism="Escherichia_virus_Luc14","Genetic Code"="Bacterial",Taxonomy="Viruses; Duplodnaviria; Heunggongvirae; Uroviricota; Caudoviricetes; Kuravirus"]:0.02714449):0.23575315,(((Escherichia_virus_ManiWeber[&Organism="Escherichia_virus_EB17","Genetic Code"="Bacterial",Taxonomy="Viruses; Duplodnaviria; Heunggongvirae; Uroviricota; Caudoviricetes; Wifcevirus"]:0.01010198,Escherichia_phage_WFH___tail_fiber_protein_CDS_translation[&"% Acidic Amino Acids"=8.91%,"% Hydrophobic Amino Acids"=51.16%,"Genetic Code"="Bacterial",Description="Escherichia phage vB_EcoM_WFH, complete genome",Modified=Fri Oct 18 00:18:22 CEST 2024,Taxonomy="Viruses; Duplodnaviria; Heunggongvirae; Uroviricota; Caudoviricetes; Wifcevirus; Wifcevirus WFH","Extinction Coefficient"=123775.0,"Filename (Imported From)"="refs_wifce.gb",Created=Sun Aug 11 15:06:37 CEST 2024,URN="urn:local:.:pg-i2kxaah","Isoelectric Point"=5.381298065185547,"% Basic Amino Acids"=8.79%,"% AT-rich Amino Acids"=22.48%,"% Charged Amino Acids"=17.70%,db_xref="taxon:2508192",Organism="Escherichia phage vB_EcoM_WFH","Path (Imported From)"="C:\Users\Alexander Harms\Downloads","% GC-rich Amino Acids"=29.84%,Accession="NC_048194.1","Molecular Weight (kDa)"=82.73610088000022,"# Nucleotide Sequences With Quality"=0,Topology="linear","Charge at pH 7"=-8.474919384349693,"% Polar Uncharged Amino Acids"=32.82%,"Molecule Type"="AA"]:0.01302654):0.01487054,Escherichia_phage_WFC___tail_fiber_protein_CDS_translation[&Organism="Escherichia phage vB_EcoM_WFC","Genetic Code"="Bacterial",Taxonomy="Viruses; Duplodnaviria; Heunggongvirae; Uroviricota; Caudoviricetes; Wifcevirus; Wifcevirus WFC"]:0.04212108):0.00580022,Shigella_phage_CWP003___putative_tail_fiber_protein_CDS_translation[&Organism="Shigella phage CWP003","Genetic Code"="Bacterial",Taxonomy="Viruses; Duplodnaviria; Heunggongvirae; Uroviricota; Caudoviricetes; Wifcevirus"]:0.00928023):0.16903307):0.29802121):0.28306006,(((Escherichia_phage_EP335___putative_tail_fiber_protein_CDS_translation[&Organism="Escherichia phage EP335","Genetic Code"="Bacterial",Taxonomy="Viruses; Duplodnaviria; Heunggongvirae; Uroviricota; Caudoviricetes; Caudovirales; Podoviridae; Kuravirus; unclassified Kuravirus"]:0.05448533,(((Escherichia_phage_EcoN5___tail_fibers_protein_CDS_translation[&Organism="Escherichia phage vB_EcoP_EcoN5","Genetic Code"="Bacterial",Taxonomy="Viruses; Duplodnaviria; Heunggongvirae; Uroviricota; Caudoviricetes; Caudovirales; Podoviridae; Kuravirus; unclassified Kuravirus"]:0.0035822,Escherichia_virus_phiEco32___bacterial_surface_protein_CDS_translation[&Organism="Escherichia virus phiEco32","Genetic Code"="Bacterial",Taxonomy="Viruses; Duplodnaviria; Heunggongvirae; Uroviricota; Caudoviricetes; Caudovirales; Podoviridae; Kuravirus"]:0.00346139):0.00236802,(Escherichia_phage_NJ01___bacterial_surface_protein_CDS_translation[&Organism="Escherichia phage NJ01","Genetic Code"="Bacterial",Taxonomy="Viruses; Duplodnaviria; Heunggongvirae; Uroviricota; Caudoviricetes; Caudovirales; Podoviridae; Kuravirus"]:0.00257696,Escherichia_phage_MN05___hypothetical_protein_CDS_translation[&Organism="Escherichia phage MN05","Genetic Code"="Bacterial",Taxonomy="Viruses; Duplodnaviria; Heunggongvirae; Uroviricota; Caudoviricetes; Caudovirales; Podoviridae; Kuravirus; unclassified Kuravirus"]:0.00446663):0.00425703):0.0404011,Escherichia_phage_ECBP2___cell_adhesion_domain_protein_CDS_translation[&Organism="Escherichia phage ECBP2","Genetic Code"="Bacterial",Taxonomy="Viruses; Duplodnaviria; Heunggongvirae; Uroviricota; Caudoviricetes; Caudovirales; Podoviridae; Kuravirus"]:0.04906976):0.00411226):0.01435358,Escherichia_phage_ES17___ChW_repeats_and_cell_adhesion_domain_containing_protein_CDS_translation[&Organism="Escherichia phage ES17","Genetic Code"="Bacterial",Taxonomy="Viruses; Duplodnaviria; Heunggongvirae; Uroviricota; Caudoviricetes; Caudovirales; Podoviridae; Kuravirus; unclassified Kuravirus"]:0.06721532):0.93297883,(Escherichia_virus_KarlSchell[&Organism="Escherichia_virus_NN16_18","Genetic Code"="Bacterial",Taxonomy="Viruses; Duplodnaviria; Heunggongvirae; Uroviricota; Caudoviricetes; Kuravirus"]:0.43759197,Escherichia_phage_FEC19___tail_fiber_protein_CDS_translation[&Organism="Escherichia phage FEC19","Genetic Code"="Bacterial",Taxonomy="Viruses; Duplodnaviria; Heunggongvirae; Uroviricota; Caudoviricetes; Wifcevirus; Wifcevirus FEC19"]:0.43707455):0.56247275):0.13087847):0.7984708,Escherichia_virus_StefiGeyer[&Organism="Escherichia_virus_NN16_21","Genetic Code"="Bacterial",Taxonomy="Viruses; Duplodnaviria; Heunggongvirae; Uroviricota; Caudoviricetes; Kuravirus"]:0.048689,Escherichia_virus_JacquesWildberger[&Organism="Escherichia_virus_NN16_24","Genetic Code"="Bacterial",Taxonomy="Viruses; Duplodnaviria; Heunggongvirae; Uroviricota; Caudoviricetes; Kuravirus"]:0.12883334);
	tree bootstrap_31 = [&U] ((((((Shigella_phage_CWP003___putative_tail_fiber_protein_CDS_translation[&Organism="Shigella phage CWP003","Genetic Code"="Bacterial",Taxonomy="Viruses; Duplodnaviria; Heunggongvirae; Uroviricota; Caudoviricetes; Wifcevirus"]:0.01673167,Escherichia_phage_WFC___tail_fiber_protein_CDS_translation[&Organism="Escherichia phage vB_EcoM_WFC","Genetic Code"="Bacterial",Taxonomy="Viruses; Duplodnaviria; Heunggongvirae; Uroviricota; Caudoviricetes; Wifcevirus; Wifcevirus WFC"]:0.04180378):0.00249391,(Escherichia_virus_ManiWeber[&Organism="Escherichia_virus_EB17","Genetic Code"="Bacterial",Taxonomy="Viruses; Duplodnaviria; Heunggongvirae; Uroviricota; Caudoviricetes; Wifcevirus"]:0.00575927,Escherichia_phage_WFH___tail_fiber_protein_CDS_translation[&"% Acidic Amino Acids"=8.91%,"% Hydrophobic Amino Acids"=51.16%,"Genetic Code"="Bacterial",Description="Escherichia phage vB_EcoM_WFH, complete genome",Modified=Fri Oct 18 00:18:22 CEST 2024,Taxonomy="Viruses; Duplodnaviria; Heunggongvirae; Uroviricota; Caudoviricetes; Wifcevirus; Wifcevirus WFH","Extinction Coefficient"=123775.0,"Filename (Imported From)"="refs_wifce.gb",Created=Sun Aug 11 15:06:37 CEST 2024,URN="urn:local:.:pg-i2kxaah","Isoelectric Point"=5.381298065185547,"% Basic Amino Acids"=8.79%,"% AT-rich Amino Acids"=22.48%,"% Charged Amino Acids"=17.70%,db_xref="taxon:2508192",Organism="Escherichia phage vB_EcoM_WFH","Path (Imported From)"="C:\Users\Alexander Harms\Downloads","% GC-rich Amino Acids"=29.84%,Accession="NC_048194.1","Molecular Weight (kDa)"=82.73610088000022,"# Nucleotide Sequences With Quality"=0,Topology="linear","Charge at pH 7"=-8.474919384349693,"% Polar Uncharged Amino Acids"=32.82%,"Molecule Type"="AA"]:0.01187055):0.00757785):0.16163097,(Escherichia_virus_LorandFenyves[&Organism="Escherichia_virus_YS13","Genetic Code"="Bacterial",Taxonomy="Viruses; Duplodnaviria; Heunggongvirae; Uroviricota; Caudoviricetes; Kuravirus"]:0.04922513,Escherichia_virus_SkaterBoy[&Organism="Escherichia_virus_Luc14","Genetic Code"="Bacterial",Taxonomy="Viruses; Duplodnaviria; Heunggongvirae; Uroviricota; Caudoviricetes; Kuravirus"]:0.07581717):0.13092836):0.32550207,((Tequintavirus_IrisVonRoten_distal_tail_fiber_protein[&Organism="Escherichia virus IrisVonRoten","Genetic Code"="Bacterial",Taxonomy="Viruses; Duplodnaviria; Heunggongvirae; Uroviricota; Caudoviricetes; Caudovirales; Demerecviridae; Markadamsvirinae; Tequintavirus; unclassified Tequintavirus"]:0.24392563,((Escherichia_virus_OliverMaurmann[&Organism="Escherichia_virus_NN16_04","Genetic Code"="Bacterial",Taxonomy="Viruses; Duplodnaviria; Heunggongvirae; Uroviricota; Caudoviricetes; Kuravirus"]:0.00939266,Escherichia_virus_AnnaHegner[&Organism="Escherichia_virus_EP1","Genetic Code"="Bacterial",Taxonomy="Viruses; Duplodnaviria; Heunggongvirae; Uroviricota; Caudoviricetes; Kuravirus"]:0.0176299):0.03678472,Escherichia_virus_ManiMatter[&Organism="Escherichia_virus_NN16_09","Genetic Code"="Bacterial",Taxonomy="Viruses; Duplodnaviria; Heunggongvirae; Uroviricota; Caudoviricetes; Kuravirus"]:0.0551442):0.15226862):0.13363686,((Escherichia_virus_HermannAdler[&Organism="Escherichia_virus_DMS14","Genetic Code"="Bacterial",Taxonomy="Viruses; Duplodnaviria; Heunggongvirae; Uroviricota; Caudoviricetes; Wifcevirus"]:0.0,Escherichia_virus_HansTraber[&Organism="Escherichia_virus_NG4w","Genetic Code"="Bacterial",Taxonomy="Viruses; Duplodnaviria; Heunggongvirae; Uroviricota; Caudoviricetes; Wifcevirus"]:0.0):0.01869071,Escherichia_virus_VerenaGrendelmeier[&Organism="Escherichia_virus_YS2","Genetic Code"="Bacterial",Taxonomy="Viruses; Duplodnaviria; Heunggongvirae; Uroviricota; Caudoviricetes; Wifcevirus"]:0.01172059):0.26160171):0.21466421):0.32870806,((((((Escherichia_virus_phiEco32___bacterial_surface_protein_CDS_translation[&Organism="Escherichia virus phiEco32","Genetic Code"="Bacterial",Taxonomy="Viruses; Duplodnaviria; Heunggongvirae; Uroviricota; Caudoviricetes; Caudovirales; Podoviridae; Kuravirus"]:0.0,Escherichia_phage_EcoN5___tail_fibers_protein_CDS_translation[&Organism="Escherichia phage vB_EcoP_EcoN5","Genetic Code"="Bacterial",Taxonomy="Viruses; Duplodnaviria; Heunggongvirae; Uroviricota; Caudoviricetes; Caudovirales; Podoviridae; Kuravirus; unclassified Kuravirus"]:0.0):0.00170958,(Escherichia_phage_MN05___hypothetical_protein_CDS_translation[&Organism="Escherichia phage MN05","Genetic Code"="Bacterial",Taxonomy="Viruses; Duplodnaviria; Heunggongvirae; Uroviricota; Caudoviricetes; Caudovirales; Podoviridae; Kuravirus; unclassified Kuravirus"]:0.0,Escherichia_phage_NJ01___bacterial_surface_protein_CDS_translation[&Organism="Escherichia phage NJ01","Genetic Code"="Bacterial",Taxonomy="Viruses; Duplodnaviria; Heunggongvirae; Uroviricota; Caudoviricetes; Caudovirales; Podoviridae; Kuravirus"]:0.0):0.0019605):0.03887525,Escherichia_phage_EP335___putative_tail_fiber_protein_CDS_translation[&Organism="Escherichia phage EP335","Genetic Code"="Bacterial",Taxonomy="Viruses; Duplodnaviria; Heunggongvirae; Uroviricota; Caudoviricetes; Caudovirales; Podoviridae; Kuravirus; unclassified Kuravirus"]:0.04463528):0.00963221,Escherichia_phage_ECBP2___cell_adhesion_domain_protein_CDS_translation[&Organism="Escherichia phage ECBP2","Genetic Code"="Bacterial",Taxonomy="Viruses; Duplodnaviria; Heunggongvirae; Uroviricota; Caudoviricetes; Caudovirales; Podoviridae; Kuravirus"]:0.05216153):0.03937608,Escherichia_phage_ES17___ChW_repeats_and_cell_adhesion_domain_containing_protein_CDS_translation[&Organism="Escherichia phage ES17","Genetic Code"="Bacterial",Taxonomy="Viruses; Duplodnaviria; Heunggongvirae; Uroviricota; Caudoviricetes; Caudovirales; Podoviridae; Kuravirus; unclassified Kuravirus"]:0.09155415):0.91128144,(Escherichia_phage_FEC19___tail_fiber_protein_CDS_translation[&Organism="Escherichia phage FEC19","Genetic Code"="Bacterial",Taxonomy="Viruses; Duplodnaviria; Heunggongvirae; Uroviricota; Caudoviricetes; Wifcevirus; Wifcevirus FEC19"]:0.40118353,Escherichia_virus_KarlSchell[&Organism="Escherichia_virus_NN16_18","Genetic Code"="Bacterial",Taxonomy="Viruses; Duplodnaviria; Heunggongvirae; Uroviricota; Caudoviricetes; Kuravirus"]:0.4086758):0.5922694):0.14631641):0.77867464,Escherichia_virus_StefiGeyer[&Organism="Escherichia_virus_NN16_21","Genetic Code"="Bacterial",Taxonomy="Viruses; Duplodnaviria; Heunggongvirae; Uroviricota; Caudoviricetes; Kuravirus"]:0.08144038,Escherichia_virus_JacquesWildberger[&Organism="Escherichia_virus_NN16_24","Genetic Code"="Bacterial",Taxonomy="Viruses; Duplodnaviria; Heunggongvirae; Uroviricota; Caudoviricetes; Kuravirus"]:0.06994621);
	tree bootstrap_32 = [&U] ((((((Shigella_phage_CWP003___putative_tail_fiber_protein_CDS_translation[&Organism="Shigella phage CWP003","Genetic Code"="Bacterial",Taxonomy="Viruses; Duplodnaviria; Heunggongvirae; Uroviricota; Caudoviricetes; Wifcevirus"]:0.03707175,(Escherichia_phage_WFH___tail_fiber_protein_CDS_translation[&"% Acidic Amino Acids"=8.91%,"% Hydrophobic Amino Acids"=51.16%,"Genetic Code"="Bacterial",Description="Escherichia phage vB_EcoM_WFH, complete genome",Modified=Fri Oct 18 00:18:22 CEST 2024,Taxonomy="Viruses; Duplodnaviria; Heunggongvirae; Uroviricota; Caudoviricetes; Wifcevirus; Wifcevirus WFH","Extinction Coefficient"=123775.0,"Filename (Imported From)"="refs_wifce.gb",Created=Sun Aug 11 15:06:37 CEST 2024,URN="urn:local:.:pg-i2kxaah","Isoelectric Point"=5.381298065185547,"% Basic Amino Acids"=8.79%,"% AT-rich Amino Acids"=22.48%,"% Charged Amino Acids"=17.70%,db_xref="taxon:2508192",Organism="Escherichia phage vB_EcoM_WFH","Path (Imported From)"="C:\Users\Alexander Harms\Downloads","% GC-rich Amino Acids"=29.84%,Accession="NC_048194.1","Molecular Weight (kDa)"=82.73610088000022,"# Nucleotide Sequences With Quality"=0,Topology="linear","Charge at pH 7"=-8.474919384349693,"% Polar Uncharged Amino Acids"=32.82%,"Molecule Type"="AA"]:0.01057889,Escherichia_virus_ManiWeber[&Organism="Escherichia_virus_EB17","Genetic Code"="Bacterial",Taxonomy="Viruses; Duplodnaviria; Heunggongvirae; Uroviricota; Caudoviricetes; Wifcevirus"]:0.0):0.01696729):0.02279213,Escherichia_phage_WFC___tail_fiber_protein_CDS_translation[&Organism="Escherichia phage vB_EcoM_WFC","Genetic Code"="Bacterial",Taxonomy="Viruses; Duplodnaviria; Heunggongvirae; Uroviricota; Caudoviricetes; Wifcevirus; Wifcevirus WFC"]:0.01920589):0.16054537,(Escherichia_virus_SkaterBoy[&Organism="Escherichia_virus_Luc14","Genetic Code"="Bacterial",Taxonomy="Viruses; Duplodnaviria; Heunggongvirae; Uroviricota; Caudoviricetes; Kuravirus"]:0.04041316,Escherichia_virus_LorandFenyves[&Organism="Escherichia_virus_YS13","Genetic Code"="Bacterial",Taxonomy="Viruses; Duplodnaviria; Heunggongvirae; Uroviricota; Caudoviricetes; Kuravirus"]:0.03398717):0.12062719):0.22623438,((Escherichia_virus_VerenaGrendelmeier[&Organism="Escherichia_virus_YS2","Genetic Code"="Bacterial",Taxonomy="Viruses; Duplodnaviria; Heunggongvirae; Uroviricota; Caudoviricetes; Wifcevirus"]:0.01521206,(Escherichia_virus_HansTraber[&Organism="Escherichia_virus_NG4w","Genetic Code"="Bacterial",Taxonomy="Viruses; Duplodnaviria; Heunggongvirae; Uroviricota; Caudoviricetes; Wifcevirus"]:0.0,Escherichia_virus_HermannAdler[&Organism="Escherichia_virus_DMS14","Genetic Code"="Bacterial",Taxonomy="Viruses; Duplodnaviria; Heunggongvirae; Uroviricota; Caudoviricetes; Wifcevirus"]:0.0):0.0167633):0.32364593,(((Escherichia_virus_AnnaHegner[&Organism="Escherichia_virus_EP1","Genetic Code"="Bacterial",Taxonomy="Viruses; Duplodnaviria; Heunggongvirae; Uroviricota; Caudoviricetes; Kuravirus"]:0.02444552,Escherichia_virus_OliverMaurmann[&Organism="Escherichia_virus_NN16_04","Genetic Code"="Bacterial",Taxonomy="Viruses; Duplodnaviria; Heunggongvirae; Uroviricota; Caudoviricetes; Kuravirus"]:0.01796171):0.00477129,Escherichia_virus_ManiMatter[&Organism="Escherichia_virus_NN16_09","Genetic Code"="Bacterial",Taxonomy="Viruses; Duplodnaviria; Heunggongvirae; Uroviricota; Caudoviricetes; Kuravirus"]:0.08123421):0.1426125,Tequintavirus_IrisVonRoten_distal_tail_fiber_protein[&Organism="Escherichia virus IrisVonRoten","Genetic Code"="Bacterial",Taxonomy="Viruses; Duplodnaviria; Heunggongvirae; Uroviricota; Caudoviricetes; Caudovirales; Demerecviridae; Markadamsvirinae; Tequintavirus; unclassified Tequintavirus"]:0.30844797):0.09167475):0.31736974):0.21718617,((((((Escherichia_phage_NJ01___bacterial_surface_protein_CDS_translation[&Organism="Escherichia phage NJ01","Genetic Code"="Bacterial",Taxonomy="Viruses; Duplodnaviria; Heunggongvirae; Uroviricota; Caudoviricetes; Caudovirales; Podoviridae; Kuravirus"]:0.0,(Escherichia_virus_phiEco32___bacterial_surface_protein_CDS_translation[&Organism="Escherichia virus phiEco32","Genetic Code"="Bacterial",Taxonomy="Viruses; Duplodnaviria; Heunggongvirae; Uroviricota; Caudoviricetes; Caudovirales; Podoviridae; Kuravirus"]:0.0,Escherichia_phage_EcoN5___tail_fibers_protein_CDS_translation[&Organism="Escherichia phage vB_EcoP_EcoN5","Genetic Code"="Bacterial",Taxonomy="Viruses; Duplodnaviria; Heunggongvirae; Uroviricota; Caudoviricetes; Caudovirales; Podoviridae; Kuravirus; unclassified Kuravirus"]:0.0):0.0):0.00143835,Escherichia_phage_MN05___hypothetical_protein_CDS_translation[&Organism="Escherichia phage MN05","Genetic Code"="Bacterial",Taxonomy="Viruses; Duplodnaviria; Heunggongvirae; Uroviricota; Caudoviricetes; Caudovirales; Podoviridae; Kuravirus; unclassified Kuravirus"]:0.00201619):0.03610618,Escherichia_phage_EP335___putative_tail_fiber_protein_CDS_translation[&Organism="Escherichia phage EP335","Genetic Code"="Bacterial",Taxonomy="Viruses; Duplodnaviria; Heunggongvirae; Uroviricota; Caudoviricetes; Caudovirales; Podoviridae; Kuravirus; unclassified Kuravirus"]:0.03909461):0.01118264,Escherichia_phage_ECBP2___cell_adhesion_domain_protein_CDS_translation[&Organism="Escherichia phage ECBP2","Genetic Code"="Bacterial",Taxonomy="Viruses; Duplodnaviria; Heunggongvirae; Uroviricota; Caudoviricetes; Caudovirales; Podoviridae; Kuravirus"]:0.05129784):0.01668557,Escherichia_phage_ES17___ChW_repeats_and_cell_adhesion_domain_containing_protein_CDS_translation[&Organism="Escherichia phage ES17","Genetic Code"="Bacterial",Taxonomy="Viruses; Duplodnaviria; Heunggongvirae; Uroviricota; Caudoviricetes; Caudovirales; Podoviridae; Kuravirus; unclassified Kuravirus"]:0.06691695):1.05234977,(Escherichia_virus_KarlSchell[&Organism="Escherichia_virus_NN16_18","Genetic Code"="Bacterial",Taxonomy="Viruses; Duplodnaviria; Heunggongvirae; Uroviricota; Caudoviricetes; Kuravirus"]:0.36084557,Escherichia_phage_FEC19___tail_fiber_protein_CDS_translation[&Organism="Escherichia phage FEC19","Genetic Code"="Bacterial",Taxonomy="Viruses; Duplodnaviria; Heunggongvirae; Uroviricota; Caudoviricetes; Wifcevirus; Wifcevirus FEC19"]:0.43963721):0.48436963):0.1824044):0.76008601,Escherichia_virus_JacquesWildberger[&Organism="Escherichia_virus_NN16_24","Genetic Code"="Bacterial",Taxonomy="Viruses; Duplodnaviria; Heunggongvirae; Uroviricota; Caudoviricetes; Kuravirus"]:0.06111923,Escherichia_virus_StefiGeyer[&Organism="Escherichia_virus_NN16_21","Genetic Code"="Bacterial",Taxonomy="Viruses; Duplodnaviria; Heunggongvirae; Uroviricota; Caudoviricetes; Kuravirus"]:0.13515546);
	tree bootstrap_33 = [&U] ((((((((Escherichia_phage_WFH___tail_fiber_protein_CDS_translation[&"% Acidic Amino Acids"=8.91%,"% Hydrophobic Amino Acids"=51.16%,"Genetic Code"="Bacterial",Description="Escherichia phage vB_EcoM_WFH, complete genome",Modified=Fri Oct 18 00:18:22 CEST 2024,Taxonomy="Viruses; Duplodnaviria; Heunggongvirae; Uroviricota; Caudoviricetes; Wifcevirus; Wifcevirus WFH","Extinction Coefficient"=123775.0,"Filename (Imported From)"="refs_wifce.gb",Created=Sun Aug 11 15:06:37 CEST 2024,URN="urn:local:.:pg-i2kxaah","Isoelectric Point"=5.381298065185547,"% Basic Amino Acids"=8.79%,"% AT-rich Amino Acids"=22.48%,"% Charged Amino Acids"=17.70%,db_xref="taxon:2508192",Organism="Escherichia phage vB_EcoM_WFH","Path (Imported From)"="C:\Users\Alexander Harms\Downloads","% GC-rich Amino Acids"=29.84%,Accession="NC_048194.1","Molecular Weight (kDa)"=82.73610088000022,"# Nucleotide Sequences With Quality"=0,Topology="linear","Charge at pH 7"=-8.474919384349693,"% Polar Uncharged Amino Acids"=32.82%,"Molecule Type"="AA"]:0.01723312,Escherichia_virus_ManiWeber[&Organism="Escherichia_virus_EB17","Genetic Code"="Bacterial",Taxonomy="Viruses; Duplodnaviria; Heunggongvirae; Uroviricota; Caudoviricetes; Wifcevirus"]:0.00621707):0.00821486,Shigella_phage_CWP003___putative_tail_fiber_protein_CDS_translation[&Organism="Shigella phage CWP003","Genetic Code"="Bacterial",Taxonomy="Viruses; Duplodnaviria; Heunggongvirae; Uroviricota; Caudoviricetes; Wifcevirus"]:0.01844741):0.0175927,Escherichia_phage_WFC___tail_fiber_protein_CDS_translation[&Organism="Escherichia phage vB_EcoM_WFC","Genetic Code"="Bacterial",Taxonomy="Viruses; Duplodnaviria; Heunggongvirae; Uroviricota; Caudoviricetes; Wifcevirus; Wifcevirus WFC"]:0.03414506):0.12387468,(Escherichia_virus_SkaterBoy[&Organism="Escherichia_virus_Luc14","Genetic Code"="Bacterial",Taxonomy="Viruses; Duplodnaviria; Heunggongvirae; Uroviricota; Caudoviricetes; Kuravirus"]:0.0507679,Escherichia_virus_LorandFenyves[&Organism="Escherichia_virus_YS13","Genetic Code"="Bacterial",Taxonomy="Viruses; Duplodnaviria; Heunggongvirae; Uroviricota; Caudoviricetes; Kuravirus"]:0.02772969):0.12733808):0.34645485,((Tequintavirus_IrisVonRoten_distal_tail_fiber_protein[&Organism="Escherichia virus IrisVonRoten","Genetic Code"="Bacterial",Taxonomy="Viruses; Duplodnaviria; Heunggongvirae; Uroviricota; Caudoviricetes; Caudovirales; Demerecviridae; Markadamsvirinae; Tequintavirus; unclassified Tequintavirus"]:0.35521285,((Escherichia_virus_ManiMatter[&Organism="Escherichia_virus_NN16_09","Genetic Code"="Bacterial",Taxonomy="Viruses; Duplodnaviria; Heunggongvirae; Uroviricota; Caudoviricetes; Kuravirus"]:0.07691962,Escherichia_virus_OliverMaurmann[&Organism="Escherichia_virus_NN16_04","Genetic Code"="Bacterial",Taxonomy="Viruses; Duplodnaviria; Heunggongvirae; Uroviricota; Caudoviricetes; Kuravirus"]:0.01054935):0.01074815,Escherichia_virus_AnnaHegner[&Organism="Escherichia_virus_EP1","Genetic Code"="Bacterial",Taxonomy="Viruses; Duplodnaviria; Heunggongvirae; Uroviricota; Caudoviricetes; Kuravirus"]:0.03897208):0.09655997):0.15784021,((Escherichia_virus_HansTraber[&Organism="Escherichia_virus_NG4w","Genetic Code"="Bacterial",Taxonomy="Viruses; Duplodnaviria; Heunggongvirae; Uroviricota; Caudoviricetes; Wifcevirus"]:0.00233905,Escherichia_virus_HermannAdler[&Organism="Escherichia_virus_DMS14","Genetic Code"="Bacterial",Taxonomy="Viruses; Duplodnaviria; Heunggongvirae; Uroviricota; Caudoviricetes; Wifcevirus"]:0.00228046):0.00847648,Escherichia_virus_VerenaGrendelmeier[&Organism="Escherichia_virus_YS2","Genetic Code"="Bacterial",Taxonomy="Viruses; Duplodnaviria; Heunggongvirae; Uroviricota; Caudoviricetes; Wifcevirus"]:0.0):0.32687863):0.17293395):0.47980529,(Escherichia_virus_KarlSchell[&Organism="Escherichia_virus_NN16_18","Genetic Code"="Bacterial",Taxonomy="Viruses; Duplodnaviria; Heunggongvirae; Uroviricota; Caudoviricetes; Kuravirus"]:0.35612805,Escherichia_phage_FEC19___tail_fiber_protein_CDS_translation[&Organism="Escherichia phage FEC19","Genetic Code"="Bacterial",Taxonomy="Viruses; Duplodnaviria; Heunggongvirae; Uroviricota; Caudoviricetes; Wifcevirus; Wifcevirus FEC19"]:0.37206996):0.63179221):0.00424582,(((Escherichia_phage_EP335___putative_tail_fiber_protein_CDS_translation[&Organism="Escherichia phage EP335","Genetic Code"="Bacterial",Taxonomy="Viruses; Duplodnaviria; Heunggongvirae; Uroviricota; Caudoviricetes; Caudovirales; Podoviridae; Kuravirus; unclassified Kuravirus"]:0.03599023,((Escherichia_phage_MN05___hypothetical_protein_CDS_translation[&Organism="Escherichia phage MN05","Genetic Code"="Bacterial",Taxonomy="Viruses; Duplodnaviria; Heunggongvirae; Uroviricota; Caudoviricetes; Caudovirales; Podoviridae; Kuravirus; unclassified Kuravirus"]:0.0,Escherichia_phage_NJ01___bacterial_surface_protein_CDS_translation[&Organism="Escherichia phage NJ01","Genetic Code"="Bacterial",Taxonomy="Viruses; Duplodnaviria; Heunggongvirae; Uroviricota; Caudoviricetes; Caudovirales; Podoviridae; Kuravirus"]:0.0):0.00494618,(Escherichia_virus_phiEco32___bacterial_surface_protein_CDS_translation[&Organism="Escherichia virus phiEco32","Genetic Code"="Bacterial",Taxonomy="Viruses; Duplodnaviria; Heunggongvirae; Uroviricota; Caudoviricetes; Caudovirales; Podoviridae; Kuravirus"]:0.00174452,Escherichia_phage_EcoN5___tail_fibers_protein_CDS_translation[&Organism="Escherichia phage vB_EcoP_EcoN5","Genetic Code"="Bacterial",Taxonomy="Viruses; Duplodnaviria; Heunggongvirae; Uroviricota; Caudoviricetes; Caudovirales; Podoviridae; Kuravirus; unclassified Kuravirus"]:0.00179564):0.00218678):0.02944056):0.02825682,Escherichia_phage_ECBP2___cell_adhesion_domain_protein_CDS_translation[&Organism="Escherichia phage ECBP2","Genetic Code"="Bacterial",Taxonomy="Viruses; Duplodnaviria; Heunggongvirae; Uroviricota; Caudoviricetes; Caudovirales; Podoviridae; Kuravirus"]:0.06477908):0.02155325,Escherichia_phage_ES17___ChW_repeats_and_cell_adhesion_domain_containing_protein_CDS_translation[&Organism="Escherichia phage ES17","Genetic Code"="Bacterial",Taxonomy="Viruses; Duplodnaviria; Heunggongvirae; Uroviricota; Caudoviricetes; Caudovirales; Podoviridae; Kuravirus; unclassified Kuravirus"]:0.08532007):0.92084783):0.93264922,Escherichia_virus_JacquesWildberger[&Organism="Escherichia_virus_NN16_24","Genetic Code"="Bacterial",Taxonomy="Viruses; Duplodnaviria; Heunggongvirae; Uroviricota; Caudoviricetes; Kuravirus"]:0.05667626,Escherichia_virus_StefiGeyer[&Organism="Escherichia_virus_NN16_21","Genetic Code"="Bacterial",Taxonomy="Viruses; Duplodnaviria; Heunggongvirae; Uroviricota; Caudoviricetes; Kuravirus"]:0.06646811);
	tree bootstrap_34 = [&U] (((((Escherichia_phage_WFC___tail_fiber_protein_CDS_translation[&Organism="Escherichia phage vB_EcoM_WFC","Genetic Code"="Bacterial",Taxonomy="Viruses; Duplodnaviria; Heunggongvirae; Uroviricota; Caudoviricetes; Wifcevirus; Wifcevirus WFC"]:0.03532741,((Escherichia_virus_ManiWeber[&Organism="Escherichia_virus_EB17","Genetic Code"="Bacterial",Taxonomy="Viruses; Duplodnaviria; Heunggongvirae; Uroviricota; Caudoviricetes; Wifcevirus"]:0.004159,Escherichia_phage_WFH___tail_fiber_protein_CDS_translation[&"% Acidic Amino Acids"=8.91%,"% Hydrophobic Amino Acids"=51.16%,"Genetic Code"="Bacterial",Description="Escherichia phage vB_EcoM_WFH, complete genome",Modified=Fri Oct 18 00:18:22 CEST 2024,Taxonomy="Viruses; Duplodnaviria; Heunggongvirae; Uroviricota; Caudoviricetes; Wifcevirus; Wifcevirus WFH","Extinction Coefficient"=123775.0,"Filename (Imported From)"="refs_wifce.gb",Created=Sun Aug 11 15:06:37 CEST 2024,URN="urn:local:.:pg-i2kxaah","Isoelectric Point"=5.381298065185547,"% Basic Amino Acids"=8.79%,"% AT-rich Amino Acids"=22.48%,"% Charged Amino Acids"=17.70%,db_xref="taxon:2508192",Organism="Escherichia phage vB_EcoM_WFH","Path (Imported From)"="C:\Users\Alexander Harms\Downloads","% GC-rich Amino Acids"=29.84%,Accession="NC_048194.1","Molecular Weight (kDa)"=82.73610088000022,"# Nucleotide Sequences With Quality"=0,Topology="linear","Charge at pH 7"=-8.474919384349693,"% Polar Uncharged Amino Acids"=32.82%,"Molecule Type"="AA"]:0.02850706):0.01013703,Shigella_phage_CWP003___putative_tail_fiber_protein_CDS_translation[&Organism="Shigella phage CWP003","Genetic Code"="Bacterial",Taxonomy="Viruses; Duplodnaviria; Heunggongvirae; Uroviricota; Caudoviricetes; Wifcevirus"]:0.01149771):0.00651852):0.21998146,(Escherichia_virus_LorandFenyves[&Organism="Escherichia_virus_YS13","Genetic Code"="Bacterial",Taxonomy="Viruses; Duplodnaviria; Heunggongvirae; Uroviricota; Caudoviricetes; Kuravirus"]:0.06215652,Escherichia_virus_SkaterBoy[&Organism="Escherichia_virus_Luc14","Genetic Code"="Bacterial",Taxonomy="Viruses; Duplodnaviria; Heunggongvirae; Uroviricota; Caudoviricetes; Kuravirus"]:0.07329575):0.20707453):0.35746282,((((Escherichia_virus_AnnaHegner[&Organism="Escherichia_virus_EP1","Genetic Code"="Bacterial",Taxonomy="Viruses; Duplodnaviria; Heunggongvirae; Uroviricota; Caudoviricetes; Kuravirus"]:0.02637985,Escherichia_virus_OliverMaurmann[&Organism="Escherichia_virus_NN16_04","Genetic Code"="Bacterial",Taxonomy="Viruses; Duplodnaviria; Heunggongvirae; Uroviricota; Caudoviricetes; Kuravirus"]:0.01792755):0.01644329,Escherichia_virus_ManiMatter[&Organism="Escherichia_virus_NN16_09","Genetic Code"="Bacterial",Taxonomy="Viruses; Duplodnaviria; Heunggongvirae; Uroviricota; Caudoviricetes; Kuravirus"]:0.04498083):0.18318464,Tequintavirus_IrisVonRoten_distal_tail_fiber_protein[&Organism="Escherichia virus IrisVonRoten","Genetic Code"="Bacterial",Taxonomy="Viruses; Duplodnaviria; Heunggongvirae; Uroviricota; Caudoviricetes; Caudovirales; Demerecviridae; Markadamsvirinae; Tequintavirus; unclassified Tequintavirus"]:0.30933024):0.23023647,(Escherichia_virus_VerenaGrendelmeier[&Organism="Escherichia_virus_YS2","Genetic Code"="Bacterial",Taxonomy="Viruses; Duplodnaviria; Heunggongvirae; Uroviricota; Caudoviricetes; Wifcevirus"]:0.0118769,(Escherichia_virus_HermannAdler[&Organism="Escherichia_virus_DMS14","Genetic Code"="Bacterial",Taxonomy="Viruses; Duplodnaviria; Heunggongvirae; Uroviricota; Caudoviricetes; Wifcevirus"]:0.0,Escherichia_virus_HansTraber[&Organism="Escherichia_virus_NG4w","Genetic Code"="Bacterial",Taxonomy="Viruses; Duplodnaviria; Heunggongvirae; Uroviricota; Caudoviricetes; Wifcevirus"]:0.0):0.01771287):0.37836812):0.11061778):0.32906229,(((((((Escherichia_phage_NJ01___bacterial_surface_protein_CDS_translation[&Organism="Escherichia phage NJ01","Genetic Code"="Bacterial",Taxonomy="Viruses; Duplodnaviria; Heunggongvirae; Uroviricota; Caudoviricetes; Caudovirales; Podoviridae; Kuravirus"]:0.0,Escherichia_phage_MN05___hypothetical_protein_CDS_translation[&Organism="Escherichia phage MN05","Genetic Code"="Bacterial",Taxonomy="Viruses; Duplodnaviria; Heunggongvirae; Uroviricota; Caudoviricetes; Caudovirales; Podoviridae; Kuravirus; unclassified Kuravirus"]:0.0):0.00193965,Escherichia_phage_EcoN5___tail_fibers_protein_CDS_translation[&Organism="Escherichia phage vB_EcoP_EcoN5","Genetic Code"="Bacterial",Taxonomy="Viruses; Duplodnaviria; Heunggongvirae; Uroviricota; Caudoviricetes; Caudovirales; Podoviridae; Kuravirus; unclassified Kuravirus"]:0.00155107):0.0028224,Escherichia_virus_phiEco32___bacterial_surface_protein_CDS_translation[&Organism="Escherichia virus phiEco32","Genetic Code"="Bacterial",Taxonomy="Viruses; Duplodnaviria; Heunggongvirae; Uroviricota; Caudoviricetes; Caudovirales; Podoviridae; Kuravirus"]:0.00401075):0.02703567,Escherichia_phage_EP335___putative_tail_fiber_protein_CDS_translation[&Organism="Escherichia phage EP335","Genetic Code"="Bacterial",Taxonomy="Viruses; Duplodnaviria; Heunggongvirae; Uroviricota; Caudoviricetes; Caudovirales; Podoviridae; Kuravirus; unclassified Kuravirus"]:0.03426981):0.01632968,Escherichia_phage_ECBP2___cell_adhesion_domain_protein_CDS_translation[&Organism="Escherichia phage ECBP2","Genetic Code"="Bacterial",Taxonomy="Viruses; Duplodnaviria; Heunggongvirae; Uroviricota; Caudoviricetes; Caudovirales; Podoviridae; Kuravirus"]:0.05080826):0.03554369,Escherichia_phage_ES17___ChW_repeats_and_cell_adhesion_domain_containing_protein_CDS_translation[&Organism="Escherichia phage ES17","Genetic Code"="Bacterial",Taxonomy="Viruses; Duplodnaviria; Heunggongvirae; Uroviricota; Caudoviricetes; Caudovirales; Podoviridae; Kuravirus; unclassified Kuravirus"]:0.085245):0.914755,(Escherichia_phage_FEC19___tail_fiber_protein_CDS_translation[&Organism="Escherichia phage FEC19","Genetic Code"="Bacterial",Taxonomy="Viruses; Duplodnaviria; Heunggongvirae; Uroviricota; Caudoviricetes; Wifcevirus; Wifcevirus FEC19"]:0.3977883,Escherichia_virus_KarlSchell[&Organism="Escherichia_virus_NN16_18","Genetic Code"="Bacterial",Taxonomy="Viruses; Duplodnaviria; Heunggongvirae; Uroviricota; Caudoviricetes; Kuravirus"]:0.3977883):0.6022117):0.07290152):0.80120453,Escherichia_virus_StefiGeyer[&Organism="Escherichia_virus_NN16_21","Genetic Code"="Bacterial",Taxonomy="Viruses; Duplodnaviria; Heunggongvirae; Uroviricota; Caudoviricetes; Kuravirus"]:0.09975559,Escherichia_virus_JacquesWildberger[&Organism="Escherichia_virus_NN16_24","Genetic Code"="Bacterial",Taxonomy="Viruses; Duplodnaviria; Heunggongvirae; Uroviricota; Caudoviricetes; Kuravirus"]:0.17059355);
	tree bootstrap_35 = [&U] ((((((Shigella_phage_CWP003___putative_tail_fiber_protein_CDS_translation[&Organism="Shigella phage CWP003","Genetic Code"="Bacterial",Taxonomy="Viruses; Duplodnaviria; Heunggongvirae; Uroviricota; Caudoviricetes; Wifcevirus"]:0.02294315,(Escherichia_virus_ManiWeber[&Organism="Escherichia_virus_EB17","Genetic Code"="Bacterial",Taxonomy="Viruses; Duplodnaviria; Heunggongvirae; Uroviricota; Caudoviricetes; Wifcevirus"]:0.00874525,Escherichia_phage_WFH___tail_fiber_protein_CDS_translation[&"% Acidic Amino Acids"=8.91%,"% Hydrophobic Amino Acids"=51.16%,"Genetic Code"="Bacterial",Description="Escherichia phage vB_EcoM_WFH, complete genome",Modified=Fri Oct 18 00:18:22 CEST 2024,Taxonomy="Viruses; Duplodnaviria; Heunggongvirae; Uroviricota; Caudoviricetes; Wifcevirus; Wifcevirus WFH","Extinction Coefficient"=123775.0,"Filename (Imported From)"="refs_wifce.gb",Created=Sun Aug 11 15:06:37 CEST 2024,URN="urn:local:.:pg-i2kxaah","Isoelectric Point"=5.381298065185547,"% Basic Amino Acids"=8.79%,"% AT-rich Amino Acids"=22.48%,"% Charged Amino Acids"=17.70%,db_xref="taxon:2508192",Organism="Escherichia phage vB_EcoM_WFH","Path (Imported From)"="C:\Users\Alexander Harms\Downloads","% GC-rich Amino Acids"=29.84%,Accession="NC_048194.1","Molecular Weight (kDa)"=82.73610088000022,"# Nucleotide Sequences With Quality"=0,Topology="linear","Charge at pH 7"=-8.474919384349693,"% Polar Uncharged Amino Acids"=32.82%,"Molecule Type"="AA"]:0.01334363):0.0136579):0.01581986,Escherichia_phage_WFC___tail_fiber_protein_CDS_translation[&Organism="Escherichia phage vB_EcoM_WFC","Genetic Code"="Bacterial",Taxonomy="Viruses; Duplodnaviria; Heunggongvirae; Uroviricota; Caudoviricetes; Wifcevirus; Wifcevirus WFC"]:0.02685944):0.20390605,(Escherichia_virus_LorandFenyves[&Organism="Escherichia_virus_YS13","Genetic Code"="Bacterial",Taxonomy="Viruses; Duplodnaviria; Heunggongvirae; Uroviricota; Caudoviricetes; Kuravirus"]:0.07060139,Escherichia_virus_SkaterBoy[&Organism="Escherichia_virus_Luc14","Genetic Code"="Bacterial",Taxonomy="Viruses; Duplodnaviria; Heunggongvirae; Uroviricota; Caudoviricetes; Kuravirus"]:0.04527812):0.19824216):0.23317514,((Escherichia_virus_VerenaGrendelmeier[&Organism="Escherichia_virus_YS2","Genetic Code"="Bacterial",Taxonomy="Viruses; Duplodnaviria; Heunggongvirae; Uroviricota; Caudoviricetes; Wifcevirus"]:0.00760344,(Escherichia_virus_HansTraber[&Organism="Escherichia_virus_NG4w","Genetic Code"="Bacterial",Taxonomy="Viruses; Duplodnaviria; Heunggongvirae; Uroviricota; Caudoviricetes; Wifcevirus"]:0.0,Escherichia_virus_HermannAdler[&Organism="Escherichia_virus_DMS14","Genetic Code"="Bacterial",Taxonomy="Viruses; Duplodnaviria; Heunggongvirae; Uroviricota; Caudoviricetes; Wifcevirus"]:0.0):0.0265983):0.31866362,(((Escherichia_virus_ManiMatter[&Organism="Escherichia_virus_NN16_09","Genetic Code"="Bacterial",Taxonomy="Viruses; Duplodnaviria; Heunggongvirae; Uroviricota; Caudoviricetes; Kuravirus"]:0.09745259,Escherichia_virus_OliverMaurmann[&Organism="Escherichia_virus_NN16_04","Genetic Code"="Bacterial",Taxonomy="Viruses; Duplodnaviria; Heunggongvirae; Uroviricota; Caudoviricetes; Kuravirus"]:0.01781168):0.014073,Escherichia_virus_AnnaHegner[&Organism="Escherichia_virus_EP1","Genetic Code"="Bacterial",Taxonomy="Viruses; Duplodnaviria; Heunggongvirae; Uroviricota; Caudoviricetes; Kuravirus"]:0.00586252):0.13405493,Tequintavirus_IrisVonRoten_distal_tail_fiber_protein[&Organism="Escherichia virus IrisVonRoten","Genetic Code"="Bacterial",Taxonomy="Viruses; Duplodnaviria; Heunggongvirae; Uroviricota; Caudoviricetes; Caudovirales; Demerecviridae; Markadamsvirinae; Tequintavirus; unclassified Tequintavirus"]:0.36910501):0.20375236):0.19123825):0.21458734,((((((Escherichia_phage_MN05___hypothetical_protein_CDS_translation[&Organism="Escherichia phage MN05","Genetic Code"="Bacterial",Taxonomy="Viruses; Duplodnaviria; Heunggongvirae; Uroviricota; Caudoviricetes; Caudovirales; Podoviridae; Kuravirus; unclassified Kuravirus"]:0.00430166,Escherichia_phage_NJ01___bacterial_surface_protein_CDS_translation[&Organism="Escherichia phage NJ01","Genetic Code"="Bacterial",Taxonomy="Viruses; Duplodnaviria; Heunggongvirae; Uroviricota; Caudoviricetes; Caudovirales; Podoviridae; Kuravirus"]:0.00274193):0.00295588,(Escherichia_phage_EcoN5___tail_fibers_protein_CDS_translation[&Organism="Escherichia phage vB_EcoP_EcoN5","Genetic Code"="Bacterial",Taxonomy="Viruses; Duplodnaviria; Heunggongvirae; Uroviricota; Caudoviricetes; Caudovirales; Podoviridae; Kuravirus; unclassified Kuravirus"]:0.00167508,Escherichia_virus_phiEco32___bacterial_surface_protein_CDS_translation[&Organism="Escherichia virus phiEco32","Genetic Code"="Bacterial",Taxonomy="Viruses; Duplodnaviria; Heunggongvirae; Uroviricota; Caudoviricetes; Caudovirales; Podoviridae; Kuravirus"]:0.00184019):0.00343977):0.02557879,Escherichia_phage_EP335___putative_tail_fiber_protein_CDS_translation[&Organism="Escherichia phage EP335","Genetic Code"="Bacterial",Taxonomy="Viruses; Duplodnaviria; Heunggongvirae; Uroviricota; Caudoviricetes; Caudovirales; Podoviridae; Kuravirus; unclassified Kuravirus"]:0.03310958):0.00705414,Escherichia_phage_ECBP2___cell_adhesion_domain_protein_CDS_translation[&Organism="Escherichia phage ECBP2","Genetic Code"="Bacterial",Taxonomy="Viruses; Duplodnaviria; Heunggongvirae; Uroviricota; Caudoviricetes; Caudovirales; Podoviridae; Kuravirus"]:0.04131361):0.04084235,Escherichia_phage_ES17___ChW_repeats_and_cell_adhesion_domain_containing_protein_CDS_translation[&Organism="Escherichia phage ES17","Genetic Code"="Bacterial",Taxonomy="Viruses; Duplodnaviria; Heunggongvirae; Uroviricota; Caudoviricetes; Caudovirales; Podoviridae; Kuravirus; unclassified Kuravirus"]:0.08077065):0.91922935,(Escherichia_virus_KarlSchell[&Organism="Escherichia_virus_NN16_18","Genetic Code"="Bacterial",Taxonomy="Viruses; Duplodnaviria; Heunggongvirae; Uroviricota; Caudoviricetes; Kuravirus"]:0.43036215,Escherichia_phage_FEC19___tail_fiber_protein_CDS_translation[&Organism="Escherichia phage FEC19","Genetic Code"="Bacterial",Taxonomy="Viruses; Duplodnaviria; Heunggongvirae; Uroviricota; Caudoviricetes; Wifcevirus; Wifcevirus FEC19"]:0.43036215):0.56963785):0.28320864):0.66398043,Escherichia_virus_JacquesWildberger[&Organism="Escherichia_virus_NN16_24","Genetic Code"="Bacterial",Taxonomy="Viruses; Duplodnaviria; Heunggongvirae; Uroviricota; Caudoviricetes; Kuravirus"]:0.05691862,Escherichia_virus_StefiGeyer[&Organism="Escherichia_virus_NN16_21","Genetic Code"="Bacterial",Taxonomy="Viruses; Duplodnaviria; Heunggongvirae; Uroviricota; Caudoviricetes; Kuravirus"]:0.04925621);
	tree bootstrap_36 = [&U] (((((((Escherichia_virus_AnnaHegner[&Organism="Escherichia_virus_EP1","Genetic Code"="Bacterial",Taxonomy="Viruses; Duplodnaviria; Heunggongvirae; Uroviricota; Caudoviricetes; Kuravirus"]:0.01772638,Escherichia_virus_OliverMaurmann[&Organism="Escherichia_virus_NN16_04","Genetic Code"="Bacterial",Taxonomy="Viruses; Duplodnaviria; Heunggongvirae; Uroviricota; Caudoviricetes; Kuravirus"]:0.01724421):0.01895349,Escherichia_virus_ManiMatter[&Organism="Escherichia_virus_NN16_09","Genetic Code"="Bacterial",Taxonomy="Viruses; Duplodnaviria; Heunggongvirae; Uroviricota; Caudoviricetes; Kuravirus"]:0.04731898):0.11812683,Tequintavirus_IrisVonRoten_distal_tail_fiber_protein[&Organism="Escherichia virus IrisVonRoten","Genetic Code"="Bacterial",Taxonomy="Viruses; Duplodnaviria; Heunggongvirae; Uroviricota; Caudoviricetes; Caudovirales; Demerecviridae; Markadamsvirinae; Tequintavirus; unclassified Tequintavirus"]:0.28391233):0.10714309,((Escherichia_virus_HansTraber[&Organism="Escherichia_virus_NG4w","Genetic Code"="Bacterial",Taxonomy="Viruses; Duplodnaviria; Heunggongvirae; Uroviricota; Caudoviricetes; Wifcevirus"]:0.0,Escherichia_virus_HermannAdler[&Organism="Escherichia_virus_DMS14","Genetic Code"="Bacterial",Taxonomy="Viruses; Duplodnaviria; Heunggongvirae; Uroviricota; Caudoviricetes; Wifcevirus"]:0.0):0.01128126,Escherichia_virus_VerenaGrendelmeier[&Organism="Escherichia_virus_YS2","Genetic Code"="Bacterial",Taxonomy="Viruses; Duplodnaviria; Heunggongvirae; Uroviricota; Caudoviricetes; Wifcevirus"]:0.02181265):0.32940377):0.31925911,((((Escherichia_virus_ManiWeber[&Organism="Escherichia_virus_EB17","Genetic Code"="Bacterial",Taxonomy="Viruses; Duplodnaviria; Heunggongvirae; Uroviricota; Caudoviricetes; Wifcevirus"]:0.0,Escherichia_phage_WFH___tail_fiber_protein_CDS_translation[&"% Acidic Amino Acids"=8.91%,"% Hydrophobic Amino Acids"=51.16%,"Genetic Code"="Bacterial",Description="Escherichia phage vB_EcoM_WFH, complete genome",Modified=Fri Oct 18 00:18:22 CEST 2024,Taxonomy="Viruses; Duplodnaviria; Heunggongvirae; Uroviricota; Caudoviricetes; Wifcevirus; Wifcevirus WFH","Extinction Coefficient"=123775.0,"Filename (Imported From)"="refs_wifce.gb",Created=Sun Aug 11 15:06:37 CEST 2024,URN="urn:local:.:pg-i2kxaah","Isoelectric Point"=5.381298065185547,"% Basic Amino Acids"=8.79%,"% AT-rich Amino Acids"=22.48%,"% Charged Amino Acids"=17.70%,db_xref="taxon:2508192",Organism="Escherichia phage vB_EcoM_WFH","Path (Imported From)"="C:\Users\Alexander Harms\Downloads","% GC-rich Amino Acids"=29.84%,Accession="NC_048194.1","Molecular Weight (kDa)"=82.73610088000022,"# Nucleotide Sequences With Quality"=0,Topology="linear","Charge at pH 7"=-8.474919384349693,"% Polar Uncharged Amino Acids"=32.82%,"Molecule Type"="AA"]:0.0):0.01737533,Shigella_phage_CWP003___putative_tail_fiber_protein_CDS_translation[&Organism="Shigella phage CWP003","Genetic Code"="Bacterial",Taxonomy="Viruses; Duplodnaviria; Heunggongvirae; Uroviricota; Caudoviricetes; Wifcevirus"]:0.01684718):0.01264727,Escherichia_phage_WFC___tail_fiber_protein_CDS_translation[&Organism="Escherichia phage vB_EcoM_WFC","Genetic Code"="Bacterial",Taxonomy="Viruses; Duplodnaviria; Heunggongvirae; Uroviricota; Caudoviricetes; Wifcevirus; Wifcevirus WFC"]:0.03358374):0.18996725,(Escherichia_virus_LorandFenyves[&Organism="Escherichia_virus_YS13","Genetic Code"="Bacterial",Taxonomy="Viruses; Duplodnaviria; Heunggongvirae; Uroviricota; Caudoviricetes; Kuravirus"]:0.08437355,Escherichia_virus_SkaterBoy[&Organism="Escherichia_virus_Luc14","Genetic Code"="Bacterial",Taxonomy="Viruses; Duplodnaviria; Heunggongvirae; Uroviricota; Caudoviricetes; Kuravirus"]:0.01994984):0.16788909):0.40273418):0.32212468,((((Escherichia_phage_EP335___putative_tail_fiber_protein_CDS_translation[&Organism="Escherichia phage EP335","Genetic Code"="Bacterial",Taxonomy="Viruses; Duplodnaviria; Heunggongvirae; Uroviricota; Caudoviricetes; Caudovirales; Podoviridae; Kuravirus; unclassified Kuravirus"]:0.03039005,(Escherichia_phage_MN05___hypothetical_protein_CDS_translation[&Organism="Escherichia phage MN05","Genetic Code"="Bacterial",Taxonomy="Viruses; Duplodnaviria; Heunggongvirae; Uroviricota; Caudoviricetes; Caudovirales; Podoviridae; Kuravirus; unclassified Kuravirus"]:0.0,(Escherichia_phage_EcoN5___tail_fibers_protein_CDS_translation[&Organism="Escherichia phage vB_EcoP_EcoN5","Genetic Code"="Bacterial",Taxonomy="Viruses; Duplodnaviria; Heunggongvirae; Uroviricota; Caudoviricetes; Caudovirales; Podoviridae; Kuravirus; unclassified Kuravirus"]:0.0,(Escherichia_phage_NJ01___bacterial_surface_protein_CDS_translation[&Organism="Escherichia phage NJ01","Genetic Code"="Bacterial",Taxonomy="Viruses; Duplodnaviria; Heunggongvirae; Uroviricota; Caudoviricetes; Caudovirales; Podoviridae; Kuravirus"]:0.0,Escherichia_virus_phiEco32___bacterial_surface_protein_CDS_translation[&Organism="Escherichia virus phiEco32","Genetic Code"="Bacterial",Taxonomy="Viruses; Duplodnaviria; Heunggongvirae; Uroviricota; Caudoviricetes; Caudovirales; Podoviridae; Kuravirus"]:0.0):0.0):0.0):0.03042987):0.01382145,Escherichia_phage_ECBP2___cell_adhesion_domain_protein_CDS_translation[&Organism="Escherichia phage ECBP2","Genetic Code"="Bacterial",Taxonomy="Viruses; Duplodnaviria; Heunggongvirae; Uroviricota; Caudoviricetes; Caudovirales; Podoviridae; Kuravirus"]:0.04496668):0.0276468,Escherichia_phage_ES17___ChW_repeats_and_cell_adhesion_domain_containing_protein_CDS_translation[&Organism="Escherichia phage ES17","Genetic Code"="Bacterial",Taxonomy="Viruses; Duplodnaviria; Heunggongvirae; Uroviricota; Caudoviricetes; Caudovirales; Podoviridae; Kuravirus; unclassified Kuravirus"]:0.07216664):0.93041564,(Escherichia_phage_FEC19___tail_fiber_protein_CDS_translation[&Organism="Escherichia phage FEC19","Genetic Code"="Bacterial",Taxonomy="Viruses; Duplodnaviria; Heunggongvirae; Uroviricota; Caudoviricetes; Wifcevirus; Wifcevirus FEC19"]:0.38742351,Escherichia_virus_KarlSchell[&Organism="Escherichia_virus_NN16_18","Genetic Code"="Bacterial",Taxonomy="Viruses; Duplodnaviria; Heunggongvirae; Uroviricota; Caudoviricetes; Kuravirus"]:0.38059809):0.61343725):0.03901814):0.8528485,Escherichia_virus_JacquesWildberger[&Organism="Escherichia_virus_NN16_24","Genetic Code"="Bacterial",Taxonomy="Viruses; Duplodnaviria; Heunggongvirae; Uroviricota; Caudoviricetes; Kuravirus"]:0.10585781,Escherichia_virus_StefiGeyer[&Organism="Escherichia_virus_NN16_21","Genetic Code"="Bacterial",Taxonomy="Viruses; Duplodnaviria; Heunggongvirae; Uroviricota; Caudoviricetes; Kuravirus"]:0.11097725);
	tree bootstrap_37 = [&U] ((((((Shigella_phage_CWP003___putative_tail_fiber_protein_CDS_translation[&Organism="Shigella phage CWP003","Genetic Code"="Bacterial",Taxonomy="Viruses; Duplodnaviria; Heunggongvirae; Uroviricota; Caudoviricetes; Wifcevirus"]:0.02081906,(Escherichia_virus_ManiWeber[&Organism="Escherichia_virus_EB17","Genetic Code"="Bacterial",Taxonomy="Viruses; Duplodnaviria; Heunggongvirae; Uroviricota; Caudoviricetes; Wifcevirus"]:0.000038,Escherichia_phage_WFH___tail_fiber_protein_CDS_translation[&"% Acidic Amino Acids"=8.91%,"% Hydrophobic Amino Acids"=51.16%,"Genetic Code"="Bacterial",Description="Escherichia phage vB_EcoM_WFH, complete genome",Modified=Fri Oct 18 00:18:22 CEST 2024,Taxonomy="Viruses; Duplodnaviria; Heunggongvirae; Uroviricota; Caudoviricetes; Wifcevirus; Wifcevirus WFH","Extinction Coefficient"=123775.0,"Filename (Imported From)"="refs_wifce.gb",Created=Sun Aug 11 15:06:37 CEST 2024,URN="urn:local:.:pg-i2kxaah","Isoelectric Point"=5.381298065185547,"% Basic Amino Acids"=8.79%,"% AT-rich Amino Acids"=22.48%,"% Charged Amino Acids"=17.70%,db_xref="taxon:2508192",Organism="Escherichia phage vB_EcoM_WFH","Path (Imported From)"="C:\Users\Alexander Harms\Downloads","% GC-rich Amino Acids"=29.84%,Accession="NC_048194.1","Molecular Weight (kDa)"=82.73610088000022,"# Nucleotide Sequences With Quality"=0,Topology="linear","Charge at pH 7"=-8.474919384349693,"% Polar Uncharged Amino Acids"=32.82%,"Molecule Type"="AA"]:0.01344967):0.00173145):0.03238629,Escherichia_phage_WFC___tail_fiber_protein_CDS_translation[&Organism="Escherichia phage vB_EcoM_WFC","Genetic Code"="Bacterial",Taxonomy="Viruses; Duplodnaviria; Heunggongvirae; Uroviricota; Caudoviricetes; Wifcevirus; Wifcevirus WFC"]:0.03476869):0.13454963,(Escherichia_virus_SkaterBoy[&Organism="Escherichia_virus_Luc14","Genetic Code"="Bacterial",Taxonomy="Viruses; Duplodnaviria; Heunggongvirae; Uroviricota; Caudoviricetes; Kuravirus"]:0.03468175,Escherichia_virus_LorandFenyves[&Organism="Escherichia_virus_YS13","Genetic Code"="Bacterial",Taxonomy="Viruses; Duplodnaviria; Heunggongvirae; Uroviricota; Caudoviricetes; Kuravirus"]:0.10039892):0.19483777):0.23669314,((((Escherichia_virus_OliverMaurmann[&Organism="Escherichia_virus_NN16_04","Genetic Code"="Bacterial",Taxonomy="Viruses; Duplodnaviria; Heunggongvirae; Uroviricota; Caudoviricetes; Kuravirus"]:0.01853927,Escherichia_virus_ManiMatter[&Organism="Escherichia_virus_NN16_09","Genetic Code"="Bacterial",Taxonomy="Viruses; Duplodnaviria; Heunggongvirae; Uroviricota; Caudoviricetes; Kuravirus"]:0.07434878):0.01283516,Escherichia_virus_AnnaHegner[&Organism="Escherichia_virus_EP1","Genetic Code"="Bacterial",Taxonomy="Viruses; Duplodnaviria; Heunggongvirae; Uroviricota; Caudoviricetes; Kuravirus"]:0.02185098):0.15125222,Tequintavirus_IrisVonRoten_distal_tail_fiber_protein[&Organism="Escherichia virus IrisVonRoten","Genetic Code"="Bacterial",Taxonomy="Viruses; Duplodnaviria; Heunggongvirae; Uroviricota; Caudoviricetes; Caudovirales; Demerecviridae; Markadamsvirinae; Tequintavirus; unclassified Tequintavirus"]:0.28902033):0.15969896,((Escherichia_virus_HermannAdler[&Organism="Escherichia_virus_DMS14","Genetic Code"="Bacterial",Taxonomy="Viruses; Duplodnaviria; Heunggongvirae; Uroviricota; Caudoviricetes; Wifcevirus"]:0.0,Escherichia_virus_HansTraber[&Organism="Escherichia_virus_NG4w","Genetic Code"="Bacterial",Taxonomy="Viruses; Duplodnaviria; Heunggongvirae; Uroviricota; Caudoviricetes; Wifcevirus"]:0.0):0.00308445,Escherichia_virus_VerenaGrendelmeier[&Organism="Escherichia_virus_YS2","Genetic Code"="Bacterial",Taxonomy="Viruses; Duplodnaviria; Heunggongvirae; Uroviricota; Caudoviricetes; Wifcevirus"]:0.00612619):0.24780593):0.26742183):0.3641798,(((((Escherichia_virus_phiEco32___bacterial_surface_protein_CDS_translation[&Organism="Escherichia virus phiEco32","Genetic Code"="Bacterial",Taxonomy="Viruses; Duplodnaviria; Heunggongvirae; Uroviricota; Caudoviricetes; Caudovirales; Podoviridae; Kuravirus"]:0.00462655,(Escherichia_phage_MN05___hypothetical_protein_CDS_translation[&Organism="Escherichia phage MN05","Genetic Code"="Bacterial",Taxonomy="Viruses; Duplodnaviria; Heunggongvirae; Uroviricota; Caudoviricetes; Caudovirales; Podoviridae; Kuravirus; unclassified Kuravirus"]:0.00450989,(Escherichia_phage_NJ01___bacterial_surface_protein_CDS_translation[&Organism="Escherichia phage NJ01","Genetic Code"="Bacterial",Taxonomy="Viruses; Duplodnaviria; Heunggongvirae; Uroviricota; Caudoviricetes; Caudovirales; Podoviridae; Kuravirus"]:0.0,Escherichia_phage_EcoN5___tail_fibers_protein_CDS_translation[&Organism="Escherichia phage vB_EcoP_EcoN5","Genetic Code"="Bacterial",Taxonomy="Viruses; Duplodnaviria; Heunggongvirae; Uroviricota; Caudoviricetes; Caudovirales; Podoviridae; Kuravirus; unclassified Kuravirus"]:0.0):0.00287165):0.00214016):0.02826665,Escherichia_phage_EP335___putative_tail_fiber_protein_CDS_translation[&Organism="Escherichia phage EP335","Genetic Code"="Bacterial",Taxonomy="Viruses; Duplodnaviria; Heunggongvirae; Uroviricota; Caudoviricetes; Caudovirales; Podoviridae; Kuravirus; unclassified Kuravirus"]:0.03509055):0.01720896,Escherichia_phage_ECBP2___cell_adhesion_domain_protein_CDS_translation[&Organism="Escherichia phage ECBP2","Genetic Code"="Bacterial",Taxonomy="Viruses; Duplodnaviria; Heunggongvirae; Uroviricota; Caudoviricetes; Caudovirales; Podoviridae; Kuravirus"]:0.05171091):0.06312289,Escherichia_phage_ES17___ChW_repeats_and_cell_adhesion_domain_containing_protein_CDS_translation[&Organism="Escherichia phage ES17","Genetic Code"="Bacterial",Taxonomy="Viruses; Duplodnaviria; Heunggongvirae; Uroviricota; Caudoviricetes; Caudovirales; Podoviridae; Kuravirus; unclassified Kuravirus"]:0.11465686):0.88534314,(Escherichia_virus_KarlSchell[&Organism="Escherichia_virus_NN16_18","Genetic Code"="Bacterial",Taxonomy="Viruses; Duplodnaviria; Heunggongvirae; Uroviricota; Caudoviricetes; Kuravirus"]:0.36420419,Escherichia_phage_FEC19___tail_fiber_protein_CDS_translation[&Organism="Escherichia phage FEC19","Genetic Code"="Bacterial",Taxonomy="Viruses; Duplodnaviria; Heunggongvirae; Uroviricota; Caudoviricetes; Wifcevirus; Wifcevirus FEC19"]:0.36420419):0.63579581):0.12294889):0.79783347,Escherichia_virus_StefiGeyer[&Organism="Escherichia_virus_NN16_21","Genetic Code"="Bacterial",Taxonomy="Viruses; Duplodnaviria; Heunggongvirae; Uroviricota; Caudoviricetes; Kuravirus"]:0.06489631,Escherichia_virus_JacquesWildberger[&Organism="Escherichia_virus_NN16_24","Genetic Code"="Bacterial",Taxonomy="Viruses; Duplodnaviria; Heunggongvirae; Uroviricota; Caudoviricetes; Kuravirus"]:0.10164973);
	tree bootstrap_38 = [&U] (((((((Escherichia_virus_ManiWeber[&Organism="Escherichia_virus_EB17","Genetic Code"="Bacterial",Taxonomy="Viruses; Duplodnaviria; Heunggongvirae; Uroviricota; Caudoviricetes; Wifcevirus"]:0.00840354,Escherichia_phage_WFH___tail_fiber_protein_CDS_translation[&"% Acidic Amino Acids"=8.91%,"% Hydrophobic Amino Acids"=51.16%,"Genetic Code"="Bacterial",Description="Escherichia phage vB_EcoM_WFH, complete genome",Modified=Fri Oct 18 00:18:22 CEST 2024,Taxonomy="Viruses; Duplodnaviria; Heunggongvirae; Uroviricota; Caudoviricetes; Wifcevirus; Wifcevirus WFH","Extinction Coefficient"=123775.0,"Filename (Imported From)"="refs_wifce.gb",Created=Sun Aug 11 15:06:37 CEST 2024,URN="urn:local:.:pg-i2kxaah","Isoelectric Point"=5.381298065185547,"% Basic Amino Acids"=8.79%,"% AT-rich Amino Acids"=22.48%,"% Charged Amino Acids"=17.70%,db_xref="taxon:2508192",Organism="Escherichia phage vB_EcoM_WFH","Path (Imported From)"="C:\Users\Alexander Harms\Downloads","% GC-rich Amino Acids"=29.84%,Accession="NC_048194.1","Molecular Weight (kDa)"=82.73610088000022,"# Nucleotide Sequences With Quality"=0,Topology="linear","Charge at pH 7"=-8.474919384349693,"% Polar Uncharged Amino Acids"=32.82%,"Molecule Type"="AA"]:0.01012459):0.01570004,Shigella_phage_CWP003___putative_tail_fiber_protein_CDS_translation[&Organism="Shigella phage CWP003","Genetic Code"="Bacterial",Taxonomy="Viruses; Duplodnaviria; Heunggongvirae; Uroviricota; Caudoviricetes; Wifcevirus"]:0.03274338):0.0445394,Escherichia_phage_WFC___tail_fiber_protein_CDS_translation[&Organism="Escherichia phage vB_EcoM_WFC","Genetic Code"="Bacterial",Taxonomy="Viruses; Duplodnaviria; Heunggongvirae; Uroviricota; Caudoviricetes; Wifcevirus; Wifcevirus WFC"]:0.03295836):0.23559768,(Escherichia_virus_SkaterBoy[&Organism="Escherichia_virus_Luc14","Genetic Code"="Bacterial",Taxonomy="Viruses; Duplodnaviria; Heunggongvirae; Uroviricota; Caudoviricetes; Kuravirus"]:0.07348657,Escherichia_virus_LorandFenyves[&Organism="Escherichia_virus_YS13","Genetic Code"="Bacterial",Taxonomy="Viruses; Duplodnaviria; Heunggongvirae; Uroviricota; Caudoviricetes; Kuravirus"]:0.0574897):0.18120024):0.32276432,(((Escherichia_virus_HansTraber[&Organism="Escherichia_virus_NG4w","Genetic Code"="Bacterial",Taxonomy="Viruses; Duplodnaviria; Heunggongvirae; Uroviricota; Caudoviricetes; Wifcevirus"]:0.0,Escherichia_virus_HermannAdler[&Organism="Escherichia_virus_DMS14","Genetic Code"="Bacterial",Taxonomy="Viruses; Duplodnaviria; Heunggongvirae; Uroviricota; Caudoviricetes; Wifcevirus"]:0.0):0.00980288,Escherichia_virus_VerenaGrendelmeier[&Organism="Escherichia_virus_YS2","Genetic Code"="Bacterial",Taxonomy="Viruses; Duplodnaviria; Heunggongvirae; Uroviricota; Caudoviricetes; Wifcevirus"]:0.0291077):0.44814658,(Tequintavirus_IrisVonRoten_distal_tail_fiber_protein[&Organism="Escherichia virus IrisVonRoten","Genetic Code"="Bacterial",Taxonomy="Viruses; Duplodnaviria; Heunggongvirae; Uroviricota; Caudoviricetes; Caudovirales; Demerecviridae; Markadamsvirinae; Tequintavirus; unclassified Tequintavirus"]:0.30754268,(Escherichia_virus_AnnaHegner[&Organism="Escherichia_virus_EP1","Genetic Code"="Bacterial",Taxonomy="Viruses; Duplodnaviria; Heunggongvirae; Uroviricota; Caudoviricetes; Kuravirus"]:0.03829731,(Escherichia_virus_ManiMatter[&Organism="Escherichia_virus_NN16_09","Genetic Code"="Bacterial",Taxonomy="Viruses; Duplodnaviria; Heunggongvirae; Uroviricota; Caudoviricetes; Kuravirus"]:0.10498951,Escherichia_virus_OliverMaurmann[&Organism="Escherichia_virus_NN16_04","Genetic Code"="Bacterial",Taxonomy="Viruses; Duplodnaviria; Heunggongvirae; Uroviricota; Caudoviricetes; Kuravirus"]:0.00575021):0.01348206):0.15444568):0.12429623):0.31424644):0.26777248,((((Escherichia_phage_ECBP2___cell_adhesion_domain_protein_CDS_translation[&Organism="Escherichia phage ECBP2","Genetic Code"="Bacterial",Taxonomy="Viruses; Duplodnaviria; Heunggongvirae; Uroviricota; Caudoviricetes; Caudovirales; Podoviridae; Kuravirus"]:0.05810778,((Escherichia_phage_NJ01___bacterial_surface_protein_CDS_translation[&Organism="Escherichia phage NJ01","Genetic Code"="Bacterial",Taxonomy="Viruses; Duplodnaviria; Heunggongvirae; Uroviricota; Caudoviricetes; Caudovirales; Podoviridae; Kuravirus"]:0.00137988,Escherichia_phage_MN05___hypothetical_protein_CDS_translation[&Organism="Escherichia phage MN05","Genetic Code"="Bacterial",Taxonomy="Viruses; Duplodnaviria; Heunggongvirae; Uroviricota; Caudoviricetes; Caudovirales; Podoviridae; Kuravirus; unclassified Kuravirus"]:0.00219828):0.00297534,(Escherichia_virus_phiEco32___bacterial_surface_protein_CDS_translation[&Organism="Escherichia virus phiEco32","Genetic Code"="Bacterial",Taxonomy="Viruses; Duplodnaviria; Heunggongvirae; Uroviricota; Caudoviricetes; Caudovirales; Podoviridae; Kuravirus"]:0.0,Escherichia_phage_EcoN5___tail_fibers_protein_CDS_translation[&Organism="Escherichia phage vB_EcoP_EcoN5","Genetic Code"="Bacterial",Taxonomy="Viruses; Duplodnaviria; Heunggongvirae; Uroviricota; Caudoviricetes; Caudovirales; Podoviridae; Kuravirus; unclassified Kuravirus"]:0.0):0.00388937):0.05113294):0.00738418,Escherichia_phage_EP335___putative_tail_fiber_protein_CDS_translation[&Organism="Escherichia phage EP335","Genetic Code"="Bacterial",Taxonomy="Viruses; Duplodnaviria; Heunggongvirae; Uroviricota; Caudoviricetes; Caudovirales; Podoviridae; Kuravirus; unclassified Kuravirus"]:0.06706417):0.01249993,Escherichia_phage_ES17___ChW_repeats_and_cell_adhesion_domain_containing_protein_CDS_translation[&Organism="Escherichia phage ES17","Genetic Code"="Bacterial",Taxonomy="Viruses; Duplodnaviria; Heunggongvirae; Uroviricota; Caudoviricetes; Caudovirales; Podoviridae; Kuravirus; unclassified Kuravirus"]:0.07760895):0.92310598,(Escherichia_phage_FEC19___tail_fiber_protein_CDS_translation[&Organism="Escherichia phage FEC19","Genetic Code"="Bacterial",Taxonomy="Viruses; Duplodnaviria; Heunggongvirae; Uroviricota; Caudoviricetes; Wifcevirus; Wifcevirus FEC19"]:0.4789748,Escherichia_virus_KarlSchell[&Organism="Escherichia_virus_NN16_18","Genetic Code"="Bacterial",Taxonomy="Viruses; Duplodnaviria; Heunggongvirae; Uroviricota; Caudoviricetes; Kuravirus"]:0.47434409):0.52263687):0.11459096):0.78528875,Escherichia_virus_StefiGeyer[&Organism="Escherichia_virus_NN16_21","Genetic Code"="Bacterial",Taxonomy="Viruses; Duplodnaviria; Heunggongvirae; Uroviricota; Caudoviricetes; Kuravirus"]:0.12279972,Escherichia_virus_JacquesWildberger[&Organism="Escherichia_virus_NN16_24","Genetic Code"="Bacterial",Taxonomy="Viruses; Duplodnaviria; Heunggongvirae; Uroviricota; Caudoviricetes; Kuravirus"]:0.08462336);
	tree bootstrap_39 = [&U] (((((((Escherichia_virus_OliverMaurmann[&Organism="Escherichia_virus_NN16_04","Genetic Code"="Bacterial",Taxonomy="Viruses; Duplodnaviria; Heunggongvirae; Uroviricota; Caudoviricetes; Kuravirus"]:0.01100133,Escherichia_virus_AnnaHegner[&Organism="Escherichia_virus_EP1","Genetic Code"="Bacterial",Taxonomy="Viruses; Duplodnaviria; Heunggongvirae; Uroviricota; Caudoviricetes; Kuravirus"]:0.02809849):0.03056698,Escherichia_virus_ManiMatter[&Organism="Escherichia_virus_NN16_09","Genetic Code"="Bacterial",Taxonomy="Viruses; Duplodnaviria; Heunggongvirae; Uroviricota; Caudoviricetes; Kuravirus"]:0.05117397):0.15349485,Tequintavirus_IrisVonRoten_distal_tail_fiber_protein[&Organism="Escherichia virus IrisVonRoten","Genetic Code"="Bacterial",Taxonomy="Viruses; Duplodnaviria; Heunggongvirae; Uroviricota; Caudoviricetes; Caudovirales; Demerecviridae; Markadamsvirinae; Tequintavirus; unclassified Tequintavirus"]:0.24893926):0.09107915,(Escherichia_virus_HansTraber[&Organism="Escherichia_virus_NG4w","Genetic Code"="Bacterial",Taxonomy="Viruses; Duplodnaviria; Heunggongvirae; Uroviricota; Caudoviricetes; Wifcevirus"]:0.00483263,(Escherichia_virus_HermannAdler[&Organism="Escherichia_virus_DMS14","Genetic Code"="Bacterial",Taxonomy="Viruses; Duplodnaviria; Heunggongvirae; Uroviricota; Caudoviricetes; Wifcevirus"]:0.00207743,Escherichia_virus_VerenaGrendelmeier[&Organism="Escherichia_virus_YS2","Genetic Code"="Bacterial",Taxonomy="Viruses; Duplodnaviria; Heunggongvirae; Uroviricota; Caudoviricetes; Wifcevirus"]:0.02157917):0.00181545):0.2574062):0.24239083,((Escherichia_virus_LorandFenyves[&Organism="Escherichia_virus_YS13","Genetic Code"="Bacterial",Taxonomy="Viruses; Duplodnaviria; Heunggongvirae; Uroviricota; Caudoviricetes; Kuravirus"]:0.04054748,Escherichia_virus_SkaterBoy[&Organism="Escherichia_virus_Luc14","Genetic Code"="Bacterial",Taxonomy="Viruses; Duplodnaviria; Heunggongvirae; Uroviricota; Caudoviricetes; Kuravirus"]:0.02563186):0.17921953,(((Escherichia_virus_ManiWeber[&Organism="Escherichia_virus_EB17","Genetic Code"="Bacterial",Taxonomy="Viruses; Duplodnaviria; Heunggongvirae; Uroviricota; Caudoviricetes; Wifcevirus"]:0.00527747,Escherichia_phage_WFH___tail_fiber_protein_CDS_translation[&"% Acidic Amino Acids"=8.91%,"% Hydrophobic Amino Acids"=51.16%,"Genetic Code"="Bacterial",Description="Escherichia phage vB_EcoM_WFH, complete genome",Modified=Fri Oct 18 00:18:22 CEST 2024,Taxonomy="Viruses; Duplodnaviria; Heunggongvirae; Uroviricota; Caudoviricetes; Wifcevirus; Wifcevirus WFH","Extinction Coefficient"=123775.0,"Filename (Imported From)"="refs_wifce.gb",Created=Sun Aug 11 15:06:37 CEST 2024,URN="urn:local:.:pg-i2kxaah","Isoelectric Point"=5.381298065185547,"% Basic Amino Acids"=8.79%,"% AT-rich Amino Acids"=22.48%,"% Charged Amino Acids"=17.70%,db_xref="taxon:2508192",Organism="Escherichia phage vB_EcoM_WFH","Path (Imported From)"="C:\Users\Alexander Harms\Downloads","% GC-rich Amino Acids"=29.84%,Accession="NC_048194.1","Molecular Weight (kDa)"=82.73610088000022,"# Nucleotide Sequences With Quality"=0,Topology="linear","Charge at pH 7"=-8.474919384349693,"% Polar Uncharged Amino Acids"=32.82%,"Molecule Type"="AA"]:0.01299672):0.00422086,Shigella_phage_CWP003___putative_tail_fiber_protein_CDS_translation[&Organism="Shigella phage CWP003","Genetic Code"="Bacterial",Taxonomy="Viruses; Duplodnaviria; Heunggongvirae; Uroviricota; Caudoviricetes; Wifcevirus"]:0.00909136):0.01537252,Escherichia_phage_WFC___tail_fiber_protein_CDS_translation[&Organism="Escherichia phage vB_EcoM_WFC","Genetic Code"="Bacterial",Taxonomy="Viruses; Duplodnaviria; Heunggongvirae; Uroviricota; Caudoviricetes; Wifcevirus; Wifcevirus WFC"]:0.03113034):0.16212951):0.2538677):0.30959054,((Escherichia_phage_ES17___ChW_repeats_and_cell_adhesion_domain_containing_protein_CDS_translation[&Organism="Escherichia phage ES17","Genetic Code"="Bacterial",Taxonomy="Viruses; Duplodnaviria; Heunggongvirae; Uroviricota; Caudoviricetes; Caudovirales; Podoviridae; Kuravirus; unclassified Kuravirus"]:0.11709048,((((Escherichia_virus_phiEco32___bacterial_surface_protein_CDS_translation[&Organism="Escherichia virus phiEco32","Genetic Code"="Bacterial",Taxonomy="Viruses; Duplodnaviria; Heunggongvirae; Uroviricota; Caudoviricetes; Caudovirales; Podoviridae; Kuravirus"]:0.00353407,Escherichia_phage_EcoN5___tail_fibers_protein_CDS_translation[&Organism="Escherichia phage vB_EcoP_EcoN5","Genetic Code"="Bacterial",Taxonomy="Viruses; Duplodnaviria; Heunggongvirae; Uroviricota; Caudoviricetes; Caudovirales; Podoviridae; Kuravirus; unclassified Kuravirus"]:0.00371372):0.00375864,(Escherichia_phage_MN05___hypothetical_protein_CDS_translation[&Organism="Escherichia phage MN05","Genetic Code"="Bacterial",Taxonomy="Viruses; Duplodnaviria; Heunggongvirae; Uroviricota; Caudoviricetes; Caudovirales; Podoviridae; Kuravirus; unclassified Kuravirus"]:0.00469845,Escherichia_phage_NJ01___bacterial_surface_protein_CDS_translation[&Organism="Escherichia phage NJ01","Genetic Code"="Bacterial",Taxonomy="Viruses; Duplodnaviria; Heunggongvirae; Uroviricota; Caudoviricetes; Caudovirales; Podoviridae; Kuravirus"]:0.00254934):0.0066673):0.03275008,Escherichia_phage_EP335___putative_tail_fiber_protein_CDS_translation[&Organism="Escherichia phage EP335","Genetic Code"="Bacterial",Taxonomy="Viruses; Duplodnaviria; Heunggongvirae; Uroviricota; Caudoviricetes; Caudovirales; Podoviridae; Kuravirus; unclassified Kuravirus"]:0.04166899):0.02786502,Escherichia_phage_ECBP2___cell_adhesion_domain_protein_CDS_translation[&Organism="Escherichia phage ECBP2","Genetic Code"="Bacterial",Taxonomy="Viruses; Duplodnaviria; Heunggongvirae; Uroviricota; Caudoviricetes; Caudovirales; Podoviridae; Kuravirus"]:0.07277836):0.04644232):0.88290952,(Escherichia_virus_KarlSchell[&Organism="Escherichia_virus_NN16_18","Genetic Code"="Bacterial",Taxonomy="Viruses; Duplodnaviria; Heunggongvirae; Uroviricota; Caudoviricetes; Kuravirus"]:0.34433351,Escherichia_phage_FEC19___tail_fiber_protein_CDS_translation[&Organism="Escherichia phage FEC19","Genetic Code"="Bacterial",Taxonomy="Viruses; Duplodnaviria; Heunggongvirae; Uroviricota; Caudoviricetes; Wifcevirus; Wifcevirus FEC19"]:0.34433351):0.65566649):0.18915411):0.72460318,Escherichia_virus_StefiGeyer[&Organism="Escherichia_virus_NN16_21","Genetic Code"="Bacterial",Taxonomy="Viruses; Duplodnaviria; Heunggongvirae; Uroviricota; Caudoviricetes; Kuravirus"]:0.11000984,Escherichia_virus_JacquesWildberger[&Organism="Escherichia_virus_NN16_24","Genetic Code"="Bacterial",Taxonomy="Viruses; Duplodnaviria; Heunggongvirae; Uroviricota; Caudoviricetes; Kuravirus"]:0.07092063);
	tree bootstrap_40 = [&U] (((((((Shigella_phage_CWP003___putative_tail_fiber_protein_CDS_translation[&Organism="Shigella phage CWP003","Genetic Code"="Bacterial",Taxonomy="Viruses; Duplodnaviria; Heunggongvirae; Uroviricota; Caudoviricetes; Wifcevirus"]:0.02917739,(Escherichia_phage_WFH___tail_fiber_protein_CDS_translation[&"% Acidic Amino Acids"=8.91%,"% Hydrophobic Amino Acids"=51.16%,"Genetic Code"="Bacterial",Description="Escherichia phage vB_EcoM_WFH, complete genome",Modified=Fri Oct 18 00:18:22 CEST 2024,Taxonomy="Viruses; Duplodnaviria; Heunggongvirae; Uroviricota; Caudoviricetes; Wifcevirus; Wifcevirus WFH","Extinction Coefficient"=123775.0,"Filename (Imported From)"="refs_wifce.gb",Created=Sun Aug 11 15:06:37 CEST 2024,URN="urn:local:.:pg-i2kxaah","Isoelectric Point"=5.381298065185547,"% Basic Amino Acids"=8.79%,"% AT-rich Amino Acids"=22.48%,"% Charged Amino Acids"=17.70%,db_xref="taxon:2508192",Organism="Escherichia phage vB_EcoM_WFH","Path (Imported From)"="C:\Users\Alexander Harms\Downloads","% GC-rich Amino Acids"=29.84%,Accession="NC_048194.1","Molecular Weight (kDa)"=82.73610088000022,"# Nucleotide Sequences With Quality"=0,Topology="linear","Charge at pH 7"=-8.474919384349693,"% Polar Uncharged Amino Acids"=32.82%,"Molecule Type"="AA"]:0.02139622,Escherichia_virus_ManiWeber[&Organism="Escherichia_virus_EB17","Genetic Code"="Bacterial",Taxonomy="Viruses; Duplodnaviria; Heunggongvirae; Uroviricota; Caudoviricetes; Wifcevirus"]:0.000638):0.0039471):0.01482771,Escherichia_phage_WFC___tail_fiber_protein_CDS_translation[&Organism="Escherichia phage vB_EcoM_WFC","Genetic Code"="Bacterial",Taxonomy="Viruses; Duplodnaviria; Heunggongvirae; Uroviricota; Caudoviricetes; Wifcevirus; Wifcevirus WFC"]:0.03852456):0.15973224,(Escherichia_virus_SkaterBoy[&Organism="Escherichia_virus_Luc14","Genetic Code"="Bacterial",Taxonomy="Viruses; Duplodnaviria; Heunggongvirae; Uroviricota; Caudoviricetes; Kuravirus"]:0.07243361,Escherichia_virus_LorandFenyves[&Organism="Escherichia_virus_YS13","Genetic Code"="Bacterial",Taxonomy="Viruses; Duplodnaviria; Heunggongvirae; Uroviricota; Caudoviricetes; Kuravirus"]:0.03075877):0.15119768):0.29147048,((((Escherichia_virus_OliverMaurmann[&Organism="Escherichia_virus_NN16_04","Genetic Code"="Bacterial",Taxonomy="Viruses; Duplodnaviria; Heunggongvirae; Uroviricota; Caudoviricetes; Kuravirus"]:0.02980394,Escherichia_virus_ManiMatter[&Organism="Escherichia_virus_NN16_09","Genetic Code"="Bacterial",Taxonomy="Viruses; Duplodnaviria; Heunggongvirae; Uroviricota; Caudoviricetes; Kuravirus"]:0.08176105):0.00603587,Escherichia_virus_AnnaHegner[&Organism="Escherichia_virus_EP1","Genetic Code"="Bacterial",Taxonomy="Viruses; Duplodnaviria; Heunggongvirae; Uroviricota; Caudoviricetes; Kuravirus"]:0.0297302):0.18814469,Tequintavirus_IrisVonRoten_distal_tail_fiber_protein[&Organism="Escherichia virus IrisVonRoten","Genetic Code"="Bacterial",Taxonomy="Viruses; Duplodnaviria; Heunggongvirae; Uroviricota; Caudoviricetes; Caudovirales; Demerecviridae; Markadamsvirinae; Tequintavirus; unclassified Tequintavirus"]:0.2926354):0.1754887,((Escherichia_virus_HansTraber[&Organism="Escherichia_virus_NG4w","Genetic Code"="Bacterial",Taxonomy="Viruses; Duplodnaviria; Heunggongvirae; Uroviricota; Caudoviricetes; Wifcevirus"]:0.00298784,Escherichia_virus_HermannAdler[&Organism="Escherichia_virus_DMS14","Genetic Code"="Bacterial",Taxonomy="Viruses; Duplodnaviria; Heunggongvirae; Uroviricota; Caudoviricetes; Wifcevirus"]:0.00138904):0.02301948,Escherichia_virus_VerenaGrendelmeier[&Organism="Escherichia_virus_YS2","Genetic Code"="Bacterial",Taxonomy="Viruses; Duplodnaviria; Heunggongvirae; Uroviricota; Caudoviricetes; Wifcevirus"]:0.02015795):0.32874437):0.10612878):0.20820579,(Escherichia_virus_JacquesWildberger[&Organism="Escherichia_virus_NN16_24","Genetic Code"="Bacterial",Taxonomy="Viruses; Duplodnaviria; Heunggongvirae; Uroviricota; Caudoviricetes; Kuravirus"]:0.05355218,Escherichia_virus_StefiGeyer[&Organism="Escherichia_virus_NN16_21","Genetic Code"="Bacterial",Taxonomy="Viruses; Duplodnaviria; Heunggongvirae; Uroviricota; Caudoviricetes; Kuravirus"]:0.150518):0.64477286):0.2772961,(((((Escherichia_phage_NJ01___bacterial_surface_protein_CDS_translation[&Organism="Escherichia phage NJ01","Genetic Code"="Bacterial",Taxonomy="Viruses; Duplodnaviria; Heunggongvirae; Uroviricota; Caudoviricetes; Caudovirales; Podoviridae; Kuravirus"]:0.00193655,(Escherichia_phage_EcoN5___tail_fibers_protein_CDS_translation[&Organism="Escherichia phage vB_EcoP_EcoN5","Genetic Code"="Bacterial",Taxonomy="Viruses; Duplodnaviria; Heunggongvirae; Uroviricota; Caudoviricetes; Caudovirales; Podoviridae; Kuravirus; unclassified Kuravirus"]:0.0,Escherichia_virus_phiEco32___bacterial_surface_protein_CDS_translation[&Organism="Escherichia virus phiEco32","Genetic Code"="Bacterial",Taxonomy="Viruses; Duplodnaviria; Heunggongvirae; Uroviricota; Caudoviricetes; Caudovirales; Podoviridae; Kuravirus"]:0.0):0.0015664):0.00185817,Escherichia_phage_MN05___hypothetical_protein_CDS_translation[&Organism="Escherichia phage MN05","Genetic Code"="Bacterial",Taxonomy="Viruses; Duplodnaviria; Heunggongvirae; Uroviricota; Caudoviricetes; Caudovirales; Podoviridae; Kuravirus; unclassified Kuravirus"]:0.00537972):0.04379542,Escherichia_phage_EP335___putative_tail_fiber_protein_CDS_translation[&Organism="Escherichia phage EP335","Genetic Code"="Bacterial",Taxonomy="Viruses; Duplodnaviria; Heunggongvirae; Uroviricota; Caudoviricetes; Caudovirales; Podoviridae; Kuravirus; unclassified Kuravirus"]:0.05172929):0.00943027,Escherichia_phage_ECBP2___cell_adhesion_domain_protein_CDS_translation[&Organism="Escherichia phage ECBP2","Genetic Code"="Bacterial",Taxonomy="Viruses; Duplodnaviria; Heunggongvirae; Uroviricota; Caudoviricetes; Caudovirales; Podoviridae; Kuravirus"]:0.0598618):0.04153569,Escherichia_phage_ES17___ChW_repeats_and_cell_adhesion_domain_containing_protein_CDS_translation[&Organism="Escherichia phage ES17","Genetic Code"="Bacterial",Taxonomy="Viruses; Duplodnaviria; Heunggongvirae; Uroviricota; Caudoviricetes; Caudovirales; Podoviridae; Kuravirus; unclassified Kuravirus"]:0.10095517):0.91342474):0.65578122,Escherichia_phage_FEC19___tail_fiber_protein_CDS_translation[&Organism="Escherichia phage FEC19","Genetic Code"="Bacterial",Taxonomy="Viruses; Duplodnaviria; Heunggongvirae; Uroviricota; Caudoviricetes; Wifcevirus; Wifcevirus FEC19"]:0.3133653,Escherichia_virus_KarlSchell[&Organism="Escherichia_virus_NN16_18","Genetic Code"="Bacterial",Taxonomy="Viruses; Duplodnaviria; Heunggongvirae; Uroviricota; Caudoviricetes; Kuravirus"]:0.34814058);
	tree bootstrap_41 = [&U] (((((((Escherichia_virus_ManiWeber[&Organism="Escherichia_virus_EB17","Genetic Code"="Bacterial",Taxonomy="Viruses; Duplodnaviria; Heunggongvirae; Uroviricota; Caudoviricetes; Wifcevirus"]:0.0,Escherichia_phage_WFH___tail_fiber_protein_CDS_translation[&"% Acidic Amino Acids"=8.91%,"% Hydrophobic Amino Acids"=51.16%,"Genetic Code"="Bacterial",Description="Escherichia phage vB_EcoM_WFH, complete genome",Modified=Fri Oct 18 00:18:22 CEST 2024,Taxonomy="Viruses; Duplodnaviria; Heunggongvirae; Uroviricota; Caudoviricetes; Wifcevirus; Wifcevirus WFH","Extinction Coefficient"=123775.0,"Filename (Imported From)"="refs_wifce.gb",Created=Sun Aug 11 15:06:37 CEST 2024,URN="urn:local:.:pg-i2kxaah","Isoelectric Point"=5.381298065185547,"% Basic Amino Acids"=8.79%,"% AT-rich Amino Acids"=22.48%,"% Charged Amino Acids"=17.70%,db_xref="taxon:2508192",Organism="Escherichia phage vB_EcoM_WFH","Path (Imported From)"="C:\Users\Alexander Harms\Downloads","% GC-rich Amino Acids"=29.84%,Accession="NC_048194.1","Molecular Weight (kDa)"=82.73610088000022,"# Nucleotide Sequences With Quality"=0,Topology="linear","Charge at pH 7"=-8.474919384349693,"% Polar Uncharged Amino Acids"=32.82%,"Molecule Type"="AA"]:0.00973156):0.00620621,Shigella_phage_CWP003___putative_tail_fiber_protein_CDS_translation[&Organism="Shigella phage CWP003","Genetic Code"="Bacterial",Taxonomy="Viruses; Duplodnaviria; Heunggongvirae; Uroviricota; Caudoviricetes; Wifcevirus"]:0.00785819):0.0188441,Escherichia_phage_WFC___tail_fiber_protein_CDS_translation[&Organism="Escherichia phage vB_EcoM_WFC","Genetic Code"="Bacterial",Taxonomy="Viruses; Duplodnaviria; Heunggongvirae; Uroviricota; Caudoviricetes; Wifcevirus; Wifcevirus WFC"]:0.044142):0.08391516,(Escherichia_virus_SkaterBoy[&Organism="Escherichia_virus_Luc14","Genetic Code"="Bacterial",Taxonomy="Viruses; Duplodnaviria; Heunggongvirae; Uroviricota; Caudoviricetes; Kuravirus"]:0.04426699,Escherichia_virus_LorandFenyves[&Organism="Escherichia_virus_YS13","Genetic Code"="Bacterial",Taxonomy="Viruses; Duplodnaviria; Heunggongvirae; Uroviricota; Caudoviricetes; Kuravirus"]:0.05834971):0.1278773):0.22090185,((Tequintavirus_IrisVonRoten_distal_tail_fiber_protein[&Organism="Escherichia virus IrisVonRoten","Genetic Code"="Bacterial",Taxonomy="Viruses; Duplodnaviria; Heunggongvirae; Uroviricota; Caudoviricetes; Caudovirales; Demerecviridae; Markadamsvirinae; Tequintavirus; unclassified Tequintavirus"]:0.22443739,((Escherichia_virus_ManiMatter[&Organism="Escherichia_virus_NN16_09","Genetic Code"="Bacterial",Taxonomy="Viruses; Duplodnaviria; Heunggongvirae; Uroviricota; Caudoviricetes; Kuravirus"]:0.07771866,Escherichia_virus_OliverMaurmann[&Organism="Escherichia_virus_NN16_04","Genetic Code"="Bacterial",Taxonomy="Viruses; Duplodnaviria; Heunggongvirae; Uroviricota; Caudoviricetes; Kuravirus"]:0.00599119):0.00909571,Escherichia_virus_AnnaHegner[&Organism="Escherichia_virus_EP1","Genetic Code"="Bacterial",Taxonomy="Viruses; Duplodnaviria; Heunggongvirae; Uroviricota; Caudoviricetes; Kuravirus"]:0.0168449):0.10622156):0.15105016,((Escherichia_virus_HermannAdler[&Organism="Escherichia_virus_DMS14","Genetic Code"="Bacterial",Taxonomy="Viruses; Duplodnaviria; Heunggongvirae; Uroviricota; Caudoviricetes; Wifcevirus"]:0.0,Escherichia_virus_HansTraber[&Organism="Escherichia_virus_NG4w","Genetic Code"="Bacterial",Taxonomy="Viruses; Duplodnaviria; Heunggongvirae; Uroviricota; Caudoviricetes; Wifcevirus"]:0.0):0.0183927,Escherichia_virus_VerenaGrendelmeier[&Organism="Escherichia_virus_YS2","Genetic Code"="Bacterial",Taxonomy="Viruses; Duplodnaviria; Heunggongvirae; Uroviricota; Caudoviricetes; Wifcevirus"]:0.01885784):0.29052688):0.29270804):0.3152652,(((((Escherichia_phage_MN05___hypothetical_protein_CDS_translation[&Organism="Escherichia phage MN05","Genetic Code"="Bacterial",Taxonomy="Viruses; Duplodnaviria; Heunggongvirae; Uroviricota; Caudoviricetes; Caudovirales; Podoviridae; Kuravirus; unclassified Kuravirus"]:0.00438058,(Escherichia_phage_NJ01___bacterial_surface_protein_CDS_translation[&Organism="Escherichia phage NJ01","Genetic Code"="Bacterial",Taxonomy="Viruses; Duplodnaviria; Heunggongvirae; Uroviricota; Caudoviricetes; Caudovirales; Podoviridae; Kuravirus"]:0.0,(Escherichia_virus_phiEco32___bacterial_surface_protein_CDS_translation[&Organism="Escherichia virus phiEco32","Genetic Code"="Bacterial",Taxonomy="Viruses; Duplodnaviria; Heunggongvirae; Uroviricota; Caudoviricetes; Caudovirales; Podoviridae; Kuravirus"]:0.0,Escherichia_phage_EcoN5___tail_fibers_protein_CDS_translation[&Organism="Escherichia phage vB_EcoP_EcoN5","Genetic Code"="Bacterial",Taxonomy="Viruses; Duplodnaviria; Heunggongvirae; Uroviricota; Caudoviricetes; Caudovirales; Podoviridae; Kuravirus; unclassified Kuravirus"]:0.0):0.0):0.00294687):0.03697274,Escherichia_phage_EP335___putative_tail_fiber_protein_CDS_translation[&Organism="Escherichia phage EP335","Genetic Code"="Bacterial",Taxonomy="Viruses; Duplodnaviria; Heunggongvirae; Uroviricota; Caudoviricetes; Caudovirales; Podoviridae; Kuravirus; unclassified Kuravirus"]:0.03985133):0.00727682,Escherichia_phage_ECBP2___cell_adhesion_domain_protein_CDS_translation[&Organism="Escherichia phage ECBP2","Genetic Code"="Bacterial",Taxonomy="Viruses; Duplodnaviria; Heunggongvirae; Uroviricota; Caudoviricetes; Caudovirales; Podoviridae; Kuravirus"]:0.04652895):0.04366737,Escherichia_phage_ES17___ChW_repeats_and_cell_adhesion_domain_containing_protein_CDS_translation[&Organism="Escherichia phage ES17","Genetic Code"="Bacterial",Taxonomy="Viruses; Duplodnaviria; Heunggongvirae; Uroviricota; Caudoviricetes; Caudovirales; Podoviridae; Kuravirus; unclassified Kuravirus"]:0.09078308):0.90934524,(Escherichia_phage_FEC19___tail_fiber_protein_CDS_translation[&Organism="Escherichia phage FEC19","Genetic Code"="Bacterial",Taxonomy="Viruses; Duplodnaviria; Heunggongvirae; Uroviricota; Caudoviricetes; Wifcevirus; Wifcevirus FEC19"]:0.39857064,Escherichia_virus_KarlSchell[&Organism="Escherichia_virus_NN16_18","Genetic Code"="Bacterial",Taxonomy="Viruses; Duplodnaviria; Heunggongvirae; Uroviricota; Caudoviricetes; Kuravirus"]:0.39822862):0.60147213):0.20039001):0.7044032,Escherichia_virus_StefiGeyer[&Organism="Escherichia_virus_NN16_21","Genetic Code"="Bacterial",Taxonomy="Viruses; Duplodnaviria; Heunggongvirae; Uroviricota; Caudoviricetes; Kuravirus"]:0.11223051,Escherichia_virus_JacquesWildberger[&Organism="Escherichia_virus_NN16_24","Genetic Code"="Bacterial",Taxonomy="Viruses; Duplodnaviria; Heunggongvirae; Uroviricota; Caudoviricetes; Kuravirus"]:0.08268344);
	tree bootstrap_42 = [&U] (((((((Escherichia_phage_WFH___tail_fiber_protein_CDS_translation[&"% Acidic Amino Acids"=8.91%,"% Hydrophobic Amino Acids"=51.16%,"Genetic Code"="Bacterial",Description="Escherichia phage vB_EcoM_WFH, complete genome",Modified=Fri Oct 18 00:18:22 CEST 2024,Taxonomy="Viruses; Duplodnaviria; Heunggongvirae; Uroviricota; Caudoviricetes; Wifcevirus; Wifcevirus WFH","Extinction Coefficient"=123775.0,"Filename (Imported From)"="refs_wifce.gb",Created=Sun Aug 11 15:06:37 CEST 2024,URN="urn:local:.:pg-i2kxaah","Isoelectric Point"=5.381298065185547,"% Basic Amino Acids"=8.79%,"% AT-rich Amino Acids"=22.48%,"% Charged Amino Acids"=17.70%,db_xref="taxon:2508192",Organism="Escherichia phage vB_EcoM_WFH","Path (Imported From)"="C:\Users\Alexander Harms\Downloads","% GC-rich Amino Acids"=29.84%,Accession="NC_048194.1","Molecular Weight (kDa)"=82.73610088000022,"# Nucleotide Sequences With Quality"=0,Topology="linear","Charge at pH 7"=-8.474919384349693,"% Polar Uncharged Amino Acids"=32.82%,"Molecule Type"="AA"]:0.01040201,Escherichia_virus_ManiWeber[&Organism="Escherichia_virus_EB17","Genetic Code"="Bacterial",Taxonomy="Viruses; Duplodnaviria; Heunggongvirae; Uroviricota; Caudoviricetes; Wifcevirus"]:0.00273184):0.01414739,Shigella_phage_CWP003___putative_tail_fiber_protein_CDS_translation[&Organism="Shigella phage CWP003","Genetic Code"="Bacterial",Taxonomy="Viruses; Duplodnaviria; Heunggongvirae; Uroviricota; Caudoviricetes; Wifcevirus"]:0.0182566):0.01005577,Escherichia_phage_WFC___tail_fiber_protein_CDS_translation[&Organism="Escherichia phage vB_EcoM_WFC","Genetic Code"="Bacterial",Taxonomy="Viruses; Duplodnaviria; Heunggongvirae; Uroviricota; Caudoviricetes; Wifcevirus; Wifcevirus WFC"]:0.02331412):0.13871251,(Escherichia_virus_SkaterBoy[&Organism="Escherichia_virus_Luc14","Genetic Code"="Bacterial",Taxonomy="Viruses; Duplodnaviria; Heunggongvirae; Uroviricota; Caudoviricetes; Kuravirus"]:0.05606378,Escherichia_virus_LorandFenyves[&Organism="Escherichia_virus_YS13","Genetic Code"="Bacterial",Taxonomy="Viruses; Duplodnaviria; Heunggongvirae; Uroviricota; Caudoviricetes; Kuravirus"]:0.06134938):0.18539905):0.40850011,(((Escherichia_virus_HermannAdler[&Organism="Escherichia_virus_DMS14","Genetic Code"="Bacterial",Taxonomy="Viruses; Duplodnaviria; Heunggongvirae; Uroviricota; Caudoviricetes; Wifcevirus"]:0.0,Escherichia_virus_HansTraber[&Organism="Escherichia_virus_NG4w","Genetic Code"="Bacterial",Taxonomy="Viruses; Duplodnaviria; Heunggongvirae; Uroviricota; Caudoviricetes; Wifcevirus"]:0.0):0.000209,Escherichia_virus_VerenaGrendelmeier[&Organism="Escherichia_virus_YS2","Genetic Code"="Bacterial",Taxonomy="Viruses; Duplodnaviria; Heunggongvirae; Uroviricota; Caudoviricetes; Wifcevirus"]:0.0172199):0.24702261,(Tequintavirus_IrisVonRoten_distal_tail_fiber_protein[&Organism="Escherichia virus IrisVonRoten","Genetic Code"="Bacterial",Taxonomy="Viruses; Duplodnaviria; Heunggongvirae; Uroviricota; Caudoviricetes; Caudovirales; Demerecviridae; Markadamsvirinae; Tequintavirus; unclassified Tequintavirus"]:0.34459517,(Escherichia_virus_ManiMatter[&Organism="Escherichia_virus_NN16_09","Genetic Code"="Bacterial",Taxonomy="Viruses; Duplodnaviria; Heunggongvirae; Uroviricota; Caudoviricetes; Kuravirus"]:0.02619442,(Escherichia_virus_AnnaHegner[&Organism="Escherichia_virus_EP1","Genetic Code"="Bacterial",Taxonomy="Viruses; Duplodnaviria; Heunggongvirae; Uroviricota; Caudoviricetes; Kuravirus"]:0.00963342,Escherichia_virus_OliverMaurmann[&Organism="Escherichia_virus_NN16_04","Genetic Code"="Bacterial",Taxonomy="Viruses; Duplodnaviria; Heunggongvirae; Uroviricota; Caudoviricetes; Kuravirus"]:0.01846248):0.01373693):0.13162926):0.24815111):0.10574464):0.25327095,((((((Escherichia_phage_EcoN5___tail_fibers_protein_CDS_translation[&Organism="Escherichia phage vB_EcoP_EcoN5","Genetic Code"="Bacterial",Taxonomy="Viruses; Duplodnaviria; Heunggongvirae; Uroviricota; Caudoviricetes; Caudovirales; Podoviridae; Kuravirus; unclassified Kuravirus"]:0.00212804,(Escherichia_phage_NJ01___bacterial_surface_protein_CDS_translation[&Organism="Escherichia phage NJ01","Genetic Code"="Bacterial",Taxonomy="Viruses; Duplodnaviria; Heunggongvirae; Uroviricota; Caudoviricetes; Caudovirales; Podoviridae; Kuravirus"]:0.00135355,Escherichia_phage_MN05___hypothetical_protein_CDS_translation[&Organism="Escherichia phage MN05","Genetic Code"="Bacterial",Taxonomy="Viruses; Duplodnaviria; Heunggongvirae; Uroviricota; Caudoviricetes; Caudovirales; Podoviridae; Kuravirus; unclassified Kuravirus"]:0.00231654):0.00119213):0.00476583,Escherichia_virus_phiEco32___bacterial_surface_protein_CDS_translation[&Organism="Escherichia virus phiEco32","Genetic Code"="Bacterial",Taxonomy="Viruses; Duplodnaviria; Heunggongvirae; Uroviricota; Caudoviricetes; Caudovirales; Podoviridae; Kuravirus"]:0.0063589):0.03177342,Escherichia_phage_EP335___putative_tail_fiber_protein_CDS_translation[&Organism="Escherichia phage EP335","Genetic Code"="Bacterial",Taxonomy="Viruses; Duplodnaviria; Heunggongvirae; Uroviricota; Caudoviricetes; Caudovirales; Podoviridae; Kuravirus; unclassified Kuravirus"]:0.04098826):0.00535865,Escherichia_phage_ECBP2___cell_adhesion_domain_protein_CDS_translation[&Organism="Escherichia phage ECBP2","Genetic Code"="Bacterial",Taxonomy="Viruses; Duplodnaviria; Heunggongvirae; Uroviricota; Caudoviricetes; Caudovirales; Podoviridae; Kuravirus"]:0.0455886):0.06291149,Escherichia_phage_ES17___ChW_repeats_and_cell_adhesion_domain_containing_protein_CDS_translation[&Organism="Escherichia phage ES17","Genetic Code"="Bacterial",Taxonomy="Viruses; Duplodnaviria; Heunggongvirae; Uroviricota; Caudoviricetes; Caudovirales; Podoviridae; Kuravirus; unclassified Kuravirus"]:0.10815799):0.92474971,(Escherichia_phage_FEC19___tail_fiber_protein_CDS_translation[&Organism="Escherichia phage FEC19","Genetic Code"="Bacterial",Taxonomy="Viruses; Duplodnaviria; Heunggongvirae; Uroviricota; Caudoviricetes; Wifcevirus; Wifcevirus FEC19"]:0.41924303,Escherichia_virus_KarlSchell[&Organism="Escherichia_virus_NN16_18","Genetic Code"="Bacterial",Taxonomy="Viruses; Duplodnaviria; Heunggongvirae; Uroviricota; Caudoviricetes; Kuravirus"]:0.33980314):0.5917262):0.19061603):0.72897717,Escherichia_virus_JacquesWildberger[&Organism="Escherichia_virus_NN16_24","Genetic Code"="Bacterial",Taxonomy="Viruses; Duplodnaviria; Heunggongvirae; Uroviricota; Caudoviricetes; Kuravirus"]:0.07143845,Escherichia_virus_StefiGeyer[&Organism="Escherichia_virus_NN16_21","Genetic Code"="Bacterial",Taxonomy="Viruses; Duplodnaviria; Heunggongvirae; Uroviricota; Caudoviricetes; Kuravirus"]:0.10191308);
	tree bootstrap_43 = [&U] (((((((Shigella_phage_CWP003___putative_tail_fiber_protein_CDS_translation[&Organism="Shigella phage CWP003","Genetic Code"="Bacterial",Taxonomy="Viruses; Duplodnaviria; Heunggongvirae; Uroviricota; Caudoviricetes; Wifcevirus"]:0.01629697,Escherichia_virus_ManiWeber[&Organism="Escherichia_virus_EB17","Genetic Code"="Bacterial",Taxonomy="Viruses; Duplodnaviria; Heunggongvirae; Uroviricota; Caudoviricetes; Wifcevirus"]:0.00141091):0.00523175,Escherichia_phage_WFH___tail_fiber_protein_CDS_translation[&"% Acidic Amino Acids"=8.91%,"% Hydrophobic Amino Acids"=51.16%,"Genetic Code"="Bacterial",Description="Escherichia phage vB_EcoM_WFH, complete genome",Modified=Fri Oct 18 00:18:22 CEST 2024,Taxonomy="Viruses; Duplodnaviria; Heunggongvirae; Uroviricota; Caudoviricetes; Wifcevirus; Wifcevirus WFH","Extinction Coefficient"=123775.0,"Filename (Imported From)"="refs_wifce.gb",Created=Sun Aug 11 15:06:37 CEST 2024,URN="urn:local:.:pg-i2kxaah","Isoelectric Point"=5.381298065185547,"% Basic Amino Acids"=8.79%,"% AT-rich Amino Acids"=22.48%,"% Charged Amino Acids"=17.70%,db_xref="taxon:2508192",Organism="Escherichia phage vB_EcoM_WFH","Path (Imported From)"="C:\Users\Alexander Harms\Downloads","% GC-rich Amino Acids"=29.84%,Accession="NC_048194.1","Molecular Weight (kDa)"=82.73610088000022,"# Nucleotide Sequences With Quality"=0,Topology="linear","Charge at pH 7"=-8.474919384349693,"% Polar Uncharged Amino Acids"=32.82%,"Molecule Type"="AA"]:0.02154394):0.00917068,Escherichia_phage_WFC___tail_fiber_protein_CDS_translation[&Organism="Escherichia phage vB_EcoM_WFC","Genetic Code"="Bacterial",Taxonomy="Viruses; Duplodnaviria; Heunggongvirae; Uroviricota; Caudoviricetes; Wifcevirus; Wifcevirus WFC"]:0.03889324):0.14556427,(Escherichia_virus_LorandFenyves[&Organism="Escherichia_virus_YS13","Genetic Code"="Bacterial",Taxonomy="Viruses; Duplodnaviria; Heunggongvirae; Uroviricota; Caudoviricetes; Kuravirus"]:0.05589291,Escherichia_virus_SkaterBoy[&Organism="Escherichia_virus_Luc14","Genetic Code"="Bacterial",Taxonomy="Viruses; Duplodnaviria; Heunggongvirae; Uroviricota; Caudoviricetes; Kuravirus"]:0.06607168):0.14547549):0.35959537,((((Escherichia_virus_OliverMaurmann[&Organism="Escherichia_virus_NN16_04","Genetic Code"="Bacterial",Taxonomy="Viruses; Duplodnaviria; Heunggongvirae; Uroviricota; Caudoviricetes; Kuravirus"]:0.02195277,Escherichia_virus_AnnaHegner[&Organism="Escherichia_virus_EP1","Genetic Code"="Bacterial",Taxonomy="Viruses; Duplodnaviria; Heunggongvirae; Uroviricota; Caudoviricetes; Kuravirus"]:0.02606585):0.01990562,Escherichia_virus_ManiMatter[&Organism="Escherichia_virus_NN16_09","Genetic Code"="Bacterial",Taxonomy="Viruses; Duplodnaviria; Heunggongvirae; Uroviricota; Caudoviricetes; Kuravirus"]:0.08509454):0.1525553,Tequintavirus_IrisVonRoten_distal_tail_fiber_protein[&Organism="Escherichia virus IrisVonRoten","Genetic Code"="Bacterial",Taxonomy="Viruses; Duplodnaviria; Heunggongvirae; Uroviricota; Caudoviricetes; Caudovirales; Demerecviridae; Markadamsvirinae; Tequintavirus; unclassified Tequintavirus"]:0.32112727):0.16543677,((Escherichia_virus_HermannAdler[&Organism="Escherichia_virus_DMS14","Genetic Code"="Bacterial",Taxonomy="Viruses; Duplodnaviria; Heunggongvirae; Uroviricota; Caudoviricetes; Wifcevirus"]:0.00239172,Escherichia_virus_HansTraber[&Organism="Escherichia_virus_NG4w","Genetic Code"="Bacterial",Taxonomy="Viruses; Duplodnaviria; Heunggongvirae; Uroviricota; Caudoviricetes; Wifcevirus"]:0.00670143):0.01696132,Escherichia_virus_VerenaGrendelmeier[&Organism="Escherichia_virus_YS2","Genetic Code"="Bacterial",Taxonomy="Viruses; Duplodnaviria; Heunggongvirae; Uroviricota; Caudoviricetes; Wifcevirus"]:0.01986538):0.19407449):0.15379347):0.39333784,(((Escherichia_phage_ECBP2___cell_adhesion_domain_protein_CDS_translation[&Organism="Escherichia phage ECBP2","Genetic Code"="Bacterial",Taxonomy="Viruses; Duplodnaviria; Heunggongvirae; Uroviricota; Caudoviricetes; Caudovirales; Podoviridae; Kuravirus"]:0.05010006,(Escherichia_phage_EP335___putative_tail_fiber_protein_CDS_translation[&Organism="Escherichia phage EP335","Genetic Code"="Bacterial",Taxonomy="Viruses; Duplodnaviria; Heunggongvirae; Uroviricota; Caudoviricetes; Caudovirales; Podoviridae; Kuravirus; unclassified Kuravirus"]:0.03955289,((Escherichia_phage_NJ01___bacterial_surface_protein_CDS_translation[&Organism="Escherichia phage NJ01","Genetic Code"="Bacterial",Taxonomy="Viruses; Duplodnaviria; Heunggongvirae; Uroviricota; Caudoviricetes; Caudovirales; Podoviridae; Kuravirus"]:0.0,Escherichia_phage_MN05___hypothetical_protein_CDS_translation[&Organism="Escherichia phage MN05","Genetic Code"="Bacterial",Taxonomy="Viruses; Duplodnaviria; Heunggongvirae; Uroviricota; Caudoviricetes; Caudovirales; Podoviridae; Kuravirus; unclassified Kuravirus"]:0.0):0.00531675,(Escherichia_phage_EcoN5___tail_fibers_protein_CDS_translation[&Organism="Escherichia phage vB_EcoP_EcoN5","Genetic Code"="Bacterial",Taxonomy="Viruses; Duplodnaviria; Heunggongvirae; Uroviricota; Caudoviricetes; Caudovirales; Podoviridae; Kuravirus; unclassified Kuravirus"]:0.00183196,Escherichia_virus_phiEco32___bacterial_surface_protein_CDS_translation[&Organism="Escherichia virus phiEco32","Genetic Code"="Bacterial",Taxonomy="Viruses; Duplodnaviria; Heunggongvirae; Uroviricota; Caudoviricetes; Caudovirales; Podoviridae; Kuravirus"]:0.00182471):0.00202855):0.03216364):0.01214868):0.03745918,Escherichia_phage_ES17___ChW_repeats_and_cell_adhesion_domain_containing_protein_CDS_translation[&Organism="Escherichia phage ES17","Genetic Code"="Bacterial",Taxonomy="Viruses; Duplodnaviria; Heunggongvirae; Uroviricota; Caudoviricetes; Caudovirales; Podoviridae; Kuravirus; unclassified Kuravirus"]:0.08754864):0.91245136,(Escherichia_phage_FEC19___tail_fiber_protein_CDS_translation[&Organism="Escherichia phage FEC19","Genetic Code"="Bacterial",Taxonomy="Viruses; Duplodnaviria; Heunggongvirae; Uroviricota; Caudoviricetes; Wifcevirus; Wifcevirus FEC19"]:0.36656106,Escherichia_virus_KarlSchell[&Organism="Escherichia_virus_NN16_18","Genetic Code"="Bacterial",Taxonomy="Viruses; Duplodnaviria; Heunggongvirae; Uroviricota; Caudoviricetes; Kuravirus"]:0.36656106):0.63343894):0.10903954):0.79958879,Escherichia_virus_JacquesWildberger[&Organism="Escherichia_virus_NN16_24","Genetic Code"="Bacterial",Taxonomy="Viruses; Duplodnaviria; Heunggongvirae; Uroviricota; Caudoviricetes; Kuravirus"]:0.08927827,Escherichia_virus_StefiGeyer[&Organism="Escherichia_virus_NN16_21","Genetic Code"="Bacterial",Taxonomy="Viruses; Duplodnaviria; Heunggongvirae; Uroviricota; Caudoviricetes; Kuravirus"]:0.09356561);
	tree bootstrap_44 = [&U] ((((((Shigella_phage_CWP003___putative_tail_fiber_protein_CDS_translation[&Organism="Shigella phage CWP003","Genetic Code"="Bacterial",Taxonomy="Viruses; Duplodnaviria; Heunggongvirae; Uroviricota; Caudoviricetes; Wifcevirus"]:0.02413798,(Escherichia_virus_ManiWeber[&Organism="Escherichia_virus_EB17","Genetic Code"="Bacterial",Taxonomy="Viruses; Duplodnaviria; Heunggongvirae; Uroviricota; Caudoviricetes; Wifcevirus"]:0.0,Escherichia_phage_WFH___tail_fiber_protein_CDS_translation[&"% Acidic Amino Acids"=8.91%,"% Hydrophobic Amino Acids"=51.16%,"Genetic Code"="Bacterial",Description="Escherichia phage vB_EcoM_WFH, complete genome",Modified=Fri Oct 18 00:18:22 CEST 2024,Taxonomy="Viruses; Duplodnaviria; Heunggongvirae; Uroviricota; Caudoviricetes; Wifcevirus; Wifcevirus WFH","Extinction Coefficient"=123775.0,"Filename (Imported From)"="refs_wifce.gb",Created=Sun Aug 11 15:06:37 CEST 2024,URN="urn:local:.:pg-i2kxaah","Isoelectric Point"=5.381298065185547,"% Basic Amino Acids"=8.79%,"% AT-rich Amino Acids"=22.48%,"% Charged Amino Acids"=17.70%,db_xref="taxon:2508192",Organism="Escherichia phage vB_EcoM_WFH","Path (Imported From)"="C:\Users\Alexander Harms\Downloads","% GC-rich Amino Acids"=29.84%,Accession="NC_048194.1","Molecular Weight (kDa)"=82.73610088000022,"# Nucleotide Sequences With Quality"=0,Topology="linear","Charge at pH 7"=-8.474919384349693,"% Polar Uncharged Amino Acids"=32.82%,"Molecule Type"="AA"]:0.00503557):0.0090386):0.01612527,Escherichia_phage_WFC___tail_fiber_protein_CDS_translation[&Organism="Escherichia phage vB_EcoM_WFC","Genetic Code"="Bacterial",Taxonomy="Viruses; Duplodnaviria; Heunggongvirae; Uroviricota; Caudoviricetes; Wifcevirus; Wifcevirus WFC"]:0.0251078):0.14407387,(Escherichia_virus_SkaterBoy[&Organism="Escherichia_virus_Luc14","Genetic Code"="Bacterial",Taxonomy="Viruses; Duplodnaviria; Heunggongvirae; Uroviricota; Caudoviricetes; Kuravirus"]:0.06156269,Escherichia_virus_LorandFenyves[&Organism="Escherichia_virus_YS13","Genetic Code"="Bacterial",Taxonomy="Viruses; Duplodnaviria; Heunggongvirae; Uroviricota; Caudoviricetes; Kuravirus"]:0.03159908):0.17667945):0.39625041,(((Escherichia_virus_ManiMatter[&Organism="Escherichia_virus_NN16_09","Genetic Code"="Bacterial",Taxonomy="Viruses; Duplodnaviria; Heunggongvirae; Uroviricota; Caudoviricetes; Kuravirus"]:0.06359654,(Escherichia_virus_AnnaHegner[&Organism="Escherichia_virus_EP1","Genetic Code"="Bacterial",Taxonomy="Viruses; Duplodnaviria; Heunggongvirae; Uroviricota; Caudoviricetes; Kuravirus"]:0.02915316,Escherichia_virus_OliverMaurmann[&Organism="Escherichia_virus_NN16_04","Genetic Code"="Bacterial",Taxonomy="Viruses; Duplodnaviria; Heunggongvirae; Uroviricota; Caudoviricetes; Kuravirus"]:0.02728511):0.02781006):0.12925899,Tequintavirus_IrisVonRoten_distal_tail_fiber_protein[&Organism="Escherichia virus IrisVonRoten","Genetic Code"="Bacterial",Taxonomy="Viruses; Duplodnaviria; Heunggongvirae; Uroviricota; Caudoviricetes; Caudovirales; Demerecviridae; Markadamsvirinae; Tequintavirus; unclassified Tequintavirus"]:0.31475888):0.27305135,(Escherichia_virus_VerenaGrendelmeier[&Organism="Escherichia_virus_YS2","Genetic Code"="Bacterial",Taxonomy="Viruses; Duplodnaviria; Heunggongvirae; Uroviricota; Caudoviricetes; Wifcevirus"]:0.0,(Escherichia_virus_HermannAdler[&Organism="Escherichia_virus_DMS14","Genetic Code"="Bacterial",Taxonomy="Viruses; Duplodnaviria; Heunggongvirae; Uroviricota; Caudoviricetes; Wifcevirus"]:0.0,Escherichia_virus_HansTraber[&Organism="Escherichia_virus_NG4w","Genetic Code"="Bacterial",Taxonomy="Viruses; Duplodnaviria; Heunggongvirae; Uroviricota; Caudoviricetes; Wifcevirus"]:0.0):0.02355627):0.35452138):0.15684065):0.28526947,((Escherichia_phage_FEC19___tail_fiber_protein_CDS_translation[&Organism="Escherichia phage FEC19","Genetic Code"="Bacterial",Taxonomy="Viruses; Duplodnaviria; Heunggongvirae; Uroviricota; Caudoviricetes; Wifcevirus; Wifcevirus FEC19"]:0.41151213,Escherichia_virus_KarlSchell[&Organism="Escherichia_virus_NN16_18","Genetic Code"="Bacterial",Taxonomy="Viruses; Duplodnaviria; Heunggongvirae; Uroviricota; Caudoviricetes; Kuravirus"]:0.41151213):0.58848787,(Escherichia_phage_ES17___ChW_repeats_and_cell_adhesion_domain_containing_protein_CDS_translation[&Organism="Escherichia phage ES17","Genetic Code"="Bacterial",Taxonomy="Viruses; Duplodnaviria; Heunggongvirae; Uroviricota; Caudoviricetes; Caudovirales; Podoviridae; Kuravirus; unclassified Kuravirus"]:0.09215869,(Escherichia_phage_ECBP2___cell_adhesion_domain_protein_CDS_translation[&Organism="Escherichia phage ECBP2","Genetic Code"="Bacterial",Taxonomy="Viruses; Duplodnaviria; Heunggongvirae; Uroviricota; Caudoviricetes; Caudovirales; Podoviridae; Kuravirus"]:0.04940407,((((Escherichia_phage_NJ01___bacterial_surface_protein_CDS_translation[&Organism="Escherichia phage NJ01","Genetic Code"="Bacterial",Taxonomy="Viruses; Duplodnaviria; Heunggongvirae; Uroviricota; Caudoviricetes; Caudovirales; Podoviridae; Kuravirus"]:0.0,Escherichia_phage_EcoN5___tail_fibers_protein_CDS_translation[&Organism="Escherichia phage vB_EcoP_EcoN5","Genetic Code"="Bacterial",Taxonomy="Viruses; Duplodnaviria; Heunggongvirae; Uroviricota; Caudoviricetes; Caudovirales; Podoviridae; Kuravirus; unclassified Kuravirus"]:0.0):0.00270577,Escherichia_phage_MN05___hypothetical_protein_CDS_translation[&Organism="Escherichia phage MN05","Genetic Code"="Bacterial",Taxonomy="Viruses; Duplodnaviria; Heunggongvirae; Uroviricota; Caudoviricetes; Caudovirales; Podoviridae; Kuravirus; unclassified Kuravirus"]:0.00426418):0.00200375,Escherichia_virus_phiEco32___bacterial_surface_protein_CDS_translation[&Organism="Escherichia virus phiEco32","Genetic Code"="Bacterial",Taxonomy="Viruses; Duplodnaviria; Heunggongvirae; Uroviricota; Caudoviricetes; Caudovirales; Podoviridae; Kuravirus"]:0.00438121):0.02715876,Escherichia_phage_EP335___putative_tail_fiber_protein_CDS_translation[&Organism="Escherichia phage EP335","Genetic Code"="Bacterial",Taxonomy="Viruses; Duplodnaviria; Heunggongvirae; Uroviricota; Caudoviricetes; Caudovirales; Podoviridae; Kuravirus; unclassified Kuravirus"]:0.03557602):0.0149306):0.04326874):0.90784131):0.12965065):0.7950505,Escherichia_virus_StefiGeyer[&Organism="Escherichia_virus_NN16_21","Genetic Code"="Bacterial",Taxonomy="Viruses; Duplodnaviria; Heunggongvirae; Uroviricota; Caudoviricetes; Kuravirus"]:0.06816129,Escherichia_virus_JacquesWildberger[&Organism="Escherichia_virus_NN16_24","Genetic Code"="Bacterial",Taxonomy="Viruses; Duplodnaviria; Heunggongvirae; Uroviricota; Caudoviricetes; Kuravirus"]:0.08410607);
	tree bootstrap_45 = [&U] (((((Shigella_phage_CWP003___putative_tail_fiber_protein_CDS_translation[&Organism="Shigella phage CWP003","Genetic Code"="Bacterial",Taxonomy="Viruses; Duplodnaviria; Heunggongvirae; Uroviricota; Caudoviricetes; Wifcevirus"]:0.01196868,((Escherichia_virus_ManiWeber[&Organism="Escherichia_virus_EB17","Genetic Code"="Bacterial",Taxonomy="Viruses; Duplodnaviria; Heunggongvirae; Uroviricota; Caudoviricetes; Wifcevirus"]:0.00324635,Escherichia_phage_WFH___tail_fiber_protein_CDS_translation[&"% Acidic Amino Acids"=8.91%,"% Hydrophobic Amino Acids"=51.16%,"Genetic Code"="Bacterial",Description="Escherichia phage vB_EcoM_WFH, complete genome",Modified=Fri Oct 18 00:18:22 CEST 2024,Taxonomy="Viruses; Duplodnaviria; Heunggongvirae; Uroviricota; Caudoviricetes; Wifcevirus; Wifcevirus WFH","Extinction Coefficient"=123775.0,"Filename (Imported From)"="refs_wifce.gb",Created=Sun Aug 11 15:06:37 CEST 2024,URN="urn:local:.:pg-i2kxaah","Isoelectric Point"=5.381298065185547,"% Basic Amino Acids"=8.79%,"% AT-rich Amino Acids"=22.48%,"% Charged Amino Acids"=17.70%,db_xref="taxon:2508192",Organism="Escherichia phage vB_EcoM_WFH","Path (Imported From)"="C:\Users\Alexander Harms\Downloads","% GC-rich Amino Acids"=29.84%,Accession="NC_048194.1","Molecular Weight (kDa)"=82.73610088000022,"# Nucleotide Sequences With Quality"=0,Topology="linear","Charge at pH 7"=-8.474919384349693,"% Polar Uncharged Amino Acids"=32.82%,"Molecule Type"="AA"]:0.03412836):0.02253779,Escherichia_phage_WFC___tail_fiber_protein_CDS_translation[&Organism="Escherichia phage vB_EcoM_WFC","Genetic Code"="Bacterial",Taxonomy="Viruses; Duplodnaviria; Heunggongvirae; Uroviricota; Caudoviricetes; Wifcevirus; Wifcevirus WFC"]:0.02614136):0.01582179):0.21098866,(Escherichia_virus_SkaterBoy[&Organism="Escherichia_virus_Luc14","Genetic Code"="Bacterial",Taxonomy="Viruses; Duplodnaviria; Heunggongvirae; Uroviricota; Caudoviricetes; Kuravirus"]:0.04643958,Escherichia_virus_LorandFenyves[&Organism="Escherichia_virus_YS13","Genetic Code"="Bacterial",Taxonomy="Viruses; Duplodnaviria; Heunggongvirae; Uroviricota; Caudoviricetes; Kuravirus"]:0.04770908):0.27766297):0.41222384,((((Escherichia_virus_OliverMaurmann[&Organism="Escherichia_virus_NN16_04","Genetic Code"="Bacterial",Taxonomy="Viruses; Duplodnaviria; Heunggongvirae; Uroviricota; Caudoviricetes; Kuravirus"]:0.02257376,Escherichia_virus_AnnaHegner[&Organism="Escherichia_virus_EP1","Genetic Code"="Bacterial",Taxonomy="Viruses; Duplodnaviria; Heunggongvirae; Uroviricota; Caudoviricetes; Kuravirus"]:0.01932336):0.0404404,Escherichia_virus_ManiMatter[&Organism="Escherichia_virus_NN16_09","Genetic Code"="Bacterial",Taxonomy="Viruses; Duplodnaviria; Heunggongvirae; Uroviricota; Caudoviricetes; Kuravirus"]:0.07782204):0.21369568,Tequintavirus_IrisVonRoten_distal_tail_fiber_protein[&Organism="Escherichia virus IrisVonRoten","Genetic Code"="Bacterial",Taxonomy="Viruses; Duplodnaviria; Heunggongvirae; Uroviricota; Caudoviricetes; Caudovirales; Demerecviridae; Markadamsvirinae; Tequintavirus; unclassified Tequintavirus"]:0.27520782):0.18770358,((Escherichia_virus_HermannAdler[&Organism="Escherichia_virus_DMS14","Genetic Code"="Bacterial",Taxonomy="Viruses; Duplodnaviria; Heunggongvirae; Uroviricota; Caudoviricetes; Wifcevirus"]:0.0,Escherichia_virus_HansTraber[&Organism="Escherichia_virus_NG4w","Genetic Code"="Bacterial",Taxonomy="Viruses; Duplodnaviria; Heunggongvirae; Uroviricota; Caudoviricetes; Wifcevirus"]:0.0):0.0099402,Escherichia_virus_VerenaGrendelmeier[&Organism="Escherichia_virus_YS2","Genetic Code"="Bacterial",Taxonomy="Viruses; Duplodnaviria; Heunggongvirae; Uroviricota; Caudoviricetes; Wifcevirus"]:0.01414156):0.23383555):0.34762682):0.26789879,(((((((Escherichia_phage_NJ01___bacterial_surface_protein_CDS_translation[&Organism="Escherichia phage NJ01","Genetic Code"="Bacterial",Taxonomy="Viruses; Duplodnaviria; Heunggongvirae; Uroviricota; Caudoviricetes; Caudovirales; Podoviridae; Kuravirus"]:0.00182495,Escherichia_phage_EcoN5___tail_fibers_protein_CDS_translation[&Organism="Escherichia phage vB_EcoP_EcoN5","Genetic Code"="Bacterial",Taxonomy="Viruses; Duplodnaviria; Heunggongvirae; Uroviricota; Caudoviricetes; Caudovirales; Podoviridae; Kuravirus; unclassified Kuravirus"]:0.00164158):0.000848,Escherichia_virus_phiEco32___bacterial_surface_protein_CDS_translation[&Organism="Escherichia virus phiEco32","Genetic Code"="Bacterial",Taxonomy="Viruses; Duplodnaviria; Heunggongvirae; Uroviricota; Caudoviricetes; Caudovirales; Podoviridae; Kuravirus"]:0.00253812):0.00212776,Escherichia_phage_MN05___hypothetical_protein_CDS_translation[&Organism="Escherichia phage MN05","Genetic Code"="Bacterial",Taxonomy="Viruses; Duplodnaviria; Heunggongvirae; Uroviricota; Caudoviricetes; Caudovirales; Podoviridae; Kuravirus; unclassified Kuravirus"]:0.00617338):0.02407614,Escherichia_phage_EP335___putative_tail_fiber_protein_CDS_translation[&Organism="Escherichia phage EP335","Genetic Code"="Bacterial",Taxonomy="Viruses; Duplodnaviria; Heunggongvirae; Uroviricota; Caudoviricetes; Caudovirales; Podoviridae; Kuravirus; unclassified Kuravirus"]:0.03167208):0.01903181,Escherichia_phage_ECBP2___cell_adhesion_domain_protein_CDS_translation[&Organism="Escherichia phage ECBP2","Genetic Code"="Bacterial",Taxonomy="Viruses; Duplodnaviria; Heunggongvirae; Uroviricota; Caudoviricetes; Caudovirales; Podoviridae; Kuravirus"]:0.05024851):0.02180345,Escherichia_phage_ES17___ChW_repeats_and_cell_adhesion_domain_containing_protein_CDS_translation[&Organism="Escherichia phage ES17","Genetic Code"="Bacterial",Taxonomy="Viruses; Duplodnaviria; Heunggongvirae; Uroviricota; Caudoviricetes; Caudovirales; Podoviridae; Kuravirus; unclassified Kuravirus"]:0.07153384):0.92846616,(Escherichia_virus_KarlSchell[&Organism="Escherichia_virus_NN16_18","Genetic Code"="Bacterial",Taxonomy="Viruses; Duplodnaviria; Heunggongvirae; Uroviricota; Caudoviricetes; Kuravirus"]:0.43384974,Escherichia_phage_FEC19___tail_fiber_protein_CDS_translation[&Organism="Escherichia phage FEC19","Genetic Code"="Bacterial",Taxonomy="Viruses; Duplodnaviria; Heunggongvirae; Uroviricota; Caudoviricetes; Wifcevirus; Wifcevirus FEC19"]:0.43384974):0.56615026):0.05193007):0.85746107,Escherichia_virus_JacquesWildberger[&Organism="Escherichia_virus_NN16_24","Genetic Code"="Bacterial",Taxonomy="Viruses; Duplodnaviria; Heunggongvirae; Uroviricota; Caudoviricetes; Kuravirus"]:0.08827757,Escherichia_virus_StefiGeyer[&Organism="Escherichia_virus_NN16_21","Genetic Code"="Bacterial",Taxonomy="Viruses; Duplodnaviria; Heunggongvirae; Uroviricota; Caudoviricetes; Kuravirus"]:0.09306662);
	tree bootstrap_46 = [&U] (((((Escherichia_phage_WFC___tail_fiber_protein_CDS_translation[&Organism="Escherichia phage vB_EcoM_WFC","Genetic Code"="Bacterial",Taxonomy="Viruses; Duplodnaviria; Heunggongvirae; Uroviricota; Caudoviricetes; Wifcevirus; Wifcevirus WFC"]:0.02807145,((Escherichia_phage_WFH___tail_fiber_protein_CDS_translation[&"% Acidic Amino Acids"=8.91%,"% Hydrophobic Amino Acids"=51.16%,"Genetic Code"="Bacterial",Description="Escherichia phage vB_EcoM_WFH, complete genome",Modified=Fri Oct 18 00:18:22 CEST 2024,Taxonomy="Viruses; Duplodnaviria; Heunggongvirae; Uroviricota; Caudoviricetes; Wifcevirus; Wifcevirus WFH","Extinction Coefficient"=123775.0,"Filename (Imported From)"="refs_wifce.gb",Created=Sun Aug 11 15:06:37 CEST 2024,URN="urn:local:.:pg-i2kxaah","Isoelectric Point"=5.381298065185547,"% Basic Amino Acids"=8.79%,"% AT-rich Amino Acids"=22.48%,"% Charged Amino Acids"=17.70%,db_xref="taxon:2508192",Organism="Escherichia phage vB_EcoM_WFH","Path (Imported From)"="C:\Users\Alexander Harms\Downloads","% GC-rich Amino Acids"=29.84%,Accession="NC_048194.1","Molecular Weight (kDa)"=82.73610088000022,"# Nucleotide Sequences With Quality"=0,Topology="linear","Charge at pH 7"=-8.474919384349693,"% Polar Uncharged Amino Acids"=32.82%,"Molecule Type"="AA"]:0.02446634,Escherichia_virus_ManiWeber[&Organism="Escherichia_virus_EB17","Genetic Code"="Bacterial",Taxonomy="Viruses; Duplodnaviria; Heunggongvirae; Uroviricota; Caudoviricetes; Wifcevirus"]:0.000912):0.00812474,Shigella_phage_CWP003___putative_tail_fiber_protein_CDS_translation[&Organism="Shigella phage CWP003","Genetic Code"="Bacterial",Taxonomy="Viruses; Duplodnaviria; Heunggongvirae; Uroviricota; Caudoviricetes; Wifcevirus"]:0.05607886):0.00898887):0.14505312,(Escherichia_virus_SkaterBoy[&Organism="Escherichia_virus_Luc14","Genetic Code"="Bacterial",Taxonomy="Viruses; Duplodnaviria; Heunggongvirae; Uroviricota; Caudoviricetes; Kuravirus"]:0.09413715,Escherichia_virus_LorandFenyves[&Organism="Escherichia_virus_YS13","Genetic Code"="Bacterial",Taxonomy="Viruses; Duplodnaviria; Heunggongvirae; Uroviricota; Caudoviricetes; Kuravirus"]:0.04438201):0.16118815):0.38454549,(((Escherichia_virus_ManiMatter[&Organism="Escherichia_virus_NN16_09","Genetic Code"="Bacterial",Taxonomy="Viruses; Duplodnaviria; Heunggongvirae; Uroviricota; Caudoviricetes; Kuravirus"]:0.07664861,(Escherichia_virus_OliverMaurmann[&Organism="Escherichia_virus_NN16_04","Genetic Code"="Bacterial",Taxonomy="Viruses; Duplodnaviria; Heunggongvirae; Uroviricota; Caudoviricetes; Kuravirus"]:0.01932211,Escherichia_virus_AnnaHegner[&Organism="Escherichia_virus_EP1","Genetic Code"="Bacterial",Taxonomy="Viruses; Duplodnaviria; Heunggongvirae; Uroviricota; Caudoviricetes; Kuravirus"]:0.0313904):0.02608016):0.14124393,Tequintavirus_IrisVonRoten_distal_tail_fiber_protein[&Organism="Escherichia virus IrisVonRoten","Genetic Code"="Bacterial",Taxonomy="Viruses; Duplodnaviria; Heunggongvirae; Uroviricota; Caudoviricetes; Caudovirales; Demerecviridae; Markadamsvirinae; Tequintavirus; unclassified Tequintavirus"]:0.37678312):0.21196188,((Escherichia_virus_HansTraber[&Organism="Escherichia_virus_NG4w","Genetic Code"="Bacterial",Taxonomy="Viruses; Duplodnaviria; Heunggongvirae; Uroviricota; Caudoviricetes; Wifcevirus"]:0.00820616,Escherichia_virus_HermannAdler[&Organism="Escherichia_virus_DMS14","Genetic Code"="Bacterial",Taxonomy="Viruses; Duplodnaviria; Heunggongvirae; Uroviricota; Caudoviricetes; Wifcevirus"]:0.0):0.02104421,Escherichia_virus_VerenaGrendelmeier[&Organism="Escherichia_virus_YS2","Genetic Code"="Bacterial",Taxonomy="Viruses; Duplodnaviria; Heunggongvirae; Uroviricota; Caudoviricetes; Wifcevirus"]:0.00786992):0.2682416):0.25727226):0.27564467,(((((Escherichia_virus_phiEco32___bacterial_surface_protein_CDS_translation[&Organism="Escherichia virus phiEco32","Genetic Code"="Bacterial",Taxonomy="Viruses; Duplodnaviria; Heunggongvirae; Uroviricota; Caudoviricetes; Caudovirales; Podoviridae; Kuravirus"]:0.00419738,((Escherichia_phage_NJ01___bacterial_surface_protein_CDS_translation[&Organism="Escherichia phage NJ01","Genetic Code"="Bacterial",Taxonomy="Viruses; Duplodnaviria; Heunggongvirae; Uroviricota; Caudoviricetes; Caudovirales; Podoviridae; Kuravirus"]:0.00128635,Escherichia_phage_MN05___hypothetical_protein_CDS_translation[&Organism="Escherichia phage MN05","Genetic Code"="Bacterial",Taxonomy="Viruses; Duplodnaviria; Heunggongvirae; Uroviricota; Caudoviricetes; Caudovirales; Podoviridae; Kuravirus; unclassified Kuravirus"]:0.0022166):0.00131944,Escherichia_phage_EcoN5___tail_fibers_protein_CDS_translation[&Organism="Escherichia phage vB_EcoP_EcoN5","Genetic Code"="Bacterial",Taxonomy="Viruses; Duplodnaviria; Heunggongvirae; Uroviricota; Caudoviricetes; Caudovirales; Podoviridae; Kuravirus; unclassified Kuravirus"]:0.00184667):0.00270499):0.02003928,Escherichia_phage_EP335___putative_tail_fiber_protein_CDS_translation[&Organism="Escherichia phage EP335","Genetic Code"="Bacterial",Taxonomy="Viruses; Duplodnaviria; Heunggongvirae; Uroviricota; Caudoviricetes; Caudovirales; Podoviridae; Kuravirus; unclassified Kuravirus"]:0.02657561):0.01594998,Escherichia_phage_ECBP2___cell_adhesion_domain_protein_CDS_translation[&Organism="Escherichia phage ECBP2","Genetic Code"="Bacterial",Taxonomy="Viruses; Duplodnaviria; Heunggongvirae; Uroviricota; Caudoviricetes; Caudovirales; Podoviridae; Kuravirus"]:0.04166728):0.04554866,Escherichia_phage_ES17___ChW_repeats_and_cell_adhesion_domain_containing_protein_CDS_translation[&Organism="Escherichia phage ES17","Genetic Code"="Bacterial",Taxonomy="Viruses; Duplodnaviria; Heunggongvirae; Uroviricota; Caudoviricetes; Caudovirales; Podoviridae; Kuravirus; unclassified Kuravirus"]:0.08711452):0.91486367,(Escherichia_phage_FEC19___tail_fiber_protein_CDS_translation[&Organism="Escherichia phage FEC19","Genetic Code"="Bacterial",Taxonomy="Viruses; Duplodnaviria; Heunggongvirae; Uroviricota; Caudoviricetes; Wifcevirus; Wifcevirus FEC19"]:0.37637689,Escherichia_virus_KarlSchell[&Organism="Escherichia_virus_NN16_18","Genetic Code"="Bacterial",Taxonomy="Viruses; Duplodnaviria; Heunggongvirae; Uroviricota; Caudoviricetes; Kuravirus"]:0.38161585):0.61904354):0.13127627):0.77355033,Escherichia_virus_JacquesWildberger[&Organism="Escherichia_virus_NN16_24","Genetic Code"="Bacterial",Taxonomy="Viruses; Duplodnaviria; Heunggongvirae; Uroviricota; Caudoviricetes; Kuravirus"]:0.10805057,Escherichia_virus_StefiGeyer[&Organism="Escherichia_virus_NN16_21","Genetic Code"="Bacterial",Taxonomy="Viruses; Duplodnaviria; Heunggongvirae; Uroviricota; Caudoviricetes; Kuravirus"]:0.08529513);
	tree bootstrap_47 = [&U] ((((((Escherichia_virus_ManiMatter[&Organism="Escherichia_virus_NN16_09","Genetic Code"="Bacterial",Taxonomy="Viruses; Duplodnaviria; Heunggongvirae; Uroviricota; Caudoviricetes; Kuravirus"]:0.05603599,(Escherichia_virus_AnnaHegner[&Organism="Escherichia_virus_EP1","Genetic Code"="Bacterial",Taxonomy="Viruses; Duplodnaviria; Heunggongvirae; Uroviricota; Caudoviricetes; Kuravirus"]:0.03066159,Escherichia_virus_OliverMaurmann[&Organism="Escherichia_virus_NN16_04","Genetic Code"="Bacterial",Taxonomy="Viruses; Duplodnaviria; Heunggongvirae; Uroviricota; Caudoviricetes; Kuravirus"]:0.01613437):0.03563665):0.11938304,Tequintavirus_IrisVonRoten_distal_tail_fiber_protein[&Organism="Escherichia virus IrisVonRoten","Genetic Code"="Bacterial",Taxonomy="Viruses; Duplodnaviria; Heunggongvirae; Uroviricota; Caudoviricetes; Caudovirales; Demerecviridae; Markadamsvirinae; Tequintavirus; unclassified Tequintavirus"]:0.27920641):0.11817334,((Escherichia_virus_HansTraber[&Organism="Escherichia_virus_NG4w","Genetic Code"="Bacterial",Taxonomy="Viruses; Duplodnaviria; Heunggongvirae; Uroviricota; Caudoviricetes; Wifcevirus"]:0.0,Escherichia_virus_HermannAdler[&Organism="Escherichia_virus_DMS14","Genetic Code"="Bacterial",Taxonomy="Viruses; Duplodnaviria; Heunggongvirae; Uroviricota; Caudoviricetes; Wifcevirus"]:0.0):0.00295049,Escherichia_virus_VerenaGrendelmeier[&Organism="Escherichia_virus_YS2","Genetic Code"="Bacterial",Taxonomy="Viruses; Duplodnaviria; Heunggongvirae; Uroviricota; Caudoviricetes; Wifcevirus"]:0.0232323):0.32774277):0.26331795,((Shigella_phage_CWP003___putative_tail_fiber_protein_CDS_translation[&Organism="Shigella phage CWP003","Genetic Code"="Bacterial",Taxonomy="Viruses; Duplodnaviria; Heunggongvirae; Uroviricota; Caudoviricetes; Wifcevirus"]:0.03101454,((Escherichia_virus_ManiWeber[&Organism="Escherichia_virus_EB17","Genetic Code"="Bacterial",Taxonomy="Viruses; Duplodnaviria; Heunggongvirae; Uroviricota; Caudoviricetes; Wifcevirus"]:0.00299931,Escherichia_phage_WFH___tail_fiber_protein_CDS_translation[&"% Acidic Amino Acids"=8.91%,"% Hydrophobic Amino Acids"=51.16%,"Genetic Code"="Bacterial",Description="Escherichia phage vB_EcoM_WFH, complete genome",Modified=Fri Oct 18 00:18:22 CEST 2024,Taxonomy="Viruses; Duplodnaviria; Heunggongvirae; Uroviricota; Caudoviricetes; Wifcevirus; Wifcevirus WFH","Extinction Coefficient"=123775.0,"Filename (Imported From)"="refs_wifce.gb",Created=Sun Aug 11 15:06:37 CEST 2024,URN="urn:local:.:pg-i2kxaah","Isoelectric Point"=5.381298065185547,"% Basic Amino Acids"=8.79%,"% AT-rich Amino Acids"=22.48%,"% Charged Amino Acids"=17.70%,db_xref="taxon:2508192",Organism="Escherichia phage vB_EcoM_WFH","Path (Imported From)"="C:\Users\Alexander Harms\Downloads","% GC-rich Amino Acids"=29.84%,Accession="NC_048194.1","Molecular Weight (kDa)"=82.73610088000022,"# Nucleotide Sequences With Quality"=0,Topology="linear","Charge at pH 7"=-8.474919384349693,"% Polar Uncharged Amino Acids"=32.82%,"Molecule Type"="AA"]:0.00133958):0.00787205,Escherichia_phage_WFC___tail_fiber_protein_CDS_translation[&Organism="Escherichia phage vB_EcoM_WFC","Genetic Code"="Bacterial",Taxonomy="Viruses; Duplodnaviria; Heunggongvirae; Uroviricota; Caudoviricetes; Wifcevirus; Wifcevirus WFC"]:0.04821517):0.00760454):0.12656304,(Escherichia_virus_LorandFenyves[&Organism="Escherichia_virus_YS13","Genetic Code"="Bacterial",Taxonomy="Viruses; Duplodnaviria; Heunggongvirae; Uroviricota; Caudoviricetes; Kuravirus"]:0.08480438,Escherichia_virus_SkaterBoy[&Organism="Escherichia_virus_Luc14","Genetic Code"="Bacterial",Taxonomy="Viruses; Duplodnaviria; Heunggongvirae; Uroviricota; Caudoviricetes; Kuravirus"]:0.01499265):0.19378887):0.37641382):0.30796707,((((((Escherichia_phage_MN05___hypothetical_protein_CDS_translation[&Organism="Escherichia phage MN05","Genetic Code"="Bacterial",Taxonomy="Viruses; Duplodnaviria; Heunggongvirae; Uroviricota; Caudoviricetes; Caudovirales; Podoviridae; Kuravirus; unclassified Kuravirus"]:0.00213793,(Escherichia_phage_NJ01___bacterial_surface_protein_CDS_translation[&Organism="Escherichia phage NJ01","Genetic Code"="Bacterial",Taxonomy="Viruses; Duplodnaviria; Heunggongvirae; Uroviricota; Caudoviricetes; Caudovirales; Podoviridae; Kuravirus"]:0.0,Escherichia_phage_EcoN5___tail_fibers_protein_CDS_translation[&Organism="Escherichia phage vB_EcoP_EcoN5","Genetic Code"="Bacterial",Taxonomy="Viruses; Duplodnaviria; Heunggongvirae; Uroviricota; Caudoviricetes; Caudovirales; Podoviridae; Kuravirus; unclassified Kuravirus"]:0.0):0.00136502):0.0010039,Escherichia_virus_phiEco32___bacterial_surface_protein_CDS_translation[&Organism="Escherichia virus phiEco32","Genetic Code"="Bacterial",Taxonomy="Viruses; Duplodnaviria; Heunggongvirae; Uroviricota; Caudoviricetes; Caudovirales; Podoviridae; Kuravirus"]:0.00220293):0.02766666,Escherichia_phage_EP335___putative_tail_fiber_protein_CDS_translation[&Organism="Escherichia phage EP335","Genetic Code"="Bacterial",Taxonomy="Viruses; Duplodnaviria; Heunggongvirae; Uroviricota; Caudoviricetes; Caudovirales; Podoviridae; Kuravirus; unclassified Kuravirus"]:0.03001831):0.01675295,Escherichia_phage_ECBP2___cell_adhesion_domain_protein_CDS_translation[&Organism="Escherichia phage ECBP2","Genetic Code"="Bacterial",Taxonomy="Viruses; Duplodnaviria; Heunggongvirae; Uroviricota; Caudoviricetes; Caudovirales; Podoviridae; Kuravirus"]:0.04833609):0.04591309,Escherichia_phage_ES17___ChW_repeats_and_cell_adhesion_domain_containing_protein_CDS_translation[&Organism="Escherichia phage ES17","Genetic Code"="Bacterial",Taxonomy="Viruses; Duplodnaviria; Heunggongvirae; Uroviricota; Caudoviricetes; Caudovirales; Podoviridae; Kuravirus; unclassified Kuravirus"]:0.09333364):0.90666636,(Escherichia_phage_FEC19___tail_fiber_protein_CDS_translation[&Organism="Escherichia phage FEC19","Genetic Code"="Bacterial",Taxonomy="Viruses; Duplodnaviria; Heunggongvirae; Uroviricota; Caudoviricetes; Wifcevirus; Wifcevirus FEC19"]:0.43261984,Escherichia_virus_KarlSchell[&Organism="Escherichia_virus_NN16_18","Genetic Code"="Bacterial",Taxonomy="Viruses; Duplodnaviria; Heunggongvirae; Uroviricota; Caudoviricetes; Kuravirus"]:0.43261984):0.56738016):0.11824634):0.79536369,Escherichia_virus_StefiGeyer[&Organism="Escherichia_virus_NN16_21","Genetic Code"="Bacterial",Taxonomy="Viruses; Duplodnaviria; Heunggongvirae; Uroviricota; Caudoviricetes; Kuravirus"]:0.07798904,Escherichia_virus_JacquesWildberger[&Organism="Escherichia_virus_NN16_24","Genetic Code"="Bacterial",Taxonomy="Viruses; Duplodnaviria; Heunggongvirae; Uroviricota; Caudoviricetes; Kuravirus"]:0.09681929);
	tree bootstrap_48 = [&U] ((((((Escherichia_virus_ManiMatter[&Organism="Escherichia_virus_NN16_09","Genetic Code"="Bacterial",Taxonomy="Viruses; Duplodnaviria; Heunggongvirae; Uroviricota; Caudoviricetes; Kuravirus"]:0.05593511,(Escherichia_virus_AnnaHegner[&Organism="Escherichia_virus_EP1","Genetic Code"="Bacterial",Taxonomy="Viruses; Duplodnaviria; Heunggongvirae; Uroviricota; Caudoviricetes; Kuravirus"]:0.01543214,Escherichia_virus_OliverMaurmann[&Organism="Escherichia_virus_NN16_04","Genetic Code"="Bacterial",Taxonomy="Viruses; Duplodnaviria; Heunggongvirae; Uroviricota; Caudoviricetes; Kuravirus"]:0.01262007):0.0503283):0.16126901,Tequintavirus_IrisVonRoten_distal_tail_fiber_protein[&Organism="Escherichia virus IrisVonRoten","Genetic Code"="Bacterial",Taxonomy="Viruses; Duplodnaviria; Heunggongvirae; Uroviricota; Caudoviricetes; Caudovirales; Demerecviridae; Markadamsvirinae; Tequintavirus; unclassified Tequintavirus"]:0.22509803):0.07003448,(Escherichia_virus_VerenaGrendelmeier[&Organism="Escherichia_virus_YS2","Genetic Code"="Bacterial",Taxonomy="Viruses; Duplodnaviria; Heunggongvirae; Uroviricota; Caudoviricetes; Wifcevirus"]:0.02514338,(Escherichia_virus_HansTraber[&Organism="Escherichia_virus_NG4w","Genetic Code"="Bacterial",Taxonomy="Viruses; Duplodnaviria; Heunggongvirae; Uroviricota; Caudoviricetes; Wifcevirus"]:0.00700204,Escherichia_virus_HermannAdler[&Organism="Escherichia_virus_DMS14","Genetic Code"="Bacterial",Taxonomy="Viruses; Duplodnaviria; Heunggongvirae; Uroviricota; Caudoviricetes; Wifcevirus"]:0.00221686):0.00499469):0.28799664):0.2988632,((((Escherichia_virus_ManiWeber[&Organism="Escherichia_virus_EB17","Genetic Code"="Bacterial",Taxonomy="Viruses; Duplodnaviria; Heunggongvirae; Uroviricota; Caudoviricetes; Wifcevirus"]:0.00193134,Escherichia_phage_WFH___tail_fiber_protein_CDS_translation[&"% Acidic Amino Acids"=8.91%,"% Hydrophobic Amino Acids"=51.16%,"Genetic Code"="Bacterial",Description="Escherichia phage vB_EcoM_WFH, complete genome",Modified=Fri Oct 18 00:18:22 CEST 2024,Taxonomy="Viruses; Duplodnaviria; Heunggongvirae; Uroviricota; Caudoviricetes; Wifcevirus; Wifcevirus WFH","Extinction Coefficient"=123775.0,"Filename (Imported From)"="refs_wifce.gb",Created=Sun Aug 11 15:06:37 CEST 2024,URN="urn:local:.:pg-i2kxaah","Isoelectric Point"=5.381298065185547,"% Basic Amino Acids"=8.79%,"% AT-rich Amino Acids"=22.48%,"% Charged Amino Acids"=17.70%,db_xref="taxon:2508192",Organism="Escherichia phage vB_EcoM_WFH","Path (Imported From)"="C:\Users\Alexander Harms\Downloads","% GC-rich Amino Acids"=29.84%,Accession="NC_048194.1","Molecular Weight (kDa)"=82.73610088000022,"# Nucleotide Sequences With Quality"=0,Topology="linear","Charge at pH 7"=-8.474919384349693,"% Polar Uncharged Amino Acids"=32.82%,"Molecule Type"="AA"]:0.05210584):0.02634064,Shigella_phage_CWP003___putative_tail_fiber_protein_CDS_translation[&Organism="Shigella phage CWP003","Genetic Code"="Bacterial",Taxonomy="Viruses; Duplodnaviria; Heunggongvirae; Uroviricota; Caudoviricetes; Wifcevirus"]:0.03158676):0.00917334,Escherichia_phage_WFC___tail_fiber_protein_CDS_translation[&Organism="Escherichia phage vB_EcoM_WFC","Genetic Code"="Bacterial",Taxonomy="Viruses; Duplodnaviria; Heunggongvirae; Uroviricota; Caudoviricetes; Wifcevirus; Wifcevirus WFC"]:0.05427812):0.21678235,(Escherichia_virus_LorandFenyves[&Organism="Escherichia_virus_YS13","Genetic Code"="Bacterial",Taxonomy="Viruses; Duplodnaviria; Heunggongvirae; Uroviricota; Caudoviricetes; Kuravirus"]:0.10495799,Escherichia_virus_SkaterBoy[&Organism="Escherichia_virus_Luc14","Genetic Code"="Bacterial",Taxonomy="Viruses; Duplodnaviria; Heunggongvirae; Uroviricota; Caudoviricetes; Kuravirus"]:0.03166292):0.19559709):0.26921793):0.28800889,((((((Escherichia_phage_EcoN5___tail_fibers_protein_CDS_translation[&Organism="Escherichia phage vB_EcoP_EcoN5","Genetic Code"="Bacterial",Taxonomy="Viruses; Duplodnaviria; Heunggongvirae; Uroviricota; Caudoviricetes; Caudovirales; Podoviridae; Kuravirus; unclassified Kuravirus"]:0.0,Escherichia_virus_phiEco32___bacterial_surface_protein_CDS_translation[&Organism="Escherichia virus phiEco32","Genetic Code"="Bacterial",Taxonomy="Viruses; Duplodnaviria; Heunggongvirae; Uroviricota; Caudoviricetes; Caudovirales; Podoviridae; Kuravirus"]:0.0):0.01127897,(Escherichia_phage_MN05___hypothetical_protein_CDS_translation[&Organism="Escherichia phage MN05","Genetic Code"="Bacterial",Taxonomy="Viruses; Duplodnaviria; Heunggongvirae; Uroviricota; Caudoviricetes; Caudovirales; Podoviridae; Kuravirus; unclassified Kuravirus"]:0.0046044,Escherichia_phage_NJ01___bacterial_surface_protein_CDS_translation[&Organism="Escherichia phage NJ01","Genetic Code"="Bacterial",Taxonomy="Viruses; Duplodnaviria; Heunggongvirae; Uroviricota; Caudoviricetes; Caudovirales; Podoviridae; Kuravirus"]:0.00287145):0.0108978):0.03310444,Escherichia_phage_EP335___putative_tail_fiber_protein_CDS_translation[&Organism="Escherichia phage EP335","Genetic Code"="Bacterial",Taxonomy="Viruses; Duplodnaviria; Heunggongvirae; Uroviricota; Caudoviricetes; Caudovirales; Podoviridae; Kuravirus; unclassified Kuravirus"]:0.04769836):0.01655401,Escherichia_phage_ECBP2___cell_adhesion_domain_protein_CDS_translation[&Organism="Escherichia phage ECBP2","Genetic Code"="Bacterial",Taxonomy="Viruses; Duplodnaviria; Heunggongvirae; Uroviricota; Caudoviricetes; Caudovirales; Podoviridae; Kuravirus"]:0.06477358):0.03836763,Escherichia_phage_ES17___ChW_repeats_and_cell_adhesion_domain_containing_protein_CDS_translation[&Organism="Escherichia phage ES17","Genetic Code"="Bacterial",Taxonomy="Viruses; Duplodnaviria; Heunggongvirae; Uroviricota; Caudoviricetes; Caudovirales; Podoviridae; Kuravirus; unclassified Kuravirus"]:0.10217953):0.90925649,(Escherichia_phage_FEC19___tail_fiber_protein_CDS_translation[&Organism="Escherichia phage FEC19","Genetic Code"="Bacterial",Taxonomy="Viruses; Duplodnaviria; Heunggongvirae; Uroviricota; Caudoviricetes; Wifcevirus; Wifcevirus FEC19"]:0.36699534,Escherichia_virus_KarlSchell[&Organism="Escherichia_virus_NN16_18","Genetic Code"="Bacterial",Taxonomy="Viruses; Duplodnaviria; Heunggongvirae; Uroviricota; Caudoviricetes; Kuravirus"]:0.33969344):0.63574697):0.13018569):0.78110827,Escherichia_virus_StefiGeyer[&Organism="Escherichia_virus_NN16_21","Genetic Code"="Bacterial",Taxonomy="Viruses; Duplodnaviria; Heunggongvirae; Uroviricota; Caudoviricetes; Kuravirus"]:0.06253638,Escherichia_virus_JacquesWildberger[&Organism="Escherichia_virus_NN16_24","Genetic Code"="Bacterial",Taxonomy="Viruses; Duplodnaviria; Heunggongvirae; Uroviricota; Caudoviricetes; Kuravirus"]:0.15788784);
	tree bootstrap_49 = [&U] ((((((Shigella_phage_CWP003___putative_tail_fiber_protein_CDS_translation[&Organism="Shigella phage CWP003","Genetic Code"="Bacterial",Taxonomy="Viruses; Duplodnaviria; Heunggongvirae; Uroviricota; Caudoviricetes; Wifcevirus"]:0.00728955,(Escherichia_virus_ManiWeber[&Organism="Escherichia_virus_EB17","Genetic Code"="Bacterial",Taxonomy="Viruses; Duplodnaviria; Heunggongvirae; Uroviricota; Caudoviricetes; Wifcevirus"]:0.00158298,Escherichia_phage_WFH___tail_fiber_protein_CDS_translation[&"% Acidic Amino Acids"=8.91%,"% Hydrophobic Amino Acids"=51.16%,"Genetic Code"="Bacterial",Description="Escherichia phage vB_EcoM_WFH, complete genome",Modified=Fri Oct 18 00:18:22 CEST 2024,Taxonomy="Viruses; Duplodnaviria; Heunggongvirae; Uroviricota; Caudoviricetes; Wifcevirus; Wifcevirus WFH","Extinction Coefficient"=123775.0,"Filename (Imported From)"="refs_wifce.gb",Created=Sun Aug 11 15:06:37 CEST 2024,URN="urn:local:.:pg-i2kxaah","Isoelectric Point"=5.381298065185547,"% Basic Amino Acids"=8.79%,"% AT-rich Amino Acids"=22.48%,"% Charged Amino Acids"=17.70%,db_xref="taxon:2508192",Organism="Escherichia phage vB_EcoM_WFH","Path (Imported From)"="C:\Users\Alexander Harms\Downloads","% GC-rich Amino Acids"=29.84%,Accession="NC_048194.1","Molecular Weight (kDa)"=82.73610088000022,"# Nucleotide Sequences With Quality"=0,Topology="linear","Charge at pH 7"=-8.474919384349693,"% Polar Uncharged Amino Acids"=32.82%,"Molecule Type"="AA"]:0.01765861):0.00499705):0.02125505,Escherichia_phage_WFC___tail_fiber_protein_CDS_translation[&Organism="Escherichia phage vB_EcoM_WFC","Genetic Code"="Bacterial",Taxonomy="Viruses; Duplodnaviria; Heunggongvirae; Uroviricota; Caudoviricetes; Wifcevirus; Wifcevirus WFC"]:0.04794531):0.16881389,(Escherichia_virus_SkaterBoy[&Organism="Escherichia_virus_Luc14","Genetic Code"="Bacterial",Taxonomy="Viruses; Duplodnaviria; Heunggongvirae; Uroviricota; Caudoviricetes; Kuravirus"]:0.06373929,Escherichia_virus_LorandFenyves[&Organism="Escherichia_virus_YS13","Genetic Code"="Bacterial",Taxonomy="Viruses; Duplodnaviria; Heunggongvirae; Uroviricota; Caudoviricetes; Kuravirus"]:0.04172991):0.15009376):0.2733069,((((Escherichia_virus_AnnaHegner[&Organism="Escherichia_virus_EP1","Genetic Code"="Bacterial",Taxonomy="Viruses; Duplodnaviria; Heunggongvirae; Uroviricota; Caudoviricetes; Kuravirus"]:0.01758157,Escherichia_virus_OliverMaurmann[&Organism="Escherichia_virus_NN16_04","Genetic Code"="Bacterial",Taxonomy="Viruses; Duplodnaviria; Heunggongvirae; Uroviricota; Caudoviricetes; Kuravirus"]:0.0064808):0.03169234,Escherichia_virus_ManiMatter[&Organism="Escherichia_virus_NN16_09","Genetic Code"="Bacterial",Taxonomy="Viruses; Duplodnaviria; Heunggongvirae; Uroviricota; Caudoviricetes; Kuravirus"]:0.02225036):0.1997859,Tequintavirus_IrisVonRoten_distal_tail_fiber_protein[&Organism="Escherichia virus IrisVonRoten","Genetic Code"="Bacterial",Taxonomy="Viruses; Duplodnaviria; Heunggongvirae; Uroviricota; Caudoviricetes; Caudovirales; Demerecviridae; Markadamsvirinae; Tequintavirus; unclassified Tequintavirus"]:0.23493052):0.20635407,(Escherichia_virus_VerenaGrendelmeier[&Organism="Escherichia_virus_YS2","Genetic Code"="Bacterial",Taxonomy="Viruses; Duplodnaviria; Heunggongvirae; Uroviricota; Caudoviricetes; Wifcevirus"]:0.0,(Escherichia_virus_HansTraber[&Organism="Escherichia_virus_NG4w","Genetic Code"="Bacterial",Taxonomy="Viruses; Duplodnaviria; Heunggongvirae; Uroviricota; Caudoviricetes; Wifcevirus"]:0.00290696,Escherichia_virus_HermannAdler[&Organism="Escherichia_virus_DMS14","Genetic Code"="Bacterial",Taxonomy="Viruses; Duplodnaviria; Heunggongvirae; Uroviricota; Caudoviricetes; Wifcevirus"]:0.00158796):0.03347692):0.27386021):0.17457775):0.32108322,((Escherichia_phage_ES17___ChW_repeats_and_cell_adhesion_domain_containing_protein_CDS_translation[&Organism="Escherichia phage ES17","Genetic Code"="Bacterial",Taxonomy="Viruses; Duplodnaviria; Heunggongvirae; Uroviricota; Caudoviricetes; Caudovirales; Podoviridae; Kuravirus; unclassified Kuravirus"]:0.08519595,((Escherichia_phage_EP335___putative_tail_fiber_protein_CDS_translation[&Organism="Escherichia phage EP335","Genetic Code"="Bacterial",Taxonomy="Viruses; Duplodnaviria; Heunggongvirae; Uroviricota; Caudoviricetes; Caudovirales; Podoviridae; Kuravirus; unclassified Kuravirus"]:0.02694963,Escherichia_phage_ECBP2___cell_adhesion_domain_protein_CDS_translation[&Organism="Escherichia phage ECBP2","Genetic Code"="Bacterial",Taxonomy="Viruses; Duplodnaviria; Heunggongvirae; Uroviricota; Caudoviricetes; Caudovirales; Podoviridae; Kuravirus"]:0.02785916):0.00700477,((Escherichia_phage_NJ01___bacterial_surface_protein_CDS_translation[&Organism="Escherichia phage NJ01","Genetic Code"="Bacterial",Taxonomy="Viruses; Duplodnaviria; Heunggongvirae; Uroviricota; Caudoviricetes; Caudovirales; Podoviridae; Kuravirus"]:0.00203332,(Escherichia_virus_phiEco32___bacterial_surface_protein_CDS_translation[&Organism="Escherichia virus phiEco32","Genetic Code"="Bacterial",Taxonomy="Viruses; Duplodnaviria; Heunggongvirae; Uroviricota; Caudoviricetes; Caudovirales; Podoviridae; Kuravirus"]:0.0,Escherichia_phage_EcoN5___tail_fibers_protein_CDS_translation[&Organism="Escherichia phage vB_EcoP_EcoN5","Genetic Code"="Bacterial",Taxonomy="Viruses; Duplodnaviria; Heunggongvirae; Uroviricota; Caudoviricetes; Caudovirales; Podoviridae; Kuravirus; unclassified Kuravirus"]:0.0):0.00155769):0.0020871,Escherichia_phage_MN05___hypothetical_protein_CDS_translation[&Organism="Escherichia phage MN05","Genetic Code"="Bacterial",Taxonomy="Viruses; Duplodnaviria; Heunggongvirae; Uroviricota; Caudoviricetes; Caudovirales; Podoviridae; Kuravirus; unclassified Kuravirus"]:0.00556905):0.030399):0.05062028):0.92907386,(Escherichia_phage_FEC19___tail_fiber_protein_CDS_translation[&Organism="Escherichia phage FEC19","Genetic Code"="Bacterial",Taxonomy="Viruses; Duplodnaviria; Heunggongvirae; Uroviricota; Caudoviricetes; Wifcevirus; Wifcevirus FEC19"]:0.35311278,Escherichia_virus_KarlSchell[&Organism="Escherichia_virus_NN16_18","Genetic Code"="Bacterial",Taxonomy="Viruses; Duplodnaviria; Heunggongvirae; Uroviricota; Caudoviricetes; Kuravirus"]:0.34873399):0.63482046):0.15674295):0.77664285,Escherichia_virus_StefiGeyer[&Organism="Escherichia_virus_NN16_21","Genetic Code"="Bacterial",Taxonomy="Viruses; Duplodnaviria; Heunggongvirae; Uroviricota; Caudoviricetes; Kuravirus"]:0.13998148,Escherichia_virus_JacquesWildberger[&Organism="Escherichia_virus_NN16_24","Genetic Code"="Bacterial",Taxonomy="Viruses; Duplodnaviria; Heunggongvirae; Uroviricota; Caudoviricetes; Kuravirus"]:0.04478607);
	tree bootstrap_50 = [&U] ((((((Shigella_phage_CWP003___putative_tail_fiber_protein_CDS_translation[&Organism="Shigella phage CWP003","Genetic Code"="Bacterial",Taxonomy="Viruses; Duplodnaviria; Heunggongvirae; Uroviricota; Caudoviricetes; Wifcevirus"]:0.02321962,(Escherichia_virus_ManiWeber[&Organism="Escherichia_virus_EB17","Genetic Code"="Bacterial",Taxonomy="Viruses; Duplodnaviria; Heunggongvirae; Uroviricota; Caudoviricetes; Wifcevirus"]:0.0,Escherichia_phage_WFH___tail_fiber_protein_CDS_translation[&"% Acidic Amino Acids"=8.91%,"% Hydrophobic Amino Acids"=51.16%,"Genetic Code"="Bacterial",Description="Escherichia phage vB_EcoM_WFH, complete genome",Modified=Fri Oct 18 00:18:22 CEST 2024,Taxonomy="Viruses; Duplodnaviria; Heunggongvirae; Uroviricota; Caudoviricetes; Wifcevirus; Wifcevirus WFH","Extinction Coefficient"=123775.0,"Filename (Imported From)"="refs_wifce.gb",Created=Sun Aug 11 15:06:37 CEST 2024,URN="urn:local:.:pg-i2kxaah","Isoelectric Point"=5.381298065185547,"% Basic Amino Acids"=8.79%,"% AT-rich Amino Acids"=22.48%,"% Charged Amino Acids"=17.70%,db_xref="taxon:2508192",Organism="Escherichia phage vB_EcoM_WFH","Path (Imported From)"="C:\Users\Alexander Harms\Downloads","% GC-rich Amino Acids"=29.84%,Accession="NC_048194.1","Molecular Weight (kDa)"=82.73610088000022,"# Nucleotide Sequences With Quality"=0,Topology="linear","Charge at pH 7"=-8.474919384349693,"% Polar Uncharged Amino Acids"=32.82%,"Molecule Type"="AA"]:0.03155719):0.00936436):0.01702532,Escherichia_phage_WFC___tail_fiber_protein_CDS_translation[&Organism="Escherichia phage vB_EcoM_WFC","Genetic Code"="Bacterial",Taxonomy="Viruses; Duplodnaviria; Heunggongvirae; Uroviricota; Caudoviricetes; Wifcevirus; Wifcevirus WFC"]:0.04255011):0.24260752,(Escherichia_virus_LorandFenyves[&Organism="Escherichia_virus_YS13","Genetic Code"="Bacterial",Taxonomy="Viruses; Duplodnaviria; Heunggongvirae; Uroviricota; Caudoviricetes; Kuravirus"]:0.06334302,Escherichia_virus_SkaterBoy[&Organism="Escherichia_virus_Luc14","Genetic Code"="Bacterial",Taxonomy="Viruses; Duplodnaviria; Heunggongvirae; Uroviricota; Caudoviricetes; Kuravirus"]:0.05318734):0.12924852):0.41422873,((Tequintavirus_IrisVonRoten_distal_tail_fiber_protein[&Organism="Escherichia virus IrisVonRoten","Genetic Code"="Bacterial",Taxonomy="Viruses; Duplodnaviria; Heunggongvirae; Uroviricota; Caudoviricetes; Caudovirales; Demerecviridae; Markadamsvirinae; Tequintavirus; unclassified Tequintavirus"]:0.37722281,((Escherichia_virus_AnnaHegner[&Organism="Escherichia_virus_EP1","Genetic Code"="Bacterial",Taxonomy="Viruses; Duplodnaviria; Heunggongvirae; Uroviricota; Caudoviricetes; Kuravirus"]:0.04941778,Escherichia_virus_OliverMaurmann[&Organism="Escherichia_virus_NN16_04","Genetic Code"="Bacterial",Taxonomy="Viruses; Duplodnaviria; Heunggongvirae; Uroviricota; Caudoviricetes; Kuravirus"]:0.0210022):0.04661975,Escherichia_virus_ManiMatter[&Organism="Escherichia_virus_NN16_09","Genetic Code"="Bacterial",Taxonomy="Viruses; Duplodnaviria; Heunggongvirae; Uroviricota; Caudoviricetes; Kuravirus"]:0.07787912):0.12915685):0.18716835,((Escherichia_virus_HermannAdler[&Organism="Escherichia_virus_DMS14","Genetic Code"="Bacterial",Taxonomy="Viruses; Duplodnaviria; Heunggongvirae; Uroviricota; Caudoviricetes; Wifcevirus"]:0.0,Escherichia_virus_HansTraber[&Organism="Escherichia_virus_NG4w","Genetic Code"="Bacterial",Taxonomy="Viruses; Duplodnaviria; Heunggongvirae; Uroviricota; Caudoviricetes; Wifcevirus"]:0.0055987):0.0165387,Escherichia_virus_VerenaGrendelmeier[&Organism="Escherichia_virus_YS2","Genetic Code"="Bacterial",Taxonomy="Viruses; Duplodnaviria; Heunggongvirae; Uroviricota; Caudoviricetes; Wifcevirus"]:0.01450508):0.42376569):0.2209108):0.30793024,((Escherichia_phage_ES17___ChW_repeats_and_cell_adhesion_domain_containing_protein_CDS_translation[&Organism="Escherichia phage ES17","Genetic Code"="Bacterial",Taxonomy="Viruses; Duplodnaviria; Heunggongvirae; Uroviricota; Caudoviricetes; Caudovirales; Podoviridae; Kuravirus; unclassified Kuravirus"]:0.09240186,(Escherichia_phage_ECBP2___cell_adhesion_domain_protein_CDS_translation[&Organism="Escherichia phage ECBP2","Genetic Code"="Bacterial",Taxonomy="Viruses; Duplodnaviria; Heunggongvirae; Uroviricota; Caudoviricetes; Caudovirales; Podoviridae; Kuravirus"]:0.05534442,(((Escherichia_phage_EcoN5___tail_fibers_protein_CDS_translation[&Organism="Escherichia phage vB_EcoP_EcoN5","Genetic Code"="Bacterial",Taxonomy="Viruses; Duplodnaviria; Heunggongvirae; Uroviricota; Caudoviricetes; Caudovirales; Podoviridae; Kuravirus; unclassified Kuravirus"]:0.00138751,(Escherichia_phage_NJ01___bacterial_surface_protein_CDS_translation[&Organism="Escherichia phage NJ01","Genetic Code"="Bacterial",Taxonomy="Viruses; Duplodnaviria; Heunggongvirae; Uroviricota; Caudoviricetes; Caudovirales; Podoviridae; Kuravirus"]:0.0,Escherichia_phage_MN05___hypothetical_protein_CDS_translation[&Organism="Escherichia phage MN05","Genetic Code"="Bacterial",Taxonomy="Viruses; Duplodnaviria; Heunggongvirae; Uroviricota; Caudoviricetes; Caudovirales; Podoviridae; Kuravirus; unclassified Kuravirus"]:0.0):0.00222947):0.00305299,Escherichia_virus_phiEco32___bacterial_surface_protein_CDS_translation[&Organism="Escherichia virus phiEco32","Genetic Code"="Bacterial",Taxonomy="Viruses; Duplodnaviria; Heunggongvirae; Uroviricota; Caudoviricetes; Caudovirales; Podoviridae; Kuravirus"]:0.00388247):0.03365944,Escherichia_phage_EP335___putative_tail_fiber_protein_CDS_translation[&Organism="Escherichia phage EP335","Genetic Code"="Bacterial",Taxonomy="Viruses; Duplodnaviria; Heunggongvirae; Uroviricota; Caudoviricetes; Caudovirales; Podoviridae; Kuravirus; unclassified Kuravirus"]:0.0398481):0.01580989):0.03747116):0.90759814,(Escherichia_phage_FEC19___tail_fiber_protein_CDS_translation[&Organism="Escherichia phage FEC19","Genetic Code"="Bacterial",Taxonomy="Viruses; Duplodnaviria; Heunggongvirae; Uroviricota; Caudoviricetes; Wifcevirus; Wifcevirus FEC19"]:0.48491511,Escherichia_virus_KarlSchell[&Organism="Escherichia_virus_NN16_18","Genetic Code"="Bacterial",Taxonomy="Viruses; Duplodnaviria; Heunggongvirae; Uroviricota; Caudoviricetes; Kuravirus"]:0.48491511):0.51508489):0.02513135):0.8918356,Escherichia_virus_JacquesWildberger[&Organism="Escherichia_virus_NN16_24","Genetic Code"="Bacterial",Taxonomy="Viruses; Duplodnaviria; Heunggongvirae; Uroviricota; Caudoviricetes; Kuravirus"]:0.08291364,Escherichia_virus_StefiGeyer[&Organism="Escherichia_virus_NN16_21","Genetic Code"="Bacterial",Taxonomy="Viruses; Duplodnaviria; Heunggongvirae; Uroviricota; Caudoviricetes; Kuravirus"]:0.08315281);
	tree bootstrap_51 = [&U] (((((Shigella_phage_CWP003___putative_tail_fiber_protein_CDS_translation[&Organism="Shigella phage CWP003","Genetic Code"="Bacterial",Taxonomy="Viruses; Duplodnaviria; Heunggongvirae; Uroviricota; Caudoviricetes; Wifcevirus"]:0.03224039,((Escherichia_phage_WFH___tail_fiber_protein_CDS_translation[&"% Acidic Amino Acids"=8.91%,"% Hydrophobic Amino Acids"=51.16%,"Genetic Code"="Bacterial",Description="Escherichia phage vB_EcoM_WFH, complete genome",Modified=Fri Oct 18 00:18:22 CEST 2024,Taxonomy="Viruses; Duplodnaviria; Heunggongvirae; Uroviricota; Caudoviricetes; Wifcevirus; Wifcevirus WFH","Extinction Coefficient"=123775.0,"Filename (Imported From)"="refs_wifce.gb",Created=Sun Aug 11 15:06:37 CEST 2024,URN="urn:local:.:pg-i2kxaah","Isoelectric Point"=5.381298065185547,"% Basic Amino Acids"=8.79%,"% AT-rich Amino Acids"=22.48%,"% Charged Amino Acids"=17.70%,db_xref="taxon:2508192",Organism="Escherichia phage vB_EcoM_WFH","Path (Imported From)"="C:\Users\Alexander Harms\Downloads","% GC-rich Amino Acids"=29.84%,Accession="NC_048194.1","Molecular Weight (kDa)"=82.73610088000022,"# Nucleotide Sequences With Quality"=0,Topology="linear","Charge at pH 7"=-8.474919384349693,"% Polar Uncharged Amino Acids"=32.82%,"Molecule Type"="AA"]:0.01343564,Escherichia_virus_ManiWeber[&Organism="Escherichia_virus_EB17","Genetic Code"="Bacterial",Taxonomy="Viruses; Duplodnaviria; Heunggongvirae; Uroviricota; Caudoviricetes; Wifcevirus"]:0.00909635):0.0109498,Escherichia_phage_WFC___tail_fiber_protein_CDS_translation[&Organism="Escherichia phage vB_EcoM_WFC","Genetic Code"="Bacterial",Taxonomy="Viruses; Duplodnaviria; Heunggongvirae; Uroviricota; Caudoviricetes; Wifcevirus; Wifcevirus WFC"]:0.02545107):0.000947):0.14859227,(Escherichia_virus_LorandFenyves[&Organism="Escherichia_virus_YS13","Genetic Code"="Bacterial",Taxonomy="Viruses; Duplodnaviria; Heunggongvirae; Uroviricota; Caudoviricetes; Kuravirus"]:0.0621707,Escherichia_virus_SkaterBoy[&Organism="Escherichia_virus_Luc14","Genetic Code"="Bacterial",Taxonomy="Viruses; Duplodnaviria; Heunggongvirae; Uroviricota; Caudoviricetes; Kuravirus"]:0.03748181):0.24471019):0.40191199,(((Escherichia_virus_HermannAdler[&Organism="Escherichia_virus_DMS14","Genetic Code"="Bacterial",Taxonomy="Viruses; Duplodnaviria; Heunggongvirae; Uroviricota; Caudoviricetes; Wifcevirus"]:0.0,Escherichia_virus_HansTraber[&Organism="Escherichia_virus_NG4w","Genetic Code"="Bacterial",Taxonomy="Viruses; Duplodnaviria; Heunggongvirae; Uroviricota; Caudoviricetes; Wifcevirus"]:0.0):0.0099016,Escherichia_virus_VerenaGrendelmeier[&Organism="Escherichia_virus_YS2","Genetic Code"="Bacterial",Taxonomy="Viruses; Duplodnaviria; Heunggongvirae; Uroviricota; Caudoviricetes; Wifcevirus"]:0.02444543):0.31811722,(((Escherichia_virus_OliverMaurmann[&Organism="Escherichia_virus_NN16_04","Genetic Code"="Bacterial",Taxonomy="Viruses; Duplodnaviria; Heunggongvirae; Uroviricota; Caudoviricetes; Kuravirus"]:0.02117298,Escherichia_virus_AnnaHegner[&Organism="Escherichia_virus_EP1","Genetic Code"="Bacterial",Taxonomy="Viruses; Duplodnaviria; Heunggongvirae; Uroviricota; Caudoviricetes; Kuravirus"]:0.02948113):0.01772647,Escherichia_virus_ManiMatter[&Organism="Escherichia_virus_NN16_09","Genetic Code"="Bacterial",Taxonomy="Viruses; Duplodnaviria; Heunggongvirae; Uroviricota; Caudoviricetes; Kuravirus"]:0.06811472):0.17158784,Tequintavirus_IrisVonRoten_distal_tail_fiber_protein[&Organism="Escherichia virus IrisVonRoten","Genetic Code"="Bacterial",Taxonomy="Viruses; Duplodnaviria; Heunggongvirae; Uroviricota; Caudoviricetes; Caudovirales; Demerecviridae; Markadamsvirinae; Tequintavirus; unclassified Tequintavirus"]:0.28319157):0.22536099):0.1389983):0.32797258,((Escherichia_virus_KarlSchell[&Organism="Escherichia_virus_NN16_18","Genetic Code"="Bacterial",Taxonomy="Viruses; Duplodnaviria; Heunggongvirae; Uroviricota; Caudoviricetes; Kuravirus"]:0.39686448,Escherichia_phage_FEC19___tail_fiber_protein_CDS_translation[&Organism="Escherichia phage FEC19","Genetic Code"="Bacterial",Taxonomy="Viruses; Duplodnaviria; Heunggongvirae; Uroviricota; Caudoviricetes; Wifcevirus; Wifcevirus FEC19"]:0.40991989):0.59173844,(((((Escherichia_phage_EcoN5___tail_fibers_protein_CDS_translation[&Organism="Escherichia phage vB_EcoP_EcoN5","Genetic Code"="Bacterial",Taxonomy="Viruses; Duplodnaviria; Heunggongvirae; Uroviricota; Caudoviricetes; Caudovirales; Podoviridae; Kuravirus; unclassified Kuravirus"]:0.00165243,Escherichia_virus_phiEco32___bacterial_surface_protein_CDS_translation[&Organism="Escherichia virus phiEco32","Genetic Code"="Bacterial",Taxonomy="Viruses; Duplodnaviria; Heunggongvirae; Uroviricota; Caudoviricetes; Caudovirales; Podoviridae; Kuravirus"]:0.00180212):0.00330858,(Escherichia_phage_NJ01___bacterial_surface_protein_CDS_translation[&Organism="Escherichia phage NJ01","Genetic Code"="Bacterial",Taxonomy="Viruses; Duplodnaviria; Heunggongvirae; Uroviricota; Caudoviricetes; Caudovirales; Podoviridae; Kuravirus"]:0.00260095,Escherichia_phage_MN05___hypothetical_protein_CDS_translation[&Organism="Escherichia phage MN05","Genetic Code"="Bacterial",Taxonomy="Viruses; Duplodnaviria; Heunggongvirae; Uroviricota; Caudoviricetes; Caudovirales; Podoviridae; Kuravirus; unclassified Kuravirus"]:0.00432076):0.00293109):0.03312628,Escherichia_phage_EP335___putative_tail_fiber_protein_CDS_translation[&Organism="Escherichia phage EP335","Genetic Code"="Bacterial",Taxonomy="Viruses; Duplodnaviria; Heunggongvirae; Uroviricota; Caudoviricetes; Caudovirales; Podoviridae; Kuravirus; unclassified Kuravirus"]:0.04277395):0.00850524,Escherichia_phage_ECBP2___cell_adhesion_domain_protein_CDS_translation[&Organism="Escherichia phage ECBP2","Genetic Code"="Bacterial",Taxonomy="Viruses; Duplodnaviria; Heunggongvirae; Uroviricota; Caudoviricetes; Caudovirales; Podoviridae; Kuravirus"]:0.04857627):0.0415299,Escherichia_phage_ES17___ChW_repeats_and_cell_adhesion_domain_containing_protein_CDS_translation[&Organism="Escherichia phage ES17","Genetic Code"="Bacterial",Taxonomy="Viruses; Duplodnaviria; Heunggongvirae; Uroviricota; Caudoviricetes; Caudovirales; Podoviridae; Kuravirus; unclassified Kuravirus"]:0.09040784):0.91456716):0.10849389):0.80396453,Escherichia_virus_StefiGeyer[&Organism="Escherichia_virus_NN16_21","Genetic Code"="Bacterial",Taxonomy="Viruses; Duplodnaviria; Heunggongvirae; Uroviricota; Caudoviricetes; Kuravirus"]:0.08546494,Escherichia_virus_JacquesWildberger[&Organism="Escherichia_virus_NN16_24","Genetic Code"="Bacterial",Taxonomy="Viruses; Duplodnaviria; Heunggongvirae; Uroviricota; Caudoviricetes; Kuravirus"]:0.09066759);
	tree bootstrap_52 = [&U] ((((((Escherichia_phage_WFH___tail_fiber_protein_CDS_translation[&"% Acidic Amino Acids"=8.91%,"% Hydrophobic Amino Acids"=51.16%,"Genetic Code"="Bacterial",Description="Escherichia phage vB_EcoM_WFH, complete genome",Modified=Fri Oct 18 00:18:22 CEST 2024,Taxonomy="Viruses; Duplodnaviria; Heunggongvirae; Uroviricota; Caudoviricetes; Wifcevirus; Wifcevirus WFH","Extinction Coefficient"=123775.0,"Filename (Imported From)"="refs_wifce.gb",Created=Sun Aug 11 15:06:37 CEST 2024,URN="urn:local:.:pg-i2kxaah","Isoelectric Point"=5.381298065185547,"% Basic Amino Acids"=8.79%,"% AT-rich Amino Acids"=22.48%,"% Charged Amino Acids"=17.70%,db_xref="taxon:2508192",Organism="Escherichia phage vB_EcoM_WFH","Path (Imported From)"="C:\Users\Alexander Harms\Downloads","% GC-rich Amino Acids"=29.84%,Accession="NC_048194.1","Molecular Weight (kDa)"=82.73610088000022,"# Nucleotide Sequences With Quality"=0,Topology="linear","Charge at pH 7"=-8.474919384349693,"% Polar Uncharged Amino Acids"=32.82%,"Molecule Type"="AA"]:0.01492228,(Escherichia_virus_ManiWeber[&Organism="Escherichia_virus_EB17","Genetic Code"="Bacterial",Taxonomy="Viruses; Duplodnaviria; Heunggongvirae; Uroviricota; Caudoviricetes; Wifcevirus"]:0.00323931,Shigella_phage_CWP003___putative_tail_fiber_protein_CDS_translation[&Organism="Shigella phage CWP003","Genetic Code"="Bacterial",Taxonomy="Viruses; Duplodnaviria; Heunggongvirae; Uroviricota; Caudoviricetes; Wifcevirus"]:0.02405489):0.00109312):0.01814614,Escherichia_phage_WFC___tail_fiber_protein_CDS_translation[&Organism="Escherichia phage vB_EcoM_WFC","Genetic Code"="Bacterial",Taxonomy="Viruses; Duplodnaviria; Heunggongvirae; Uroviricota; Caudoviricetes; Wifcevirus; Wifcevirus WFC"]:0.03934537):0.16710665,(Escherichia_virus_SkaterBoy[&Organism="Escherichia_virus_Luc14","Genetic Code"="Bacterial",Taxonomy="Viruses; Duplodnaviria; Heunggongvirae; Uroviricota; Caudoviricetes; Kuravirus"]:0.04541266,Escherichia_virus_LorandFenyves[&Organism="Escherichia_virus_YS13","Genetic Code"="Bacterial",Taxonomy="Viruses; Duplodnaviria; Heunggongvirae; Uroviricota; Caudoviricetes; Kuravirus"]:0.05358011):0.11203503):0.3742346,((Tequintavirus_IrisVonRoten_distal_tail_fiber_protein[&Organism="Escherichia virus IrisVonRoten","Genetic Code"="Bacterial",Taxonomy="Viruses; Duplodnaviria; Heunggongvirae; Uroviricota; Caudoviricetes; Caudovirales; Demerecviridae; Markadamsvirinae; Tequintavirus; unclassified Tequintavirus"]:0.28886798,(Escherichia_virus_OliverMaurmann[&Organism="Escherichia_virus_NN16_04","Genetic Code"="Bacterial",Taxonomy="Viruses; Duplodnaviria; Heunggongvirae; Uroviricota; Caudoviricetes; Kuravirus"]:0.00722246,(Escherichia_virus_AnnaHegner[&Organism="Escherichia_virus_EP1","Genetic Code"="Bacterial",Taxonomy="Viruses; Duplodnaviria; Heunggongvirae; Uroviricota; Caudoviricetes; Kuravirus"]:0.02241133,Escherichia_virus_ManiMatter[&Organism="Escherichia_virus_NN16_09","Genetic Code"="Bacterial",Taxonomy="Viruses; Duplodnaviria; Heunggongvirae; Uroviricota; Caudoviricetes; Kuravirus"]:0.10503345):0.00333457):0.14667252):0.15400934,((Escherichia_virus_HermannAdler[&Organism="Escherichia_virus_DMS14","Genetic Code"="Bacterial",Taxonomy="Viruses; Duplodnaviria; Heunggongvirae; Uroviricota; Caudoviricetes; Wifcevirus"]:0.0,Escherichia_virus_HansTraber[&Organism="Escherichia_virus_NG4w","Genetic Code"="Bacterial",Taxonomy="Viruses; Duplodnaviria; Heunggongvirae; Uroviricota; Caudoviricetes; Wifcevirus"]:0.0):0.02903414,Escherichia_virus_VerenaGrendelmeier[&Organism="Escherichia_virus_YS2","Genetic Code"="Bacterial",Taxonomy="Viruses; Duplodnaviria; Heunggongvirae; Uroviricota; Caudoviricetes; Wifcevirus"]:0.0):0.29850397):0.21456264):0.38041588,(((((Escherichia_virus_phiEco32___bacterial_surface_protein_CDS_translation[&Organism="Escherichia virus phiEco32","Genetic Code"="Bacterial",Taxonomy="Viruses; Duplodnaviria; Heunggongvirae; Uroviricota; Caudoviricetes; Caudovirales; Podoviridae; Kuravirus"]:0.00243907,((Escherichia_phage_MN05___hypothetical_protein_CDS_translation[&Organism="Escherichia phage MN05","Genetic Code"="Bacterial",Taxonomy="Viruses; Duplodnaviria; Heunggongvirae; Uroviricota; Caudoviricetes; Caudovirales; Podoviridae; Kuravirus; unclassified Kuravirus"]:0.0,Escherichia_phage_NJ01___bacterial_surface_protein_CDS_translation[&Organism="Escherichia phage NJ01","Genetic Code"="Bacterial",Taxonomy="Viruses; Duplodnaviria; Heunggongvirae; Uroviricota; Caudoviricetes; Caudovirales; Podoviridae; Kuravirus"]:0.0):0.00202999,Escherichia_phage_EcoN5___tail_fibers_protein_CDS_translation[&Organism="Escherichia phage vB_EcoP_EcoN5","Genetic Code"="Bacterial",Taxonomy="Viruses; Duplodnaviria; Heunggongvirae; Uroviricota; Caudoviricetes; Caudovirales; Podoviridae; Kuravirus; unclassified Kuravirus"]:0.00160012):0.0010077):0.03346221,Escherichia_phage_EP335___putative_tail_fiber_protein_CDS_translation[&Organism="Escherichia phage EP335","Genetic Code"="Bacterial",Taxonomy="Viruses; Duplodnaviria; Heunggongvirae; Uroviricota; Caudoviricetes; Caudovirales; Podoviridae; Kuravirus; unclassified Kuravirus"]:0.03902314):0.0136121,Escherichia_phage_ECBP2___cell_adhesion_domain_protein_CDS_translation[&Organism="Escherichia phage ECBP2","Genetic Code"="Bacterial",Taxonomy="Viruses; Duplodnaviria; Heunggongvirae; Uroviricota; Caudoviricetes; Caudovirales; Podoviridae; Kuravirus"]:0.04976781):0.0390817,Escherichia_phage_ES17___ChW_repeats_and_cell_adhesion_domain_containing_protein_CDS_translation[&Organism="Escherichia phage ES17","Genetic Code"="Bacterial",Taxonomy="Viruses; Duplodnaviria; Heunggongvirae; Uroviricota; Caudoviricetes; Caudovirales; Podoviridae; Kuravirus; unclassified Kuravirus"]:0.08965234):0.91529325,(Escherichia_virus_KarlSchell[&Organism="Escherichia_virus_NN16_18","Genetic Code"="Bacterial",Taxonomy="Viruses; Duplodnaviria; Heunggongvirae; Uroviricota; Caudoviricetes; Kuravirus"]:0.39616035,Escherichia_phage_FEC19___tail_fiber_protein_CDS_translation[&Organism="Escherichia phage FEC19","Genetic Code"="Bacterial",Taxonomy="Viruses; Duplodnaviria; Heunggongvirae; Uroviricota; Caudoviricetes; Wifcevirus; Wifcevirus FEC19"]:0.40016931):0.59689967):0.05592815):0.84842337,Escherichia_virus_StefiGeyer[&Organism="Escherichia_virus_NN16_21","Genetic Code"="Bacterial",Taxonomy="Viruses; Duplodnaviria; Heunggongvirae; Uroviricota; Caudoviricetes; Kuravirus"]:0.08802286,Escherichia_virus_JacquesWildberger[&Organism="Escherichia_virus_NN16_24","Genetic Code"="Bacterial",Taxonomy="Viruses; Duplodnaviria; Heunggongvirae; Uroviricota; Caudoviricetes; Kuravirus"]:0.10577675);
	tree bootstrap_53 = [&U] (((((Escherichia_phage_WFC___tail_fiber_protein_CDS_translation[&Organism="Escherichia phage vB_EcoM_WFC","Genetic Code"="Bacterial",Taxonomy="Viruses; Duplodnaviria; Heunggongvirae; Uroviricota; Caudoviricetes; Wifcevirus; Wifcevirus WFC"]:0.03920102,((Escherichia_phage_WFH___tail_fiber_protein_CDS_translation[&"% Acidic Amino Acids"=8.91%,"% Hydrophobic Amino Acids"=51.16%,"Genetic Code"="Bacterial",Description="Escherichia phage vB_EcoM_WFH, complete genome",Modified=Fri Oct 18 00:18:22 CEST 2024,Taxonomy="Viruses; Duplodnaviria; Heunggongvirae; Uroviricota; Caudoviricetes; Wifcevirus; Wifcevirus WFH","Extinction Coefficient"=123775.0,"Filename (Imported From)"="refs_wifce.gb",Created=Sun Aug 11 15:06:37 CEST 2024,URN="urn:local:.:pg-i2kxaah","Isoelectric Point"=5.381298065185547,"% Basic Amino Acids"=8.79%,"% AT-rich Amino Acids"=22.48%,"% Charged Amino Acids"=17.70%,db_xref="taxon:2508192",Organism="Escherichia phage vB_EcoM_WFH","Path (Imported From)"="C:\Users\Alexander Harms\Downloads","% GC-rich Amino Acids"=29.84%,Accession="NC_048194.1","Molecular Weight (kDa)"=82.73610088000022,"# Nucleotide Sequences With Quality"=0,Topology="linear","Charge at pH 7"=-8.474919384349693,"% Polar Uncharged Amino Acids"=32.82%,"Molecule Type"="AA"]:0.00403695,Escherichia_virus_ManiWeber[&Organism="Escherichia_virus_EB17","Genetic Code"="Bacterial",Taxonomy="Viruses; Duplodnaviria; Heunggongvirae; Uroviricota; Caudoviricetes; Wifcevirus"]:0.00969823):0.01313368,Shigella_phage_CWP003___putative_tail_fiber_protein_CDS_translation[&Organism="Shigella phage CWP003","Genetic Code"="Bacterial",Taxonomy="Viruses; Duplodnaviria; Heunggongvirae; Uroviricota; Caudoviricetes; Wifcevirus"]:0.04360229):0.00915385):0.12106491,(Escherichia_virus_SkaterBoy[&Organism="Escherichia_virus_Luc14","Genetic Code"="Bacterial",Taxonomy="Viruses; Duplodnaviria; Heunggongvirae; Uroviricota; Caudoviricetes; Kuravirus"]:0.05125009,Escherichia_virus_LorandFenyves[&Organism="Escherichia_virus_YS13","Genetic Code"="Bacterial",Taxonomy="Viruses; Duplodnaviria; Heunggongvirae; Uroviricota; Caudoviricetes; Kuravirus"]:0.03843911):0.25148784):0.35313838,(((Escherichia_virus_OliverMaurmann[&Organism="Escherichia_virus_NN16_04","Genetic Code"="Bacterial",Taxonomy="Viruses; Duplodnaviria; Heunggongvirae; Uroviricota; Caudoviricetes; Kuravirus"]:0.01411328,(Escherichia_virus_AnnaHegner[&Organism="Escherichia_virus_EP1","Genetic Code"="Bacterial",Taxonomy="Viruses; Duplodnaviria; Heunggongvirae; Uroviricota; Caudoviricetes; Kuravirus"]:0.01788706,Escherichia_virus_ManiMatter[&Organism="Escherichia_virus_NN16_09","Genetic Code"="Bacterial",Taxonomy="Viruses; Duplodnaviria; Heunggongvirae; Uroviricota; Caudoviricetes; Kuravirus"]:0.08501907):0.00795774):0.24275282,Tequintavirus_IrisVonRoten_distal_tail_fiber_protein[&Organism="Escherichia virus IrisVonRoten","Genetic Code"="Bacterial",Taxonomy="Viruses; Duplodnaviria; Heunggongvirae; Uroviricota; Caudoviricetes; Caudovirales; Demerecviridae; Markadamsvirinae; Tequintavirus; unclassified Tequintavirus"]:0.35692591):0.18532001,(Escherichia_virus_VerenaGrendelmeier[&Organism="Escherichia_virus_YS2","Genetic Code"="Bacterial",Taxonomy="Viruses; Duplodnaviria; Heunggongvirae; Uroviricota; Caudoviricetes; Wifcevirus"]:0.02620546,(Escherichia_virus_HermannAdler[&Organism="Escherichia_virus_DMS14","Genetic Code"="Bacterial",Taxonomy="Viruses; Duplodnaviria; Heunggongvirae; Uroviricota; Caudoviricetes; Wifcevirus"]:0.00251577,Escherichia_virus_HansTraber[&Organism="Escherichia_virus_NG4w","Genetic Code"="Bacterial",Taxonomy="Viruses; Duplodnaviria; Heunggongvirae; Uroviricota; Caudoviricetes; Wifcevirus"]:0.00197915):0.01370436):0.29393724):0.23379848):0.21137806,((((Escherichia_phage_EP335___putative_tail_fiber_protein_CDS_translation[&Organism="Escherichia phage EP335","Genetic Code"="Bacterial",Taxonomy="Viruses; Duplodnaviria; Heunggongvirae; Uroviricota; Caudoviricetes; Caudovirales; Podoviridae; Kuravirus; unclassified Kuravirus"]:0.04509155,((Escherichia_phage_NJ01___bacterial_surface_protein_CDS_translation[&Organism="Escherichia phage NJ01","Genetic Code"="Bacterial",Taxonomy="Viruses; Duplodnaviria; Heunggongvirae; Uroviricota; Caudoviricetes; Caudovirales; Podoviridae; Kuravirus"]:0.00271963,Escherichia_phage_MN05___hypothetical_protein_CDS_translation[&Organism="Escherichia phage MN05","Genetic Code"="Bacterial",Taxonomy="Viruses; Duplodnaviria; Heunggongvirae; Uroviricota; Caudoviricetes; Caudovirales; Podoviridae; Kuravirus; unclassified Kuravirus"]:0.00420207):0.00409738,(Escherichia_virus_phiEco32___bacterial_surface_protein_CDS_translation[&Organism="Escherichia virus phiEco32","Genetic Code"="Bacterial",Taxonomy="Viruses; Duplodnaviria; Heunggongvirae; Uroviricota; Caudoviricetes; Caudovirales; Podoviridae; Kuravirus"]:0.0,Escherichia_phage_EcoN5___tail_fibers_protein_CDS_translation[&Organism="Escherichia phage vB_EcoP_EcoN5","Genetic Code"="Bacterial",Taxonomy="Viruses; Duplodnaviria; Heunggongvirae; Uroviricota; Caudoviricetes; Caudovirales; Podoviridae; Kuravirus; unclassified Kuravirus"]:0.0):0.00575176):0.03495218):0.01682653,Escherichia_phage_ECBP2___cell_adhesion_domain_protein_CDS_translation[&Organism="Escherichia phage ECBP2","Genetic Code"="Bacterial",Taxonomy="Viruses; Duplodnaviria; Heunggongvirae; Uroviricota; Caudoviricetes; Caudovirales; Podoviridae; Kuravirus"]:0.06130662):0.01538498,Escherichia_phage_ES17___ChW_repeats_and_cell_adhesion_domain_containing_protein_CDS_translation[&Organism="Escherichia phage ES17","Genetic Code"="Bacterial",Taxonomy="Viruses; Duplodnaviria; Heunggongvirae; Uroviricota; Caudoviricetes; Caudovirales; Podoviridae; Kuravirus; unclassified Kuravirus"]:0.07613236):0.92830599,(Escherichia_phage_FEC19___tail_fiber_protein_CDS_translation[&Organism="Escherichia phage FEC19","Genetic Code"="Bacterial",Taxonomy="Viruses; Duplodnaviria; Heunggongvirae; Uroviricota; Caudoviricetes; Wifcevirus; Wifcevirus FEC19"]:0.39445804,Escherichia_virus_KarlSchell[&Organism="Escherichia_virus_NN16_18","Genetic Code"="Bacterial",Taxonomy="Viruses; Duplodnaviria; Heunggongvirae; Uroviricota; Caudoviricetes; Kuravirus"]:0.38458876):0.60627633):0.22216032):0.68100087,Escherichia_virus_StefiGeyer[&Organism="Escherichia_virus_NN16_21","Genetic Code"="Bacterial",Taxonomy="Viruses; Duplodnaviria; Heunggongvirae; Uroviricota; Caudoviricetes; Kuravirus"]:0.14181655,Escherichia_virus_JacquesWildberger[&Organism="Escherichia_virus_NN16_24","Genetic Code"="Bacterial",Taxonomy="Viruses; Duplodnaviria; Heunggongvirae; Uroviricota; Caudoviricetes; Kuravirus"]:0.07395028);
[truncated: 311,478 more chars]
