# Supplementary material for: Completing the BASEL phage collection to unlock hidden diversity for systematic exploration of phage–host interactions
Source: PLoS Biol. 2025 Apr 7;23(4):e3003063. doi: 10.1371/journal.pbio.3003063 (PMC11990801; doi:10.1371/journal.pbio.3003063)
Supplement: S3 Data — (ZIP) [file pbio.3003063.s010.zip › fig5C_treefile.nex]

#NEXUS
begin taxa;
	dimensions ntax=22;
	taxlabels
	Escherichia_phage_590B[&country="India",collection_date="21-Jun-2020",db_xref="taxon:2812440",Organism="Escherichia phage 590B",Description="Escherichia phage 590B, complete genome","Genetic Code"="Bacterial",Modified=Sun Jul 21 18:13:07 CEST 2024,"Sequencing Technology (Assembly-Data)"="Illumina","Assembly Method (Assembly-Data)"="IVA v. 1.0.8","Path (Imported From)"="C:\data\DNA sequences",Accession="MW722821.1",Taxonomy="Viruses; Duplodnaviria; Heunggongvirae; Uroviricota; Caudoviricetes; Guernseyvirinae; Kagunavirus","% GC"=50.9%,"# Nucleotide Sequences With Quality"=0,Topology="linear","Filename (Imported From)"="MW722821.1.gb",Created=Tue Oct 12 00:00:00 CEST 2021,URN="urn:local:.:a6k-heb9enq",host="Escherichia coli","Molecule Type"="DNA",isolation_source="sewage water"]
	Escherichia_virus_SonjaBuckley[&Organism="Escherichia_virus_PB9",Description="Bas74",Modified=Sun Jul 21 18:13:07 CEST 2024,"Genetic Code"="Bacterial",Taxonomy="Viruses; Duplodnaviria; Heunggongvirae; Uroviricota; Caudoviricetes; Guernseyvirinae; Kagunavirus",Accession="Escherichia_virus_PB9","% GC"=50.6%,"# Nucleotide Sequences With Quality"=0,Topology="linear","Alignment method"="MAFFT Alignment",Created=Sat Jun 03 00:00:00 CEST 2023,URN="urn:local:.:a76-heb9ent","Free end gaps"=true,"Molecule Type"="DNA"]
	Escherichia_virus_AnnaReinhart[&Organism="Escherichia_virus_JB11",Description="Bas75",Modified=Sun Jul 21 18:13:07 CEST 2024,"Genetic Code"="Bacterial",Taxonomy="Viruses; Duplodnaviria; Heunggongvirae; Uroviricota; Caudoviricetes; Guernseyvirinae; Kagunavirus",Accession="Escherichia_virus_JB11","% GC"=50.7%,"# Nucleotide Sequences With Quality"=0,Topology="linear","Alignment method"="MAFFT Alignment",Created=Thu Jun 01 00:00:00 CEST 2023,URN="urn:local:.:a75-heb9ent","Free end gaps"=true,"Molecule Type"="DNA"]
	Escherichia_virus_VerenaMayer[&Organism="Escherichia_virus_DMS16",Description="Bas76",Modified=Sun Jul 21 18:13:07 CEST 2024,"Genetic Code"="Bacterial",Taxonomy="Viruses; Duplodnaviria; Heunggongvirae; Uroviricota; Caudoviricetes; Guernseyvirinae; Kagunavirus",Accession="Escherichia_virus_DMS16","% GC"=50.6%,"# Nucleotide Sequences With Quality"=0,Topology="linear","Alignment method"="MAFFT Alignment",Created=Thu Jun 01 00:00:00 CEST 2023,URN="urn:local:.:a6v-heb9enr","Free end gaps"=true,"Molecule Type"="DNA"]
	Escherichia_virus_LotteLoewe[&Organism="Escherichia_virus_NN16_16",Description="Bas71",Modified=Sun Jul 21 18:13:07 CEST 2024,"Genetic Code"="Bacterial",Taxonomy="Viruses; Duplodnaviria; Heunggongvirae; Uroviricota; Caudoviricetes; Guernseyvirinae; Kagunavirus",Accession="Escherichia_virus_NN16_16","% GC"=51.0%,"# Nucleotide Sequences With Quality"=0,Topology="linear","Alignment method"="MAFFT Alignment",Created=Fri Jun 02 00:00:00 CEST 2023,URN="urn:local:.:a74-heb9ent","Free end gaps"=true,"Molecule Type"="DNA"]
	Escherichia_virus_NicoleGrasset[&Organism="Escherichia_virus_PS15",Description="Bas72",Modified=Sun Jul 21 18:13:07 CEST 2024,"Genetic Code"="Bacterial",Taxonomy="Viruses; Duplodnaviria; Heunggongvirae; Uroviricota; Caudoviricetes; Guernseyvirinae; Kagunavirus",Accession="Escherichia_virus_PS15(+)","% GC"=50.9%,"# Nucleotide Sequences With Quality"=0,Topology="linear","Alignment method"="MAFFT Alignment",Created=Sat Jun 03 00:00:00 CEST 2023,URN="urn:local:.:a73-heb9ent","Free end gaps"=true,"Molecule Type"="DNA"]
	Escherichia_virus_MarieHeimVoegtlin[&Organism="Escherichia_virus_NN16_05",Description="Bas70",Modified=Sun Jul 21 18:13:07 CEST 2024,"Genetic Code"="Bacterial",Taxonomy="Viruses; Duplodnaviria; Heunggongvirae; Uroviricota; Caudoviricetes; Guernseyvirinae; Kagunavirus",Accession="Escherichia_virus_NN16_05","% GC"=51.1%,"# Nucleotide Sequences With Quality"=0,Topology="linear","Alignment method"="MAFFT Alignment",Created=Thu Jun 01 00:00:00 CEST 2023,URN="urn:local:.:a72-heb9ent","Free end gaps"=true,"Molecule Type"="DNA"]
	Escherichia_virus_GertrudWoker[&Organism="Escherichia_virus_PS46",Description="Bas73",Modified=Sun Jul 21 18:13:07 CEST 2024,"Genetic Code"="Bacterial",Taxonomy="Viruses; Duplodnaviria; Heunggongvirae; Uroviricota; Caudoviricetes; Guernseyvirinae; Kagunavirus",Accession="Escherichia_virus_PS46(+)","% GC"=51.2%,"# Nucleotide Sequences With Quality"=0,Topology="linear","Alignment method"="MAFFT Alignment",Created=Sat Jun 03 00:00:00 CEST 2023,URN="urn:local:.:a6s-heb9enr","Free end gaps"=true,"Molecule Type"="DNA"]
	Escherichia_phage_XY2[&country="China: Hubei, Xiangyang",collection_date="21-May-2019",db_xref="taxon:2681675",Organism="Escherichia phage vB_EcoS_XY2",Description="Escherichia phage vB_EcoS_XY2, complete genome","Sequencing Technology (Assembly-Data)"="Complete Genomics","Genetic Code"="Bacterial",Modified=Sun Jul 21 18:13:07 CEST 2024,"Assembly Method (Assembly-Data)"="SPAdes v. 3.13.1","Path (Imported From)"="C:\data\DNA sequences",Accession="MN927226.1",Taxonomy="Viruses; Duplodnaviria; Heunggongvirae; Uroviricota; Caudoviricetes; Caudovirales; Siphoviridae; Guernseyvirinae; Kagunavirus; unclassified Kagunavirus","% GC"=50.6%,"# Nucleotide Sequences With Quality"=0,Topology="linear","Filename (Imported From)"="guernsey.gb",Created=Sat Mar 07 00:00:00 CET 2020,URN="urn:local:.:a6t-heb9enr",host="Escherichia coli","Coverage (Assembly-Data)"="15000x","Molecule Type"="DNA",isolation_source="sewage [ENVO:00002018]"]
	Escherichia_phage_22664BS2[&db_xref="taxon:2865787",Organism="Escherichia phage vB_EcoS-22664BS2",Description="Escherichia phage vB_EcoS-22664BS2 of PhagoMed",Modified=Sun Jul 21 18:13:07 CEST 2024,"Genetic Code"="Bacterial","Sequencing Technology (Assembly-Data)"="Illumina","Assembly Method (Assembly-Data)"="Spades v. Jun-2020","Path (Imported From)"="C:\data\DNA sequences",Taxonomy="Viruses; Duplodnaviria; Heunggongvirae; Uroviricota; Caudoviricetes; Guernseyvirinae; Kagunavirus",Accession="MZ234010.1","% GC"=50.4%,"# Nucleotide Sequences With Quality"=0,Topology="linear","Filename (Imported From)"="MZ234010.1.gb",Created=Sun Nov 14 00:00:00 CET 2021,URN="urn:local:.:a6i-heb9enq",host="Escherichia coli","Molecule Type"="DNA"]
	Escherichia_phage_CM001[&db_xref="taxon:2923096",Organism="Escherichia phage UTI-CM001",Description="Escherichia phage UTI-CM001, complete genome",Modified=Sun Jul 21 18:13:07 CEST 2024,"Genetic Code"="Bacterial","Sequencing Technology (Assembly-Data)"="Illumina","Assembly Method (Assembly-Data)"="RAST v. 2.0; CLC genomics workbench v. 20; tRNAscan-SE v. 2.0","Path (Imported From)"="C:\data\DNA sequences",Taxonomy="Viruses; Duplodnaviria; Heunggongvirae; Uroviricota; Caudoviricetes; Guernseyvirinae; Kagunavirus",Accession="OM810255.1","% GC"=50.9%,"# Nucleotide Sequences With Quality"=0,Topology="linear","Filename (Imported From)"="OM810255.1.gb",Created=Sun Mar 13 00:00:00 CET 2022,URN="urn:local:.:a6r-heb9enr",host="Escherichia coli","Molecule Type"="DNA"]
	Escherichia_phage_K1G[&db_xref="taxon:698486",Organism="Escherichia phage K1G",Description="Escherichia phage K1G, complete genome",Modified=Sun Jul 21 18:13:07 CEST 2024,"Genetic Code"="Bacterial","Path (Imported From)"="C:\data\DNA sequences",Taxonomy="Viruses; Duplodnaviria; Heunggongvirae; Uroviricota; Caudoviricetes; Caudovirales; Siphoviridae; Guernseyvirinae; Kagunavirus",Accession="GU196277.1","% GC"=51.1%,"# Nucleotide Sequences With Quality"=0,Topology="linear","Filename (Imported From)"="guernsey.gb",Created=Mon Jan 04 00:00:00 CET 2010,URN="urn:local:.:a71-heb9enr",host="Escherichia coli O18:K1:H7","Molecule Type"="DNA"]
	Escherichia_phage_K1H[&db_xref="taxon:698487",Organism="Escherichia phage K1H",Description="Escherichia phage K1H, complete genome",Modified=Sun Jul 21 18:13:07 CEST 2024,"Genetic Code"="Bacterial","Path (Imported From)"="C:\data\DNA sequences",Taxonomy="Viruses; Duplodnaviria; Heunggongvirae; Uroviricota; Caudoviricetes; Caudovirales; Siphoviridae; Guernseyvirinae; Kagunavirus",Accession="GU196278.1","% GC"=51.2%,"# Nucleotide Sequences With Quality"=0,Topology="linear","Filename (Imported From)"="guernsey.gb",Created=Mon Jan 04 00:00:00 CET 2010,URN="urn:local:.:a70-heb9enr",host="Escherichia coli O18:K1:H7","Molecule Type"="DNA"]
	Escherichia_phage_L_AB_2017[&db_xref="taxon:1933114",Organism="Escherichia phage L AB-2017",Description="Escherichia phage L AB-2017, complete genome",Modified=Sun Jul 21 18:13:07 CEST 2024,"Genetic Code"="Bacterial","Sequencing Technology (Assembly-Data)"="Illumina","Assembly Method (Assembly-Data)"="SPAdes genome assembler v. 3.6.2","Path (Imported From)"="C:\data\DNA sequences",Taxonomy="Viruses; Duplodnaviria; Heunggongvirae; Uroviricota; Caudoviricetes; Caudovirales; Siphoviridae; Guernseyvirinae; Kagunavirus; unclassified Kagunavirus",Accession="KY295896.1","% GC"=51.1%,"# Nucleotide Sequences With Quality"=0,Topology="linear","Filename (Imported From)"="guernsey.gb",Created=Wed Feb 15 00:00:00 CET 2017,URN="urn:local:.:a6h-heb9enq",host="Escherichia coli O18ac:K1:H7 ColV+","Molecule Type"="DNA"]
	Escherichia_phage_Golestan[&country="Iran",collection_date="25-Oct-2015",db_xref="taxon:2047801",Organism="Escherichia phage VB_EcoS-Golestan",Description="Escherichia phage VB_EcoS-Golestan, complete genome","Genetic Code"="Bacterial",Modified=Sun Jul 21 18:13:07 CEST 2024,"Sequencing Technology (Assembly-Data)"="Illumina","Assembly Method (Assembly-Data)"="Platanus v. 1.2.1","Path (Imported From)"="C:\data\DNA sequences",Accession="NC_042084.1",Taxonomy="Viruses; Duplodnaviria; Heunggongvirae; Uroviricota; Caudoviricetes; Caudovirales; Siphoviridae; Guernseyvirinae; Kagunavirus; Escherichia virus Golestan","% GC"=50.6%,"# Nucleotide Sequences With Quality"=0,Topology="linear","Filename (Imported From)"="guernsey.gb",Created=Mon Dec 21 00:00:00 CET 2020,URN="urn:local:.:a6q-heb9enr",host="Escherichia coli 333","Molecule Type"="DNA",isolation_source="wastewater"]
	Raoultella_phage_RP180[&country="Russia",db_xref="taxon:2565500",Organism="Raoultella phage RP180",Description="Raoultella phage RP180, complete genome",Modified=Sun Jul 21 18:13:07 CEST 2024,"Genetic Code"="Bacterial","Path (Imported From)"="C:\data\DNA sequences",Taxonomy="Viruses; Duplodnaviria; Heunggongvirae; Uroviricota; Caudoviricetes; Caudovirales; Siphoviridae; Guernseyvirinae; Kagunavirus; Raoultella virus RP180",Accession="NC_048181.1","% GC"=50.3%,"# Nucleotide Sequences With Quality"=0,Topology="linear","Filename (Imported From)"="guernsey.gb",Created=Tue Dec 22 00:00:00 CET 2020,URN="urn:local:.:a6z-heb9enr",host="Raoultella sp. CEMTC 2544","Molecule Type"="DNA"]
	Escherichia_phage_Schulenburg[&country="USA: Franklin, TX",collection_date="Feb-2018",db_xref="taxon:2580401",Organism="Escherichia phage Schulenburg",Description="Escherichia phage Schulenburg, complete genome","Sequencing Technology (Assembly-Data)"="Illumina","Genetic Code"="Bacterial",Modified=Sun Jul 21 18:13:07 CEST 2024,"Assembly Method (Assembly-Data)"="SPADES v. 3.5.0","Path (Imported From)"="C:\data\DNA sequences",Accession="MK931438.1",Taxonomy="Viruses; Duplodnaviria; Heunggongvirae; Uroviricota; Caudoviricetes; Caudovirales; Siphoviridae; Guernseyvirinae; Kagunavirus; unclassified Kagunavirus","% GC"=50.0%,PCR_primers="fwd_name: 4s-34 close for, fwd_seq: gagaagttacgagagtacaggagtaata, rev_name: 4s-34 close rev, rev_seq: gccaacaccttctccatct","# Nucleotide Sequences With Quality"=0,Topology="linear","Filename (Imported From)"="guernsey.gb",Created=Thu Apr 23 00:00:00 CEST 2020,URN="urn:local:.:a6l-heb9enq",host="Escherichia coli",lab_host="Escherichia coli 4s","Coverage (Assembly-Data)"="7.1x","Molecule Type"="DNA",isolation_source="septic system sample"]
	Escherichia_phage_Snoke[&country="USA: Austin, TX",collection_date="Feb-2018",db_xref="taxon:2580404",Organism="Escherichia phage Snoke",Description="Escherichia phage Snoke, complete genome","Sequencing Technology (Assembly-Data)"="Illumina","Genetic Code"="Bacterial",Modified=Sun Jul 21 18:13:07 CEST 2024,"Assembly Method (Assembly-Data)"="SPADES v. 3.5.0","Path (Imported From)"="C:\data\DNA sequences",Accession="MK931441.1",Taxonomy="Viruses; Duplodnaviria; Heunggongvirae; Uroviricota; Caudoviricetes; Caudovirales; Siphoviridae; Guernseyvirinae; Kagunavirus; unclassified Kagunavirus","% GC"=50.2%,PCR_primers="fwd_name: 4s-24 close for, fwd_seq: gcaacacggcacagaaac, rev_name: 4s-24 close rev, rev_seq: ctgcgacggagaaatcaact","# Nucleotide Sequences With Quality"=0,Topology="linear","Filename (Imported From)"="guernsey.gb",Created=Thu Apr 23 00:00:00 CEST 2020,URN="urn:local:.:a6n-heb9enq",host="Escherichia coli",lab_host="Escherichia coli 4s","Coverage (Assembly-Data)"="1291.6x","Molecule Type"="DNA",isolation_source="Waste Water Treatment Plant Activated Sludge sample"]
	Salmonella_phage_Jersey[&db_xref="taxon:1340534",Organism="Salmonella phage Jersey",Description="Salmonella phage Jersey, complete genome",Modified=Sun Jul 21 18:13:07 CEST 2024,"Genetic Code"="Bacterial","Path (Imported From)"="C:\data\DNA sequences",Taxonomy="Viruses; Duplodnaviria; Heunggongvirae; Uroviricota; Caudoviricetes; Caudovirales; Siphoviridae; Guernseyvirinae; Jerseyvirus",Accession="KF148055.1","% GC"=50.0%,"# Nucleotide Sequences With Quality"=0,Topology="linear","Filename (Imported From)"="guernsey.gb",Created=Mon Jul 08 00:00:00 CEST 2013,URN="urn:local:.:a6y-heb9enr","Molecule Type"="DNA"]
	Salmonella_phage_S120[&country="Denmark: Copenhagen",db_xref="taxon:2231349",collection_date="2015",Organism="Salmonella phage S120",Description="Salmonella phage S120, complete genome",Modified=Sun Jul 21 18:13:07 CEST 2024,"Genetic Code"="Bacterial","Sequencing Technology (Assembly-Data)"="Illumina","Assembly Method (Assembly-Data)"="CLC Genomics v. 9.5.3","Path (Imported From)"="C:\data\DNA sequences",Taxonomy="Viruses; Duplodnaviria; Heunggongvirae; Uroviricota; Caudoviricetes; Caudovirales; Siphoviridae; Guernseyvirinae; Jerseyvirus; unclassified Jerseyvirus",Accession="MH370373.1","% GC"=49.6%,"# Nucleotide Sequences With Quality"=0,Topology="linear","Filename (Imported From)"="guernsey.gb",Created=Mon Apr 29 00:00:00 CEST 2019,URN="urn:local:.:a6x-heb9enr",host="Salmonella enterica serotype Typhimurium LT2","Molecule Type"="DNA"]
	Salmonella_phage_skrot[&db_xref="taxon:2713320",collection_date="2017",Organism="Salmonella phage skrot",Description="Salmonella phage skrot, complete genome",Modified=Sun Jul 21 18:13:07 CEST 2024,"Genetic Code"="Bacterial","Sequencing Technology (Assembly-Data)"="Illumina","Assembly Method (Assembly-Data)"="CLC genomics workbench v. 10.1.1.","Path (Imported From)"="C:\data\DNA sequences",Taxonomy="Viruses; Duplodnaviria; Heunggongvirae; Uroviricota; Caudoviricetes; Caudovirales; Siphoviridae; Guernseyvirinae; Jerseyvirus; unclassified Jerseyvirus",Accession="MT074483.1","% GC"=49.7%,"# Nucleotide Sequences With Quality"=0,Topology="linear","Filename (Imported From)"="guernsey.gb",Created=Mon Feb 01 00:00:00 CET 2021,URN="urn:local:.:a6o-heb9enq",host="Salmonella enterica subsp. enterica serovar Enteritidis PT1","Molecule Type"="DNA",isolation_source="wastewater"]
	Salmonella_phage_SETP13[&db_xref="taxon:424949",Organism="Salmonella phage SETP13",Description="Salmonella phage SETP13, complete genome",Modified=Sun Jul 21 18:13:07 CEST 2024,"Genetic Code"="Bacterial","Path (Imported From)"="C:\data\DNA sequences",Taxonomy="Viruses; Duplodnaviria; Heunggongvirae; Uroviricota; Caudoviricetes; Caudovirales; Siphoviridae; Guernseyvirinae; Jerseyvirus",Accession="KF562864.1","% GC"=49.8%,"# Nucleotide Sequences With Quality"=0,Topology="linear","Filename (Imported From)"="guernsey.gb",Created=Wed Oct 23 00:00:00 CEST 2013,URN="urn:local:.:a6w-heb9enr",host="Salmonella enteritidis","Molecule Type"="DNA"]
;
end;

begin characters;
	dimensions nchar=70240;
	format datatype=dna missing=? gap=-;
	matrix
	Escherichia_phage_590B	GTGCGCTCTGATGGTCAGACGCATATGCAAGGGGATTCTATGAAGCTGAAACTTAAGCAGCCATCGCCAGAGGTGGTACAAGCTGCACATGAAGAAGCTGTTAGCGCAAACCGTCGCCGTAAACGACCGCGCGGTAAACAGAGCCTTTATCAATCATCCCGTAATTCTGCGGCATTGTGGGACCCGGACTACTGTGACGCGTTAATCGAGTTCTTCGACCGCACGTCGTGGGAGCTTGTGCCAAC---GTCTAAGGGTGACGAACGCCCGCTGATTCAGGATAAACCACCGTCACTGGCCCGCTTCGCCTTACACATCGGAGTCACTATCCCGATTATTAAGCTTTGGCTGCGTGAGATTCCCGCATTTGCAGAAGCCTGGGAGACAGCACAGGCGCTGGAAGAGGCATACTTCACTGAAACGGGGGCCGCGGGCATCTCTGCTACGTTTGCTGCCGCGAAACTGGGCCT------GAATAAAACAGTTG---TCGCCGAAGAAGTA------------------------CGCGACGAGCCAAT---CAGCGAAGT------AACAATTAAGGTGGTGTCCGGTGAACGTTAATATCACGGCAA-CGGAGCCGCAAGGCGCGTTTCTCGGTATGC-ATTGCAAGTTTCCGGCATTCGTAGCTGGCTTCGGTACGGGTAAATCCGAAGTTATGTGCAACTCTGCACTACT----------CGACAGCATGGAAGGTGGTAGC--GATTCTATCATCGCCATGTATGAGCCGACTTATGACCTGGTGCGCCTCATCCTTGCACCGCGTATGGAAG-AA------AAGCTCACCGACTGGGGTATCCGGTACAAATACAACAAGTCTGACAAC--ATAATCTATACGTCTTCCGGACA------ATTTGGGG-------ATT-------TTGTTCTGCGTACACTTGATAATCCAGCACGAATCGTTGGCTACGAATCGTTTCGTGCGAAAATCGACGAGTTGGACACCCTTAACATGGAGCACGCCGAGCACGCGTGGAACAAAGTCATCGCCCGTAACCGCCAGTTGCCGCGGACATATAAACCTATTACACCGAAACCTGCTAATACCGTTTCCGTGTTCACTACCCCGGAAGGATTCCGTTTCGTACATGACCGCTGGGTAGTCAAAAAGAATCCAGGCTACGAGATGATTCAGGCGTCCACCCTGTCTAACCC---GTTCCTGCCAGAAGATTATGTGCAGTCGTTACGCGACACATACCCAGGTCAGTTGATTGACGCCTACATCAACGGCGAGTTCGTCAACCTGACGGCGGGGACTGTCTATTACGCCTATGACCGCAGGAAAAACAGCAGCCGCGAAACAATAAAACCAGGCGAGACTCTGTATATCGGGCAGGACTTTAACGTAGGCCACATGGCTAGTACAGTTTACGTGCAACGTGGCAAAGTCTGGCATGCAGTCGCCGAGTTGGTGGATATGTTCGATACGCCCGATGTGGTGAGAGCCGTAACAGAGCGCTGGAAAAGTAAGGGCCACTATATCGTTATGTACCCCGACGCAAGCGGTAAAAACCGTAAAAGTAACAACGCCAGCACATCTGATATTGCCCAGTTACAGCAGGCCGGCTTCGAAGTGCGCGCTAAATCGACAAACCCACCGGTTAAAGACCGCGTAGCGGCGATGAATAAGGCGCTTGAATCTGGTATGGTCATGATTAATGAGCAGGCTTGCCCGGTTACCGCACGATGCCTGGAGCAACAGGCTTACGACAAGAACGGCGAACCGGATAAATCAGGCGGTGTGGACCACCAGAATGATGGAACCACATACCCTATCGCGTATGAACCTGACGGCGGGGACTGTCTATTACGCCTATGACCGCAGGAAAAACAGCAGCCGCGAAACAATAAAACCAGGCGAGACTCTGTATATCGGGCAGGACTTTAACGTAGGCCACATGGCTAGTACAGTTTACGTGCAACGTGGCAAAGTCTGGCATGCAGTCGCCGAGTTGGTGGATATGTTCGATACGCCCGATGTGGTGAGAGCCGTAACAGAGCGCTGGAAAAGTAAGGGCCACTATATCGTTATGTACCCCGACGCAAGCGGTAAAAACCGTAAAAGTAACAACGCCAGCACATCTGATATTGCCCAGTTACAGCAGGCCGGCTTCGAAGTGCGCGCTAAATCGACAAACCCACCGGTTAAAGACCGCGTAGCGGCGATGAATAAGGCGCTTGAATCTGGTATGGTCATGATTAATGAGCAGGCTTGCCCGGTTACCGCACGATGCCTGGAGCAACAGGCTTACGACAAGAACGGCGAACCGGATAAATCAGGCGGTGTGGACCACCAGAATGATGGAACCACATACCCTATCGCGTATGAAATGCCGATTCGCAAACCAGTTATTAACGTCCCGGTGACTTTCGCACTTTAAG---------------------------------------------------------------------------------------------------------------------------------------------------------------------------------------------------------------------------------------------------------------------------------------------------------------------------------------------------------------------------------------------------------------------------------------------------------------------------------------------------------------------------------------------------------------------------------------------------------------AGGATTATTCA-------------------------------------------------------------------------------------------------------------------------------------------------------------------------------------------------------------------------------------------------------------------------------------------------------------------------------------------------------------------------------------------------------------------------------------------------------------------------------------------------------------------------------------------------------------------------------------------------------------------------------------------------------------------------------------------------------------------------------------------------------------------------------------------------------------------------------------------------------------------------------------------------------------------------------------------------------------------------------ATGTT-----AACTATGAAC---GGTCAGAATCAGGGTGTTAAGACAAAACACCGGGAATGGCTGCATCACTTCGATAAATGGCAGAAGGTACGCCACGCTCTTGAAGGTGACCTTATCCGCTATCTGCGCAACGTCGGGAAGAACGAGCCTGACCAGACCTACGCAGCACAGCGACAGGAAGAATACGAGAACGGCGCTATCTGCTACAATTTCACCAAACGCACGCTGGCGGGGATGACGGGGTCAGTGATGCGCAAAGACCCTGAGCAGATTATCCCGCCTGAACTTGAGTACCTGTTGCACAACGCTGACGGTTCAGGTGTCGGGCTGTGGCAGCACGCGCAGGATACGCTGATGGAGATTAACTCGATAGGCCGTGGCGGGTTGCTGGTGGACGCCCCGGAAACAGCCGCAGCAACGGCGGCAGAGCAGAACGCGGGATTATTAAACCCGGTAATCGCATTCTATACCGCGGAGAACATTATCAACTGGAGACTCACCCGCATCGGTTCAGTGAACCGCGTGACGATGGTTGTATTGCGTGAGGCATGGGAATACTCGGAACCAGGCGCTGAGTTTGAAACAAAATTCGGCGAGCAATACCGCGTCCTTGACCT---GATTGACGGTCGCTACCGCCAGCGCATCTACCGCTTCGATGCCGAAGGTG---GTGCACAGGATGAAGTAATCGAAATCTTCCCGGAACTCGGCGAACAGTTGCGCGGTAAAATCCCGTTCACGTTCATTGGCGCAAGCAACAACGACGCCACTATAGACGATGCGCCTTTACTGCCGTTAGCTGAGCTAAATATAGGACACTTCAGAAATTCGGCCGATGTGGAAGAGGCCAGCTTTATAGTAGGTCAACCGACACTGTTCATTGCCCCCGGCGAGAACATGAGCATGGAGCAGTGGAAAGAAGCCAACCCACACGGCATACGCATGGGGTCGCGTTCAGGCCACAACATCGGCTCCGGCGGAAATGCGTTTCTGGTTCAGGCGGCGGAAACTAACCTCGCCAAACAGAATATGCTGGATAAAGAGAATCAGGCCATCCAGATTGGCGCGCAGCTTATCACCCCGACGCAGCAAATCACCGCGGAATCGGCCCGCCTGCAACGCGGCGCCGACACGTCAGTCATGGCAACAATAGCACGTAATGTAAGCATGGCGTATACCGATGCGTTGCGCTGGGTTGCGGGTATGCTTGGGCTTAGTGAAGATACTGAGATTGAGTTCAAGCTGAATATGGAATTCTTCCTGCAACCTATGACAGCTCAGGACCGTGCTCAGTGGATGGCGGATATTAACGCTGGCCTGCTACCCGCCACCGCTTACTATGCTGCGTTGCGCAAGGCAGGTGTGACTGACTGGACAGATGAGGACATTCAGAACGCTATTGAAGACGCACCTCTGCCGTTGGGTTCTGTTGCTCAGGTAGCGGGAGAGATTCCGCAGTCGGCGCAGCAACAGGA--------------------------------------------------------------------------------------------------------------------CACCAC---------------------------------------------------------------------------------------------------------------------------------------------------------------------------------------------------------------------------------------------------------------------------------------------------------------------------------------------------------------------------------------------------------------------------------------------------------------------------------------------------------------------------------------------------------------------------------------------------------------------------------------------------------------------------------------------------------------------------------------------------------------------------------------------------------------------------------------------------------------------------------------------------------------------------------------------------------------------------------------------------------------------------------------------------------------------------------------------------------------------------------------------------------------------------------------------------------------------------------------------------------------------------------------------TCAGCAGTAAGTTCACC--------------------------------------------------------------------------------------TATAGCCCCGAA-----------------------------------------------------------------------AGGGGCTTTCTT------------------------------------------------------------------------------------------------------------------------------------------------------------------------------------------------------------------------------------------------------------------------------------------------------------------------------------ATAGTATGCTAT---------TAACTTTAGCGCCACAGGGTTGATC----------------------------------------------------------------------------------------------------------TATGAGCTTACTTACATCCCTCATCAGCCATCAGATATGGCTGCAACGCACCGCATCCGGTGAGGTGAAAGACCTCACACCGTTCATTCAGGAGATGCGGGATGAAATCAAACGGCAGGTGCTGTTATTCGGCGACGACGGGCGAAGCACTGCGCGGCTGAATAAACTGTTACGGGACCTTGAAGAAGCACTGACAGGGATTACGGGCGACTGGCAGACAAAGCTGACAGACGACCTTAAGGAACTGGCGGCGTACGAGGCTGAGTGGAACGTAAAGACACTGACCGCCAACGTAGACGCGGAATTTGTTACACCTACCGCTGAACAGGTGTGGGCTGCTGCCGAGTTTCAGCCATTATCGTTGAGTGACAAGCCCGTTGATTTCACTAAGCTGATGGACGGCTGGGGTGAAACGGAAGTAGCACGTCTTGTAACCGGCGTTAAGATGGGCTTTGTACAAGGCCAGACAACACGGCAGATTGTTAAGAATGTCGTAGGCGCGGGCGGGCTGGCTGACATCTCAGAACGTAACGCAGCTACAGTAATACGCACCGCGCTGTCTCACGTATCCAACGAAGCCCGCAACGAGACATACCGCCAGAACGACGACATCATCGAGAAATATGAATGGGTGTCTACGCTGGATAGCCGTACCAGCGCTATTTGCAGGGCCAGAGACGGAATGACGTGGGAAATCGGTAAAGGGCCGACACCCCCAGCCCATCCGAATTG-------------------------------------------------------TCGGTCGTGCACGGCTC------------CGGTAATCAGTTCA--------------------------------------------------------GAGTTCGACTTCCTCGATAAAGGCGCAAAACGGGCG----------------------------------------------------------------------------------------------------------------------------------------------------------------------------------------------------------------------------------------------------------------------------------------------------------------------------------------------------------------------------------------------------------------------------------------------------------------------------------------------------------------------------------------------------------------------------------------------------------------------------------------------------------------------------------------------------------------------------------------------------------------------------------------------------------------------------GCTAAGGGCGCTGACGGCGGCAC------TCAGGTAAGCGCGGACACAACATATTACGAGTTCCTGAAACAACAACCAGCATGGTTTCAGGACCAGGCGCTCGGCCCGGTGCGAGGTAAGATTTTCCGTAACAGCGGTATATCGCCGGAAGAGTTTCGCGTAATATCTGTAGATGGTTTCGGGAATCCGCTCACGCTTAAGCAGATGGCGGAACTCGATAAACGTGTTGCTGATTATCT-------------------------------------------------------------------------------------------------------------------------------------------------------------------------------------------------------------------------------------------------------------------------------------------------------------------------------------------------------------------------------------------------------------------------------------------------------------------------------------------------------------------------------------------------------------------------------------------------------------------------------------------------------------------------------------------------------------------------------------------------------------------------------------------------------------------------------GAAAGGGGAATAA-TGATGGGCTTTTTCAAAGTAACTGACGTACCGTCTCGTCGCGTAGTCCAGTACGCCCGCGTGTCTGGCTCTGGCGAGAACGTGGTATTTATTGAGGACGAAAGTGTACTCGGTACACCGGTAGATGATATGCCGTTTGCAGATAAAACCGGTATTGCGTTGCCCGCCGCCGGTATGCTTTATGAAATTCCGTATCTGGCGGACGCTGGCGACGTGTATTTCTCTGCGCAACCGCAGGACGCTGAACTGGCGGGCGGCAGCGCAACCATCACTGTCGAGGTTAAGGCAGGCAAAGCGCCGTATTCTCTGACCTGGTACAAAGACGGTAAGGAAGTGGTGAATGCGCCTGAGGAGGCTCTGTCTCTGACGGTTAATGCGGTCGGCGAATACTTCGTTAAAGTTACTGATGCCGATGGAGTAGAGGCGGTAAGCAAAGCGGCGAAGGTTACTAAGCCAGAATGATAAAAGGCCCCATTATGGGGCCTTAGTTTTCAACG------------------------------------------------------------------------------------------------------------------------------------GAATCTTGTGTTTAAATCCTGCTCATGGACAACCCTCAG---AACAGTGTCATAATCC-----------------------------------------CCGTATCTTCCAGGTTCAAATAT-ATCTAATGC---------------CTTGTAAG-------------------------------------------CAGACATTGC-------------GTCAGGGAAAACCTGCAGAACCTT----------------------------------------------------TTTAACCCGG-------------------------------------------------------CACAAGTCACCGTCGAACTCTTCATC------------------------------------------------------------------------------------------------GAACTCTTGAACTACT---------TCGCAAA---------------------------------------------------------------------------------------------------T---------------------------------------------------TGCATACATTTT---------------------------------------------------------TCACCTCCT----------------------------------------------GTTTAAGTTAACTGAATAGTACCCTATTATATTGGGGTGTGCAAACTATTTATTTACGTATTCCAGTTATTCCTCCGAATTGTAAATGTTGGAATAAACTATTCGAATAGTTGACTTTTCACTAAAAATATGATAAGCTCCACCTGAGCTTGTGAAGTATGAACAAGCGACCGCGGCGCGGGCAGGTAACGGAGCGGGACGTAA-GTCCTGAGTGTAGTTACGCTGACGCGTTCGGAAGGGCCATACCCTATTGCTTGTGT-AAAAAGTAACTGGTTTACTGAGATTACGCCGTTTCTATGTTTAAATGATAAGGACTAGCGCCCCGCTTTATGGCGGGGCTTTACTTATCGAGAAAGGGGAAAC-ATGAATCTTAAAGCAACTGTCGTAGCAGGAGCATGTTTCATCAT------CCTGGTTTACGCACACGGCATCTACCAGTATCGCAGCGGATGGAACGAAGGCCGGGCTAATCTCGTTTCGCAGCAACAGCAGAAAGCACAGGCTGAGTTAGCGAAGAAAACACAACGGCAGCAGCAGGATGAATCGAAGGCCGCCGCCGCTGACAACGAAGGCAAGACGAAATCAGAGGTGATTACCCGTGAAGTCGTTAAGTACATTAAAACGCCTGGTCGCAGCGTGTGCACTTTTGACCCTGAGCGCGTGCAGCTCAAGTCCCGCGCCGTCGCCAACGCCAATTCCATCTCCGGATACGACGATGATGCAGCCGCCGTGCAAGCTGGCGCCACCAAGTAGTGACGCGGACGAGGATTTAGCTATCGACGTTCAGAACGCCGAATGCGTACGGCAACTGAGACTGAAAGTGTTCATGTTGCAGGATTACGTGAGGAATATTCTGGAATAGTTGCCTTGCATGTTGGAATAATTTATTCTTGACATGTAAAT-CCGGGTGGCCCGGATTCC-AACGTCCAGGGGACATACTGACTATGAATCGTTTTTTACGTTATCCGTTCCAGGAAGAAGCTGGAGCAGAAGAT-----AAAGCTGGTGGCGGTGACGCTCCTAAAATGTTCACCGCTGAAGAAGTTCAGGCGCTGATTGAGAAAGAAGTTGCCGGGCTTAAGGCCAATCAGGAAGCATTGCTGGCGGAGAAGAAAGAAGCCGCCCGTAAAGCAAAAGAGGCCGAAGAAGAACGGCAGCGTGCGCACCAGGAGGCGTTAAAGGCCGCCGGTAAGATGGACGAGTTTGAAAAGACGATTCGTAGCCAGTATGACCCGGTGTTAGCCGAGAAAGATGGCCGCATCTCCAGAATGGCAGAGCGCATCCTCGGCAGCGAACGTAAAGCGGTGCTAGGCTCTTTCGCGGGTGACTTTATTACCCCGGAAGCAGTGGACATCCTTGCGCCGTTCGTTAAGACTGAGTTCGAAGGTGATGATGTGGTTACTAAGTTTGTCGGCGCAGACGGTAACGTAATCACGACTGACCCGGAACAGTTCCGCAAATACCTGCGCGAACACAAGGCGTTTTCGCATTTGATCAAAGCAAATGCAGCTTCCGGCGGCGGGGCTTCCGGTAGCAAAGG------CGGCGGGGCCGCACCAGCGTTTAAAGACATGAGTGAAGCAGAGCGTTTAGCCCTGTATAAATCGAACCCTGCCGAATTTGAACGGCAACTTAAAGCCCTGAGGAAAT-AATAATGGCAATTACCACTATCGGCGATATCGTAACTGGCAACATCCCGGTCCTGGCGTCTTATATGACCGAGGACCCGGTAGAAAAAACCGCGTTCTTCCAGTCTGGTATTCTGACCCCGACCCCGTACGCTGCCGAGATTGCCCGCGGCCCGTCCAACGTCGCTAATATTCCTTTCTGGAAAGCGATTGATACCTCTATCGAGCCGAACTACTCGAACGACGTATACCAGGACATCGCCACCCCGCGTAACGTGCAGACCGGCGAGATGATGGCGCGCGTTGCGTACCTGAACGAAGGTTTCGGTCAGGCGGATTTGACCGTTGAACTGACCAGCCAGAACCCGCTGCAATCCGTAGCGTCA-CGTCTGGATAACTTCTGGCAGCGTCAGGCACAACGCCGTCTGATTGCTACCGCG-CTCGGGCTGTACAATGACAACGTAGCCGCTACCGACGCATACCACGAGCAGAATGACATGGTAATCGACGTGTCTGCTACTCT------GGGCTTCGATGCGGGCGCGTTCATCGACGCTACCCAGACTATGGGCGATGCTCTGATGGGCAACGGCGGTGAAGTGCTGGGGGCTATCGCGATGCATAGCTTCGTTTATGCGCAGGCACGTAAGCAGCAGCTTATCGACTTCATCCGTGACGCGGACAACAACACCATGTTCGCCACCTACCAGGGCTACCGCGTGATTGTTGACGACAGCATGACCGTAGTCGGCACTGGCCCGACCCGTAAGTTCATCTCCATCATCTTCGGCAACGGCGCTATCGGTTACGGTGAAGGTTCTCCGTCCAACCCGCTGGAATACGAGCGCGAAGCGTCCCGCGGCAACGGCGGCGGCGTTGAAACCCTGTGGACCCGTAAGACCTGGTTGCTACATCCGTTTGGTTACAGCTTCACCAGTGCAGTAATCACTGG----CAACGGCACCGAGACTACCCCGCGCTCTGCTTCCTGGCAGGACCTGGCGAACGCCTCCAACTGGAACCGTGTGGTTGACCGCAAGCACGTACCGATTGCCTTCCTGGTAACTGGTGTCGGTGCTTAAGGTTAAGCTATAATCGAGAGGGACTTCGGTCCCTCTTTTCATTTACTAAGAGGTAA-ATTATGGCTAAGACCGGAAAAGGCTTGCCGCGC----AGCCTTCAGAATGTCGA---CTTCGGCGACTTTGATATCC--CAGTCACGCCTGCTACTACCAGCGTAGTTGGTGG----GGTTAAAAAGTCAGCTACTGTAGCTGCTCCCACGGCCATTACTGCCGCT---------------------GCCGGAGTTCAGGCCGCCGCAGACCCGACTAAG---------------------GTAGAGTTTAATGCGCTTGTAGCGGAGTACAACAAACTTCGAACCGATGTTACCGCGCTGCGCACTACCGTAGCAAATCTG---------TTAACCGCGCT---------------------TAAAAACGCAGGAACTGTAAGCTAAAGGAGCTTAAAAATGGTTGATGTAATTAAACGTCGCATTACTGGCGTCTCTGACGACTCCCCGGCCGATGGTCAGGTAGAAATCGACATGGCAGATATCTCACCAGCATCTTTTTCTACCCCACTCAATGCCACCACCACTGTTAGTACACCCGCCGCATTGACGCTTACCGTTGAGGCAACTGGCGGGATGGCCCCTTATTCCTACCAGTGGTTCAAGGATAACAACGCCATTGCAGGCGCTACCTCAGCTACGTACACCAAAGCCACCACTGTCGCGTCTGTCGATTCAGGCACGTATAAAGTGGTTGTTCACGATGCATATGGTAATATTATCTCCAGCAGCACTGTAGCAACTGTGTCTTAATACAACGGCCCTTCGGGGCCGTAATAAGGAAAGG-------------------------------------------------------------------------------------------------------------------------------------------------------------------------------------------------------------------------------------------------------------------------------------------------------------------------------------------------------------------------------------------------TCATGGCAGATAATTATGTAATCCGCGAAAAGTACACCCACGTTGATGTTGTTGACGGTCAGGTGATGCCTGTTCGCGGTGCGGTAGAAGCGGAAGAACTGGTTGCAACACAACCGGACAACGAAGAAGCGCACAACAACGGTGGTG-------------------------------------------------------------------------------------------------------------------------------------------------------------------------------------------------------------------------------------------------------------------------------------------------------------------------GTACTA-------------------------------------------------------------------------------------------------------------------------------------------------------------------------------------------------------------------------------------------------------------------------------------AGCGACGT-----------------------------------------------------------------------------------------------------------------------------------------------------CGCC-----------------------------------------------GTAAGTCAG----------------------AGGAATAATTTATGCCGC------------------------------------------------------------------------------------------------------------------------------------TAATCGTGGAAGATGGGTCGATAGTACCTAACGCTGACAGTTACGTTAGTCTGGCTGACGCCCGCGCGTTAGCGGCTAATTATGGCCTGGAGCTACCGGAAGACGATACTGCCACCGAAGTAGCCTTGCGCAACGGCGCTACTTATGTCGGGCTTGCAGAACCGCAGATGTGCGGCCGCCGTGTGTCCGCCGAGCAGTCCCTGGCGTACCCACGTACGGGAACAACACTAAACGGCTTCACCGTAGCTGATAATGTTATCCCACCGCAGTTAATCCGGGCGCAGGTAATCGCCGCTGTTACGTATGGAGCGGGCACTGATGTTCGGGCTAACTCCGATGGACGTTCCGTGCAGACCGAGCGTGTAGAGGGTGCGGTAACAGTTACCTACTTCAACAACGGCAACAGCGGGGCCACAACCGCGATTACCGCCGCTGACGACGCCTTACGCCCGTTACTGTGTGGTGGTCTTAACAACGGCTTCTCATTTAATGTGTACCGGGGTTAAAAATGGCGAAGACTAAATCAGAGATGTTTACTCTTATCGGCGCAAACCTCCCCGATAACACTACCGGGCTTATTACCCCAGCAGCGTTGCGCGAGGTAATGACACAGATGGCTGACTCACCTATTTACGCCACTCCAGGTGTTAAAGAGGTTGAAGTTCTCCGTGCCGCGTCTACGGTAACCCAAGCGCCTACCGCGGTAGATACGGCATTGCAGTTAACTTTCGGTGCAGCTCAGGGTAGTGCATCCGACCCGGTAATGATTAATGCTGCGGGGCTGGTTACATTCAACACCGCCGGTAACTACGCCGTTCGCATCAAGCTACAGGCAGGCCGCACAGGCGCCAGCGGAACGTCTATCCTGCTATCACGTATTTTAGTAAACGGCGCTCAGTACGGCTCACCAGCCGCCACGAAACTGGTAAGCGCGGACACCA-CAATCCCGATTGAATCTCGCGTTGTTATTAACCCAACAGCAGGCCTGACGTTTGCCGTTCAGATTATGTGGGATAGCGCCGGAAGCAACTTCGGCGGCATATACCCGCAAGCGGCTACCGTAACCGCATGGGGTACAGCACCATCCGCGCTACTGGTTATCTCGAGACTGGAGGCCGCCTGA--------------------------------------------------------------------------------------------------------------------------------------------------------------------------------------------------------------------------------------------------------------------------------------------------------------------------------------------------TGAGCACAGCTTTCAGCAAACGTATGCAAGGCGTGGGCACGCGCCTGCTAACCAAATTTGGTAGCACGGTATCTCTGATTCGCGCCGGCTCGAAAGTATGGGATGAAGTTCTCGGCGAGTACGTCTGGTCCGCGGATGAAGTGTTGCCGTTGAAGGCCGTTCCGGTTCCTGTTAATGCGGGTCTGGTGAACGGTACGACGATTCAGGCCGGTGACGTGATTGTTAAAGCCGATTGCAGTGTCGTTCCGAAGATGGAAGACAAAGTGAAATTCGGCGGCGAGCAATGGTCTGTCGTAGCCATTGAGAAGAAGATGGTTAACGATGGTGTCGTGGCATACTTTATTCAGGTGAGAAAATGAGTTTTGCGCTTGACGTCTCTAAGTTCGTAGAAAAGGCGAAGAAGAACCCCGAGAAGGTGATGCGTCAGGTGTCTATCAAGCTGTTTTCCGCTATTATAAAGGCGAGTCCGGTAGATACCGGTCGCTTTCGTATGAACTGGATGGCGTCTGGCGGCATTCCTGCTTCTGGTACGAGTCGCGGTACCGACCCCAGCGGGGCGAACGCGATAAGCGCTATGGTTTCTACGGTGTCGGGTTTA-----CCCGACTGGAGCGAGTTCACCCTGACAAATAACCTGCCGTATGCGGAAGTTATAGAGTTCGGGGGATATGCAACTGGCTTCCACGGCCCTAAGCGCCCTTCTAACTTAGGCTCTAAATTTGTTGGCCCATTGAGGCCGAAAGCGCCCAGCAGAACAACCACAGACGGGTATTCCCTTCAGGCCCCGCAAGGTGTTGTCAGGGTTAACGTTCAGCGGTTCAATAAACTGCTGGAAGAAGAAGCGAGGAAGTATAAATAATGG---GCTACTTTGAGGACTTAACAAAAGCGTTTGATGTGCCGCTGGTAGCCTTCGGAACCACCAACGGCATCAAGGTAGCGCTTGAAAACATCGACGCGCCGACGTCAACAGATACGCCGTATCTGGCGAGTTACATGCTACTGGCAGATACCGAGCAGGCGGATTTGTTCTTCACTGAGCAACGCTCTGGTATTTATCAGGTAGACATTAACTACGCATCGTTGAAAGGTAGCGCGCCAATCAATAAAATGGCAGACTTACTTAACACGGCGTTTAAAGCAGGTAAGTCATTTTCGCGTAACGACATCTGCGCCGAGGTTCAATCGGTTAGCCTGGGGCCGCTGATTGTAGAAAACGGATGGGCCAAACGGCCATTGTCAATTAACTTTATAGCATTCACCAAGAGGCTGTGAATATGGCTACAACTCCTTTTAAGGGCGCGAATACCGCGCAATTCTATGCGGCGGAAACTACCCCTGGCGTAACACCGACTAACCCGGTATGGTCGCCGTTGCGTAACACTGGCGGTGTTCCTGCCGTAACCCGCGATGCGCTGACTTCCAACGAACTAGACGGCAGCCGTGAAACTACATCCATCCGAACCGGTAACAAACAGGTTAGCGGGGAGTACGCCATCGAACTTAGCTCTCGTAGCCAGGATGATTTCCTTGCGGGAGCGATGACTTCTACGTGGCAAGCTGGGGTAGAGATTACTGGCGCCGAAATTACGGTCGCCCCAGCAGGTAAAACATTCACCCGCGCTGCCGGTAGCTTCCTTACTGACGGTGTAGAAGTTGGCGACCTGATTGCGTTCACCGACTTAACCGGCGACAACGCAAAACCGTTTATCGTGACCGCGGTTTCCGCTCTGGTAGTTACGGGCGCAGGTATTCAGCACACGCTGACAGCAGAGA---CAGTAACCACTGACGCAAAAACTGGCGACAAGCTGGAAACCGGTAACGCGTGTAAGACGTTCTCCATCCTGACGTGGTTCAAGGGCCAGTGTGATAACCCGGACGCGTACATGCTGACCAAAGGTGTGGAAATCTCTGGCTTTACCGTAGAGCAGGCGGTTAACGCCATGGTCACCGGCAGCTTCCCGTTCATCGGCCTGAGTCAGGAGATTCTTACCGCGCCGCCGTCTGGCTCTGATTTCTCTCAGGTTACGTTCACCGATGAGCCGTTCTCGTCGGTAGATGTGTCGGTGTTCGATGGCTCCACGCCGTT---GCGTTGCGATACTCTCACCATCACCAACGACAACGGAGCTTCCGCGCAGTTCGAACTCGGTAACAGTAGCGTGGCGTTCGTCGAACGTGGACGCGCAGCTAACACATTCTCTATCTCTGGCAAGCTGTACGACATGGCGATGATTCAGAAGTTTATCAACGAGCAGCAGGTAGAGATTAACTCTATTCTGGCGGGGGTAAACGGGGCTATGTCTTTCAGTTTGAAACGCGCAGAGCTTACAGCAGTAACACCAGAGATTGGCGGACCCGAGTCAATCACTCAGTCCATTGAGGGGCAGGCCACCGGCAACC----------------AGTACCAGTCGTCTATCGTAATTCAACGTATCACCTACGCAT---AAAACTAAGGCCCCTTTCGGGGCC---------------------------------------------------------------------TTTTTC-TTACTCATCAA----------------------------------------------------------------------------------------------------------------------------------------------------------------------------------------TATTGCTTCGGTATTCCCGTAAC-------------------------------------------------------------------------------------------------------------------------------------------------------------------------------------------------------------------------------------------------------------------------------------------------------------------------------------------------------------------------------------------------------------------------------------------------------------------------------------------------------------------------------------------------------------------------------------------------------------------------------------------------------------------------------------------------------TTCTCCAGACTTTCAATTGCTTCCGCTAAGTCGGTTCC------------------GGTGTCCTTGTGTC--CGCGCAAGCCCATGCACAATAGCTTCTTCA--------------------------------------------------------------------ATGCGTGCTGTAGCGCCG-GGTCGCGTATAT---------------------------------------------------CGAAGGCGCGGAGCACATCATAAACGTCTACTGT---CATAGTGCTGCCATGAGTGTTTGTCATTGTGCGGTTG-------------TATTTTGAAGTCATAAATCA-ATCTCCCCTACTCATGGTTTTCATGGAA---------ACCGTATTTACTCTCAGCGGCTTTACGCGCGGCAACCGCTACATCAAAATCATCGTAAAGCCCTA------AATGCACTTGTTTGTAGTTAACT--------------TTTATAAACGCGCGCCACTTACCCGCGGCTTTGTGGAAACTTACACCTGTAGCCCCGGATTTATTTATCTTTCTCATAGTTTTATTTTTACTGTTCCCTGTATTGTCGGTGGCGCGTAGATTTTCTATTCTATTGTCTAGCCTGTTATGGTTTATGTGGTCTATTTGAATTTTCCTGTCTAAGTCACATTTATTATAA----AGACACCATGCTATGCGGTGGACATACACTGTTTTGCC----------ACCCATACCGCAGCACAGATAGCCTCTTACACCAACCGTACCAACCTCAGCACCAGTAGATATCCTGGTAAC---------------------------------------------------CTGCCCAGTATCAGGGCAGTATTTAAATTGTTTTGAAACATCA-------------------AGGTACTTCATCTTAGCATCTCCGGTGAGATTGAAAGCCTACCTACTTCCCCGAACTCTGAACTATAGGTTATGACGTTAGCGGACCTCTTAGACATCCACCCACCGCGGGAAGCATATGCATCTTTCGCCGCGAGAGTGCGATGTTGTTCCACTACCATATTCCTACTTTCTACAATCTTTTGATGGTGGAGATGACCGACGTGTGCATAACTGTACTCGCTTTCGCCAAATGCTTTTCTGAACTTAGCTATCATAATGGGTTCGACCACCTCAAACCGGCATTTATGCCCGTGTGTAAAGAACAACGTCGTTTTGCCGTGCTGCACCATCTTGTA----AACATCCGGCGACGTATCGACGAACACACGAGGCTCGTTGTCGTATAGCGTACTGAACATCTC--------------------------------------------------------------------------------------------------------------------------------------------------AGCTAACCAAATCATTCC-------------------------------------------------------------------------------------------------------------------------------------------------------------------------------------------------------------------------------------------------------------------------------------------------------------------------------------------------------------------------------------------------------------------------------------------------------------------------GCTTTCGTCGTGGTTCCCTTGCACGATAAGCAAGCGAACAGTTTTATGCTTAACAAGGGCCATATCGACAACACGGCGGACCATACGAATCATGTAGCGAACCAGTTTCTGGTAGCGCGTGTCCGCATCGAGAACATGACCACTTGCCGGGGTAACGGCGTCCAGACTATCGAAGTGTGCAAGGTCGCCAAGCAGGTTAATAACTCCTGTTCCTGCATCCGGTGCTTTCTGAAACGCCGCGTCGAACCACCGAGAGAACAGGTCTTCTGCAATCTTCATGTCCCAGTCGTCGCCGCTCTCATCGGCCCATGCCAGCATACCGAGATGGAAATCAGATACCGTGTAAAGATTGAGTAGTTTATCGTCA------CGTTTGGC----TCGTGCCGGTTTAACAGGCGCAACGGGCGTAATCTCTGACTTCATGCCCTCTATTACGGCTTTCATCAATTCAACCTGACGTTCGGCATCAGCGTCGGTCTTAACCCATTGCAACTTAGTGTTGCCGAACTCGTCCACCAGGGACGACGTTCCTTTAATCTTGTAACCGTCTGGTACAAGGTGACTAACGTCGCGCCCGTGGCCTACGCCTTTCTTAGCCAGCTTCGCTTTACGGATACGAATAACTCGGTCTGAGATGCCGTATTTACGGGCGATATCGATATTCTTCATCCCGGCGTTCAATTCTTCCTGTAACTGTTCGTCGGTTATTTTCTTCTGGGCCATGC-TTACTTCCTCG-TGTTTAGGATTTGTCCTATTTAACCACAGTGGATTCCTTTAAATAAAGGCGACTATTTACTTTCC---------------------------------------GCGCCTATCGCCCACCCGGTCATTA--------------------------------------CCATTTGCAGACGGGTGGCTGTCAGTAGGCTATAGA-----------------------------------AAGCATCTCCGTTTTTCTCTACCG------------------------------------------------------------AACGTATCACTGTGTAGGTTA---CGGCCTGCGGGGGTAGGCCCGATTT---ACCAACCTCCACGGCGGCCTCACACTCGCGAACTGTAGAGTCCTTGAACGCCTTTACAATAGTAGGGTCGGCTTTCT-------CGAGCACACCAGAAGTCATAAGAACGGATTCACTAAATACCTGTTCACACGGGAC----------CCCAAAAGTAGCAAAAGACATAAACCCCAGAGCTAATACTAGTTTACGCAT-------------AATTATTTCCTCAGTAAGTTACATGTGAATAGTACCCTATTATATTGGGGTGTGCAAG-TAGTGTGCTAGAATAATTTTGCGCCTAGTGTCGCACACGAAAAGCGGGTGGTTCCCGTCTGGCGCGTCA-ACC-TTAACCAGTAACCTCTTAACCAAAGGATTAAAGAATGAAACTTTCTGATTTCTATTTTGCCGACCGCCACGCCGCCGGTACTAAAATGCCTATCCTTCTGCCCAGTGGTAAAGATTCCGGTGAATGGTTGCAGGTCATCGGCCCCGATTGTGACGCTGGTGTTCGTGCGGGCCGTGCCTACACAACGGCAATTCGACGCCTTACGGAAGAACTTGCGCCATTAGATAAAGAGTGCGAGGCGCTGAATAACTGGGCGCGCTATAATGATGAGAAGGGCTGGCGGGTGATG-----------GACCTGAACAAGCAGCTTGCCGTGGAAATCGTCACCGGTTGGTCATTCGACGAACCATTCAGCAAAGAGGCGCTTGCTAACCTGTTCGACCAGTACAGTGGGTTGGCAGAGGCCGTAGTTAAGCATCACACCGATAGCCGTGAGAAACTCTCGGAAAAGTAAAAGCGCTGTATGAATTTGCGCAATGGTGCTTTGTCGACCGCCACAAACGTAAGCAATTCGACGACATCGCGGCGGGCCACCAGGCGGCTTTGATTGCAATGGGCGTGATTAAAGAACCGCAGATGAAAGAAGCGACG---------GGGCCGGAATGCCCCGTTTCTCTTATCGACGTG-TTCGAGAAATACCGTGCCATTAAATTCCTACAGCGCGAAACAGATGATACTATCGTTATAATCCCGCGCGATGCGCTCAAATGGCAAGATTTGGTAGCGTTTCGTGATGTCGCCGGTTACGGCATAAGTTTGTTCGAAGCCGAGGTTATCATGGGCTTAGACGGAATATTTGAGGGCAGAGAAGATGGCTGATACGGCTTCCCTAATTGCCAGAGTAAAAACAGAAGGCGCTGATGTAGCCGCTAAACAGCTTGACGCTATGGCGGCATCCGCAGACCGTGCGGACACATCCGTAAACAAACTA------------------------ACGCCGGATGTTAATAAAG-------------------TAAACTCCGCTACGTCTA-AAGCGG--CTTCTGACGGTTTCGCTAAATTCCG----------TAACGCCGCCGGGCAGGTAGGCTTCCA-----------------------------GGTGCAGGAC------------------------------------------ATGGTCGT--CCAGTTGCAGTCCGGCACGTCTGCATTC-----GTAGCAATCGG-----------GCAACAAGGCTCTCAGCTTGCGGGTGCTTTCGGCCCTGGTGGCGCGGTGCTTGG---------------------------------GGCCGTAATTGCTCTTGCGTC--AGCAATCGGTGGTGTCCTGTATAAATCGCT---AACCGAAGCAGAAGGCAGTTC------------------AAAAGACCTCG--------AAGCCGCACAG------AAACAGTTAAAAGATACT----TTCCAACAAACGGCATC-------------TGGCTCCCTC-GAACTGACAGACGGCCT-TATCCAGCTTACCCA-------------------AATCAGCAGAGAAGCGGCGGAGACTC----------------AGCTCGCTTTGGCTAAGGCTAAC---GCTGACCTTATCGCACAGCAAACA---------------------------------------------------------------------------------------------------------GCTAAA--------------------------------------------------------GCTGTTCGTGAGGACGCGGAATCATGGGAAACATGGAAAGCCTCCACAGCATCAGCT--ATTAGCCAGTATGATGCG----CTGGTGTCTAAGGGTGCA------GATGTAGGCGACACATTAGAAAAACTCGGCGG-------CACTTACGAG-------------GGTAACATCGTAGGCGTAAACATGCTGGCGCAGA---ATATCGCGGAGCTTA-------GCAGTAAG---TTCGGGGTTA----------------------ACCGCGACCAGGCGCTGGAGATGATAGCGGCGCAGAGTGCGTTTAACAAAGAACCAACCGCGGAGAATGCCCGCC---------------------------------------------GCATCG---------CCGATGTGTTTACCG-ACTGGCTGGGTAACACAAAACAGCTGAACCCGGAGCTTATC------------CGCCTGACCGACAATGCCAACAAGAACGCCACGGCACTGGAGAACGCGGAGAAGTCGGCAAACGCGGCGGCGGAGGCCCAAAA-------GAAT-----CTCGGCCGTAACGTCAACTCAACCACGCAGAGATTCCAGGAAC-AGAACGACGCCATCGTCAAAAACCAG--CAAATTGCCATCTTAAGCGACCGTGAGCGCATCCGGGCGCAAGCTGAA---------------CTCGA------------------------------TAAACAGGCGTTCGCTAAACGTGAA-GCTGTCACCAAAGAACAGATAGCCGCGTATAATGCCGCTCGC--GACACGGAAGCTCAGCAAGACATC------GCCCGCATTGACAAGACCGAGAAAGAGAAGGCAGA---CCGCGAGGCTAAATCGAACGAGGAACGGCTGGCGGCACAAGCCAAACGCGAAGAAATG---GCGGC---------TGAACGACAGAAAAAAGCG---GCGGAAGATTTCCTGGCTACTGTCGACCGCACAACCGGAGATGAGATTTCGCGCATTACCGCTGCGGAAGAACAGAAACTGGCGAAACTGGAGGAGTTCAA-----CCGCGCCGGAACGATAAGCCAGCAGCAGTATGAAAACGCCAAAACTCAAATTATGCTCACAGCCGAGCAGGCCAGACAGGAAGAACTGGATAAGAAAAGAAAAGAGCAGCAGGAAAAGCAGCAGAAAGGCGAGGACTTCATGGCACAGATTATGGGTCAGAACGCTACTGAGCTTGAGCTTCTCGACATCCAGGAACAGCAGAAACTGGAGGTAGCGGATAAGTACCGTGAGCGGGGGCTTATTAGTGAGAAGCAGTACCAGGCGGCGCTTAACGCCATCAATGAGCAGTATGCTACGAAGCGTGCCGACGCAACGGCAACCGCCTTCGGTAACATGGCTTCAAACATCGGTTCGGCTTTGGGCGAGGCTTCTGGCGCGTATAAGGCATTCGCTATCGTACAGGCCACTATCGCCACGTACACCGCGGCTATCGAGGCGTACAAGTCCACAGCGGCTATCCCCGTAGTTGGTCCGTTCCTGGCTCCTGTAGCTGCCGCCGCTGCCGTTGGGGCGGGTATGGCGCAGATTTCCGCTATCAGGTCCGCACGTGAACAGGGCGGACAGTTATCAGCCGGGCAGGCTTCCACCATCGCTGAACGTGGTAAACCAGAAGTTATCATGCCCGCTGGTGCGTCACGTGTACGCACCGCACAGCAGATGAAAGAAATTATGGGGCAAAACGGGTCTTCTTCCGGCCCATCTAATGTTACCATTGTAAATAATACATCGAGTCAGATTGGCAACGTATCCACTGAGCAAGATGATGAAGGCCGTCTGCGTATCATCATAGAAGAGCAAGTTGCTGCATCTTTGCAGAACAGCAACAGTAAGATTAGCAAGGCCCGCAAGGCCACAAGAAACGCGCCGGGGT-TTAAATAATGAG---------------------------------------------------------------------------------------------------------------------------------------------------------------------------------------------------------------------------------------------------------------------------------------------------------------------------------------------------------------------------------------------------------------------------------------------------------------------------------------------------------------------------------------------------------------------------------------------------------------------------------------------------------CGACTTATATTTCCCACGTAGCC-------------------------------------------------------------------------------------------------TTAAGCCGGTGGTATCGAAAGGCTACTCAATGACCAGACGCAACAACGTCTGGAGTGTAGATTTAGCCGGTGGCGGAGTGCGTCAAGGCCGTGACACGTATTATGATGTGTTCCCAATAAGCGTAACCCTGATTACATCTGCACTAGGGCGACAGGCGTTCCTGTCGTTCCTTGAGAAAGTGGACGGCGGCGCGTCAAGTTTCTGGATGGCGCATGACTTCGGCATGGGTATTGAAGATTATCAGGTAACCATCACGTCCACCATCGCGGAGTCCACCGAAGACGGCATTAACTGGACGATTACTTTCACGGCAACCGCCGAGAAATCCCCGTTCCAGGACCTCGAGAACCAGTGTCTTGTCAATAATCTGCCGGATTTGTATGGTTGCTATGGTGACGGGCTGGGGTGTTTCCTTAAAGCCTACGGAACCGCGCAATCAACGTTTCCACGAATCTGGAGTAATGAAGGCCCTGCCGGATATCCGCCGATTAACCTTCTGGCGTCGACTCTTGATAGCCGCATTGTGTATGAAGGGCCGCAGGTTTATTACATCAACCGCAACGGCAATCTTGTGCAGTCCGCCACTAATGAATGGCCTCTTACGTTTATTGACGGAACTGCAGTTGGGCGTGTGCCGCCGGAAAAGGCTGCTACCAA------------------------TGTGGTAGAACATTCTAACAACTTACTATCTAC-ATCATTTTCACGTGCCAGAACAACAACCACGGCGAGTTCTTTGGCGTTATTCCAA-----------GAAACTTATGCTGCTAAATTA------------------------ACCGCAACGTCGGTATCAGGTAA-------CCATTATATAAACAAGGCAGAGGCCCCA------GAACAAGAAACAAGATACTCTATTAGTGCTATTATAAAAGCAGATGAGTACCAGTCGGCAGCGGTAGCCATCGGCAACC---------------GAGCCGCTTTAGATAATTTCCAGTATGCCTATGTTGACTTAGCCTCCGGCTATTTGATATCAG---GCGACACCTCAAGGTCGTTCGTAAGCAATCTTGGTGGTGGGTGGTATCACGTTTCAATGTCAGCGGACACTAACGACTCCGGCGGATTGATTTATTCGCA------GATAAACATGTTGTCT---CCGTCTAACTCCCTCACC---------TTCACAGGGGATGATGTCAGTGGGTTCATTATAGCCCTAATCCAGATGGAGCCTTCAGAGTTTGCCTCCTCCCCGATAGTGACCGAGGAGTCACCGGTAACTCGTCCAACGGCATCGGCAAAAGTAGCAATGAACGGCGCGACAAGCATCGACATTACCTATTCCGACGGCTCTGTGGTAAACGTTCTGGCGGCAGATGATTACGCAACCATCCCGCAGGCTGATTCCGCGTGGGGTAGCAAGTACATCACTCGTATTGATTTTAATGTGGACGGTTAATTTATGAGCCAGGAATCTGTAGAAGCCGCCTATCGCCGTAAGCTGGCCTCAAATCCCGACGGCGAGATGGACTACATCACGTTGCAAATCAGCCACCCGTTGTTGTCAAAGACGTACTATCTTGTTCGTGGGCTACAGGAACTCACGGCAACACTGGAGACAGGCGAAATTATCACGTTCGAGCCAACCCCGATGGAGGCGTCGGGGGCGGCTAACAACAGTGATATGGACCAGACGACTACGTTTACTTTACCGGATATTCTCAATCAACTTGACGATGAGATGGATAAAATCCCTATGAGTAACACCGAGTTGCCGAAGTTCGTCTTCCGTCGTTACGTCAGCACAGACCTGTCTTATCCGGCTGACGGTCCTGTCATGTATGAGTTGCAGGCCATCAACCAGGAGAAGGGCGAGTTCTCCGCGGATGTTGGTACACCTATGCTGAACCAGCGAAGCACTGGTATACTGATGACACCTAAAGAGATACCGTTATTACGCGGCCTGTTGACCACATGAATATTAACGACTACACGGGCATACCTTACGACTTTCGCAAGCGCAATTGCTGGCATCACGTTCGCATTGTACGGGCCGATGCCGGGTTAGAAACCCCGGCGTTCGACGTTACAAGCCCAACGGCGATTAACGAAGCGTTCGACGAAGGCCATCGTGACACGAAGGGGCTTACAAAAATTGATAAGCCTGAAAACTTCTGTGCGGTTCTTATGGGGTATCGCCGTGGCGGTCGTATCGTGTGGCACGCGGGAGTTTACTTCGACGGGATGGTGAGTCATTGCGAGCTTGCGTCCCGTCAGGTACGGCTTGACAGGCTGGCGGATCTCAGAGACACGTACACGGAGATTGAATTTTGGCGATAATCCTGCACTACACGCGAAACGCTGATGGCGCTTTCAACCGTACAAAACACGTCGGGATGCCGATGGAGTTTGTCGTTAACCGTATCCCGGACGGCGTTCCGGTACGCGTCTATCTTGGCGAGATTGGTGATGATACTGATGTTACAGACGACTTCGACGCGCTCAAAGACGAGGACGCCGTGTACCACATTATTGAGGGCGCTGGCGGCGGCATTGGCGACGCCATCGGGAGTGTATTCAGTTTCATCCTTAAGCCAATCGCCAAATTGT-------TCGGGCTAAACACAGCGGCTAACGCTAATTATTCCGCTA-CCAACAATCAGGCTACGTCGCCTAACAACAGTCTCACCGACCGCTCAAACAAGCCACGACCTTATGAGCGTTCCTATGATATCTGCGGGACAGTGCAGACCATCCCCAATGACCTGATGCAGACATATAAGGTGTTTAATGCCGCGGGTGCGCTTATTGAATATGCGTACTATGACGCCGGTCGAGGGTATCTGCATATTGAGGAAGACGGTGTAACTGAGGCAGATACCCGAATCAGCGAGATAACTGGCTCGTCGGTGACGGTGTATTCTCCTTACACTTCGCCGAATAACACCAGCACACCACAATTGCATATCGGCGACCCTATAGACCAGAAATTGTACGTTACATTTAAAAACGCCGATGTCGATGGCGCTGTTCTTCCCGCCCCTAATGATATC---GCTATAGACGTGCAGGACTACAC------TGTCCAGCGGCAGGGAACAACCGGCGTTGTAGTAGGC------GATGACGCTGGTTTCGATGAGTTTTTGGCGGTCGGGGACCTGGCATACTTCGATAACGTATATGCAGATACAACCCCAGGGTCTTTGGGTAATGAGGTTAACCTGGACGGGAGGTACACGGTTCTTTCGGTT-----------------------------AGTGAAACCACCCTTATTGTGGACGTCAGTACAAATCAATCAGTATGGAACCAGCTAGGGGCGTCTGTGTGGTTTATAGGTGAAGAGGGTAACCA-----TCTTATAGGCCCGGCGGACACTTACGCGGCTTCTCTCTCTGAATGGGCGTACATCACCCGCGGTACTGTCGACCGTGTTGTAGCCAATGTCGCCGCCAGCAACGGCATGTATAAATACAACGGCGACT---ATAACCGCGCTTCAGTGACAGTGGAACTGCAATACCAGATGGTTGATGAGCTGAAACAGCCTGTAGGTGATATATTTACTGTACAAGGAACCGTAACAGGCCGGAACACGGATTACACAGGTATTACTCTTTACGGAAGTTTACCAACTGCTTCCAGATTCCGCGCCCGTATGCGTCGTGTTTCCGACACCGATAAAGATTTTGAAGGTACTGTTAGTGATGAGGTTACTTTCACTAATCTGTACGGGCAGTCTCTGGACACAACCCCACACTACGGCAACAGAACCACCGTACACTGCGCTCGTAAACAAACGCCACGTGCCGCGGAGGTGTCAGAACCGGAACTACGCATGATAGCAACCGAGATGTGTTACAAATACTTAGGTAACGGCGTATTCGATACG-----------------------------------------------------------------------GTAATGACACCGAACACTCAGGCCGTGCAGTCGCTAATCAGGCTGGCGCGTGACCCTGTGGTGGGTAATCTGGAACTGACAACGGCAAATATGGACAAGTTACTTGCCGTGCAGGAAGAAATTGAGTCGTATTTTGGCAGTGAATTAGCCGGGCAGTTCTGCTACACGTTCGACGACTACGACACCACGATGCAGGACATCGTTCAGACTATAGCGGAAGCCGTGTTCTGTACTGCGTACCGTAAAGGTGCGGATATTATGCTGCGATTCGACCGTCCGGTTGCTGGGCCTGAGATGGTGTTCACCCACCGCAGCAAAACTACTGGTACAGAGAAATGGACGCGCACGTTCAACGATTCGACAACCTATGATAGCCTGTCGTTCTCATACATCGACCCGGATACTAACGTACAGGAAACGATTTATATCCCGGAAGAACTCGGAGCAAACACCGAGGAATATGAATCGAAGGGCGTACGTAACTATCAGCAGGCATATTGGCTGGCGTGGCGTCGCTACCAGCGCAACGCGTTAAGTAAAGTTGTCGTAGAGTTCGAAGCTACCGAAGAGGGGGCACTCGCTACACCGGGCGGCGTAATCAGCGTGGTTAAAGGCTCACGCATCGCGCCGCAGGATGGTTATGTTGTTGCCGTTAACGGGCTTACGCTTACGCTGTCTCAGCCAGTTACGTTTACCCCCGGAGACGACCACTCCATCATCCTCAAGAAGCGCGATGGCTCTGTGCAGAGTATCTCGGTTATCAAAGGAAGCCACGACCGCGAGGTGATTATGCTCTCCGCGCCGGAAGAAGCAATCTACACGGGGAATAGCGCGCTAAAAACTGAGTTTTCATTCGGCAACGAAGCAAGGCATAATGCTCAGAAGATAGTTGTTTCTTCAATCGACCCGGGCGACGACCGCACGGTCAAGATTACTGGCTACAACTATGACGACGGATTCTATAAATACGACGGCGTCGCGCCATACGGCAGCGGTTTCTCCGATGGATTCAGCAATGGTTTTAATTAAAGAGGACTCTATATGTCAAGCGTATGCGGTGACGTTTTAAGCCTGGCGGATTTACAGACCGCCAAGAAGCACCAGATTTTTGAAGCTGAGGTTATTACTGGTAAATCCGGTGGTGTTGCTACTGGTGCTGATATTGATTACGCAACAAATCAGGTTACAGGGCAGACGCAGAAGACACTCCCCGCCGTGTTGCGCGACGC-----CGGGTTCAGACCTGCGTCTTTCACA-------------------------TTCGAAACAGGTGGGACTTTGGGCGTTAACGACGCTGACCTGGCGGTGT------------------TGTGGCCAGGGCC--------ATCAGGCGACGG--------------------------------------------------------------------------------------------CAACTATTATGCATGGAAGGGTGCTCTGCCAAAAACCATCCCGGCATCTTCAACCCCGGCGTCTACGGGCGGAGTAGGCCAGACCGCATGG--------------------------GTTGCCGTTAGTGAAGCTGCATTGCGCCGTGA-----TTTGGCCCTAAGCACTGGCGCAGGGTTAGTTGGGACA--------------------ACATCCGGCAGGACCGTACAGGCAGAGTTTGACTACCGCAAGACT-------------------------------------------CAAGCAGCAAAAACAGAGATAAACATACTTGACTACCTTCCA--------------------------------------------------------------------------------------------------------------------------------------------------GCTAACGTGATCGCAGCTCTAAACGATGTTAACGCGTCA-AAAGCACTAGGAAGCGTAAGG---------ACATACATTGAGCAGGCTTTAGCGGCAGCAACTAGCGAGAATATCGGT-----ACTGGGGTTACTTTACGTTTCCCGGCTGGGTTCTTTTGGCTTGATTCTAC---------------------------------------------------------------------------------------------------------------------------------TCTTAACCTTCCAAAA------AGGACGCGTATTGTTGGGGTCTACCCAGAAACATACTTTATGGCTCTCCCTGAC-------------TTTACTGGCACTAACGTAATTGCCGGTT------------CCACAGGACCCGCTATAGTCGCTATTGATAACACA----------------GGACAAG----------------ACCCGTTTTATATTGAAGGTT---------------------------TCCAGATAAACGCAGATGGTTCCCA-------------------------GCCGAATGTGGTTGGGCTGCACATTGGCGGCTGCCGTA------ATTCCGTCGTCCGTCGGATATCTGTATCTGGAACCTTCGATGCTGCTGTTGTTAT------------------------------CCACCCTAAAAACGCAACATCTGGAGACGTGGAGAACCTGGAATTAAGCCA-------------------------------------CGTATGGACATTAGGCGGTGGGCTTGTGCTCAGGACTAATACAGATATCGA-------------------------------------------------CCGTGGAAATTTA-------ACAGGCCTGTCATTCCGGGATTGTAT----------GTTTTTCAGCACAATCG--------------------------------ACAACAACCCTTCATGGGCGACATCTGGCAACC-------------------------------------------------CTAGTATCAGGTTCTCCTGCCATGTA------------------------------------------GACCGACAGATTTTTG------------------------------------------------CATGTACA----------TTCGACCGTGTAGGATGGGCGAGTC--------------------------------GCGCAACATACGCCATCTATTCAGAAAGCCTAGCCGGAAATAGTGCAT---------------CTGATGTCAAGGGCTTCCGCGATATTCATTTTACAGATTTCCACGGAGA-----------------AGCCCACAATGCCGATGGGTCATTAACAGCGGACTGTACTTTTGCCCTTCTTGCGAATATGCGTAAC-----------------AGTACATTT-----------------------------------------------ACTAATATCCAACGCTCCGGCGCTGTGACTCGCG-----GCGGCATTATCATGGATGGGTGCGAATACGTAACATTCAACTCAG---------------------------TATCATTTGCGGACCCTAATATCACAACA-----------------------GGAACAACGACACCTTGTTGCGTATACCAGAACTCCACCAACAGATTTAATAGAT--------------TTATTAACTGTGACTTAACAGATGCAACCGGGAGCATGTTTGATTT-------AGCCGGTTGGACCGTGTCATCCAGTGTAATGTATTATTTTAAGGGTCTTT-------------------------TTTGGGACGATAGTGGGACAAGTACCTGGGAGAGTGAACAAATGTCTTCAAAACCATTTGTTCTTTTTAAAAGGTCTG------CGCTTAACGCCAATAACGG---------------TTCTGCTTACCCGCAGGAATCAG-----------------GCGTAACTATGGCTACTTCTGGTGATAATCTACAGGTTACCTTTGC------ACGAGACGTTACCACAAAAACATTCACAATACCAATCACAACTACAAACGCGGTTTTCAACAATCACGACCGCGTTTATGTTCTTTTCCGTCATCAATTTACCAGTTATGGGACAAATACTGTCGTAAAAATAGGACTAGGAACCTCATATGTGACTATATCACCACAGACCGGTATCGATTATTTTGCAGCCATCAGTCTTGCCAGAAGCCAGGCAACTAGTTT---TAATATCCAAGTTACCTAT---AGCGGCGCATCTGCAGACTGCGG------------------------CATATTAATCAGAGATTTA-------GTAATTTCTGACAGGATGCCGTGGGTGCCAAACTTCACCAAATCCT------------TACTTTGCGATTAAAACTAAGGCCCCAAACGGGGCCTTTTCTCTACTCT------TCTGATAACTT-------CTCCAGCACAAACGCCAGTTGCGCATTAGCGGCGTCTCTTTGCTGCCGTAGGCGTAGAACCTCCTCTTCGAGTTCCTTGATAC--------------------GTTTT---------------TGCAATGCTGGAA-----TCGGGGCTATGATG---------------------------------------------------------------------------------------------------------------------------------------------------------------------------------------------------------------------------------------------------------------------------------------------------------------------------------------------------------------------------------------------------------------------------------------------------------------------------------------------------------------------------------------------------------------------------------------------------------------------------------------------------------------------------------------------------------------------------------------------------------------------------------------------------------------------------------------------------------------------------------------------------------------------------------------------------------------------------------------------------------TTCAT---------------------------TTCTTACC---------------------------------TCGTCTCTTCATGTAGTTAAGCAACTCTTCCTGTACCGATTTCTTCTCGTCCGTACGCGCCGCAACAACCTCATCCAGCGTGTCTTTAGCAACGATGTGATAGAGGAACACCGGGCGCTCGTGGCCCGCCTGTTTCTGACGGACCGGGCCTATACGCTCGACAACCTGCAAATAGTGCTCAAGGTTCCAGCCTTGTGAGATGAATGCCAGATGATGTCCGCCGTCTTGTAAATTCAAACCATGCCCGGCTGACGCAGGGTGTACGCATAAGATTTCTATTTCGCCGCGGTTCCACGCTTCCATCTGCTTATTACCCCCGGCACCTTTGGCAAAGGCCTGTGCTTGTGGGAATCGCTTAAGGATGCGCTCCAGTTCGTGCTTGAACTGATAGGCCACCAGTAACGGTGCCCCCTGTAACTCCTCAACAATGGACTCGAGCGCATCAAGTTTCGTGTCGTGCACTTTCTCCCATTCTTTGGTTGATTCGCCATCTGGCCCCGATACATACACGGCACCGGAGGCAATCTGTAGGCACTTCGACGTCTTCGCCGCAGCGTTAGCCGCTTCAACTTCTCCGCTTTCCAGTTCCGCGAATAACTTCTCCTCCATATCGATGTACGCCTGACGTGCTTTCTTCGGCAGGTCGATTTCAACCGGCACAATAATCGGCGCTTCACACCCGAACCACTCGGCGGCGTCAATCGTGAGACTAATGTCCTTCATCTTCTGGTGAATTTCATTATCCGCACCCGGGCGTGCGTGGTATTCACGGGCCATCGCAGATTTCCCTTTCTGTACCGAGTTAAACCAGCGGTCGGTGAATGCTGTGTACGATG---------ACCCCAGGCGCTCGCCTGCGTCGATAAACCAGTTCTGCCCCCACAAGTCCTTGAGGCCGTTTGGTGACGGCGTGCCAGTCAGGTTAATGAAACGCTTAACTTTGCCAAATGCCACTTTACTAAGCGCCTTTGCCCTCTTGCTGCCGCCTGAACGGCTGCGGAATGACTTCAGTTTCGTGCTTTCATCGGCAACGATAACGGTAAAAGGCCAGTCGTCTTTGCCGTAGTAGTCAATAAGCCACTCGATAACTTCGTAGTTCGTGCACACCACGTTAGCATCTGACTCCAGCGCCGCGATGCGGCGCTTCTCTGAACCGGTCGCGTCTACGACACGCAGACATGGGAAATTCCACTTAGTTTGTTCCGCCGGCCATGTGCCGGACGCAACGCGCAACGGGGCGAGGATTAACACGCGGTCCTCTTCTGTAAGCTGCCCGTTGCGGAACAGTCGGTTTAATGTCCACAGTACGCTGCCAGTCTTCCCGGCGCCCATGCTCGCCCAAATATTACAGCGATGGTGCCGCAACATGAACGAAGTCATTAGCTTCTGGTATTCGCGCCTTTGAAACTTACTCATTTACGGCCCCCATGAACGCCTTT--------------ATAAATTCAGCGGCTACTTGCGGGACGATAGCATTGCCGTAACCGCGCAATCGTCCCACTCTGGCGGGTACCCCATTAGCCAGCGGG---AATGTGCTGGGTTCAACTGGCCTGAATTTTCCATCCCGGCATC----------------CGAGCCAGTCAGCATCTGACCAGAACCCGTTAGGCGGATTGGCTG------------------------------------------------------------------------------------------------------------------------------TGTCAGAGATGCCTCTGTT------TGCAGATTGTGG------------CCCCCGTTCCTG-----CCCTGATGGCCTGCTCCCGCCG-AGTTGTTCGCACACGGTGTTGGCCAG---------------------------------------------------------------------------------------------------------TTGCTGCGCTCCGAAGAACAATCGATTCCTTTTGTGCGGTGCGCCGACGCTACAAGCTGGGAGTACGGCAAACCCGACGGCGTAGTCTTCTCTTTCCAGGTGAGTTTGTAAATCGCACATCCACGATTTTGCAATTGCTGCCGCAACCTGCTCCCCAAAGATGACTGGAGGGTGGCACTCGCTGATGAGGTCGAGGAGCACAGGTGCGAGGTGTCTCTGGTCGAACTGTCCGAGTTGCTTTCCTGCCGTGCTAAACGGTTGGCAAGGCGGACTTCCCGTCCATATAGGCGTATCTTCAGAAACTCCCGCAAGTCTGAGCGCGAGAGGCCAGCCGCCGATACCCGCGAAAAAATGACACTGGGTGAACCCGTCAAGGTCTTCTGGCTTAACTTCGGTAATGCTTCTTTCATCTA------CAACTCCAAAAGGTATGTGACCCTGTTTTATCAACTCACGCAGCCACGCGGCTGCGCCTTTATCCCATTCATTGTAATAG---------------------------------------------------------------------------TTCATTTCGCCACCAGCACCAGCTCTTTACGCCCGAACGCCGTAACGTTACCCGTTACATCTTCGATAACCAGTTTACCGTTCGACTCGACGAACACCGTATCAACGGCAACAGGACGACGGGTCTTAACGTTGAAAATCATGTCGCCTGGTACGATGTCACGTGCTGGCTTGCGGTCATATTCGTGTT--------------------------------------------------------------------------------------------------------------------------------------------------------------------------------------------------------------TCATTTCTAAATTCCTTA--------------------------------------------------------------------------------------------------------------------------------------------------------------------------------------------------------------------------------------------------------------------------------------------------------------------TATTGTTGGGGTATGTGCTTACTATAATAGTCTGCTATTAGGGTGTCAATCTGTTTTATCGAACCAACGACAAAAACATTTGCGCCACGTTTACGTATACGCTCGTGTTCCCGTAGCTGGTGCGGGTCTGGCTTAGTGTTTTCGTCTTTCTTCACCTCGACGAACCAGACGATGCCGCCGGGTAGAATTACCAGCAGGTCGGGGGCGCCGGAACGTCCTTCGTAGGAAAGTTTACGAACGAGGCCACCAATGGCCTCGAATCGGTCTTTTGCGTATTTCTGTATTTTGCCCTC---------------------------------AGGCGTACTCATCC-----------------------------------------------------------------------------------------------------------------------------------------ACACACCCCTCACGTTTCGTATGCGCAATACCACAGCGCGGACAGATCCGGCGGTCTTCTTCGTAGAACCAGTAAATTTTCATTCCAGCACCCACAGATAAATTGTTACTAACATACCTAATACGGCAACCATCATGCCGTATTGACCCTCGTGACAGTAGACACCGGCGGCGAATCCCGCCAGTACCGCAATAATCAGTTTACTTGGCA-------------------------------------------------------------------------------------------------------------------------------------------------------------------------------------------------------------------------------------------------------------------------------------------------------------------------------------------------------------------------------------------------------------------------------------------------------------------------------------------------------------------------------------------------------------------------------------------------------------------------------------------------------------------------------------------------------------------------------------------------------------------------------------------------------------------------------------------TATCGCTTCATCTCCGCACCTTCAGCTACAAGAGGGAACCCCTCCGCCCATTCCGGCAATTCGCACATCAACCGCTCAAGCTCTGCTACATTGTATTCCGGTGAATCTGGTGTCTCGCAGATAATCTCATCGTGTACGTGAAGTACAATCGGGTAGCCGTTTGCTTCTACGTTCAGCAGGGCATTAGCCAGCAAATCACGGCACAATGCCTGAGTGCAGTTTTCCACCAGTTTACCCGAGTAGGTGTACTGGAACCCCCACTGACGGGTTAGCTGATTTTCGCCCTGGTACTTGATGCGTACGTTAGTAGACACTTTTCCATCTTCGTCTGTTTCTTTCGACACGCTTAACCCGACGCCCGGATAAGACATAACGCGACCCGACGGCAACGTCATGCGCAACCACCAGCCGGCGACTTTGTTGCCGTTGTTGTCTGTCTCTACGTTGCGCGAAAACTTAACCCCCCT---------------------AGGCCCCGCGGTGAACTCTTTACCTGGATTGCGGATAGCGGCCATAGCTGCGTCTTCAATATCTCGCCAGAAAGCTACTGTTTCAGGGTGTGACTCTCGCCACATACGCTTGATAGCGTCACAGGTACGCCACACTTTCTTATCAAGAATATACGATGGTCGGTCATCCTTCTCCCCGGGTCGCGGCGGTCGCTTGGCTTCCTGAATACGTGCCCATTCATAGCCGCGTGCAGTAGCCGCCCAGATGTGGTCCGGGAAAGTACCGTCCATTGTTTTTGACATATCAACAAGGTCAAGTCCGAGGTTCTTAGCAAACTGAACGAAAGCGCCAACACCACCAGCGTAGCCGAGGCCAAGCTCGCAGGCTTTACCAATCTGGCGCAAGTCTTTGCGTTCCTTCTTAATGTAATCCGGCTCCATGCCGAACATCTTACCCGCGGTTACACAGTAAATGTCCAGCCCGGCGCGGAACGTATCTAGCGCGGTTTCTTCGCCTGCCAGCCACGCAAGCCCCCGACCTTCAACGTTAGAGTAATCGGCGACGACAAACTTTTTTCCGGCTTCCGGGATAATGCAGCTACGCACCGTCGATGCCGTTAGCTTAGCGACATCGAAACGGCGATGCGCGCGGCCCTTAAGTAACGCTGAAATACC---------------------------------------------------------------------TTTATCCAGTTCATCATCGTGATAGTACCCACGCGCGAGGTTCTGCGGCTGAAATCCTTTACCGGCAAATCGTAATGTACGCTTGGCTCCGCCGTACTGAATGCAACCACGACGGCGGTCGTCCGACGAGCGCCCTAACAGCAGCGGGTTATATTTCGTTGACGCTGTGGACGCGGCCCCGAGGCGCATTTCGATAATCGTGCGTGCGTCGTCCGGTAAATCATCATCCGCCAACAGGTCGTTAAGCGTAGACTTCTGCGCGTTGTGGATGCGGTGCGCTGGTGCAAGTTCACGCAGAATCGGCAGGAAGTCTTTACCAGTAAGCGAGCCGCCGTATTTGCGCTGTGCTTCTTCCTGTAGCTGGGCCTTGTGTTTTTCCACGGCTTCAATCGCGGCTTCCGCCAGCGTCACATCAACCTTAAACCCACGGTCGTTAATCAACTGGTCCAGTTCCAGTACACGGTCTTCGAACTCGGAGTTACCCCAACGCGGCAGCTTATGGAAGACTTCACGCATCGCAGTGATGTCGCTCACGGCGTACCTGATGAACATCGCCCACTCGTCAGGGTGAGTTTCTGCGGTGTAGCGGCGGATTTTGTAGTTCTTCGGCGTCGGTTTAGAGAAACGCTTAATCAGAGCCTTGCCGCGTTTATCTTTCGCGTTGTCTGCAGACACGCCCAGCACTTCGCACAGCGCATCAAGAGAACCCGGCAGCGCGTGACGGAACGCCCAAATCATAGTATCAATGGTGTTACTTACCGGAATATCAAAGTCCCAGCAGTGTTTCATGATTAGGCGATCGAAAAGTCCACCGTTGTGCCACACCATCTTGATGCGGCTGTTGGGCTTAACAAGGCGGCGCAGTGCGCGGTGCAAATCCCCCGGCATGTCGCTGCCGTCGGTGCAATCCCATACCTGCACAGGCTCTTCGTCAAAAGCATAGGTACAGATAAGCACTTCGGTTGACGGGTGCTCAGCGTAAGCGTAGGAACCTACTTTCTTCAAATCGATGTCGCTGTAGGTTTCAAAGTCTAAGTAAAGCAATGTGTTCATAGTCTGTACCACGTCTGATAGTCTGCTTCTGTGAGATGGTCGTCGCGATCTTGTTTCTTGTTTTTACCGCGTTCTATGATTTCTGCCCAAGTCCGGTCTGGGTCTGTGTCTTCTATTAAATGTTTATGCTCCTCGCATGCATAGTGTTTATACCAGTCTCGTACACCGTAAGCTGGAGGGTATTTAGTCATCCAAATTGCTCTAACTTTTTTACCTTCTGCCTTACAAAATTTGCAGTATGTGATGCGTCTGTATCTCTTAAGTTCCGCTGCCATTATTTTCGAC-CCTTAGTAAAAAGGCCCAATGAAGGGCCTTAGTT-AAACAGATTCAGATATTAACCACGG---CGACGACGTTCGCGGCGCGGTGCTTCA---TCTTCTTCGTCGTCTTCCAGGTCATCGACGCTTGCAGCTACTTTAGAACCACCGAACGCTTTACCTTCGCCTACGTATTTAATCGCCAGCAGGTTAACGCCGAGGACTTTATATTTCTGGCTGAACCAGATTTCTACGCTTACGTTAGCAACGCAGCCGCTGTAAACCTGTTCACCTTCAATCTGTTCACCGTCTACATTGAAGTCCTGCTCTACCTGAGTCTCGCCTTTTTTAGAGGTTACAATCAGCGGTTGTTTCTGTGCCTTCGCTTTGAAGTAGAAGCCTTCCGGGAAGTCTTCAAACGGATTGTCGCGCTCGGCAATGTCTTTAATCGCGCATTTATCCATGTGCTTACCTTCACCGTAGTTGGACTTCATCCATTTCTCGGCAGCGGCTGCGCCTAACGCTTCTTCAACTACAGCGTAAACGGTGTCGTAGAGTGCATCGATTTGAGCATGGTCAGACGGCAGGATGATAGTCGCGCTGTACTGGCCTTTAGTGATTGAGCCA---TCATCGTTTTCACGGTCTTTTTCGCGTTCGAATACGTTAACCCAGGCAGTGTTTACTTTACGCAGATTTAATTTCAGTCCCAT---TTGATTTCTCGCTTTTCAGTTTC--------AGTTTACTCCGGG-A-TCTGCCCGGCCAGTGATTAGAACTATAATAGCTAACTATTCATGTGTCA-------------------------------------------------------------------------------------------------------------------------------------------------------------------------------------------------AATAAAATTT-----------------------------------TGCAATAGGGATTATGTTCTCGAAATTAAGCATATTGGCC------------GGTTCGAA-----------------CTCATCCTCTACAGGGTAGTATCGCATCATGGTACCGTTCAA-------------------------------GAACGTGAACGATTCCGAG----------------TGTAGATACCCATCCCAGTGCCATACCATCAAAAAATCTTTATCAGTCGGCATTTCATTTAC---TTGAATCATTCTAAATCCTCCTCTGTAACTTGATTCCACTCAGGACGTTTGTCGTCTGCCGTTGCGACACATGGTGCGCCTGGCTTACGGGTAATGAA--------------------GTCTTTCAGTTCTTCTTCCGGT------------------ATGACTTTAACAGCTTCGGTAGGTGACATGAGCACTTCTTTAGTCAGCTTGTCGCCGT---------------AGAGTTCTGTTACTTTCTCCGCGTCTTTCCATGCACGATTACCCGGGCGGCCTTCAACCAACTTGTAACCAGGAACTTTCTTACCTGAATGCAACGCGGCCGCCATAGCTTTCTCAACCTTGTCGATGTGCTGGCGCAACAGCGGCAACTTCTCATACTCAGCTACGAGTTGCTCCGGCGTCAGTTCCAGCACAAAGTCGTC---------------------------------------------------------------------------------------------------------------------------------------------------------TTCCAGTTCTTCCGCCAGTACAGAATTAACCGTCTTTGTACGCGCAGCGCATTGTTCAGAGAACCGGCACCACTGACAACCATCTACCGATGGCTTGAAGTCCGACGCTTTCAGGTTCTTCTTGCCGCGGAAATACGCATCAAGCGCTAACAGCGCGCGTTTCTGTGCGAACTTAGCGAACAGTTCCAGTCCTTCAACCGAGATGTCCCACTCTGTCGCGCCCCCAGCGTAAGGCTGGAAGATGACAAGACGAACGGTTGTTATGTTATAACGTCTCTTGAGTCGACGATAAACACCGAGAGCGTAAAGCATAAGCTGCTTGTTTTCTTTCGCTTCGACGCGATGCCGCCCGGTTTTCATGTCGCCGATAATGAGCATGTGCTCGTCGGTGTTTGCCAG-------TTCCTGGACAGCAACGAGGTCAGCGGTTCCGAACGTCTCAACGC------------------------------------------CTTCATACCCCGGATGCAATACCTCAGTAAGATTGACACGCATTTCCAGCTTGGCGTAAGTCGCTACGTCTATAATCGCTTTGCAGTAGTCGGTGTACTTGCGCACCTGCTCAATCATGTCCGCCGTAATCAGTACAGCACCTTTCATCGGGCTGATTAGCGCCTTAATCTGGCCTTTACCCTCGTCCAGCACGTAAGCGCCAACTTCACGCTCTAACGGCAGTGCAGTTCCGCGGATATAGGCGTTGAGATGGACCTCCGCTATGGTGTGGCACGCTGTACCTGTAACGGCGGCTTTACCTGACGTGTTGGGAATATCTTTCTCACAGGCCAGCGATGCGGCGCAGCTTAGCCACTTTTTAGCCCCTGACGGCGACAGCAGGGCGTGCACATCGTTATTGCCGCCGCGTTCTTTTAAAA-------------------------------------------------------------------------------------------------------------------------------------------------------------------------------------------------------------------------------------------------------------------------------------------------------------------------------------------------------------------------------------------------------------------------------------TCATACCCTGACCTCCCACTGGTCAATTAAATGTCGTGTCTTGTGGTCACAATGCATCGCCCAGCTATACATCGACTCGAAGACATAAAAGTCACTTTTAACGAATGTCGTGCGCTTAATCTGCGACAGGTGACGGCCTATATCTTTCGGCTTCGGTACTTTGCCGAGGTAGGCCATCTCTTCCATCTGGTGCGCGCCGGACGGCGCACGCAACAGCCACAACGCCTCTGTGTTATCCCGTCGGTCAATACCTCGGTAGAGTTGGTAAATCAT--------------------------------------------------------------------------------------------------------------------------------------------------------------------------------------------------------------------------------------------------------------------------------------------------------------------------------------------------------------------------------------------------------------------------------------------------------------------ATTACGACCCTCTGTTAAAGCGGCCCGGAGGCCGCCAGATA----------------------------------------------------------------------------------------------------------------------------------------------------------------------------------------------------------------------------------------------------------------------------------AATTATTCTTCTTCGAAATACTTGTTCTTAATCGCCGTCAGGCGTTTCAGGTATTCAGCCAGGTCTTCGTCTTTAATCGCGGCAATCTTCATTTTCTTACCGGTGAACTCCTCCAGCAGTTCATCGGAATCGTCGCACGCAGCATCGCTAGGACCTTCGTTAATTGCATCGTCGATAGCCTGAATCTGGTCACGAAGAGACTGGTAATCGACCTCT---------TCTTTCTCTTCTTCTGGTTCTGGAGTCGGCTCCTCTACTTTAGCTTTACGCGGCTTGCGTTTCGGCTTC------TCTTCTTCTGCTGGTTTAGCGTCAACGATGTCTTCACCTTCAACCGGGATTTCTTTTGTT---------------------------------GCTTCTTCAGCGCACTCAGCTACCGCTTCTTTGGTGTACGATAC------CGTCTCTACTTCCAGCGGCGTGGCAACCTGAACAAC---------------------------TTGTTTCGCACTGTTCGCGGCAATCAGTTCGTGCGCAACTACGAAACGTTCCAGTAATACTAAGAATTTCTCTAACATTTGTTTCTCT-------------------------------------------------------------------------------------------------------------------------------------------------------------------------------------------------------------------------------------------------------------------------------------------------------CCTCTCGTTTGGTATGGGCTAACTATAATAGCGAACTATTCAC-ATGTCAATGGGCTTTTCTAAAATAA-----------TTAATATGGTACTATTCACATATCAACTGACTAAGGAGTAATTGACATGCAACCATCTGAACTAGGCATCCGTGTAGAACAACGCCGCAAAGAACTCGGCATCTCCCAGCGCCGTTTGGCGGCCCTGACCGGCGTTTCCCAGGGCGCGATTAACCAACTGGCACTTG---GAGTAACTCAGGACGTCCGCCCGGCAACGCTGTTCAAACTGGCGGAAGTTCTGGAAGTAGACGCCAAGTGGCTGGCGTTAGGTGA----AGGGGCTTAAAGCCCCTTTCTTTTTA--------------------------------------------------------------------------------------------------------------------------------------------------------------------------------------------------------------------------------------------------------------------------------------------------------------------------------------------------------------------------------------------------------------------------------------------------------------------------------------------------------------------------------------------------------------------------------------------------CCTATTCCAAATCCTCCTCTGTCACCACCAGCATCTCATTTGGTTCGTATAGTGTCTTCGGCCTTAATCTATCCCCTATTCTTTCGGGTATACGATATGTTCTAGGTACTACTTCGCCGTTAGCATCGCAACCAAGCATTAGTTCTCC-------------------ATCTTTCAACATTTTATCAAGATGGGTGTTAGTCACAGAGAAGTCACCGGAACGAGCCACTATCTGCTGCT----------------GAGTAAAACCGCGACCTGTGTCATCTGACTGTTGCAGGTCTTCCAGTGCCGAAAGTA---TTGACTCCTTCCTTACTTCATCCCTGCCGCGTTTAACTTCTTCCTTTACTTTTTGCTTACCTTCTTTCGTCAACCCTTCTTCCCGCTCTTTCTCCTCGTCAGTTTTGAACGGCTCGAAACC--CCACGGCATCAACACAAGCGCCTTGTGTGGTTCAGG----AAGGTCCAGGTTTACGATTGTGCCGTATTCTTCTGTGCCCCCCAGGAACTCAACCGCACGGTACTCTTTCGGCGGCGGAGCTTCGCGGAACTGCACAGACTCCAGCACCATGCCAACCGTTTTCTGTTGAGGACCGTGCTTAAATTTCGAGTGGTATACGTTTAT----------------TTGACGGTCGGTTGC----ACGTTCGATTGTCAGTTCCACGTCAACACCCGCATACAGCGCCCCACTGCCGCGTGCTTTCT---------TTCCAC-------------------CCTTCGGCGTATGGTGGACAACGCCTACTGCGGCTTTAGTTGCATCGCGTACTTCTTTCAGAATGGCGATAACTTTACCCATGCCGATTGCTGTTGATG----------------------AACTGTTCTCGTCGAACTTATCAATCGTCAGTGCCAGG-------GTCTGG----------TTAAGGGTGTCGAACGCAACCATGCCAATTGGCTCGTCGCCAGCAGTTTCGCGCATTA-----------------------ACTTAATCAG------------------GCTTTTAAGTTTGCCGACTTCGC--CCAT---ATCGATGACGTGTACATAATCTTTACCTTCCCC----------------GCCATATTTAGCCGCTAGTGCATCAATACGGGTGCGTGTAGCTGCGCCACCCTCACCATCAATATAGAAATGGTGGCAACGCTGGGTATCCGCCCC------CGCAAACCTGTACC------CGGCGGCGCTGAGGTACATCATCCCCAGCGTATAGAACGATTTGTACGTGCCAGATTCCCCGACGATATCCCAGATACAATCCGACGGCATGTACCCCTCAACGACGAAATCAGCCTTTACCGGCTCCGGTAACTC------------GTCCTCCTCTGAGTCCTCGTCGTCTTCCAGGTCGTCGAGGCTGCAAGTTACTGGGTCCTCGTTCTCTGTGCGGTGTAGTTCTTCAATCTCTTCTTCCGGTAAATCAGGCAGAGCCGCACGAATGCTGTTAATGCT-GATAGGTTGCTTATCTATGTTAAGCTCGTCGGGTAGGCCACACATACGCAGGGCCAAATGCTGCCTACGGTTAAGCTCGGTGCAAGCGCCGTTGTTTGTATGCTGGCAGACAAAGCGCACTTCTTTACCGTCGAGCATTATGCTGGTGGAGCCCTTGCCTGTATGCAGATGTTCGTTAGGGCATGGCACTTCGTA-CCCGCGCCCGGAAGATAAAGCGTCAAG---GCCAAGCTCGGCTTCGCAGAAGTGTGCTATATCCGCGTTAAGCCCATGCTCATCAGCGGCAAGTGTTTT----------AGCCTCACGCTTACGCAACCCCATCTCTTCGGCTTTCTTGATGTACCGCTCAGCACGGATAACACGCCCTTCTGTAACCGTTATCTTCGACTCTT----TATGCGGCAGGTAGATAAGGCGGTTGCCGTCTTCTGTGCAGTGGTCGCGCAACGCTTCGTCTATTTCTAACTCTGCACAAATAGCACGTTGCACCAT--CCACGCGTCGTTAGAGTTAAACGGCGTGCGAGCTGGAACCAGAACGCGGAAAGCGTAATCTCCAT-----------------TTTTACATGCGTGCT--------GATGCGATGCCGTTGTGTGCAGAATATTGAAGAACGGCGCGTTCTTGAATTTGCGTGTCAG-----------------GTCGCGGTACTGAGTACGGTTGAGATGGTCGAAATCGAACTTAACCACACTGTCTTCCAGGATAGCGTTTTTACGGCGACCACCAACAGGCGCAATAGCTTTCTGTTTAATCTTGGCAGCGTCGTACTCTTCCTTAGTCCATGACGGGTCCACGGATAAACGCTTCGATGTATCGCAGACATACTCGACAAACTGCTCCAGCGGCATTTCACGCGC-------------------TACAGGGTTTTTATCG--AATGTGTTACGCAGCGTTGCAAAAACAATATTCATTTCTTTTTCTCCGCACGTTCTAAGGCTT---------CCTGCATACGGCGCATTGCGCGG-----TTCATCTTTACCGGCGCGAAGAAATCGGCGCCGTGTTTCTGTCGGCGCAGCTGTGGAACTATTAACTTCGTC----------------------------------------ATTGTATAATCCTTGTGCTTACTTTGATGATTT----------GTGCTTT-GGCCCCGACGTTC-TTGCGTTGGGGTTTCTTTTTA-----------------------CCGT---TTAGCCAACCCTTCCAGCAAATTTTTATACTCTTCAAAATATTCCTCGACCAAATCATCGCCGAAATAGAAGTCG----ATATACTCGAGATTATCTCTTACGTTAAGCGATGCCGACATGGTGCTTAGTTGGCGT----------------AAGCTAATTAGCTTCATTTCTGTTTCTACGCAGAAAGGCCGGTAGGTATCAAGATGGCAAGAGATAT----TGAAGCATAAAGCGAACTCTCCGGCCACGGAGTGAACCATATACACTTCGTTTTCTGCTTTATTGTGGAAAATTACGCCTT-----------------------TC-----ATTTCACGTTCTCCTTAATCCATGCTTCGACTTT-----------------------ATTACGGTCAAATGTTCCCGGTAAACGGCGG----------CCCATAACCTTAATACAGCAGTCAGGGAATTTGCCGCTGCGCAACCAGTTATTAATGGTCTGACGTGTCAC---CCCGATACGCTCGGCTACCTCATTCTGTGTCATGTAATGT------------TGCATTTTTATATCCCCTGTTTGTTTAGTGAAACCGAGTATAGGATAGC---------------------GGGAATGTAAAAGCAACCA---------ATCCCTGCAATATTTAATCTTTACAAAAAA---------GTTATTGAAAGTTCTTGACACAT----GTTTGTATAATGGTTTTGGGACTTG-----------TATATATTACGGAGTTGACGAACCCTCCCCGAGGGATTCGTCAACCCCTCCCAGACAG---------------CTGAGATGCTTGCCTTGTGGTTTAAGGATAAGTGTATC----TAAATCTCAT--TTAA----------------------------------------AGAAGTAACCCGCTGAAATATCTAC-----------TGTTTCTTAATGTGCCGTAGATTCGCAACCGTAAA---------------AATGTAACGATTATTGGGCAGG-CTTAAGGCCTGCCCTTTAGTTAC-CAAGTAATAAGAATAAAGGCACAACC--------------------------------CTACCT-------------GAAGAATCACA--------------------------------ACGGCAA---CGTAACT---------------------------AATATCTTGCACACCCCAACATAATAGGATACTATTCACTTATCGAAACG---------------------------------------------------------------------------------------------------------------------------------------------------------------------------------------------------------------------------------------------AGACGGAGGAGTGATGGTTATGTTTAAGAAGGGTCAGTTAGTAAAAACTATATACGGTAGCT-----TAGGTATTA---------TTGAAAAGAAATCGACAGTGTATCGAAGTT---------------CTTATGTCGTTAGCTTAC-----TAAGGGAGCACG----G------GTTAAGTTCCGCGGCGTATTACCAAGAGTATGAAATGAAGCTCATCGGCAACAATTTTAAATTCAAAGG--------GGCGAAGTGATGG---------AAGAATTAC-----------CTCAATGCGAACGCCAGTTCATTAGCG------------GGTTTATTCCCGTAA----AT--AATTTCAACATTTCTGAATT----GCTGGAACTAAGAGAAAATGGC---------------GCTTTGTGGGTGTGTAACGCCAGAGACGTAA-CAAAGGCCAGGGTATGGAACTTTAGCA-----------------TACTGCGTCGCCCTAATAAGTCAG----------GTGCAGGTGTGGTAACGATGGACTTGCTACAGCGTAAGGGCAAAT--------TGTTTATGAGA----ACGGCATCGAATCATGATGCTCGTGCCGACGACTCTGAGGGAGGTTGCCGTCAATGAGAAT----------------TC--GAATAACT----------------------------------GATGTCGATTATGTGCTGCCGCCA------------------------------GGGTATGGCGACCATTCTTTGCGCCACTT--------------------------------------------------------------------------------------------------------------------------------------------------------------------TGGAGTTTCGGTAGGCGATGAGTT------------TGA---GGTTACGTCCAGTAA----TGATTACGGATGTACAGTCGAACATTGCGGAGAGGAACTGTAC-----------------GTGCGTAGACGTGAATGTGAGGT-----------------TCTGG-GGGCTAAGTTATGAGAGAAGCATTCGAACGGTGGGCCGTCGTCGAGGGTCTGCCGGTTAACAAGGGTTCGAAGAAAGAGTACCTGAACGTTAAGACGCGTCTCGCATGGCGGGCGTGGAAAGCTGGTGTGCAATCCTTGATTGAAAGAGGTGTGAGGTATGGGTGAGTGGATTAAGTGTAGTGAGATGCTGCCGGGTAATGGGTGTACGG---ATAA-----------------------------------------------------------------------AGAGTTCCTGGTGT-AT------------------------GAAACGTTAA-------ATAACGCAGTTCA----------ACACGAT--------TATTACATCGTTCCTGATGACGGGA---------------GAAAGCCTTTCTGGAATCACTACGATAAGTAC------------GTGA-----CGCA-CTGGATGCCGTTACCCGAGCCGCCAGAAGTGTGATGT----------------TCAATAGTTTGGGATTTTACTGAGTGACTTACGCTGCTACACAGCAGCGTATCATTTTTCTCA-TTTTTGTTCTA----------TTTCACCAAACGCAACAATCGAAGCGACTATTGCAGGAGATGCAACAATA---------------------------------------------------------------------------------------------------------------------------------------------------------------------------------------------------------------------------------------------------------------CAAACACCAATAAAATTTACTTGCACACTAAGATAGAATAGGCTACTATTCATTTACACAAACTAGAGGAGAGACAGAG-----------------------------------------GATGAAAGA-------------TTATAGCGAAGTGACTTTAGGCGAGTTGCAGGACGAGTATGAAGATAT---------------------GCTCTACCCGTTCATCTGCGACGGAGATTACAACGGCG------TCTATAACGGAGTGGGTGAAGAATA------------------------------------TGAATACTAAAAACGA-------------------------------------------------------------------------------GCATTTGATTAAAGTTAC-CCCGGTATGGTCGGCGTGGGTTATCACCCCCGACGGAAAGCACGTACCGAAATTTGTGTTCACTGATGAGAAAGTTGCGCGTGAGTGGCTTCGT-----------------------------GCAGGC-----------AAGAAAGGTGAACGCGGCGTCATGAAGGTTGGGTTAGTAGGAGACGTAGT-----------------------------------------------------------------------------------------------------------------------------------------------------------------------------------------------------------------------------------------------------------------------------------------------ATGAGTAACAAAAACGA---AGTATTCGAGTACCTGAT----------TGACCAACTACGGCAGCAGGTA-------------------------------------------------------------------------------------------------------------------------A-----ATAAGAAA---------------------GATGTCACA-------------------------------------TCTTTCAATGT---------------------------------------------------------------GTCTGTGCGGAT----------------------------------------ATCCGACCTTGATGAGGTCA----------------------------------AGCAGGTAATTCACAACCTACA------------------------------------------------------------------------------------------------------GCAGCATATCGCCG------------------------------------------------------------GTAAGGATGACGAAATACGGG-----------------------------------------------------------------CGCTGAAAGACAGTT-----------------------------------------------------------------------------------------------------------------------------------------------------------------------------------------------------------------------------------------------------TA-------CGGCAGCA----------------GGTAA------------------------------------------------------ATAACAGCCAGATGCACCTGGCGGCATCAGAAACGTTTTACTCGATGGAGGCGTGCCCGTCAGCGGCACGCGCCGCTGAGAACGCGCACTTTCTGTTTCAGGGTGACAAGCCCAACGATTCAGAGGTACGCGCTATCTGCTCACCTAAGCGACTTGGAAAACAGGAGAAATAA----CATGGTACAGAGATATT------------CTAAGTATGGGTCCGACAACCATTTC---------------ATTGACCGCCACGGGAAGTGGGTTAAGTTTGAGGACTACCAGAATCTTGACCTAAA------------------------------------------------------GCTGTTGGAAGTT---------------------------------------------------------------GAAGCCGAGTTACAGAAATACAAGGACCAGTTCCTGGATTACGTCGAGTGCG-CGAACTGTGGGTCAGTTACACATGTGGGAGGGGTGGAGTA-------------------------------------------------------------------------------------------------------------------------------ATGGTACAGAGATATGAGGTAAAAGCGTGGGGCCTGCCAGAGCC---------------TGAGATGGCTGAGTACGCAT------------ACGGCGATTATGTAGAGTACGAC--------AGCTATAAGGAACTGGACGACTATTACCAGGAACGTCTAGCCGACGCCGACAAGGAAATAGAAGGGCTTGTGTCGAGACTGGCAGAAGTAAACGCCGAGCTACAGAAATACAAAGACCAGTACCCTGATTACGTCGAGTGCGCGAACTGCAGGTCAGTTACACATGTGGAGGGGGTGGAGTGATGGTTATACGCTACGATTTAACAGAAGACTGCGCGAGTGGCGTGGTAGATATAACGCCTGTTCCGGACTCTCATGAAGGGCGTTATGTAAGTTACGAAGACTACGCGAAACTCGAAGCCGAACTCAACGATATACTCGATATGTTAGTTAAGCTGGACAACGACCTGGGTTACGGCGTAATACCGGACGAATATGCATACGATAGAGTAGGT-GAGATTCTGGAGAAGTATC----------------------GCAATGAGCCTTGCAACTGACATCCTGAAACGAAGCGG------CCTTGCGCCGCTGTCACCGAGAGCGAAGACACGTATACACAAGCGTCGCCGTAACG---TGCTGTACCCAGAGATACAAGAACGGCGTAAAGC-----------------TATCCGCGCCTGTGGATTCCA---------------------------------------------------------------GAACGGAAAGGCCGTGAATCTCGGTGAGTTTAAAACA--------------------------------------------------------AAGGAACGCGCAGCTATCGCGAACCGGCTATTTAATTACTGGAAATCGCTGGGGTACGATGATATTCCGACGAAACCACAGAGACGACAATACATCTGGAGACA---TAAATGACTACTATCGCGTTTGACGGAAAGACAATGGCCTGTGATACCCGTGTTGTGTGCGGGAGTAACTGTTACAACACAGACACAAAGATATACGAGAACGAATTTGTTGTTATTGGGGCGGCTGGCGATGCAGGGGTTGGTATCCTTTTAGTGGAGGACGATAGTATTTTAGTGCCTAAGCACTACGATTTTGATTTCTCTGCCTTGGTGTGGGTTAAAGACATCGAAACGTTGTGTAGGGTGGAGTTCTATAAATCTTGGGATTGTGCTCTTAGTTTGGTTATTCAGATTGCGGACAGCTTTTCCGCCGTTGGTTCAGGCGCCCCTTATGCCCTAGCGGCTATGGAATGTGGGTATTCGGCGCAAGGTGGTGTAGCAGTTGCATCGAAGTTCGACCCTGACACCGGCGGCAAGATTATTACCAAACAACTATTAGGATAATTCCTAACCGTGCTATCCTCCAGTTACTGCATACTTAATACGCACCT-----------------------------------------------------------------------------------------------------------------------------------------------------------------------------------------------------------------------------------------------------------------------------------------------------------GGAGG--ATTCATCTTG-----GATAAATTTACTGAAACAGTGACTGGGTGGCTTCTGGCAGCCGCACTAGCTGGTGGGGTAATCGGACTACGACAACATAAGTCCGCTATTTCCGGCCCTATCGACGGATTCTGCTTTATTGCAACTGGCTTCACTTGCGCCGTATTTGGCGCGCCTCTCGCCGCTCAATGGTTCGGTATTACCGGAGAGCGCGAGATAGCT-GGCCTCGGATTCATCATCGCAATTCTCTGGATGCCCATCTATTCCCGTCT--------------CTCCGGTATCGTCGCCGGAGAATACATCGCACGTCGAGGAGGCACAGATGAATGAATTAT---TCTGGTTCGGCGGTATGCTGGCAATCGGAGGCACATCGCTGTTTAATGTATATCACCCCAGCGTGGATGACGGGCTATTCGGGCGTGTGCTCTATATCCTGACTGCTATTGTCTGCGCCGCCGGATGTATTCACCTGTTGCAGGGCAGCATGTCACCAACGCTGCCTGAGACGTTAATTACATTAGTTGCGCTGCGTCAGATTCGCCAGGCGTGGCT---------------------GTCGTACGGAGGACATAAGCGTGTCT---------------------------------------------------------------------------------------------------------------------------------------------------------------------------------------------------------------------------------------------------------------------------------------------------------------------------------------------------------------------------------------------------------------------------------------------------------------------------------------------------------------------------------------------CGAAACATTTCAGATAATGGGT--------------------------------------------------------------------------------------------------------------TGCATTTCACTGCCGCGTTCGAGGGGTTCCGCGGAACTGCGTATCGCGCTACGCCAAATGAGAAGTACCTGACTATTGGGTACGGTCATTATGGGCCAGACGTAACGCCAGGCAAGACCATCACCCCGGGACAAGGCCTCCTGTTACTGAATCGTGATATGGCTAAGGCCGTAGCTGCGGTTGACGCAGCGGCACACCATTCATTGACACAGGCACAGTTCGATGCAGTGTGCGACCTGGTATACAACGCAGGTGCTGGTGTGATTGCTGC--------------------------------------------------------------------------------------------------------TACTACCGGCACGGGTAAGGCACTGCGTTCTGGTGATATTGCAACGCTGCGGGCTAAGCTGACACTGTTCATCAACCAGAACGGC------------------AGACCGTTACTTGGTCTGCGCCGCCGTACTGCCGGTCGTCTGGCGCTGTTCGACGGTAAACCGTGGCAAGAGGCAGAGGCTATCGGGCGCGCGGTGAAA----------------------------------------------------------------------------------------------------------------------------------------------------------------------GGTTGACACCTGAGACTAATCCGACGATACTTAAAT--CACCTCCTGTTCCATACCTCTGCTCTCCAGTTTTATCCCGGCCCTG-ACCC-AGCCGGGA--TTTTTTTTATCTATTTTCTACGATGACTAGTTGACTATTACCGTAGACCCTATTATATTTACTCCATCGACAACGAGAA----------------------------------------------------------------------------------------------------------------------------------------------------------------------------------------------------------CGGGGTAGAGAGAG-AAATGATGACTAAG-ATTAAGCATACCG--ATAACTGGGGCGATTTCATGGAGATAGAGAAGTGCCGGGACGGGACATTACTTATAACTTGTACAGACGGAGATAGCGACGAATCGGTTAGTGTTAACGTGAGT---ATGGATGATTTTATGATTATTGTTGGGCAAGTGGCGTCT-------------------------------------------TTTTACGGA-----------------------------------GATGAT-----------AAATGAAAATCACA----GATACCGAAGCATTCAAAGACGCACAACTGATGGCGCGTATCGCCGTTAGTAACCTGAGCCGCAATATCCCTGCGGATGCGTTCTGGTTCGCTGCTATGCAGACACTGAAAGCAGCTTATGCAGGAGAGAAGA--------------------------------------------------------------------------------------------------------------------------------------------------------------------------------------------------------------AATGAAAGTTAAAGCCGCTAAAATTCTCTGGTTAGCCGCCCTTG-----------------ACTATGTCACAGAGG---------------------------GTAAAGTGTATGATGTATACAACCAGACAGCTACTGGTT-----------------TCGGTTATATAGA---CTCCGACGACGACTGCCATATTTTCATAGACTTTGGTAACGATGACGGTGATGGTTT--------------------------------------------------CCACGGCGT----------------------------TAAATGGGAGGTTGTAGAATGAGCGAACAAGGTCAAGTAAGCCAACCATTACGAGTAGGCCGTAAGGTGAGTCACACCCCGTTCCCGACACGCGAGGAACTGATGAAACGTAACAGTTTCCCTGGGCCGGACAAGAACAAGTATCTCAACCGCATGTGGGGAGAGCGTAAA--------------------------------------------------------------------------------------------------------------------------------------------------------------------------------------------------------------------------------------------AATGACTGACCGTGAATATGAAAAGATGATGGTAGAGGCCGT---------------TAACGGCGGCGTAGACATTAGCCACGTGATGTGCGTCCTGAATAATAAAATCGCGGTAGCCGAGCAAATGGTGGAGTCGCTTTATGAGACGCGCCGCGAACTGATTAACCGCTTCAACCTGAACAAAGGTGA-------------CAC----------------------------------------------------------CA-----------------------------------------------ATGCCTAAAATCACAATTGCATCGCTCGAGCGCCGTATTATGGTGCTTGAGTCGGAGAAACAGACGTTAGGCGGGCAACTGTCAATTAACGGTGAGTTTCAACTGGAGGCGTATAAAGAACTTCTAGAGGCGTTTAAAGAGCTACAAGCCATCGCGTCTG-----------------ACATAGAAAATATGATTGGATTGTTGCAATCCGG----------------GGAGTGGGCCGAACACTGCACTAAATCGGCGTTAGGAAAACGGCTTGAGACGGA---------GATTACTGACATGCTG------AGTTGTCTTGTTGAGGCGCCAGATGAGCGCGCCTGAGCCGGTAGTTATCGATGGCGTCCTGTGGAAACCTTACTCGGTTAACCACGTCGACGCCGATGGGAAGAAGTTCAGTTTCTAAATTTTTGCGATTAGCCGCGAGCACGCTGCGTGTGTAGTAGACGATATACGAGAAACGGCGTGGCTTGGCGATGAGATAGTGGGGTGAGAG------------------------------------------------------------------------------------------------------------------------------------------------------------------------------------------------------------------------------------------CATGAGTCTTGAGGTTGTTATAAGTCTGGT-------------TGGTCTTAGTTACTTCATTGGGCTATTGGTCGGTTTTCTGTGGGGTAGATACTAATG---------------------TTCAGCGACATCAACGCAGCAATCGA---AGAAGCAATCT--------------GGCGCCGTTACAACGGCGAGCAACAGCGTCACTTCTGCCTGGTGCAAC-GTGGTAACATG--GTCGCCGTGGTGCAGGACCGCGATAACAAATAT------------------------------------------CCGAATGCGATGTGGACAACGAGGAATTTCTTAGGA-----------------------------------------------------------------------------------------------------------------------------------------------------------------------------------------------TGATTACCAGCATTCCTAACCTGATTAAAGAATTTGGTACGATGGCGGAGACATGCCGACAAACCGGTATCAACGAAATGACGATTGCTAAGTACAGTAAAGACGTTGATTGTGAGCGCCACGTAATTTATAACAATCGTCTGATGACGCACGTTAAGACTAGCCCGGTGTTATTCACGCGCCGTGGTATCACTAAAACTGAGCAACGTATTGCTAAAGA------GGAGAGTGGAGAATGA-----------------AAAAGTTAACT-------ATCTACTGGAAAACAGGGGCTACGTCA---------------------------------------------------------------------------------------------------------------GAACTCGATGTT-------------------------------------------------------------TTCAGCGTAACGCAGTGTGAAAAGTTCTGGTATG-------------------------------------------------------------------------------CCGA---------AACATTCAACGGTGAAG--------------------------TGAG--------------------------------------AATACCAATCGCACTGGTAG-----------------------------------------------------ACGGCGGCGATAT---------AACAGAATAACCAACCC-------------------------------------------------------------------------------------------------------------------------------------------------------------------------------------------------------ACAAGCCCTCTACGGAGGGCTTTTCTGTACATCCCGCCCAATCCCCTTATATAATCCAT-TTAGACGCGTAGGGCGCGTCTG---------------------------------------
	Escherichia_virus_SonjaBuckley	GTGCGCTCTGATGGTCAGACGCATATGCAAGGGGATTCTATGAAGCTGAAACTTAAGCAGCCATCGCCAGAGGTGGTACAAGCTGCACATGAAGAAGCTGTTAGCGCAAACCGTCGCCGTAAACGACCGCGCGGTAAACAGAGCCTTTATCAATCATCCCGTAATTCTGCGGCATTGTGGGACCCGGACTACTGTGACGCGTTAATCGAGTTCTTCGACCGCACGTCGTGGGAGCTTGTGCCAAC---GTCTAAGGGTGACGAACGCCCACTGATTCAGGATAAGCCGCCGTCACTGGCCCGCTTCGCCTTACACATCGGCGTCACTATCCCTATTATTAAGCTTTGGCTGCGTGAGATTCCCGCATTTGCAGAAGCCTGGGAGACAGCACAGGCGCTGGAAGAGGCATACTTCACTGAAACGGGGGCCGCGGGCATCTCTGCTACGTTTGCCGCCGCGAAACTGGGCCT------GAATAAAACAGTTG---TCGCCGAAGAAGTA------------------------CGCGACGAGCCAAT---CAGCGAAGT------AACAATTAAGGTGGTGTCCGGTGAACGTTAATATCACGGCAA-CGGAGCCGCAAGGCGCGTTTCTCGGTATGC-ATTGCAAGTTTCCGGCATTCGTAGCTGGCTTCGGTACGGGTAAATCCGAAGTTATGTGCAACTCTGCACTACT----------CGACAGCATGGAAGGTGGTAGC--GATTCTATCATCGCCATGTATGAGCCGACTTATGACCTGGTGCGCCTCATCCTTGCACCGCGTATGGAAG-AA------AAGCTCACCGACTGGGGTATCCGGTACAAATACAACAAGTCTGACAAC--ATAATCTATACGTCTTCCGGACA------ATTTGGGG-------ATT-------TTGTTCTGCGTACACTTGATAATCCAGCACGAATCGTTGGCTACGAATCGTTTCGTGCGAAAATCGACGAGTTGGACACCCTTAACATGGAGCACGCCGAGCACGCGTGGAACAAAGTCATCGCCCGTAACCGCCAGTTGCCGCGGACATATAAACCTATTACACCGAAACCTGCTAATACCGTTTCCGTGTTCACTACCCCGGAAGGATTCCGTTTCGTACATGACCGCTGGGTAGTCAAAAAGAATCCAGGCTACGAGATGATTCAGGCGTCCACCCTGTCTAACCC---GTTCCTGCCAGAAGATTATGTGCAGTCGTTACGCGACACATACCCAGGTCAGTTGATTGACGCCTACATCAACGGCGAGTTCGTCAACCTGACGGCGGGGACTGTCTATTACGCCTATGACCGCAGGAAAAACAGCAGCCGCGAAACAATAAAACCAGGCGAGACTCTGTATATCGGGCAGGACTTTAACGTAGGCCACATGGCTAGTACAGTTTACGTGCAACGTGGCAAAGTCTGGCATGCAGTCGCCGAGTTGGTGGATATGTTCGATACGCCCGATGTGGTGAGAGCCGTAACAGAGCGCTGGAAAAGTAAGGGCCACTATATCGTTATGTACCCCGACGCAAGCGGTAAAAACCGTAAAAGTAACAACGCCAGCACATCTGATATTGCCCAGTTACAGCAGGCCGGCTTCGAAGTGCGCGCTAAATCGACAAACCCACAGGTTAAAGACCGCGTAGCGGCGATGAATAAGGCGCTTGAATCTGGTATGGTCATGATTAATGAGCAGGCTTGCCCGGTTACCGCGCGATGCCTGGAGCAACAGGCTTACGACAAGAACGGCGAACCGGATAAATCGGGTGGTGTGGACCACCAGAATGACGGGACCACATATCCCATC----------------------------------------------------------------------------------------------------------------------------------------------------------------------------------------------------------------------------------------------------------------------------------------------------------------------------------------------------------------------------------------------------------------------------------------------------------------------------------------------------------------------------------------------------------------GCGTATGAAATGCCGATTCGCAAACCAGTTATTAACGTCCCGGTGACTTTCGCACTTTAAG---------------------------------------------------------------------------------------------------------------------------------------------------------------------------------------------------------------------------------------------------------------------------------------------------------------------------------------------------------------------------------------------------------------------------------------------------------------------------------------------------------------------------------------------------------------------------------------------------------------AGGATTATTCA-------------------------------------------------------------------------------------------------------------------------------------------------------------------------------------------------------------------------------------------------------------------------------------------------------------------------------------------------------------------------------------------------------------------------------------------------------------------------------------------------------------------------------------------------------------------------------------------------------------------------------------------------------------------------------------------------------------------------------------------------------------------------------------------------------------------------------------------------------------------------------------------------------------------------------------------------------------------------------ATGTT-----AACTATGAAC---GGTCAGAATCAGGGTGTTAAGACAAAACACCGGGAATGGCTGCATCACTTCGATAAATGGCAGAAGGTGCGCCACGCGCTGGAAGGTGACCTTATCCGCTATCTGCGCAACGTCGGGAAGAACGAGCCTGACCCTACCTACGCGGCACAGCGCCAGGAAGAATATGAGAATGGTGCTATCTGCTACAACTTCACTAAACGTACCCTTGCGGGGATGGTGGGGTCGGTGATGCGCAAAGACCCTGAACAGATTATCCCGCCTGAACTGGAGTACCTGTTACGTAATGCAGACGGTTCAGGTGTCGGTCTGTGGCAGCACGCGCAGGACACGCTGATGGAGATTGACTCGGTAGGCCGTGGCGGGTTGCTGGTGGACGCGCCGGAGACAGCTGCGGCAACGGCAGCCGAACAGAACGCGGGGTTACTAAACCCGGTCATTGCATTCTACACTGCTGAGAACATCATCAACTGGCGACTGACCCGCATCGGCTCAGTGAACCGTGTGACGATGGTCGTGTTACGTGAGGTGTGGGAATACTCAGAACCAAGTGCAGAGTTCGAAACAAAGTTCGGTGAACAATACCGCGTTCTCGATTT---GATTGACGGGCGCTACCGCCAGCGAATCTATCGCTTCGATGCCGAAGGTG---GCGCACAGGATGAAGTAATCGAAATCTTCCCGGAACTCGGCGAACAGTTGCGCGGTAAAATCCCGTTCACGTTCATTGGCGCAAGCAACAACGACGCCACTATAGACGATGCGCCTTTACTGCCGTTAGCTGAGCTAAATATAGGACACTTCAGAAATTCGGCCGATGTGGAAGAGGCCAGCTTTATAGTAGGTCAACCGACACTGTTCATTGCCCCCGGCGAGAACATGAGCATGGAGCAGTGGAAAGAAGCCAACCCACACGGCATACGCATGGGGTCGCGTTCAGGCCACAACATCGGCTCCGGCGGAAATGCGTTTCTGGTTCAGGCGGCGGAAACTAACCTCGCCAAACAGAATATGCTGGATAAAGAGAATCAGGCCATCCAGATTGGCGCGCAGCTTATCACCCCGACGCAGCAAATCACCGCGGAATCGGCCCGCCTGCAACGCGGCGCCGACACGTCAGTCATGGCAACAATAGCACGTAATGTAAGCATGGCGTATACCGATGCGTTGCGCTGGGTTGCGGGTATGCTTGGGCTTAGTGAAGATACTGAGATTGAGTTCAAGCTGAATATGGAATTCTTCCTGCAACCTATGACAGCTCAGGACCGCGCTCAGTGGATGGCGGATATTAACGCTGGCCTGCTACCCGCCACCGCTTACTATGCTGCGTTGCGCAAGGCAGGTGTGACTGACTGGACAGATGAGGACATTCAGAACGCTATTGAAGACGCACCTCTGCCGTTGGGTTCTGTTGCTCAGGTAGCGGGAGAGATTCCGCAGTCGGCGCAGCAACAGGA--------------------------------------------------------------------------------------------------------------------CACCAC---------------------------------------------------------------------------------------------------------------------------------------------------------------------------------------------------------------------------------------------------------------------------------------------------------------------------------------------------------------------------------------------------------------------------------------------------------------------------------------------------------------------------------------------------------------------------------------------------------------------------------------------------------------------------------------------------------------------------------------------------------------------------------------------------------------------------------------------------------------------------------------------------------------------------------------------------------------------------------------------------------------------------------------------------------------------------------------------------------------------------------------------------------------------------------------------------------------------------------------------------------------------------------------------TCAGCAGTAAGTTCACC--------------------------------------------------------------------------------------TATAGCCCCGAA-----------------------------------------------------------------------AGGGGCTTTCTT------------------------------------------------------------------------------------------------------------------------------------------------------------------------------------------------------------------------------------------------------------------------------------------------------------------------------------ATAGTATGCTAT---------TAACTTTAGCGCCACAGGGTTGATC----------------------------------------------------------------------------------------------------------TATGAGCTTACTTACATCCCTAATCAGCCATCAGATATGGCTGCAACGCACCGCATCCGGTGAGGTGAAAGACCTCACGCCGTTCATTCAGGAGATAAGGGATGAAATCAAACGGCAGGTGCTGTTATTCGGTGACGACGGTCGCAGCACTGCGCGACTGAATAAACTGTTACGCGACCTGGAAGAAGCACTAACCGGTATTACGGGTGACTGGCAAACAAAGCTAACAGACGACCTTAAGGAACTGGCGGCGTACGAGGCTGAGTGGAACGTAAAGACACTGACCGCCAACGTAGACGCGGAATTTGTTACGCCTACCGCTGAGCAGGTATGGGCCGCTGCCGAGTTTCAACCATTATCATTGAGCGACAAGCCCGTTGATTTCACCAAGCTGATGTCTGGATGGGGCGAAACGGAAGTAGCACGTCTTGTAACTGGAGTTAAGATGGGCTTTGTGCAAGGTCAAACCACACGGCAGATTGTTAAGAATGTTGTTGGCGCTGGTGGACTAGCCGACATCTCAGAACGTAACGCGACTACGGTAATCCGCACCGCGCTGTCCCACGTATCCAACGAGGCCCGTAACGAGACGTACCGCCAGAACGACGACATCATCGAGAAGTACGAGTGGGTGTCAACGCTTGACAGCCGCACCAGTACGATTTGCAGGGTCAGAGACGGGATGACGTGGGAAATTGGTAAGGGGCCGATGCCCCCAGCCCATCCGAACTG-------------------------------------------------------CCGGTCGTGCACGGCTC------------CGGTAATCAGTTCC--------------------------------------------------------GAGTTCGACTTCCTCGATAAAGGCGCAAAACGCGCG----------------------------------------------------------------------------------------------------------------------------------------------------------------------------------------------------------------------------------------------------------------------------------------------------------------------------------------------------------------------------------------------------------------------------------------------------------------------------------------------------------------------------------------------------------------------------------------------------------------------------------------------------------------------------------------------------------------------------------------------------------------------------------------------------------------------------GCTAAAGGCGCGGAAGGTGGCAC------TCAGGTAAGCGCAGACACCACTTACTACGAGTTCCTTAAACAACAACCGGCGTGGTTTCAGGACCAGGCGCTCGGCCCGGTGCGAGGTAAGATTTTCCGTAACAGCGGTATATCGCCGGAAGAGTTTCGCGTAATATCTGTAGATGGTTTCGGGAATCCGCTCACGCTTAAGCAGATGGCGGAACTCGATAAACGTGTTGCTGATTATCT-------------------------------------------------------------------------------------------------------------------------------------------------------------------------------------------------------------------------------------------------------------------------------------------------------------------------------------------------------------------------------------------------------------------------------------------------------------------------------------------------------------------------------------------------------------------------------------------------------------------------------------------------------------------------------------------------------------------------------------------------------------------------------------------------------------------------------GAAAGGGGAATAA-TGATGGGCTTTTTCAAAGTAACTGACGTACCGTCTCGTCGCGTAGTCCAGTACGCCCGCGTGTCTGGCTCTGGCGAGAACGTGGTATTTATTGAGGACGAAAGTGTACTCGGTACACCGGTAGATGATATGCCGTTTGCAGATAAAACCGGTATTGCGTTGCCCGCCGCCGGTATGCTTTATGAAATTCCGTATCTGGCGGACGCTGGCGACGTGTATTTCTCTGCGCAACCGCAGGACGCTGAACTGGCGGGCGGCAGCGCAACCATCACTGTCGAGGTTAAGGCAGGCAAAGCGCCGTATTCTCTGACCTGGTACAAAGACGGTAAGGAAGTGGTGAATGCGCCTGAGGAGGCTCTGTCTCTGACGGTTAATGCGGTCGGCGAATACTTCGTTAAAGTTACTGATGCCGATGGAGTAGAGGCGGTAAGCAAAGCGGCGAAGGTTACTAAGCCAGAATGATAAAAGGCCCCATTATGGGGCCTTAGTTTTCAACG------------------------------------------------------------------------------------------------------------------------------------GAATCTTGTGTTTAAATCCTGCTCATGGACAACCCTCAG---AACAGTGTCATAATCC-----------------------------------------CCGTATCTTCCAGGTTCAAATAT-ATCTAATGC---------------CTTGTAAG-------------------------------------------CAGACATTGC-------------GTCAGGGAAAACCTGCAGAACCTT----------------------------------------------------TTTAACCCGG-------------------------------------------------------CACAAGTCACCGTCGAACTCTTCATC------------------------------------------------------------------------------------------------GAACTCTTGAACTACT---------TCGCAAA---------------------------------------------------------------------------------------------------T---------------------------------------------------TGCATACATTTT---------------------------------------------------------TCACCTCCT----------------------------------------------GTTTAAGTTAACTGAATAGTACCCTATTATATTGGGGTGTGCAAACTATTTATTTACGTATTCCAGTTATTCCT-CGAATTGTAAATGTTGGAATAAACTATTCGAATAGTTGACTTTTCACTAAAAATATGATAAGCTCCACCTGAGCTTGTGAAGTATGAACAAGCGACCGCGGCGCGGGCAGGTAACGGAGCGGGACGTAA-GTCCTGAGTGCAGTTACGCTGACGCGTTCGGAAGGGCCATACTCTATTGCTTGTGT-AAAAAGTAACTGGTTTACTGAGATTACGCCGTTTCTATGTTTAAATGATAAGGACTAGCGCCCCGCTTTATGGCGGGGCTTTACTTATCGAGAAAGGGGAAAC-ATGAATCTTAAAGCAACTGTCGTAGCAGGAGCATGTTTCATCAT------CCTGGTTTACGCACACGGCATCTACCAGTATCGCAGCGGATGGAACGAAGGCCGGGCTAATCTCGTTTCGCAGCAACAGCAGAAAGCACAGGCTGAGTTAGCGAAGAAAACACAACGGCAGCAGCAGGATGAATCGAAGGCCGCCGCCGCTGACAACGAAGGCAAGACGAAATCAGAGGTGATTACCCGTGAAGTCGTTAAGTACATTAAAACGCCTGGTCGCAGCGTGTGCACTTTTGACCCTGAGCGCGTGCAGCTCAAGTCCCGCGCCGTCGCCAACGCCAATTCCATCCCCGGATACGACGATGATGCAGCCGCCGTGCAAACTGGCGCAGCCAAGTAGCGACGCTGATGAGGATTTGGCCGTCGACGTTCAGAATGCTGAATGCGTACGGCAACTGAGACTGAAAGTGTTCATGTTGCAGGATTACGTGAGGAATATTCTGGAATAGTTGCCTTGCATGTTGGAATAATTTATTCTTGACATGTAAAT-CCGGGTGGCCCGGATTCC-AACGTCCAGGGGACATACTGACTATGAATCGTTTTTTACGTTATCCGTTCCAGGAAGAAGCTGGAGCAGAAGAT-----AAAGCTGGTGGCGGTGACGCTCCTAAAATGTTCACCGCTGAAGAAGTTCAGGCGCTGATTGAGAAAGAAGTTGCCGGGCTTAAGGCTAATCAGGAAGCATTGTTGGCGGAGAAGAAAGAAGCCGCTCGCAAAGCAAAAGAGGCCGAAGAAGAACGGCAGCGCGCGCACCAGGAGGCGTTAAAAGCCGCTGGTAAGATGGATGAGTTCGAAAAGACGATTCGTAGCCAGTACGACCCTGTGTTAGCCGAGAAAGACGGTCGCATCTCCAGAATGGCAGAGCGTATCCTCGGCAGCGAACGTAAAGCGGTGCTAGGCTCTTTCGCGGGTGACTTTATTACCCCAGAAGCAGTGGACATTCTTGCGCCGTTCGTTAAGACTGAGTTCGAAGGCGATGATGTGGTTACTAAGTTTGTTGGTGCAGACGGTAACGTAATCACGACTGACCCGGAACAGTTCCGCAAATACCTGCGCGAACACAAGGCGTTTTCGCATTTGATCAAAGCAAATGCAGCTTCCGGCGGCGGGGCTTCCGGTAGCAAAGG------CGGCGGGGCCGCACCAGCGTTTAAAGACATGAGTGAAGCAGAGCGTTTAGCCCTGTATAAATCGAACCCTGCCGAATTTGAACGGCAACTTAAAGCCCTGAGGAAAT-AATAATGGCAATTACCACTATCGGCGATATCGTAACTGGCAACATCCCGGTCCTGGCGTCTTATATGACCGAGGACCCGGTAGAAAAAACCGCGTTCTTCCAGTCTGGTATTCTGACCCCGACCCCGTACGCTGCCGAGATTGCCCGCGGCCCGTCCAACGTCGCTAATATTCCTTTCTGGAAAGCGATTGATACCTCTATCGAGCCGAACTACTCGAACGACGTATACCAGGACATCGCCACCCCGCGTAACGTGCAGACCGGCGAGATGATGGCGCGCGTTGCGTACCTGAACGAAGGTTTCGGTCAGGCGGATTTGACCGTTGAACTGACCAGCCAGAACCCGCTGCAATCCGTAGCGTCA-CGTCTGGATAACTTCTGGCAGCGTCAGGCACAACGCCGTCTGATTGCTACCGCG-CTCGGGCTGTACAATGACAACGTAGCCGCTACCGACGCATACCACGAGCAGAATGACATGGTAATCGACGTGTCTGCTACTCT------GGGCTTCGATGCGGGCGCGTTCATCGACGCTACCCAGACTATGGGCGATGCTCTGATGGGCAACGGCGGTGAAGTGCTGGGGGCTATCGCGATGCATAGCTTCGTTTATGCGCAGGCACGTAAGCAGCAGCTTATCGACTTCATCCGTGACGCGGACAACAACACCATGTTCGCCACCTACCAGGGCTACCGCGTGATTGTTGACGACAGCATGACCGTAGTCGGCACTGACCAGACCCGTAAGTTCATCTCTATTATCTTCGGTAACGGCGCTATCGGTTACGGTGAAGGTTCTCCGTCCAACCCGCTGGAATACGAGCGCGAAGCGTCTCGCGGTAATGGTGGTGGCGTTGAAACCCTGTGGACCCGTAAGACCTGGTTGCTGCACCCACTGGGCTACAGCTTCACCAGCGCAGTAATCACCGG----CAACGGCACCGAGACTACCTCGCGCTCTGCTTCCTGGCAGGACCTGGCGAACGCCTCCAACTGGAACCGTGTTGTTGAACGTAAGCACGTACCGATCGCCTTCCTGGTAACTGGTGTCAGGTCTTAAGGTTAAGCTATAATCGAGAGGGACTTCGGTCCCTCTTTTCATTTACTAAGAGGATT-CCTAT-----------------------------------------------------------------------------------------------------------------------------------------------------------------------------------------------------------------------------------------------------------------------------------------------------------------------------------------------------------------------------------------------------------ATGGCAGACGTATTGAAGCGGCGCATCACCGGCGTCTCCGCTGACGCCCCAGGTGCT---------AAGATTGACATGGCGACTATTTCTCCTGCGTCTTTTTCTACCCCACTTAACGCTACTACCGAGGTTACCGCTCCCGCCGCATTGACTCTCACTGTTGCGGTAACTGGTGGTCTGGCCCCTTATTCCTACCAGTGGTATAAGAATAACAACGCCATCGCAGGCGCTACCGAGGCTACGTACACCAAGGCCACTACTGTTGCTACTACCGACTCCGGTACGTATAAAGTGGTTGTTCACGATGCGTATGGTAATATTATCTCCAGCAGCACTGTAGCAACTGTGTCTTAATACAGCGGCCCTTCGGGGCCGTAATAAGGAAAGG-------------------------------------------------------------------------------------------------------------------------------------------------------------------------------------------------------------------------------------------------------------------------------------------------------------------------------------------------------------------------------------------------TCATGGCAGATAATTATGTAATCCGCGAAAAGTACACCCACGTTGATATTTTAGACGGTCAGGTGATGCCTGTTCGCGGTGTGGTAGAAGCGGATGAACTGGTTGCGACTCAACCGGACAACGAAGAAGCGCACAACAACGGCGGTG-------------------------------------------------------------------------------------------------------------------------------------------------------------------------------------------------------------------------------------------------------------------------------------------------------------------------GTACTA-------------------------------------------------------------------------------------------------------------------------------------------------------------------------------------------------------------------------------------------------------------------------------------AGCGTCGC-----------------------------------------------------------------------------------------------------------------------------------------------------CGCC-----------------------------------------------GTAAGTCAG----------------------AGGAATAATTTATGCCGC------------------------------------------------------------------------------------------------------------------------------------TAATCGTGGAAGATGGGTCAATAGTACCTAATGCTGACAGTTACATTAGTCTGGCTGACGCCCGCGCGTTAGCGGCTAATTATGGTCTGGAGCTACCTGCAGACGATACCGCCGCAGAGGTGGCCCTGCGCAACGGTGCTACTTATGTCGGGCTTGCAGAGCCGCGGATGTGCGGTCGTCGGGTGTCCGCCGAACAGTCTCTGGCGTATCCCCGTACCGGGGTAACGTTAAACGGATTCCCGGTAGCGGATAATGTTATTCCGAAACAGGTGATTCTTGCGCAGGTAGTCGCCGCCGTTACGTACGGCTCCGGTACTGAGGTGCGGGCTAACTCGGACGGTCGTTCCGTGCAGACTGAGCGCGTAGAAGGCGCAGTGACCGTGACCTACTTCAACAACGGCAGCAGTGGCGCCACAACCGCGATTACCGCTGCGGACGACGCCTTACGCCCGTTACTGTGTGGTGGTCTTAACAACGGCTTCTCATTTAATGTGTACCGGGGTTAAAAATGGCGAAGACTAAATCAGAGATGTTTACTCTTATCGGCGCAAACCTCCCCGATAACACTACCGGGCTTATTACCCCAGCAGCGTTGCGCGAGGTAATGACACAGATGGCTGACTCACCTATTTACGCCACTCCAGGTGTTAAAGAGGTTGAAGTTCTCCGTGCCGCGTCTACGGTAACCCAAGCGCCTACCGCGGTAGATACGGCATTGCAGTTAACTTTCGGTGCAGCTCAGGGTAGTGCATCCGACCCGGTAATGATTAATGCTGCGGGGCTGGTTACATTCAACACCGCCGGTAACTACGCCGTTCGCATCAAGTTACAGGCAGGCCGCACAGGTGCCAGCGGAACGTCTATCCTGTTATCGCGCATTCTTCTTAACGGAGCTCAATACGGCTCACCAGCTGCCACGAAACTGGTAAGCGCCGATGTAA-CAATCCCGATTGAATCCCGCGTCGTTATTAACCCAGCCGCAGGCCAGACGTTTGCCGTTCAGATTATGCGGGATAGCGTCGGAACTAACTTCGGTGGTGTATACCCGCAAGTAGCTACCGTAACCGCATGGGGTACAGCACCGTCAGCGTTACTGGTTATTTCGGGACTGGAGGCTGCGTAATGG---------AGGTTAAAAAACGCCTA---GTAATAAAACGTAGTTACGGTT------------------------------------------------------------ATAAGAAGCGGTTGTCTGAT----------------------------------------------------------------------------------------------------------------------------------------GCAAGTAAGGAATTAGCCAACATTCTTTCGACCAAGAGAGGGTTA--------------------GAATGAGCACCGCTTTCAGTAAACGTATGCAAGGCGTAGGCACACGCCTGCTAACCAAGTTCGGCAGCACGGTATCTCTCGTCCGCGCTGGCTCGAAAGTGTGGGATGAAGTTCTCGGTGAATACGTCTGGTCTGCGGATGAAGTGTTGCCGTTGAAGGCTGTTCCGGTTCCGGTAAACGCGGGACTGGTAAACGGTACGACGATTCAGGCTGGCGACATGATTGTTAAAGCGGATTGCAGCGTCGTTCCGAAGATGGAAGACAAAGTGCAATTCGGTGGCGAGCAGTGGTCTGTCGTAGCCATTGAGAAGAAGATGGTTAACGATGATGTCGTGGCATACTTTATTCAGGTGAGAAAATGAGTTTCGCGCTTGATGTCTCTAAGTTCGTGGAAAAGGCGAAGAAGAACCCCGAGAAGGTGATGCGTCAGGTGTCTATCAAGCTGTTTTCCGCTATTATAAAGGCGAGTCCGGTAGATACAGGCCGGTTCCGAATGAACTGGATGGCATCTGGTGGTACTCCTGCTTCCGGGATTACGGATGCTACGGA---TAAATCAGGAAACACAGCAACCGGAAACGCTACAA--GTTTCGTGCTGAAAGCCACCGACTGGCATGAGTTCACGCTGACAAATAACCTGCCGTATGCACAACGGCTGGAGT---------------------------------------------------------------------------------------------------------ATGGCTGGTCGCAACAGGCCCCGCAAGGATTCGTCAGGACTAACGTGTCCCGCTTCCAGCAACTCATTAACGAAGAAGCTAGCAAGGTGAGATGATGG---GCTACTTTGAGGACTTAACAAAAGCGTTTGATGTGCCGCTGGTAGCCTTCGGAACCACCAACGGCATCAAGGTAGCGCTTGAAAACATCGACGCGCCGACGTCAACAGATACGCCGTATCTGGCAAGTTACATGTTGCTGGCGGATACCGAGCAGGCTGACTTATTCTTCACGGAACAACGCGCCGGTGTCTATCAGATAGACATTAACTACGCATCGGTGAAAGGTAGCGCGCCAATCAATAAAATGGCAGACTTACTTAACACGGCGTTTAAAGCAGGTAAGTCATTTTCGCGTAACGACATCTGCGCCGAGGTTCAATCGGTTAGCCTGGGGCCGCTGATTGTAGAAAACGGATGGGCCAAACGGCCATTGTCAATTAACTTTATAGCATTCACCAAGAGGCTGTGAATATGGCTACAACTCCTTTTAAGGGCGCGAATACCGCGCAATTCTATGTGGCGGAAGTGACCCCGGGTGTAACACCGACTAACCCGGTCTGGTCACCATTACGTAACACGGGCGGTGTTCCTGCCATTACCCGTGACACACTGACCTCCAACGAACTCGACGGCAGCCGTGAAACTACATCCATCCGCACCGGTAACAAACAGGTTAGCGGTGAATACGCAATTGAGCTTAGCTCTAAAAGCCAGGATGACTGGCTAGCCGGGGCTTTAGGCTCTACGTGGCAGGCTGGCGTATCTCTGTCAGGGCTATCGATTACCGTCGCACCGGCTGGCAAGACGTTCACACGTGCCACCGGCAGCTTTATCACTGACGGAGTTGGGGTAGGCGACCTGATTGCGTTTACCGATTTAACTGGCGATAATGCAAAACCATTTATTGTTACTGCAGTAACGGCTACGGTTGTTACTGGTGCAGGCATCCAACACACCCTGACCACCGAGA---CAAAAACTAGTAAGGCTAAAACTGGCGACACGCTGGAAACCGGTAATACGTGTAAGACGTTCTCTATCCTTACCTGGTACAAAGGCCAGTGCGGCGGTACTGACGCGTACACGTTAACCAAAGGCGTGGAAGTTTCTGGTTTTACCATCGAACAGGCTGTTAACGCGATGGTAACTGGCAGCTTCCCATTCATCGGTCGCAGTCAGGAGATTCTCACCACGCCGCCGACCGGTTCCAACTTCTCATCTGTTACTTTTGGTGATGAGCCGTTTTCTTCGGTTGACGTTTCCGTGTTCGATGGCTCCACGCCGTT---GCGTTGCGACAGCCTGACCATCACCAACGACAACAGCGCATCCGCGCAGTTCGAACTCGGCAACACTAACGTAGCGTTTGTAGAACGTAGCCGCGCGGCTAACACCTTCTCCATCTCCGGCAAGCTGTATGACATGGCGATGATTCAGAAGTTTATCAACGAGCAGCAGGTAGAGATTAACTCTATTCTGGCGGGGGTAAACGGGGCTATGTCTTTCAGTTTGAAACGTGCGGAGCTTACGGCAGTTACCCCAGAGATTGGCGGACCTGAGTCAATCACTCAGTCCATTGAAGGCCAGGCTACTGGCAACC----------------AGTACCAGTCGTCTATTGTTATTCAGCGTATCACCTACGCAT---AAAACTAAGGCCCCGAAAGGGGCC---------------------------------------------------------------------TTTTTTATTACTCATCAA----------------------------------------------------------------------------------------------------------------------------------------------------------------------------------------TGTTACTCCTGTACTCCCGTAAC-------------------------------------------------------------------------------------------------------------------------------------------------------------------------------------------------------------------------------------------------------------------------------------------------------------------------------------------------------------------------------------------------------------------------------------------------------------------------------------------------------------------------------------------------------------------------------------------------------------------------------------------------------------------------------------------------------TTTTCCAGACTTTCAATTGCTTCCGCTAAGTCGGTTCC------------------GGTGTCCTTGTGTC--CACGTAAACCCATGCACAATAGCTTCTTCA--------------------------------------------------------------------ATGCGTGCTGTAACGCCG-GGTCGCGGATGT---------------------------------------------------CGAAAGCGCGGAGCACATCATAAACGTCTACTGT---CATAGTGCTGCCGTGAGTATTTGTCATTGTGCGGTTG-------------TATTTTGAAG----------------------------------------------------------------------------------------------------------------------------------------------------------------------------------------------------------------------------------------------------------------------------------------------------------------------------------------------------------------------------------------------------------------------------------------------------------------------------------------------------------------------------------------------------------------------------------------------------------------------TCATCCCAGCATCTCCGGTGAAATAGTTAAACGTGCGACCTCGCCATATTCGGCGCTATAAGTAATTACGTTTGCGCTACGCCCAGACATCCATCCGCCGCGCGAGGCGTAGGCGTCTTTCGCCGCTAAGGTGCGGTGTTGCTCAACAATCATGTTACGGCTTTCTACAATCTTCTGGTGGTGCAGATGGCCTACGTGGGCGTAGCTGTAAACACTCTCGCCGAACGCTTTACGGAACTTGGCAATCATAACCGGTTCGATAGCGTCGAATCGTGCTTTATGCCCGTGATGGAAGAACAGCGTCGTTTTGCCGTGTTGCACCATCTTATA----AACATCCGGCGACGTATCGACGAATACACGAGGCTCGTTGTCGTACAGTGTGCTGAACATCTC--------------------------------------------------------------------------------------------------------------------------------------------------CGCCAGCCAAATCATTCC-------------------------------------------------------------------------------------------------------------------------------------------------------------------------------------------------------------------------------------------------------------------------------------------------------------------------------------------------------------------------------------------------------------------------------------------------------------------------GCTTTCGTCGTGGTTCCCTTGCACTATAAGCAAGCGAACATTTTTATGCTTAACCAGTGCCATATCTACAACACGGCGCACCATACGAATCATGTAGCGAACAAGTTTTTGGTAGCGAGTGTCCGCGTCAAGGGCGTGACCGCTTGCTGGCGTAACGGCAACCAGACTATCGAAGTGCGCGAAGTCACCTAACAGGTTAATAACTCCAGTTCCTGCATCCGGTGCTTTCTGAAACGCCGCGTCGAACCAGCGGGAGAACAGGTCTTCCGCAATCTTCATGTCCCAGTCGTCGCCGCTCTCGTCGGCCCAGGCCAGCATACCGAGATGAAAATCAGATACCGTGTAAAGATTGAGTAGCTTGCCGTCG------CGTTTGGC----GCGTGCTGCTTTAACAGGGGCGACTGGTGTAATCTCTGATTTCATTCCTTCGATTACGGCTTTCATCAACTCGACCTGACGTTCGGCATCGGTGTCTGTCTTAACCCATTGCAACTTAGTGTTGCCGAACTCGTCCACAAGTGACGACGTTCCTTTAATCTTGTAGCCATCTGGCACAAGGTGACTAACGTCACGTCCGTGGCCTACGCCTTTCTTAGCCAGCTTCGCTTTACGGATACGAATAACGCGGTCTGAGATGCCGTATTTACGGGCGATGTCTACATTCTTCATCCCGGCGTTCAATTCTTCCTGTAACTGTTCGTCGGTTATTTTCTTCTGGGCCATGCTTTACTTCCTCG-TGTTTAGGATTTGTCCTATACTAGCTCA-------------------------------------------------------------------------------------------CTTCTCGTTA--------------------------------------ACATTCG------------------------------------------------------------------------------------------------------------------------------------------------------------------------------------AGTTGCAGGCCCAGATTAAAATAAATACCCACGGCAGCAGAACCCAACCAAGAAACAGATT-------AGCCATGAATATCGCTAATTTCGCTTTAT-------GG---------------TTGCGGAAGTATGCAACCAAGAAAGGTGCGAAATAGGCGAGCAGTGCAAACAGAATTAAGGAAACTGGTAAACTTGACATTTTAAAC-------CCCTT-------------CATTGTT----------GGTGTAAGCGAATAGTACCCTATTATATTGGGGTGTGCAAG-TAATGTGATAGAATAATTTTGCGCCTAGTGTCGCACACGAAAAGCGGGTGGTTCCCGTCTGGCGCGTCA-ATC-TTAACCTGTAACCTCTTAACCAAAGGATTAAAGAATGAAACTTTCTGATTTTTATTTCGAAGAGAAAGCGCTGGTAGGCAAGAAGATGCCGATTCTCCTGCCGAATGGCGAAGACTCCGGTGAGTGGCTTAACGTTGTAAGCCCGGATGCGGATGCCGCCGTTAAAGCGGGGCGTGCTTTCATTATCGCGTACCGTCGC---------GGACTGGCGCGTTTCGAAGAACTGGAAAAAGCTGCCAAAGAATCCGGCGACTATACTGAATATAA--CCTGGCGGTTAACGAACTGGCCGAAGACCTCAACCGGCAACTTGCAGCAGAAGTAGTAAACGGCTGGAGCTTTGACGAGCCTTTCTCTAAGGAAGCGTTTAGTAAATTGCTCGACCAGTTCAAGGCATTAGGCACACAAGTAGCGGCGTTCCATAACGCCGAGCGCAAAGCATTACAGGAAAAGTAGACGCGCTGTACAGGTTCGCCACCTACGAGTTCGTCGATAAGCATAAAATCAGAGAGTTTGATTCTATAGCTGACGGACACGAACAGGCGCTTATCGCGATGGGTGTAATC-GATAAGAAAAAACGTGCAGCGCGACGGGG-----TGGGCCAGAATGCCCGCCCCTTTTTATATCCACC-TTTGAGACGTATTGCGACATTAAGTTTACGCGACACGTGCGCGAGGACGCTGTAGTATTGTTTGCAAGAGAATCCGTTACGTGGCAAGACCTGAAAGCCTATCTCGATGTTACGCAAAAACAGCTTAGCCTGTTCGAGATAGACATTATCATGGGCTTAGAAGCAATCTTTGAAGGTAGAAATCATGGCTGATACCGCTAGCTTGATAGTACGAGTATCATCGACCGGCGTCGATAAAACCACATCACAACTGAATGGTCTAACCAAAGCCGCGGGGGCTGCTGCCGCTGCTGTTGTTAGCCTGGAAACCGCTAAGCAGGTGTTCAGTGCGCTGGTGGCCTCTCAGC-------------------GCAACTTCGATAAGCTGA-ACTCAGGCCTCATCACAATGACCGGGAGTGCTGA---------GAACGCGGCTAAGGCTTTCAGCGTCCT-----------------------------GCAACAGTTCG--------------------------CAAAAGAAACCCCGTATGGTCTTAACCAGGCGGTGGAAGGCTTTACTAAACTT-----GTAGCCCTCGGCCTGAACCCCAGCAAAGAAGCGTTAATCT--------CCTACGGCAACACCGCCGCTGCGATGGGTAAAGACCTTAATCAGATGATTGAGGCTGTGGCGGACGCCAGTACCTTTGAGTTTGAGCGCTTAAAAGAGTTCGGTATCAAGTCCT---CCCAACAGGCGGATACAGTTTCGTTTACGTTCCGCGGCGTAACGACCACGG---TTAAAAAGAACTCCG------AAGAGATTCAGAAATACC----TTCTGAGCATCGGCAACACCGATTTCGCCGGGGCGATGGA-GACGCGCTCGAAGACCT-TAGACGG-----------------------------TCAGTTGTCTAGCCTCGCCGACTCCT--------TCGATGGTCTTGTACTTGCGGTGGCGCAG---TCTGGTTTT------------------------------------------------------------------------------------------------------------------------GGAGAC--------------------------------------------------------GCGGTAGGTGAACAAGCGGCAACA-GCGGAAGATGCTATTACTGCAC--TCACCGAC--GCTATCGCGTCTAATGAG----ATAGCCGCC-ACGCTCCA------GGATTGGGTGACACTGTTCAATGAGTCG---------------TTCAAG-------------TTTATTTCTGATGCCCTGAATGACCTGGCATTTG---ACACCGAGGA----------------CAAA---TCCGCTGATA----------------------TGTCCGACT---CGCTGGGCACTATACCA------------------------------------------------------------------------------------------------------------GACGCTATCCGTG-AGTGGCTGCCTGACATTCAGCAGACGTTCCACGAGGTTATTGCATGGTTCCAGCGCATTGACGATTACGCCGTAGCGTTAGGTCAGACCCTTGCCGACGTGTTTGACCCGAGCAAAACGGCAGCGCTCACATTTAA-------AAAC-----CTGACCGCAGAGGCCGACGCCGC----------------------ATACGCCGCCAGTATAAAA-----------------------------------------CGTGCGGAGGCTGAAT-------CGCAGGCCATTA------------------------------CAGACAGGTCTAAGC--AGCGTAAG-AAAGAAATTGAGGAACAG---CGCAAGCAGTACGACGAGCGC--AAGAAGCAAG---AAATTGACTTA------GCCAGCCTTGTTAATAAAAAGGGTGGAACTGGTGG---CACCGG---------AAACGCTGACGATAAAGCGACAAAAG-CGGCTGCCAAGAAA--------GC---------AGAACAATTGCGGAATCAG---GCGCAAGATTACCTCGACACTTTGGCCCGCCAGAACAACGATGAGTTAAAGGCTATCGACGCGCAGGAACAGCAGAAACTGGCTAAGGCAAAAGAGTTCTA-----CAGCCAGGGCGCGCTGTCGCTGAAAGAATACGAGCAAGCAAAAACGGCTATTGTCCTTGAAGCAGGGCAAAAACGCCAAGATGAACTGGATAAACGTCAGAAAGAAGCCCTGGAAAAGCAGCAGAAAGGTGACGACTTCATGTCTCAGATTATGGGCCAGAACGCCACTGAGCTTGAGCTTCTCGATATCCAGGAACAGCAGAAACTGGCTGTCGCAGATAAGTACCGCGAACAGGGTCTGATTAGCGAGAAGCAGTACCAGGCCGCGCTTAACGCCATCAACGAGCAGTACGCCACGAAACGCGCCGACGCAACGGCAACCGCCTTTGGTAACATGGCCTCAAACATCGGTTCGGCTTTGGGCGAGGCTTCTGGCGCGTATAAGGCATTCGCTATCGTACAGGCCACTATAGCCACATACACCGCAGCTATTGAGGCGTACAAGTCCACGGCTGCTATCCCTGTAGTTGGCCCGTTCCTGGCCCCTGTAGCCGCTGCCGCAGCCGTTGGGGCGGGTATGGCGCAGATTTCCGCTATCAGGTCCGCGCGTGAACAGGGCGGTCAGTTATCCGCGGGGCAGGCTTCTACTATCGCCGAACGCGGTAAACCTGAGGTAATTATGCCGGCGGGGGCGTCGCGAGTACGCACCGCGCAACAAATGAAAGAGATTATGGGCCAAAACGGGTCTTCTTCCGGCCCATCTAATGTTACTATCGTAAACAACACGAGTTCGCAAATCGGCAACGTATCTACTGAACAGGATGATGAAGGGCGTCTGCGCATCATCATCGAGGAGCAGGTAGCTGCCTCTTTGCAGAACAGTAATAGTAAGATTAGCAAGGCCCGCAAGGCCACAAGAAACGCGCCGGGGT-TTAAATAATGAG---------------------------------------------------------------------------------------------------------------------------------------------------------------------------------------------------------------------------------------------------------------------------------------------------------------------------------------------------------------------------------------------------------------------------------------------------------------------------------------------------------------------------------------------------------------------------------------------------------------------------------------------------------CGACTTATACTTTCCACGTAGCC-------------------------------------------------------------------------------------------------TTAAGCCAGTGGTATCGAAAGGCTACTCAATGACCAGACGCAACAACGTCTGGAGTGTAGATTTAGCCGGTGGCGGAGTGCGTCAAGGCCGTGACACGTATTATGATGTGTTCCCAATAAGCGTAACCCTGATTACATCTGCACTAGGGCGACAGGCGTTCCTGTCGTTCCTTGAGAAAGTGGACGGCGGCGCGTCAAGTTTCTGGATGGCGCATGACTTCGGCATGGGTATTGAAGATTATCAGGTAACCATCACGTCCACCATCGCGGAGTCCACCGAAGACGGCATTAACTGGACGATTACTTTCACGGCAACCGCCGAGAAATCCCCGTTCCAGGACCTCGAGAACCAGTGTCTTGTCAATAATCTGCCGGATTTGTATGGTTGCTATGGTGACGGGCTGGGGTGTTTCCTGAAAATATACGCGAACTATGAGACAACGTTCCCGCGAATCTGGAGTAATGAAGGCCCTGCCGGATATCCGCCGATTAACCTTCTGGCGTCGACTCTTGATAGCCGCATTGTGTATGAAGGGCCGCAGGTTTATTACATCAACCGCAACGGCAATCTTGTGCAGTCCGCCACTAATGAATGGCCTCTTACGTTTATCGATGGAGTTGCTGTTGGGCGTGTACCACCGGAAAAGGCGGCTACCAA------------------------TGTGGTAGAACATTCTAACAACTTACTATCTAC-ATCATTTTCGCGCACCAGAACAACAACTACGGCGAGTTCTTTGGCGTTATTCCAA-----------GAAACTTATGCTGCTAAATTA------------------------ACCGCAACGTCGGTATCAGGTAA-------CCATTATATAAACAAGGCAGAGGCCCCA------GAACAAGAAACAAGATACTCTATTAGTGCTATTATAAAAGCAGATGAGTACCAGTCGGCAGCGGTATCCATCGGCAACC---------------GAGCCGCTTTAGATAATTTCCAGTATGCCTATGTTGACTTAGCCTCCGGCTATTTGATATCAG---GCGACACCTCAAGGTCGTTCGTAAGCAATCTTGGTGGTGGGTGGTATCACGTTTCAATGTCAGCGGACACTAACGACTCCGGCGGATTGATTTATTCGCA------GATAAACATGTTGTCT---CCGTCTAACTCCCTCACC---------TTCACAGGGGATGATGTCAGTGGGTTCATTATAGCCCTAATCCAGATGGAGCCTTCAGAGTTTGCCTCCTCCCCGATAGTGACCGAGGAGTCACCGGTAACTCGTCCAACGGCATCAGCAAAAGTGGCAATGAACGGCGCGACAAGCATCGACATTACCTATTCCGACGGCTCTGTGGTAAACGTTCTGGCGGCAGATGATTACGCAACCATCCCGCAGGCTGATTCCGCGTGGGGTAGCAAGTACATCACTCGTATTGATTTTAATGTGGACGGTTAATTTATGAGCCAGGAATCTGTAGAAGCCGCCTATCGCCGTAAGCTGGCCTCAAATCCCGACGGCGAGATGGACTACATCACGTTGCAAATCAGCCACCCGTTGTTGTCAAAGACGTACTATCTTGTTCGTGGGCTACAGGAACTCACGGCAACACTGGAGACAGGCGAAATTATCACGTTCGAGCCAACCCCGATGGAGGCGTCGGGGGCGGCTAACAACAGTGATATGGACCAGACGACTACGTTTACTTTACCGGATATTCTCAATCAACTTGACGATGAGATGGATAAAATCCCTATGAGTAACACCGAGTTGCCGAAGTTCGTCTTCCGTCGTTACGTCAGCACAGACCTGTCTTATCCGGCTGACGGTCCTGTCATGTATGAGTTGCAGGCCATCAACCAGGAGAAGGGCGAGTTCTCCGCGGATGTTGGTACACCTATGCTGAACCAGCGAAGCACTGGTATACTGATGACACCTAAAGAGATACCGTTATTACGCGGCCTGTTGACCACATGAATATTAACGACTACACGGGCATACCTTACGACTTTCGCAAGCGCAATTGCTGGCATCACGTTCGCATTGTACGGGCCGATGCCGGGTTAGAAACCCCGGCGTTCGACGTTACAAGCCCAACGGCGATTAACGAAGCGTTCGACGAAGGCCATCGTGACACGAAGGGGCTTACAAAAATTGATAAGCCTGAAAACTTCTGTGCGGTTCTTATGGGGTATCGCCGTGGCGGTCGTATCGTGTGGCACGCGGGAGTTTACTTCGACGGGATGGTGAGTCATTGCGAGCTTGCGTCCCGTCAGGTACGGCTTGACAGGCTGGCGGATCTCAGAGACACGTACACGGAGATTGAATTTTGGCGATAATCCTGCACTACACGCGAAACGCTGATGGCGCTTTCAACCGTACAAAACACGTCGGGATGCCGATGGAGTTTGTCGTTAACCGTATCCCGGACGGCGTTCCGGTACGCGTCTATCTTGGCGAGATTGGTGATGATACTGATGTTACAGACGACTTCGACGCGCTCAAAGACGAGGACGCCGTGTACCACATTATTGAGGGCGCTGGCGGCGGCATTGGCGACGCCATCGGGAGTGTATTCAGTTTCATCCTTAAGCCAATCGCCAAATTGT-------TCGGGCTAAACACAGCGGCTAACGCTAATTATTCCGCTA-CCAACAATCAGGCTACGTCGCCTAACAACAGTCTCACCGACCGCTCAAACAAGCCACGACCTTATGAGCGTTCCTATGATATCTGCGGGACAGTGCAGACCATCCCCAATGACCTGATGCAGACATATAAGGTGTTTAATGCCGCGGGTGCGCTTATTGAATATGCGTACTATGACGCCGGTCGAGGGTATCTGCATATTGAGGAAGACGGTGTAACTGAGGCAGATACCCGAATCAGCGAGATAACTGGCTCGTCGGTGACGGTGTATTCTCCTTACACTTCGCCGAATAACACCAGCACACCACAATTGCATATCGGCGACCCTATAGACCAGAAATTGTACGTTACATTTAAAAACGCCGATGTCGATGGCGCTGTTCTTCCCGCCCCTAATGATATC---GCTATAGACGTGCAGGACTACAC------TGTCCAGCGGCAGGGAACAACCGGCGTTGTAGTAGGC------GATGACGCTGGTTTCGATGAGTTTTTGGCGGTCGGGGACCTGGCATACTTCGATAACGTATATGCAGATACAACCCCAGGGTCTTTGGGTAATGAGGTTAACCTGGACGGGAGGTACACGGTTCTTTCGGTT-----------------------------AGTGAAACCACCCTTATTGTGGACGTCAGTACAAATCAATCAGTATGGAACCAGCTAGGGGCGTCTGTGTGGTTTATAGGTGAAGAGGGTAACCA-----TCTTATAGGCCCGGCGGACACTTACGCGGCTTCTCTCTCTGAATGGGCGTACATCACCCGCGGTACTGTCGACCGTGTTGTAGCCAATGTCGCCGCCAGCAACGGCATGTATAAATACAACGGCGACT---ATAACCGCGCTTCAGTGACAGTGGAACTGCAATACCAGATGGTTGATGAGCTGAAACAGCCTGTAGGTGATATATTTACTGTACAAGGAACCGTAACAGGCCGGAACACGGATTACACAGGTATTACTCTTTACGGAAGTTTACCAACTGCTTCCAGATTCCGCGCCCGTATGCGTCGTGTTTCCGACACCGATAAAGATTTTGAAGGTACTGTTAGTGATGAGGTTACTTTCACTAATCTGTACGGGCAGTCTCTGGACACAACCCCGCACTACGGCAACAGAACCACCGTACACTGCGCTCGTAAACAAACGCCACGTGCCGCGGAGGTGTCAGAACCGGAACTACGCATGATAGCAACCGAGATGTGTTACAAATACTTAGGTAACGGCATATTCGATACT-----------------------------------------------------------------------GTAATGACCACAAATACTCAGGCGGTGCAGTCGCTAATCAGACTGGCCCGTGACCCGGCGGTAGGTAACTTAGAACTGACAACCGCAAACATGGACAAGTTACTCGCTGTGCAGGAAGAAATTGAGTCCTATTTCGGCAGTGAATTAGCGGGACAATTCTGCTACACGTTCGACGACTACGACACCACGATGCAGGACATCGTTCAGACTATAGCGGAAGCCGTGTTCTGTACTGCGTACCGTAAAGGTGCGGATATTATGCTGCGATTCGACCGTCCGGTTGCTGGGCCTGAGATGGTGTTCACCCACCGCAGCAAAACTACTGGTACAGAGAAATGGACGCGCACGTTCAACGATTCGACAACCTATGATAGCCTGTCGTTCTCATACATCGACCCGGATACTAACGTACAGGAAACGATTTATATCCCGGAAGAACTCGGAGCAAACACCGAGGAATATGAATCGAAGGGCGTACGTAACTATCAGCAGGCATATTGGCTGGCGTGGCGTCGCTACCAGCGCAACGCGTTAAGTAAAGTTGTCGTAGAGTTCGAAGCTACCGAAGAAGGCGCTCTAGCTACTCCCGGCGGCGTAATCAGCGTGGTTAAAGGCTCCCGCATCGCGCCGCAGGATGGTTATGTTGTCGCCGTTAATGGGCTTACGCTTACGCTGTCGCAGCCGGTTACGTTTACTCCTGGTGATGACCATTCCATCATTCTTAAGAAGCGCGACGGCTCTGTGCAGAGTATTTCTGTTATCAAAGGAAGCCACGACCGCGAAGTGATTATGCTCTCCGCGCCGGAGGAGGCAATCTACACGGGGAATAGCGCGCTAAAAACTGAGTTTTCATTCGGCAACGAAGCAAGGCATAATGCTCAGAAGATAGTTGTTTCTTCAATCGACCCCGGCGACGACCGCACGGTCAAGATTACGGGCTACAACTATGATGACGGATTCTATAAATACGACGGCGTCGCGCCATACGGCAGCGGTTTCTCCGACGGATTCAGCAATGGTTTTAATTAAAGAGGACTCTATATGTCAAGCGGATGCGGTGACGTTTTAAGCCTGGCGGATTTACAGACCGCCAAGAAGCACCAGATTTTTGAAGCTGAGGTTATCACCGGTAAAGCTGGCGGTGTAGCTACGGGTGCTGATATTGATTACGCAACTAATCAGGTTACGGGACAGACACAGAAGACGTTGCCAGCCGTGTTGCGTGACGC-----CGGGTTCAGACCTGCGCCATTCACA-------------------------TTCGAAACAGGTGGGACTTTGGGCGTTAACGACGCTGACCTGGCGGTGT------------------TGTGGCCAGGGCC--------ATCAGGCGACGG--------------------------------------------------------------------------------------------CAACTATTATGCATGGAAAGGTGCCCTGCCAAAAACCATCCCGGCATCTTCAACCCCGGCGTCTACGGGCGGAGTAGGCCAGACCGCATGG--------------------------GTTGCCGTTAGTGAAGCTGCATTGCGCCGTGA-----TTTGGCCCTAAGCACTGGCGCAGGGTTAGTTGGGACA--------------------ACATCCGGCAGGACCGTACAGGCAGAGTTTGACTACCGCAAGACT-------------------------------------------CAAGCAGCAAAAACAGAGATAAACATACTTGACTACCTTCCA--------------------------------------------------------------------------------------------------------------------------------------------------GCTAACGTGATCGCAGCTCTAAACGATGTTAACGCGTCA-AAAGCACTAGGAAGCGTAAGG---------ACATACATTGAGCAGGCTTTAGCGGCAGCAACTAGCGAGAATATCGGT-----ACTGGGGTTACTTTACGTTTCCCGGCTGGGTTCTTTTGGCTTGATTCTAC---------------------------------------------------------------------------------------------------------------------------------TCTTAACCTTCCAAAA------AGGACGCGTATTGTTGGGGTCTACCCAGAAACATACTTTATGGCTCTCCCTGAC-------------TTTACTGGCACTAACGTAATTGCCGGTT------------CCACAGGACCCGCTATAGTCGCTATTGATAACACA----------------GGACAAG----------------ACCCGTTTTATATTGAAGGTT---------------------------TCCAGATAAACGCAGATGGTTCCCA-------------------------GCCGAATGTGGTTGGGCTGCACATTGGCGGCTGCCGTA------ATTCCGTCGTCCGTCGGATATCTGTATCTGGAACCTTCGATGCTGCTGTTATTAT------------------------------CCACCCTAAAAACGCAACATCTGGAGACGTGGAGAACCTGGAATTAAGCCA-------------------------------------CGTATGGACATTAGGCGGTGGGCTTGTGCTCAGGACTAATACAGATATCGA-------------------------------------------------CCGTGGAAATTTA-------ACAGGCCTGTCATTCCGGGATTGTAT----------GTTTTTCAGCACAATCG--------------------------------ACAACAACCCTTCATGGGCGACATCTGGCAACC-------------------------------------------------CTAGTATCAGGTTCTCCTGCCATGTA------------------------------------------GACCGACAGATTTTTG------------------------------------------------CATGTACA----------TTCGACCGTGTAGGATGGGCGAGTC--------------------------------GCGCAACATACGCCATCTATTCAGAAAGCCTAGCCGGAAATAGTGCAT---------------CTGATGTCAAGGGCTTCCGCGATATTCATTTTACAGATTTCCACGGAGA-----------------AGCCCACAATGCCGATGGGTCATTAACAGCGGACTGTACTTTTGCCCTTCTTGCGAATATGCGTAAC-----------------AGTACATTT-----------------------------------------------ACTAATATCCAACGCTCCGGCGCTGTGACTCGCG-----GCGGCATTATCATGGATGGGTGCGAATACGTAACATTCAACTCAG---------------------------TATCATTTGCGGACCCTAATATCACAACA-----------------------GGAACAACGACACCTTGTTGCGTATACCAGAACTCCACCAACAGATTTAATAGAT--------------TTATTAACTGTGACTTAACAGATGCAACCGGGAGCATGTTTGATTT-------AGCCGGTCGGACCGTGTCAGCCAGTGTAATGTATTATTTTAATGGTCTTT-------------------------TTTGGGACGATAGTGGGACAAGTACCTGGGATAGTGAACAAATGTCTTCAAAACCATTTGTTCTTTTTAAAAGGTCTG------CGCTTAACGCTAATAACGG---------------TTCTGCTTACCCGCAGGAATCAG-----------------GCGTAACTATGACTACTTCTGGTGATAATCTACAGGTTACCTTTGC------ACGAGACGTTCCCCAAAAAACATTCACAATACCAATCACAACTACAAACGCGGTTTTCAACAATCACGACCGCGTTTATGTTCTTTTCAGGCATCAATTTACCAGTTATGGGACAAATACTGTCGTAAAAATAGGACTAGGAACCTCATATGTGACTATATCACCACAGAACGGTAACGATTATTTTGCAGCCATCAGTCTTGCCAGAAGCCAGGCAACTAGTTT---TAATATCCAAGTTACCTAT---AGCGGCGCATCTGCAGACTGCAG------------------------CATATTAATCAGAGATTTA-------GTAATTTCTGACAGGATGCCGTGGGTGCCAAACTTCACCAAATCCT------------TACTTTGCGATTAAAACTAAGGCCCCGTTTGGGGCCTTTTCTCTACTCT------TCCGATAACTT-------CTCCAGCACAAACGCCAGTTGCGCATTAGCGGCATCTCTCTGTTGCCGTAGGCGTAGAACCTCCTCTTCGAGTTCCTTGATAC--------------------GTTTT---------------TGCAATGCTGGAA-----TCGGGGCTATGATG---------------------------------------------------------------------------------------------------------------------------------------------------------------------------------------------------------------------------------------------------------------------------------------------------------------------------------------------------------------------------------------------------------------------------------------------------------------------------------------------------------------------------------------------------------------------------------------------------------------------------------------------------------------------------------------------------------------------------------------------------------------------------------------------------------------------------------------------------------------------------------------------------------------------------------------------------------------------------------------------------------TTCAT---------------------------TTCTTACC---------------------------------TCGTCTCTTCATGTAGTTAAGCAACTCTTCCTGTACCGATTTCTTCTCGTCGGTACGCGCGGCAACAACCTCGTCCAGCGTGTCTTTAGCGACTATGTGATAAAGGAACACCGGGCGCTCGTGCCCAGCTTGTTTCTGACGGACCGGGCCTATACGCTCGACAACCTGCAAATAGTGCTCAAGGTTCCAGCCTTGTGAGATGAATGCCAGATGATGTCCGCCGTCTTGTAAATTCAAACCATGGCCCGCTGACGCAGGATGTACGCATAAGATTTCTACTTCACCGCGGTTCCACGCTTCCATCTGCTTATTACCCCTGACACCTTTGGCAAAGGCCTGTGCTTGTGGGAATCGCTTAAGGATGCGCTCCAGTTCGTGCTTGAACTGATAGGCCACCAGTAACGGTGCCCCCTGTAACTCCTCAACAATGGACTCGAGCGCATCAAGTTTCGTGTCGTGCACTTTCTCCCATTCTTTGGTTGATTCGCCATCTGGCCCCGATACATACACGGCACCGGAGGCAATCTGTAGGCACTTCGACGTCTTCGCCGCAGCGTTAGCCGCTTCAACTTCTCCGCTTTCCAGTTCCGCGAATAACTTCTCCTCCATATCGATGTACGCCTGACGTGCTTTCTTCGGCAGGTCGATTTCAACCGGCACAATAATCGGCGCTTCACACCCGAACCACTCGGCGGCGTCAATCGTGAGACTAATGTCCTTCATCTTCTGGTGAATTTCATTATCCGCACCCGGGCGTGCGTGGTATTCACGGGCCATCGCAGATTTCCCTTTCTGTACCGAGTTAAACCAGCGGTCGGTGAATGCTGTGTACGATG---------ACCCCAGGCGCTCGCCTGCGTCGATAAACCAGTTCTGCCCCCACAAGTCCTTGAGGCCGTTTGGTGACGGCGTGCCAGTCAGGTTAATGAAACGCTTAACTTTGCCAAATGCCACTTTACTAAGCGCCTTTGCCCTCTTGCTGCCGCCTGAACGGCTGCGGAATGACTTCAGTTTCGTGCTTTCATCGGCAACGATAACGGTAAAAGGCCAGTCGTCTTTGCCGTAGTAGTCAATCAACCACTCTATTACCTCATAGTTCGTGCACACCACGTTAGCGTCCGACTCCAGCGCCGCGATGCGGCGCTTCTCTGAACCGGTCGCGTCTACGACACGCAGACATGGGAAATTCCACTTAGTTTGTTCCGCCGGCCATGTGCCTGATGCAACGCGCAACGGGGCGAGGATTAACACGCGGTCCTCTTCTGTAAGCTGCCCGTTGCGGAACAGTCGGTTTAATGTCCACAGTACGCTGCCAGTCTTCCCGGCGCCCATGCTCGCCCAAATATTACAGCGATGGTGCCGCAACATGAACGAAGTCATTAGCTTCTGGTATTCGCGCCTTTGAAACTTACTCATTTACGGCCCCTATGAACGCCTTT--------------ATAAATTCAGCGGCTACTTGCGGGACGATAGCATTGCCGTAACCGCGCAATCGTCCCACTCTGGCGGGTACCCCATTAGCCAGCGGG---AATGCGCCGGGTTCAACTGGCCTGAATTTTCCATCCCGGCATC----------------CGAGCCAGTCAGCATCTGACCAGAACCCGTTAGGCGGATTGGCTG------------------------------------------------------------------------------------------------------------------------------TGTCAGAGATGCCTCTGTT------TGCAGATTGTGG------------CCCCCGTTCCTG-----CCCTGATGGCCTGCTCCCGCCG-AGTTGTTCGCACACGGTGTTGGCCAG---------------------------------------------------------------------------------------------------------TTGCTGCGCTCCGAAGAACAATCGATTCCTTTTGTGCGGTGCGCCGACGCTACAAGCTGGGAGTACGGCAAACCCGACGGCGTAGTCTTCTCTTTCCAGGTGAGTTTGTAAATCGCACATCCACGATTTTGCAATTGCTGCCGCAACCTGCTCCCCAAAGATGACTGGAGGGTGGCACTCGCTGATGAGGTCGAGGAGCACAGGTGCGAGGTGTCTCTGGTCGAACTGTCCGAGTTGCTTTCCTGCCGTGCTAAACGGTTGGCAAGGCGGACTTCCCGTCCATATAGGCGTATCTTCAGAAACTCCCGCAAGTCTGAGCGCGAGAGGCCAGCCGCCGATACCCGCGAAAAAATGACACTGGGTGAACCCGTCAAGGTCTTCTGGCTTAACTTCGGTAATGCTTCTTTCATCTA------CAACTCCAAAAGGTATGTGACCCTGTTTTATCAACTCACGCAGCCACGCGGCTGCGCCTTTATCCCATTCGTTGTAATAG---------------------------------------------------------------------------TTCATTTCGCCACCAGAACTAACTCTTTACGCCCGAACGCCGTAACGTTACCGGTTACGTCTTCAATAACCAGTTTACCGTTCGACTCGACGAACACCGTATCAACGGCAACAGGACGACGGGTCTTAACGTTGAAAATCATGTCGCCTGGTACGATGTCACGTGCTGGTTTGCGGTCATATTCGTGTT--------------------------------------------------------------------------------------------------------------------------------------------------------------------------------------------------------------TCATTTCTAAATTCCTTA--------------------------------------------------------------------------------------------------------------------------------------------------------------------------------------------------------------------------------------------------------------------------------------------------------------------TATTGTTGGGGTATGTGCTTACTATAATAGTCTGCTATTAGGGTGTCAATCTGTTTTATCGAACCAACGACAAAAACATTTGCGCCACGTTTACGTATACGCTCGTGTTCCCGTAGCTGGTGCGGGTCTGGCTTAGTGTTTTCGTCTTTCTTCACCTCGACGAACCAGACGATGCCGCCGGGTAGAATTGCCAGCAGGTCAGGAGCGCCTGAACGTCCTTCGTAGGAAAGTTTACGAACGAGGCCACCAATGGCCTCGAATCGCTCTTTTGCGTATTTCTGGATGCGGCCCTC---TTTAGTCATGACCGCAGCA---TCCAGGTAAGGAAAACCCAGCCTAGAATGGCAACACCGGCAAACTGAAAGAACAGGCC--------------GTAACAGAACATAGCAGCTATTCCCGCACCGAGTAACAGTGCGAGCATGGTTACTATGGTCCTAAATAC---AAACATTGTCATAATACGCACCCCTCACGTTTCGTATGCTCAATCCCGCAGCGCGGGCAGATTCGGCAGTCTTCTTCATAAAACCAGTAAATTTTCATTCCAGCACCCACATATAAATTGCGATGAACATGCCCAATATGGCAACCATCATGCCGTATTGTCCCTCGTGACAGTAGACACCGGCGGCAAATCCCGCCAGTACCGCGATAATCAGTTTACTTGGCATCTCTACATTCTCCTTCAGGCCACCTATTAGGAAAAGACGGTATATGTGAAACTTCTCTCGCCGCTTTTATTCTTTTAATGGTGGGACCTATCTCCGTAACCATTTCAATGAATGTAAACCGGTGTCCTCTGGTAAGATTACATGTCTGACAACAAGAAACGCAGTTAGATACTATGTGCCCGCTTGTATTATCTATGCGGTCTACCCCGACTTTTGTAGTGCTTCCGCAATAATGGCATGGCTGTGATATTAGTTT----------AATAACGCTTTCCAGTGTTAAATCGCAGATAAGCCCTTTTCCTGAATCTGCTCTTTTGTATCCTAACAAAAGCGCGTACGCCCGCGTCCTTTGGTCCTTATTCACCAGTTCCCTGCGTTGCTTGTTGAGACACTCCCGGCAATCTTTCCTGATATGAGAGCCATTACTTTTATTTCCTTTCCTGA--AGTTTTCCTCTGTTAAAGGTTTTACCTCCCCACACTTTCTGCATTTAACAGGCTTCCCAGTGAAAACATACCAAGGGCTTTCTCGTCTGGATTTACCTTGTAATTTAAGTTTTTCGTCATACTTTTCCTTCCTGTTAGCATTTACACACTCTTTACAC-------CAGCGTTGCAGCCCGAGGCGCGTTGACTTTGAAAAATACTCTGTAGTCGCCGGTTTATCTTCGCCGCATCTTGAACACTTTTTCATTAATAACTCCA-------------AAAAAAAATACCGACATAGCCATTATATCGGTATTTACATTTTCTACAACGTATTTCCTAAATC------TACTACTTGGCGTATCTGTACATTTCGCTACCTTCTGCTACAAGAGGGAACCCCTCCGCCCATTCCGGTAATTCACACATCAACCGCTCAAGCTCTGCAACATTGTATTCCGGTAAATCAGGTGTCTCGCAGATAATCTCATCGTGTACGTGAAGTACAATCGGGTAGCCGTTTGCTTCTACGTTCAGCAGGGCATTAGCCAGCAAATCACGGCACAATGCCTGAGTGCAGTTTTCCACCAGTTTACCCGAGTAGGTGTACTGGAACCCCCACTGACGGGTTAGCTGATTTTCGCCCTGGTACTTAATGCGCACGTTAGTAGACACTTTTCCATCTTCGTCTGTTTCTTTCGACACGCTCAACCCGACGCCCGGATAAGACATAACGCGACCCGACGGCAACGTCATGCGCAACCACCAGCCGGCGACTTTGTTGCCGTTGTTGTCTGTCTCTACGTTGCGCGAAAACTTAACCCCCCT---------------------AGGCCCCGCGGTGAACTCTTTACCTGGATTGCGGATAGCGGCCATAGCTGCGTCTTCAATATCTCGCCAGAAAGCTACTGTTTCAGGGTGTGACTCTCGCCACATACGCTTGATAGCGTCACAGGTACGCCACACTTTCTTATCAAGAATATACGATGGTCGGTCATCCTTCTCCCCGGGTCGCGGCGGTCGCTTGGCTTCCTGAATACGTGCCCATTCATAGCCGCGTGCAGTAGCCGCCCAGATGTGGTCCGGGAAAGTACCGTCCATTGTTTTTGACATATCAACAAGGTCAAGTCCGAGGTTCTTAGCAAACTGAACGAAAGCGCCAACACCACCAGCGTAGCCGAGGCCAAGCTCGCAGGCTTTACCAATCTGGCGCAAGTCTTTGCGTTCCTTCTTAATGTAATCCGGCTCCATGCCGAACATCTTACCCGCGGTTACACAGTAAATGTCCAGCCCGGCGCGGAACGTATCTAGCGCGGTTTCTTCGCCTGCCAGCCACGCAAGCCCCCGACCTTCAACGTTAGAGTAATCGGCGACGACAAACTTTTTTCCGGCTTCCGGGATAATGCAGCTACGCACCGTCGATGCCGTTAGCTTAGCGACATCGAAACGGCGATGCGCGCGGCCCTTAAGTAACGCTGAAATACC---------------------------------------------------------------------TTTATCCAGTTCATCATCGTGATAGTACCCACGCGCGAGGTTCTGCGGCTGAAATCCTTTACCGGCAAATCGTAATGTACGCTTGGCTCCGCCGTACTGAATGCAACCACGACGGCGGTCGTCCGACGAGCGCCCTAACAGCAGCGGGTTATATTTCGTTGACGCTGTGGACGCGGCCCCGAGGCGCATTTCGATAATCGTGCGTGCGTCGTCCGGTAAATCATCATCCGCCAACAGGTCGTTAAGCGTAGACTTCTGCGCGTTGTGGATGCGGTGCGCTGGTGCAAGTTCACGCAGAATCGGCAGGAAGTCTTTACCAGTAAGCGAGCCGCCGTATTTGCGCTGTGCTTCTTCCTGTAGCTGGGCCTTGTGTTTTTCCACGGCTTCAATCGCGGCTTCCGCCAGCGTCACATCAACCTTAAACCCACGGTCGTTAATCAACTGGTCCAGTTCCAGTACACGGTCTTCGAACTCGGAGTTACCCCAACGCGGCAGCTTATGGAAGACTTCACGCATCGCAGTGATGTCGCTCACGGCGTACCTGATGAACATCGCCCACTCGTCAGGGTGAGTTTCTGCGGTGTAGCGGCGGATTTTGTAGTTCTTCGGCGTCGGTTTAGAGAAACGCTTAATCAGAGCCTTGCCGCGTTTATCTTTCGCGTTGTCTGCAGACACGCCCAGCACTTCGCACAGCGCATCAAGAGAACCCGGCAGCGCGTGACGGAACGCCCAAATCATAGTATCAATGGTGTTACTTACCGGAATATCAAAGTCCCAGCAGTGTTTCATGATTAGGCGATCGAAAAGTCCACCGTTGTGCCACACCATCTTGATGCGGCTGTTGGGCTTAACAAGGCGGCGCAGTGCGCGGTGTAAATCCCCCGGCATGTCGCTGCCGTCGGTGCAATCCCATACCCGCACAGGTTCGTCGTCAAAAGCATATGTACAGATAAGCACTTCGGTTGACGGGTGTTCGGCGTAAGCGTAAGAACCGACTTTCTTCAAATCGGCTTCTGAGAATGTTTCAAAGTCTAAGAACAGGTAACT--------------------------------------------------------------------------------------------------------------------------------------------------------------------------------------------------------------------------------------------------------------------------------------CATTATTTTTGAC-CCCTAGTAAAAAGGCCCAATGAAGGGCCTTAGTT-AAATTGATTCAGATATTA---GCGG---CGGCGACGTTCGCGGCGCGGTGCTTCA---TCTTCTTCGTCGTCTTCCAGGTCATTGACGCTCGCAGCGACTTTAGAACCGCCGAACGCTTTGCCTTCGCCAACGTATTTAATCGCCAGCAGGTTAACGCCGAGGACTTTGTATTTCTGGCTGAACCAGATTTCAACGCTTACGTTAGCTAAGCATCCGCTGTAAACCTGTTCACCTTCAATCTGTTCGCCGTCTACGTTGAAGTCCTGCTCTACCTGAGTCTCACCTTTTTTAGAGGTTACAATCAGCGGCTGTTTCTGTGCCTTCGCTTTGAAGTAGAAGCCTTCCGGGAAGTCTTCAAACGGATTGTCGCGCTCGGCAATGTCTTTAATCGCGCATTTATCCATGTGCTTACCTTCACCGTAGTTGGACTTCATCCATTTCTCGGCAGCGGCTGCGCCTAACGCTTCTTCAACTACAGCGTAAACGGTGTCGTAGAGTGCATCGATTTGAGCATGGTCAGACGGCAGGATGATAGTCGCGCTGTACTGGCCTTTAGTGATTGAGCCA---TCATCGTTTTCACGGTCTTTTTCACGTTCAAATACGTTAACCCAAGCAGTGTTTACTTTACGCAGATTCAGTTTAATACCCAT--CTTAATTTCTCGCTTTTAAGTTTC---------GTTTACTCCGGGAA-GCTGCCCGGTCAGTGATTAGAACTATAATAGCTAACTATTCAGGTGTCA-------------------------------------------------------------------------------------------------------------------------------------------------------------------------------------------------AATAAAATTT-----------------------------------CGCAATACGGACTATGTTCTCGAAATCATTCATATCAACG------------GGTTCGAA-----------------TTCATCCTCCACATGGTTGTATCGCACCATCGTGCCGTTCAG-------------------------------GAACGTAAACGATTCCGAA----------------TGGATATAACCGCCCCAGCGCCATATCATCACAAAATCTTTATCTGTGGGCATTTCATTTAC---TTGAATCATTCCAAATCCTCCTCTGTTACCTGATTCCACTCAGGACGTTTGTCGTCTGCCGTTGCGACACATGGTGCGCCTGGCTTACGGGTAATGAA--------------------GTCTTTCAGTTCTTCTTCCGGT------------------ATGACTTTAACAGCTTCGGTAGGTGACATGAGCACTTCTTTAGTCAGCTTGTCGCCGT---------------AGAGTTCTGTTACTTTCTCCGCGTCTTTCCATGCACGATTACCCGGGCGGCCTTCAACCAACTTGTAACCATGAACTTTCTTACCTGAATGCAACGCGGCCGCCATAGCTTTCTCAACCTTGTCGATGTGCTGGCGCAACAGCGGCAACTTCTCATACTCAGCTACGAGTTGCTCCGGCGTCAGTTCCAGCACAAAGTCGTC---------------------------------------------------------------------------------------------------------------------------------------------------------TTCCAGTTCTTCCGCCAGTACAGAATTAACCGTCTTTGTACGCGCAGCGCATTGTTCAGAGAACCGGCACCACTGACAACCATCTACCGATGGCTTGAAGTCCGACGCTTTCAGGTTCTTCTTGCCACGGAAATACGCATCAAGCGCTAACAGCGCGCGTTTCTGTGCGAACTTAGCGAACAGTTCCAGTCCTTCAACCGGGATGTCCCACTCTGTCGCGCCCCCAGCGTAAGGCTGGAAGATGACCAGACGAACGGTTGTTATGTTATAACGTCTCTTGAGTCGACGATAAACACCGAGAGCGTAAAGCATAAGCTGCTTGTTTTCTTTCGCTTCGACGCGATGCCGCCCGGTTTTCAGGTCGCCGATAATGAGCATGTGCTCGTCGGTGTTTGCCAG-------TTCCTGGACAGCAACGAGGTCAGCGGTTCCGAACGTCTCAACGC------------------------------------------CTTCATACCCCGGATGCAATACCTCAGTAAGATTGACACGCATTTCCAGCTTGGCGTAAGTCGCTACGTCTATAATCGCTTTGCAGTAGTCGGTGTACTTGCGCACCTGCTCAATCATGTCCGCCGTAATCAGTACCGCGCCTTTCATCGGGCTGATTAGCGCCTTAATCTGACCTTTGCCTTCATCCAGTACGTAAGCGCCGACTTCACGCTCCAACGGCAACGCAGTGCCGCGTATATAGGCGTTGAGATGGACCTCAGCTATGGTGTGCATGGCGGTCCCCGTAACGGCAGCTTTACCTGACGTGTTAGGAATATCTTTTTCACAGGCCAGTGATGCACTGCACGTCAGCCACTTCTTAGCACCTGACGGCGACAATAAGGCGTGCACATCATTATTGCCACCGCGTTCTTTTAGAA-------------------------------------------------------------------------------------------------------------------------------------------------------------------------------------------------------------------------------------------------------------------------------------------------------------------------------------------------------------------------------------------------------------------------------------TCATGCTCTGTTCTCCCACTGGTCAATTAAATGCCGTGTCTTGTGGTCGCAATGTAAGGCCCATCCATACATCGACTCGAAGACATAAAAGTCAGGCTTGGCGAAAGTTGTGCGCTTAATCTGTGACACGTGACGGCCTATATCTTTAGGCCGTGGTACTTTTCCTAAGTACGCCATCTCTTCCATCTGGTGCGCACCGGACGGAGCACGCAATAGCCATAGCGCCTCTGTGTTATCCCGCCTGTCGACGGCTCGGTAGAGTTGGTAAATCAT-------------------------------------------------------------------------------------------------------------------------------------------------------------------------------------------------------------------------------------------------------------------------------------------------------------------------------------------------------------------------------------------------------------------------------------------------------------------AATTCCGACCCTCAGTTAAAGCGGCCCGAAGGCCGCGAGAT-----------------------------------------------------------------------------------------------------------------------------------------------------------------------------------------------------------------------------------------------------------------------------------AGTTATTCTTCTTCGAAATACTTGTTCTTGATTGCTGTCAGGCGTTCCAGGTATTCAGCCAGGTCTTCGTCTTTAATCGCTGCAATCTTCATTTTCTTACCTGTGAACTCTTCCAGCAGTTCATCAGAATCATCGCACGCGGCATCGCTCGGACCTTCGTTAATTGCATCGTCGATAGCCTGAATCTGGTCGCGCAGAGACTTATAGTCTACTTCT---------TCTTTCTCTTCTTCCGGCTCTGGCGTCGTTTCCTCTACTTTAGCTTTACGCGGCTTGCGTTTTGGCTTC------TCTTCCTCCGCCGGTTTAGTGTCAACTACGTCTTCACCTTCAACCGGGATTTCTTTTGTT---------------------------------GCTTCTTCAGCGCACTCAGCTACCGCTTCTTTGGTGTACGATAC------CGTCTCTACTTCCAGCGGCGTGGCAACCTGAACAAC---------------------------TTGTTTCGCACTGTTCGCGGCAATCAGTTCGTGCGCAACTACGAAACGTTCCAGTAATACTAAGAATTTCTCTAACATTTGTTTCTCT-------------------------------------------------------------------------------------------------------------------------------------------------------------------------------------------------------------------------------------------------------------------------------------------------------CCTCTCGTTTGGTATGGGCTAACTATAATAGCGAACTATTCAC-ATGTCAATGGGCTTTTCTAAAATAA-----------TTAATATGGTACTATTCACATATCAACTGACTAAGGAGTAATTGACATGCAACCATCTGAACTAGGCATCCGTGTAGAACAACGCCGCAAAGAACTCGGCATCTCCCAGCGCCGTTTGGCGGCCCTGACCGGCGTTTCCCAGGGCGCGATTAACCAACTGGCACTTG---GAGTAACTCAGGACGTCCGCCCGGCAACGCTGTTCAAACTGGCGGAAGTTCTGGAAGTAGACGCCAAGTGGCTGGCGTTAGGTGA----AGGGGCTTAAAGCCCCTTTCTTTTTA--------------------------------------------------------------------------------------------------------------------------------------------------------------------------------------------------------------------------------------------------------------------------------------------------------------------------------------------------------------------------------------------------------------------------------------------------------------------------------------------------------------------------------------------------------------------------------------------------CCTATTCCAAATCCTCCTCTGTCACCACCAGCATCTCATTTGGTTCGTATAGTGTCTTCGGCCTTAATCTATCCCCTATTCTTTCGGGTATACGATATGTTCTCGGTACTACTTCGCCGTTAGCATCGCAACCAAGCATTAGTTCTCC-------------------ATCTTTCAACATTTTATCAAGATGGGTGTTAGTCACAGAGAAGTCACCGGAACGAGCCACTATCTGCTGCT----------------GAGTAAAACCGCGACCTGTGTCATCTGACTGTTGCAGGTCTTCCAGTGCCGAAAGTA---TTGACTCCTTCCTTACTTCATCCCTGCCGCGTTTAACTTCTTCCTTTACTTTTTGCTTACCTTCTTTCGTCAACCCTTCTTCCCGCTCTTTCTCCTCGTCAGTTTTGAACGGCTCGAAACC--CCACGGCATCAACACAAGCGCCTTGTGTGGTTCAGG----AAGGTCCAGGTTTACGATTGTGCCGTATTCTTCTGTGCCCCCCAGGAACTCAACCGCACGGTACTCTTTCGGCGGCGGAGCTTCGCGGAACTGCACAGACTCCAGCACCATGCCAACCGTTTTCTGTTGAGGACCGTGCTTAAATTTCGAGTGGTATACGTTTAT----------------TTGACGGTCGGTTGC----ACGTTCGATTGTCAGTTCCACGTCAACACCCGCATACAGCGCCCCACTGCCGCGTGCTTTCT---------TTCCAC-------------------CCTTCGGCGTATGGTGGACAACGCCTACTGCGGCTTTAGTTGCATCGCGTACTTCTTTCAGAATGGCGATAACTTTACCCATGCCGATTGCTGTTGATG----------------------AACTGTTCTCGTCGAACTTATCAATCGTCAGTGCCAGG-------GTCTGG----------TTAAGGGTGTCGAACGCAACCATGCCAATTGGCTCGTCGCCAGCAGTTTCGCGCATTA-----------------------ACTTAATCAG------------------GCTTTTAAGTTTGCCGACTTCGC--CCAT---ATCGATGACGTGTACATAATCTTTACCTTCCCC----------------GCCATATTTAGCCGCTAGTGCATCAATACGGGTGCGTGTAGCTGCGCCACCCTCACCATCAATATAGAAATGGTGGCAACGCTGGGTATCCGCCCC------CGCAAACCTGTACC------CGGCGGCGCTGAGGTACATCATCCCCAGCGTATAGAACGATTTGTACGTGCCAGATTCCCCGACGATATCCCAGATACAATCCGACGGCATGTACCCCTCAACGACGAAATCAGCCTTTACCGGCTCCGGTAACTC------------GTCCTCCTCTGAGTCCTCGTCGTCTTCCAGGTCGTCGAGGCTGCAAGTTACTGGGTCCTCGTTCTCTGTGCGGTGTAGTTCTTCAATCTCTTCTTCCGGTAAATCAGGCAGAGCCGCACGAATGCTGTTAATGCT-GATAGGTTGCTTATCTATGTTAAGCTCGTCGGGTAGGCCACACATACGCAGGGCCAAATGCTGCCTACGGTTAAGCTCGGTGCAAGCGCCGTTGTTTGTATGCTGGCAGACAAAGCGCACTTCTTTACCGTCGAGCATTATGCTGGTGGAGCCCTTGCCTGTATGCAGATGTTCGTTAGGGCATGGCACTTCGTA-CCCGCGCCCGGAAGATAAAGCGTCAAG---GCCAAGCTCGGCTTCGCAGAAGTGTGCTATATCCGCGTTAAGCCCATGCTCATCAGCGGCAAGTGTTTT----------AGCCTCACGCTTACGCAACCCCATCTCTTCGGCTTTCTTGATGTACCGCTCAGCACGGATAACACGCCCTTCTGTAACCGTTATCTTCGACTCTT----TATGCGGCAGGTAGATAAGGCGGTTGCCGTCTTCTGTGCAGTGGTCGCGCAACGCTTCGTCTATTTCTAACTCTGCACAAATAGCACGTTGCACCAT--CCACGCGTCGTTAGAGTTAAACGGCGTGCGAGCTGGAACCAGAACGCGGAAAGCGTAATCTCCAT-----------------TTTTACATGCGTGCT--------GATGCGATGCCGTTGTGTGCAGAATATTGAAGAACGGCGCGTTCTTGAATTTGCGTGTCAG-----------------GTCGCGGTACTGAGTACGGTTGAGATGGTCGAAATCGAACTTAACCACACTGTCTTCCAGGATAGCGTTTTTACGGCGACCACCAACAGGCGCAATAGCTTTCTGTTTAATCTTGGCAGCGTCGTACTCTTCCTTAGTCCATGACGGGTCCACGGATAAACGCTTCGATGTATCGCAGACATACTCGACAAACTGCTCCAGCGGCATTTCACGCGC-------------------TACAGGGTTTTTATCG--AATGTGTTACGCAGCGTTGCAAAAACAATATTCATTTCTTTTTCTCCGCACGTTCTAAGGCTT---------CCTGCATACGGCGCATTGCGCGG-----TTCATCTTTACCGGCGCGAAGAAATCGGCGCCGTGTTTCTGTCGGCGCAGCTGTGGAACTATTAACTTCGTC----------------------------------------ATTGTATAATCCTTGTGCTTACTTTGATGATTT----------GTGCTTT-GGCCCCGACGTTC-TTGCGTTGGGGTTTCTTTTTA-----------------------CCGT---TTAGCCAACCCTTCCAGCAAATTTTTATACTCTTCAAAATATTCCTCGACCAAATCATCGCCGAAATAGAAGTCG----ATATACTCGAGATTATCTCTTACGTTAAGCGATGCCGACATGGTGCTTAGTTGGCGT----------------AAGCTAATTAGCTTCATTTCTGTTTCTACGCAGAAAGGCCGGTAGGTATCAAGATGGCAAGAGATAT----TGAAGCATAAAGCGAACTCTCCGGCCACGGAGTGAACCATATACACTTCGTTTTCTGCTTTATTGTGGAAAATTACGCCTT-----------------------TC-----ATTTCACGTTCTCCTTAATCCATGCTTCGACTTT-----------------------ATTACGGTCAAATGTTCCCGGTAAACGGCGG----------CCCATAACCTTAATACAGCAGTCAGGGAATTTGCCGCTGCGCAACCAGTTATTAATGGTCTGACGTGTCAC---CCCGATACGCTCGGCTACCTCATTCTGTGTCATGTAATGT------------TGCATTTTTATATCCCCTGTTTGTTTAGTGAAACCGAGTATAGGATAGC---------------------GGGAATGTAAAAGCAACCA---------ATCCCTGCAATATTTAATCTTTACAAAAAA---------GTTATTGAAAGTTCTTGACACAT----GTTTGTATAATGGTTTTGGGACTTG-----------TATATATTACGGAGTTGACGAACCCTCCCCGAGGGATTCGTCAACCCCTCCCAGACAG---------------CTGAGATGCTTGCCTTGTGGTTTAAGGATAAGTGTATC----TAAATCTCAT--TTAA----------------------------------------AGAAGTAACCCGCTGAAATATCTAC-----------TGTTTCTTAATGTGCCGTAGATTCGCAACCGTAAA---------------AATGTAACGATTATTGGGCAGG-CTTAGGGCCTGCCCTTTAGTTAC-CAAGTAATAAGAATAAAGGCACAACA--------------------------------GTTTCG-------------AAAGAATCACA--------------------------------ACGGCAA---CGTAACT---------------------------ATTCTCTTGCACACCCCAACATAATAGGATACTATTCACTTATCGAAACG---------------------------------------------------------------------------------------------------------------------------------------------------------------------------------------------------------------------------------------------AGACAGAGGAGTGAAGGTTATGTTTAAGAAGGGTCAGTTGGTTCGTAATAGATTGAGCGGCG-----ATTTATTTA---------CAGTAATAGAATCA--AATCTAATGTGGTT---------------TGGTTTTGTGGAGGTTAA-----TAGCGTAGCGGGTTTCG------GTAAAGGGTTACTCCGTA--------AATGTGATTTAGAACTCATCGGCAACAATTTTAAATTCAAAGG--------GGCGAAGTGATGGAT--AAG-CAAGTTTTACGAACA--GCCGCTGAAGGCGCTATTGAGAAATATGGGGACG------AATGGTTTGGGACTGGAA----GTCAAATTTGCACCGTTCACAAGTCAAAGATTAAGCTTATATCTTATGCCAGCCCTAATCTCGTAATTGAATTGCTGGATGAAATAGCAGCCCTAA-CAGAGG--AGAATATTAAACTTAATCAAAAAATTGATAAGTTATTAATATGGCCCGGTATAGAGTTTGATTCGTCAGCGTGGGGTTTCTCTAACAATGATGGTGATGCCGCGCTTGAATTAA-------------TATGCGACCACACGGCATCGGATCCTGATGCTCGTGCCGACGACTCTGAGGGAGGTTGCCGTAAATGAGAAT----------------TC--GAATAACT----------------------------------GATGTTGATTATGCGGACCCGCGC------------------------------GACGGTGACGATTTGCCGCTTAGTTACTG--------------------------------------------------------------------------------------------------------------------------------------------------------------------GGGTGTTGCTCTTGGTGGTGAGTT------------TGA---AGTGGACGACGTAGC----TGACGGTACATTCGTAATTGAATGTGACGCCGGGTATGTAGTT-----------------GTGTACCCCTGTGAATGCGAAGT-----------------CCTGGAGGACTAAGTTATGAGAGAAGCATTTGAACGGTGGGCCGTCGTTGAGGGTCTGCCCGTTAACAAGGGTTCGAAGAAAGAGTACCTGAACGCTAAGACGCGTCTCGCGTGGCGGGCGTGGAAGGCTGGTATGCAAGCTGTGA-TGAATAAGGGGTGATTTATGAGTCAGTGGATTAAGTGTAGTGAGCGGATGCCGGAAGAAGGCGAGATGGTCCTTAC-----------------------------------------------------------------------TGCGTTTCGTGGTG-TT------------------------GTTAGGTCGG--------------------------------GCGTG--------TGTAAGGCTGTAGATGTTATCGGCG---------------GTAAGTGTTTTGTAAGTGAGATTGACAGATGCCACGGGACACCGGCGA-----CCCA-CTGGATGCCGTCACCAAGGCCGCCGGAA--------------------------CAATAGTTTAAGATTTTACTGAGTGACTTACGCTGCTACACAGCAGCGTATCATTTTTCTCA-TTTTTGTTCTA----------TTTCACCAAACGCAACAATCGAAGCGACTATTGCAGGAGATGCAACAATGAAACTGAATGAC-----------------ATCGTAACCTGGACCGGTAGAAACGGAGAAAAGCGATTCGG----GCTTATTGTTGCGTCAAACGGCAACAAGTACCGTGTTATGTGA------------TGGCGTCAGTGGGCACGACGCCCGAGGTACTACTGGATTAGTGGAGAACGATT-------------------------------------------------------------------ATCTTTAAAACACCAATAAAATTTACTTGCACACTGTGATAGAATAGGCTACTATTCATTTACACAAACGAGAGGAGAGACAGAA-----------------------------------------GATG-------------------TATAAGTATCTGACGGTAGAAAAACTGGAACAGATTTATGCGGAGTT---------------------GCGAGTTTGCTGCGTATGCAGCGGCAACTACAAACTTG------TTTACGGAGAACTGGAGGTAGACGATGCTCCTGGAATGTAAATCCCATGATCGCTATTGGGTGCTCACTAAAAATGAC---------TTGTACCACCTCAAAGAAGACGGCGACGAGA------GCCGCTGCTACATAATAGACGACAATGGCACTGAACTTGATGTCTATTACACCGGGTATGGTCGGTGGGCGTTATCA-----------------------------------GCGGACGATGAATTTGTGTTTGA-----------------------------------------------------------AGAATATAACGGGG---------------------AGGAGCCAGAAG-----------------------------------------------------------------------------------------------------------------------------------------------------------------------------------------------------------------------------------------------------------------------------------------------ATGAGTAACAAAAACGA---AGTATTCGAGTACCTGAT----------TGACCAGCTACGGCAGCAGGTA-------------------------------------------------------------------------------------------------------------------------A-----ATAACAAC---------------------CAGTGCGAAGACCTGGCGCATGAGGTG-CAGTCACTTAAGAATCAGTTACGCGATGC---------------------------------------------------------------GTCTGCACAGATTAAGGAGTT-----------------------------GCATCTGGCGCTGGTTACAGCT----------------------------------ACCGGTGATGTGGAGGCGTACAAACTTATCCGCAAAGGTGGGTACGTTTCCGCAGGCCAGCGCTACGTGGTTGGCGAACATGCGCCCG------------GGCCAACGGTAAATTGTCG---GCGCACCCAGACGCCT------------------------------------------------------------GTACCGCCGGAGCAATCTGGT-----------------------------------------------------------------TGCCGTAAAGAAGATGCCCAGG-----------------------------------------------------------AAGGGCCCT-----------------------ACCGTTTCT---------------------ATTATGTAGTGATAGAT-----------------------------------------------------------------------------------GGCTCCGCGCCGTTCGGTA-------CGAAAGTA----------------TGTAAAACGTGCGGGGGATACT--TCTGATGACCAGCATCTTATTTATCTGGGTATTGTACGCAGGCCAGATGCAACTAGCGGCATCAGAAACGTTTTACTCGATGGAGGCGTGCCAGTCAGCGGCACGCGCCGCAGAGAACGCGCACTTCCTGTTTCAGGGCGACAAGCCCAACGATTCAGAGGTACGCGCTATCTGCTCACCTAAGAGACTTGGTAAACAGGAGAAATAA----CATGGTACAGAGATATT------------CTAAGTATGGGTCCGACAACCATTTC---------------ATTGACCGCCACGGGAAGTGGGTTAAGTTTGAGGACTACCAGAATCTTGACCTAAA------------------------------------------------------GCTGTTGGAAGTT---------------------------------------------------------------GAAGCCGAGTTACAGAAATACAAGGACCAGTTCCCGGATTACGTCGAGTGCG-CGAACTGTGGGTCAGTTACACATGTGGGAGGGGTGGAGTA-------------------------------------------------------------------------------------------------------------------------------AT---------------------------------------------------------------------------------------------------------------------------------------------------------------------------------------------------------------------------------------------------------------------------------------------------------------------------------------------------------------------------------------------GTCGTTA-------------------------------------------------------------------------------------------------------------------------------------------------------------------------------------GCAACTGACATCCTGAAACGAAGCGG------CCTTGCGCCGCTGTCACCGAGAGCGAAGACACGTATACACAAGCGTCGCCGTAACG---TGCTGTACCCTGAGATTCAGGCCAGACGCAAAGT-----------------TGTCCGCGCCTGTGGATTCCA---------------------------------------------------------------GAACGGGAAGGCCGTGAATCTGGGTGAGTTCAAAACA--------------------------------------------------------CAGGAACGCGCAGCTATCGCTAATCGGTTATTTAATTACTGGAAATCGCTGGGGTATGAAGATATTCCGACGAAACCGCAGAGACGACAATACATCTGGCGTCA---TAAAT-------------------------------------------------------------------------------------------------------------------------------------------------------------------------------------------------------------------------------------------------------------------------------------------------------------------------------------------------------------------------------------------------------------------------------------AAACCGTTATTAGGATAATTCCTACCCGTGGTATCCTCCAGTTACTGCATACTTAATACGCACCT-----------------------------------------------------------------------------------------------------------------------------------------------------------------------------------------------------------------------------------------------------------------------------------------------------------GGAGG--ATTCATCTTG-----GATAAATTTACTGAAACAGTGACAGGCTGGCTTCTGGCAGCCGCACTAGCTGGTGGGGTAATCGGACTACGACAACATAAGTCCGCTATTTCCGGCCCTATCGACGGATTCTGCTTTATTGCAACTGGCTTCACTTGCGCCGTATTTGGCGCGCCTCTCGCCGCTCAATGGTTCGGTATTACCGGAGAGCGCGAGATAGCT-GGCCTCGGATTCATCATCGCAATTCTCTGGATGCCCATCTATTCCCGTCT--------------CTCCGGTATCGTCGCCGGAGAATACATCGCACGTCGAGGAGGCACAGATGAATGAATTAT---TCTGGTTCGGCGGTATGCTGGCAATCGGAGGCACATCGCTGTTTAATGTATATCACCCCAGCGCGGATGACGGATTATTTGGCCGTGTGCTATATATCCTGACCGCTATTGTCTGCGCCGCAGGATGTATCCACCTGTTACAGGGCAGCATGTCTCCGACGCTGCCTGAGACATTAATCACATTAGTTGCGCTGCGCCAGATTCGTCAGGCGTGGCT---------------------GTCATACGGAGGACATAAGCGTGTCT---------------------------------------------------------------------------------------------------------------------------------------------------------------------------------------------------------------------------------------------------------------------------------------------------------------------------------------------------------------------------------------------------------------------------------------------------------------------------------------------------------------------------------------------CGAAATATTTCAGATAATGGACTTACCGCAGATAAGCTGCGCGAGGTTTTACACTACGACCCCGATACCGGAGTTTTCGCGAACCATAAATTACGGGAAGGTGCTTTATGAGAAACATTAGCAACAATGGCATCAAATTCACCGCCGCGTTCGAGGGATTCCGCGGAACTGCGTATCGTGCTACGCCAAATGAGAAGTACCTGACTATTGGGTACGGTCATTATGGGCCAGACGTAACGCCAGGCAAGACCATCACCCCGGGACAAGGCCTCCTGTTACTGAATCGTGATATGGCTAAGGCTGTAGCTGCGGTTGACGCAGCAGCACACCATTCATTGACACAGGCACAGTTCGATGCAGTGTGCGACCTGGTATACAACGCAGGTGCTGGTGTGATTGCTGC--------------------------------------------------------------------------------------------------------TACTACCGGCACGGGTAAGGCACTGCGTTCTGGTGATATTGCAACGCTGCGGGCTAAGCTGACACTGTTCATCAACCAGAACGGC------------------AGACCGTTACTTGGTCTGCGCCGCCGTACTGCCGGTCGTCTGGCGCTGTTCGACGGTAAACCGTGGCAAGAGGCAGAGGCTATCGGGCGCGCGGTGAAA----------------------------------------------------------------------------------------------------------------------------------------------------------------------GGTTGACACCTGAGACTAATCCGACGATACTTAAAT--CACCTCCTGTTCCATACCTCTGCTCTCCAGTTTTATCCCGGCCCTG-ACCC-AGCCGGGA---TTTTTTTATCTATTTTCTGCAATGACTAGTTGACTATTACCTACGACCCTATTATATTTACTCCATCGACAACGAGAA----------------------------------------------------------------------------------------------------------------------------------------------------------------------------------------------------------CGGAGTAGAGAA-------GATGAGTAAC-GTACAGACAATCGCAATAACCGAGGAACTT-----------------------------------------------------------------GAAGCCAAATGTATCGCATGGACT---ATGGGTAATGACCCGGTTGCTA---------------------------------------------------------------TGCGTA-----------------------------------AATTTC-----------CAATGAAAATCACA----GATACCGAAGCATTCAAAGACGCACAACTGATGGCGCGTATCGCCGTTAGTAACCTGAGCCGCAATATCCCTGCGGATGCGTTCTGGTTCGCGGCTATGCAGACACTGAAAGCAGCTTATGCAGGAGAGAAGA--------------------------------------------------------------------------------------------------------------------------------------------------------------------------------------------------------------AATGAAAGTTAAAGCCGCTAAAATTCTCTGGTTAGCCGCCCTTG-----------------ACTATGTCACAGAGG---------------------------GTAAAGTGTATGATGTATACAACCCGACAGCTACTGGTT-----------------TCGGTTATATAGA---CTCCGACGACGACTGCCATATTTTCATAGACTTTGGTAACGATGACGGTGATGGTTT--------------------------------------------------CCACGGCGT----------------------------TAAATGGGAGGTTGTAGAATGAGCGAACAAGGTCAAGTAAGCCAACCATTACGAGTAGGCCGTAAGGTGAGTCACACCCCGTTCCCGACACGCGAGGAACTGATGAAACGTAACAGTTTCCCTGGGCCGGACAAGAACAAGTATCTCAACCGCATGTGGGGAGAGCGTAAA--------------------------------------------------------------------------------------------------------------------------------------------------------------------------------------------------------------------------------------------AATGACTGACCGTGAATATGAAAAGATGATGGTAGAGGCCGT---------------TAACGGCGGCGTAGACATTAGCCACGTGATGTGCGTCCTGAATAATAAAATCGCGGTAGCCGAGCAAATGGTGGAGTCGCTTTATGAGGCGCGCCGCGAACTGATTAACCGCTTCAACCTGAACAAAGGTGA-------------CAC----------------------------------------------------------CA-----------------------------------------------ATGCATAAAATCACAATTGCATCGCTCGAGCGCCGTATTATGGTGCTTGAGTCGGAGAAACAGACGTTAGGCGGGCAACTGTCAATTAACGGTGAGTTTCAACTGGAGGCGTATAAAGAACTTCTAGAGGCGTTTAAAGAGCTACAAGCCATCGCGTCTG-----------------ACATAGAAAATATGATTGGATTGTTGCAATCCGG----------------GGAGTGGGCCGAACACTGCACTAAATCGGCGTTAGGAAAACGGCTTGAGACGGA---------GATTACTGACATGCTG------AGTTGTCTTGTTGAGGCGCCAGATGAGCACGCCTGAGCCGGTAGTTATCGATGGCGTCCTGTGGAAACCTTACTCGGTTAACCACATCGACGCCGATGGGAAGAAGTTCAGTTTCTACATTTTTGCGATTAGCCGTGAGCACGCTGCGTGTGTAGTAGACGATATACGAGAAACGGCGTGGCTTGGCGATGAGATAGTGGGGTGAGAG------------------------------------------------------------------------------------------------------------------------------------------------------------------------------------------------------------------------------------------CATGAGTCTTGAGGTTGTTATAAGTCTGGT-------------TGGTATTAGTTACTTCATTGGGCTATTGGTCGGTTTTCTGTGGGGTAGATACTAATG---------------------TTCAGCGACATCAACGCAGCAATCGA---AGAAGCAATCT--------------GGCGCCGTTACAACGGCGAGCAACAGCGTCACTTCTGCCTGGTGCAAC-GTGGTAACATG--GTCGCCGTGGTGCAGGACCGCGATAACAAATAT------------------------------------------CCGAATGCGATGTGGACAACGAGGAATTTCTTAGGA-----------------------------------------------------------------------------------------------------------------------------------------------------------------------------------------------TGATTACCAGCATTCCTAACCTGATTAAAGAATTTGGTACGATGGCGGAGACATGCCGACAAACCGGTATCAACGAAATGACGATTGCTAAGTACAGTAAAGACGTTGATTGTGAGCGCCACGTAATTTATAACAATCGTCTGATGACGCACGTTAAGACTAGCCCGGTGTTATTCACGCGCCGTGGTATCACTAAAACTGAGCAACGTATTGCTAAAGA------GGAGAGTGGAGAATGA-----------------AAAAGTTAACT-------ATCTACTGGAAAACAGGGGCTACGTCA---------------------------------------------------------------------------------------------------------------GAACTCGATGTT-------------------------------------------------------------TTCAGCGTAACGCAGTGTGAAAAGTTCTGGTATG-------------------------------------------------------------------------------CCGA---------AACATTCAACGGTGAAG--------------------------TGAGAATACCAATCGCACTGGTATACGGCGGCGATATAACAGAATACCAATCGCACTGGTAT-----------------------------------------------------ACGGCGGCGATAT---------AACAGAATAACCAACCC-------------------------------------------------------------------------------------------------------------------------------------------------------------------------------------------------------ACAAGCCCTCTACGGAGGGCTTTTCTGTACATCCCGCCCAATCCCCTTATATAATCCAT-TTAGACGCGTAGGGCGCGTCTG---------------------------------------
	Escherichia_virus_AnnaReinhart	GTGCGCTCTGATGGTCAGACGCATATGCAAGGGGATTCTATGAAGCTGAAACTTAAGCAGCCATCGCCAGAGGTGGTACAAGCTGCACATGAAGAAGCTGTTAGCGCAAACCGTCGCCGTAAACGACCGCGCGGTAAACAGAGCCTTTATCAATCATCCCGTAATTCTGCGGCATTGTGGGACCCGGACTACTGTGACGCGTTAATCGAGTTCTTCGACCGCACGTCGTGGGAGCTTGTGCCAAC---GTCTAAGGGTGACGAACGCCCGCTGATTCAGGATAAACCACCGTCACTGGCCCGCTTCGCCTTACACATCGGAGTCACTATCCCGATTATTAAGCTTTGGCTGCGTGAGATTCCCGCATTTGCAGAAGCCTGGGAGACAGCACAGGCGCTGGAAGAGGCATACTTCACTGAAACGGGGGCCGCGGGCATCTCTGCTACGTTTGCCGCCGCGAAACTGGGCCT------GAATAAAACAGTTG---TCGCCGAAGAAGTA------------------------CGCGACGAGCCAAT---CAGCGAAGT------AACAATTAAGGTGGTGTCCGGTGAACGTTAATATCACGGCAA-CGGAGCCGCAAGGCGCGTTTCTCGGTATGC-ATTGCAAGTTTCCGGCATTCGTAGCTGGCTTCGGTACGGGTAAATCCGAAGTTATGTGCAACTCTGCACTACT----------CGACAGCATGGAAGGTGGGAGC--GATTCTATCATCGCCATGTATGAGCCGACTTATGACCTGGTGCGCCTCATCCTTGCACCGCGTATGGAAG-AA------AAGCTCACCGACTGGGGTATCCGGTACAAATACAACAAGTCTGACAAC--ATAATCTATACGTCTTCCGGACA------ATTTGGGG-------ATT-------TTGTTCTGCGTACACTTGATAATCCAGCACGAATCGTTGGCTACGAATCGTTTCGTGCGAAAATCGACGAGTTGGACACCCTTAACATGGAGCACGCCGAGCACGCGTGGAACAAAGTCATCGCCCGTAACCGCCAGTTGCCGCGGACATATAAACCTATTACACCGAAACCTGCTAATACCGTTTCCGTGTTCACTACCCCGGAAGGATTCCGTTTCGTACATGACCGCTGGGTAGTCAAAAAGAATCCATGCTACGAGATGATTCAGGCGTCCACCCTGTCTAACCC---GTTCCTGCCAGAAGATTATGTGCAGTCGTTACGCGACACATACCCAGGTCAGTTGATTGACGCCTACATCAACGGCGAGTTCGTCAACCTGACGGCGGGGACTGTCTATTACGCCTATGACCGCAGGAAAAACAGCAGCCGCGAAACAATAAAACCAGGCGAGACTCTGTATATCGGGCAGGACTTTAACGTAGGCCACATGGCTAGTACAGTTTACGTGCAACGTGGCAAAGTCTGGCATGCAGTCGCCGAGTTGGTGGATATGTTCGATACGCCCGATGTGGTGAGAGCCGTAACAGAGCGCTGGAAAAGTAAGGGCCACTATATCGTTATGTACCCCGACGCAAGCGGTAAAAACCGTAAAAGTAACAACGCCAGCACATCTGATATTGCCCAGTTACAGCAGGCCGGCTTCGAAGTGCGCGCTAAATCGACAAACCCACCGGTTAAAGACCGCGTAGCGGCGATGAATAAGGCGCTTGAATCTGGTATGGTCATGATTAATGAACAGGCTTGCCCTGTTACCGCACGATGCCTGGAGCAACAGGCTTACGACAAGAACGGCGAACCGGATAAATCAGGCGGTGTGGACCACCAGAATGATGGAACCACATACCCTATC----------------------------------------------------------------------------------------------------------------------------------------------------------------------------------------------------------------------------------------------------------------------------------------------------------------------------------------------------------------------------------------------------------------------------------------------------------------------------------------------------------------------------------------------------------------GCGTATGAAATGCCGATTCGCAAACCAGTTATTAACGTCCCGGTGACTTTCGCACTTTAAG---------------------------------------------------------------------------------------------------------------------------------------------------------------------------------------------------------------------------------------------------------------------------------------------------------------------------------------------------------------------------------------------------------------------------------------------------------------------------------------------------------------------------------------------------------------------------------------------------------------AGGATTATTCA-------------------------------------------------------------------------------------------------------------------------------------------------------------------------------------------------------------------------------------------------------------------------------------------------------------------------------------------------------------------------------------------------------------------------------------------------------------------------------------------------------------------------------------------------------------------------------------------------------------------------------------------------------------------------------------------------------------------------------------------------------------------------------------------------------------------------------------------------------------------------------------------------------------------------------------------------------------------------------ATGTT-----AACTATGAAC---GGTCAGAATCAGGGTGTTAAGACAAAACACCGGGAATGGCTGCATCACTTCGATAAATGGCAGAAGGTACGCCACGCTCTTGAAGGCGACCTTATCCGCTATCTGCGCAACGTCGGGAAGAACGAGCCTGACCAGACCTACGCAGCACAGCGACAGGAAGAATACGAGAACGGCGCTATCTGCTACAATTTCACCAAACGCACGCTGGCGGGGATGACGGGGTCAGTGATGCGCAAAGACCCTGAGCAGATTATCCCGCCTGAACTTGAGTACCTGTTGCACAACGCTGACGGTTCAGGTGTCGGGCTGTGGCAGCACGCGCAGGATACGCTGATGGAGATTAACTCGATAGGCCGTGGCGGGTTGCTGGTGGACGCCCCGGAAACAGCCGCAGCAACGGCGGCAGAGCAGAACGCGGGATTATTAAACCCGGTAATCGCATTCTATACCGCGGAGAACATTATCAACTGGAGACTCACCCGCATCGGTTCAGTGAACCGCGTGACGATGGTTGTATTGCGTGAGGCATGGGAATACTCGGAACCAGGCGCTGAGTTTGAAACAAAATTCGGCGAGCAATACCGCGTCCTTGACCT---GATTGACGGTCGCTACCGCCAGCGCATCTACCGCTTCGATGCCGAAGGTG---GCGCACAGGATGAAGTAATCGAAATCTTCCCGGAACTCGGCGAACAGTTGCGCGGTAAAATCCCGTTCACGTTCATTGGCGCAAGCAACAACGACGCCACTATAGACGATGCGCCTTTACTGCCGTTAGCTGAGCTAAATATCGGTCATTTCCGCAACAGCGCAGACAATGAGGAGTCCAGCTTCGTTGTAGGCCAGCCTACTCTGTTCATCGCCCCAGGTGAGAACATGAGCATGGAGCAATGGAAAGAAGCCAACCCTCACGGTGTGCGCATGGGGTCCCGTTCAGGTCATAACATTGGTTACGGCGGCAATGCGTTTCTGGTTCAGGCAGGAGAGAACAACCTCGCCAAACAGAACATGCTGGATAAAGAGAATCAGGCCATCCAGATTGGCGCGCAGCTTATCACCCCGACGCAGCAAATCACCGCGGAATCGGCCCGCCTGCAACGCGGCGCCGACACGTCAGTCATGGCAACAATAGCACGTAATGTAAGCATGGCGTATACCGATGCGTTGCGCTGGGTTGCGGGTATGCTTGGGCTTAGTGAAGATACTGAGATTGAGTTCAAGCTGAATATGGAATTCTTCCTGCAACCTATGACAGCTCAGGACCGCGCTCAGTGGATGGCGGATATTAACGCTGGCCTGCTACCCGCCACCGCTTACTATGCTGCGTTGCGCAAGGCAGGTGTGACTGACTGGACAGATGAGGACATTCAGAACGCTATTGAAGACGCACCTCTGCCGTTGGGTTCTGTTGCTCAGGTAGCGGGAGAGATTCCGCAGTCGGCGCAGCAACAGGA--------------------------------------------------------------------------------------------------------------------CACCAC---------------------------------------------------------------------------------------------------------------------------------------------------------------------------------------------------------------------------------------------------------------------------------------------------------------------------------------------------------------------------------------------------------------------------------------------------------------------------------------------------------------------------------------------------------------------------------------------------------------------------------------------------------------------------------------------------------------------------------------------------------------------------------------------------------------------------------------------------------------------------------------------------------------------------------------------------------------------------------------------------------------------------------------------------------------------------------------------------------------------------------------------------------------------------------------------------------------------------------------------------------------------------------------------TCAGCAGTAAGTTCACC--------------------------------------------------------------------------------------TATAGCCCCGAA-----------------------------------------------------------------------AGGGGCTTTCTT------------------------------------------------------------------------------------------------------------------------------------------------------------------------------------------------------------------------------------------------------------------------------------------------------------------------------------ATAGTATGCTAT---------TAACTTTAGCGCCACAGGGTTTATC----------------------------------------------------------------------------------------------------------TATGAGCTTACTTACATCCCTAATCAGCCATCAGATATGGCTGCAACGCACCGCATCCGGTGAGGTGAAAGACCTCACGCCGTTCATTCAGGAGATAAGGGATGAAATCAAACGGCAGGTGCTGTTATTCGGTGACGACGGTCGCAGCACTGCGCGACTGAATAAACTGTTACGCGACCTGGAAGAAGCACTAACCGGTATTACGGGTGACTGGCAAACAAAGCTAACAGACGACCTTAAGGAACTGGCGGCGTACGAGGCTGAGTGGAACGTAAAGACACTGACCGCCAACGTAGACGCGGAATTTGTTACGCCTACCGCTGAGCAGGTATGGGCCGCTGCCGAGTTTCAACCATTATCATTGAGCGACAAGCCCGTTGATTTCACCAAGCTGATGTCTGGATGGGGCGAAACGGAAGTAGCACGTCTTGTAACTGGAGTTAAGATGGGCTTTGTGCAAGGTCAAACCACACGGCAGATTGTTAAGAATGTTGTTGGCGCTGGTGGACTAGCCGACATCTCAGAACGTAACGCGACTACGGTAATCCGCACCGCGCTGTCCCACGTATCCAACGAGGCCCGTAACGAGACGTACCGCCAGAACGACGACATCATCGAGAAGTACGAGTGGGTGTCAACGCTTGACAGCCGCACCAGTACGATTTGCAGGGTCAGAGACGGGATGACGTGGGAAATTGGTAAGGGGCCGATGCCCCCAGCCCATCCGAACTG-------------------------------------------------------CCGGTCGTGCACGGCTC------------CGGTAATCAGTTCC--------------------------------------------------------GAGTTCGACTTCCTCGATAAAGGCGCAAAACGCGCG----------------------------------------------------------------------------------------------------------------------------------------------------------------------------------------------------------------------------------------------------------------------------------------------------------------------------------------------------------------------------------------------------------------------------------------------------------------------------------------------------------------------------------------------------------------------------------------------------------------------------------------------------------------------------------------------------------------------------------------------------------------------------------------------------------------------------GCTAAAGGCGCGGAAGGTGGCAC------TCAGGTAAGCGCAGACACCACTTACTACGAGTTCCTTAAACAACAACCGGCGTGGTTTCAGGACCAGGCGCTCGGCCCGGTGCGAGGTAAGATTTTCCGTAACAGCGGTATATCGCCGGAAGAGTTTCGCGTAATATCTGTAGATGGTTTCGGGAATCCGCTCACGCTTAAGCAGATGGCGGAACTCGATAAACGTGTTGCTGATTATCT-------------------------------------------------------------------------------------------------------------------------------------------------------------------------------------------------------------------------------------------------------------------------------------------------------------------------------------------------------------------------------------------------------------------------------------------------------------------------------------------------------------------------------------------------------------------------------------------------------------------------------------------------------------------------------------------------------------------------------------------------------------------------------------------------------------------------------GAAAGGGGAATAA-TGATGGGCTTTTTCAAAGTAACTGACGTACCGTCTCGTCGCGTAGTCCAGTACGCCCGCGTGTCTGGCTCTGGCGAGAACGTGGTATTTATTGAGGACGAAAGTGTACTCGGTACACCGGTAGATGATATGCCGTTTGCAGATAAAACCGGTATTGCGTTGCCCGCCGCCGGTATGCTTTATGAAATTCCGTATCTGGCGGACGCTGGCGACGTGTATTTCTCTGTGCAACCAAAAGACGCTGAACTGGCCGACGGCAGCGCGACTATCACTGTCGAAGTTAAAGCAGGTGAAGCGCCGTATGCACTGACCTGGTACAAAGACGGTAAGGAAGTTGTCAACGCCCCGGAAGAGGCACTTTCCTTGACGGTTAACGCAGTGGGTGAATACTTCGTTAAAGTTACCGATGCTGATGGTGTAGAGGCTGTCAGTAAAGCTGCGAAGGTCACTAAGCCCGAATGATAAAAGGCCCCATTAAGGGGCCTTAGTTTTCAACG------------------------------------------------------------------------------------------------------------------------------------GAATCTTGTGTTTAAATCCTGCTCGTGGACGACCCTCAG---AACAGTGTCATAATCC-----------------------------------------CCGTATCTTCCAGGTTCAAATAT-ATCTAATGC---------------CTTGTAAG-------------------------------------------CAGACATTGC-------------GTCAGGGAAAACCTGCAGAACCTT----------------------------------------------------TTTAACCCGG-------------------------------------------------------CACAAGTCACCGTCGAACTCTTCATC------------------------------------------------------------------------------------------------GAACTCTTGAACTACT---------TCGCAAA---------------------------------------------------------------------------------------------------T---------------------------------------------------TGCATACATTTT---------------------------------------------------------TCACCTCCT----------------------------------------------GTTTAAGTTAACTGAATAGTACCCTATTATATTGGGGTGTGCAAACTATTTATTTACGTATTCCAGTTATTCCACCGAATTGTAAATGTTGGAATAAACTATTCGAATAGTTGACTTTTCACTAAAAATATGATAAGCTCCACCTGAGCTTGTGAAATATGAACAAGCGACCGCGGCGCGGGCAGGTAACGGAGCGGGACGTAA-GTCCTGAGTGTAGTTACGCTGACGCGTTCGGAAGGGCCATACTCTATTGCTTGTGT-AAAAAGTAACAGGTTTACTGAGATTACGCCGTTTCTATGTTTAAATGATAAGGACTAGCGCCCTGCTTTAAGGCAGGGCTTTACTTATCGAGAAAGGAGAAAC-ATGAATCTTAAAGCAACTGTCGTAGCAGGAGCATGTTTCATCAT------CCTGGTTTACGCACACGGCATCTACCAGTATCGCAGCGGATGGAACGAAGGCCGGGCTAATCTCGTTTCGCAGCAACAGCAGAAAGCACAGGCTGAGTTAGCGAAGAAAACACAACGGCAGCAGCAGGATGAATCGAAGGCCGCCGCCGCTGACAACGAAGGCAAGACGAAATCAGAGGTGATTACCCGTGAAGTCGTTAAGTACATTAAAACGCCTGGTCGCAGTGTGTGCGCTTTTGACCCTGAGCGCGTGCAGCTCAAGTCCCGCGCCGTCGCAAACGCCAACTCCATCCCCGGATACGACGATGATGCAGCCGCCGTGCAAACTGGCACCGCCAAGTAGCGACGCCGACGAGGATTTGGCTATCGACGTTCAGAACGCTGAATGTGTACGGCAACTGAGGCTGAAAGTGTTTATGTTGCAGGATTACGTGAGGAATATTCTGGAATAGTTGCCTTGCATGTTGGAATAATTTATTCTTGACATGTAAAT-CCGGGTGGCCCGGGTTCC-AACGTCCAGGGGACATACTGACTATGAATCGTTTTTTACGTTATCCGTTCCAGGAAGAAGCTGGGGCAGAAGAT-----AAAGCTGGTGGCGGTGACGCGCCGAAAATGTTCACCGCTGAAGAAGTTCAGGCGCTGATTGAGAAAGAAGTTGCCGGGCTTAAGGCTAATCAGGAAGCATTGTTGGCGGAGAAGAAAGAAGCCGCTCGCAAAGCAAAAGAGGCCGAAGAAGAACGGCAGCGCGCGCACCAGGAGGCGTTAAAAGCCGCTGGTAAGATGGACGAGTTCGAAAAGACGATTCGTAGCCAGTATGACCCGGTGTTAGCCGAGAAAGACGGTCGCATCTCCAGAATGGCAGAGCGTATCCTCGGCAGCGAACGTAAAGCGGTGCTAGGCTCTTTCGCGGGTGACTTTATTACCCCGGAAGCAGTGGACATTCTTGCGCCGTTCGTTAAGACTGAGTTCGAAGGCGATGATGTGGTTACTAAGTTTGTTGGTGCAGACGGTAACGTAATCACGACTGACCCGGAACAGTTCCGCAAATACCTGCGCGAACACAAGGCGTTTTCGCATTTGATTAAAGCAAATGCAGCTTCCGGCGGCGGGGCTTCCGGTAGCAAAGG------CGGCGGGGCCGCACCAGCGTTTAAAGACATGAGTGAAGCGGAGCGTATCGCTCTGTACGAATCGAACCCTGCCGAATTTGAACGGCAACTTAAAGCCCTGAGGAAAA-AATAATGGCAATTACTACTATCGGCGACATCGTAACTGGTAAAGAATCGGTAATCCTGTCCTACATGACAGAGGACCCGGTAGAGAAAACCGCGTTCTTCCAGTCCGGTATCCTTACCTCGACTCCGTATGCCGCCGCTATCGCAAACGGCCCGTCCAACAAAGCGGTCCTGCCGTACTGGAAAGCTATTGATACCTCTATCGAGCCGAACTACTCGAACGACGTATATCAGGACGTCGCCACCCCGCGTAACGTGCAAACCGGTGAGATGGATGTTCGCGTAGCTTACCTGAACGAAGGTTTTGGTCAGGCTGACCTGACGGTAGAACTGACCAGCCAGAATCCGCTGCAATCCGTGGCTTCC-CGTCTGGATAACTTCTGGCAGCGTCAGGCACAACGCCGTCTTATTGCTACCGCG-CTCGGTCTGTACAATGACAACGTAGCGGCTACCGATGCATACCACGAGCAGAATGACATGGTGATCGACGTTTCCGCTACTAT------GGGCTTCGACTCCGGTGCGTTCATCGACGCTACCCAGACTATGGGTGACGCGCTGATGGGTAACGGCGGTGAAGTGCTGGGGGCTATCGCGATGCACAGCTTCGTTTATGCGCAGGCTCGTAAGCAGCAGCTTATCGACTTCATCCGTGATGCTGACAACAACACCATGTTCGCCACCTACCAGGGCTACCGTGTGATTGTTGACGACAGCATGACCGTAGTCGGTACTGGCGGCAGCCGTAAGTTCATCTCCATCATCTTCGGCAACGGCGCTATCGGTTACGGTGAAGGTTCTCCGTCAAACCCGCTGGAATACGAGCGCGAAGCGTCTCGCGGCAACGGCGGTGGCGTCGAAACCCTGTGGACCCGTAAGACCTGGTTGCTGCATCCGTTTGGTTACAGCTTCACCAGCGCAGTAATCACTGG----CAACGGCACCGAGACTATCGCCCGCTCTGCTTCATGGCAGGACCTGGCGAACGCTTCCAACTGGAACCGCGTTGTTGAGCGTAAGCATGTACCGATTGCCTTCCTGGTAACTGGTGTCGGGGCTTAAGGTTAAGATATAATCGAGAGGGACTTCGGTCCCTCTTTTCATTTACTAAGAGGTAA-ATTATGGCTAAGACCGGAAAAGGCTTGCCTCGC----AGCCTTCAGAATGTCGA---CTTCGGCGACTTTGACATCC--CAGTAACGCCGGCTACTACCGGCGTAGTTGGTGG----GGTTAAAAAGTCAGCTACTGTAGCTGCCCCCGCGGCCATTACCGCTGCC---------------------GCCGGGTCGCAGTCCGCTGCGGACCCGACTAAG---------------------CCCGAGTTCGATGCCCTTGTAGCCGAGTACAACAAACTTCGAACTGATGTAACCGCGCTGCGCACTACCGTAGCAAATCTG---------TTGACTGCGCT---------------------TAAAAATGCAGGAACTGTAAGCTAAAGGAGCTTAAAAATGGTTGATGTAATCAAACGTCGTATTACTGGTGTTTCTGATGATTCTCCTGCCGATGGTCAGGTTGAAATCGATATGGCGAATATCTCGCCCGCATCTTTTTCTACCGCACTTGCCGCTACCACTACCAAGTCTACGGGGCAGACGATGACTCTTACCGTAGCCGTAACTGGCGGTCTGGCCCCGTACACATACCAGTGGTACAAAGATAACAACGCTATCCCAGGCGCTACCGCCGCCACCTACGAGAAAACTTCGCTC---GCTACTACCGATTCCGGTACGTATAAAGTGGTTGTCCACGATGTATATGGTAATATTATCTCCAGCAGCACCGTAGCAACTGTATCTTAATACCGCGGCCCTTCGGGGCCGTAATAAGGAAAGG-------------------------------------------------------------------------------------------------------------------------------------------------------------------------------------------------------------------------------------------------------------------------------------------------------------------------------------------------------------------------------------------------TCATGGCAGATAATTATGTAATCCGCGAAAAGTACACCCACGTTGATGTTGTTGACGGTCAGGTTATGCCCGTTCGCGGTGTTGTAGAAGCGGATGAACTGGTAGCGGTTCAACCGGACAACGAAGAAGCGCACAACAACGGCGGTG-------------------------------------------------------------------------------------------------------------------------------------------------------------------------------------------------------------------------------------------------------------------------------------------------------------------------GCACTA-------------------------------------------------------------------------------------------------------------------------------------------------------------------------------------------------------------------------------------------------------------------------------------AGCGTCGC-----------------------------------------------------------------------------------------------------------------------------------------------------CGCC-----------------------------------------------GTAAGTCAG----------------------AGGAATAATTTATGCCGC------------------------------------------------------------------------------------------------------------------------------------TAATCGTGGAAACTGGGGCAATCGTCCCGAATGCCGACAGTTACATTAGTCTGGCTGACGCCCGCGCGTTAGCGGCTAATTATGGCCTTGAGCTACCGGAAGACGATACCGCCGCGGAGGTGGCCTTGCGTAACGGCGCCACTTATGTCGGGCTTGCGGAACCGCAGATGTGCGGTCGCCGGGTATCCGCCGAACAGTCTCTGGCGTACCCACGTACGGGAACAACACTGAACGGCTTCACTGTAGCGGATAATGATATTCCGTCGCAGTTAATCCGGGCGCAGGTAATCGCCGCTGTTACATATGGCGCAGGAACTGATGTTCGGGCTAACTCTGATGGGCGTTCCGTGCAGACTGAGCGCGTAGAAGGCGCGGTGACCGTGACATACTTCAACAACGGCAACAGTGGCGCTACGACCGCGATTACCGCTGCTGACGACGCTTTACGCCCGTTATTGTGTGGCGGTCTTAACAATGGTTTCTCGTTTAACGTGTACCGGGGTTAAAAATGGCGAAGACTAAATCAGAGATATTCACGCTAATCGGTTCCGAGCTACCGGACAACACGACCGGACTTATTACGCCTGCGAAGTTGCGCGGGGTATTAACCCAGATGGCTGACTCACCTATTTACGCCACTCCGGGTGTTAAAGAGGTTGAAGTTCTCCGCGCTGCGTCGACAGTAGCGCAAGCGCCTACCGCAGTAGATACGGCGTTGCAGTTAACTTTCGGCGCTGCGCAGGGTAGTGCATCCGACCCGGTAATGATTAATGCCGCTGGCCTGGTTACATTTAACACCGCTGGCAACTACGCCGTTCGCATCAAGTTACAGGCGGGGCGCACAGGGGCCAGCGGCACGCCCATCCTGTTATCGCGCATTCTTCTTAACGGAGCTCAATACGGCTCACCAGCTGCCACGAAACTGGTAAGCGCCGATGTAA-CAATCCCGATTGAATCCCGTGTAGTGATTAACCCAACCGCCGGGCAAACATTCGCCGTTCAGATTATGCGAGATAGCGCCGGGACTAACTTCGGAGGCGTATACCCGCAGGTGGCTACTGTAACTGCATGGGGCACGGCACCGTTAGCGTTACTGGTTATTTCGAGACTGGAGGCTGCGTAATG-----------CGTAAAATAATTAATATGTGGATTAACTCTGATTTTTTGTG------------------------------------------------------------GAAGTACGAATTTTTGGTATC----------------------------------------------------------------------------------------AGTGTTTGCGCTGG-------------------------------TATCAACAACAGCTCTAATTATATTTTTAGCGGTTTGCGGGGAGTCA--------------------ACATGAGCACCGCTTTCAGCAAACGTATGCAGGGCGTGGGTACACGCCTGCTAACCAAATTCGGCAGCACAGTATCTCTGGTTCGCGCTGGCTCGAAAGTGTGGGATGAAGTTCTCGGTGAATACGTCTGGTCTGCGGATGAAGTGTTGCCGTTGAAGGCTGTTCCGGTTCCGGTAAACGCGGGACTGGTAAACGGTACGACGATTCAGGCTGGCGACATGATTGTTAAAGCGGATTGCAGCGTCGTTCCGAAGATGGAAGACAAAGTGCAATTCGGTGGCGAGCAGTGGTCTGTCGTAGCCATTGAGAAGAAGATGGTTAACGATGATGTCGTGGCATACTTTATTCAGGTGAGAAAATGAGTTTCGCGCTTGATGTCTCTAAGTTCGTGGAAAAGGCGAAGAAGAACCCTGAGAAGGTGATGCGTCAGGTGTCTATCAAGCTGTTTTCCGCTATTATAAAGGCGAGTCCGGTGGATACTGGCCGCTTTCGTATGAACTGGATGGCCTCTGGCGGTACTCCTGCTTCCGGTACGAGTCGCGGTACCGACCCTAGCGGGGCGAACGCGATAAGCGCTATGGTTTCTACGGTGTCAGGTTTA-----CCCGACTGGAGCGAGTTTACCCTGACAAATAACCTGCCGTATGCGGAAGTTATAGAGTTCGGGGGTTACGCTACTGGCTTCCACGGCCCTAAGCGCCCTTCTAACTTAGGCTCTAAATTTGTTGGCCCATTGAGGCCGAAAGCGCCCAGCAGAACAACCACAGACGGATATTCCCTTCAGGCTCCGCAAGGTGTTGTCCGGGTTAACGTTCAGCGATTCAATAAACTGCTCGAAGAAGAAGCGAGGAAGTATAAATAATGG---GCTACTTTGAGGACTTAACAAAAGCGTTCGATGTTCCGCTGGTAGCCTTCGGAACCGCCAACGGCATCAAGGTTGCGCTTGAAAACATCGACGCGCCGACGTCAACCGATACGCCGTATCTGGCGAGTTACATGCTACTGGCAGATACCGAGCAGGCGGATTTGTTCTTCACTGAGCAACGCTCTGGTATTTATCAGGTAGACATTAACTACGCATCGGTGAAAGGTAGCGCGCCAATCAATAAAATGGCAGACTTACTTAACACGGCGTTTAAAGCAGGTAAGTCATTTTCGCGTAACGACATCTGCGCCGAGGTTCAATCGGTTAGCCTGGGGCCGCTGATTGTAGAAAACGGATGGGCCAAACGACCATTGTCAATTAACTTTATTGCATTCACCAAGAGGCTGTGAATATGGCTACAACTCCTTTTAAGGGCGCGAATACCGCGCAATTCTATGTGGCGGAAACTACCCCTGGCGTAACACCGACTAACCCGGTATGGTCGCCGTTGCGTAACACGGGCGGCGTTCCCGCTGTAACCCGCGATGCACTGACTTCCAACGAACTGGACGGCAGCCGTGAAACTACATCCATCCGAACCGGTAACAAGCAGGTTAGCGGGGAGTATGCCATCGAACTTAGCTCTCGTAGCCAGGATGATTTCCTTGCGGGAGCGATGACTTCTACGTGGCAAGCTGGGGTAGAGATTACTGGCGCCGGAATTACGGTCGCCCCAGCAGGTAAAACATTCACCCGCGCTGCCGGTAGCTTCATTACTGACGGTGTAGAAGTTGGCGACCTTATTGCGTTCACCGACTTAACCGGCGACAACGCAAAACCGTTTATCGTGACCGCGGTTTCCGCTCTGGTAGTTACGGGCGCAGGTATTCAACACACGCTGACAGCAGAGA---CAGTAACCACTGACGCAAAAACTGGCGACAAGCTGGAAACCGGTAACGCGTGTAAGACGTTCTCCATCCTGACGTGGTTCAAGGGCCAGTGTGGTAACCCGGACGCGTACATGCTGACCAAAGGTGTGGAAATCTCTGGCTTTACCGTAGAGCAGGCGGTTAACGCCATGGTCACCGGCAGCTTCCCGTTCATCGGCCTGAGTCAGGAGATTCTTACCGCGCCGCCGTCTGGCTCTGATTTCTCTCAGGTTACGTTCACCGATGAGCCGTTCTCGTCGGTAGATGTGTCGGTGTTCGATGGCTCCACGCCGTT---GCGTTGCGATACTCTCACCATCACCAACGACAACGGAGCTTCCGCGCAGTTCGAACTCGGTAACAGTAGCGTGGCGTTCGTCGAACGTGGACGCGCAGCTAACACATTCTCTATCTCTGGCAAGCTGTACGACATGGCGATGATTCAGAAGTTTATCAACGAGCAGCAGGTAGAGATTAACTCTATTCTGGCAGGGGTAAACGGGGCTATGTCTTTCAGTTTGAAACGTGCAGAGCTTACGGCGGTTACACCTGAGATTGGTGGGCCTGAGTCAATCACTCAGTCCATTGAAGGCCAGGCTACCGGCAATC----------------AGTACCAGTCGTCTATCGTAATTCAACGTATCACCTACGCAT---AAAACTAAGGCCCCTTTCGGGGCC---------------------------------------------------------------------TTTTTC-TCACTCATCAA----------------------------------------------------------------------------------------------------------------------------------------------------------------------------------------TATTACTTCGATACTCCCGTAAC-------------------------------------------------------------------------------------------------------------------------------------------------------------------------------------------------------------------------------------------------------------------------------------------------------------------------------------------------------------------------------------------------------------------------------------------------------------------------------------------------------------------------------------------------------------------------------------------------------------------------------------------------------------------------------------------------------TTCTCCAGACTTTCAATTGCTTCTGCTAAGTCGGTTCC------------------GGTGTCCTTATGCC--CGCGAAGACCCATGCACAATAACTTCTTCA--------------------------------------------------------------------ATGCGTGCTGTAGTGCGG-GGTCACGGATGT---------------------------------------------------CGAAGGCACGGAGAACATCGTAAACGTCTACGGT---CATAGTGCTGCCGTGAGTGTTTGTCATTGTTCGGTTG-------------TATTTTGAAG----------------------------------------------------------------------------------------------------------------------------------------------------------------------------------------------------------------------------------------------------------------------------------------------------------------------------------------------------------------------------------------------------------------------------------------------------------------------------------------------------------------------------------------------------------------------------------------------------------------------TCATCCCAGCATCTCCGGTGAAATAGTTAAACGTGCGACCTCGCCATATTCGGCGCTATAAGTAATTACATTTGCACTACGGCCTGACATCCACCCGCCGCGGGAGGCATAGGCGTCTTTAGCCGCTAAGGTGCGGTGTTGCTCAACAATCATGTTACGGCTTTCTACAATCTTCTGGTGGTGCAGGTGGCCTACGTGGGCGTAGCTATAGACACTCTCACCGAACGCTTTGCGGAATTTGGCAATCATAACCGGTTCGATAGCATCGAATCGCGCCTTATGCCCGTGGTGAAAGAACAACGTCGTTTTTCCGTGTTGCACCATCTTGTA----AACATCCGGCGACGTATCGACAATCACTCGGCTGTCGTTCGAATATAAAACTGTGAACATTTC--------------------------------------------------------------------------------------------------------------------------------------------------AGCCAGCCATACAGAGCC-------------------------------------------------------------------------------------------------------------------------------------------------------------------------------------------------------------------------------------------------------------------------------------------------------------------------------------------------------------------------------------------------------------------------------------------------------------------------TACAGGGTCATGGTTCCCCTGTACGATAAGCAAGCGAACATTTTTATGTTTAACCAGTGCCATATCTACAACACGGCGTACCATACGAATCATGTAGCGGACGAGTTTCTGGTAGCGAGTGTCTGCGTCCAACACGTGACGCGACTCAGGTGTAACGGCATCCAGACTATCGAAGTGCGCGAAATCACCCAGCAGGTTAATAACTCCTGTTCCTGCATCCGGTGCTTTCTGAAACGCCGCGTCGAACCAACGAGAGAACAGGTCTTCCGCAATCTTTATATCCCAGTCGTCGCCGCTCTCGTCGGCCCAGGCAAGCATACCGAGATGGAAATCAGATACCGTGTAAAGATTGAGTAGCTTGTCGTCG------CGTTTGGC----TCGAGTCGCTTTAGCCGGCGCAACTGGCGTAATCTCTGACTTCATGCCTTCAATCACGGCTTTCATCAACTCGACCTGACGTTCAGCGTCGGTGTCTGTCTTAACCCATTGCAACTTAGTATTGCCGAACTCGTCTACCAGAGACGACGTCCCTTTAATCTTGTAGCCGTCTGGGACAAGGTGGCTAACGTCACGCCCGTGGCCTACACCTTTCTTAGCCAGCTTCGCTTTACGGATACGAATAACTCGGTCTGAGATGCCGTATTTACGGGCGATGTCTACATTCTTCATCCCGGCGTTCAATTCTTCCTGTAACTGTTCGTCGGTTATTTTCTTCTGGGCCATGC-TTACTTCCTCG-TGTTTAGGATTTGTCCTATTTAACCACAGTGGATTCCTTTAAATAAAGGCAACTATTTACTTTCT---------------------------------------GCGCCTATCGCCCACCCTGTCATTA--------------------------------------CCATTTGCAGACGGGTGGCTGTCAGTAGGCTATAGA-----------------------------------AAGCATCTCCGTTTTTCTCTACCG------------------------------------------------------------AACGTATCACTGTGTAGGTTA---CGGCCTGCGGGGGTAGGCCCGATTT---ACCAACCTCCACGGCGGCCTCACACTCGCGAACTGTAGAGTCCTTGAACGCCTTTACAATAGTAGGGTCGGCTTTAT-------CAAGCACACCAGAAGTCATAAGAACAGATTCACTAAATACCTGTTCGCACGGGGC----------TCCAAAAGTAGCAAAAGACATAAAACCCAGAGCTAGTACTAATTTACGCAT-------------AATTATTTCCTCAGTAAGTTACATGTGAATAGTACCCTATTATATTGGGGTGTGCAAG-TAGTGTGCTAGAATAAGTTTGCGCCTAGTGTCGCACACGAAAAGCGGGTGGTTCCCGCCTGGCGCATTA-ACC-ATAACCAGTAACCTCTTAACCAAAGGACTAAAGAATGAAACTTTCTGATTTCTATTTTGCCGACCGCCACGCCGCCGGTACTAAAATGCCTATCCTTCTGCCCAGTGGTAAAGATTCCGGTGAATGGTTGCAGGTCATCGGCCCCGATTGTGACGCTGGTGTTCGTGCGGGCCGTGCCTACACAACGGCAATTCGACGCCTTACGGAAGAACTTGCGCCATTAGATAAAGAGTGCGAGGCGCTGAATAACTGGGCGCGCTATAATGATGAGAAGGGCTGGCGGGTGATG-----------GACCTGAACAAGCAGCTTGCCGTGGAAATCGTCACCGGTTGGTCATTCGACGAACCATTCAGCAAAGAGGCGCTTGCTAACCTGTTCGACCAGTACAGTGGGTTGGCAGAGGCCGTAGTTAAGCATCACACCGATAGCCGTGAGAAACTCTCGGAAAAGTAAAAGCGCTGTATGAATTTGCGCAATGGTGCTTTGTCGACCGCCACAAACGTAAGCAATTCGACGACATCGCGGCGGGCCACCAGGCGGCTTTGATTGCAATGGGCGTGATTAAAGAACCGCAGATGAAAGAAGCGACG---------GGGCCGGAATGCCCCGTTTCTCTTATCGACGTG-TTCGAGAAATACCGTGCCATTAAATTCCTACAGCGCGAAACAGATGATACTATCGTTATAATCCCGCGCGATGCGCTCAAATGGCAAGATTTGGTAGCGTTTCGTGATGTCGCCGGTTACGGCATAAGTTTGTTCGAAGCCGAGGTTATCATGGGCTTAGACGGAATATTTGAGGGCAGAGAAGATGGCTGATACGGCTTCCCTAATTGCCAGAGTAAAAACAGAAGGCGCTGATGTAGCCGCTAAACAGCTTGACGCTATGGCGGCATCCGCAGACCGTGCGGACACATCCGTAAACAAACTA------------------------ACGCCGGATGTTAATAAAG-------------------TAAACTCCGCTACGTCTA-AAGCGG--CTTCTGACGGTTTCGCTAAATTCCG----------TAACGCCGCCGGGCAGGTAGGCTTCCA-----------------------------GGTGCAGGAC------------------------------------------ATGGTCGT--CCAGTTGCAGTCCGGCACGTCTGCATTC-----GTAGCAATCGG-----------GCAACAAGGCTCTCAGCTTGCGGGTGCTTTCGGCCCTGGTGGTGCGGTGCTTGG---------------------------------GGCTGTAATTGCTCTTGCGTC--AGCTATCGGTGGCGTCTTGTACAAATCGCT---AACAGAGGCGGAGGGGAGTTC------------------AAAAGACCTCG--------AAGCCGCGCAG------AAACAGTTAAAAGACACC----TTCCAGCAAACAGCATC-------------CGGCTCTCTC-GAACTGACAGACGGCCT-TATCCAGCTTACCCA-------------------AATCAGCCGAGAAGCGGCGGAGACTC----------------AGCTCGCTCTGGCTAAGGCTAAC---GCAGACCTTATCGCGCAGCAAACA---------------------------------------------------------------------------------------------------------GCTAAA--------------------------------------------------------GCCGTTCGAGAGGACGCAGAATCATGGGAGACATGGAAAGCCTCCACAGCATCGGCT--ATTAGCCAGTATGATGCG----CTGGTTTCTAAGGGTGCT------GATGTAGGCGACACGTTAGAAAAACTCGGTGG-------CACTTACGAG-------------GGTAATATCGTAGGCGTCAACATGCTGGCACAGA---ATATAGCAGAGCTTA-------GTAGTAAG---TTCGGGGTTA----------------------ACCGTGACCAGGCGCTGGAGATGATAGCGGCACAGAGCGCGTTTAATAAAGAGCCGACCGCTGAGAATGCCCGCC---------------------------------------------GCATCG---------CCGATGTGTTTACCG-ACTGGCTTGGTAACACTAAGCAGTTGAACCCGGAACTTATC------------CGCCTGACAGACAACGCCAACAAAAACGCCACGGCGCTGGAAAACGCAGAGAAGTCGGCAAACGCGGCGGCGGAGGCTCAAAA-------GAAC-----CTCGGTCGTAACGTTAACTCAACCACGCAGAGATTCCAGGAAC-AGAACGAAGCTATCGTCAAGAATCAG--CAAATCGCCATCTTAAGCGACCGTGAGCGTATCAGGGCACAAGCTGAA---------------CTGGA------------------------------TAAGCAGGCGTTCGCTAAACGTGAA-GCTGTCACCAAAGAACAGATAGCCGCGTATAACGCTGCCCGT--GACGCGGAAGCGCAGCAAGACATA------GCTCGCATTGACAAGACCGAGAAAGAGAAGGCAGA---CCGCGAGGCTAAATCGAACGAGAAACGTCTGGCGGCGCAGGCCAAACGCGAAGAAACG---GCGGC---------GCAACGTCAGAAAAAAGCG---GCGGAAGATTTCCTCGCTACTGTCGACCGAACAACCGGAGACGAAATTTCTCGCATCACGGCGGCAGAAGAGCAGAAACTGGCGAAACTTGAAGAGTTTAA-----CCGCGCCGGAACAATAAGCCAGCAGCAGTACGAAAACGCCAAAACGCAGATTATGCTCACCGCCGAGCAGGCCCGACAGGAAGAACTGGATAAGAAAAGAAAAGAAGCCCAGGAAAAGCAGCAGAAAGGCGACGACTTCATGGCACAGATTATGGGCCAGAACGCTACTGAGCTTGAGCTTCTCGACATCCAGGAACAGCAGAAGCTGGCGGTCGCGGATAAGTATCGAGAGCAGGGGCTTATTAACGAGGAACAGTATCAGGCGGCACTTAACGCTATAAATGAGCAGTATGCTACGAAGCGCGCCGACGCTTTAGGTAATTCTTTCGGTGACATGGCGGCTAATGCTAAAACAGCATTTGGCGAGGCGTCCACCGCGTATAAAGCGTTTGCTATCGCACAGGCAACTATCGCCACGTACACATCGGCTATCGAGGCATATAAGTCAACGGCTGCCATCCCTGTTGTCGGCCCATTCCTGGCGCCGGTTGCTGCGGCTACTGCCGTTGCCGCGGGGCTGGCTAATATCGCCAAAATCCGCTCGGCGCGTGAGCAGGGCGGGCAGTTATCCGCCGGGCAGGCTTCTACTATCGCAGAACGCGGTAAACCAGAAGTTATTATGCCTGCTGGTGCATCGCGAGTACGCACTGCACAGCAGATGAAAGAAATTATGGGGCAAAACGGGTCTTCTTCCGGCCCATCTAATGTTACCATCGTAAACAACACGAGTTCTCAAATCGGCAACGTATCCACTGAGCAAGATGATGAAGGCCGTTTGCGTATCATCATAGAAGAGCAAGTTGCTGCATCTTTGCAGAACAGCAACAGCAAGATTAGCAAGGCCCGCAAAGCCACAAGAAATGCGCCGGGGT-TTAAATAATGAG---------------------------------------------------------------------------------------------------------------------------------------------------------------------------------------------------------------------------------------------------------------------------------------------------------------------------------------------------------------------------------------------------------------------------------------------------------------------------------------------------------------------------------------------------------------------------------------------------------------------------------------------------------CGACTTATATTTCCCACGTAGCC-------------------------------------------------------------------------------------------------TTAAGCCAATTGTATCGAAAGGCTACTCAATGACCAGACGTAACAACGTCTGGAGTGTAGATTTAGCTGGTGGCGGTGTACGTCAGGGGCGCGACACGTATTACGACGTGTTCCCTGTTAGCGTAACCCTGATTACATCCGCAATGGGGCGACAGGCGTTTCTGTCGTTCCTCGAAAAAGTAGACGGCGGTGCGTCAAGTTTCTGGATGGCGCACGACTTCGGCATGGGTATTCAGGATTACCAGGTAACAATCACGTCAACCATCGCAGAGTCCACCGAAGATGGTATTAACTGGACAATTACTTTCACGGCAACCGCCGAGAAATCGCCGTTCCAGGACCTTGAGAACCAGTGCCTGATTAACAATCTGCCAGATTTGTACGGCTGTTACGGGGATTGTCTGGGTAGTTTCCTGAAAATATACGCGAACTATGAGACGACGTTCCCTCGCATCTGGAGCAATGAAGGGCCTGCAGGATACCCGCCGATTAACATGCTGGCATCTACGCTTGATAGCCGCATTGTTTACGATGGGCCACAGGTTTACTACATCAACCGCAACGGCAATCTTGTGCAGTCCGCCGCTAATGAATGGCCTCTTACGTTTATTGATGGGGTTGCTGTCGGGCGTGTGCCGCCGGAAAAGGCGGCTATCAA------------------------CGTGGTAGAACACTCTAACAACTTACTATCTAC-ATCATTTTCACGCACCAGAACAAAAACAACGGCGAGTTCTTTGACGTTATTCCAA-----------GAAACTTACGCCGCTAAATTA------------------------ACCGCAACGTCGGTATCAGGGAA-------CCATTATATAAACCAGGCAGAGTCCCCA------GAACAAGAAACAAGATACTCTATTAGTGCTATTATAAAAGCAGATGAGTACCAGTCATCCGCGGTAGCCATCGGCAACC---------------GAAACGCTTTAGATAATTTCCAGTATGCCTATGTTGACTTAGCCTCTGGCTATTTGATATCAG---GCGACACCTCAAGGTCGTTCGTAAGCAATCTTGGTGGTGGGTGGTATCACGTTTCAATGTCCGCGGACACTAACGACTCCGGCGGATTGATTTATTCGCA------GATAAACATGTTGTCG---CCGTCTAACTCCCTCACC---------TTCACAGGGGATGATGTCAGCGGGTTCATTATAGCCCTAATCCAGATGGAGCCTTCAGAGTTTGCCTCATCCCCGATAGTAACCGAGGAGTCACCAGTAACCCGAACGACGGCATCCGCAAAAGTAACCATGAATGGCGCGACAAGCATTGACATTACCTACTCCGACGGCTCCGTGATAAACGTTCAGGCTGTTGACGGTTACGCCTCCATACCCCAAGCGGATTCGGCGTGGGGTAGTAAGTACATCACTCGTATTGATTTTAATGTGGACGGTTAATTTATGAGCCAGGAATCAGTAGAAGCAGCCTATCGCCGTAAGCTGGCCTCAAATCCAGACGGCGAGATGGACTACATCACGTTGCAAATCAGCCACCCGTTGCTGTCAAAGACGTACTATCTTGTGCGCGGGCTACAGGAACTTACGGCAACACTGGAGACAGGCGAAACTATCACGTTCGAACCTACCCCGATGGAGGCGTCGGGGGCCGCTAACAACAGTGATATGGACCAGACGACTACGTTTACTTTACCGGATATTCTCAATCAACTTGACGATGAGATGGATAAAATCCCTATGAGTAACACCGAGTTGCCGAAGTTCGTCTTCCGTCGTTACGTCAGCACAGACCTGTCTTATCCGGCTGACGGTCCTGTCATGTATGAGTTGCAGGCCATCAACCAGGAGAAGGGCGAGTTCTCCGCGGATGTTGGTACACCTATGCTGAACCAGCGAAGCACTGGTATACTGATGACACCTAAAGAGATACCGTTATTACGCGGCCTGTTGACCACATGAATATTAACGACTACACGGGCATACCTTACGACTTTCGCAAGCGCAATTGCTGGCATCACGTGCGCATTGTCCGCGCGGATGCCGGGTTAGAAACCCCAGCGTTCGACGTTGCAAGCCCAACGGCGATTAACGAAGCGTTTGACGAAGGGCATCGCAACACGAAGGGGCTTACAAAAATTGATAAGCCTGAAAACTTCTGTGCGGTTCTTATGGGGTATCGCCGTGGCGGTCGTATCGTGTGGCACGCGGGAGTTTACTTCGACGGGATGGTGAGTCATTGCGAGCTTGCGTCCCGTCAGGTACGGCTTGACAGGCTGGCGGATCTCAGAGACACGTACACGGAGATTGAATTTTGGCGATAATCCTGCACTACACGCGAAACGCTGATGGCGCTTTCAACCGTACAAAACACGTCGGGATGCCGATGGAGTTTGTCGTTAACCGTATCCCGGACGGCGTTCCGGTACGCGTCTATCTTGGCGAGATTGGTGATGATACTGATGTTACAGACGACTTCGACGCGCTCAAAGACGAGGACGCCGTGTACCACATTATTGAGGGCGCTGGCGGCGGCATTGGCGACGCCATCGGGAGTGTATTCAGTTTCATCCTTAAGCCAATCGCCAAATTGT-------TCGGGCTAAACACAGCGGCTAACGCTAATTATTCCGCTA-CCAACAATCAGGCTACGTCGCCTAACAACAGTCTCACCGACCGCTCAAACAAGCCACGACCTTATGAGCGTTCCTATGATATCTGCGGGACAGTGCAGACCATCCCCAATGACCTGATGCAGACATATAAGGTGTTTAATGCCGCGGGTGCGCTTATTGAATATGCGTACTATGACGCCGGTCGAGGGTATCTGCATATTGAGGAAGACGGTGTAACTGAGGCAGATACCCGAATCAGCGAGATAACTGGCTCGTCGGTGACGGTGTATTCTCCTTACACTTCGCCGAATAACACCAGCACACCACAATTGCATATCGGCGACCCTATAGACCAGAAATTGTACGTTACATTTAAAAACGCCGATGTCGATGGCGCTGTTCTTCCCGCCCCTAATGATATC---GCTATAGACGTGCAGGACTACAC------TGTCCAGCGGCAGGGAACAACCGGCGTTGTGGTAGGC------GATGACGCTGGTTTCGATGAGTTTTTGGCGGTCGGGGACCTGGCATACTTCGATAACGTATATGCAGATACAACCCCAGGGTCTTTGGGTAATGAGGTTAACCTGGACGGGAGGTACACGGTTCTTTCGGTT-----------------------------AGTGAAACCACCCTTATTGTGGACGTCAGTACAAATCAATCAGTATGGAACCAGCTAGGGGCGTCTGTGTGGTTTATAGGTGAAGAGGGTAACCA-----TCTTATAGGCCCGGCGGACACTTACGCGGCTTCTCTCTCTGAATGGGCGTACATCACCCGCGGTACTGTCGACCGTGTTGTAGCCAATGTCGCCGCCAGCAACGGCATGTATAAATACAACGGCGACT---ATAACCGCGCTTCAGTGACAGTCGAACTGCAATACCAGATGGTAGATGAATTGAAACAGCCTGTAGGTGACATATTTACCGTACGAGGAACCGTAACAGGCCGGAACACGGATTACACAGGGATTACTCTTTACGGAAGTTTACCAACTGCTTCCAGATTCCGCGCCCGTATGCGTCGTGTTTCGGACACCGATAAAGATTTTGAAGGTACTGTTAGCGACGAGGTTACTTTCACTAATCTGTATGGGCAGTCGCTGGACACAACCCCCCACTACGGCAACCGTACTACCGTACACTGCGCCCGTAAACAAACCCCACGTGCAGCCGAGGTGTCCGAACCGGAACTGCGCATGATTGCGACCGAGATGTGCTACAAATACTTAGGTAACGGCGTATTCGATACG-----------------------------------------------------------------------GTAATGACACCGAACACTCAGGCCGTGCAGTCGCTAATCAGGCTGGCGCGTGACCCTGTGGTGGGTAATCTGGACCTGACAACGGCAAACATGGACAAGTTACTTGCTGTGCAGGAAGAGATTGAGTCATATTTCGGAAGTGAATTAGCGGGGCAGTTCTGCTACACGTTCGACGACTACGACACCACAATGCAGGACATTGTTCAGACTATAGCTGAAGCCGTGTTCTGTACTGCGTACCGTAAAGGCGCGGATATTATGTTGCGCTTCGACCGTCCTGTCGCGGGGCCTGAAATGGTGTTCACCCACCGCAGTAAGACGACCGGTACGGAGAAATGGACCCGCACATTCAACGATTCGACTACCTACGATAGCCTTTCGTTCTCGTACATCGACCCGGATACTAACGTACAGGAAACTATTTATATCCCGGAAGAACTCGGTGCAAACACTGAGGAATACGAATCGAAGGGCGTGCGCAACTACCAGCAGGCGTACTGGCTTGCGTGGCGTCGATATCAGCGCAATGCGTTAAGTAAAGTTGTCGTAGAGTTCGAAGCTACCGAAGAAGGCGCTCTAGCTACTCCCGGCGGCGTAATCAGCGTGGTTAAAGGCTCCCGCATCGCGCCGCAGGATGGTTATGTTGTCGCCGTTAATGGGCTTACGCTTACGCTGTCGCAGCCGGTTACGTTTACTCCTGGTGATGACCATTCCATCATTCTTAAGAAGCGCGACGGCTCTGTGCAGAGTATTTCTGTTATCAAAGGAAGCCACGACCGCGAAGTGATTATGCTCTCCGCGCCGGAGGAGGCAATCTACACGGGGAATAGTGCGCTAAAAACTGAGTTTTCATTCGGCAACGAAGCAAGGCATAATGCTCAGAAGATAGTTGTTTCTTCAATCGACCCCGGCGACGACCGCACGGTCAAGATTACGGGCTACAACTATGATGACGGATTCTATAAATACGACGGCGTCGCGCCATACGGCAGCGGTTTCTCCGACGGATTCAGCAATGGTTTTAATTAAAGAGGACTCTATATGTCAAGCGGATGCGGTGACGTTTTAAGCCTGGTGGATTTACAAACCGCCAAGAAACACCAGATTTTCGAGGCCGAGGTTATCACCGGTAAAGCTGGCGGTGTAGCTACGGGTGCTGATATTGATTACGCAACTAATCAGGTTACGGGACAGACACAGAAGACGTTGCCAGCCGTGTTGCGTGACGC-----CGGGTTCAGACCTGCGCCATTCACA-------------------------TTCGAAACAGGTGGGACTTTGGGCGTTAACGACGCTGACCTGGCGGTGT------------------TGTGGCCAGGGCC--------ATCAGGCGACGG--------------------------------------------------------------------------------------------CAACTATTATGCATGGAAAGGTGCCCTGCCAAAAACCATCCCGGCATCCTCAACGCCAGCATCTACGGGCGGAGTAGGCCAGACCGCATGG--------------------------GTTGCCGTTAGTGAAGCTGCATTGCGCCGTGA-----TTTGGCCCTAAGCACTGGCGCAGGGTTAGTTGGGACA--------------------ACATCCGGCAGGACCGTACAGGCAGAGTTTGACTACCGCAAGACT-------------------------------------------CAAGCAGCAAAAACAGAGATAAACATACTTGACTACCTTCCA--------------------------------------------------------------------------------------------------------------------------------------------------GCTAACGTGATCGCAGCTCTAAACGATGTTAACGCGTCA-AAAGCACTAGGAAGCGTAAGG---------ACATACATTGAGCAGGCTTTAGCGGCAGCAACTAGCGAGAATATCGGT-----ACTGGGGTTACTTTACGTTTCCCGGCTGGGTTCTTTTGGCTTGATTCTAC---------------------------------------------------------------------------------------------------------------------------------TCTTAACCTTCCAAAA------AGGACGCGTATTGTTGGGGTCTACCCAGAAACATACTTTATGGCTCTCCCTGAC-------------TTTACTGGCACTAACGTAATTGCCGGTT------------CCACAGGACCCGCTATAGTCGCTATTGATAACACA----------------GGACAAG----------------ACCCGTTTTATATTGAAGGTT---------------------------TCCAGATAAACGCAGATGGTTCCCA-------------------------GCCGAATGTGGTTGGGCTGCACATTGGCGGCTGCCGTA------ATTCCGTCGTCCGTCGGATATCTGTATCTGGAACCTTCGATGCTGCTGTTGTTAT------------------------------CCACCCTAAAAACGCAACATCTGGAGACGTGGAGAACCTGGAATTAAGCCA-------------------------------------CGTATGGACATTAGGCGGTGGGCTTGTGCTCAGGACTAATACAGATATCGA-------------------------------------------------CCGTGGAAATTTA-------ACAGGCCTGTCATTCCGGGATTGTAT----------GTTTTTCAGCACAATCG--------------------------------GCAACAACCCTTCATGGGCGACATCTGGCAACC-------------------------------------------------CTAGTATCAGGTTCTCCTGCCATGTA------------------------------------------GACCGACAGATTTTTG------------------------------------------------CATGTACA----------TTCGACCGTGTAGGATGGGCGAGTC--------------------------------GCGCAACATACGCCATCTATTCAGAAAGCCTAGCCGGAAATAGTGCAT---------------CTGATGTCAAGGGCTTCCGCGATATTCATTTTACAGATTTCCACGGAGA-----------------AGCCCACAATGCCGATGGGTCATTAACAGCGGACTGTACTTTTGCCCTTCTTGCGAATATGCGTAAC-----------------AGTACATTT-----------------------------------------------ACTAATATCCAACGCTCCGGCGCTGTGACTCGCG-----GCGGCATTATCATGGATGGGTGCGAATACGTAACATTCAACTCAG---------------------------TATCATTTGCGGACCCTAATATCACAACA-----------------------GGAACAACGACACCTTGTTGCGTATACCAGAACTCCACCAACAGATTTAATAGAT--------------TTATTAACTGTGACTTAACAGATGCAACCGGGAGCATGTTTGATTT-------AGCCGGTTGGACCGTGTCATCCAGTGTAATGTATTATTTTAAGGGTCTTT-------------------------TTTGGGACGATAGTGGGACAAGTACCTGGGAGAGTGAACAAATGTCTTCAAAACCATTTGTTCTTTTTAAAAGGTCTG------CGCTTAACGCCAATAACGG---------------TTCTGCTTACCCGCAGGAATCAG-----------------GCGTAACTATGGCTACTTCTGGTGATAATCTACAGGTTACCTTTGC------ACGAGACGCTACCACAAAAACATTCACAATACCAATCACAACTACAAACGCTGTTTTCAACAACCACGACCGTGTTTATGTCCTATTCCGTCATCAGTTCACTAGCTATGGCACTGGCACAGTTGTAAAAATAGGGCTTGGAACATCCTATGTGACTATCTCACCTCAGACAGGGAACGATTATTTTGCGGCTATTAGCTTAGCACGTAGCCAGGCTACTAGTTT---TAATATACAAGTAACCTAT---AGCGGGGCCTCAGCTGACTGCGG------------------------AATATTAATTAGGGATTTA-------ATTATTTCTGACAGGATGCCGTGGGTGCCGAACTTCACCAAAGCAT------------TACTTTGCGATTAAAACTAAGGCCCCAAACGGGGCCTTTTCTCTATGCT------TCTGATAACTT-------CTCCAGTACAAACGCCAGTTGCGCATTCGCCGTGTCTCTTTGCTGCCGTAGTCGCAGAACCTCTTCTTCGAGTTCCTTGATAC--------------------GTTTT---------------TGCAATGCTGGAA-----TCGGGGCTATGATG--------------------------------------------------------------------------------TTCATTTCTTACCTTCGCT-----------------TT-------------------------------------------------------------------------------------------------------TCTTGAAG---------------CTGCGCTTTACG------------------------TCCGGC---------------------------------AG-------CGTGTAACATCGTGACTTTT----------------CATATT-----------------------------------------TACCGTTC------------------GAGCTTACTAAAAC----------------------------------------------AAAGCTGTTGCC----GTCTTTTGATAT-------------------------------------------------------GTACTCGATGGTGAAAGTAT--------------------------------------------------------------------------TGAATGAGCGTATGCTGTATATTTCATCACC-----------------------------------------------------------------------------------------------------------------------------------------------------------------------------------------------------------------------------AACA--------TT------AAG-------------------TTTCAT---------------------------TTCTTACC---------------------------------TCGTCTCTTCATGTAATTAAGCAATTCTTCCTGCACCGATTTCTTCTCGTCCGTACGCGCAGCGACAACCTCGTCCAGTGTGTTTTTAGCAACGATATGATAGAGGAACACCGGGCGCTCGTGGCCTGCCTGTTTCTGGCGGACCGGGCCTATTCGTTCGACAACCTGCAAATAGTGCTCAAGGTTCCAGCCTTGCGAGATGAATGCCAGATGGTGTCCGCCGTCCTGTAAATTCAAACCATGACCGGCTGATGCGGGATGCACGCATAAGATTTCTATTTCACCCCGGTTCCACGCCTCCATCTGCTTATTACCCTTCGCGCCTTTGGCAAACGCCTGTGCTTGCGGGAATCGCTTAAGGATGCGCTCCAGTTCGTGCTTGAACTGATAGGCCACCAGTAACGGTGCCCCCTGTAACTCCTCAACAATGGACTCGAGCGCATCAAGTTTCGTGTCGTGCACTTTCTCCCATTCTTTGGTTGCTTCGCCGTCTTCGCCCGTCACATACACGGCACCGGAAGCAATCTGCAAGCACTTAGCCGTTTTAGCGGCAGCGTTGGCAGCCTGCACCTCCCCACTCTCCAGTTCCGCGATTAACTTTTTCTCCATGTCGTCGTACGCCTGACGCGCTTTCTTCGGCAGGTCTATTTCGACCGGTACGATAATCGGCGCTTCACAACCAAACCACTCGGCAGGGTCTATGGTCAGGCTGATGTCTTTCATCTTCTGATGAATCTCATTATCCGCACCCGGTCGTGCATGATACTCGCGGGCCATAGCCGATTTACCTTTCTGTACCGAGTTAAACCAGCGGTCGGTGAATGCTGTGTACGAAG---------AGCCGAGGCGCTCGCCAGCGTCGATAAACCAGTTCTGACCCCACAAGTCTTTGAGGCCGTTTGGTGACGGTGTGCCTGTCAGGTTGATGAAACGCTTAACCTTTCCGAACGCAACCTTGCTGAGCGCCTTTGCCCGCTTGCTACCACCCGAACGGCTGCGGAACGATTTAAGCTTCGTGCTTTCATCGGCAACGATAACCGTAAAAGGCCAGTCGTCTTTGCCGTAGTAGTCAATTAGCCACTCGATAACTTCGTAGTTAGTGCACACCACGTTAGCATCTGACTCCAGCGCTGCGATGCGGCGCTTCTCCGAACCAGTTGCATCTACGACACGCAGACAAGGGAATTGCCATTTCTCTTGTTCAGCGGGCCACGTACCGGACGCAACACGTAACGGGGCAAGGATTAACACGCGGTCCTCTTCCGTAAGCTGCCCGTTGCGGAACAGGCGGTTGAGCACCCACATAGTGGAGGAGGTTTTACCTCCCCCCATTCCGCACCAGATATTACAGCGCGGGTGTTGCAGCATGAACGAAGTCATTAGCTTCTGGTACTCACGCCTTTGAAACTTACTCATTTACTGCCCCCATGAACGCCTTT--------------ATAAATTCAGCGGCTACTTGCGGGACGATGGCATTGCCATAACCGCGCAATCGTCCCACTCTTGCGGATACCCCATGAGTTGCCTCGCAAAATCCGCCTGGTATGA-----CTCTAGTTTCCTTATCTGCTCCATGGTTGGGTTTCCATGAATCCCATAAACATGAAGCCACATCTGGCGATAAAGAGTATCGT------------------------------------------------------------------------------------------------------------------------------TCCTGAATTTTCCGTCCTT------TCTGTAAAATG--------------------TCTTG-----CTGAGATCCCCGTAATCCTTCC-ATCCTCGCGCCGTTGGTGTCGCCCA------------------------------------------------------------------------------------------------------------TCCTCGCGCCAAAGATGATTCTTTTCCTTTCCTGTGGAGAGCCGACGCTGCAAGCTGGCAATACTGACGCCCCGCAGGCGTAGCCTTTGTCTTCCAGGTTAAGGAATACAAAATCGAGCCAGTGCTTCCCAATTGCTGCTGCAACCTGCTCTCCAAACAGCAATTCAGGCTTGCACTCTCTGATGAGCCTGAGAAATGCTGGGGCAAGGTGTCGATCGTCGTCAAATCCGAGAGACTTACCGGCAACGCTAAACGGCTGGCAAGGTGGTGATCCTGTCCAGAGTCGAGTGCTTTCTGGTATTCCTGCCAGCTGGAGTGCAAGGGGCCACCCTCCGATTCCGGCAAAGAAGTGACACTGTGTAAATCCTTCCAGGTCTGAAGGGGTGACTTCGGTGATTGATCGTTCATCGA------CATATCCGTAAGGAATTAGTTTATTGTTAATTAATTCACGCAGCCACGCGGCTGCGCCTTTATCCCATTCGTTGTAATAG---------------------------------------------------------------------------TTCATTTCGCCACCAGCACCAGCTCTTTACGCCCGAACGCCGTAACGTTACCCGTTACATCTTCGATAACCAGTTTACCGTTCGACTCGACGAACACCATATCAACGGCAACAGGACGACGGGTCTTAACGTTGAAAATCATGTCACCCGGTACGATGTCACGTGCTGGTTTGCGGTCGTATTCGTGTT--------------------------------------------------------------------------------------------------------------------------------------------------------------------------------------------------------------TCATTTCTCAATTCCTTA--------------------------------------------------------------------------------------------------------------------------------------------------------------------------------------------------------------------------------------------------------------------------------------------------------------------TATTGTTGGTGTATGTGCTTACTATAATAGTCTGCTATTAGGGTGTCAATCTGTTTTATCGAACCAACGACAAAAACATTTGCACCACGTTTACGCATCCGCTCGTGCTCTCGTAACTGGTGCGGGTCTGGCTTCGTGTTTTCGTCTTTCTTAACCTCGACGAACCAGATGATGCCACCAGGGAGAATTACCAGCAGGTCGGGGGCGCCGGAGCGCCCCTCATAAGACAGCTTACGAACGAGGCCACCAATGGCCTCGAATCGCTCTTTTGCGTATTTCTGCACGCGCCCCTC---AGGCGTACTCATC-----------------------------------------------------------------------------------------------------------------------------------------------------------------------TATACACCCCTCACGTTTCGTATGTTCAGTACCGCAGCGCGGACAGATTCGACAGTCTTCTTCATAAAACCAGTAGATTTTCATTCCAGCACCCACAGATAAATTGCGATGAACATGCCCAATATGGCAACCATCATGCCGTATTGACCCTCGTGACAGTAGACACCTGCGGCAAATCCCGCCAGTACCGCGATAATCAGTTTACTTAGC-----------------------------------------------------------------------------------------------------------------------------------------------------------------------------------------------------------------------------------------------------------------------------ATAGCGTTT--------------------------------------------------------------------------------------------------------------------------------------------------------------------------------------------------------------------------------------------------------------------------------------------------------------------------------------------------------------------------------------------------------------------------------------------------------------------------------------------------------------------------------------------------------------TAACTCCTGACCTTCCGCTACAAGAGGGAACCCCTCCGCCCATTCTGGTAATTCGCACATCAATCGCTCAAGCTCTGCGACATTGTATTCCGGCGTATCTGGAGTTTCGCAGATAATCTCATCGTGGACATGAAGTACAATTGGATAACCGTTTGCTTCTACGTTCAGCAGCGCGTTGGCCAGCAAATCACGGCACAACGCCTGAGTGCAGTTTTCCACCAGTTTACCAGAGTAGGTGTACTGGAAGCCCCACTGCCGGGTTAACTGGTTTTCGCCCTGGTACTTGATGCGCACGTTAGTAGACACCTTTCCATCTTCGTCTGTCTCTTTCGACACACTTAATCCGACGCCCGGGTATGACATAACGCGACCCGACGGCAACGTCATGCGCAACCACCAGCCCGCGACTTTGTCGCCGTTGTTGTCTGTCTCTATGTTACGCGAAAACTTAACGCCTCG---------------------CGGTCCTGCGGTGAACTCTTTACCTGGATTGCGGATAGCGGCCATAGCTGCGTCTTCAATATCTCGCCAGAAAGCTACTGTTTCAGGGTGTGACTCTCGCCACATACGCTTGATAGCGTCACAGGTACGCCACACTTTCTTATCAAGAATATACGATGGTCGGTCATCCTTCTCCCCGGGTCGCGGCGGTCGCTTGGCTTCCTGAATACGTGCCCATTCATAGCCGCGTGCAGTAGCCGCCCAGATGTGGTCCGGGAAAGTACCGTCCATTGTTTTTGACATATCAACAAGGTCAAGTCCGAGGTTCTTAGCAAACTGAACGAAAGCGCCAACACCACCAGCGTAGCCGAGGCCAAGCTCGCAGGCTTTACCAATCTGGCGCAAGTCTTTGCGTTCCTTCTTAATGTAATCCGGCTCCATGCCGAACATCTTACCCGCGGTTACACAGTAAATGTCCAGCCCGGCGCGGAACGTATCTAGCGCGGTTTCTTCGCCTGCCAGCCACGCAAGCCCCCGACCTTCAACGTTAGAGTAATCGGCGACGACAAACTTTTTTCCGGCTTCCGGGATAATGCAGCTACGCACCGTCGATGCCGTTAGCTTGGCTACGTCGAAACGGCGATGCGCACGACCCTTAAGTAGCGCTGAAATGCC---------------------------------------------------------------------CTTATCCAGTTCATCATCGTGATAGTACCCGCGCGCCAGGTTCTGTGGTTGGAAGCCTTTACCTGCGAACCGTAACGTACGCTTGGCCCCACCGTACTGGATGCAACCACGGCGGCGGTCGTCCGACGAGCGACCCAACAGCAGCGGGTTATATTTCGTTGACGCAGTGGACGCGGCCCCGAGGCGCATTTCTATAATTGTGCGGGCGTCGTCGGGTAAATCCTCATCCGCCAGCAGGTCGTTAAGCGTTGACTTCTGTGCATTGTGTATGCGGTGCGCGGGCGCAAGTTCACGCAGAATCGGCAGGAAGTCTTTACCAGTAAGCGAGCCGCCGTATTTACGTTGAGCTTCTTCCTGTAACTGTGCCTTGTGCTTCTCTACGGCTTCAATAGCGGCTTCCGCCAGTGCGACGTCAACCTTAAATCCGCGGTCGTTGATTAACTGGTCAAGCTCCAGTACACGGTCTTCGAACTCGGAGTTACCCCAACGCGGCAGCTTATGGAAGACTTCACGCATCGCAGTGATGTCGCTCACGGCGTACCTGATGAACATCGCCCACTCGTCAGGGTGAGTTTCTGCGGTGTAGCGGCGGATTTTGTAGTTCTTCGGCGTCGGTTTAGAGAAACGCTTAATCAGAGCCTTGCCGCGTTTATCTTTCGCGTTGTCTGCAGACACGCCCAGCACTTCGCACAGCGCATCGAGTGACCCCGGCAGCGCGTGACGAAACGCCCAAATCATCGTATCAATGGCGTTGCTTACGGGAATATCAAAGCCCCAGCAGTGTTTCATGATGAGCCTGTCGAACATTGAGCCGTTGTGCCACACCATCTTAATACGACTGTTCGGCTTAACCAGGCGGCGCAGTGCGCGGTGCAAATCACCCGGCATGTCGCTTCCGTCGGTGCAATCCCATACCCGCACAGGCTCGTCGTCAAAAGCATATGTGCAGATAAGCACTTCGGTAGTCGGGTGTTCGGCGTAAGCGTAGGAGCCGACTTTCTTTAAATCGGCTTCGGAGAATGTTTCAAAGTCCAGGTATAAGTAGCTCATTTCTTTTTCCTTAAATCCAGTGCCTTCGTTTCGCTGAG--------------------TCTTATTTTCATACAATCACGGCAAATCCACACATGCCTGTACCCGGCGCGGTACT------------------------------------------CATCCGCGTACCACGGAAGCGGTTTCATATATCGGTA---------------------TACGTGCTTACAGAAAAA-------------------------------------------CATGATTTTTGAC-CCCTAGTAAAAAGGCCCAATGAAGGGCCTTAGTT-AAATTGATTCAGATATTA---GCGG---CGGCGACGTTCGCGGCGCGGTGCTTCA---TCTTCTTCGTCGTCTTCCAGGTCATTGACGCTCGCAGCGACTTTAGAACCGCCGAACGCTTTGCCTTCGCCAACGTATTTAATCGCCAGCAGGTTAACGCCGAGGACTTTGTATTTCTGGCTGAACCAGATTTCAACGCTTACGTTAGCTAAGCATCCGCTGTAAACCTGTTCACCTTCAATCTGTTCGCCGTCTACGTTGAAGTCCTGCTCTACCTGAGTCTCACCTTTTTTAGAGGTTACAATCAGCGGCTGTTTCTGTGCCTTCGCTTTGAAGTAGAAGCCTTCCGGGAAGTCTTCAAACGGATTGTCGCGCTCGGCAATGTCTTTAATCGCGCATTTATCCATGTGCTTACCTTCACCGTAGTTGGACTTCATCCATTTCTCGGCAGCGGCTGCGCCTAACGCTTCTTCAACTACAGCGTAAACGGTGTCGTAGAGTGCATCGATTTGAGCATGGTCAGACGGCAGGATGATAGTCGCGCTGTACTGGCCTTTAGTGATTGAGCCA---TCATCGTTTTCACGGTCTTTTTCACGTTCAAATACGTTAACCCAAGCAGTGTTTACTTTACGCAGATTCAGTTTAATACCCAT--CTTAATTTCTCGCTTTTAAGTTTC---------GTTTACTCCGGGAA-GCTGCCCGGTCAGTGATTAGAACTATAATAGCTAACTATTCAGGTGTCA-------------------------------------------------------------------------------------------------------------------------------------------------------------------------------------------------AATAAAATTT-----------------------------------CGCAATACGGACTATGTTCTCGAAATCATTCATATCAACG------------GGTTCGAA-----------------TTCATCCTCCACATGGTTGTATCGCACCATCGTGCCGTTCAG-------------------------------GAACGTAAACGATTCCGAA----------------TGGATATAACCGCCCCAGCGCCATATCATCACAAAATCTTTATCTGTGGGCATTTCATTTAC---TTGAATCATTCCAAATCCCCCTCTGTTACCTGATTCCACTCAGGACGTTTGTCGTCTGCCGTTGCGACACATGGTGCGCCTGGCTTACGGGTAATGAA--------------------GTCTTTCAGTTCTTCTTCCGGT------------------ACAATTTTAACCGCTTCGGTCGGTGTCATAAGAACTACCTTTTGCAGCATAGTACCGT---------------ACTTCTCGAATACTGCGTCGGTATCTTTCCACGCACGATTACCGTGGCGACCTTCAACCAGTTTGTATCCTGGCACTTTCTTACCTGAATGCAAAGCAGCAGCCATCGCTTTCTCAACCTTGTCGATGTGCTGGCGCAACAACGGCAGCTTCTCATACTCAGCGACGAGTTGCTCTGGCGTAAGTTCCAGCGCACAGTCGTC---------------------------------------------------------------------------------------------------------------------------------------------------------CTCAAGTTCTTCCGCCAGTACCGCGTTAACGGTTTTTGTACGAGCTGCGCACTGTTCCGAGAAACGACACCACTGACAACCATCTACCGACGGCTTGAAGTCCGACGCTTTAAGGTTCTTCTTGCCACGGGAATAAGCATCAAGGGCTAACAGCGCTCGTTTCCGCGCGAACTTAGCGAACAGCTCCAGACCTTCAACCGAGATGTCCCATTCCGACGCGCCTCCAGCATACGGCTGGAAGATGACCAGACGAACCACGGTGATGTTATAGCGTCTCTTGAGTCGGCGATAAACACCGAGAGCGTAAAGCATAAGCTGCTTGTTTTCTTTCGCTTCGACACGATGTCGCCCGGTTTTCAGGTCACCGATAATGAGCATGTGCCCGTCGGTGTTAGCCAG-------TTCCTGCACGGCTACAAGGTCGGCGGTTCCGAACGTCTCAACGC------------------------------------------CTTCGTAACCCGGATGCAGCACCTCAGTAAGATTTACGCGCATCTCCAGCTTAGCGTAAGTCGCCACGTCAATAATCGCTTTGCAGTAGTCGGTGTACTTGCGTACCTGCTCAATCATGTCAGCCGTAATAAGTACCGCACCTTTCATCGGACTGATTAGCGCCTTAATCTGACCTTTACCCTCATCCAGCACGTAAGCGCCGACTTCTCGTTCTAACGGCAAAGCAGTTCCTTTGATGTACTGATTCAGGTGAATCTCAGATATCGTGTGCATAGCCGTGCCTGATATGGCGGCTTTACCTGACGTGTTAGGAATGTCTTTTTCACATGCCAGCGATGCACTGCACGCCAACCATTTCTTAGCACCAGACGGCGACAGTAAGGCGTGTACATCGTTATTTCCGCCGCGTTCCTTTAAAA-------------------------------------------------------------------------------------------------------------------------------------------------------------------------------------------------------------------------------------------------------------------------------------------------------------------------------------------------------------------------------------------------------------------------------------CCATGCTCTGCTCTCCCACTGGTCAATTAAATGCCGTGTCTTGTGGTCGCAATGTAAGGCCCATCCATACATCGACTCGAAGACATAAAAGTCGGGCTTGGCGAATGTCGTGCGTTTAATCCGCGACACGTGACGACCTATATCTTTAGGACGCGGTACTTTGCCTAAGTACGCCATCTCTTCCATCTGGTGTGCACCGGACGGCGCACGCAACAGCCACAACGCCTCTGTGTTATCCCGCCTGTCTACGGCGCGGTAGAGTTGGTAAATCAT-------------------------------------------------------------------------------------------------------------------------------------------------------------------------------------------------------------------------------------------------------------------------------------------------------------------------------------------------------------------------------------------------------------------------------------------------------------------ATTTCCGCCCCTCCGTTAAAGCGACCCGAAGGCCGCCTGAT-----------------------------------------------------------------------------------------------------------------------------------------------------------------------------------------------------------------------------------------------------------------------------------AGTTATTCTTCTTCGAAATACTTGTTCTTGATTGCTGTCAAGCGTTCCAGGTATTCAGCCAGGTCTTCGTCTTTAATCGCTGCAATCTTCATTTTCTTACCTGTGAACTCTTCCAGCAGTTCATCAGAATCATCGCACGCGGCATCGCTCGGACCTTCGTTAATTGCATCGTCGATAGCCTGAATCTGGTCGCGCAGAGACTTATAGTCTACTTCT---------TCTTTCTCTTCTTCCGGCTCTGGCGTCGTTTCCTCTACTTTAGCTTTACGCGGCTTGCGTTTTGGCTTC------TCTTCTTCTGCCGGTTTAGTGTCAACGATGTCTTCACCTTCTACCGGGATTTCTTTTGTT---------------------------------GCTTCTTCAGCGCACTCAGCTACCGCTTCTTTGGTGTACGATAC------CGTCTCTACTTCCAGCGGCGTGGCAACCTGAACAAC---------------------------TTGTTTCGCACTGTTCGCGGCAATCAGTTCGTGCGCAACTACGAAACGTTCCAGTAATACTAAGAATTTCTCTAACATTATTTATTCTCCTGTTTATTTGGGCTACT--------------------CGCCGTCGCCTTCTGTAAGGCTATCGTCTATTAATTCAA-------------------ATTTACCGTTTGGGTGTTGAATAGCTTCTTGCCCGCAATGGTCGCAGACAACAAGTTTATCGAACCCATCAAACTCATCCCCTACTACGCAAGAAAGTACAAATTTATGTTTTGTGCACACTTCTTGCGGAGCGCCGAAAA------TTGCTCGAAAACCTTTAGCTATGGCCCCAGTGATTGTGTTCTTATCT-GCCCCTCTCGTTTGGTATGGGCTAACTATAATAGCGAACTATTCAC-ATGTCAATGGGCTTTTCTAAAATAA-----------TTAATATGGTACTATTCACATATCAACTGACTAAGGAGTAATTGACATGCAACCATCTGAACTAGGCATCCGTGTAGAACAACGCCGCAAAGAACTCGGCATCTCCCAGCGCCGTCTGGCGGTCCTGGCTGGCGTTTCCCAGGGCGCGATTAACCAGCTTGCGCTCG---GGGTAACTCAGGACGTCCGGCCGGCGACGCTGTTCAAGCTGGCGGAAGTGCTACAAGTAGACGCCAAGTGGCTGGCGTTAGGTGA----AGGGGCTTAAAGCCCCTTTCTTTTTA--------------------------------------------------------------------------------------------------------------------------------------------------------------------------------------------------------------------------------------------------------------------------------------------------------------------------------------------------------------------------------------------------------------------------------------------------------------------------------------------------------------------------------------------------------------------------------------------------CCTATTCCAAATCCTCCTCTGTCACCACCAGCATCTCATTTGGTTCGTATAGTGTCTTCGGCCTTAATCTATCCCCTATTCTTTCGGGTATACGATATGTTCTCGGTACTACTTCGCCGTTAGCATCGCAACCAAGCATTAGTTCTCC-------------------ATCTTTCAACATTTTATCAAGATGGGTGTTAGTCACAGAGAAGTCACCGGAACGAGCCACTATCTGCTGCT----------------GAGTAAAACCGCGACCTGTGTCATCTGACTGTTGCAGGTCTTCCAGTGCCGAAAGTA---TTGACTCCTTCCTTACTTCATCCCTGCCGCGTTTAACTTCTTCCTTTACTTTTTGCTTACCTTCTTTCGTCAACCCTTCTTCCCGCTCTTTCTCCTCGTCAGTTTTGAACGGCTCGAAACC--CCACGGCATCAACACAAGCGCCTTGTGTGGTTCAGG----AAGGTCCAGGTTTACGATTGTGCCGTATTCTTCTGTGCCCCCCAGGAACTCAACCGCACGGTACTCTTTCGGCGGCGGAGCTTCGCGGAACTGCACAGACTCCAGCACCATGCCAACCGTTTTCTGTTGAGGACCGTGCTTAAATTTCGAGTGGTATACGTTTAT----------------TTGACGGTCGGTTGC----ACGTTCGATTGTCAGTTCCACGTCAACACCCGCATACAGCGCCCCACTGCCGCGTGCTTTCT---------TTCCAC-------------------CCTTCGGCGTATGGTGGACAACGCCTACTGCGGCTTTAGTTGCATCGCGTACTTCTTTCAGAATGGCGATAACTTTACCCATGCCGATTGCTGTTGATG----------------------AACTGTTCTCGTCGAACTTATCAATCGTCAGTGCCAGG-------GTCTGG----------TTAAGGGTGTCGAACGCAACCATGCCAATTGGCTCGTCGCCAGCAGTTTCGCGCATTA-----------------------ACTTAATCAG------------------GCTTTTAAGTTTGCCGACTTCGC--CCAT---ATCGATGACGTGTACATAATCTTTACCTTCCCC----------------GCCATATTTAGCCGCTAGTGCATCAATACGGGTGCGTGTAGCTGCGCCACCCTCACCATCAATATAGAAATGGTGGCAACGTTGGGTGTCAGCCCC------CGCAAACCGGTACC------CGGCGGCGCTCAGGTACATCATCCCCAGCGTATAGAATGATTTGTACGTGCCGGATTCCCCGACAATATCCCAGATACAATCCGACGGCATGTACCCCTCAACGACGAAATCAGCCTTTACCGGTTCTGGTAACTC------------GTCCTCT---------------TCTTCAAGGTCTTCCAGCGTGCAAGTTACAGGCTCCTCGTTCTCTGTGCGGTGCAGTTCTTCAATCTCTTCTTCCGGTAAATCAGGCAGAGCCGCACGAATGCTGTTAATACT-GATAGGTTGCTTGTCTACGTTAAGCTCGTCTGGCAGGCCGCACATACGCAGGGCCAAATGCTGTCGGCGGTTAAGCTCGGTGCAAGCGCCGTTGTTTGTATGCTGGCAGACAAAGCGCACTTCTTTACCGTCGAGCATTATGCTGGTGGAGCCCTTGCCTGTATGCAGATGTTCGTTAGGGCATGGCACTTCGTA-CCCGCGCCCGGAAGATAAAGCGTCAAG---GCCAAGCTCGGCTTCGCAGAAGTGTGCTATATCCGCGTTAAGCCCATGCTCATCAGCGGCAAGTGTTTT----------AGCCTCACGCTTACGCAACCCCATCTCTTCGGCTTTCTTGATGTACCGCTCGGCACGGATAACACGCCCTTCTGTAACCGTTATCTTCGACTCTT----TGTGCGGCAGGTAGATAAGGCGGTTGCCATCTTCCGTGCAGTGGTCGCGCAACGCTTCGTCTATTTCTAACTCTGCACAAATAGCACGTTGCACCAT--CCACGCGTCGTTAGAGTTAAACGGCGTGCGAGCTGGAACCAGAACGCGGAAAGCGTAATCTCCGT-----------------TTTTACACACATGCT--------GATGCGATGCCGTTGTATGCAGAATATTGAAGAACGGTGCGTTCTTGAATTTGCGGGTAAG-----------------GTCGCGGTACTGAGTACGGTTGAGATGGTCAAAATCGAACTTAACCACACTGTCTTCCAGAATAGCGTTCTTACGGCGACCGCCAACAGGCGCAATAGCTTTCTGTTTAATCTTGGCCGCGTCGTACTCTTCCTTAGTCCATGACGGGTCCACGGATAAACGCTTCGATGTATCGCAGACATACTCCACAAACTGCTCGAGCGGCATCTCACGCGC-------------------TACAGGGTTTTTATCG--AATGTGTTACGCAGCGTTGCAAAAACAATATTCATTTCTTTTTCTCCGCACGTTCTAAGGCTT---------CCTGCATACGGCGCATTGCGCGG-----TTCATCTTTACCGGTGCGAAGAAGTCAGCGCCGTGTTTCTGGCGGCGTAGCTGTGGAACTATTAACTTTGTC----------------------------------------ATTGTATAATCCTTATGCTTACTTTGATGATTT----------GTACTTT-AGCCCCGACGTTC-TGGCGTTGGGGTTTCTTTTTA-----------------------CCGT---TTAGCCAACCCTTCCAGCAAATTTTTATACTCTTCAAAATATTCCTCGACCAAATCATCGCCGAAATAGAAGTCG----ATATACTCGAGATTATCTCTTACGTTAAGCGATGCCGACATGGTGCTTAGTTGGCGT----------------AAGCTAATTAGCTTCATTTCTGTTTCTACGCAGAAAGGCCGGTAGGTATCAAGATGGCAAGAGATAT----TGAAGCATAAAGCGAACTCTCCGGCCACGGAGTGAACCATATACACTTCGTTTTCTGCTTTATTGTGGAAAATTACGCCTT-----------------------TC-----ATTTCACGTTCTCCTTAATCCATGCTTCGACTTT-----------------------ATTACGGTCAAATGTTCCCGGTAAACGGCGG----------CCCATAACCTTAATACAGCAGTCAGGGAATTTGCCGCTGCGCAACCAGTTATTAATCGTCTGACGTGTCAC---CCCGATACGTTCAGCTACTTCATTCTGCGTCATATAATGC------------GACATTTTTATATCTCCTGTTTGTTTGGTGAAACTGAGTATAGGATAGC---------------------GGGAATGTAAAAGCAACCA---------ATCTCTGTAATATTTAATCTTTACAAAAAT---------GTTATTGAAAGTTCTTGACACAT----GTTTGTATAATGGTTTTGGGACTTG-----------TATATATTACGGAGTTGACGAACCCTCCCCGAGGGATTCGTCAACTCCTCCCAGACAG---------------CTGAGATGCTTGCCTTGGGGTTTAAGGATAAGTGTATC----TAAATCTCAT--TTAA----------------------------------------AGAAGTAACCCGCTGAAATATCTAC-----------TGTTTCTTAATGTGCCGTAGATTCGCAACCGTAAA---------------AATGTAACGATTATTGGGCAGG-CTTA-AGCCTGCCCTTTAGTTAC-CAAGTAATAAGAATAAAGGCACAACC--------------------------------CTCCCC-------------GAAGAATCACA--------------------------------ACGGCAA---CGTAACT---------------------------ATTCTCTTGCACACCCCAATATAATAGGATACTATTCACTTATCGAAACG---------------------------------------------------------------------------------------------------------------------------------------------------------------------------------------------------------------------------------------------AGACAGAGGAGTGGTGGTTATGTTTAAGAAGGGTCAGTTGATTAAAACGATGTACGGTAGCT-----TAGGTATTA---------TTGAAAAGAAATCGGCAGTGTACCGAAGTT---------------CTTATGTCGTTAGCTTAC-----TCAGGGAGCACG----G------GTTAAGTTCCGCGGCGTATTACCAAGAGTATGAAATGAAACTAATTGGCAACAATTTTAAATTCAAAGG--------GGTGAAGTGATGG---------AAGAATTAA-----------TTTGTATTGAATCCCGCCAGGATGTGCAGG------ATTGGTTTGTGAAAGGTA----ACAAATATTCGTCAGGAGTATATT---ACGACGGCCGTCGAT-----------------------ACGTTTTAGATG--------------------AAGACGGTGATGAATGGGATTTAGAGGA----------------CACTGTGGGCGAGACTTTA------------ACCGTTAGTTTTCTTCAATGTTGTTTCCG-------------------------------CATCATTCACAACGGCGCCGAATCATGATGCTCGTGCCGACGACTCTGAGGGAGGTTGCCGTGAATAATATT----------------T------TAATT----------------------------------GTGGGGGTTGATATGAGTCC--------------------------------------------ATATAACCAATTCCGCCTT--------------------------------------------------------------------------------------------------------------------------------------------------------------------GAGCGTCTACGTCGCGGATTAAGTAACGCT---AAATTA---GCTCTCGATATATGGGAGAGTACGCCATATTTTTCCTCGA-----AGGCCTGGTATGTAGCTCGCGCTAA--AGCGTCCGTACAGTACCGCGAGTATAAGTTAAACAGTTTCCTTAAACACCACGGGGTAGCGTTATGAGAGAAGCATTCGAACGATGGGCCGTCGTAGAGGGTCTGCCGGTTAACAAGGGTTTAAAGAAAGAGTACCTGAACGTTAAGACGCGTCTTGCGTGGCGGGCGTGGAAAGCTGGTGCGCAAGCTGTGA-TGAATAAGGGGTGATTTATGGGTAAGTGGATTAAGTGTAGTGAGCGGATGCCGGGTGACTTTGAAGATGTCCTG----------------------------------------------------------------------------GTTTCGGATGG-GG------------------------GTAACGT--------------------CGA----------GGTGATG--------TGGTGGGACTGCGACGGTTTCTGGGA---------TTGTTGGGCGCCGCGCAACTCAAACATCGATATAGACGAT---------GTGA-----CTCA-CTGGATGCCGTTACCTGAGCCGCCAGAAGTGTGATGTTATATTGTA-------ACAATAGTTTGGGATTTTACTGAGTGACTTACGCTGCTACACAGCAGCGTACAACTTTAGATT-AGTGTCGTCAAAAAGCGACACTTTCACCAAACGCAACAATCGAAGTGACTATTGCAGGAGACGCAACAATGATTACTAAAGA---------------------ACAAGCGCAATCATTATATGATGCGATTATCG------------CAGTTGCAGAGGCACACGCGGACTA----CGCAACAGCGGA------------TTACTATAGTGTTGACGACGCTGGGGGTAGGAAACGCGAGGCCGAGACAAATTTAT-----------GGGATGTGTTGCAGA----------GGATGACCTCGTAACCTGTCCCGTGGTGACAATACAAACACCAATAAAATTTACTTGCACACTAAGATAGAATAGGCTACTATTCATTTACACAAACGAGAGGAGAGACGGAA-----------------------------------------GATGGTTAC-------------TTTGATGGTTATGGAATTCGAAAACAGCGTAGCAACTTACCGCGAGATGACTAT---------GGCGCAGGCGTATCACCTGGCCTCAAACGGCAACTTCTACAAGGCGCAAATCATCAATGAGTTCGGGGTAATTGA----CTATGAATTT--------TAACAGTTACACCGTGACCGTTGATTTTGAGGGGCTGGAGTTGCCCCTCCCCAACAACTACAGATATATAACACGTGACCGTTTCGGTTTTATCCAGGGGTGGCGGAACAAACCAACAGACACTGAG-TTCGGGATGTCAGGAGGAGAAGAGTTGCC--------GATCACTTTCGGGCATCAGAGT--AGTAATGAAAAACTTAAAACTGT---GATTCGTAAGTATCGACGCCGTG--------GTAATACCGGG-----------CTTATAGCGATAACCGGCGCTGTTGAGTAAACGGGAG-GAGAGACAGAAG-----------------------------------------------------------------------------------------------------------------------------------------------------------------------------------------------------------------------------------------------------------------------------------------------ATGAGTAACAAAAACGA---AGTATTCGAGTACCTGAT----------TGACCAACTACGTCAGCAGGTA-------------------------------------------------------------------------------------------------------------------------A-----ATAACAAC---------------------CAGTGCGAAGACCTGGCGCATGAGGTG-CAGTCACTTAAGAATCAGTTACGTGATGC---------------------------------------------------------------GTCGGCGCTGGTGGCGGAGTTGCAGGAAGACAACATTAAGAAATCTGAGCACATATCGCACCTGTCGGAACTGGTGGACGAGTTGATGGGGACTATAACGTTAATGAACGGGGACGTTGAGGCTTACAAAGTTCTACGCAAATGTGCGTGCGC--------CTATGGGCAATCCGGTTGTCGCGACGACGCCGC------------TCATATCGAGAAATCGTGGATTGAGCACGCTGGCGCCGCATGCCCTGTACCGGACGATACTGTTGTTGATATTAAATTCCGAAACGGCAAAATGGAAAGTAATACCAAAGCGCTATGGTGGAGTTG---GGGCCTAAATGGCGGACCATACGAAATTGTTGCGTACCGTGTTGCCGCGCAACAATGCAATAAGGACGATACTCGTGAGTGCGCGCATGATTGGGTGCTGG-----------------------------ACGAAAAAGGGGACT-----------------------ACTTCATTTGCGCTAAATTCGGTAAGCAAGAAGCTGACTTAATTGATTG--------CCGACACAC------------------------------TAATACCGTCGGTTTG------------CGTAAGGGCTTTGCGCCGGGGTTTA-------CTAAAAAG----------------TGTCTGGATTGCGGGGCTAAAC--TGAAATGACCAGCATCCTCTTTATCTGGGTACTGTCCGCAGGCCAGATGCAACTGGCGGCAGCAGAAACGTTTTATTCGATGGAGGCGTGCCAGTCAGCGGCACGCGCCGCAGAGAACGCGCACTTCCTGTTTCAGGGCGACAAGCCAAACGATTCAGAGGTACGCGCTATCTGCTCACCTAAGCGACTTGGTAAACAGGAGAAATAA----CATGGTACAGAGATA--------------CGATGTATGGTGCATAGAAGATATTTT----------TAAGAATAGCCACGACGGTAGCTATGTTAAATACGAAGACTACGCGA---------------------------------------------------------------------------AACTC---------------------------------------------------------------GAAGCCGAGTTGCAGAAATACAAGGACCAGTTTCCTGATTACGTTGAGTGCG-CGAACTGTGGGTCAGTTACACATGTGGAGGGGGTGGAGTG-----------------------------------------------------------------------------------------------------------------------------------------------------------------------------------------------------------------------------------------------------------------------------------------------------------------------------------------------------------------------------------------------------------------------------------------------------------------------------------------------------------------------------------------------------------------------------------------------------------------------------------------------------------------------------------------------------------------ATGTCTCTTGCAACTGACATCCTGAAACGAAGCGG------CCTTGCGCCGCTGTCACCGAAAGTTAAGACGCGAGCA------------CGTAACG---CAACTTACAAGGAACTGGCAGAACGGCGTAAAGC-----------------TATCCGCGCCTGTGGATTCCA---------------------------------------------------------------GAACGGGAAGGCCGTTAACCTCGGTGAGTTTAAAACA--------------------------------------------------------CAGGAACGCGCGGCAATCGCTAATCGGTTATTTAATTACTGGAAATCGCTGGGATACGAGGATATTCCGACGAAACCACAGAGACGACAGTACATCTGGAGACA---CAAAT-------------------------------------------------------------------------------------------------------------------------------------------------------------------------------------------------------------------------------------------------------------------------------------------------------------------------------------------------------------------------------------------------------------------------------------AAACCGTTATTAAGATAATTCCTACCCGTGGTATCCTCCAGTTACTGCATACTTAATACGCACCT-----------------------------------------------------------------------------------------------------------------------------------------------------------------------------------------------------------------------------------------------------------------------------------------------------------GGAGG--ATTCATCTTG-----GATAAATTTACTGAAACAGTGACTGGGTGGCTTCTGGCAGCCGCACTAGCTGGTGGGGTAATCGGACTACGACAACATAAGTCCGCTATTTCCGGCCCTATCGACGGCTTCTGCTTTATTGCAACTGGCTTCACTTGCGCCGTATTTGGCGCACCTCTCGCAGCTCAATGGTTTGGAATCACGGGCGACCGTGAAATCGCA-GGCCTGGGCTTCATTATCGCTATTCTCTGGATGCCTATCTATTCCCGTCT--------------GTCCGGTATCGTCGCCGGAGAATACATCGCACGTCGAGGAGGCCCGGATGAATGAGTTAT---TCTGGTTCTGCGGTATGCTGGCAATCGGAGGCACATCGCTGTTTAATGTGTATCATCCCAGCGTTGACGACGGGCTATTTGGCCGGGTGCTCTATATCCTGACTGCTATTGTCTGCGCCGCAGGATGTATCCACCTGTTACAGGGCAGCATGTCTCCGACGCTGCCTGAGACATTAATCACATTAGTTGCGCTGCGCCAGATTCGTCAGGCGTGGCT---------------------GTCATACGGAGGACATAAGCGTGTCT---------------------------------------------------------------------------------------------------------------------------------------------------------------------------------------------------------------------------------------------------------------------------------------------------------------------------------------------------------------------------------------------------------------------------------------------------------------------------------------------------------------------------------------------CGAAATATTTCAGATAATGGAT--------------------------------------------------------------------------------------------------------------TGCATTTCACCGCTGCGTTCGAGGGATTCCGCGGAACTGCATACCGCGCTACGCCGAACGAGAAGTACCTGACTATCGGGTACGGGCACTATGGGCCGGACGTAACCCCGGGTAAGACCATCACACCGGGGCAAGGCCTCCTGTTACTGAATCGTGATATGGCTAAGGCCGTAGCTGCGGTTGACGCAGCAGCACACCATTCATTGACACAGGCACAGTTCGATGCAGTGTGCGACCTGGTATACAACGCAGGTGCTGGTGTGATTGCAGC--------------------------------------------------------------------------------------------------------TGCTACCGGCACAGGAAAGGCGCTGCGTTCTGGTGACATCGCGACACTGCGGGCTAAACTGGCGCTGTTTATCAACCAGAACGGC------------------AAACCGTTACTTGGTCTGCGCCGCCGTACTGCCGGGCGTCTTGCACTGTTTGACGGCAAGCCGTGGCAGGAGGCGGAGGCCATTGGGAGGGCTGTTAAATGACAGA-----------------------------------------GTTTGACTTCATTTTCCTGGCTATTGGAGCTGGTGCGATAGCTGGCGCGATTTGGGGTGTGATTG---------------------ACGCTCTCCGTAAA------------------GGTTGACACCTAAGACTAATCCGACGATACTTAAAT--CACCTCCTGTTCCATCCCTCTGCTCTCCAGTTTTATCCCGGCCCTG-ACCC-AGCCGGGA---TTTTTTTATCTATTTTCTGCAATGACTAGTTGACTATTACCTACGACCCTATTATATTTACTCCATCGACAACGAGAA----------------------------------------------------------------------------------------------------------------------------------------------------------------------------------------------------------CGGAGTAGAGAA-------GATGAGTAAC-GTACAGACAATCGCAATAACCGAGGAACTT-----------------------------------------------------------------GAAGCCAAATGTATCGCATAGACT---ATGGGTAATGACCTGGTTGCTA---------------------------------------------------------------TGCGTA-----------------------------------AATTTC-----------CAATGAAAATCACA----GATACCGAAGCATTCAAAGACGCACAACTGATGGCGCGTATCGCCGTTAGTAACCTGAGCCGCAATATCCCTGCGGATGCGTTCTGGTTCGCTGCTATGCAGACACTGAAAGCAGCTTATGCAGGAGAGAAGA--------------------------------------------------------------------------------------------------------------------------------------------------------------------------------------------------------------AATGACAGT-----------------------------------------------------CTATGTCGTAGAAGG------------------------GCGTAACGAATATGA-----AGACCCCGA-------AGTAT-----------------TGGGTGTGTTCGG---CGCCGAGGAATCGGCGAAGCACTTTGTTGACATGGAACAGGGCACTTACGACTTTTT--------------------------------------------------CTCAGTTAC----------------------------AGAATGGGAGGTACAACAATGAGTGAACAAGGACCAGTAAGCCAACCATTACGGGTAGGCCGTAAAGTCAGTAACACCCCGTTCCCGTCACGCGAGGAACTGATGAAACGCAACAGTTTCCCCGGGCCGGACAAGAACAAGTATCTTAATCGCATGTGGGGAGAGCGTAAA-------------------------------------------------------------------------------------------------------------------------------------------------------------------------------------------------------------------------------------------GAATGACTGACCGCGAATATGAAAAGATGATGGTTGAGGCCGT---------------TAACAGCGGCGTAGACATCGGACACGTGATGCGCGTCCTGAATACTAAAATCGCGGTAGCCGAGCAAATGGTGGAGTCGCTTTATGAGACGCGCCGCGAACTGATTAACCGCTTCAACCTGAACAAAGGTGA-------------CAC----------------------------------------------------------CA-----------------------------------------------ATGCCTAAAATCACAATTGCATCGCTCGAGCGCCGTATTATGGTGCTTGAGTCGGAGAAACAGACGTTAGGCGGGCAACTGTCAATTAACGGTGAGTTTCAACTGGAGGCGTATAAAGAACTTCTAGAGGCGTTTAAAGAGCTACAAGCCATCGCGTCTG-----------------ACATAGAAAATATGATTGGATTGTTGCAATCCGG----------------GGAGTGGGCCGAACACTGCACTAAATCGGCGTTAGGAAAACGGCTTGAGACGGA---------GATTACTGACATGCTG------AGTTGTCTTGTTGAGGCGCCAGATGAGCACGCCTGAGCCGGTAGTTATCGATGGCGTCCTGTGGAAACCTTACTCGGTTAACCACATCGACGCCGATGGGAAGAAGTTCAGTTTCTACATTTTTGCGATTAGCCGTGAGCACGCTGCGTGTGTAGTAGACGATATACGAGAAACGGCGTGGCTTGGCGATGAGATAGTGGGGTGAGAG------------------------------------------------------------------------------------------------------------------------------------------------------------------------------------------------------------------------------------------CATGAGTCTTGAGGCGGTTATTGGTCTTGT-------------AGTGGCAAGCTATTTTATCGGCGTATTGGTTGGTTTTGTGTGGGGTCGAAAATAATGGCGCGTACTGTTGCATCGAGATTCACTGATATTGAATCTGCGATAGA---AGAGGCCGTCTATCGTAAATATGCAAACGCCAGTGAAACACAGAATTACGGTGTTATCTCGGTCAATGGCATG-TTCGAAACACGCAGGGTGCGCGCTTGTCGACCGCAAGAGTTTATATGGTCTACAGAGGGGTTGGTTCCTCGGTGCCTCGTTCTTACTAACGGCAGCCATACGGTGTTCGTAGACCTGGATAAGAA---------------------------------------------------------------------------------------------------------------------------------------------------------AGACATAACGGTTACTAAGGGAGAGATT------AATTGATTACCAGCATTCCTAACCTTATTAAAGAATTTGGCACGATGGCGGAGACGTGCCGACAAACAGGCCTCAACGAAATGACGATTGCGAAGTACAGCAAAGACGTGAAATGCGAGCGCCATGTAATTTATAATAACCGCCTTATGACGCACGTTAAGACAAGCCCGGTGTTATTCACGCGCCGTGGTATCACTAAAACAGAGCAACGCATTGCGCGAGA------GGAGAGCGGGGAATGA-----------------TTGAATATGAT-------AACTACCACATAAACCGGTGTGAGGCACT-----------------------------------TGAATTTTTGTCCA------GAAACTTCCACGATTTCCCAGAACAC-------------------ATGCCTAATGTACGCGAAGTTGCGGAGGGTATTTCCGAGAACATATTCAA----------------------AGGCTGGCGATTCGTCGTTATTGATTCTGGTGAGTTGGTTTTCG-------------------------------------------------------------------------------CTGATTGCCTTTCACCATGTATTCGTAAAATAGA-------------------CCTTGAG--------------------------------------GAATTTAATGCAACTTTTAGTCTTTCCGAATGCCTGGGTTATAGCGG-----------TAGCTAACGACCATTACGGCGGCGACGG---------TAAACGAGCGCCACGCCACGGCC---------------------------TATATAACTGAT----------------------------------------------------------------------------------------------------------------------------------------------------------ACAAGCCCTCTACGGAGGGCTTTTCTGTACATCCCGCCCAATCCCCTTATATAATCCCT-TTAGACGCGTAGGGCGCGTCTG---------------------------------------
	Escherichia_virus_VerenaMayer	GTGCGCTCTGATGGTCAGACGCATATGCAAGGGGATTCTATGAAGCTGAAACTTAAGCAGCCATCACCAGAGGTGGTGCAAGCTGCACATGAAGAAGCTGTTAGCGCAAACCGTCGCCGTAAACGACCGCGCGGTAAACAGAGCCTTTATCAATCATCCCGTAATTCTGCGGCATTGTGGGACCCGGACTACTGTGACGCGTTAATCGAGTTCTTCGACCGCACGTCGTGGGAGCTTGTGCCAAC---GTCTAAGGGTGACGAACGCCCGCTGATTCAGGATAAACCACCGTCACTGGCCCGCTTCGCCTTACACATCGGAGTCACTATCCCGATTATTAAGCTTTGGCTGCGTGAGATTCCCGCATTTGCAGAAGCCTGGGAGACAGCACAGGCGCTGGAAGAGGCATACTTCACTGAAACGGGGGCCGCGGGCATCTCTGCTACGTTTGCTGCCGCGAAACTGGGCCT------GAATAAAACAGTTG---TCGCCGAAGAAGTA------------------------CGCGACGAGCCAAT---CAGCGAAGT------AACAATTAAGGTGGTGTCCGGTGAACGTTAATATCACGGCAA-CGGAGCCGCAAGGCGCGTTTCTCGGTATGC-ATTGCAAGTTTCCGGCATTCGTAGCTGGCTTCGGTACGGGTAAATCCGAAGTTATGTGCAACTCTGCACTACT----------CGACAGCATGGAAGGTGGGAGC--GATTCTATCATCGCCATGTATGAGCCGACTTATGACCTGGTGCGCCTCATCCTTGCACCGCGTATGGAAG-AA------AAGCTCACCGACTGGGGTATCCGGTACAAATACAACAAGTCTGACAAC--ATAATCTATACGTCTTCCGGACA------ATTTGGGG-------ATT-------TTGTTCTGCGTACACTTGATAATCCAGCACGAATCGTTGGCTACGAATCGTTTCGTGCGAAAATCGACGAGTTGGACACCCTTAACATGGAGCACGCCGAGCACGCGTGGAACAAAGTCATCGCCCGTAACCGCCAGTTGCCGCGGACATATAAACCTATTACACCGAAACCTGCTAATACCGTTTCCGTGTTCACTACCCCGGAAGGATTCCGTTTCGTACATGACCGCTGGGTAGTCAAAAAGAATCCAGGCTACGAGATGATTCAGGCGTCCACCCTGTCTAACCC---GTTCCTGCCAGAAGATTATGTGCAGTCGTTACGCGACACATACCCAGGTCAGTTGATTGACGCCTACATCAACGGCGAGTTCGTCAACCTGACGGCGGGGACTGTCTATTACGCCTATGACCGCAGGAAAAACAGCAGCCGCGAAACAATAAAACCAGGCGAGACTCTGTATATCGGGCAGGACTTTAACGTAGGCCACATGGCTAGTACAGTTTACGTGCAACGTGGCAAAGTCTGGCATGCAGTCGCCGAGTTGGTGGATATGTTCGATACGCCCGATGTGGTGAGAGCCGTAACAGAGCGCTGGAAAAGTAAGGGCCACTATATCGTTATGTACCCCGACGCAAGCGGTAAAAACCGTAAAAGTAACAACGCCAGCACATCTGATATTGCCCAGTTACAGCAGGCCGGCTTCGAAGTGCGCGCTAAATCGACAAACCCACCGGTTAAAGACCGCGTAGCGGCGATGAATAAGGCGCTTGAATCTGGTATGGTCATGATTAATGAACAGGCTTGCCCTGTTACCGCACGATGCCTGGAGCAACAGGCTTACGACAAGAACGGCGAACCGGATAAATCAGGCGGTGTGGACCACCAGAATGATGGAACCACATACCCTATC----------------------------------------------------------------------------------------------------------------------------------------------------------------------------------------------------------------------------------------------------------------------------------------------------------------------------------------------------------------------------------------------------------------------------------------------------------------------------------------------------------------------------------------------------------------GCGTATGAAATGCCGATTCGCAAACCAGTTATTAACGTCCCGGTGACTTTCGCACTTTAAG---------------------------------------------------------------------------------------------------------------------------------------------------------------------------------------------------------------------------------------------------------------------------------------------------------------------------------------------------------------------------------------------------------------------------------------------------------------------------------------------------------------------------------------------------------------------------------------------------------------AGGATTATTCA-------------------------------------------------------------------------------------------------------------------------------------------------------------------------------------------------------------------------------------------------------------------------------------------------------------------------------------------------------------------------------------------------------------------------------------------------------------------------------------------------------------------------------------------------------------------------------------------------------------------------------------------------------------------------------------------------------------------------------------------------------------------------------------------------------------------------------------------------------------------------------------------------------------------------------------------------------------------------------ATGTT-----AACTATGAAC---GGTCAGAATCAGGGTGTTAAGACAAAACACCGGGAATGGCTGCATCACTTCGATAAATGGCAGAAGGTACGCCACGCTCTTGAAGGCGACCTTATCCGCTATCTGCGCAACGTCGGGAAGAACGAGCCTGACCAGACCTACGCAGCACAGCGACAGGAAGAATACGAGAACGGCGCTATCTGCTACAATTTCACCAAACGCACGCTGGCGGGGATGACGGGGTCAGTGATGCGCAAAGACCCTGAGCAGATTATCCCGCCTGAACTTGAGTACCTGTTGCACAACGCTGACGGTTCAGGTGTCGGGCTGTGGCAGCACGCGCAGGATACGCTGATGGAGATTAACTCGATAGGCCGTGGCGGGTTGCTGGTGGACGCCCCGGAAACAGCCGCAGCAACGGCGGCAGAGCAGAACGCGGGATTATTAAACCCGGTAATCGCATTCTATACCGCGGAGAACATTATCAACTGGAGACTCACCCGCATCGGTTCAGTGAACCGCGTGACGATGGTTGTATTGCGTGAGGCATGGGAATACTCGGAACCAGGCGCTGAGTTTGAAACAAAATTCGGCGAGCAATACCGCGTCCTTGACCT---GATTGACGGTCGCTACCGCCAGCGCATCTACCGCTTCGATGCCGAAGGTG---GCGCACAGGATGAAGTAATCGAAATCTTCCCGGAACTCGGCGAACAGTTGCGCGGTAAAATCCCGTTCACGTTCATTGGCGCAAGCAACAACGACGCCACTATAGACGATGCGCCTTTACTGCCGTTAGCTGAGCTAAATATCGGTCATTTCCGCAACAGCGCAGACAATGAGGAGTCCAGCTTCGTTGTAGGCCAGCCTACTCTGTTCATCGCCCCAGGTGAGAACATGAGCATGGAGCAATGGAAAGAAGCCAACCCTCACGGTGTGCGCATGGGGTCCCGTTCAGGTCATAACATTGGTTACGGCGGCAATGCGTTTCTGGTTCAGGCAGGAGAGAACAACCTCGCCAAACAGAACATGCTGGATAAAGAGAATCAGGCCATCCAGATTGGCGCGCAGCTTATCACCCCGACGCAGCAAATCACCGCGGAATCGGCCCGCCTGCAACGCGGCGCCGACACGTCAGTCATGGCAACAATAGCACGTAATGTAAGCATGGCGTATACCGATGCGTTGCGCTGGGTTGCGGGTATGCTTGGGCTTAGTGAAGATACTGAGATTGAGTTCAAGCTGAATATGGAATTCTTCCTGCAACCTATGACAGCTCAGGACCGCGCTCAGTGGATGGCGGATATTAACGCTGGCCTGCTACCCGCCACCGCTTACTATGCTGCGTTGCGCAAGGCAGGTGTGACTGACTGGACAGATGAGGACATTCAGAACGCTATTGAAGACGCACCTCTGCCGTTGGGTTCTGTTGCTCAGGTAGCGGGAGAGATTCCGCAGTCGGCGCAGCAACAGGA--------------------------------------------------------------------------------------------------------------------CACCAC---------------------------------------------------------------------------------------------------------------------------------------------------------------------------------------------------------------------------------------------------------------------------------------------------------------------------------------------------------------------------------------------------------------------------------------------------------------------------------------------------------------------------------------------------------------------------------------------------------------------------------------------------------------------------------------------------------------------------------------------------------------------------------------------------------------------------------------------------------------------------------------------------------------------------------------------------------------------------------------------------------------------------------------------------------------------------------------------------------------------------------------------------------------------------------------------------------------------------------------------------------------------------------------------TCAGCAGTAAGTTCACC--------------------------------------------------------------------------------------TATAGCCCCGAA-----------------------------------------------------------------------AGGGGCTTTCTT------------------------------------------------------------------------------------------------------------------------------------------------------------------------------------------------------------------------------------------------------------------------------------------------------------------------------------ATAGTATGCTAT---------TAACTTTAGCGCCACAGGGTTTATC----------------------------------------------------------------------------------------------------------TATGAGCTTACTTACATCCCTAATCAGCCATCAGATATGGCTGCAACGCACCGCATCCGGTGAGGTGAAAGACCTCACGCCGTTCATTCAGGAGATAAGGGATGAAATCAAACGGCAGGTGCTGTTATTCGGTGACGACGGTCGCAGCACTGCGCGACTGAATAAACTGTTACGCGACCTGGAAGAAGCACTAACCGGTATTACGGGTGACTGGCAAACAAAGCTAACAGACGACCTTAAGGAACTGGCGGCGTACGAGGCTGAGTGGAACGTAAAGACACTGACCGCCAACGTAGACGCGGAATTTGTTACGCCTACCGCTGAGCAGGTATGGGCCGCTGCCGAGTTTCAACCATTATCATTGAGCGACAAGCCCGTTGATTTCACCAAGCTGATGTCTGGATGGGGCGAAACGGAAGTAGCACGTCTTGTAACTGGAGTTAAGATGGGCTTTGTGCAAGGTCAAACCACACGGCAGATTGTTAAGAATGTTGTTGGCGCTGGTGGACTAGCCGACATCTCAGAACGTAACGCGACTACGGTAATCCGCACCGCGCTGTCCCACGTATCCAACGAGGCCCGTAACGAGACGTACCGCCAGAACGACGACATCATCGAGAAGTACGAGTGGGTGTCAACGCTTGACAGCCGCACCAGTACGATTTGCAGGGTCAGAGACGGGATGACGTGGGAAATTGGTAAGGGGCCGATGCCCCCAGCCCATCCGAACTG-------------------------------------------------------CCGGTCGTGCACGGCTC------------CGGTAATCAGTTCC--------------------------------------------------------GAGTTCGACTTCCTCGATAAAGGCGCAAAACGCGCG----------------------------------------------------------------------------------------------------------------------------------------------------------------------------------------------------------------------------------------------------------------------------------------------------------------------------------------------------------------------------------------------------------------------------------------------------------------------------------------------------------------------------------------------------------------------------------------------------------------------------------------------------------------------------------------------------------------------------------------------------------------------------------------------------------------------------GCTAAAGGCGCGGAAGGTGGCAC------TCAGGTAAGCGCAGACACCACTTACTACGAGTTCCTTAAACAACAACCGGCGTGGTTTCAGGACCAGGCGCTCGGCCCGGTGCGAGGTAAGATTTTCCGTAACAGCGGTATATCGCCGGAAGAGTTTCGCGTAATATCTGTAGATGGTTTCGGGAATCCGCTCACGCTTAAGCAGATGGCGGAACTCGATAAACGTGTTGCTGATTATCT-------------------------------------------------------------------------------------------------------------------------------------------------------------------------------------------------------------------------------------------------------------------------------------------------------------------------------------------------------------------------------------------------------------------------------------------------------------------------------------------------------------------------------------------------------------------------------------------------------------------------------------------------------------------------------------------------------------------------------------------------------------------------------------------------------------------------------GAAAGGGGAATAA-TGATGGGCTTTTTCAAAGTAACTGACGTACCGTCTCGTCGCGTAGTCCAGTACGCCCGCGTGTCTGGCTCTGGCGAGAACGTGGTATTTATTGAGGACGAAAGTGTACTCGGTACACCGGTAGATGATATGCCGTTTGCAGATAAAACCGGTATTGCGTTGCCCGCCGCCGGTATGCTTTATGAAATTCCGTATCTGGCGGACGCTGGCGACGTGTATTTCTCTGTGCAACCAAAAGACGCTGAACTGGCCGACGGCAGCGCGACTATCACTGTCGAAGTTAAAGCAGGTGAAGCGCCGTATGCACTGACCTGGTACAAAGACGGTAAGGAAGTTGTCAACGCCCCGGAAGAGGCACTTTCCTTGACGGTTAACGCAGTGGGTGAATACTTCGTTAAAGTTACCGATGCTGATGGTGTAGAGGCTGTCAGTAAAGCTGCGAAGGTCACTAAGCCCGAATGATAAAAGGCCCCATTAAGGGGCCTTAGTTTTCAACG------------------------------------------------------------------------------------------------------------------------------------GAATCTTGTGTTTAAATCCTGCTCGTGGACGACCCTCAG---AACAGTGTCATAATCC-----------------------------------------CCGTATCTTCCAGGTTCAAATAT-ATCTAATGC---------------CTTGTAAG-------------------------------------------CAGACATTGC-------------GTCAGGGAAAACCTGCAGAACCTT----------------------------------------------------TTTAACCCGG-------------------------------------------------------CACAAGTCACCGTCGAACTCTTCATC------------------------------------------------------------------------------------------------GAACTCTTGAACTACT---------TCGCAAA---------------------------------------------------------------------------------------------------T---------------------------------------------------TGCATACATTTT---------------------------------------------------------TCACCTCCT----------------------------------------------GTTTAAGTTAACTGAATAGTACCCTATTATATTGGGGTGTGCAAACTATTTATTTACGTATTCCAGTTATTCCACCGAATTGTAAATGTTGGAATAAACTATTCGAATAGTTGACTTTTCACTAAAAATATGATAAGCTCCACCTGAGCTTGTGAAGTATGAACAAGCGACCGCGGCGCGGGCAGGTAACGGAGCGGGACGTAA-GTCCTGAGTGTAGTTACGCTGACGCGTTCGGAAGGGCCATACTCTATTGCTTGTGT-AAAAAGTAACAGGTTTACTGAGATTACGCCGTTTCTATGTTTAAATGATAAGGACTAGCGCCCCGCTTTATGGCGGGGCTTTACTTATCGAGAAAGGGGAAAC-ATGAATCTTAAAGCAACTGTCGTAGCAGGAGCATGTTTCATCAT------CCTGGTTTACGCACACGGCATCTACCAGTATCGCAGCGGATGGAACGAAGGCCGGGCTAATCTCGTTTCGCAGCAACAGCAGAAAGCACAGGCTGAGTTAGCGAAGAAAACACAACGGCAGCAGCAGGATGAATCGAAGGCCGCCGCCGCTGACAACGAAGGCAAGACGAAATCAGAGGTGATTACCCGTGAAGTCGTTAAGTACATTAAAACGCCTGGTCGCAGTGTGTGCGCTTTTGACCCTGAGCGCGTGCAGCTCAAGTCCCGCGCCGTCGCAAACGCCAACTCCATCCCCGGATACGACGATGATGCAGCCGCCGTGCAAACTGGCACCGCCAAGTAGCGACGCCGACGAGGATTTGGCTATCGACGTTCAGAACGCTGAATGTGTACGGCAACTGCGTCTGAAAGTGTTCATGTTGCAGGATTACGTGAGGAATATTCTGGAATAGTTGCCTTGCATGTTGGAATAATTTATTCTTGACATGTAAAT-CCGGGTGGCCCGGATTCC-AACGTCCAGGGGACATACTGACTATGAATCGTTTTTTACGTTATCCGTTCCAGGAAGAAGCTGGAGCAGAAGAT-----AAAGCTGGTGGCGGTGACGCTCCTAAAATGTTCACCGCTGAAGAAGTTCAGGCGCTGATTGAGAAAGAAGTTGCCGGGCTTAAGGCTAATCAGGAAGCATTGTTGGCGGAGAAGAAAGAAGCCGCTCGCAAAGCAAAAGAGGCCGAAGAAGAACGGCAGCGCGCGCACCAGGAGGCGTTAAAGGCCGCCGGTAAGATGGACGAGTTTGAAAAGACGATTCGTAGCCAGTATGACCCGGTGTTAGCCGAGAAAGATGGCCGCATCTCCAGAATGGCAGAGCGTATCCTCGGCAGCGAACGTAAAGCGGTGCTAGGCTCTTTCGCGGGTGACTTTATTACCCCAGAAGCAGTGGACATTCTTGCGCCGTTCGTTAAGACTGAGTTCGAAGGCGATGATGTGGTTACTAAGTTTGTTGGTGCAGACGGTAACGTAATCACGACTGACCCGGAACAGTTCCGCAAATACCTGCGCGAACACAAGGCGTTTTCGCATTTGATCAAAGCAAATGCAGCTTCCGGCGGCGGGGCTTCCGGTAGCAAAGG------CGGCGGGGCCGCACCAGCGTTTAAAGACATGAGTGAAGCAGAGCGTTTAGCCCTGTATAAATCGAACCCTGCCGAATTTGAACGGCAACTTAAAGCCCTGAGGAAAT-AATAATGGCAATTACCACTATCGGCGATATCGTAACTGGCAACATCCCGGTCCTGGCGTCTTATATGACCGAGGACCCGGTAGAAAAAACCGCGTTCTTCCAGTCTGGTATTCTGACCCCGACCCCGTACGCTGCCGAGATTGCCCGCGGCCCGTCCAACGTCGCTAATATTCCTTTCTGGAAAGCGATTGATACCTCTATCGAGCCGAACTACTCGAACGACGTATACCAGGACATCGCCACCCCGCGTAACGTGCAGACCGGCGAGATGATGGCGCGCGTTGCGTACCTGAACGAAGGTTTCGGTCAGGCGGATTTGACCGTTGAACTGACCAGCCAGAACCCGCTGCAATCCGTAGCGTCA-CGTCTGGATAACTTCTGGCAGCGTCAGGCACAACGCCGTCTGATTGCTACCGCG-CTCGGGCTGTACAATGACAACGTAGCCGCTACCGACGCATACCACGAGCAGAATGACATGGTAATCGACGTGTCTGCTACTCT------GGGCTTCGATGCGGGCGCGTTCATCGACGCTACCCAGACTATGGGCGATGCTCTGATGGGCAACGGCGGTGAAGTGCTGGGGGCTATCGCGATGCATAGCTTCGTTTATGCGCAGGCACGTAAGCAGCAGCTTATCGACTTCATCCGTGACGCGGACAACAACACCATGTTCGCCACCTACCAGGGCTACCGCGTGATTGTTGACGACAGCATGACCGTAGTCGGCACTGGCCCGACCCGTAAGTTCATCTCCATCATCTTCGGCAACGGCGCTATCGGTTACGGTGAAGGTTCTCCGTCCAACCCGCTGGAATACGAGCGCGAAGCGTCTCGCGGTAATGGTGGTGGCGTTGAAACCCTGTGGACCCGTAAGACCTGGTTGCTGCACCCACTGGGCTACAGCTTCACCAGCGCAGTAATCACCGG----CAACGGCACCGAGACTACCTCGCGCTCCGCTTCCTGGCAGGACCTGGCGAACGCCTCCAACTGGAACCGTGTGGTTGACCGCAAGCACGTACCGATTGCCTTCCTGGTAACTGGTGTCGGTGCTTAAGGTTAAGCTATAATCGAGAGGGACTTCGGTCCCTCTTTTCATTTACTAAGAGG------------------------------------------------------------------------------------------------------------------------------------------------------------------------------------------------------------------------------------------------------------------------------------------------------------------------------------------------------------------------------------------------------------ATTCCTAAATGGCAGACGTATTGAAGCGGCGCATCACCGGCGTCTCCGCTGACGCCCCGG---------GGGCCAAGATTGACATGGCGACTATTTCTCCTGCGTCTTTTTCTACCGCACTGGACGCTACCACAGCAGTTACAGCCGGGCAGACTATGACACTGCCCGTAGTTGTTACCGGTGGTCTGGCTCCGTACACCTACCAGTGGTACAAGGATAACAACGCTATCGCCGGGGCAAACGCTGCTTCCTATGCGAAGGCGTCCACT---ACTACCGCAGATTCTGGTACGTATAAAGTGGTTGTTCACGATGTGTATGGTAATATTATCTCCAGCAGCACTGTAGCAACTGTGTCTTAATACAACGGCCCTTCGGGGCCGTAATAAGGAAAGG-------------------------------------------------------------------------------------------------------------------------------------------------------------------------------------------------------------------------------------------------------------------------------------------------------------------------------------------------------------------------------------------------TCATGGCAGATAATTATGTAATCCGCGAAAAGTACACCCACGTTGATGTTGTTGACGGTCAGGTGATGCCTGTTCGCGGTGTTGTAGAGGCGGATGAACTGGTTGCAACCCAACCGGACAACGAAGAAGCGCACAACAACGGCGGTG-------------------------------------------------------------------------------------------------------------------------------------------------------------------------------------------------------------------------------------------------------------------------------------------------------------------------GTACTA-------------------------------------------------------------------------------------------------------------------------------------------------------------------------------------------------------------------------------------------------------------------------------------AGCGTCGT-----------------------------------------------------------------------------------------------------------------------------------------------------CGCC-----------------------------------------------GTAAGTCAG----------------------AGGAATAATTTATGCCGC------------------------------------------------------------------------------------------------------------------------------------TAATCGTGGAAACTGGGGTGATCGTCCCAAATGCCGACAGTTACATTAGTCTGGCTGACGCCCGCGCGTTAGCGGCTAATTATGGCCTTGAACTACCGGCAGACGATACCGCTGCAGAGGTGGCCTTGCGCAACGGTGCTACTTATGTCGGGCTTGCAGAACCGCAGATGTGCGGTCGTCGTGTATCCGCTGAACAGTCTCTGGCGTATCCTCGCACTGGCGTTACGTTAAACGGGTTCCCTGTCGCGAACAATGTAATCCCGAAACAGGTTATTCTTGCGCAGGTAATCGCTGCCGCTACATATGGCGAGGGCACCGAAGTCCGGGCTAACTCAGACGGTCGCGCCGTGCAGACTGAGCGTGTCGAGGGTGCGGTAACAGTGACCTACTTCAACAATGGCAACAGTGGCGCTACGACAGCGATTACCGCTGCTGACGACGCTTTACGCCCGTTATTGTGTGGCGGTCTTAACAATGGTTTCTCGTTTAACGTGTACCGGGGTTAAAAATGGCGAAGACTAAATCAGAGATATTCACGCTAATCGGTTCCGAGCTACCGGACAACACGACCGGACTTATTACGCCTGCGAAGTTGCGCGGGGTATTAACCCAGATGGCTGACTCACCTATTTACGCCACTCCGGGTGTTAAAGAGGTTGAAGTTCTCCGCGCTGCGTCGACAGTAGCGCAAGCGCCTACCGCAGTAGATACGGCGTTGCAGGTATCGTTCGGCTCTGCTCAGGGTAGTGCATCTGACCCGGTAATGATTAATGCTGCGGGGCTGGTTACATTCAACACCGCGGGTAACTACGCCGTTCGCATCAAGTTACAGGCGGGGCGCACAGGGGTCAGCGGCACGTCCATCCTGTTACCGCGCATTCTTCTTAACGGAGCTCAATACGGCTCACCAGCTGCCACGAAACTGGTAAGCGCCGATGTAA-CAATCCCGATTGAATCCCGCGTCGTTATTAACCCGACCGCAGGCCAGACGTTTGCCGTTCAGATTATGCGGGATAGCGCCGGGAGTAACTTCGGCGGCGTATACCCGCAAGCGGCTACGGTAACTGCATGGGGCACAGCACCATCTGCGCTACTGGTTATTTCGAGACTGGAGGCTGCGTAATG-----------CGTAAAATAATTAATATGTGGATTAACTCTGATTTTTTGTG------------------------------------------------------------GAAGTACGAATTTTTGGTATC----------------------------------------------------------------------------------------AGTGTTTGCGCTGG-------------------------------TATCAACAACAGCTCTAATTATATTTTTAGCGGTTTGCGGGGAGTCA--------------------ACATGAGCACCGCTTTCAGCAAACGTATGCAGGGCGTGGGTACACGCCTGCTAACCAAATTCGGTAGCACGGTAGCTCTGGTTCGCGCTGGCTCGAAAGTGTGGGATGAAGTTCTCGGTGAATACGTCTGGTCTGCGGATGAAGCGCTGCCGTTGAAGGCCGTTCCGGTTCCGGTAAACGCTGGGCTGGTAAACGGTACGACGATTCAGGCTGGCGACATGATTGTTAAAGCGGATTGTAGTGTCGTTCCGAAGATGGAAGACAAGGTACAATTCGGCGGCGAGCAATGGTCGGTCGTAGCCATTGAGAAGAAGATGGTTAACGATGATGTCGTGGCATATTTTATTCAGGTGAGAAAATGAGTTTCGCGCTTGATGTCTCTAAGTTCGTGGAAAAGGCGAAGAAGAACCCCGAGAAGGTGATGCGTCAGGTGTCTATCAAGCTGTTTTCCGCTATTATAAAGGCGAGTCCGGTAGATACAGGCCGGTTCCGAATGAACTGGATGGCCTCTGGCAGTACCCCCGCTTCCGGTACAAGCCGCGGTACTGACCCTAGCGGGGCGAACGCGATAAGCGCTATGGTTTCTGCGGTGTCAGGTTTA-----CCCGACTGGAGCGAGTTTACCCTGACAAATAACCTGCCGTATGCGGAAGTTATAGAGTTCGGGGGTTACGCTACTGGCTTCCACGGCCCTAAGCGCCCTTCTAACTTAGGCTCTAAATTTGTTGGCCCATTGAGGCCGAAAGCGCCCAGCAGAACAACCACAGACGGATATTCCCTTCAGGCTCCGCAAGGTGTTGTCCGGGTTAACGTTCAGCGATTCAATAAACTGCTCGAAGAAGAAGCGAGGAAGTATAAATAATGG---GCTACTTTGAGGACTTAACAAAAGCGTTCGATGTTCCGCTGGTAGCCTTCGGAACCGCCAACGGCATCAAGGTTGCGCTTGAAAACATCGACGCGCCGACGTCAACCGATACGCCGTATCTGGCGAGTTACATGCTACTGGCAGATACCGAGCAGGCGGATTTGTTCTTCACTGAGCAACGCTCTGGTATTTATCAGGTAGACATTAACTACGCATCGGTGAAAGGTAGCGCGCCAATCAATAAAATGGCAGACTTACTTAACACGGCGTTTAAAGCAGGTAAGTCATTTTCGCGTAACGACATCTGCGCCGAGGTTCAATCGGTTAGCCTGGGGCCGCTGATTGTAGAAAACGGATGGGCCAAACGACCATTGTCAATTAACTTTATTGCATTCACCAAGAGGCTGTGAATATGGCTACAACTCCTTTTAAGGGCGCGAATACCGCGCAATTCTATGTGGCGGAAACTACCCCTGGCGTAACACCGACTAACCCGGTATGGTCGCCGTTGCGTAACACGGGCGGCGTTCCCGCTGTAACCCGCGATGCACTGACTTCCAACGAACTGGACGGCAGCCGTGAAACTACATCCATCCGAACCGGTAACAAGCAGGTTAGCGGGGAGTATGCCATCGAACTTAGCTCTCGTAGCCAGGATGATTTCCTTGCGGGAGCGATGACTTCTACGTGGCAAGCTGGGGTAGAGATTACTGGCGCCGAAATTACGGTCGCCCCAGCAGGTAAAACATTCACCCGCGCTGCCGGTAGCTTCATTACTGACGGTGTAGAAGTTGGCGACCTTATTGCGTTCACCGACTTAACCGGCGACAACGCAAAACCGTTTATCGTGACCGCGGTTTCCGCTCTGGTAGTTACGGGCGCAGGTATTCAGCACACGCTGACAGCAGAGA---CAGTAACCACTGACGCAAAAACTGGCGACAAGCTGGAAACCGGTAACGCGTGTAAGACGTTCTCCATCCTGACGTGGTTCAAGGGCCAGTGTGGTAACCCGGACGCGTACATGCTGACCAAAGGTGTGGAAATCTCTGGCTTTACCGTAGAGCAGGCGGTTAACGCCATGGTCACCGGCAGCTTCCCGTTCATCGGCCTGAGTCAGGAGATTCTTACCGCGCCGCCGTCTGGCTCTGATTTCTCTCAGGTTACGTTCACCGATGAGCCGTTCTCGTCGGTAGATGTGTCGGTGTTCGATGGCTCCACGCCGTT---GCGTTGCGATACTCTCACCATCACCAACGACAACGGAGCTTCCGCGCAGTTCGAACTCGGTAACAGTAGCGTGGCGTTCGTCGAACGTGGACGCGCAGCTAACACATTCTCTATCTCTGGCAAGCTGTACGACATGGCGATGATTCAGAAGTTTATCAACGAGCAGCAGGTAGAGATTAACTCTATTCTGGCAGGGGTAAACGGGGCTATGTCTTTCAGTTTGAAACGTGCAGAGCTTACGGCGGTTACACCTGAGATTGGTGGGCCTGAGTCAATCACTCAGTCCATTGAAGGCCAGGCTACCGGCAATC----------------AGTACCAGTCGTCTATCGTAATTCAACGTATCACCTACGCAT---AAAACTAAGGCCCCTTTCGGGGCC---------------------------------------------------------------------TTTTTC-TCACTCATCAA----------------------------------------------------------------------------------------------------------------------------------------------------------------------------------------TATTACTTCGATACTCCCGTAAC-------------------------------------------------------------------------------------------------------------------------------------------------------------------------------------------------------------------------------------------------------------------------------------------------------------------------------------------------------------------------------------------------------------------------------------------------------------------------------------------------------------------------------------------------------------------------------------------------------------------------------------------------------------------------------------------------------TTCTCCAGACTTTCAATTGCTTCTGCTAAGTCGGTTCC------------------GGTGTCCTTATGCC--CGCGAAGACCCATGCACAATAACTTCTTCA--------------------------------------------------------------------ATGCGTGCTGTAGTGCGG-GGTCACGGATGT---------------------------------------------------CGAAGGCACGGAGAACATCGTAAACGTCTACGGT---CATAGTGCTGCCGTGAGTGTTTGTCATTGTTCGGTTG-------------TATTTTGAAG----------------------------------------------------------------------------------------------------------------------------------------------------------------------------------------------------------------------------------------------------------------------------------------------------------------------------------------------------------------------------------------------------------------------------------------------------------------------------------------------------------------------------------------------------------------------------------------------------------------------TCATCCCAGCATCTCCGGTGAAATAGTTAAACGTGCGACCTCGCCATATTCGGCGCTATAAGTAATTACATTTGCACTACGGCCTGACATCCACCCGCCGCGGGAGGCATAGGCGTCTTTAGCCGCTAAGGTGCGGTGTTGCTCAACAATCATGTTACGGCTTTCTACAATCTTCTGGTGGTGCAGGTGGCCTACGTGGGCGTAGCTATAGACACTCTCACCGAACGCTTTGCGGAATTTGGCAATCATAACCGGTTCGATAGCATCGAATCGCGCCTTATGCCCGTGGTGAAAGAACAACGTCGTTTTTCCGTGTTGCACCATCTTGTA----AACATCCGGCGACGTATCGACAATCACTCGGCTGTCGTTCGAATATAAAACTGTGAACATTTC--------------------------------------------------------------------------------------------------------------------------------------------------AGCCAGCCATACAGAGCC-------------------------------------------------------------------------------------------------------------------------------------------------------------------------------------------------------------------------------------------------------------------------------------------------------------------------------------------------------------------------------------------------------------------------------------------------------------------------TACAGGGTCATGGTTCCCCTGTACGATAAGCAAGCGAACATTTTTATGTTTAACCAGTGCCATATCTACAACACGGCGTACCATACGAATCATGTAGCGGACGAGTTTCTGGTAGCGAGTGTCTGCGTCCAACACGTGACGCGACTCGGGTGTAACGGCATCCAGACTATCGAAGTGCGCGAAATCACCCAGCAGGTTAATAACTCCTGTTCCTGCATCCGGTGCTTTCTGAAACGCCGCGTCGAACCAACGAGAGAACAGGTCTTCCGCAATCTTTATATCCCAGTCGTCGCCGCTCTCGTCGGCCCAGGCAAGCATACCGAGATGGAAATCAGATACCGTGTAAAGATTGAGTAGCTTGTCGTCG------CGTTTGGC----TCGAGTCGCTTTAGCCGGCGCAACTGGCGTAATCTCTGACTTCATGCCTTCAATCACGGCTTTCATCAACTCGACCTGACGTTCAGCGTCGGTGTCTGTCTTAACCCATTGCAACTTAGTATTGCCGAACTCGTCTACCAGAGACGACGTCCCTTTAATCTTGTAGCCGTCTGGGACAAGGTGGCTAACGTCACGCCCGTGGCCTACACCTTTCTTAGCCAGCTTCGCTTTACGGATACGAATAACTCGGTCTGAGATGCCGTATTTACGGGCGATGTCTACATTCTTCATCCCGGCGTTCAATTCTTCCTGTAACTGTTCGTCGGTTATTTTCTTCTGGGCCATGC-TTACTTCCTCG-TGTTTAGGATTTGTCCTATTTAACCACAGTGGATTCCTTTAAATAAAGGCAACTATTTACTTTCT---------------------------------------GCGCCTATCGCCCACCCTGTCATTA--------------------------------------CCATTTGCAGACGGGTGGCTGTCAGTAGGCTATAGA-----------------------------------AAGCATCTCCGTTTTTCTCTACCG------------------------------------------------------------AACGTATCACTGTGTAGGTTA---CGGCCTGCGGGGGTAGGCCCGATTT---ACCGACATCTACGGCGGCCTCGCATTCACGGACTGTGGAGTCCTTAAATGCCTTTACAATAGTAGGGTCGGCTTTAT-------CAAGCACACCAGAAGTCATAAGAACAGATTCACTAAATACCTGTTCGCACGGGGC----------TCCAAAAGTAGCAAAAGACATAAAACCCAGAGCTAGTACTAATTTACGCAT-------------AATTATTTCCTCAGTAAGTTACATGTGAATAGTACCCTATTATATTGGGGTGTGCAAG-TAGTGTGCTAGAATAAGTTTGCGCCTAGTGTCGCACACGAAAAGCGGGTGGTTCCCGCCTGGCGCATTA-ACC-ATAACCAGTAACCTCTTAACCAAAGGACTAAAGAATGAAACTTTCTGATTTCTATTTTGCCGACCGCCACGCCGCCGGTACTAAAATGCCTATCCTTCTGCCCAGTGGTAAAGATTCCGGTGAATGGTTGCAGGTCATCGGCCCCGATTGTGACGCTGGTGTTCGTGCGGGCCGTGCCTACACAACGGCAATTCGACGCCTTACGGAAGAACTTGCGCCATTAGATAAAGAGTGCGAGGCGCTGAATAACTGGGCGCGCTATAATGATGAGAAGGGCTGGCGGGTGATG-----------GACCTGAACAAGCAGCTTGCCGTGGAAATCGTCACCGGTTGGTCATTCGACGAACCATTCAGCAAAGAGGCGCTTGCTAACCTGTTCGACCAGTACAGTGGGTTGGCAGAGGCCGTAGTTAAGCATCACACCGATAGCCGCGAGAAACTCTCGGAAAAGTAAAAGCGCTGTATGAATTTGCGCAATGGTGCTTTGTCGACCGCCACAAACGTAAGCAATTCGACGACATCGCGGCGGGCCACCAGGCGGCTTTGATTGCAATGGGCGTGATTAAAGAACCGCAGATGAAAGAAGCGACG---------GGGCCGGAATGCCCCGTTTCTCTTATCGACGTG-TTCGAGAAATACCGTGCCATTAAATTCCTACAGCGCGAAACAGATGATACTATCGTTATAATCCCGCGCGATGCGCTCAAATGGCAAGATTTGGTAGCGTTTCGTGATGTCGCCGGTTACGGCATAAGTTTGTTCGAAGCCGAGGTTATCATGGGCTTAGACGGAATATTTGAGGGCAGAGAAGATGGCTGATACGGCTTCCCTAATTGCCAGAGTAAAAACAGAAGGCGCTGATGTAGCCGCTAAACAGCTTGACGCTATGGCGGCATCCGCAGACCGTGCGGACACATCCGTAAACAAACTA------------------------ACGCCGGATGTTAATAAAG-------------------TAAACTCCGCTACGTCTA-AAGCGG--CTTCTGACGGTTTCGCTAAATTCCG----------TAACGCCGCCGGGCAGGTAGGCTTCCA-----------------------------GGTGCAGGAC------------------------------------------ATGGTCGT--CCAGTTGCAGTCCGGCACGTCTGCATTC-----GTAGCAATCGG-----------GCAACAAGGCTCTCAGCTTGCGGGTGCTTTCGGCCCTGGTGGTGCGGTGCTTGG---------------------------------GGCTGTAATTGCTCTTGCGTC--AGCTATCGGTGGCGTCTTGTACAAATCGCT---AACAGAGGCGGAGGGGAGTTC------------------AAAAGACCTCG--------AAGCCGCGCAG------AAACAGTTAAAAGACACC----TTCCAGCAAACAGCATC-------------CGGCTCTCTC-GAACTGACAGACGGCCT-TATCCAGCTTACCCA-------------------AATCAGCCGAGAAGCGGCGGAGACTC----------------AGCTCGCTCTGGCTAAGGCTAAC---GCAGACCTTATCGCGCAGCAAACA---------------------------------------------------------------------------------------------------------GCTAAA--------------------------------------------------------GCCGTTCGAGAGGACGCAGAATCATGGGAGACATGGAAAGCCTCCACAGCATCGGCT--ATTAGCCAGTATGATGCG----CTGGTTTCTAAGGGTGCT------GATGTAGGCGACACGTTAGAAAAACTCGGTGG-------CACTTACGAG-------------GGTAATATCGTAGGCGTCAACATGCTGGCACAGA---ATATAGCAGAGCTTA-------GTAGTAAG---TTCGGGGTTA----------------------ACCGTGACCAGGCGCTGGAGATGATAGCGGCACAGAGCGCGTTTAATAAAGAGCCGACCGCTGAGAATGCCCGCC---------------------------------------------GCATCG---------CCGATGTGTTTACCG-ACTGGCTTGGTAACACTAAGCAGTTGAACCCGGAACTTATC------------CGCCTGACAGACAACGCCAACAAAAACGCCACGGCGCTGGAAAACGCAGAGAAGTCGGCAAACGCGGCGGCGGAGGCTCAAAA-------GAAC-----CTCGGTCGTAACGTTAACTCAACCACGCAGAGATTCCAGGAAC-AGAACGAAGCTATCGTCAAGAATCAG--CAAATCGCCATCTTAAGCGACCGTGAGCGTATCAGGGCACAAGCTGAA---------------CTGGA------------------------------TAAGCAGGCGTTCGCTAAACGTGAA-GCTGTCACCAAAGAACAGATAGCCGCGTATAACGCTGCCCGT--GACGCGGAAGCGCAGCAAGACATA------GCTCGCATTGACAAGACCGAGAAAGAGAAGGCAGA---CCGCGAGGCTAAATCGAACGAGAAACGTCTGGCGGCGCAGGCCAAACGCGAAGAAACG---GCGGC---------GCAACGTCAGAAAAAAGCG---GCGGAAGATTTCCTCGCTACTGTCGACCGAACAACCGGAGACGAAATTTCTCGCATCACGGCGGCAGAAGAGCAGAAACTGGCGAAACTTGAAGAGTTTAA-----CCGCGCCGGAACAATAAGCCAGCAGCAGTACGAAAACGCCAAAACGCAGATTATGCTCACCGCCGAGCAGGCCCGACAGGAAGAACTGGATAAGAAAAGAAAAGAAGCCCAGGAAAAGCAGCAGAAAGGCGACGACTTCATGGCACAGATTATGGGCCAGAACGCTACTGAGCTTGAGCTTCTCGACATCCAGGAACAGCAGAAGCTGGCGGTCGCGGATAAGTATCGAGAGCAGGGGCTTATTAACGAGGAACAGTATCAGGCGGCACTTAACGCTATAAATGAGCAGTATGCTACGAAGCGCGCCGACGCTTTAGGTAATTCTTTCGGTGACATGGCGGCTAATGCTAAAACAGCATTTGGCGAGGCGTCCACCGCGTATAAAGCGTTTGCTATCGCACAGGCAACTATCGCCACGTACACATCGGCTATCGAGGCATATAAGTCAACGGCTGCCATCCCTGTTGTCGGCCCATTCCTGGCGCCGGTTGCTGCGGCTACTGCCGTTGCCGCGGGGCTGGCTAATATCGCCAAAATCCGCTCGGCGCGTGAGCAGGGCGGGCAGTTATCCGCCGGGCAGGCTTCTACTATCGCAGAACGCGGTAAACCAGAAGTTATTATGCCTGCTGGTGCATCGCGAGTACGCACTGCACAGCAGATGAAAGAAATTATGGGGCAAAACGGGTCTTCTTCCGGCCCATCTAATGTTACCATCGTAAACAACACGAGTTCTCAAATCGGCAACGTATCCACTGAGCAAGATGATGAAGGCCGTTTGCGTATCATCATAGAAGAGCAAGTTGCTGCATCTTTGCAGAACAGCAACAGCAAGATTAGCAAGGCCCGCAAAGCCACAAGAAATGCGCCGGGGT-TTAAATAATGAG---------------------------------------------------------------------------------------------------------------------------------------------------------------------------------------------------------------------------------------------------------------------------------------------------------------------------------------------------------------------------------------------------------------------------------------------------------------------------------------------------------------------------------------------------------------------------------------------------------------------------------------------------------CGACTTATATTTCCCACGTAGCC-------------------------------------------------------------------------------------------------TTAAGCCAATTGTATCGAAAGGCTACTCAATGACCAGACGTAACAACGTCTGGAGTGTAGATTTAGCCGGTGGCGGAGTGCGTCAAGGCCGTGACACGTATTATGATGTGTTCCCAATAAGCGTAACCCTGATTACATCGGCACTGGGACGGCAGGCGTTTCTGTCGTTCCTCGAAAAAGTAGACGGCGGTGCGTCAAGTTTCTGGATGGCGCACGACTTCGGCATGGGTATTCAGGATTACCAGGTAACAATCACGTCAACCATCGCAGAGTCCACCGAAGATGGTATTAACTGGACAATTACTTTCACGGCAACCGCCGAGAAATCGCCGTTCCAGGACCTTGAGAACCAGTGCCTGATTAACAATCTGCCAGATTTGTACGGCTGTTACGGGGATTGTCTGGGTAGTTTCCTGAAAATATACGCGAACTATGAGACGACGTTCCCTCGCATCTGGAGCAATGAAGGGCCTGCAGGATACCCGCCGATTAACATGCTGGCATCTACGCTTGATAGCCGCATTGTTTACGATGGGCCACAGGTTTACTACATCAACCGCAACGGCAATCTTGTGCAGTCCGCCGCTAATGAATGGCCTCTTACGTTTATTGATGGGGTTGCTGTTGGGCGTGTACCACCGGAAAAGGCGGCTACCAA------------------------TGTGGTAGAACATTCTAACAACTTACTATCTAC-ATCATTTTCACGTGCCAGAACAACAACCACGGCGAGTTCTTTGACGTTATTCCAA-----------GAAACTTACGCCGCTAAATTA------------------------ACCGCAACGTCGGTATCAGGGAA-------CCACTATATAAACCAGGCAGAGTCCCCA------GAACAAGAAACAAGATACTCTATTAGTGCTATTATAAAAGCAGATGAGTACCAGTCATCCGCGGTAGTCATCGGCAACC---------------GAAACGCTTTAGATAATTTCCAGTATGCCTATGTTGACTTAGCCTCTGGCTATTTGATATCAG---GCGACACCTCAAGGTCGTTCGTAAGCAATCTTGGTGGTGGGTGGTATCACGTTTCAATGTCCGCGGACACTAACGACTCCGGCGGATTGATTTATTCGCA------GATAAACATGTTGTCG---CCGTCTAACTCCCTCACC---------TTCACAGGGGATGATGTCAGCGGGTTCATTACAGCCCTAATCCAGATGGAGCCTTCAGAGTTTGCCTCATCCCCGATAGTAACCGAGGAGTCACCGGTAACTCGTCCAACGGCATCAGCAAAAGTGGCAATGAACGGCGCGACAAGCATCGACATTACCTATTCCGACGGCTCTGTGGTAAACGTTCTGGCGGCAGATGATTACGCAACCATCCCGCAGGCTGATTCCGCGTGGGGTAGCAAGTACATCACTCGTATTGATTTTAATGTGGACGGTTAATTTATGAGCCAGGAATCTGTAGAAGCCGCCTATCGCCGTAAGCTGGCCTCAAATCCCGACGGCGAGATGGACTACATCACGTTGCAAATCAGCCACCCGTTGTTGTCAAAGACGTACTATCTTGTTCGTGGGCTACAGGAACTCACGGTAACACTGGAGACAGGCGAAATTATCACGTTCGAGCCAACCCCGATGGAGGCGTCGGGGGCGGCTAACAACAGTGATATGGACCAGACGACTACGTTTACTTTACCGGATATTCTCAATCAACTTGACGATGAGATGGATAAAATCCCTATGAGTAACACCGAGTTGCCGAAGTTCGTATTCCGACGTTACGTCAGCACCGACCTGTCTTACCCGGCGGATGGCCCTGTCGTGTACGAGTTACAGGCCATCAACCAGGAGAAGGGCGAGTTCTCTGCGGATGTCGGTACACCTATGCTGAACCAACGAAGCACTGGTATACTGATGACACCTAAAGAGATACCGTTATTACGCGGCCTGTTGACCACATGAATATTAACGACTACACGGGCATACCTTACGACTTTCGCAAGCGCAATTGCTGGCATCACGTGCGCATTGTCCGCGCGGATGCCGGGTTAGAAACCCCAGCGTTCGACGTTGCAAGCCCAACGGCGATTAACGAAGCGTTCGACGAAGGCCATCGTGACACGAAGGGGCTTACAAAAATTGATAAGCCTGAAAACTTCTGTGCGGTTCTTATGGGGTATCGCCGTGGCGGTCGTATCGTGTGGCACGCGGGAGTTTACTTCGACGGGATGGTGAGTCATTGCGAGCTTGCGTCCCGTCAGGTACGGCTTGACAGGCTGGCGGATCTCAGAGACACGTACACGGAGATTGAATTTTGGCGATAATCCTGCACTACACGCGAAACGCTGATGGCGCTTTCAACCGTACAAAACACGTCGGGATGCCGATGGAGTTTGTCGTTAACCGTATCCCGGACGGCGTTCCGGTACGCGTCTATCTTGGCGAGATTGGTGATGATACTGATGTTACAGACGACTTCGACGCGCTCAAAGACGAGGACGCCGTGTACCACATTATTGAGGGCGCTGGCGGCGGCATTGGCGACGCCATCGGGAGTGTATTCAGTTTCATCCTTAAGCCAATCGCCAAATTGT-------TCGGGCTAAACACAGCGGCTAACGCTAATTATTCCGCTA-CCAACAATCAGGCTACGTCGCCTAACAACAGTCTCACCGACCGCTCAAACAAGCCACGACCTTATGAGCGTTCCTATGATATCTGCGGGACAGTGCAGACCATCCCCAATGACCTGATGCAGACATATAAGGTGTTTAATGCCGCGGGTGCGCTTATTGAATATGCGTACTATGACGCCGGTCGAGGGTATCTGCATATTGAGGAAGACGGTGTAACTGAGGCAGATACCCGAATCAGCGAGATAACTGGCTCGTCGGTGACGGTGTATTCTCCTTACACTTCGCCGAATAACACCAGCACACCACAATTGCATATCGGCGACCCTATAGACCAGAAATTGTACGTTACATTTAAAAACGCCGATGTCGATGGCGCTGTTCTTCCCGCCCCTAATGATATC---GCTATAGACGTGCAGGACTACAC------TGTCCAGCGGCAGGGAACAACCGGCGTTGTAGTAGGC------GATGACGCTGGTTTCGATGAGTTTTTGGCGGTCGGGGACCTGGCATACTTCGATAACGTATATGCAGATACAACCCCAGGGTCTTTGGGTAATGAGGTTAACCTGGACGGGAGGTACACGGTTCTTTCGGTT-----------------------------AGTGAAACCACCCTTATTGTGGACGTCAGTACAAATCAATCAGTATGGAACCAGCTAGGGGCGTCTGTGTGGTTTATAGGTGAAGAGGGTAACCA-----TCTTATAGGCCCGGCGGACACTTACGCGGCTTCTCTCTCTGAATGGGCGTACATCACCCGCGGTACTGTCGACCGTGTTGTAGCCAATGTCGCCGCCAGCAACGGCATGTATAAATACAACGGCGACT---ATAACCGCGCTTCAGTGACAGTGGAACTGCAATACCAGATGGTTGATGAGCTGAAACAGCCTGTAGGTGATATATTTACTGTACAAGGAACCGTAACAGGCCGGAACACGGATTACACAGGTATTACTCTTTACGGAAGTTTACCAACTGCTTCCAGATTCCGCGCCCGTATGCGTCGTGTTTCCGACACCGATAAAGATTTTGAAGGTACTGTTAGTGATGAGGTTACTTTCACTAATCTGTACGGGCAGTCTCTGGACACAACCCCACACTACGGCAACAGAACCACCGTACACTGCGCTCGTAAACAAACGCCACGTGCCGCGGAGGTGTCAGAACCGGAACTGCGCATGATTGCTACCGAGATGTGCTACAAATACTTAGGTAACGGCGTATTCGATACG-----------------------------------------------------------------------GTAATGACACCGAACACTCAGGCCGTGCAGTCGCTAATCAGGCTGGCGCGTGACCCTGTGGTGGGTAATCTGGAACTGACAACGGCAAATATGGACAAGTTACTTGCCGTGCAGGAAGAAATTGAGTCGTATTTTGACAGTGAATTAGCCGGGCAGTTCTGCTACACATTCGACGACTACGACACAACCATGCAAGACATCGTTCAGACCATCGCGGAAGCCGTGTTTTGTACGGCATACCGTAAAGGTGCTGATATTATGCTGCGATTCGACCGTCCTGTTGCGGGGCCTGAGATGGTTTTCACCCACCGCAGCAAAACGACCGGTACGGAGAAATGGACGCGCACGTTCAACGATTCGACAACCTACGATAGCCTGTCGTTCTCGTACATTGACCCGGATACAAACGTACAGGAGACGATTTATATCCCGGAAGAACTCGGCGCGAACACCGAGGAATATGAATCGAAGGGCGTACGTAACTATCAGCAGGCATATTGGCTGGCGTGGCGTCGCTACCAGCGCAACGCGTTAAGTAAAGTTGTCGTAGAGTTCGAAGCTACAGAAGAAGGTGCGCTCGCTACCCCCGGCGGGGTAATCAGCGTGGTTAAAGGCTCTCGCATTGCGCCGCAAGATGGTTATGTTGTTGCCGTTAATGGGCTTACGCTGACGCTGTCGCAGCCGGTTATGTTCACCCCCGGCGACGACCACTCCATCATCCTCAAGAAGCGCGATGGCTCGGTGCAGAGTATCTCCGTTATCAAAGGAAGCCACGACCGCGAAGTGATTATGCTCTCCGCACCTGAGGAGGCAATTTACACAGGGAATAGCGCGCTAAAAACTGAGTTTTCATTCGGCAACGAAGCAAGGCATAATGCTCAGAAGATAGTTGTTTCTTCAATCGACCCCGGCGACGACCGCACGGTCAAGATTACGGGCTACAACTATGACGACGGATTCTATAAATACGACGGCGTCGCGCCATACGGTAGCGGTTTCTCCGACGGATTCAGCAATGGTTTTAATTAAAGAGGACTCTATATGTCAAGCGGATGCGGTGACGTTTTAAGCCTGGTGGATTTACAAACCGCCAAGAAACACCAGATTTTCGAGGCCGAGGTTATCACCGGTAAAGCTGGCGGTGTAGCTACGGGTGCTGATATTGATTACGCAACTAATCAGGTTACGGGACAGACACAGAAGACGTTGCCAGCCGTGTTGCGTGACGC-----CGGGTTCAGACCTGCGCCATTCACA-------------------------TTCGAAACAGGTGGGACTTTGGGCGTTAACGACGCTGACCTGGCGGTGT------------------TGTGGCCAGGGCC--------ATCAGGCGACGG--------------------------------------------------------------------------------------------CAACTATTATGCATGGAAAGGTGCCCTGCCAAAAACCATCCCGGCATCTTCAACCCCGGCGTCTACGGGCGGAGTAGGCCAGACCGCATGG--------------------------GTTGCCGTTAGTGAAGCTGCATTGCGCCGTGA-----TTTGGCCCTAAGCACTGGCGCAGGGTTAGTTGGGACA--------------------ACATCCGGCAGGACCGTACAGGCAGAGTTTGACTACCGCAAGACT-------------------------------------------CAAGCAGCAAAAACAGAGATAAACATACTTGACTACCTTCCA--------------------------------------------------------------------------------------------------------------------------------------------------GCTAACGTGATCGCAGCTCTAAACGATGTTAACGCGTCA-AAAGCACTAGGAAGCGTAAGG---------ACATACATTGAGCAGGCTTTAGCGGCAGCAACTAGCGAGAATATCGGT-----ACTGGGGTTACTTTACGTTTCCCGGCTGGGTTCTTTTGGCTTGATTCTAC---------------------------------------------------------------------------------------------------------------------------------TCTTAACCTTCCAAAA------AGGACGCGTATTGTTGGGGTCTACCCAGAAACATACTTTATGGCTCTCCCTGAC-------------TTTACTGGCACTAACGTAATTGCCGGTT------------CCACAGGACCCGCTATAGTCGCTATTGATAACACA----------------GGACAAG----------------ACCCGTTTTATATTGAAGGTT---------------------------TCCAGATAAACGCAGATGGTTCCCA-------------------------GCCGAATGTGGTTGGGCTGCACATTGGCGGCTGCCGTA------ATTCCGTCGTCCGTCGGATATCTGTATCTGGAACCTTCGATGCTGCTGTTGTTAT------------------------------CCACCCTAAAAACGCAACATCTGGAGACGTGGAGAACCTGGAATTAAGCCA-------------------------------------CGTATGGACATTAGGCGGTGGGCTTGTGCTCAGGACTAATACAGATATCGA-------------------------------------------------CCGTGGAAATTTA-------ACAGGCCTGTCATTCCGGGATTGTAT----------GTTTTTCAGCACAATCG--------------------------------ACAACAACCCTTCATGGGCGACATCTGGCAACC-------------------------------------------------CTAGTATCAGGTTCTCCTGCCATGTA------------------------------------------GACCGACAGATTTTTG------------------------------------------------CATGTACA----------TTCGACCGTGTAGGATGGGCGAGTC--------------------------------GCGCAACATACGCCATCTATTCAGAAAGCCTAGCCGGAAATAGTGCAT---------------CTGATGTCAAGGGCTTCCGCGATATTCATTTTACAGATTTCCACGGAGA-----------------AGCCCACAATGCCGATGGGTCATTAACAGCGGACTGTACTTTTGCCCTTCTTGCGAATATGCGTAAC-----------------AGTACATTT-----------------------------------------------ACTAATATCCAACGCTCCGGCGCTGTGACTCGCG-----GCGGCATTATCATGGATGGGTGCGAATACGTAACATTCAACTCAG---------------------------TATCATTTGCGGACCCTAATATCACAACA-----------------------GGAACAACGACACCTTGTTGCGTATACCAGAACTCCACCAACAGATTTAATAGAT--------------TTATTAACTGTGACTTAACAGATGCAACCGGGAGCATGTTTGATTT-------AGCCGGTTGGACCGTGTCATCCAGTGTAATGTATTATTTTAAGGGTCTTT-------------------------TTTGGGACGATAGTGGGACAAGTACCTGGGAGAGTGAACAAATGTCTTCAAAACCATTTGTTCTTTTTAAAAGGTCTG------CGCTTAACGCCAATAACGG---------------TTCTGCTTACCCGCAGGAATCAG-----------------GCGTAACTATGGCTACTTCTGGTGATAATCTACAGGTTACCTTTGC------ACGAGACGCTACCACAAAAACATTCACAATACCAATCACAACTACAAACGCTGTTTTCAACAACCACGACCGTGTTTATGTCCTATTCCGTCATCAGTTCACTAGCTATGGCACTGGCACAGTTGTAAAAATAGGGCTTGGAACATCCTATGTGACTATCTCACCTCAGACAGGGAACGATTATTTTGCGGCTATTAGCTTAGCACGTAGCCAGGCTACTAGTTT---TAATATACAAGTAACCTAT---AGCGGGGCCTCAGCTGACTGCGG------------------------AATATTAATTAGGGATTTA-------ATTATTTCTGACAGGATGCCGTGGGTGCCGAACTTCACCAAAGCAT------------TACTTTGCGATTAAAACTAAGGCCCCAAACGGGGCCTTTTCTCTACTCT------TCTGATAACTT-------CTCCAGTACAAACGCCAGTTGTGCATTAGCGGCATCCCTCTGTTGCCGTAGTCGTAGAACCTCTTCTTCGAGTTCCTTGATAC--------------------GTTTT---------------TGCAATGCTGGAA-----TCGGGGCTATGATG--------------------------------------------------------------------------------TTCATTTCTCACCTTCGCT-----------------TT-------------------------------------------------------------------------------------------------------TCTTGAAG---------------CTGCGCTTTATG------------------------TCCGGC---------------------------------AG-------CGTGTAACATCGTGACTTTT----------------CATATT-----------------------------------------TACCGTTC------------------GAGCTTACTAAAAC----------------------------------------------AAAGCTGTTGCC----GTCTTTTGATAT-------------------------------------------------------GTACTCGATGGTGAAAGTAT--------------------------------------------------------------------------TGAATGAGCGTATGCTGTATATTTCATCACC-----------------------------------------------------------------------------------------------------------------------------------------------------------------------------------------------------------------------------AACA--------TT------AAG-------------------TTTCAT---------------------------TTCTTACC---------------------------------TCGTCTCTTCATGTAATTAAGCAACTCTTCCTGTACCGATTTTTTCTCGTCCGTACGCGCGGCAACAACCTCGTCCAGCGTGTCTTTAGCGACGATATGATAGAGGAACACCGGGCGCTCGTGTCCCGCCTGTTTCTGGCGGACCGGGCCGATGCGCTCAACGACCTGCAAATAGTGCTCAAGGTTCCAGCCTTGTGAAATAAACGCTAGATGGTGTCCGCCGTCCTGTAAATTCAAACCATGCCCGGCTGACGCAGGATGCACGCATAAGATTTCGATTTCGCCGCGGTTCCACGCTTCCATCTGCTTATTCCCCTTAGCGCCTTTGGCAAACGCCTGCGCCTGCGGGAAACGTTTCAGGATGCGCTCCAGTTCGTGCTTGAACTGATAGGCCACCAGTAACGGTGCCCCCTGTAACTCCTCAACAATGGACTCGAGCGCATCAAGTTTCGTGTCGTGCACTTTCTCCCATTCTTTGGTTGCTTCGCCGTCTTCGCCCGTCACATACACGGCACCGGAAGCAATCTGCAAGCACTTAGCCGTTTTAGCGGCAGCGTTGGCAGCCTGCACCTCCCCACTCTCCAGTTCCGCGATTAACTTTTTCTCCATGTCGTCGTACGCCTGACGCGCTTTCTTCGGCAGGTCTATTTCGACCGGTACGATAATCGGCGCTTCACAACCAAACCACTCGGCAGGGTCTATGGTCAGGCTGATGTCTTTCATCTTCTGATGAATCTCATTATCCGCACCCGGTCGTGCATGATACTCGCGGGCCATAGCCGATTTACCTTTCTGTACCGAGTTAAACCAGCGGTCGGTGAATGCTGTGTACGAAG---------AGCCGAGGCGCTCGCCAGCGTCGATAAACCAGTTCTGACCCCACAAGTCTTTGAGGCCGTTTGGTGACGGTGTGCCTGTCAGGTTGATGAAACGCTTAACCTTTCCGAACGCAACCTTGCTGAGCGCCTTTGCCCGCTTGCTACCACCCGAACGGCTGCGGAACGATTTAAGCTTCGTGCTTTCATCGGCAACGATAACCGTAAAAGGCCAGTCGTCTTTGCCGTAGTAGTCAATTAGCCACTCGATAACTTCGTAGTTAGTGCACACCACGTTAGCATCTGACTCCAGCGCTGCGATGCGGCGCTTCTCCGAACCAGTTGCATCTACGACACGCAGACAAGGGAATTGCCATTTCTCTTGTTCAGCGGGCCACGTACCGGACGCAACACGTAACGGGGCAAGGATTAACACGCGGTCCTCTTCCGTAAGCTGCCCGTTGCGGAACAGGCGGTTGAGCACCCACATAGTGGAGGAGGTTTTACCTCCCCCCATTCCGCACCAGATATTACAGCGCGGGTGTTGCAGCATGAACGAAGTCATGAGCTTCTGGTACTCACGCCTTTGAAACTTACTCATTTACTGCCCCCATGAACGCCTTT--------------ATAAATTCAGCGGCTACTTGCGGGACGATGGCATTGCCATAACCGCGCAATCGTCCCACTCTTGCGGATACCCCATGAGTTGCCTCGCAAAATCCGCCTGGTATGA-----CTCTAGTTTCCTTATCTGCTCCATGGTTGGGTTTCCATGAATCCCATAAACATGAAGCCACATCTGGCGATAAAGAGTATCGT------------------------------------------------------------------------------------------------------------------------------TCCTGAATTTTCCGTCCTT------TCTGTAAAATG--------------------TCTTG-----CTGAGATCCCCGTAATCCTTCC-ATCCTCGCGCCGTTGGTGTCGCCCA------------------------------------------------------------------------------------------------------------TCCTCGCGCCAAAGATGATTCTTTTCCTTTCCTGTGGAGAGCCGACGCTGCAAGCTGGCAATACTGACGCCCCGCAGGCGTAGCCTTTGTCTTCCAGGTTAAGGAATACAAAATCGAGCCAGTGCTTCCCAATTGCTGCTGCAACCTGCTCTCCAAACAGCAATTCAGGCTTGCACTCTCTGATGAGCCTGAGAAATGCTGGGGCAAGGTGTCGATCGTCGTCAAATCCGAGAGACTTACCGGCAACGCTAAACGGCTGGCAAGGTGGTGATCCTGTCCAGAGTCGAGTGCTTTCTGGTATTCCTGCCAGCTGGAGTGCAAGGGGCCACCCTCCGATTCCGGCAAAGAAGTGACACTGTGTAAATCCTTCCAGGTCTGAAGGGGTGACTTCGGTGATTGATCGTTCATCGA------CATATCCGTAAGGAATTAGTTTATTGTTAATTAATTCACGCAGCCACGCGGCTGCGCCTTTATCCCATTCGTTGTAATAG---------------------------------------------------------------------------TTCATTTCGCCACCAGAACTAACTCTTTACGCCCGAACGCCGTAACGTTACCGGTTACGTCTTCAATAACCAGTTTACCGTTCGACTCGACGAACACCGTGTCAACGGCAACAGGACGACGGGTCTTAACGTTGAAAATCATGTCGCCTGGTACGATGTCACGTGCTGGTTTGCGGTCATATTCGTGTT--------------------------------------------------------------------------------------------------------------------------------------------------------------------------------------------------------------TCATTTCTAAATTCCTTA--------------------------------------------------------------------------------------------------------------------------------------------------------------------------------------------------------------------------------------------------------------------------------------------------------------------TATTGTTGGGGTATGTGCTTACTATAATAGTCTGCTATTAGGGTGTCAATCTGTTTTATCGAACCAACGACAAAAACATTTGCGCCACGTTTACGTATACGCTCGTGTTCCCGTAGCTGGTGCGGGTCTGGCTTAGTGTTTTCGTCTTTCTTCACCTCGACGAACCAGACGATGCCGCCGGGTAGAATTGCCAGCAGGTCAGGAGCGCCTGAACGTCCTTCGTAGGAAAGTTTACGAACGAGGCCACCAATGGCCTCGAATCGCTCTTTTGCGTATTTCTGGATGCGGCCCTC---TTTAGTCATGACCGCAGCA---TCCAGGTAAGGAAAACCCAGCCTAGAATGGCAACACCGGCAAACTGAAAGAACAGGCC--------------GTAACAGAACATAGCAGCTATTCCCGCACCGAGTAACAGTGCGAGCATGGTTACTATGGTCCTAAATAC---AAACTTTGTCATAATACACACCCCTCACGTTTCGTATGCTCAATCCCGCAGCGCGGACAGATTCGGCAGTCTTCTTCGTATAACCAGTAAATTTTCATTCCAGCACCCACAAATAAATTGCTACTAGCATACCCAATACGGCGACCATCATGCCGTATTGACCCTCGTGACAGTAGACACCAGCGGCGAATCCCGCCAGCACCGCGATAATCAGTTTACTTAGC-----------------------------------------------------------------------------------------------------------------------------------------------------------------------------------------------------------------------------------------------------------------------------ATAGCGTTT--------------------------------------------------------------------------------------------------------------------------------------------------------------------------------------------------------------------------------------------------------------------------------------------------------------------------------------------------------------------------------------------------------------------------------------------------------------------------------------------------------------------------------------------------------------TAACTCCTGACCTTCCGCTACAAGAGGGAACCCCTCCGCCCATTCTGGTAATTCGCACATCAATCGCTCAAGCTCTGCGACATTGTATTCCGGCGTATCTGGAGTTTCGCAGATAATCTCATCGTGGACATGAAGTACAATTGGATAACCGTTTGCTTCTACGTTCAGCAGCGCGTTGGCCAGCAAATCACGGCACAACGCCTGAGTGCAGTTTTCCACGAGTTTACCGGAATATGTGTACTGGAACCCCCACTGTCGGGTTAGCTGATTTTCGCCCTGGTACTTGATGCGCACGTTAGTAGACACCTTCCCGTCTTCGTCTGTCTCTTTTGATACGCTTAACCCGACGCCTGGATAAGACATAACACGACCCGACGGCAGCGTCATACGCAACCACCAACCAGCGACTTTGTTGCCGTTGTTGTCTGTTTCTACGTTACGCGAAAACTTAACCCCGCG---------------------CGGCCCTGCGGTGAACTCTTTACCCGGATTGCGGATAGCCGCCATAGCTGCATCTTCAATATCGCGCCAGAATTGGACTATTGCTGGGTTAGCTTCCCGGTACATGCGCTTTAAAGCGTCACAGGTGCGCCAAACTTTCTTATCAAGAATATATGATGGTCGGTCATCTTTTTCACCAGGACGTGGCGGTCGCTTGGCTTCCTGAATACGCGCCCATTCATATCCTCGTGCGGTAGCGGCCCAGATATGGTCAGGGAAAGTCCCGTCTAAAGTACGGGCCATATCGTTCAAATCAAGCCCTAAGTTTTTAGCAAACGTGACGAAAGCCCCTACACCCCCCGCGTAACCCAGTCCGAGAACCATTGCTTTGGCTATTTG---------TCTTTGGTCCTTTGTTACGTCGTCATAACTAACGTTGAACACGGTTGATGCGAGTTTCTTATACACATCAACCCCGTTTACAAATACTTCTATTAAATCGTCTTCGCCAGCCAGCCACGCCAAACCACGGCCTTCAACGTTAGAGTAATCGGCTACGACAAACTTATGCCCTGCTTCCGGGATAATGCAGCTACGAACCGTCGACGCCGTTAGCTTGGCTACGTCGAAACGGCGATGCGCACGACCCTTAAGTAGCGCTGAAATGCC---------------------------------------------------------------------CTTATCCAGTTCATCATCGTGATAGTACCCGCGCGCCAGGTTCTGTGGTTGGAAGCCTTTACCTGCGAACCGTAACGTACGCTTGGCCCCACCGTACTGGATGCAACCACGGCGGCGGTCGTCCGACGAGCGACCCAACAGCAGCGGGTTATATTTCGTTGACGCAGTGGACGCGGCCCCGAGGCGCATTTCTATAATTGTGCGGGCGTCGTCGGGTAAATCCTCATCCACCAGCAGGTCGTTAAGCGTTGACTTCTGTGCATTGTGTATGCGGTGCGCGGGCGCAAGTTCACGCAGAATCGGAAGGAAGTCTTTACCGGTAAGCGAGCCGCCGTATTTACGTTGAGCTTCTTCCTGTAACTGTGCCTTGTGCTTCTCTACGGCTTCAATCGCGGCTTCCGCCAGTGCGACGTCAACCTTAAATCCGCGGTCGTTGATTAACTGGTCAAGCTCCAGTACACGGTCTTCGAACTCGGAGTTACCCCAACGCGGCAGCTTATGGAAGACTTCACGCATCGCAGTGATGTCGCTCACGGCGTACCTGATGAACATCGCCCACTCGTCAGGGTGAGTTTCTGCGGTGTAGCGGCGGATTTTGTAGTTCTTCGGCGTCGGTTTAGAGAAACGCTTAATCAGAGCCTTGCCGCGTTTATCTTTCGCGTTGTCTGCAGACACGCCCAGCACTTCGCACAGCGCATCAAGAGAACCCGGCAGCGCGTGACGAAATGCCCAAATCATCGTATCAATGGTGTTGCTTACCGGAATATCAAAGCCCCAGCAGTGTTTCATGATGAGCCTGTCGAACATTGAGCCGTTGTGCCACACCATCTTGATGCGGCTGTTTGGCTTCACCAGGCGGCGTAATGCGCGATGCAAATCACCCGGCATGTCGCTGCCGTCTGTGCAATCCCATACCTGCACAGGCTGGTCGTCAAAAGCATATGTACAAATAAGCACTTCGGTGGTTGGATGTTCGGCGTAAGCGTAGGAACCGACTTTCTTTAAATCGGCTTCGGAGAATGTTTCAAAGTCCAGGTATAAGTAGCTCATTTCTTTTTCCTTAAATCCAGTGCCTTCGTTTCGCTTAA--------------------TCTTATTTTCATACAATTGCGGCAAATCCACACATGCCTGTACCCGGCCCGGTACT------------------------------------------CATCCGCGTACCACGGAAGCGGTTTCATATAGCGGTA---------------------AACGTGCTTACAGAAAAA-------------------------------------------CATTATTTTCGAC-CCTTAGTAAAAAGGCCCAATGAAGGGCCTTAGTT-AAATTGATTCAGATATTA---GCGG---CGGCGACGTTCGCGGCGCGGTGCTTCA---TCTTCTTCGTCGTCTTCCAGGTCATTGACGCTCGCAGCGACTTTAGAACCGCCGAACGCTTTGCCTTCGCCAACGTATTTAATCGCCAGCAGGTTAACGCCGAGGACTTTGTATTTCTGGCTGAACCAGATTTCAACGCTTACGTTAGCTAAGCATCCGCTGTAAACCTGTTCACCTTCAATCTGTTCACCGTCTACATTGAAGTCCTGTTCTACCTGAGTCTCACCTTTTTTAGAGGTTACAATCAGCGGCTGCTTCTGTGCCTTCGCTTTGAAGTAGAAGCCTTCCGGGAAGTCTTCAAACGGATTGTCACGCTCGGCAATGTCTTTAATCGCACATTTATCCATGTGCTTACCTTCGCCGTAGTTGGACTTCATCCACTTCTCGGCGGCGGCTGCACCTAACGCTTCTTCAACTACAGCGTAAACGGTGTCGTAGAGCGCGTCGATTTGCGCGTGGTCGGACGGCAGGATAATAGTCGCGCTGTACTGACCTTTAGTGATTGAACCA---TCATCATTTTCACGGTCTTTTTCGCGTTCGAATACGTTAACCCAGGCAGTGTTTACTTTACGCAGATTTAATTTCAGTCCCAT---TTGATTTCTCGCTTTTCAGTTTC--------AGTTTACTCCGGG-A-TCTGCCCGGCCAGTGATTAGAACTATAATAGCTAACTATTCATGTGTCA-------------------------------------------------------------------------------------------------------------------------------------------------------------------------------------------------AATAAAATTT-----------------------------------TGCAATAGGGATTATGTTCTCGAAATTAAGCATATTGGCC------------GGTTCGAA-----------------CTCATCCTCTACAGGGTCGTATCGCATCATGGTACCGTTCAA-------------------------------GAACGTGAACGATTCCGAG----------------TGTAGATACCCATCCCAGCGCCATACCATCAAAAAATCTTTATCAGTCGGCATTTCATTTAC---TTGAATCATTCTAAATCCTCCTCTGTAACTTGATTCCACTCAGGACGTTTGTCATCCGCCGTTGCGACGCATGGCGCACCGGGCTTACGGGTAATGAA--------------------GTCTTTCAGTTCTTCTTCCGGT------------------ACAATTTTAACCGCTTCGGTCGGTGTCATAAGAACTACCTTTTGCAGCATAGTACCGT---------------ACTTCTCGAATACTGCGTCGGTATCTTTCCACGCACGATTACCGGGGCGACCTTCAACCAGTTTGTATCCTGGCACTTTCTTACCTGAATGCAAAGCAGCAGCCATCGCTTTCTCAACCTTGTCAATGTGCTGGCGCAACAAAGGCAACTTCTCATATTCAGCTACGAGTTGCTCCGGCGTAAGTTCCAGCGCAAAGTCGTC---------------------------------------------------------------------------------------------------------------------------------------------------------CTCCAGTTCTTCGGCAAGTACAGAATTAACAGTCTTTGTACGCGCTGCGCACTGTTCAGAGAACCGACACCACTGACAACCGTCGACAGACGGCTTAAAGTCCGACGCTTTCAGGTTCTTCTTGCCTCGGAAATACGCATCAAGGGCTAACAGTGCGCGTTTCTGTGCGAACTTAGCGAACAGTTCCAGACCTTCAACCGAGATGTCCCACTCCGACGCGCCCCCGGCGTACGGCTGGAAGATTACCAGGCGCACTACTGAGATGTTATAACGTCTCTTGAGTCGGCGGTAAACACCGAGAGCGTAGAGCATAAGCTGCTTGTTTTCTTTCGCTTCGACATGATGCCGTCCTGTTTTCAGGTCGCCGATAATGAGCATATGCTCGTCAGTGTTCGCCAG-------TTCCTGAACGGCAACGAGGTCGGCGGTTCCGAATGTCTCTACGC------------------------------------------CTTCATATCCCGGATGCAGAACCTCAGTAAGATTTACGCGCATCTCCAGCTTCGCGTAAGTCGCCACGTCGATAATCGCTTTGCAGTAATCGGTGTACTTTGTACACTGGTCAATCATGTCCGCCGTAATCAGTACCGCACCTTTCATCGGACTGATTAGCGCCTTAATCTGACCTTTACCCTCATCCAGCACGTAAGCGCCGACTTCTCGTTCTAACGGCAAAGCAGTTCCTTTGATGTACTGATTCAGGTGAATCTCAGATATCGTGTGCATAGCCGTGCCTGATATGGCGGCTTTACCTGACGTGTTAGGAATGTCTTTTTCACATGCCAGCGATGCACTGCACGCCAACCATTTCTTAGCACCAGACGGCGACAGTAAGGCGTGTACATCGTTATTTCCGCCGCGTTCCTTTAAAA-------------------------------------------------------------------------------------------------------------------------------------------------------------------------------------------------------------------------------------------------------------------------------------------------------------------------------------------------------------------------------------------------------------------------------------CCATGCTCTGCTCTCCCACTGGTCAATTAAATGCCGTGTCTTGTGGTCGCAATGTAAGGCCCATCCATACATCGACTCGAAGACATAAAAGTCACTTTTAACGAAAGTCGTACGCTTAATCTGCGACAGGTGACGGCCTATATCTTTAGGCCGTGGTACTTTTCCTAAGTACGCCATCTATTCCATCTGGTGTGCACCGGACGGCGCACGCAACAGCCACAACGCCTCTGTGTTATCCCGCCTGTCTACGGCGCGGTAGAGTTGGTAAATCAT-------------------------------------------------------------------------------------------------------------------------------------------------------------------------------------------------------------------------------------------------------------------------------------------------------------------------------------------------------------------------------------------------------------------------------------------------------------------ATTTCCGCCCCTCCGTTAAAGCGGCCCGAAGGCCGCCTGAT-----------------------------------------------------------------------------------------------------------------------------------------------------------------------------------------------------------------------------------------------------------------------------------AGTTATTCTTCTTCGAAATACTTGTTCTTAATCGCCGTCAGGCGTTTCAGGTATTCAGCCAGGTCTTCGTCTTTAATCGCGGCAATCTTCATTTTCTTACCGGTGAACTCCTCCAGCAGTTCATCGGAATCGTCGCACGCAGCATCGCTAGGACCTTCGTTAATTGCATCGTCGATAGCCTGAATCTGGTCACGAAGAGACTGGTAATCGACCTCT---------TCTTTCTCTTCTTCTGGTTCTGGAGTCGGCTCCTCTACTTTAGCTTTACGCGGCTTGCGTTTCGGCTTC------TCTTCTTCTGCTGGTTTAGCGTCAACGATGTCTTCACCTTCAACAGGGATTTCTTTTGTT---------------------------------GCTTCTTTTTCGCACTCAGCTACCGCTTCTTTGGTATACACTAC------CGTCTCTACTTCTAACGGCGCTGCAACTTGTGCTGA---------------------------CTGTTTCGCACTGTTCGCAGCAATCAGTTCATGTGCAACTACGAAACGTTCCAGTAATTTTAAGAATTGTTCTAACATTTGTTTCTCT-------------------------------------------------------------------------------------------------------------------------------------------------------------------------------------------------------------------------------------------------------------------------------------------------------CCTCTCGTTTGGTATGGGCTAACTATAATAGCGAACTATTCAC-ATGTCAATGGGCTTTTCTAAAATAA-----------TTAATATGGTACTATTCACATATCAACTGACTAAGGAGTAATTGACATGCAACCATCTGAACTAGGCATCCGTGTAGAACAACGCCGCAAAGAACTCGGCATCTCCCAGCGCCGTCTGGCGGTCCTGGCTGGCGTTTCCCAGGGCGCGATTAACCAGCTTGCGCTCG---GGGTAACTCAGGACGTCCGGCCGGCAACGCTGTTCAAACTGGCGGAAGTTCTGGAAGTAGACGCCAAGTGGCTGGCGTTAGGTGA----AGGGGCTTAAAGCCCCTTTCTTTTTA--------------------------------------------------------------------------------------------------------------------------------------------------------------------------------------------------------------------------------------------------------------------------------------------------------------------------------------------------------------------------------------------------------------------------------------------------------------------------------------------------------------------------------------------------------------------------------------------------CCTATTCCAAATCCTCCTCTGTCACCACCAGCATCTCATTTGGTTCGTATAGTGTCTTCGGCCTTAATCTATCCCCTATTCTTTCGGGTATACGATATGTTCTCGGTACTACTTCGCCGTTAGCATCGCAACCAAGCATTAGTTCTCC-------------------ATCTTTCAACATTTTATCAAGATGGGTGTTAGTCACAGAGAAGTCACCGGAACGAGCCACTATCTGCTGCT----------------GAGTAAAACCGCGACCTGTGTCATCTGACTGTTGCAGGTCTTCCAGTGCCGAAAGTA---TTGACTCCTTCCTTACTTCATCCCTGCCGCGTTTAACTTCTTCCTTTACTTTTTGCTTACCTTCTTTCGTCAACCCTTCTTCCCGCTCTTTCTCCTCGTCAGTTTTGAACGGCTCGAAACC--CCACGGCATCAACACAAGCGCCTTGTGTGGTTCAGG----AAGGTCCAGGTTTACGATTGTGCCGTATTCTTCTGTGCCCCCCAGGAACTCAACCGCACGGTACTCTTTCGGCGGCGGAGCTTCGCGGAACTGCACAGACTCCAGCACCATGCCAACCGTTTTCTGTTGAGGACCGTGCTTAAATTTCGAGTGGTATACGTTTAT----------------TTGACGGTCGGTTGC----ACGTTCGATTGTCAGTTCCACGTCAACACCCGCATACAGCGCCCCACTGCCGCGTGCTTTCT---------TTCCAC-------------------CCTTCGGCGTATGGTGGACAACGCCTACTGCGGCTTTAGTTGCATCGCGTACTTCTTTCAGAATGGCGATAACTTTACCCATGCCGATTGCTGTTGATG----------------------AACTGTTCTCGTCGAACTTATCAATCGTCAGTGCCAGG-------GTCTGG----------TTAAGGGTGTCGAACGCAACCATGCCAATTGGCTCGTCGCCAGCAGTTTCGCGCATTA-----------------------ACTTAATCAG------------------GCTTTTAAGTTTGCCGACTTCGC--CCAT---ATCGATGACGTGTACATAATCTTTACCTTCCCC----------------GCCATATTTAGCCGCTAGTGCATCAATACGGGTGCGTGTAGCTGCGCCACCCTCACCATCAATATAGAAATGGTGGCAACGCTGGGTATCCGCCCC------CGCAAACCTGTACC------CGGCGGCGCTGAGGTACATCATCCCCAGCGTATAGAACGATTTGTACGTGCCAGATTCCCCGACGATATCCCAGATACAATCCGACGGCATGTACCCCTCAACGACGAAATCAGCCTTTACCGGCTCCGGTAACTC------------GTCCTCCTCTGAGTCCTCGTCGTCTTCCAGGTCGTCGAGGCTGCAAGTTACTGGGTCCTCGTTCTCTGTGCGGTGTAGTTCTTCAATCTCTTCTTCCGGTAAATCAGGCAGAGCCGCACGAATGCTGTTAATGCT-GATAGGTTGCTTATCTATGTTAAGCTCGTCGGGTAGGCCACACATACGCAGGGCCAAATGCTGCCTACGGTTAAGCTCGGTGCAAGCGCCGTTGTTTGTATGCTGGCAGACAAAGCGCACTTCTTTACCGTCGAGCATTATGCTGGTGGAGCCCTTGCCTGTATGCAGATGTTCGTTAGGGCATGGCACTTCGTA-CCCGCGCCCGGAAGATAAAGCGTCAAG---GCCAAGCTCGGCTTCGCAGAAGTGTGCTATATCCGCGTTAAGCCCATGCTCATCAGCGGCAAGTGTTTT----------AGCCTCACGCTTACGCAACCCCATCTCTTCGGCTTTCTTGATGTACCGCTCAGCACGGATAACACGCCCTTCTGTAACCGTTATCTTCGACTCTT----TATGCGGCAGGTAGATAAGGCGGTTGCCGTCTTCTGTGCAGTGGTCGCGCAACGCTTCGTCTATTTCTAACTCTGCACAAATAGCACGTTGCACCAT--CCACGCGTCGTTAGAGTTAAACGGCGTGCGAGCTGGAACCAGAACGCGGAAAGCGTAATCTCCAT-----------------TTTTACATGCGTGCT--------GATGCGATGCCGTTGTGTGCAGAATATTGAAGAACGGCGCGTTCTTGAATTTGCGTGTCAG-----------------GTCGCGGTACTGAGTACGGTTGAGATGGTCGAAATCGAACTTAACCACACTGTCTTCCAGGATAGCGTTTTTACGGCGACCACCAACAGGCGCAATAGCTTTCTGTTTAATCTTGGCAGCGTCGTACTCTTCCTTAGTCCATGACGGGTCCACGGATAAACGCTTCGATGTATCGCAGACATACTCGACAAACTGCTCCAGCGGCATTTCACGCGC-------------------TACAGGGTTTTTATCG--AATGTGTTACGCAGCGTTGCAAAAACAATATTCATTTCTTTTTCTCCGCACGTTCTAAGGCTT---------CCTGCATACGGCGCATTGCGCGG-----TTCATCTTTACCGGCGCGAAGAAATCGGCGCCGTGTTTCTGTCGGCGCAGCTGTGGAACTATTAACTTCGTC----------------------------------------ATTGTATAATCCTTGTGCTTACTTTGATGATTT----------GTGCTTT-GGCCCCGACGTTC-TTGCGTTGGGGTTTCTTTTTA-----------------------CCGT---TTAGCCAACTCTTCCAGCAAATTTTTATACTCTTCAAAATATTCCTCGACCAAATCATCGCCGAAATAGAAGTCG----ATATACTCGAGATTATCTCTTACGTTAAGCGATGCCGACATGGTGCTTAGTTGGCGT----------------AAGCTAATTAGCTTCATTTCTGTTTCTACACAGAAAGGCCGGTAGGTATCAAGATGGCAAGAGATAT----TGAAACATAAGGCGAACTCTCCCGCCACGGTGTGGACCATATACACTTCGTTTTCTGCTTTATTGTGGAAAATTACGCCTT-----------------------TC-----ATTTCACGTTCTCCTTAATCCATGCTTCGACTTT-----------------------ATTACGGTCAAATGTTCCCGGTAAACGGCGG----------CCCATAACCTTAATACAGCAGTCAGGGAATTTGCCGCTGCGCAACCAGTTATTAATGGTCTGACGTGTCAC---CCCGATACGTTCAGCTACTTCATTCTGCGTCATATAATGC------------GACATTTTTATATCTCCTGTTTGTTTGGTGAAACTGAGTATAGGATAGC---------------------GGGAATGTAAAAGCAACCA---------ATCTCTGTAATATTTAATCTTTACAAAAAT---------GTTATTGAAAGTTCTTGACACAT----GTTTGTATAATGGTTTTGGGACTTG-----------TATATATTACGGAGTTGACGAACCCTCCCCGAGGGATTCGTCAACCCCTCCCAGACAG---------------CTGAGATGCTTGCCTTGGGGTTTAAGGATAAGTGTATC----TAAATCTCAT--TTAA----------------------------------------AGAAGTAACCCGCTGAAATATCTAC-----------TGTTTCTTAATGTGCCGTAGATTCGCAACCGTAAA---------------AATGTAACGATTATTGGGCAGG-CTTA-AGCCTGCCCTTTAGTTAC-CAAGTAATAAGAATAAAGGCACAACC--------------------------------CTCCCC-------------GAAGAATCACA--------------------------------ACGGCAA---CGTAACT---------------------------ATTCTCTTGCACACCCCAATATAATAGGATACTATTCACTTATCGAAACG---------------------------------------------------------------------------------------------------------------------------------------------------------------------------------------------------------------------------------------------AGACAGAGGAGTGGTGGTTATGTTTAAGAAGGGTCAGTTGATTAAAACGATGTACGGTAGCT-----TAGGTATTA---------TTGAAAAGAAATCGGCAGTGTACCGAAGTT---------------CTTATGTCGTTAGCTTAC-----TCAGGGAGCACG----G------GTTAAGTTCCGCGGCGTATTACCAAGAGTATGAAATGAAACTAATTGGCAACAATTTTAAATTCAAAGG--------GGTGAAGTGATGG---------AAGAATTAA-----------TTTGTATTGAATCCCGCCAGGATGTGCAGG------ATTGGTTTGTGAAAGGTA----ACAAATATTCGTCAGGAGTATATT---ACGACGGCCGTCGAT-----------------------ACGTTTTAGATG--------------------AAGACGGTGATGAATGGGATTTAGAGGA----------------CACTGTGGGCGAGACTTTA------------ACCGTTAGTTTTCTTCAATGTTGTTTCCG-------------------------------CATCATTCACAACGGCGCCGAATCATGATGCTCGTGCCGACGACTCTGAGGGAGGTTGCCGTGAATAATATT----------------T------TAATT----------------------------------GTGGGGGTTGATATGAGTCC--------------------------------------------GTATAACCAATTCCGCCTT--------------------------------------------------------------------------------------------------------------------------------------------------------------------GAGCGTCTACGTCGCGGATTAAGTAACGCT---AAATTA---GCTCTCGATATATGGGAGAGTACGCCATATTTTTCCTCGA-----AGGCCTGGTATGTAGCTCGCGCTAA--AGCGTCCGTACAGTACCGCGAGTATAAGTTAAACAGTTTCCTTAAACACCACGGGGTAGCGTTATGAGAGAAGCATTCGAACGATGGGCCGTCGTAGAGGGTCTGCCGGTTAACAAGGGTTTAAAGAAAGAGTACCTGAACGTTAAGACGCGTCTTGCGTGGCGGGCGTGGAAAGCTGGTGCGCAAGCTGTGA-TGAATAAGGGGTGATTTATGGGTAAGTGGATTAAGTGTAGTGAGCGAATGCCGGGTGACTTTGAAGATGTCCTG----------------------------------------------------------------------------GTTTCGGATGG-GG------------------------GTAACGT--------------------TGA----------GGTGATG--------TGGTGGGACTGCGACGGTTTCTGGGA---------TTGTTGGGCGCCGCGCAACTCAAACATCGATATAGACGAT---------GTGA-----CTCA-CTGGATGCCGTTACCTGAGCCGCCAGAAGTGTGATGTTATATTGTA-------ACAATAGTTTGGGATTTTACTGAGTGACTTACGCTGCTACACAGCAGCGTACAACTTTAGATT-AGTGTCGTCAAAAAGCGACACTTTCACCAAACGCAACAATCGAAGTGACTATTGCAGGAGACGCAACAATGATTACTAAAGA---------------------ACAAGCGCAATCATTATATGATGCGATTATCG------------CAGTTGCAGAGGCACACGCGGACTA----CGCAACAGCGGA------------TTACTATAGTGTTGACGACGCTGGGGGTAGGAAACGCGAGGCCGAGACAAATTTAT-----------GGGATGTGTTGCAGA----------GGATGACCTCGTAACCTGTCCCGTGGTGACAATACAAACACCAATAAAATTTACTTGCACACTAAGATAGAATAGGCTACTATTCATTTACACAAACGAGAGGAGAGACGGAA-----------------------------------------GATGGTTAC-------------TTTGATGGATATGGAATTCGAAAACAGCGTAGCAACTTACCGCGAGATGACTAT---------GGCGCAGGCGTATCACCTGGCCTCAAACGGCAACTTCTACAAGGCGCAAATCATCAATGAGTTCGGGGTAATTGA----CTATGAATTT--------TAACAGTTACACCGTGACCGTTGATTTTGAGGGGCTGGAGTTGCCCCTCCCCAACAACTACAGATATATAACACGTGACCGTTTCGGTTTTATCCAGGGGTGGCGGAACAAACCAACAGACACTGAG-TTCGGGATGTCAGGAGGAGAAGAGTTGCC--------GATCACTTTCGGGCATCAGAGT--AGTAATGAAAAACTTAAAACTGT---GATTCGTAAGTATCGACGCCGTG--------GTAATACCGGG-----------CTTATAGCGATAACCGGCGCTGTTGAGTAAACGGGAG-GAGAGACAGAAG-----------------------------------------------------------------------------------------------------------------------------------------------------------------------------------------------------------------------------------------------------------------------------------------------ATGAGTAACAAAAACGA---AGTATTCGAGTACCTGAT----------TGACCAACTACGTCAGCAGGTA-------------------------------------------------------------------------------------------------------------------------A-----ATAACAAC---------------------CAGTGCGAAGACCTGGCGCATGAGGTG-CAGTCACTTAAGAATCAGTTACGTGATGC---------------------------------------------------------------GTCGGCGCTGGTGGCGGAGTTGCAGGAAGACAACATTAAGAAATCTGAGCACATATCGCACCTGTCGGAACTGGTGGACGAGTTGATGGGGACTATAACGTTAATGAACGGGGACGTTGAGGCTTACAAAGTTCTACGCAAATGTGCGTGCGC--------CTATGGGCAATCCGGTTGTCGCGACGACGCCGC------------TCATATCGAGAAATCGTGGATTGAGCACGCTGGCGCCGCATGCCCTGTACCGGACGATACTGTTGTTGATATTAAATTCCGAAACGGCAAAATGGAAAGTAATACCAAAGCGCTATGGTGGAGTTG---GGGCCTAAATGGCGGACCATACGAAATTGTTGCGTACCGTGTTGCCGCGCAACAATGCAATAAGGACGATACTCGTGAGTGCGCGCATGATTGGGTGCTGG-----------------------------ACGAAAAAGGGGACT-----------------------ACTTCATTTGCGCTAAATGCGGTAAGCAAGAAGCTGACTTAATTGATTG--------CCGACACAC------------------------------TAATACCGTCGGTTTG------------CGTAAGGGCTTTGCGCCGGGGTTTA-------CTAAAAAG----------------TGTCTGGATTGCGGGGCTAAAC--TGAAATGACCAGCATCCTCTTTATCTGGGTACTGTCCGCAGGCCAGATGCAACTGGCGGCAGCAGAAACGTTTTATTCGATGGAGGCGTGCCAGTCAGCGGCACGCGCCGCAGAGAACGCGCACTTCCTGTTTCAGGGCGACAAGCCAAACGATTCAGAGGTACGCGCTATCTGCTCACCTAAGCGACTTGGTAAACAGGAGAAATAA----CATGGTACAGAGATA--------------CGATGTATGGTGCATAGAAGATATTTT----------TAAGAATAGCCACGACGGTAGCTATGTTAAATACGAAGACTACGCGA---------------------------------------------------------------------------AACTC---------------------------------------------------------------GAAGCCGAGTTGCAGAAATACAAGGACCAGTTTCCTGATTACGTCGAGTGCG-CGAACTGCGGGTCGGTTATACATGTGGAGGGGGTGGAGTGAAGATGACGAG-----------TAGAGAGCAGTTTTATGAATGGTTTTATGAATATACCGCATGCGACCCAAATGACATT-----------------------------------AGGTATGTGGATATGGTCGAGATGTATTGGATGGCATGGAAGGCATCGCGAGAGGCG------------ATTGAGGTTCAAGCGTGCCCATGCCCAAACGACCATGGCCCGTATGTTGATGACCATTATCGCGAGCAAATTAATAACGCAGGCCTAAAGTTGAAAAA------------------------------------------------------------------------------------------------------------------------------------------------------------------------------------------------------------------------------------ATGATTATCCAACT-----------------------------------------------------------GAACGACAGCATGAAAGCCGATACCATTCAGCTTGAAGATTACGGC----ATACAACTCGCGGAGATTCTCGCCC------------------------------TATGAGCCTTGCAACTGACATCCTGAAACGGAGCGG------CCTTGCGCCGCTGTCGCCGAGAGCGAACACACGAATATACAAGCGCCGCCGTAATG---CGCTGTACCCTGAGATTCAGGCCAGACGCAAAGC-----------------AGTCCGCGCCTGCGGATTCCA---------------------------------------------------------------GAACGGGAAGGCTGTGAATCTCGGTGAGTTTAAAACA--------------------------------------------------------AAGGAACGTGCGGCTATCGCTAATCGGTTATTTAATTACTGGAAATCGCTGGGTTATGAAGATATTCCGACGAAACCACAGAGACGACAATACATCTGGCGTCA---TAAAT-------------------------------------------------------------------------------------------------------------------------------------------------------------------------------------------------------------------------------------------------------------------------------------------------------------------------------------------------------------------------------------------------------------------------------------AAACCGTTATTAAGATAATTCCTAACCGTGCTATCCTCCAGTTACTGCATACTTAATACGCACCT-----------------------------------------------------------------------------------------------------------------------------------------------------------------------------------------------------------------------------------------------------------------------------------------------------------GGAGG--ATTCATCTTG-----GATAAATTTACTGAAACAGTGACAGGCTGGCTTCTCGCTGCCGCACTAGCCGGAGGGGTAATCGGACTAAGGCAACATAAGTCCGCTATTTCCGGCCCTATCGACGGCTTCTGCTTTATTGCAACTGGCTTCACTTGCGCCGTATTTGGCGCACCTCTCGCAGCTCAATGGTTTGGCATTACCGGGGAACGCGAGATAGCG-GGCCTCGGATTCATCATTGCCATTCTCTGGATGCCTATCTATTCCCGCCT--------------TTCTGGCATCGTATCGGGCGGCGATATTGCCCGCCCAGGAGGACCACATGACTGAGCTAT---TCTGGTTTGCCGTAATGCTGGCAATCGGTGGCGCATCGCTGTTTAATGTATACCACCCCAGTGTTGACGATGGGTTATTTGGTCGGGTGCTCTACATCCTGACTGCTATCGTTTGCGCTGCCGGATGTATTCACCTGTTACAGGGCAGCATGTCTCCGACGCTGCCTGAGACATTAATCACATTAGTTGCGCTGCGCCAGATTCGTCAGGCGTGGCT---------------------GTCATACGGAGGACATAAGCGTGTCT---------------------------------------------------------------------------------------------------------------------------------------------------------------------------------------------------------------------------------------------------------------------------------------------------------------------------------------------------------------------------------------------------------------------------------------------------------------------------------------------------------------------------------------------CGAAACATTTCAGATAATGGGT--------------------------------------------------------------------------------------------------------------TGCATTTCACCGCTGCGTTCGAGGGATTCCGAGGTACTGCGTATCGTGCTACGCCGAACGAGAAGTACCCTACTATTGGCTACGGAAGCTATGGCCCTCATGTGTATGAAGGGCAGAAGATTACGAAGGGGCAGGGCCTCCTGTTACTGAATCGTGATATGGCTAAGGCCGTAGCTGCGGTTGACGCAGCAGCACACCATTCATTGACACAGGCACAGTTCGATGCAGTGTGCGACCTGGTATACAACGCAGGTGCTGGTGTGATTGCCGC--------------------------------------------------------------------------------------------------------TACCACCGGCACGGGTAAGGCACTGCGTTCTGGTGATATTGCAACGCTGCGGGCTAAGCTGGCGCTGTTCATCAACCAGAACGGC------------------AAACCGTTACTTGGCCTGCGTCGCCGTACTGCCGGTCGTCTGGCGCTGTTCGACGGTAAGCCGTGGCAAGAGGCGGAGGCTATCGGGAGGGCTGTTAAATGATGGACGAATACGAAGGCGTTTAGTAAACT--TATCCCTACGCTGTTTGTGCTTGCATACTAAGCCCCGGTAAACCCGAAGCAGCAGCCCAAGCGGTGGAGACTGCGTAGGGTTCAAGGGCTTATGGCCAAAACCCGGACCGCAAATCCGGGTTTTATTTTACCAATTGACACCTAAGACTAATCCGACGATACTTAAAT--CACCTCCTGCTCCATCCCTCTGCTCTCCAGTTTTATCCCGGCCCTG-ACCC-AGCCGGGAT-TTTTTTTTATCTATTTTCTGCAATGACTAGTTGACTATTACCATCGACCCTATTATATTTACTCCATCGACAACGAGAA----------------------------------------------------------------------------------------------------------------------------------------------------------------------------------------------------------CGGGGTAGAGAGA---AATGATGACTAAG-ATTAAG--CATACCGATAACTGGGGTGATTTCATGGAGATAGAGAAATGCCGTGACGGGACATTACTTATAACTTGTACAGACGGAGATACCGACGAATCAGTTAGTGTTAACGTGAGT---ATGGATGATTTTATGATTATTGTTGAGCAAGCGGCGGCT-------------------------------------------TTTTACGGA-----------------------------------GATGAT-----------AAATGAAAATCACA----GATATCGAAGCATTCAAAGACGCACAACTGATGGTGCGCATCGCCGTTAGTAACCTGAGCAACAGCATTCCCGCGGACGCGTTCTGGTTCGCTGCAATGCAGACACTGAAAGCAGCTTATGCAGGAGAGAAGA--------------------------------------------------------------------------------------------------------------------------------------------------------------------------------------------------------------AATGAAAGTTAAAGCCGCTAAAATTCTCTGGTTAGCCGCCCTTG-----------------ACTATGTCACAGAGG---------------------------GTAAAGTGTATGATGTATACAACCCGACAGCTACTGGTT-----------------TCGGTTATATAGA---CTCCGACGACGACTGCCATATTTTCATAGACTTTGGTAACGATGACGGTGATGGTTT--------------------------------------------------CCACGGCGT----------------------------TAAATGGGAGGTTGTAGAATGAGCGAACAAGGTCAAGTAAGCCAACCATTACGAGTAGGCCGTAAGGTGAGTCACACCCCGTTCCCGACACGCGAGGAACTGATGAAACGTAACAGTTTCCCTGGGCCGGACAAGAACAAGTATCTCAACCGCATGTGGGGAGAGCGTAAA--------------------------------------------------------------------------------------------------------------------------------------------------------------------------------------------------------------------------------------------AATGACTGACCGTGAATATGAAAAGATGATGGTAGAGGCCGT---------------TAACGGCGGCGTAGACATTAGCCACGTGATGTGCGTCCTGAATAATAAAATCGCGGTAGCCGAGCAAATGGTGGAGTCGCTTTATGAGACGCGCCGCGAACTGATTAACTGCTTCAACCCGAACAAAGGTGA-------------CAC----------------------------------------------------------CA-----------------------------------------------ATGCCTAAAATCACAATTGCATCGCTCGAGCGCCGTATTATGGTGCTTGAGTCGGAGAAACAGACGTTAGGCGGGCAACTGTCAATTAACGGTGAGTTTCAACTGGAGGCGTATAAAGAACTTCTAGAGGCGTTTAAAGAGCTACAAGCCATCGCGTCTG-----------------ACATAGAAAATATGATTGGATTGTTGCAATCCGG----------------GGAGTGGGCCGAACACTGCACTAAATCGGCGTTAGGAAAACGGCTTGAGACGGA---------GATTACTGACATGCTG------AGTTGTCTTGTTGAGGCGCCAGATGAGCACGCCTGAGCCGGTAGTTATCGATGGCGTCCTGTGGAAACCTTACTCGGTTAACCACATCGACGCCGATGGGAAGAAGTTCAGTTTCTACATTTTTGCGATTAGCCGTGAGCACGCTGCGTGTGTAGTAGACGATATACGAGAAACGGCGTGGCTTGGCGATGAGATAGTGGGGTGAGAG------------------------------------------------------------------------------------------------------------------------------------------------------------------------------------------------------------------------------------------CATGAGTCTTGAGGCGGTTATTGGTCTTGT-------------AGTGGCAAGCTATTTTATCGGCGTATTGGTTGGTTTTGTGTGGGGTCGAAAATAATGGCGCGTACTGTTGCATCGAGATTCACTGATATTGAATCTGCGATAGA---AGAGGCCGTCTATCGTAAATATGCAAACGCCAGTGAAACACAGAATTACGGTGTTATCTCGGTCAATGGCATG-TTCGAAACACGCAGGGTGCGCGCTTGTCGACCGCAAGAGTTTATATGGTCTACAGAGGGGTTGGTTCCTCGGTGCCTCGTTCTTACTAACGGCAGCCATACGGTGTTCGTAGACCTGGATAAGAA---------------------------------------------------------------------------------------------------------------------------------------------------------AGACATAACGGTTACTAAGGGAGAGATT------AATTGATTACCAGCATTCCTAACCTTATTAAAGAATTTGGCACGATGGCGGAGACGTGCCGACAAACAGGCCTCAACGAAATGACGATTGCGAAGTACAGCAAAGACGTGAAATGCGAGCGCCACGTAATTTTTAACAACCGTCTGATGACGCACGTTAAGACAAGCCCGGTGTTATTCACGCGCCGGGGTATCACTAAAACAGAGCAACGTATTGCTAAAGA------GGAGAGTGGAGAATGA-----------------AAAAGTTAACT-------ATCTACTGGAAAACAGGGGCTACGTCA---------------------------------------------------------------------------------------------------------------GAACTCGATGTT-------------------------------------------------------------TTCAGCGTAACGCAGTGTGAAAAGTTCTGGTATG-------------------------------------------------------------------------------CCGA---------AACATTCAACGGTGAAG--------------------------TGAG--------------------------------------AATACCAATCGCACTGGTAG-----------------------------------------------------ACGGCGGCGATAT---------AACAGAATAACCAACCC-------------------------------------------------------------------------------------------------------------------------------------------------------------------------------------------------------ACAAGCCCTCTACGGAGGGCTTTTCTGTACATCCCGCCCAATCCCCTTATATAATCCAT-TTAGACGCGTAGGGCGCGTCTG---------------------------------------
	Escherichia_virus_LotteLoewe	GTGCGCTCTGATGGTCAGACGCATATGCAAGGGGATTCTATGAAGCTGAAACTTAAGCAGCCATCGCCAGAGGTGGTACAAGCTGCACATGAAGAAGCTGTTAGCGCAAACCGTCGCCGTAAACGACCGCGCGGTAAACAGAGCCTTTATCAATCATCCCGTAATTCTGCGGCATTGTGGGACCCGGACTACTGTGACGCGTTAATCGAGTTCTTCGACCGCACGTCGTGGGAGCTTGTGCCAAC---GTCTAAGGGTGACGAACGCCCGCTGATTCAGGATAAACCACCGTCACTGGCCCGCTTCGCCTTACACATCGGAGTCACTATCCCGATTATTAAGCTTTGGCTGCGTGAGATTCCCGCATTTGCAGAAGCCTGGGAGACAGCACAGGCGCTGGAAGAGGCATACTTCACTGAAACGGGGGCCGCGGGCATCTCTGCTACGTTTGCTGCCGCGAAACTGGGCCT------GAATAAAACAGTTG---TCGCCGAAGAAGTA------------------------CGCGACGAGCCAAT---CAGCGAAGT------AACAATTAAGGTGGTGTCCGGTGAACGTTAATATCACGGCAA-CGGAGCCGCAAGGCGCGTTTCTCGGTATGC-ATTGCAAGTTTCCGGCATTCGTAGCTGGCTTCGGTACGGGTAAATCCGAAGTTATGTGCAACTCTGCACTACT----------CGACAGCATGGAAGGTGGTAGC--GATTCTATCATCGCCATGTATGAGCCGACTTATGACCTGGTGCGCCTCATCCTTGCACCGCGTATGGAAG-AA------AAGCTCACCGACTGGGGTATCCGGTACAAATACAACAAGTCTGACAAC--ATAATCTATACGTCTTCCGGACA------ATTTGGGG-------ATT-------TTGTTCTGCGTACACTTGATAATCCAGCACGAATCGTTGGCTACGAATCGTTTCGTGCGAAAATCGACGAGTTGGACACCCTTAACATGGAGCACGCCGAGCACGCGTGGAACAAAGTCATCGCCCGTAACCGCCAGTTGCCGCGGACATATAAACCTATTACACCGAAACCTGCTAATACCGTTTCCGTGTTCACTACCCCGGAAGGATTCCGTTTCGTACATGACCGCTGGGTAGTCAAAAAGAATCCAGGCTACGAGATGATTCAGGCGTCCACCCTGTCTAACCC---GTTCCTGCCAGAAGATTATGTGCAGTCGTTACGCGACACATACCCAGGTCAGTTGATTGACGCCTACATCAACGGCGAGTTCGTCAACCTGACGGCGGGGACTGTCTATTACGCCTATGACCGCAGGAAAAACAGCAGCCGCGAAACAATAAAACCAGGCGAGACTCTGTATATCGGGCAGGACTTTAACGTAGGCCACATGGCTAGTACAGTTTACGTGCAACGTGGCAAAGTCTGGCATGCAGTCGCCGAGTTGGTGGATATGTTCGATACGCCCGATGTGGTGAGAGCCGTAACAGAGCGCTGGAAAAGTAAGGGCCACTATATCGTTATGTACCCCGACGCAAGCGGTAAAAACCGTAAAAGTAACAACGCCAGCACATCTGATATTGCCCAGTTACAGCAGGCCGGCTTCGAAGTGCGCGCTAAATCGACAAACCCACCGGTTAAAGACCGCGTAGCGGCGATGAATAAGGCGCTTGAATCTGGTATGGTCATGATTAATGAACAGGCTTGCCCTGTTACCGCACGATGCCTGGAGCAACAGGCTTACGACAAGAACGGCGAACCGGATAAATCAGGCGGTGTGGACCACCAGAATGATGGAACCACATACCCTATC----------------------------------------------------------------------------------------------------------------------------------------------------------------------------------------------------------------------------------------------------------------------------------------------------------------------------------------------------------------------------------------------------------------------------------------------------------------------------------------------------------------------------------------------------------------GCGTATGAAATGCCGATTCGCAAACCAGTTATTAACGTCCCGGTGACTTTCGCACTTTAAG---------------------------------------------------------------------------------------------------------------------------------------------------------------------------------------------------------------------------------------------------------------------------------------------------------------------------------------------------------------------------------------------------------------------------------------------------------------------------------------------------------------------------------------------------------------------------------------------------------------AGGATTATTCA-------------------------------------------------------------------------------------------------------------------------------------------------------------------------------------------------------------------------------------------------------------------------------------------------------------------------------------------------------------------------------------------------------------------------------------------------------------------------------------------------------------------------------------------------------------------------------------------------------------------------------------------------------------------------------------------------------------------------------------------------------------------------------------------------------------------------------------------------------------------------------------------------------------------------------------------------------------------------------ATGTT-----AACTATGAAC---GGTCAGAATCAGGGTGTTAAGACAAAACACCGGGAATGGCTGCATCACTTCGATAAATGGCAGAAGGTACGCCACGCTCTTGAAGGCGACCTTATCCGCTATCTGCGCAACGTCGGGAAGAACGAGCCTGACCAGACCTACGCAGCACAGCGACAGGAAGAATACGAGAACGGCGCTATCTGCTACAATTTCACCAAACGCACGCTGGCGGGGATGACGGGGTCAGTGATGCGCAAAGACCCTGAGCAGATTATCCCGCCTGAACTTGAGTACCTGTTGCACAACGCTGACGGTTCAGGTGTCGGGCTGTGGCAGCACGCGCAGGATACGCTGATGGAGATTAACTCGATAGGCCGTGGCGGGTTGCTGGTGGACGCCCCGGAAACAGCCGCAGCAACGGCGGCAGAGCAGAACGCGGGATTATTAAACCCGGTAATCGCATTCTATACCGCGGAGAACATTATCAACTGGAGACTCACCCGCATCGGTTCAGTGAACCGCGTGACGATGGTTGTATTGCGTGAGGCATGGGAATACTCGGAACCAGGCGCTGAGTTTGAAACAAAATTCGGCGAGCAATACCGCGTCCTTGACCT---GATTGACGGTCGCTACCGCCAGCGCATCTACCGCTTCGATGCCGAAGGTG---GCGCACAGGATGAAGTAATCGAAATCTTCCCGGAACTCGGCGAACAGTTGCGCGGTAAAATCCCGTTCACGTTCATTGGCGCAAGCAACAACGACGCCACTATAGACGATGCGCCTTTACTGCCGTTAGCTGAGCTAAATATAGGACACTTCAGAAATTCGGCCGATGTGGAAGAGGCCAGCTTTATAGTAGGTCAACCGACACTGTTCATTGCCCCCGGCGAGAACATGAGCATGGAGCAGTGGAAAGAAGCCAACCCACACGGCATACGCATGGGGTCGCGTTCAGGCCACAACATCGGCTCCGGCGGAAATGCGTTTCTGGTTCAGGCGGCGGAAACTAACCTCGCCAAACAGAATATGCTGGATAAAGAGAATCAGGCCATCCAGATTGGCGCGCAGCTTATCACCCCGACGCAGCAAATCACCGCGGAATCGGCCCGCCTGCAACGCGGCGCCGACACGTCAGTCATGGCAACAATAGCACGTAATGTAAGCATGGCGTATACCGATGCGTTGCGCTGGGTTGCGGGTATGCTTGGGCTTAGTGAAGATACTGAGATTGAGTTCAAGCTGAATATGGAATTCTTCCTGCAACCTATGACAGCTCAGGACCGCGCTCAGTGGATGGCGGATATTAACGCTGGCCTGCTACCCGCCACCGCTTACTATGCTGCGTTGCGCAAGGCAGGTGTGACTGACTGGACAGATGAGGACATTCAGAACGCTATTGAAGACGCACCTCTGCCGTTGGGTTCTGTTGCTCAGGTAGCGGGAGAGATTCCGCAGTCGGCGCAGCAACAGGA--------------------------------------------------------------------------------------------------------------------CACCAC---------------------------------------------------------------------------------------------------------------------------------------------------------------------------------------------------------------------------------------------------------------------------------------------------------------------------------------------------------------------------------------------------------------------------------------------------------------------------------------------------------------------------------------------------------------------------------------------------------------------------------------------------------------------------------------------------------------------------------------------------------------------------------------------------------------------------------------------------------------------------------------------------------------------------------------------------------------------------------------------------------------------------------------------------------------------------------------------------------------------------------------------------------------------------------------------------------------------------------------------------------------------------------------------TCAGCAGTAAGTTCACC--------------------------------------------------------------------------------------TATAGCCCCGAA-----------------------------------------------------------------------AGGGGCTTTCTT------------------------------------------------------------------------------------------------------------------------------------------------------------------------------------------------------------------------------------------------------------------------------------------------------------------------------------ATAGTATGCTAT---------TAACTTTAGCGCCACAGGGTTTATC----------------------------------------------------------------------------------------------------------TATGAGCTTACTTACATCCCTAATCAGCCATCAGATATGGCTGCAACGCACCGCATCCGGTGAGGTGAAAGACCTCACGCCGTTCATTCAGGAGATAAGGGATGAAATCAAACGGCAGGTGCTGTTATTCGGTGACGACGGTCGCAGCACTGCGCGACTGAATAAACTGTTACGCGACCTGGAAGAAGCACTAACCGGTATTACGGGTGACTGGCAAACAAAGCTAACAGACGACCTTAAGGAACTGGCGGCGTACGAGGCTGAGTGGAACGTAAAGACACTGACCGCCAACGTAGACGCGGAATTTGTTACGCCTACCGCTGAGCAGGTATGGGCCGCTGCCGAGTTTCAACCATTATCATTGAGCGACAAGCCCGTTGATTTCACCAAGCTGATGGACGGCTGGGGTGAAACGGAAGTAGCACGTCTTGTAACTGGAGTTAAGATGGGCTTTGTGCAAGGTCAAACCACACGGCAGATTGTTAAGAATGTTGTTGGCGCTGGTGGACTAGCCGACATCTCAGAACGTAACGCGACTACGGTAATCCGCACCGCGCTGTCCCACGTATCCAACGAGGCCCGTAACGAGACGTACCGCCAGAACGACGACATCATCGAGAAGTACGAGTGGGTGTCAACGCTTGACAGCCGCACCAGTACGATTTGCAGGGTCAGAGACGGGATGACGTGGGAAATTGGTAAGGGGCCGATGCCCCCAGCCCATCCGAACTG-------------------------------------------------------CCGGTCGTGCACGGCTC------------CGGTAATCAGTTCC--------------------------------------------------------GAGTTCGACTTCCTCGATAAAGGCGCAAAACGCGCG----------------------------------------------------------------------------------------------------------------------------------------------------------------------------------------------------------------------------------------------------------------------------------------------------------------------------------------------------------------------------------------------------------------------------------------------------------------------------------------------------------------------------------------------------------------------------------------------------------------------------------------------------------------------------------------------------------------------------------------------------------------------------------------------------------------------------GCTAAAGGCGCGGAAGGTGGCAC------TCAGGTAAGCGCAGACACCACTTACTACGAGTTCCTTAAACAACAACCGGCGTGGTTTCAGGACCAGGCGCTCGGCCCGGTGCGAGGTAAGATTTTCCGTAACAGCGGTATATCGCCGGAAGAGTTTCGCGTAATATCTGTAGATGGTTTCGGGAATCCGCTCACGCTTAAGCAGATGGCGGAACTCGATAAACGTGTTGCTGATTATCT-------------------------------------------------------------------------------------------------------------------------------------------------------------------------------------------------------------------------------------------------------------------------------------------------------------------------------------------------------------------------------------------------------------------------------------------------------------------------------------------------------------------------------------------------------------------------------------------------------------------------------------------------------------------------------------------------------------------------------------------------------------------------------------------------------------------------------GAAAGGGGAATAA-TGATGGGCTTTTTCAAAGTAACTGACGTACCGTCTCGTCGCGTAGTCCAGTACGCCCGCGTGTCTGGCTCTGGCGAGAACGTGGTATTTATTGAGGACGAAAGTGTACTCGGTACACTGGTAGATGATATGCCGTTTGCAGATAAAACCGGTATTGCGTTGCCCGCCGCCGGTATGCTTTATGAAATTCCGTATCTGGCGGACGCTGGCGACGTGTATTTCTCTGCGCAACCGCAGGACGCTGAACTGGCGGGCGGCAGCGCAACCATCACTGTCGAGGTTAAGGCAGGCAAAGCGCCGTATTCTCTGACCTGGTACAAAGACGGTAAGGAAGTGGTGAATGCGCCTGAGGAGGCTCTGTCTCTGACGGTTAATGCGGTCGGCGAATACTTCGTTAAAGTTACTGATGCCGATGGAGTAGAGGCGGTAAGCAAAGCGGCGAAGGTTACTAAGCCAGAATGATAAAAGGCCCCATTATGGGGCCTTAGTTTTCAACG------------------------------------------------------------------------------------------------------------------------------------GAATCTTGTGTTTAAATCCTGCTCATGGACAACCCTCAG---AACAGTGTCATAATCC-----------------------------------------CCGTATCTTCCAGGTTCAAATAT-ATCTAATGC---------------CTTGTAAG-------------------------------------------CAGACATTGC-------------GTCAGGGAAAACCTGCAGAACCTT----------------------------------------------------TTTAACCCGG-------------------------------------------------------CACAAGTCACCGTCGAACTCTTCATC------------------------------------------------------------------------------------------------GAACTCTTGAACTACT---------TCGCAAA---------------------------------------------------------------------------------------------------T---------------------------------------------------TGCATACATTTT---------------------------------------------------------TCACCTCCT----------------------------------------------GTTTAAGTTAACTGAATAGTACCCTATTATATTGGGGTGTGCAAACTATTTATTTACGTATTCCAGTTATTCCTCCGAATTGTAAATGTTGGAATAAACTATTCGAATAGTTGACTTTTCACTAAAAATATGATAAGCTCCACCTGAGCTTGTGAAGTATGAACAAGCGACCGCGGCGCGGGCAGGTAACGGAGCGGGACGTAA-GTCCTGAGTGTAGTTACGCTGACGCGTTCGGAAGGGCCATACTCTATTGCTTGTGT-AAAAAGTAACAGGTTTACTGAGATTACGCCGTTTCTATGTTTAAATGATAAGGACTAGCGCCCTGCTTTAAGGCAGGGCTTTACTTATCGAGAAAGGAGAAAC-ATGAATCTTAAAGCAACTGTCGTAGCAGGAGCATGTTTCATCAT------CCTGGTTTACGCACACGGCATCTACCAGTATCGCAGCGGATGGAACGAAGGCCGGGCTAATCTCGTTTCGCAGCAACAGCAGAAAGCACAGGCTGAGTTAGCGAAGAAAACACAACGGCAGCAGCAGGATGAATCGAAGGCCGCCGCCGCTGACAACGAAGGCAAGACGAAATCAGAGGTGATTACCCGTGAAGTCGTTAAGTACATTAAAACGCCTGGTCGCAGCGTGTGCACTTTTGACCCTGAGCGCGTGCAGCTCAAGTCCCGCGCCGTCGCCAACGCCAATTCCATCCCCGGATACGACGATGATGCAGCCGCCGTGCAAACTGGCGCAGCCAAGTAGCGACGCTGATGAGGATTTGGCCGTCGACGTTCAGAATGCTGAATGCGTACGGCAACTGAGGCTGAAAGTGTTTATGTTGCAGGATTACGTGAGGAATATTCTGGAATAGTTGCCTTGCATGTTGGAATAATTTATTCTTGACATGTAAAT-CCGGGTGGCCCGGATTCC-AACGTCCAGGGGACATACTGACTATGAATCGTTTTTTACGTTATCCGTTCCAGGAAGAAGCTGGAGCAGAAGAT-----AAAGCTGGTGGCGGTGACGCTCCTAAAATGTTCACCGCTGAAGAAGTTCAGGCGCTGATTGAGAAAGAAGTTGCCGGGCTTAAGGCTAATCAGGAAGCATTGTTGGCGGAGAAGAAAGAAGCCGCTCGCAAAGCAAAAGAGGCCGAAGAAGAACGGCAGCGCGCGCACCAGGAGGCGTTAAAAGCCGCTGGTAAGATGGATGAGTTCGAAAAGACGATTCGTAGCCAGTACGACCCTGTGTTAGCCGAGAAAGACGGTCGCATCTCCAGAATGGCAGAGCGTATCCTCGGCAGCGAACGTAAAGCGGTGCTAGGCTCTTTCGCGGGTGACTTTATTACCCCAGAAGCAGTGGACATTCTTGCGCCGTTCGTTAAGACTGAGTTCGAAGGCGATGATGTGGTTACTAAGTTTGTTGGTGCAGACGGTAACGTAATCACGACTGACCCGGAACAGTTCCGCAAATACCTGCGCGAACACAAGGCGTTTTCGCATTTGATCAAAGCAAATGCAGCTTCCGGCGGCGGGGCTTCCGGTAGCAAAGG------CGGCGGGGCCGCACCAGCGTTTAAAGACATGAGTGAAGCAGAGCGTTTAGCCCTGTATAAATCGAACCCTGCCGAATTTGAACGGCAACTTAAAGCCCTGAGGAAAT-AATAATGGCAATTACCACTATCGGCGATATCGTAACTGGCAACATCCCGGTCCTGGCGTCTTATATGACCGAGGACCCGGTAGAAAAAACCGCGTTCTTCCAGTCTGGTATTCTGACCCCGACCCCGTACGCTGCCGAGATTGCCCGCGGCCCGTCCAACGTCGCTAATATTCCTTTCTGGAAAGCGATTGATACCTCTATCGAGCCGAACTACTCGAACGACGTATACCAGGACATCGCCACCCCGCGTAACGTGCAGACCGGCGAGATGATGGCGCGCGTTGCGTACCTGAACGAAGGTTTCGGTCAGGCGGATTTGACCGTTGAACTTACCAGCCAGAACCCGCTGCAATCCGTAGCGTCA-CGTCTGGATAACTTCTGGCAGCGTCAGGCACAACGCCGTCTGATTGCTACCGCG-CTCGGGCTGTACAATGACAACGTAGCCGCTACCGACGCATACCACGAGCAGAATGACATGGTAATCGACGTGTCTGCTACTCT------GGGCTTCGATGCGGGCGCGTTCATCGACGCTACCCAGACTATGGGCGATGCTCTGATGGGCAACGGCGGTGAAGTGCTGGGGGCTATCGCGATGCATAGCTTCGTTTATGCGCAGGCACGTAAGCAGCAGCTTATCGACTTCATCCGTGACGCGGACAGCAACACCATGTTCGCCACCTACCAGGGCTACCGCGTGATTGTTGACGACAGCATGACCGTAGTCGGCACTGGCCCGACCCGTAAGTTCATCTCCATCATCTTCGGCAACGGCGCTATCGGTTACGGTGAAGGTTCTCCGTCCAACCCGCTGGAATACGAGCGCGAAGCGTCCCGCGGCAACGGCGGCGGCGTTGAAACCCTGTGGACCCGTAAGACCTGGTTGCTACATCCGTTTGGTTACAGCTTCACCAGCGCAGTAATCACCGG----TAACGGCACCGAGACTGTCGCACGTTCTGCTTCCTGGCAGGACCTGGCGAACGCCTCCAACTGGAACCGTGTGGTTGACCGCAAGCACGTACCGATTGCCTTCCTGGTAACTGGTGTCGGTGCTTAAGGTTAAGCTATAATCGAGAGGGACTTCGGTCCCTCTTTTCAT-----------------------------------------------------------------------------------------------------------------------------------------------------------------------------------------------------------------------------------------------------------------------------------------------------------------------------------------------------------------------------------------------------------------------------------------------------------------------------------------------------------------------------------------------------------------------------------------TTACCGTAGTGGTAACTGGCGGTCTGGAGCCGTATTCCTACCAGTGGTACAAAGATAACAACGCCATCGACGGAGCCACCGCAGCTACCTATGCGAAGGCGTCCACT---ACTACCGCAGATTCAGGCACGTATAAAGTGGTTGTTCACGATGTGTATGGTAATATTATCTCCAGCAGCACCGTAGCAACTGTGTCTTAATACAACGGCCCTTCGGGGCCGTAATAAGGAAAGG-------------------------------------------------------------------------------------------------------------------------------------------------------------------------------------------------------------------------------------------------------------------------------------------------------------------------------------------------------------------------------------------------TCATGGCAGATAATTACGTAATCCGCGAAAAGTATACCCACGTTGATATCGTTGACGGACAGGTGATGCCTGTTCGCGGTGTGGTAGAAGCGGATGAACTGGTTGCAACCCAACCAGACAATGAAGAAGCGCACAACAACGGCGGTG-------------------------------------------------------------------------------------------------------------------------------------------------------------------------------------------------------------------------------------------------------------------------------------------------------------------------GTACTA-------------------------------------------------------------------------------------------------------------------------------------------------------------------------------------------------------------------------------------------------------------------------------------AGCGTCGT-----------------------------------------------------------------------------------------------------------------------------------------------------CGCC-----------------------------------------------GTAAGTCAG----------------------AGGAATAATTTATGCCGC------------------------------------------------------------------------------------------------------------------------------------TAATCGTGGAAACTGGGGTGATCGTCCCAAATGCCGACAGTTACATTAGTCTGGCTGACGCCCGCGCGTTAGCGGCTAATTATGGCCTTGAGCTGCCGGAAGACGATACCGCAGCAGAGGTGGCCTTACGCAACGGTGCTACTTATGTAGGGCTTGCAGAACCGCAGATGTGCGGTCGTCGAGTATCCGCCGAACAGTCTCTTGCATACCCCCGCACCGGCGTTACGTTAAACGGGTTCCCGGTGGTCAACAACGCCATTCCGAAACAGGTGATTCTTGCGCAGGTAATCGCTGCCGCTACATATGGCGAGGGCACCGAAGTCCGGGCTAACTCAGACGGTCGCGCCGTGCAGACTGAGCGTGTCGAGGGTGCAGTAACAGTGACCTACTTCAACAATGGCAACAGTGGCGCTACGACCGCGATTACCGCTGCTGACGACGCTTTACGCCCGTTATTGTGTGGCGGTCTTAACAATGGTTTCTCGTTTAATGTGTACCGGGGTTAAAAATGGCGAAGACTAAATCAGAGATATTCACGCTAATCGGTTCAGAGCTACCGGACAACACGACCGGACTTATTACGCCTGCGAAGTTGCGCGGGGTATTAACCCAGATGGCTGACTCACCTATTTACGCCACTCCGGGTGTTAAAGAGGTTGAAGTTCTCCGCGCTGCGTCGACAGTAGCGCAAGCGCCTACCGCGGTAGATACAGCATTGCAGTTAACTTTCGGCGCTGCGCAGGGTAGTGCATCCGACCCGGTAATGATTAATGCCGCTGGCCTGGTTACATTTAACACCGCTGGCAACTACGCCGTTCGCATCAAGTTACAGGCGGGGCGCACAGGGGCCAGCGGCACGTCCATCCTGTTATCGCGCATTCTTCTTAACGGAGCTCAATACGGCTCACCAGCTGCCACGAAACTGGTAAGCGCCGATGTAA-CAATCCCGATTGAATCCCGCGTCGTTATTAACCCAGCCGCAGGCCAGACGTTTGCCGTTCAGATTATGCGGGATAGCGTCGGAACTAACTTCGGTGGTGTATACCCGCAAGTAGCTACCGTAACCGCATGGGGTACAGCACCATCCGCGCTACTGGTTATCTCGAGACTGGAGGCCGCGTAATGG---------AGGTTAAAAAACGCCTA---GTAATAAAACGTAGTTACGGTT------------------------------------------------------------ATAAGAAGCGGTTGTCTGAT----------------------------------------------------------------------------------------------------------------------------------------GCAAGTAAGGAATTAGCCAACATTCTTTCGACCAAGAGAGGGTTA--------------------GAATGAGCACCGCTTTCAGTAAACGTATGCAAGGCGTAGGCACACGCCTGCTAACCAAGTTCGGCAGCACGGTATCTCTGGTTCGCGCTGGCTCGAAAGTGTGGGATGAAGTTCTCGGTGAATACGTCTGGTCTGCGGATGAAGTGTTGCCGTTGAAGGCTGTTCCGGTTCCGGTAAACGCGGGACTGGTAAACGGTACGACGATTCAGGCTGGCGACATGATTGTTAAAGCGGATTGCAGCGTCGTTCCGAAGATGGAAGACAAAGTGCAATTCGGTGGCGAGCAGTGGTCTGTCGTAGCCATTGAGAAGAAGATGGTTAACGATGATGTCGTGGCATACTTTATTCAGGTGAGAAAATGAGTTTCGCGCTTGATGTCTCTAAGTTCGTGGAAAAGGCGAAGAAGAACCCTGAGAAGGTGATGCGTCAGGTGTCTATCAAGCTGTTTTCCGCTATTATAAAGGCGAGTCCGGTGGATACTGGCCGCTTTCGTATGAACTGGATGGCCTCTGGCGGTACTCCTGCTTCCGGTACGAGTCGCGGTACCGACCCTAGCGGGGCGAACGCGATAAGCGCTATGGTTTCTACGGTGTCAGGTTTA-----CCCGACTGGAGCGAGTTTACCCTGACAAATAACCTGCCGTATGCGGAAGTTATAGAGTTCGGGGGTTACGCTACCGGCTTCCATGGCCCTAAGCGTCCTTCTAACTTAGGCTCTAAATTTGTTGGCCCATTGAGGCCGAAAGCGCCCAGCAGAACAACCACAGACGGATATTCCCTTCAGGCTCCGCAAGGTGTTGTCCGGGTTAACGTTCAGCGATTCAATAAACTGCTCGAAGAAGAAGCGAGGAAGTATAAATAATGG---GCTACTTTGAGGACTTAACAAAAGCGTTCGATGTTCCGCTGGTAGCCTTCGGAACCGCCAACGGCATCAAGGTTGCGCTTGAAAACATCGACGCGCCGACGTCAACCGATACGCCGTATCTGGCGAGTTACATGCTACTGGCAGATACCGAGCAGGCGGATTTGTTCTTCACTGAGCAACGCTCTGGTATTTATCAGGTAGACATTAACTACGCATCGGTGAAAGGTAGCGCGCCAATCAATAAAATGGCAGACTTACTTAACACGGCGTTTAAAGCAGGTAAGTCATTTTCGCGTAACGACATCTGCGCCGAGGTTCAATCGGTTAGCCTGGGGCCGCTGATTGTAGAAAACGGATGGGCCAAACGACCATTGTCAATTAACTTTATTGCATTCACCAAGAGGCTGTGAATATGGCTACAACTCCTTTTAAGGGCGCGAATACCGCGCAATTCTATGTGGCGGAAACTACCCCTGGCGTAACACCGACTAACCCGGTATGGTCGCCGTTGCGTAACACGGGCGGCGTTCCCGCTGTAACCCGCGATGCACTGACTTCCAACGAACTGGACGGCAGCCGTGAAACTACATCCATCCGAACCGGTAACAAGCAGGTTAGCGGGGAGTATGCCATCGAACTTAGCTCTCGTAGCCAGGATGATTTCCTTGCGGGAGCGATGACTTCTACGTGGCAAGCTGGGGTAGAGATTACTGGCGCCGAAATTACGGTCGCCCCAGCAGGTAAAACATTCACCCGCGCTGCCGGTAGCTTCATTACTGACGGTGTAGAAGTTGGCGACCTTATTGCGTTCACCGACTTAACCGGCGACAACGCAAAACCGTTTATCGTGACCGCGGTTTCCGCTCTGGTAGTTACGGGCGCAGGTATTCAGCACACGCTGACAGCAGAGA---CAGTAACCACTGACGCAAAAACTGGCGACAAGCTGGAAACCGGTAACGCGTGTAAGACGTTCTCCATCCTGACGTGGTTCAAGGGCCAGTGTGGTAACCCGGACGCGTACATGCTGACCAAAGGTGTGGAAATCTCTGGCTTTACCGTAGAGCAGGCGGTTAACGCCATGGTCACCGGCAGCTTCCCGTTCATCGGCCTGAGTCAGGAGATTCTTACCGCGCCGCCGTCCGGCTCTGATTTCTCTCAGGTTACGTTCACCGATGAGCCGTTCTCGTCGGTAGATGTGTCGGTGTTCGATGGCTCCACGCCGTT---GCGTTGCGATACTCTCACCATCACCAACGACAACGGAGCTTCCGCGCAGTTCGAACTCGGTAACAGTAGCGTGGCGTTCGTCGAACGTGGACGCGCAGCTAACACATTCTCTATCTCTGGCAAGCTGTACGACATGGCGATGATTCAGAAGTTTATCAACGAGCAGCAGGTAGAGATTAACTCTATTCTGGCAGGGGTAAACGGGGCTATGTCTTTCAGTTTGAAACGTGCAGAGCTTACGGCGGTTACACCTGAGATTGGTGGGCCTGAGTCAATCACTCAGTCCATTGAAGGCCAGGCTACCGGCAATC----------------AGTACCAGTCGTCTATCGTAATTCAACGTATCACCTACGCAT---AAAACTAAGGCCCCTTTCGGGGCC---------------------------------------------------------------------TTTTTC-TCACTCATCAA----------------------------------------------------------------------------------------------------------------------------------------------------------------------------------------TATTACTTCGATACTCCCGTAAC-------------------------------------------------------------------------------------------------------------------------------------------------------------------------------------------------------------------------------------------------------------------------------------------------------------------------------------------------------------------------------------------------------------------------------------------------------------------------------------------------------------------------------------------------------------------------------------------------------------------------------------------------------------------------------------------------------TTCTCCAGACTTTCAATTGCTTCTGCTAAGTCGGTTCC------------------GGTGTCCTTGTGTC--CACGTAAACCCATGCACAATAGCTTCTTCA--------------------------------------------------------------------ATGCGTGCTGTAACGCCG-GGTCGCGGATGT---------------------------------------------------CGAAAGCGCGGAGCACATCATAAACGTCTACTGT---CATAGTGCTGCCGTGAGTATTTGTCATTGTGCGGTTG-------------TATTTTGAAG----------------------------------------------------------------------------------------------------------------------------------------------------------------------------------------------------------------------------------------------------------------------------------------------------------------------------------------------------------------------------------------------------------------------------------------------------------------------------------------------------------------------------------------------------------------------------------------------------------------------TCATCCCAGCATCTCCGGTGAAATAGTTAAACGTGCGACCTCGCCATATTCGGCGCTATAAGTAATTACGTTTGCGCTACGCCCAGACATCCATCCGCCGCGCGAGGCGTAGGCGTCTTTCGCCGCTAAGGTGCGGTGTTGCTCAACAATCATGTTACGGCTTTCTACAATCTTCTGGTGGTGCAGGTGGCCTACGTGGGCGTAGCTGTAAACACTCTCACCGAACGCTTTGCGGAACTTGGCAATCATAACCGGTTCGATAGCGTCGAATCGTGCTTTATGCCCGTGATGGAAGAACAGCGTCGTTTTGCCGTGTTGCACCATCTTGTA----AACATCCGGCGACGTATCAACAATCACTCGGCTGTCGTTTGAGTATAAAACCGTGAACATTTC--------------------------------------------------------------------------------------------------------------------------------------------------GGCAAGCCATACGGAGCC-------------------------------------------------------------------------------------------------------------------------------------------------------------------------------------------------------------------------------------------------------------------------------------------------------------------------------------------------------------------------------------------------------------------------------------------------------------------------AACAGGGTCGTGGTTACCTTGAACGATTAAAAGTTTTACTGTGTGATGCTTAACCAGCGCCATATCAACAACACGGCGGACCATACGAATCATGTAACGTACCAGTTTCTGATAGCGAGTATCCGCATCTAATACATGGCGCGACTCGGGGGTAACGGCATCAAGACTATCGAAGTGTGCGAAATCACCCAGCAGGTTAATAACTCCTGTTCCTGCATCCGGTGCTTTCTGAAACGCCGCGTCGAACCAACGAGAGAACAGGTCTTCTGCAATCTTCATGTCCCAGTCGTCGCCGCTCTCATCGGCCCATGCCAGCATACCGAGATGGAAATCAGATACAGTGTAAAGATTGAGTAGCTTGTCGTCA------CGTTTGGC----GCGCGCCGCTTTAACAGGCGCAACGGGCGTAATCTCTGACTTCATGCCCTCTATTACGGCTTTCATCAATTCAACCTGACGTTCGGCGTCGGTATCAGTCTTAACCCATTGCAACTTAGTGTTGCCGAACTCGTCCACAAGTGACGACGTTCCTTTAATCTTGTAGCCGTCTGGCACAAGGTGGCTAACGTCGCGCCCGTGGCCCACGCCTTTCTTAGCCAGCTTCGCTTTACGGATACGAATAACTCGGTCTGAGATGCCGTATTTACGGGCGATGTCTACATTCTTCATCCCGGCGTTCAATTCTTCCTGTAACTGTTCGTCGGTTATTTTCTTCTGGGCCATGC-TTACTTCCTCG-TGTTTAGGATTTGTCCTATTTAACCACAGTGGATTCCTTTAAATAAAGGCGACTATTTACTTTCT---------------------------------------GCGCCTATCGCCCACCCTGTCATTA--------------------------------------CCATTTGCAGACGGGTGGCTGTCAGTAGGCTATAGA-----------------------------------AAGCATCTCCGTTTTTCTCTACCG------------------------------------------------------------AACGTATCACTGTGTAGGTTA---CGGCCTGCGGGGGTAGGCCCGATTT---ACCAACCTCCACGGCGGCCTCACACTCGCGAACTGTAGAGTCCTTGAACGCCTTTACAATAGTAGGGTCGGCTTTAT-------CAAGCACACCAGAAGTCATAAGAACAGATTCACTAAATACCTGTTCGCACGGGGC----------TCCAAAAGTAGCAAAAGACATAAAACCCAGAGCTAGTACTAATTTACGCAT-------------AATTATTTCCTCAGTAAGTTACATGTGAATAGTACCCTATTATATTGGGGTGTGCAAG-TAGTGTGCTAGAATAAGTTTGCGCCTAGTGTCGCACACGAAAAGCGGGTGGTTCCCGCCTGGCGCATTA-ACC-ATAACCAGTAACCTCTTAACCAAAGGACTAAAGAATGAAACTTTCTGATTTCTATTTTGCCGACCGCCACGCCGCCGGTACTAAAATGCCTATCCTTCTGCCCAGTGGTAAAGATTCCGGTGAATGGTTGCAGGTCATCGGCCCCGATTGTGACGCTGGTGTTCGTGCGGGCCGTGCCTACACAACGGCAATTCGACGCCTTACGGAAGAACTTGCGCCATTAGATAAAGAGTGCGAGGCGCTGAATAACTGGGCGCGCTATAATGATGAGAAGGGCTGGCGGGTGATG-----------GACCTGAACAAGCAGCTTGCCGTGGAAATCGTCACCGGTTGGTCATTCGACGAACCATTCAGCAAAGAGGCGCTTGCTAACCTGTTCGACCAGTACAGTGGGTTGGCAGAGGCCGTAGTTAAGCATCACACCGATAGCCGTGAGAAACTCTCGGAAAAGTAAAAGCGCTGTATGAATTTGCGCAATGGTGCTTTGTCGACCGCCACAAACGTAAGCAATTCGACGACATCGCGGCGGGCCACCAGGCGGCTTTGATTGCAATGGGCGTGATTAAAGAACCGCAGATGAAAGAAGCGACG---------GGGCCAGAATGCCCCGTTTCTCTTATCGACGTG-TTCGAGAAATACCGTGCCATTAAATTCCTACAGCGCGAAACAGATGATACTATCGTTATAATCCCGCGCGATGCGCTCAAATGGCAAGATTTGGTAGCGTTTCGTGATGTCGCCGGTTACGGCATAAGTTTGTTCGAAGCCGAGGTTATCATGGGCTTAGACGGAATATTTGAGGGCAGAGAAGATGGCTGATACGGCTTCCCTAATCGCCAGAGTAAAAACAGAAGGTGCTGACGTAGCTGCCAAACAGCTTGACGCTATGGCGTCGTCTGCAGACCGCGCTGATACCGCGGTAAACAAGCTG------------------------ACTCCGGACGTTAATAAAG-------------------TAAACTCCGCTACGTCTA-AAGCGG--CTTCTGACGGTTTCGCTAAATTCCG----------TAACGCCGCCGGGCAGGTAGGCTTCCA-----------------------------GGTGCAGGAC------------------------------------------ATGGTCGT--CCAGTTGCAGTCCGGCACGTCTGCATTC-----GTAGCAATCGG-----------GCAACAAGGCTCTCAGCTTGCGGGTGCTTTCGGCCCTGGTGGCGCGGTGCTTGG---------------------------------GGCCGTAATTGCTCTTGCGTC--AGCAATCGGTGGTGTCCTGTATAAATCGTT---AACCGAAGCAGAAGGCAGTTC------------------AAAAGACCTCG--------AAGCCGCGCAG------AAACAGTTAAAAGATACT----TTCCAGCAAACGGCATC-------------TGGCTCTCTC-GAGCTGACAGACGGCCT-TATCCAGCTTACCCA-------------------AATCAGCAGAGAGGCGGCAGAGACTC----------------AGCTTGCTCTGGCTAAGGCCAAC---GCGGACCTTATCGCGCAGCAAACA---------------------------------------------------------------------------------------------------------GCTAAA--------------------------------------------------------GCCGTTCGTGAGGACGCAGAATCGTGGGAAACATGGAAAGCATCCACGGCATCGGCG--ATTAGCCAGTACGATGCA----CTGACCTCTAAGGGTGCT------GATGTAGGTGACACGTTAGAAAAACTCGGTGG-------TACTTACGAG-------------GGTAACATCGTAGGCGTCAACATGCTGGCGCAGA---ATATCGCGGAGCTTA-------GCAGTAAG---TTCGGAGTTA----------------------ACCGTGACCAGGCGCTGGAGATGATAGCGGCGCAGAGTGCGTTTAACAAAGAGCCAACCGCCGAGAATGCCCGTC---------------------------------------------GCATCG---------CCGATGTGTTTACCG-ACTGGCTCGGTAACACAAAACAGTTGAACCCGGAACTTATC------------CGCCTGACGGACAACGCCAACAAGAACGCCACGGCACTGGAGAACGCGGAGAAGTCAGCAAACGCGGCGGCAGAGGCCCAAAA-------GAAT-----CTTGGTCGCAACGTCAACTCAACCACGCAGAGATTCCAGGAAC-AGAACGAAGCTATCGTCAAAGACCAG--CAAATCGCCATCTTAAGCGACCGTGAGCGTATCCGGGCGCAAGCTGAA---------------CTTGA------------------------------TAAACAGGCGTTCGCTAAACGTGAA-GCCGTCACCAAAGAACAGATAGCCGCGTATAATGCGGCCCGC--GACGCGGAAGCGCAGCAAGACATC------GCCCGCATTGACAAGACCGAGAAAGAGAAGGCCGA---CCGCGAGGCTAAATCGAACGAGGAACGTCTGGCGGCACAAGCCAAACGCGAAGAAACA---GCGGC---------ACAACGTCAGAAAAAAGCG---GCGGAAGATTTCCTGGCTACTGTCGACCGCACAACCGGAGACGAAATTTCACGTATCACAGCGGCAGAAGAACAGAAACTGGCGAAACTTGAAGAGTTCAA-----CCGCGCCGGAACGATAAGCCAGCAGCAGTACGAAAACGCCAAAACTCAAATTATGCTCACCGCCGAGCAGGCCAGACAGGAAGAACTGGATAAGAAAAGAAAAGAGCAGCAGGAAAAGCAGCAGAAAGGCGACGACTTCATGGCCCAGATTATGGGTCAGAACGCCGCTGAGCTTGAGCTTCTCGACATCCAGGAACAGCAGAAACTGTCGGTAGCAGATAAGTACCGCGAGCAGGGTTTGATTAGTGAGAAGCAGTACCAGGCGGCGCTTAACGCCATCAATGAGCAGTATGCTACGAAGCGTGCCGACGCAACGGCAACGGCCTTCGGTAACATGGCTTCAAACATCGGTTCGGCTTTGGGCGAGGCTTCTGGCGCGTATAAGGCATTCGCTATCGTACAGGCCACTATCGCCACGTACACCGCGGCTATCGAGGCGTACAAGTCCACAGCGGCTATCCCTGTAGTTGGTCCGTTCCTGGCTCCTGTAGCTGCCGCCGCTGCCGTTGGGGCGGGTATGGCGCAGATTTCCGCTATCAGGTCCGCACGTGAACAGGGCGGACAGTTATCAGCCGGGCAGGCTTCCACCATCGCTGAACGTGGTAAACCAGAAGTTATCATGCCCGCTGGTGCGTCACGTGTACGCACCGCACAGCAGATGAAAGAGATTATGGGACAAAACGGGTCTTCTTCCGGCCCATCTAATGTTACCATTGTAAATAATACATCGAGTCAGATTGGCAACGTATCCACCGAGCAGGATGATGAAGGCCGTCTGCGTATCATCATAGAAGAGCAAGTTGCTGCATCTTTGCAGAACAGCAACAGTAAGATTAGCAAGGCCCGCAAGGCCACAAGAAATGCGCCGGGGT-TTAAATAATGAG---------------------------------------------------------------------------------------------------------------------------------------------------------------------------------------------------------------------------------------------------------------------------------------------------------------------------------------------------------------------------------------------------------------------------------------------------------------------------------------------------------------------------------------------------------------------------------------------------------------------------------------------------------CGACTTATATTTCCCACGTAGCC-------------------------------------------------------------------------------------------------TTAAGCCGGTGGTATCGAAAGGCTACTCAATGACCAGACGCAACAACGTCTGGAGTGTAGATTTAGCCGGTGGCGGAGTGCGTCAAGGCCGTGACACGTATTATGATGTGTTCCCGATAAGCGTAACTCTGATTACATCTGCACTAGGGCGACAGGCGTTCCTGTCGTTCCTTGAGAAAGTGGACGGCGGCGCGTCAAGTTTCTGGATGGCGCATGACTTCGGCATGGGTATTGAAGATTATCAGGTAACCATCACGTCCACCATCGCGGAGTCCACCGAAGACGGCATTAACTGGACGATTACTTTCACGGCAACCGCCGAGAAATCCCCGTTCCAGGACCAAGAGAACCAGTGCCTGATTAACAATCTTCCAGATTTGTACGGTTGTTACGGGGATTGTCTGGGTAGTTTCCTGAAAATATACGCGAACTACGAGACGACGTTCCCTCGCATCTGGAGCAATGAAGGGCCTGCAGGATACCCGCCGATTAACATGCTGGCATCTACGCTTGATAGCCGCATTGTTTACGATGGGCCACAGGTTTACTACATCAACCGCAACGGCAATCTTGTGCAGTCCGCCGCTAATGAATGGCCTCTTACGTTTATTGATGGGGTTGCTGTCGGGCGTGTGCCGCCGGAAAAGGCGGCTATCAA------------------------CGTGGTAGAACACTCTAACAACTTACTATCTAC-ATCATTTTCACGCACCAGAACAAAAACAACGGCGAGTTCTTTGACGTTATTCCAA-----------GAAACTTACGCCGCTAAATTA------------------------ACCGCAACGTCGGTATCAGGGAA-------CCATCATATAAACCAGGCAGAGTCCCCA------GAACAAGAAACAAGATACTCTATTAGTGCTATTATAAAAGCAGATGAGTACCAGTCATCCGCGGTAGTCATCGGCAACC---------------GAAACGCTTTAGATAATTTCCAGTATGCCTATGTTGACTTAGCCTCTGGCTATTTGATATCAG---GCGACACCTCAAGGTCGTTCGTAAGCAATCTTGGTGGTGGGTGGTATCACGTTTCAATGTCCGCGGACACTAACGACTCCGGCGGATTGATTTATTCGCA------GATAAACATGTTGTCG---CCGTCTAACTCCCTCACC---------TTCACAGGGGATGATGTCAGCGGGTTCAATGTGGCTCTAATTCAATTGGAGGCATCGCCATTTGCCACATCGCCAATAGTAACCGATGCGTCACCGGTAACCAGACACACGGCATCGGCAAAAGTAGCAATGAACGGCGCGACAAGCATCGACATTACCTATTCCGACGGCTCTGTGGTAAACGTTCTGGCGGCAGATGATTACGCAACCATCCCGCAGGCTGATTCCGCGTGGGGTAGCAAGTACATCACTCGTATTGATTTTAATGTGGACGGTTAATTTATGAGCCAGGAATCTGTAGAAGCCGCCTATCGCCGTAAGCTGGCCTCAAATCCCGACGGCGAGATGGACTACATCACGTTGCAAATCAGCCACCCGTTGTTGTCAAAGACGTACTATCTTGTTCGTGGGCTACAGGAACTCACGGCAACACTGGAGACAGGCGAAATTATCACGTTCGAGCCAACCCCGATGGAGGCGTCGGGGGCGGCTAACAACAGTGATATGGACCAGACGACTACGTTTACTTTACCGGATATTCTCAATCAACTTGACGATGAGATGGATAAAATCCCTATGAGTAACACCGAGTTGCCGAAGTTCGTCTTCCGTCGTTACGTCAGCACAGACCTGTCTTATCCGGCTGACGGTCCTGTCATGTATGAGTTGCAGGCCATCAACCAGGAGAAGGGCGAGTTCTCCGCGGATGTTGGTACACCTATGCTGAACCAGCGAAGCACTGGTATACTGATGACACCTAAAGAGATACCGTTATTACGCGGCCTGTTGACCACATGAATATTAACGACTACACGGGCATACCTTACGACTTTCGCAAGCGCAATTGCTGGCATCACGTTCGCATTGTACGGGCCGATGCCGGGTTAGAAACCCCGGCGTTCGACGTTGCAAGCCCAACGGCGATTAACGAAGCGTTCGACGAAGGACATCGCAACACGAAGGGACTTACAAAAATTGATAAGCCTGAAAACTTCTGTGCGGTGCTTATGGGGTATCGCCGCGGCGGTCGTATCGTGTGGCACGCAGGAGTTTACTTCGACGGGATGGTGAGCCATTGCGAGCTTGCTTCCCGTCAGGTACGGCTTGACAGGCTGGCGGATCTCAGAGACACGTACACGGAGATTGAATTTTGGCGATAATCCTGCACTACACGCGAAACGCTGATGGCGCTTTCAACCGTACAAAACACGTCGGGATGCCGATGGAGTTTGTCGTTAACCGTATCCCGGACGGCGTTCCGGTACGCGTCTATCTTGGCGAGATTGGTGATGATACTGATGTTACAGACGACTTCGACGCGCTCAAAGACGAGGACGCCGTGTACCACATTATTGAGGGCGCTGGCGGCGGCATTGGCGACGCCATCGGGAGTGTATTCAGTTTCATCCTTAAGCCAATCGCCAAATTGT-------TCGGGCTAAACACAGCGGCTAACGCTAATTATTCCGCTA-CCAACAATCAGGCTACGTCGCCTAACAACAGTCTCACCGACCGCTCAAACAAGCCACGACCTTATGAGCGTTCCTATGATATCTGCGGGACAGTGCAGACCATCCCCAATGACCTGATGCAGACATATAAGGTGTTTAATGCCGCGGGTGCGCTTATTGAATATGCGTACTATGACGCCGGTCGAGGGTATCTGCATATTGAGGAAGACGGTGTAACTGAGGCAGATACCCGAATCAGCGAGATAACTGGCTCGTCGGTGACGGTGTATTCTCCTTACACTTCGCCGAATAACACCAGCACACCACAATTGCATATCGGCGACCCTATAGACCAGAAATTGTACGTTACATTTAAAAACGCCGATGCCGATGGCGCTGTTCTTCCCGCCCCTAATGATATC---GCTATAGACGTGCAGGACTACAC------TGTCCAGCGGCAGGGAACAACCGGCGTTGTAGTAGGC------GATGACGCTGGTTTCGATGAGTTTTTGGCGGTCGGGGACCTGGCATACTTCGATAACGTATATGCAGATACAACCCCAGGGTCTTTGGGTAATGAGGTTAACCTGGACGGGAGGTACACGGTTCTTTCGGTT-----------------------------AGTGAAACCACCCTTATTGTGGACGTCAGTACAAATCAATCAGTATGGAACCGGCTAGGGGCGTCTGTGTGGTTTATAGGTGAAGAGGGTAACCA-----TCTTATAGGCCCGGCGGACACTTACGCGGCTTCTCTCTCTGAATGGGCGTACATCACCCGCGGAACCGTCGACCGTGTTGTAGCCAATGTGGCTGCCAGCAACGGCATGTACAAATACAACGGCGACT---ATAACCGCGCTTCAGTGACAGTCGAACTGCAATACCAGATGGTAGATGAATTGAAACAGCCTGTAGGTGACATATTTACCGTACGAGGAACCGTAACAGGCCGGAACACGGATTACACAGGGATTACTCTTTACGGAAGTTTACCAACTGCTTCCAGATTCCGCGCCCGTATGCGTCGTGTTTCGGACACCGATAAAGATTTTGAAGGTACTGTTAGCGACGAGGTTACTTTCACTAATCTGTATGGGCAGTCGCTGGACACAACCCCCCACTACGGCAACCGTACTACCGTACACTGCGCCCGTAAACAAACCCCACGTGCAGCCGAGGTGTCCGAACCGGAACTACGCATGATTGCAACCGAGATGTGCTACAAATACTTAGGTAACGGCGTATTCGATACG-----------------------------------------------------------------------GTAATGACACCGAACACTCAGGCCGTGCAGTCGCTAATCAGGCTGGCGCGCGACCCGGCGGTGGGTAATCTGGAGCTGACAACAGCAAACATGGACAAGTTACTTGCGGTGCAGGAAGAGATTGAGTCATATTTTGGCAGTGAATTAGCCGGGCAGTTCTGCTACACATTCGACGACTACGACACAACCATGCAAGACATCGTTCAGACCATCGCGGAAGCCGTGTTTTGTACGGCATACCGTAAAGGTGCTGATATTATGCTGCGATTCGACCGTCCTGTTGCGGGGCCTGAGATGGTTTTCACCCACCGCAGCAAAACGACCGGTACGGAGAAATGGACGCGCACGTTCAACGATTCGACAACCTACGATAGCCTGTCGTTCTCGTACATTGACCCGGATACAAACGTACAGGAGACGATTTATATCCCGGAAGAACTCGGCGCGAACACCGAGGAGTACGAATCGAAGGGTGTACGTAACTATCAGCAAGCGTACTGGCTGGCGTGGCGTCGCTACCAGCGCAACACGTTAAGTAAAGTTGTCGTAGAGTTCGAAGCTACCGAAGAAGGCGCTCTCGCTACCCCCGGCGGGGTAATCAGCGTGGTTAAAGGCTCTCGCATTGCGCCGCAAGATGGTTATGTTGTTGCCGTTAATGGGCTTACGCTGACGCTGTCGCAGCCGGTTATGTTCACCCCCGGCGACGACCACTCCATCATCCTCAAGAAGCGCGATGGCTCGGTGCAGAGTATCTCCGTTATCAAAGGAAGCCACGACCGCGAAGTGATTATGCTCTCCGCACCTGAGGAGGCAATTTACACAGGGAATAGCGCGCTAAAAACTGAGTTTTCATTCGGCAACGAAGCAAGGCATAATGCTCAGAAGATAGTTGTTTCTTCAATCGACCCGGGCGACGACCGCACGGTAAAGATTACTGGATACAACTATGACGACGGATTCTATAAATACGACGGCGTCGCGCCATACGGCAGCGGTTTCTCCGACGGATTCAGCAATGGTTTTAATTAAAGAGGACTCTATATGTCAAGCGGATGCGGTGACGTTTTAAGCCTGGCGGATTTACAGACCGCCAAGAAGCACCAGATTTTTGAAGCCGAGGTTATCACAGGTAAATCCGGCGGAGTATCTACGGGTGCTGATATCGATTACGCGACAAATCAGGTTACAGGGCAGACTCAGAAGACGCTCCCGGCCGTGTTGCGTGACGC-----CGGGTTCAGACCTGCGCCATTCACA-------------------------TTCGAAACAGGTGGGACTTTGGGCGTTAACGACGCTGACCTGGCGGTGT------------------TGTGGCCAGGGCC--------ATCAGGCGACGG--------------------------------------------------------------------------------------------CAACTATTATGCATGGAAAGGTGCCCTGCCAAAAACCATCCCGGCATCTTCAACCCCGGCGTCTACGGGCGGAGTAGGCCAGACCGCATGG--------------------------GTTGCCGTTAGTGAAGCTGCATTGCGCCGTGA-----TTTGGCCCTAAGCACTGGCGCAGGGCTAGTTGGTACG--------------------TCTTCGGGTCGCACAGTGCAAGGCGAGGTTGACCATTTCAAAA-------------------------------------------------------------------------TAGGGTATATGACA--------------------------------------------------------------------------------------------------------------------------------------------------CCCGATGATTTCGGCGCGGTGGGTGATGGTGCCAC----------------CGACGACACC---------ACGCCTTTGCAACAGGCTATTGACTATTGTTCAAGCAACGGTATCG-----------------CGTTAAGAATCCCCGCAAAATCTTATGTTTGGAATGGCGG---------------------------------------------------------------------------------------------------------------------------------TATTATAACTTCACCC------ATAACAATAATCGGTGACAGACGTCCAGATTACAATTTTAGCTCCAATTCTATG-------------TCTAACGGGTCTGTCATAATTGGCAATT------------TAAGATTTTCCGCAAGCCAGGTGATTATTAAGTCACTTGGTGTGCGTAGGCCTACAGG----------------CTCCCCCGGAGATTGTCTGGTGTT-------------------ATCGACCGATAACTATGCTGGTGGGTCTTGTA-------------------TTGTTCAAGATGTAGTTGCCGCGGGCCTTTCCGG---------------TTCGGACACGTACCACAGCGTTCTTGTTGAAGGCTACGATTCCGCGCATGT-----------------------------------ATCTCAAATAACTGGCGGTTATAATCTTTTTGGCCTCGCGATTAAGTCAAGAA--------------ACGTTGTTGCCAG---AGGCGTAATAACCGTAAGCTGTGATACTGGCGTTATCATTAAATCTGATAGTGAGT----TCAGCACGGCAAAAAATGTGGTGCTG----------------GACGGGCACATTAATGTCGGTAATGGTGTTTCTAGTCAAGGTGTTTG----------GATTTACAGCACAACCGC----------------------------ACAACTTGAGCGTATTACCTGCGCAAACTTACAA-----------------------------------------------------AGCATCGATTCCGCTATACATATGCGGA-----------TTAAGTCCGAAAACGTA----GCTAATGACGTGCAAATTGTTGGGG----------------------------------------CAAATTATTCAGG----------ATCTACTTATGCGGATGTTTTAGTCGAAGGCACTTCGG----------------CGGGCACATTGTACAATGTTAGTTTAGATAGTATAA-CAGCAGTAGATAGC---------------CAGAAATTTATGGCTGCAGGTTTCTGTGAACAACTGATGGTAACAGGA----------------------------TTCTATGGGTCCCTGAAACCTG---GCGCTCCCGCCGATACTGCGTTTGAGGTTAGCGCCGC---------CGTAGGGCTTTTT--------------------------------------AGCGG--GTCAAATATCCAACTAGTCCGTCAACACGGCAGTG-----ACCTAATGACAATGAAT--------CTCGGTAACAGTTATCTTAATAATA-------------------GATTATCATCTGTTAAGGCGAAAGTAATAGGAG--------------------ACGGCAAACCTAGACCGGGGTATAAAGAACAGAATCTTAGCGGCGCTGCGGCTTCAA--------------TGATTGTCGGCGACAGTTTGGGTCCCTCTGGGGTTGTGTCTGTC-------------------ACCGCGTTATCCACCG---------------------------------------------------------------------------------------GCAGTTCATTCAGCAGTATTTCTATT-------------------------------AATGACGA---------------CTATGGTCAGCCGGTTAAGCCAG-----------------GT-------------TTTCTTCTAATAATC-----------------------CGAAACGCATCCCCTATCCCGTTCGTTAT------------------------------------------------------------------------------------------------------------------------------------------------GAACCATAATCCAGGGTCTGGTGGAATCGCAAATAACGGG-------------------------------------GCGGTGGGTAAGACCATTGCGGG----------------CGGAGACACTATAATGTACG-----------------TTTTTGACGGGGCGAATTGGCGTCAGACTCCATCAGTAACA------------------------TAAAACTAAGGCCCCGTTTGGGGCCTTTTCTCTACTCT------TCCGATAACTT-------CTCCAGCACAAACGCCAGTTGCGCATTAGCGGCATCTCTCTGTTGCCGTAGGCGTAGAACCTCCTCTTCGAGTTCCTTGATAC--------------------GTTTT---------------TGCAATGCTGGAA-----TCGGGGCTATGATG--------------------------------------------------------------------------------TTCATTTCTCACCTTCGCT-----------------TT-------------------------------------------------------------------------------------------------------TCTTGAAG---------------CTGCGCTTTATG------------------------TCCGGC---------------------------------AG-------CGTGTAACATCGTGACTTTT----------------CATATT-----------------------------------------TACCGTTC------------------GAGCTTACTAAAAC----------------------------------------------AAAGCTGTTGCC----GTCTTTTGATAT-------------------------------------------------------GTACTCGATGGTGAAAGTAT--------------------------------------------------------------------------TGAATGAGCGTATGCTGTATATTTCATCACC-----------------------------------------------------------------------------------------------------------------------------------------------------------------------------------------------------------------------------AACA--------TT------AAG-------------------TTTCAT---------------------------TTCTTACC---------------------------------TCGTCTCTTCATGTAATTAAGCAACTCTTCCTGTACCGATTTTTTCTCGTCCGTACGCGTGGCAACAACCTCGTCCAGCGTGTCTTTAGCGACGATATGATAGAGGAACACCGGGCGCTCGTGTCCCGCCTGTTTCTGGCGGACCGGGCCTATGCGCTCAACAACCTGTAAATAGTGCTCAAGGTTCCACCCTTGCGAAATAAACGCCAGATGATGTCCGCCGTCCTGTAAATTCAAACCATGACCAGCTGACGCAGGATGCACGCATAAGATCTCAATTTCACCACGGTTCCACGCTTCCATCTGCTTATTCCCCTTAGCGCCTTTGGCAAACGCCTGCGCCTGCGGGAAACGTTTCAGGATGCGCTCCAGTTCGTGCTTGAACTGATAGGCCACCAGTAACGGTGCCCCCTGTAACTCCTCAACAATGGACTCGAGCGCATCAAGTTTCGTGTCGTGCACTTTCTCCCATTCTTTGGTTGCTTCGCCGTCTTCGCCCGTCACATACACGGCACCGGAAGCAATCTGCAAGCACTTAGCCGTTTTAGCGGCAGCGTTGGCAGCCTGCACCTCCCCACTCTCCAGTTCCGCGATTAACTTTTTCTCCATATCGATGTACGCCTGACGCGCTTTCTTCGGCAGGTCGATTTCAACCGGCACGATAACAGGCGCTTCACAACCGAACCACTCAGCAGGGTCGATAGTCAGGCTGATGTCTTTCATCTTCTGATGAATCTCATTATCCGCACCCGGTCGTGCATGATACTCGCGGGCCATAGCCGATTTACCTTTCTGTACCGAGTTAAACCAGCGGTCGGTGAATGCTGTGTACGAAG---------AGCCGAGGCGCTCGCCAGCGTCGATAAACCAGTTCTGACCCCACAAGTCTTTGAGGCCGTTTGGTGACGGTGTGCCTGTCAGGTTGATGAAACGCTTAACCTTTCCGAACGCAACCTTGCTGAGCGCCTTTGCCCGCTTGCTACCACCCGAACGGCTGCGGAACGATTTAAGCTTCGTGCTTTCATCGGCAACGATAACCGTAAAAGGCCAGTCGTCTTTGCCGTAGTAGTCAATTAGCCACTCGATAACTTCGTAGTTAGTGCACACCACGTTAGCATCTGACTCCAGCGCTGCGATGCGGCGCTTCTCCGAACCAGTTGCATCTACGACACGCAGACAAGGGAATTGCCATTTCTCTTGTTCAGCGGGCCACGTACCGGACGCAACACGTAACGGGGCAAGGATTAACACGCGGTCCTCTTCCGTAAGCTGCCCGTTGCGGAACAGGCGGTTGAGCACCCACATAGTGGAGGAGGTTTTACCTCCCCCCATTCCGCACCAGATATTACAGCGCGGGTGTTGCAGCATGAACGAAGTCATGAGCTTCTGGTACTCACGCCTTTGAAACTTACTCATTTACTGCCCCCATGAACGCCTTT--------------ATAAATTCAGCGGCTACTTGCGGGACGATGGCATTGCCATAACCGCGCAATCGTCCCACTCTTGCGGATACCCCATGAGTTGCCTCGCAAAATCCGCCTGGTATGA-----CTCTAGTTTCCTTATCTGCTCCATGGTTGGGTTTCCATGAATCCCATAAACATGAAGCCACATCTGGCGATAAAGAGTATCGT------------------------------------------------------------------------------------------------------------------------------TCCTGAATTTTCCGTCCTT------TCTGTAAAATG--------------------TCTTG-----CTGAGATCCCCGTAATCCTTCC-ATCCTCGCGCCGTTGGTGTCGCCCA------------------------------------------------------------------------------------------------------------TCCTCGCGCCAAAGATGATTCTTTTCCTTTCCTGTGGAGAGCCGACGCTGCAAGCTGGCAATACTGACGCCCCGCAGGCGTAGCCTTTGTCTTCCAGGTTAAGGAATACAAAATCGAGCCAGTGCTTCCCAATTGCTGCTGCAACCTGCTCTCCAAACAGCAATTCAGGCTTGCACTCTCTGATGAGCCTGAGAAATGCTGGGGCAAGGTGTCGATCGTCGTCAAATCCGAGAGACTTACCGGCAACGCTAAACGGCTGGCAAGGTGGTGATCCTGTCCAGAGTCGAGTGCTTTCTGGTATTCCTGCCAGCTGGAGTGCAAGGGGCCACCCTCCGATTCCGGCAAAGAAGTGACACTGTGTAAATCCTTCCAGGTCTGAAGGGGTGACTTCGGTGATTGATCGTTCATCGA------CATATCCGTAAGGAATTAGTTTATTGTTAATTAATTCACGCAGCCACGCGGCTGCGCCTTTATCCCATTCGTTGTAATAG---------------------------------------------------------------------------TTCATTTCGCCACCAGAACTAACTCTTTACGCCCGAACGCCGTAACGTTACCGGTTACGTCTTCAATAACCAGTTTACCGTTCGACTCGACGAACACCGTATCAACGGCAACAGGACGACGGGTCTTAACGTTGAAAATCATGTCGCCGGGTACGATGTCACGTGCTGGTTTGCGGTCATATTCGTGTT--------------------------------------------------------------------------------------------------------------------------------------------------------------------------------------------------------------TCATTTCTAAATTCCTTA--------------------------------------------------------------------------------------------------------------------------------------------------------------------------------------------------------------------------------------------------------------------------------------------------------------------TATTGTTGGGGTATGTGCTTACTATAATAGTCTGCTATTAGGGTGTCAATCTGTTTTATCGAACCAACGACAAAAACATTTGCGCCACGTTTACGTATACGCTCGTGTTCCCGTAGCTGGTGCGGGTCTGGCTTAGTGTTTTCGTCTTTCTTCACCTCGACGAACCAGACGATGCCGCCGGGTAGAATTGCCAGCAGGTCAGGAGCGCCTGAACGTCCTTCGTAGGAAAGTTTACGAACGAGGCCACCAATGGCCTCGAATCGCTCTTTTGCGTATTTCTGGATGCGGCCCTC---TTTAGTCATGACCGCAGCA---TCCAGGTAAGGAAAACCCAGCCTAGAATGGCAACACCGGCAAACTGAAAGAACAGGCC--------------GTAACAGAACATAGCAGCTATTCCCGCACCGAGTAACAGTGCGAGCATGGTTACTATGGTCCTAAATAC---AAACTTTGTCATAATACACACCCCTCACGTTTCGTATGCTCAATCCCGCAGCGCGGACAGATTCGGCAGTCTTCTTCGTATAACCAGTAAATTTTCATTCCAGCACCCACAAATAAATTGCTACTAGCATACCCAATATGGCAACCATCATGCCGTATTGTCCCTCGTGACAGTAGACACCGGCGGCAAATCCCGCCAGTACCGCGATAATCAGTTTACTTGGC-----------------------------------------------------------------------------------------------------------------------------------------------------------------------------------------------------------------------------------------------------------------------------ATAACGCTT--------------------------------------------------------------------------------------------------------------------------------------------------------------------------------------------------------------------------------------------------------------------------------------------------------------------------------------------------------------------------------------------------------------------------------------------------------------------------------------------------------------------------------------------------------------CATCTCCGCACCTTCCGCTACAAGAGGGAACCCCTCCGCCCACTCCGGTAATTCGCACATCAACCGCTCAAGCTCTGCAACATTGTATTCTGGCGTATCTGGTGTTTCGCAGATAATTTCGTCGTGTACGTGAAGCACAATAGGATAGCCGTTTGCTTCAACGTTCAGCAGTGCATTGGCCAGCAAATCACGGCACAGCGCCTGAGTACAGTTTTCCACGAGTTTACCAGAGTAGGTGTACTGGAAGCCCCACTGACGGGTTAACTGGTTCTCCCCCTGGTACTTGATGCGTACGTTAGTAGACACTTTTCCATCTTCGTCTGTTTCTTTCGACACGCTTAACCCGACGCCCGGATAAGACATAACGCGACCCGACGGCAACGTCATGCGCAACCACCAGCCGGCGACTTTGTTGCCGTTGTTGTCTGTCTCTACGTTGCGCGAAAACTTAACCCCCCT---------------------AGGCCCCGCGGTGAACTCTTTACCTGGATTGCGGATAGCGGCCATAGCTGCGTCTTCAATATCTCGCCAGAAAGCTACTGTTTCAGGGTGTGACTCTCGCCACATACGCTTGATAGCGTCACAGGTACGCCACACTTTCTTATCAAGAATATACGATGGTCGGTCATCCTTCTCCCCGGGTCGCGGCGGTCGCTTGGCTTCCTGAATACGTGCCCATTCATAGCCGCGTGCAGTAGCCGCCCAGATGTGGTCCGGGAAAGTACCGTCCATTGTTTTTGACATATCAACAAGGTCAAGTCCGAGGTTCTTAGCAAACTGAACGAAAGCGCCAACACCACCAGCGTAGCCGAGGCCAAGCTCGCAGGCTTTACCAATCTGGCGCAAGTCTTTGCGTTCCTTCTTAATGTAATCCGGCTCCATGCCGAACATCTTACCCGCGGTTACACAGTAAATGTCCAGCCCGGCGCGGAACGTATCTAGCGCGGTTTCTTCGCCTGCCAGCCACGCAAGCCCCCGACCTTCAACGTTAGAGTAATCGGCGACGACAAACTTTTTTCCAGCTTCCGGGATAATGCAGCTACGCACCGTCGATGCCGTTAGCTTAGCGACATCGAAACGGCGATGCGCGCGGCCCTTAAGTAACGCTGAAATACC---------------------------------------------------------------------TTTATCCAGTTCATCATCGTGATAGTACCCGCGCGCGAGGTTCTGCGGCTGAAATCCTTTACCGGCAAATCGTAATGTACGCTTGGCTCCGCCGTACTGAATGCAACCACGACGGCGGTCGTCCGACGAGCGCCCTAACAGCAGCGGGTTATATTTCGTTGACGCTGTGGACGCGGCCCCGAGGCGCATTTCGATAATCGTGCGTGCGTCGTCCGGTAAATCATCATCCGCCAACAGGTCGTTAAGCGTAGACTTCTGCGCGTTGTGGATGCGGTGCGCTGGTGCAAGTTCACGCAGAATCGGCAGGAAGTCTTTACCAGTAAGCGAGCCGCCGTATTTGCGCTGTGCTTCTTCCTGTAGCTGGGCCTTGTGTTTTTCCACGGCTTCAATCGCGGCTTCCGCCAGCGTCACATCAACCTTAAACCCACGGTCGTTAATCAACTGGTCCAGTTCCAGTACACGGTCTTCGAACTCGGAGTTACCCCAACGCGGCAGCTTATGGAAGACTTCACGCATCGCAGTGATGTCGCTCACGGCGTACCTGATGAACATCGCCCACTCGTCAGGGTGAGTTTCTGCGGTGTAGCGGCGGATTTTGTAGTTCTTCGGCGTCGGTTTAGAGAAACGCTTAATCAGAGCCTTGCCGCGTTTATCTTTCGCGTTGTCTGCAGACACGCCCAGCACTTCGCACAGCGCATCAAGTGAACCCGGCAGCGCGTGACGAAACGCCCAAATCATCGTATCAATGGTGTTGCTTACGGGAATATCAAAGCCCCAGCAGTGTTTCATGATGAGCCTGTCGAACATTGAGCCGTTGTGCCACACCATCTTAATACGACTGTTCGGCTTAACCAGGCGGCGCAGTGCGCGGTGCAAATCACCCGGCATGTCGCTGCCGTCGGTGCAATCCCATACCCGCACAGGCTCGTCGTCAAAAGCATATGTGCAGATAAGCACTTCGGTAGTCGGGTGTTCGGCGTAAGCGTAGGAGCCGACTTTCTTTAAATCGGCTTCGGAGAATGTTTCAAAGTCCAGGTATAAGTAGCTCATTTCTTTTTCCTTAAATCCAGTGCCTTCGTTTCGCTGAG--------------------TCTTATTTTCATACAATCACGGCAAATCCACACATGCCTGTACCCGGCGCGGTACT------------------------------------------CATCCGCGTACCACGGAAGCGGTTTCATATATCGGTA---------------------TACGTGCTTACAGAAAAA-------------------------------------------CATGATTTTCGAC-CCTTAGTAAAAAGGCCCAATGAAGGGCCTTAGTT-AAATTGATTCAGATATTA---ACGG---CGGCGACGTTCGCGGCGCGGTGCTTCA---TCTTCTTCGTCGTCTTCCAGGTCATTGACGCTCGCAGCGACTTTAGAACCGCCGAACGCTTTGCCTTCGCCAACGTATTTAATCGCCAGCAGGTTAACGCCGAGGACTTTGTATTTCTGGCTGAACCAGATTTCAACGCTTACGTTAGCTAAGCATCCGCTGTAAACCTGTTCACCTTCAATCTGTTCACCGTCTACATTGAAGTCCTGTTCTACCTGAGTCTCACCTTTTTTAGAGGTTACAATCAGCGGCTGCTTCTGTGCCTTCGCTTTGAAGTAGAAGCCTTCCGGGAAGTCTTCAAACGGATTGTCGCGCTCGGCGATGTCCTTAATCGCGCATTTATCCATGTGCTTGCCTTCGCCGTAGTTTGACTTCATCCATTTCTCTGCGGCGGCTGCACCCAACGCTTCTTCAACCACAGCGTAAACGGTGTCGTAGAGCGCGTCGATTTGCGCGTGGTCGGACGGCAGGATAATAGTCGCGCTGTACTGACCTTTAGTGATTGAACCA---TCATCATTTTCACGGTCTTTTTCGCGTTCGAATACGTTAACCCAGGCAGTGTTTACTTTACGCAGATTTAATTTCAGTCCCAT---TTGATTTCTCGCTTTTCAGTTTC--------AGTTTACTCCGGG-A-TCTGCCCGGCCAGTGATTAGAACTATAATAGCTAACTATTCATGTGTCA-------------------------------------------------------------------------------------------------------------------------------------------------------------------------------------------------AATAAAATTT-----------------------------------TGCAATAGGGATTATGTTCTCGAAATTAAGCATATTGGCC------------GGTTCGAA-----------------CTCATCCTCTACAGGGTCGTATCGCATCATGGTACCGTTCAA-------------------------------GAACGTGAACGATTCCGAG----------------TGTAGATACCCATCCCAGCGCCATACCATCAAAAAATCTTTATCAGTCGGCATTTCATTTAC---TTGAATCATTCTAAATCCTCCTCTGTAACTTGATTCCACTCAGGACGTTTGTCATCCGCCGTTGCGACGCATGGCGCACCGGGCTTACGGGTAATGAA--------------------GTCTTTCAGTTCTTCTTCCGGT------------------ACAATTTTAACCGCTTCGGTCGGTGTCATAAGAACTACCTTTTGCAGCATAGTACCGT---------------ACTTCTCGAATACTGCGTCGGTATCTTTCCACGCACGATTACCGGGGCGACCTTCAACCAGTTTGTATCCTGGCACTTTCTTACCTGAATGCAAAGCAGCAGCCATCGCTTTCTCAACCTTGTCAATGTGCTGGCGCAACAAAGGCAACTTCTCATATTCAGCTACGAGTTGCTCCGGCGTAAGTTCCAGCGCAAAGTCGTC---------------------------------------------------------------------------------------------------------------------------------------------------------CTCCAGTTCTTCGGCAAGTACAGAATTAACAGTCTTTGTACGCGCTGCGCACTGTTCAGAGAACCGACACCACTGACAACCGTCGACAGACGGCTTAAAGTCCGACGCTTTCAGGTTCTTCTTGCCTCGGAAATACGCATCAAGGGCTAACAGTGCGCGTTTCTGTGCGAACTTAGCGAACAGTTCCAGACCTTCAACCGAGATGTCCCACTCCGACGCGCCCCCGGCGTACGGCTGGAAGATTACCAGGCGCACTACTGAGATGTTATAACGTCTCTTGAGTCGGCGGTAAACACCGAGAGCGTAGAGCATAAGCTGCTTGTTTTCTTTCGCTTCGACATGATGCCGTCCTGTTTTCAGGTCGCCGATAATGAGCATATGCTCGTCAGTGTTCGCCAG-------TTCCTGAACGGCAACGAGGTCGGCGGTTCCGAATGTCTCTACGC------------------------------------------CTTCATATCCCGGATGCAGAACCTCAGTAAGATTTACGCGCATCTCCAGCTTCGCGTAAGTCGCCACGTCGATAATCGCTTTGCAGTAATCGGTGTACTTTGTACACTGGTCAATCATGTCCGCCGTAATCAGTACCGCGCCTTTCATCGGACTGATTAGCGCCTTAATCGGGCCTTTACCTTCGTCCAGTACGTACGCGCCTACTTCACGTGCTAGCGGCAACGCAGTGCCTTTGATGTACTGATTCAGGTGAATCTCAGATATCGTGTGCATAGCCGTGCCTAATACAGCGGCTTTGCCTGACGTGTTCGGGATGTCTTTTTCACATGCCAGCGACGCACTGCACGCCAACCATTTCTTAGCACCTGACGGTGACAGTAAGGCGTGTACATCGTTATTGCCCCCGCGTTCTTTCAAAA-------------------------------------------------------------------------------------------------------------------------------------------------------------------------------------------------------------------------------------------------------------------------------------------------------------------------------------------------------------------------------------------------------------------------------------TCATACCCTGACCTCCCACTGGTCAATTAAATGCCGAGTTTTGTGCTGGCAATGCATCGCCCAGCTATACATAGACTCGAAGACATAAAAGTCACTTTTAACGAAAGTCGTACGCTTAATCTGCGACAGGTGACGGCCTATATCTTTAGGCCGTGGTACTTTTCCTAAGTACGCCATCTCTTCCATCTGGTGCGCGCCGGACGGCGCACGCAACAGCCACAACGCCTCTGTGTTATCCCGTCGGTCAATACCTCGGTAGAGTTGGTAAATCAT-------------------------------------------------------------------------------------------------------------------------------------------------------------------------------------------------------------------------------------------------------------------------------------------------------------------------------------------------------------------------------------------------------------------------------------------------------------------A-TTACGACCCTCTGTTAAAGCGGCCCGGAGGCCGCCAGATA----------------------------------------------------------------------------------------------------------------------------------------------------------------------------------------------------------------------------------------------------------------------------------AATTATTCTTCTTCGAAATACTTGTTCTTAATCGCCGTCAGGCGTTTCAGGTATTCAGCTAGGTCTTCGTCTTTAATCGCGGCAATCTTCATTTTCTTACCGGTGAACTCCTCCAGCAGTTCATCGGAATCGTCGCACGCAGCATCGCTAGGACCTTCGTTAATTGCATCGTCGATAGCCTGAATCTGGTCACGAAGAGACTGGTAATCGACCTCT---------TCTTTCTCTTCTTCTGGTTCTGGAGTCGGCTCCTCTACTTTAGCTTTACGCGGCTTGCGTTTCGGCTTC------TCTTCTTCTGCTGGTTTAGCGTCAACGATGTCTTCACCTTCAACAGGGATTTCTTTTGTT---------------------------------GCTTCTTTTTCGCACTCAGCTACCGCTTCTTTGGTATACACTAC------CGTCTCTACTTCTAACGGCGCTGCAACTTGTGCTGA---------------------------CTGCTTCGCACTGTTCGCAGCAATCAGTTCATGTGCAACTACGAAACGTTCCAGTAATTTTAAGAATTGTTCTAACATTTGTTTCTCT-------------------------------------------------------------------------------------------------------------------------------------------------------------------------------------------------------------------------------------------------------------------------------------------------------CCTCTCGTTTGGTATGGGCTAACTATAATAGCGAACTATTCAC-ATGTCAATGGGCTTTTCTAAAATAA-----------TTAATATGGTACTATTCACATATCAACTGACTAAGGAGTAATTGACATGCAACCATCTGAACTAGGCATCCGTGTAGAACAACGCCGCAAAGAACTCGGCATCTCCCAGCGCCGTTTGGCGGCCCTGACCGGCGTTTCCCAGGGCGCGATTAACCAACTGGCACTTG---GAGTAACTCAGGACGTCCGCCCGGCAACGCTGTTCAAACTGGCGGAAGTTCTGGAAGTAGACGCCAAGTGGCTGGCGTTAGGTGA----AGGGGCTTAAAGCCCCTTTCTTTTTA--------------------------------------------------------------------------------------------------------------------------------------------------------------------------------------------------------------------------------------------------------------------------------------------------------------------------------------------------------------------------------------------------------------------------------------------------------------------------------------------------------------------------------------------------------------------------------------------------CCTATTCCAAATCCTCCTCTGTCACCACCAGCATCTCATTTGGTTCGTATAGTGTCTTCGGCCTTAATCTATCCCCTATTCTTTCGGGTATACGATATGTTCTCGGTACTACTTCGCCGTTAGCATCGCAACCAAGCATTAGTTCTCC-------------------ATCTTTCAACATTTTATCAAGATGGGTGTTAGTCACAGAGAAGTCACCGGAACGAGCCACTATCTGCTGCT----------------GAGTAAAACCGCGACCTGTGTCATCTGACTGTTGCAGGTCTTCCAGTGCCGAAAGTA---TTGACTCCTTCCTTACTTCATCCCTGCCGCGTTTAACTTCTTCCTTTACTTTTTGCTTACCTTCTTTCGTCAACCCTTCTTCCCGCTCTTTCTCCTCGTCAGTTTTGAACGGCTCGAAACC--CCACGGCATCAACACAAGCGCCTTGTGTGGTTCAGG----AAGGTCCAGGTTTACGATTGTGCCGTATTCTTCTGTGCCCCCCAGGAACTCAACCGCACGGTACTCTTTCGGCGGAGGAGCTTCGCGGAACTGCACAGACTCCAGCACCATGCCAACCGTTTTCTGTTGAGGACCGTGCTTAAATTTCGAGTGGTATACGTTTAT----------------TTGACGGTCGGTTGC----ACGTTCGATTGTCAGTTCCACGTCAACACCCGCATACAGCGCCCCACTGCCGCGTGCTTTCT---------TTCCAC-------------------CCTTCGGCGTATGGTGGACAACGCCTACTGCGGCTTTAGTTGCATCGCGTACTTCTTTCAGAATGGCGATAACTTTACCCATGCCGATTGCTGTTGATG----------------------AACTGTTCTCGTCGAACTTATCAATCGTCAGTGCCAGG-------GTCTGG----------TTAAGGGTGTCGAACGCAACCATGCCAATTGGCTCGTCGCCAGCAGTTTCGCGCATTA-----------------------ACTTAATCAG------------------GCTTTTAAGTTTGCCGACTTCGC--CCAT---ATCGATGACGTGTACATAATCTTTACCTTCCCC----------------GCCATATTTAGCCGCTAGTGCATCAATACGGGTGCGTGTAGCTGCGCCACCCTCACCATCAATATAGAAATGGTGGCAACGCTGGGTATCCGCCCC------CGCAAACCTGTACC------CGGCGGCGCTGAGGTACATCATCCCCAGCGTATAGAACGATTTGTACGTGCCAGATTCCCCGACGATATCCCAGATACAATCCGACGGCATGTACCCCTCAACGACGAAATCAGCCTTTACCGGCTCCGGTAACTC------------GTCCTCCTCTGAGTCCTCGTCGTCTTCCAGGTCGTCGAGGCTGCAAGTTACTGGGTCCTCGTTCTCTGTGCGGTGTAGTTCTTCAATCTCTTCTTCCGGTAAATCAGGCAGAGCCGCACGAATGCTGTTAATGCT-GATAGGTTGCTTATCTATGTTAAGCTCGTCGGGTAGGCCACACATACGCAGGGCCAAATGCTGCCTACGGTTAAGCTCGGTGCAAGCGCCGTTGTTTGTATGCTGGCAGACAAAGCGCACTTCTTTACCGTCGAGCATTATGCTGGTGGAGCCCTTGCCTGTATGCAGATGTTCGTTAGGGCATGGCACTTCGTA-CCCGCGCCCGGAAGATAAAGCGTCAAG---GCCAAGCTCGGCTTCGCAGAAGTGTGCTATATCCGCGTTAAGCCCATGCTCATCAGCGGCAAGTGTTTT----------AGCCTCACGCTTACGCAACCCCATCTCTTCGGCTTTCTTGATGTACCGCTCAGCACGGATAACACGCCCTTCTGTAACCGTTATCTTCGACTCTT----TATGCGGCAGGTAGATAAGGCGGTTGCCGTCTTCTGTGCAGTGGTCGCGCAACGCTTCGTCTATTTCTAACTCTGCACAAATAGCACGTTGCACCAT--CCACGCGTCGTTAGAGTTAAACGGCGTGCGAGCTGGAACCAGAACGCGGAAAGCGTAATCTCCGT-----------------TTTTACACACATGCT--------GATGCGATGCCGTTGTATGCAGAATATTGAAGAACGGTGCGTTCTTGAATTTGCGGGTAAG-----------------GTCGCGGTACTGAGTACGGTTGAGATGGTCGAAATCGAACTTAACCACACTGTCTTCCAGGATAGCGTTTTTACGGCGACCACCAACAGGCGCAATAGCTTTCTGTTTAATCTTGGCAGCGTCGTACTCTTCCTTAGTCCATGACGGGTCCACGGATAAACGCTTCGATGTATCGCAGACATACTCCACAAACTGCTCGAGCGGCATCTCACGCGC-------------------TACAGGGTTTTTATCG--AATGTGTTACGCAGCGTTGCAAAAACAATATTCATTTCTTTTTCTCCGCACGTTCTAAGGCTT---------CCTGCATACGGCGCATTGCGCGG-----TTCATCTTTACCGGTGCGAAGAAGTCAGCGCCGTGTTTCTGGCGGCGTAGCTGTGGAACTATTAACTTTGTC----------------------------------------ATTGTATAATCCTTATGCTTACTTTGATGATTT----------GTACTTT-AGCCCCGACGTTC-TGGCGTTGGGGTTTCTTTTTA-----------------------CCGT---TTAGCCAACCCTTCCAGCAAATTTTTATACTCTTCAAAATATTCCTCGACCAAATCATCGCCGAAATAGAAGTCG----ATATACTCGAGATTATCTCTTACGTTAAGCGATGCCGACATGGTGCTTAGTTGGCGT----------------AAGCTAATTAGCTTCATTTCTGTTTCTACGCAGAAAGGCCGGTAGGTATCAAGATGGCAAGAGATAT----TGAAGCATAAAGCGAACTCTCCGGCCACGGAGTGAACCATATACACTTCGTTTTCTGCTTTATTGTGGAAAATTACGCCTT-----------------------TC-----ATTTCACGTTCTCCTTAATCCATGCTTCGACTTT-----------------------ATTACGGTCAAATGTTCCCGGTAAACGGCGG----------CCCATAACCTTAATACAGCAGTCAGGGAATTTGCCGCTGCGCAACCAGTTATTAATGGTCTGACGTGTCAC---CCCGATACGCTCGGCTACCTCATTCTGTGTCATGTAATGT------------TGCATTTTTATATCCCCTGTTTGTTTAGTGAAACCGAGTATAGGATAGC---------------------GGGAATGTAAAAGCAACCA---------ATCCCTGCAATATTTAATCTTTACAAAAAA---------GTTATTGAAAGTTCTTGACACAT----GTTTGTATAATGGTTTTGGGACTTG-----------TATATATTACGGAGTTGACGAACCCTCCCCGAGGGATTCGTCAACCCCTCCCAGACAG---------------CTGAGATGCTTGCCTTGTGGTTTAAGGATAAGTGTATC----TAAATCTCAT--TTAA----------------------------------------AGAAGTAACCCGCTGAAATATCTAC-----------TGTTTCTTAATGTGCCGTAGATTCGCAACCGTAAA---------------AATGTAACGATTATTGGGCAGG-CTTAGGGCCTGCCCTTTAGTTAC-CAAGTAATAAGAATAAAGGCACAACA--------------------------------GTTTCG-------------AAAGAATCACA--------------------------------ACGGCAA---CGTAACT---------------------------ATTCTCTTGCACACCCCAACATAATAGGATACTATTCACTTATCGAAACG---------------------------------------------------------------------------------------------------------------------------------------------------------------------------------------------------------------------------------------------AGACAGAGGAGTGAGGGTTATGTTTAAGAAGGGTCAGTTGGTTAAAACTAAACGCGGAGGGCA---ATATGTATTAGT------GTTGCAGGACGAGAGCGAGTATGACGAGGATAATCT----GGTTGACGTATGGGGTCTGGTAAG-----AAAGAAAACTGG----G------TTCGCCTCCCGCG----------------ATAATTTAGAACTCATCGGCAACAATTTTAAATTCAAAGG--------GGCGAAGTGATGG---------AAGAATTAA-----------TTTGTATTGAATCCCGCCAGGATGTGCAGG------ATTGGTTTGTGAAAGGTA----ACAAATATTCGTCAGGAGTATATT---ACAACGGCCGTCGAT-----------------------ACGTTTTAGATG--------------------AAGACGGTGATGAATGGGATTTAGAGGA----------------CACTGTGGGCGAGACTTTA------------ACCGTTAGTTTTCTTCAATGTTGTTTCCG-------------------------------CATCATTCACAACGGCATCGAATCATGAGGCTCGTGCCGACGACTCTGAGGGAGGTTGCCGTTAATGAGAAT----------------TC--GTATAACT----------------------------------GATGTTGATTATGTGGACCCGCGC------------------------------GATGGTGACGATTTGTCGCTTAGTTACTG--------------------------------------------------------------------------------------------------------------------------------------------------------------------GGGAGTTTCGGTAGGTGATGAGTT------------TGA---GGTTTCCCTTGCTGG----TTCCGATATGTTCATTATCGAATGTGACGCCGGATATGTGGTT-----------------GTGCACTCCTGTGAGTGTGAGGT-----------------TCTGGAGGACTAAGTTATGAGAGAAGCATTCGAACGGTGGGCCGTCGTCGAGGGTCTGCCGGTTAACAAGGGTTCAAAGAAAGAGTACCTGAACGTTAAGACGCGTCTTGCGTGGCGGGCGTGGAAAGCTGGTGCGCAAGCTGTGA-TGAATAAGGGGTGATTTATGGGTAAGTGGATTAAGTGTAGTGAGCGGATGCCGGGTGACTTTGAAGATGTCCTG----------------------------------------------------------------------------GTTTCGGATGG-TA------------------------GGTCTGT--------------------AGA----------AGTTATG--------TACCTCAGATTCGGCCTCTGGTACG---------------TAACATCCCCGGATTCTGCTATTTGTGGGGATGAG---------GTTA-----CACA-CTGGATGCCGCTACCAGAGCCGCCGGAAGTGTGATGTTATATTGTA-------ACAATAGTTTGGGATTTTACTGAGTGACTTACGCTGCTACACAGCAGCGTATCATTTTTCTCA-TTTTTGTTCTA----------TTTCACCAAACGCAACAATCGAAGCGGCTATTGCAGGAGATGCA---------------------------------------------------------------------------------------------------------------------------------------------------------------------------------------------------------------------------------------------------------------ACAATACAAACACCAATAAAATTTACTTGCACACTAATATAGAATAGGCTACTATTCATTTACACAAACGAGAGGAGAGACGGAA-----------------------------------------GATGGTTAC-------------TTTGATGATTATGGAATTCGAAAACAGCGCCGCAACTTATCGCGAGATGACTAT---------GGCGCAGGCGTACCGCCTGGCCTCGAACGGCAACTTCTACAAGGCGCAAATCATCAATGAGTTCGGGGTAATTGA----CTATGAATTT--------TAGCAGCTACACCGTGACCGTTGATTTTGAGGGGCTGGAGTTGCCCCTCCCAAACAACTATCGGTATATAACTCGCGATAGTAATGGGTTTATTCAGGGGTGGCGGAACAAACCGACAGACACTGAG-TTCGGGATGTCGGGTGGGGAAGAGTTGCC--------AATCACGTTCGGACATCAGAGC--AGCAATGAAGAGCTTAAAACGGT---GATTCGTAAGTATCGCCGACGCG--------GCAACACGGGG-----------CTTATCGCAATAACAGGCGCTGTTGAATAGGCGAGAG-GAGAGACGGAAGATGGGCGGGTACGGTAGCTGGACTTTAGGCGAACTGGTAGATGCTTACGAAATAATGGGCAGCACTTCGGTGTGCAACGGAGACACTAAATCGCTTCTAGTCGGGGCGGATGAGAAAAGGGGTGAAGCT-------------------------------------------------------------------------------------------------------------------------------------------------------------GATGAGTAGCAAAAACGA---AGTATTCGAGTACCTGAT----------TGACCAGTTACGGCAGCACGTA-------------------------------------------------------------------------------------------------------------------------A-----ATAACCACC---------CATACAAGCAACAGTGCGAAGACCTGGCACATGAGGTG-CTGTCACTTAAGAATCAGTTACGTGATGC---------------------------------------------------------------GTCGGCGCTGGTGGCTGAGTTACAGGAAGACAACATTAAGAAATCTGAGCACATATCGCACCTGTCGGAACTGGTGGACGAGTTGATGGGGACTATAACGTTAATGAACGGGGACGTTGAGGCTCACAAAGTTCTACGCAAATGTGCGTGCGC--------CTATGGGCAATCCGGTTGTCGCGACGACGCCGC------------TCATATCGAGAAATCGTGGATTGAGCACGCTGGCGCCGCATGCCCTGTACCGGACGATACTGTTGTTGATATTAAATTCCGAAACAGCAAAATGGAAAGTAATACCAAAGCGCTATGGTGGAGTTG---GGGCCTAAATGGCGGACCATACGAAATTGTTGCGTACCGTGTTGCCGCGCAACAATGCAATAAGGACGATACTCGTGAGTGCGCGCATGATTGGGTGCTGG-----------------------------ACGAAAAAGGGGACT-----------------------ACTTCATTTGCGCTAAATGCGGTAAGCAAGAAGCTGAATTAATTGATTG--------CCGACACAC------------------------------TAATACCGTTGGTTTG------------CGTAAGGGTTTTGCGCCGGGGTTTA-------CTAAAAAG----------------TGTCTGGATTGCGGGGCTAAAC--TGAAATGACCAGCATCTTATTTATTTGGGTATTGTCCGCTGGCCAGATGCAACTGGCGGCAGCAGAAACGTTTTATTCGATGGAGGCGTGCCAGTCAGCGGCACGCGCCGCAGAGAACGCGCACTTTCTGTTTCAGGGCGACAAGCCCAACGATTCAGAGGTACGCGCTATCTGCTCACCTAAGCGACTTGGTAAACAGGAGAGATAA----CATGGTACAGAGATA--------------CGATGTATGGTGCATAGAAGATATTTT----------TAAGAATAGCCACGACGGTAGCTATGTTAAATACGAAGACTACGCGA---------------------------------------------------------------------------AACTC---------------------------------------------------------------GAAGCCGAGTTGCAGAAATACAAGGACCAGTTCCCGGATTACGTCGAGTGCG-CGAACTGTGGGTCAGTTACACATGTGGGAGGGGTGGAGTA-------------------------------------------------------------------------------------------------------------------------------ATGGTACAGAGATATGAGGTAAAAGCGTGGGGCCTGCCAGAGCC---------------TGAGATGGCTGAGTACGCAT------------ACGGCGATTATGTAGAGTACGAC--------GCTTATCTGAAACTTGAAGCAAAGTTACGTGAA------------------------------------------------------------------------------------------------------------------------------------------------------------------------------------------------------------------------------------TTCGCTAAGCAGGT-----------------------------------------------------------GCTAGATAGC-------------CCGTGTGACTGGAAGACAAATGA----AT-TAGCGCGC-GAGATTCTTGGAA------------------------------TATGAGCCTTGCAACTGACATCCTGAAACGAAGCGG------CCTTGCGCCGCTGTCACCGAGAGCGAAGACACGAATATACAAGCGCCGCCGTAATG---CGCTGTACCCTGAGATTCAGGCCAGACGCAAAGC-----------------AGTCCGCGCCTGCGGATTCCA---------------------------------------------------------------GAACGGAAAGGCCGTGAATCTAGGAGAGTTTAAAACA--------------------------------------------------------CAGGAACGCGCGGCAATCGCTAATCGGTTATTTAATTACTGGAAATCGCTCGGATACGATGATATTCCATCGAAACCGCAGAGACGACAATACATCTGGCGTCA---TAAAT-------------------------------------------------------------------------------------------------------------------------------------------------------------------------------------------------------------------------------------------------------------------------------------------------------------------------------------------------------------------------------------------------------------------------------------AAACCGTTATTAAGATAATTCCTAACCGTGCTATCCTCCAGTTACTGCATACTTAATACGCACCT-----------------------------------------------------------------------------------------------------------------------------------------------------------------------------------------------------------------------------------------------------------------------------------------------------------GGAGG--ATTCATCTTG-----GATAAATTTACTGAAACAGTGACAGGCTGGCTTCTCGCTGCCGCACTAGCCGGAGGGGTAATCGGACTAAGGCAACATAAGTCCGCTATTTCCGGCCCTATCGACGGCTTCTGCTTTATTGCAACTGGCTTCACTTGCGCCGTATTTGGCGCACCTCTCGCAGCTCAATGGTTTGGAATCACGGGCGACCGTGAAATCGCA-GGCCTGGGCTTCATTATCGCTATTCTCTGGATGCCTATCTATTCCCGTCT--------------GTCCGGTATCGTCGCCGGAGAATACATCGCACGTCGAGGAGGCCCGGATGAATGAGTTAT---TCTGGTTCTGCGGTATGCTGGCAATCGGAGGCACATCGCTGTTTAATGTGTATCATCCCAGCGTTGACGACGGGCTATTTGGCCGGGTGCTCTATATCCTGACTGCTATTGTCTGCGCCGCAGGATGTATCCACCTGTTACAGGGCAGCATGTCTCCGACGCTGCCTGAGACATTAATCACATTAGTTGCGCTGCGCCAGATTCGTCAGGCGTGGCT---------------------GTCATACGGAGGACATAAGCGTGTCT---------------------------------------------------------------------------------------------------------------------------------------------------------------------------------------------------------------------------------------------------------------------------------------------------------------------------------------------------------------------------------------------------------------------------------------------------------------------------------------------------------------------------------------------CGAAACATTAGCAACAATGGCA--------------------------------------------------------------------------------------------------------------TCAAATTCACCGCCGCGTTCGAGGGATTCCGCGGAACTGCGTATCGTGCTACGCCAAATGAGAAGTACCTGACTATTGGGTACGGTCATTATGGGCCAGACGTAACGCCAGGCAAGACCATCACCCCGGGACAAGGCCTCCTGTTACTGAATCGTGATATGGCTAAGGCCGTAGCTGCGGTTGACGCAGCAGCACACCATTCATTGACACAGGCACAGTTCGATGCAGTGTGCGACCTGGTATACAACGCAGGTGCTGGTGTGATTGCAGC--------------------------------------------------------------------------------------------------------TACTACCGGCACGGGTAAGGCACTGCGTTCTGGTGATATTGCAACGCTGCGGGCTAAGCTGGCGCTGTTCATCAACCAGAACGGC------------------AAACCGATACTTGGACTGCGTCGTCGTACCGCCGGACGTCTGGCACTGTTCGACGGTAAACCGTGGCAAGAGGCAGAGGCTATTGGGCGCGCGGTGAAA----------------------------------------------------------------------------------------------------------------------------------------------------------------------GGTTGACACCTGAGACTAATCCGACGATACTTAAAT--CACCTCCTGTCCCATACCTCTGCTCTCCAGTTTTATCCCGGCCCTG-ACCC-AGCCGGGA--TTTTTTTTATCTATTTTCTGCAATGACTAGTTGACTATTACCTACGACCCTATTATATTTACTCCATCGACAACGAGAA----------------------------------------------------------------------------------------------------------------------------------------------------------------------------------------------------------CGGAGTAGAGAA-------GATGAGTAAC-GTACAGACAATCGCAATAACCGAGGAACTT-----------------------------------------------------------------GAAGCCAAATGTATCGCATGGACT---ATGGGTAATGACCAGGTTGCTA---------------------------------------------------------------TGCGTA-----------------------------------AATTTC-----------CAATGAAAATCACA----GACATCGAAGCATTCAAAGATGCACAACTGATGGCACGTATTGCCGTTGGCAACCTGAGCAACAATATCCCGGCGGACGCGTTCTGGGCTGCGGCGATGCAGACACTTAAAGCAGCTTATGCAGGAGAGAAGA--------------------------------------------------------------------------------------------------------------------------------------------------------------------------------------------------------------AATGACAGT-----------------------------------------------------CTATGTCGTAGAAGG------------------------GCGTAACGAATATGA-----AGACCCCGA-------AGTAT-----------------TGGGTGTGTTCGG---CGCCGAGGAATCGGCGAAGCACTTTGTTGACATGGAACAGGGCACTTACGACTTTTT--------------------------------------------------CTCAGTTAC----------------------------AGAATGGGAGGTACAACAATGAGTGAACAAGGACCAGTAAGCCAACCATTACGGGTAGGCCGTAAAGTCAGTAACACCCCGTTCCCGTCACGCGAGGAACTGATGAAACGCAACAGTTTCCCCGGGCCGGACAAGAACAAGTATCTTAATCGCATGTGGGGAGAGCGTAAA-------------------------------------------------------------------------------------------------------------------------------------------------------------------------------------------------------------------------------------------GAATGACTGACCGCGAATATGAAAAGATGATGGTTGAGGCCGT---------------TAACAGCGGCGTAGACATCGGACACGTGATGCGCGTCCTGAATACTAAAATCGCGGTAGCCGAGCAAATGGTGGAGTCGCTTTATGAGACGCGCCGCGAACTGATTAACCGCTTCAACCTGAACAAAGGTGA-------------CAC----------------------------------------------------------CA-----------------------------------------------ATGCCTAAAATCACAATTGCATCGCTCGAGCGCCGTATTATGGTGCTTGAGTCGGAGAAACAGACGTTAGGCGGGCAACTGTCAATTAACGGTGAGTTTCAACTG---------------------GAGGCGTTTAAAGAGCTACAAGCCATCGCGTCTG-----------------ACATAGAAAATATGATTGGATTGTTGCAATCCGG----------------GGAGTGGGCCGAACACTGCACTAAATCGGCGTTAGGAAAACGGCTTGAGACGGA---------GATTACTGACATGCTG------AGTTGTCTTGTTGAGGCGCCAGATGAGCACGCCTGAGCCGGTAGTTATCGATGGCGTCCTGTGGAAACCTTACTCGGTTAACCACATCGACGCCGATGGGAAGAAGTTCAGTTTCTACATTTTTGCGATTAGCCGTGAGCACGCTGCGTGTGTAGTAGACGATATACGAGAAACGGCGTGGCTTGGCGATGAGATAGTGGGGTGAGAG------------------------------------------------------------------------------------------------------------------------------------------------------------------------------------------------------------------------------------------CATGAGTCTTGAGGTTGTTATAAGTCTGGT-------------TGGTCTTAGTTACTTCATTGGGCTATTGGTCGGTTTTCTGTGGGGTAGATACTAATG---------------------TTCAGCGACATCAACGCAGCAATCGA---AGAAGCAATCT--------------GGCGCCGTTACAACGGCGAGCAACAGCGTCACTTCTGCCTGGTGCAAC-GTGGTAACATG--GTCGCCGTGGTGCAGGACCGCGATAACAAATAT------------------------------------------CCGAATGCGATGTGGACAACGAGGAATTTCTTAGGA-----------------------------------------------------------------------------------------------------------------------------------------------------------------------------------------------TGATTACCAGCATTCCTAACCTGATTAAAGAATATGGCACGATGGCCGAGACATGCCGACAAACCGGCATCAACGAAATGACTATTGCTAAGTACAGCAAAGATGTTAACTGCGATCGCCACGTAATTTTTAACAACCGTCTGATGACGCACGTTAAGACAAGCCCGGTGTTATTCACGCGCCGGGGTATCACTAAAACAGAGCAACGCATTGCTAAAGA------GGAGAGTGGGGAATGA------------------------------------------------------------------------------------------------------------------------------------------------------------------------------------------------------------------------------------------------------------------------------------------------------------------------------------------------------------------------------------------------------------------------------------------------------------------------------------GACTACTAGTCTTTCCGAATTCCTGGGCTATCGCCG-----------TAGCTAACGACCATTACGGCGGCGACGG---------TAAACGAGCGCCACGCCACGGCC---------------------------TATATAACTGAT----------------------------------------------------------------------------------------------------------------------------------------------------------ACAAGCCCTCTACGGAGGGCTTTTCTGTACATCCCGCCCAATCCCCTTATATAATCCCT-TTAGACGCGTAGGGCGCGTCTG---------------------------------------
[truncated: 2,830,043 more chars]
