# Supplementary material for: Completing the BASEL phage collection to unlock hidden diversity for systematic exploration of phage–host interactions
Source: PLoS Biol. 2025 Apr 7;23(4):e3003063. doi: 10.1371/journal.pbio.3003063 (PMC11990801; doi:10.1371/journal.pbio.3003063)
Supplement: S3 Data — (ZIP) [file pbio.3003063.s010.zip › fig6D_treefile.nex]

#NEXUS
begin taxa;
	dimensions ntax=23;
	taxlabels
	Salmonella_phage_Vi_II_E1___major_phage_tail_subunit_CDS___Salmonella_phage_Vi_II_E1___putative_portal_protein_CDS___Salmonella_phage_Vi_II_E1___putative_phage_tail_protein__tape_measure__CDS___Salmonella_phage_Vi_II_E1___hypothetical_phage_protein_CDS[&Description="Concatenation of 4 sequences"]
	Salmonella_phage_ST1___major_tail_protein_CDS___Salmonella_phage_ST1___portal_protein_CDS___Salmonella_phage_ST1___smc_CDS___Salmonella_phage_ST1___prohead_serine_protease_CDS[&Description="Concatenation of 4 sequences"]
	Escherichia_phage_HC6___fibritin_protein_CDS___Escherichia_phage_HC6___portal__connector__protein_CDS___Escherichia_phage_HC6___tail_tape_measure_CDS___Escherichia_phage_HC6___coat_protein_CDS[&Description="Concatenation of 4 sequences"]
	Escherichia_virus_SusanneMuster[&Description="Concatenation of 4 sequences"]
	Escherichia_virus_SandraMuster[&Description="Concatenation of 4 sequences"]
	Escherichia_virus_ClaudiaMuster[&Description="Concatenation of 4 sequences"]
	Escherichia_virus_ChristineMuster[&Description="Concatenation of 4 sequences"]
	Salmonella_phage_IME207___neck_whiskers_protein_CDS___Salmonella_phage_IME207___hypothetical_protein_CDS___Salmonella_phage_BS5___tail_length_tape_measure_protein_1_CDS___Salmonella_phage_IME207___coat_protein_CDS[&Description="Concatenation of 4 sequences"]
	Salmonella_phage_Pu29___major_tail_subunit_CDS___Salmonella_phage_Pu29___portal_protein_CDS___Salmonella_phage_LPST10___tail_length_tape_measure_protein_1_CDS___Salmonella_phage_Pu29___hypothetical_protein_CDS[&Description="Concatenation of 4 sequences"]
	Salmonella_phage_STGO_35_1___tail_tube_protein_CDS___Salmonella_phage_STGO_35_1___capsid_protein_CDS___Salmonella_phage_SB28___tail_tape_measure_protein_CDS___Salmonella_phage_STGO_35_1___capsid_protein_CDS[&Description="Concatenation of 4 sequences"]
	Salmonella_phage_LPST10___neck_whiskers_protein_CDS___Salmonella_phage_LPST10___hypothetical_protein_CDS___Salmonella_phage_IME207___tape_measure_protein_CDS___Salmonella_phage_LPST10___hypothetical_protein_CDS[&Description="Concatenation of 4 sequences"]
	Salmonella_phage_Akira___neck_whiskers_protein_CDS___Salmonella_phage_Akira___hypothetical_protein_CDS___Salmonella_phage_Akira___tail_tape_measure_protein_CDS___Salmonella_phage_Akira___hypothetical_protein_CDS[&Description="Concatenation of 4 sequences"]
	Escherichia_phage_C1___neck_whiskers_protein_CDS___Escherichia_phage_C1___hypothetical_protein_CDS___Escherichia_phage_C1___putative_tail_protein_CDS___Escherichia_phage_C1___hypothetical_protein_CDS[&Description="Concatenation of 4 sequences"]
	'Shigella_phage_DS8___penicillin_binding_protein_C_terminus_family_protein_CDS___Shigella_phage_DS8___hypothetical_protein_CDS___Shigella_phage_DS8___RecF/RecN/SMC_N_terminal_domain_protein_CDS___Shigella_phage_DS8___hypothetical_protein_CDS'[&Description="Concatenation of 4 sequences"]
	Salmonella_phage_BS5___neck_whiskers_protein_CDS___Salmonella_phage_BS5___portal__connector__protein_CDS___Salmonella_phage_STGO_35_1___tail_tape_measure_CDS___Salmonella_phage_BS5___hypothetical_protein_CDS[&Description="Concatenation of 4 sequences"]
	Shigella_phage_Sf11_SMD_2017___gp24_CDS___Shigella_phage_Sf11_SMD_2017___hypothetical_protein_CDS___Shigella_phage_Sf11_SMD_2017___tail_tape_measure_protein_CDS___Shigella_phage_Sf11_SMD_2017___hypothetical_protein_CDS[&Description="Concatenation of 4 sequences"]
	Salmonella_virus_VSt472___neck_whiskers_protein_CDS___Salmonella_virus_VSt472___hypothetical_protein_CDS___Salmonella_virus_VSt472___tail_tape_measure_protein_CDS___Salmonella_virus_VSt472___hypothetical_protein_CDS[&Description="Concatenation of 4 sequences"]
	Escherichia_virus_TanjaMuster[&Description="Concatenation of 4 sequences"]
	Salmonella_virus_KFS_SE2___hypothetical_protein_CDS___Salmonella_virus_KFS_SE2___hypothetical_protein_CDS___Salmonella_virus_KFS_SE2___hypothetical_protein_CDS___Salmonella_virus_KFS_SE2___hypothetical_protein_CDS[&Description="Concatenation of 4 sequences"]
	Salmonella_phage_Skate___tail_tube_protein_CDS___Salmonella_phage_Skate___portal_protein_CDS___Salmonella_phage_Pu29___tail_length_tape_measure_protein_1_CDS___Salmonella_phage_Skate___hypothetical_protein_CDS[&Description="Concatenation of 4 sequences"]
	Salmonella_phage_SB28___fibritin_protein_CDS___Salmonella_phage_SB28___portal__connector__protein_CDS___Salmonella_phage_Skate___tape_measure_protein_CDS___Salmonella_phage_SB28___coat_protein_CDS[&Description="Concatenation of 4 sequences"]
	Vibrio_phage_pYD38_A___major_tail_subunit_CDS___Vibrio_phage_pYD38_A___hypothetical_protein_CDS___Vibrio_phage_pYD38_A___tail_length_tape_measure_protein_CDS___Vibrio_phage_pYD38_A___hypothetical_protein_CDS[&Description="Concatenation of 4 sequences"]
	Klebsiella_phage_YX3973___major_tail_subunit_CDS___Klebsiella_phage_YX3973___hypothetical_protein_CDS___Klebsiella_phage_YX3973___tail_length_tape_measure_protein_CDS___Klebsiella_phage_YX3973___hypothetical_protein_CDS[&Description="Concatenation of 4 sequences"]
;
end;

begin characters;
	dimensions nchar=7466;
	format datatype=dna missing=? gap=-;
	matrix
	Salmonella_phage_Vi_II_E1___major_phage_tail_subunit_CDS___Salmonella_phage_Vi_II_E1___putative_portal_protein_CDS___Salmonella_phage_Vi_II_E1___putative_phage_tail_protein__tape_measure__CDS___Salmonella_phage_Vi_II_E1___hypothetical_phage_protein_CDS	ATGGCTATTTGTGCAAATGAAAAGGGCGTTCTGGTCGGTCGTATGACACGGCTGTTCCTTGCTGAGGGGTGTGGCGACGCAGTTCCGAAAGCAGAAGACTGGAAGTATTTAGGCTCAACCACCAGTAAGGGTGTTGACTACTCACCGCAGACAACCACATCGGAAGCGGATACTGCTGGCGGTTTTGTTTCCACTCTCGTTACCAGTTCTGATATGACCATCAGCGCAGAGGTTGAAATCCGCAAGAATGACCCGAGCGATGAGTTTGGCTTCCATCGTCTGGTTGAGATTTACACCACTGAACTGAAGGCTCGTCGCCAGCCTTCCTTGTGGGTACGTCAGGTGACTGGTGCGACTATCGTGACCGCGTACTGCAACATCACCAGCATCAGCTACGAAGGTGGCACGAACGACATCGTTACTGGCAGCCTTGAGTTCAAGGTTTACGATTCTGACAGCGTCACCGTCGAAAGCCTTGAGCCTTTGAAGTTCACTACTGACCTAAACTCAACC------------GCCGCCAACACGATCGATACTTTAACTGTTGCTGTTGAGGGTGGCGTCTCTCCTTACACCTACGTGTGGCGCAAAGATGGCGCTGTGCTTAGCGGTAAGTCAGAGGCAACACTGGCAAGCCCGAA---------------AGCTGGGGTGTATACCGTCACGGTCACGGATTCATCTACTGACCCTGAAATTATTATCAGTAAAGCGTGCACTGTGTCCTGA---------ATGTCAAAAATTGATGCACTAAACGCTTATATACGCGACCGCGTGGCGAGCAATAACAGGGCTATTCAGCAACAACGGCTTTGTGTTGGCGGGAAGAATCTAGACCAGAAGCACGATCGTCTCTGGGCGGAGTGTGGATACCCGCAGGAAATCACCGCCGAGATGTTTCGCTATGCCTACGAGCGACACCCGGCAGCCGCCGCCGGCATTAACCGCATTATCAATAAATGCTGGCAGAAATACCCAGAAGTAGTTGAAGATGGCGAGGATGACAAGAACTCAACGCCGTGGGAGTTGTCCATCAACAACATGATGAAGCGCGCATACCCATTCATCAAAGAGGCTGACAAGCGCAACGCCATCAACCGATATTCTGCCGTCATCCTGCAAGTCCGTGATGGTCGCCAGTGGAGCGAGCCGGTAGACGTCACCAAAACCCGCCGCATTAAAGATAAATCCATTGTTCGCTTTATTCCGGTATGGGAAGAGCAACTCCGCGTTAGTGCGTGGAATAACGACGAAACCAGCGAAGACTATGGCATGCCTGAGATGTACGAGTATCAGGAAAGCGCCGTGGAGGACTTTGACAGCGATGGCAAACCTGAACGTTCCGTGCAGATTCACCCTGATCGCATCATTATTCTGGCTGAGGGTGGTTTTGATGGCAGTATGTTTAGCGGCATCCCGATGCTACGTGCTGGCTACAACAGCCTTATCGATATGGCTAAAGTTTCCGGTAGCTCTGCGGAAGGCTTCCTGAAGAATGCAAGCCGTCAACTAGCCGTTAACTACACGAAGGATAACGTAACACCAGCAAGCCTTGCGCAGTCGATGGGTGTCGATATCGAAGAGCTTACCGACATCATGAATGAGAACATTGAGGCGCTGAACTCAGGGATTGACGCAGCTATGTTCACGATGGGGGCGGACGCAAAGGTTCTCGCTGTAACACCCGCCGACCCGAAACCAACATGGGAAGTTGCTGCCAACCAGTTCGCTGCGTCAATGGCGCTTCCATTCACAGTCATTTTTGGGCAGCAAACCGGACGCCTTGCAAGCGATGAAGACAAGATGCAGGAGGCGATGACCGCCAAGCAACGTCGCGAAACATGGGTGGATTATGTTATCTCAATGTTCGTTGAGCGCATGATTCAGTTCGGCATTGTCGATAAAGCCCCGGCAAATGGCTACAAGGTTAAGTGGGACGACCTGCTGGCTCCATCTGAGCTGGATAAAGCTGAGTTGCTGACTAAACTCGCCACTGCCAATAAGTCGTTCTTTGACGCTGGCCAATCTGCGTTGCTGACCGTCGATGAGGCTCGCGGCATGGTTGGCATGGAGCCGATTG------AACTCGATGAGAGCTATCGCGAAGACA---------------CACCGCCGGAAGATGAA---------------AATGAAGATACTCCGGTTTAAATGGCTGAAGAAGTCGGCGGAA---TTGTCTACGAAGTCGGGATGGATGTATCCGGGCTTAAAGCTGGCACAAGCTCAGCGGAATCAGAATTATCAAAATTTGACTCTGCTGTAAGTGGCTCAATAAAGAATCTAAATAAACTTGATGGTCAGGCTGACTCAACTGGCAAGGCATTCTCTTCTCTTGTCTCCGTGGTTAAAAGCATTGATGCCACACTCAGCAAGATGGCTGCCTCCAGTGACGGTGCGACAAGTGCTGTCAAATCAACATCACAATCTGCTGAGTCAGCGAATCAGGTTATCGACGCGCTAAACCAGCAACTGGCTATGATGCAACAACAGCAGCAGCAAGCCGCTGTGTCTACTGGCAGACTGGAAACCTCAATTAATGCCGTTACGACTGCTATTCGTGAACTTGGTACA-----------TCTA---CTGGCGGCGCTGGCGCAAGCATATCTGGCACAGAAAGATTAATTGAAAGCCTCGGTAATCAGGTTGCCATTCTTGAAGAACA---------------AATGGAGAACGGCGCTAGAAGTGCGGCAATTCTTGCGGCGCAACTCAGAGCTGGAGATGGCGCAACTGACGCGCAAAAGGCCAAGATTGCTGAACTGACTGGTCGCCTATATGACATGAAGAATGGCACAGAGTCGGCTGGCAAATCCACAAACGGTTTCAGGAACGCGCTACAGCAGGGTGGCTATCAGGTTCAGGACTTTATTGTTCAGGTTCAGGGAGGCCAGTCCGCGCTTGTTGCGTTCAGCCAACAGGGTTCACAGCTAGCATCAGTATTCAGTCCAGTAGCTGGCGCAGTATTGACAATTGCGACAGTTATCGCTGGCTCACTGATGGCCT------------------CGCTGAGTAACGGCAAAAATGCCATTGATGCCATGAAGGATGCCATTTCTGCAATGGATCAGGTTATCAGTGTTTCAAGTAATGGTGTGGCGGCATACTCAGATAAGTTTGCAGCACTGGCAAAA--------------------------------------------------------------------------------------------------------------------------------------------------------GCCAACACAACCGTTGCAACACTGATGCGCCAGCAAGCGCAACTTGA------------------------------------ACTGTCTGCTGCGCTATCTAAAGTATCAAAGGAAATATCAAAAGCATCCGGTGAATTCGTCA---------------------CCTTTGGTGATCGTCTTTTTGCTTCATTTTCAGGAGCTAATGTCAGCATCAAATCATTTAATGATTACCTG------TCCACGCTGAATATCACCACAAA------------------TGATTTCGGTGAAGCGATGAAGCAGGCCGCATCTGCTGGG------------------CTTGCTGGGCAATCAACGATGAACAGCA------------------------TGATTGCCACCGTTGGCGCTCTTGCGAGTCGATTTGACATGACCGACCAGCAGGCTTTCG----------------------AATTCGCCAAGCAGCTTTCTGAAATCGCCAAAAACCCAAGCAATGAAAAACTCAATGAACTGATTGTCACACTGCAAAAAGTTGGTGAAGGCCAGTCATC------------------TGGCGCACAAAAGGCAAGA---------------------------GAGTATGCTGCTCGCTTGCTGGAAATCGCCACCACCACAACCGATGCAACCATGAGGCTGAAGGCGCTTAAGGGGATGACTGACTCCTTAATGTCAAGTCAGGATAAGGCGCTAAAAGCT----------------------------GCTCGCCAGGCATTATTTATTGAGAAGCAAACTGGCGATG-AGAAGCTAAAAGCTATGGCGTGGCGTGATGCGGAGGCTCAGGGTCTA--------------------------------AAAGAAAACACTGCCGCATT---------------------------------------------------------------------------------------------------------CCGTAAATACTA----TAACGTTCGTCTTGAAACGTA------------------------------------------------------------------------------------------TCGCCAGCAGGAAAAAAATGCACAGGCGGCAAGGGATGA-----------------------------------------------------------------------------------GCGAAATGCAAACAAAAAGCTAA---------------------------AAA---CTGAATTAAATCAA-------------------------------------------------CAGGAAAACATCCAACAGAAATTAAATAAACTGCGGCAGGAGGCTCTACTTGCTGGTCAGGCGGAATCCACAAAAGAACTATCCCGCGAGCAAGCCATCCTCAACGCTCAGCAATCGCTTGGCAAGGCCGCCACTCAGGAGCAGATAAAACTTGCTGGCGAGTACGCTGCGAAGATTTGGGATCAGAAAAATGCACTGAAGGAACAGGCTTCTGCAGAGAAAGAAAGGCAGCGTGTAGAAAAATCATATCATGGGTTGCGCGCCATTGCGTCACCAACAACTGGCATTGATAGTGAATACCAGCAACGCATGGCTGACCTTGATGCCTACGCAGCGGCGTATCCGCAGAAAATCACGGAGATTGAGCAGACTCGCGCAGCAATTGAAGCACAATATCGCCAGCAGAGAATGGACGCCATGTGGGCTGAATGGCAGCAACAAAGCCTCGGTGCGCAACTGTTCGGCACCGCTCTTGATTCAGCAATGAGCACAGCATCAAACAGCATCACCGGATTGCTGACAGGGACAATGAGCGTTCAGGATGCCATGCGCAGTCTCGGCTCTACGGTGCTGAACTCTCTGGTAAACAGCTTCGTTGAAATGGGTGTGCAGTGGGTTAAATCTGCTGTTATGGGGCAGACCGCACAGGTTGCGGCTACGGCAACCACAACAGC---GGCGCAAACGGCAGGGCTGGCAACCACAACGGCAGCATCCACGGCGGCGGCAGCCACCACCACGGCAGCATGGACTCCTGCAGCAATCGTAGCATCAATCGGCTCATTCGGCGGGGCGGCTGCAATTGGGGTAGGTGCCGTTCTCGGAGCGCTGGCGATGGGTATTACTGGCAAGCGTAAAAATGGTGGCCCTGTTAGTGCCGGAAGTATGTACGAAGTGGGCGAAAACGGCTTACCTGAAATATTCCAGGCGTCCAACGGTCGCCAGTATATGATTCCAGGTAACGATGGCTCAGTTATCAGCAATAAGGATATTTCCGGTGGAGGTGGCGGGGTTGTGGTTTATAATAACGTGATAAATAAC---AGTTCTGCTCAGGTTAGCAGT-------AGTGCCAGAGATAATGGTGACGGCAGCGTGACAATTGAGACGATTGTGAGCGACATAGAAAACAATGGACCCATAGGACAAAGCATTGGTAGAAACTATAACGCAAACCGGAGAGCAACCGAATGATTGCACTGGCTACCGCCTCATGGTGCTATATCTCCCTGTGTTATAATTCGACCACAAACTAACCGTGGAGAGTTAACCATGATTGTCAAGATTGGCGACAAGTGGGTGGTCAAGTCGAAAGACGGCTCGCAGCAATTTGGCGAATACGACACAGAAGAAGCCGCCAAAAAACGCCTTGCAGAAGTGGAAGCGTTCAAGCACATGAATAATAAATTGCAGGTTAACGTCCTGACGACCATCAATTCAGCCAGCAACATCAGTGAGCAGATCATTGATGGCGACCCGCACTACGTGATCAAAAACGTCGTGCCAGTGGTTGACGATGTCGTGATGAACAATGGCCTGTATCCGGGTGAGGAAATCCGCAAGAGCTATCACGGCCTTGATGGCAAGCCTGCACCATACAATCACCCGATGATTGATGGTAAATACGTCTCCGCAAGCATGACGCGCGCCGCTAACCAGTTCAGTGTTGGCGCATGGATTGAAAACTCATCCCATGACGGCAGCAAGGCGCTTGTTGACCTAAAGGTAAACAAAGTCATTGCTGAATGTTCGGAGAAAGGTCAGGAACTGCTCGGTCGCATTGAGGAACTGATGAACTCCGCAGCAGGCGCCGAGCCAATCCACGTATCCACTGGCTTATTGCTCAACCGCGAAGCTGCAGAAGGCACAAGCAAAGGCAAGAAATACACATGGATTGCGCGCAACATGGAATGGGACCATCTCGCCATCCTGCCGCCGGGAGTGCCGGGAGCCGGAACGCCAGAAGATGGTGTTGGCATCTTTGCCACTAATGGCGAGCAAATTGAGCGAATCACCGTAAACCTTGAGGATTCAACTGTGCCAGACAAAAGCGCTAACAAGATTAATTATAAATCGTGGCTGCATAAGGCCATCAACTACATCACCAATAAATCAGACTTGTCGTTTGAGAATATTAGCGAACAGATTCGCCAGATTCTGAAAGCTGAAGTCGGTGAGGATGCGTGGCCTTATATCGTGGCTGTATACAACGATCGCGTCGGGTTCGAAATCAAAGGCCAGATCTTCCAGCAGTTCTACATCGTTGAAGATGATGTGGTAAAATTGGTCGGTGAGCGGGTCAAGGCTGTTTATAAGACTGAACTTGAGCCGGTAAAATCAACTGAAGGGGAAATCTCAATGACGAACGAGGAATTACAGGCGGTACTCGCTGAAGCCCTCAAGCCGGTTCAGGAATCGTTGACAGCTGTCAACCAGAAGCTGACCGACATCGAAGCTGAAAACGTTAAGCTGAAAGAGCAATTGCAGGCGAATACCGAGCAGGAAGAAACCGCGATGCGTGCTGCTATCATCGCTGAACTGAAACTGCCGGAATCCGCTGTGAATGCACTGAAAGGCGAAGCACTGCGTGAAACCTATGCGCTGACCAGTAAACCTGCTGCGCTGAAAGGTGGCTTCCAGCCGAACCACGCTGATGACGATTTTGATATGGAGGCACCTGAATAA
	Salmonella_phage_ST1___major_tail_protein_CDS___Salmonella_phage_ST1___portal_protein_CDS___Salmonella_phage_ST1___smc_CDS___Salmonella_phage_ST1___prohead_serine_protease_CDS	ATGGCTATTTGTGCAAATGATAAAGGCGTTCTGGTCGGTCGCATGACCCGACTGTTCCTTGCTGAAGGCTGCGGCGACGCAGTTCCGGAGGCAGGAGACTGGAAGTATTTAGGCTCAACCACCAGTAAAGGCGTGGACTACTCGCCGCAGACCACCACGTCGGAAGCGGATACTGCTGGCGGTTTTGTTTCCACTCTCGTTACCAGTTCTGATATGACCATCAGTGCAGAGGTAGAAATCCGCAAGAATGACCCGAGTGATGAGTTTGGCTTTCACCGACTGGTTGAGATTTACGCCACTGAACTGAAAGCGCGTCGCCAGCCTTCTTTGTGGGTGCGCGAGGTGACTGGTGCTACTATCGTTACTGCGTATTGCAACATTACCAGCATCAGTTACGAAGGTGGCACTAACGACATCGTGACCGGCAGTCTTGAGTTCAAGGTTTACGATTCTAATAGCGTTACTGTAGAAAGCCTTGAGCCTCTGAAGTTCACTACCGACCTGAAATCAA---------------CCGGCACGGCCGGAAGCCCGTTAACCGTTGCTGTTGAAGGTGGCGTTGCTCCTTACACTTATGTATGGCGCAAAGATGGCGCAGTTGTTGGTGGTGAGTCTGGCGCATCTCTGGCAAGCCCTAC---------------CGCTGGCGTGTATACCGTCACGGTAACTGATTCATCTACCGACCCGGAAATTATCATCAGCACGGCGTGCACGGTATCCTGA---------ATGTCAAAAATTGATGCACTAAACGCTTATATACGCGACCGCGTAGCGAACAATAACCGGGCGATCCAGCAGCAACGGCTTTGCGCTGGCGGGAAGAATCTGGACCAGAAGCGAGAGTTCATGTGGAAGGAACTTGGCTACCCGCAGGAAATCACCGCCGAGATGTTCCGCTATGCCTATGAGCGACACCCAGCCGCCGCCGCTGGAATTAACCGCATTATTAATAAATGTTGGCAGAAATACCCTGAAGTTGTCGAATATGGCGAGGATGACAAGAACTCAACGACATGGGAGCTGTCCATCAACGACATGATGAAGCGCGCCTACCCGTTCATCAAGGAGGCTGATAAGCGCAACGCCATCAACCGCTATTCCGCTGTTATCCTGCAAATCCGTGACGGCAAACAGTGGAGTGAGCCTGTAGACATTACAAAAACCCGCCGCATTAAAGATAAATCCATCGCTCGCTTTATTCCGGTATGGGAAGAGCAGCTACGCGTTAGCGCATGGAATAACGACGAAACCAGCGAAGACTACGGAATGCCTGAGATGTACGAATATCAGGAAAGCGCCGTGGAGGACTTCGATAGCGATGGCAAGCCTGAGCGTTCCGTGCAGATTCACCCTGACCGCATCATCATTCTGGCTGAGGGTAGTTTTGACGGCAGTATGTTCAGTGGCATCCCGATGTTGCGTGCTGGCTACAATAGCCTTATCGACATGGCTAAGGTTTCAGGTAGTTCAGCAGAAGGATTCCTGAAGAATGCCAGCCGTCAACTGGCTGTTAACTACACGAAGGACAACGTAACGCCAGCAAGCCTTGCGCAGTCTATGGGTGTCGATATTGAAGAACTCACTGACATCATGAATGAGAACATCGAAGCGCTAAACTCAGGCATCGACGCAGCTATGTTCACAATGGGGGCGGATGCAAAGGTGCTTGCCGTAACGCCAGCCGACCCGAAACCAACATGGGAAGTGGCTGCCAACCAGTTCGCTGCATCAATGGTGCTTCCGTTCACCGTCATTTTTGGTCAGCAAACCGGACGCCTTGCGAGTGATGAGGACAAGATGCAGGAGGCGATGACAGCCAAGCAGCGCCGCGAAACGTGGGTTGATTATGTCATCTCAATGTTCGTTGAGCGCATGATTCAGTTCGGCATTGTCGATAAAGCACCGGCAAATGGCTACAAGGTTAAGTGGGATGATCTGCTTGCCCCATCAGAGCTGGATAAAGCTGAATTGCTGTCCAAGCTCGCCACTGCGAACAAGTCCTTCTTTGATGCTGGTCAATCTGCACTGCTGACCGTCGATGAAGCTCGCGGCATGGTTGGCATGGAGCCAATTG------AACTTGACGAAAGCTATCGCGAAGACA---------------CACCGCCGGAAGATGAA---------------AATGAAGATACTCCGGTTTAAATGGCTGAAGAAGTCGGCGGAA---TTGTCTATGAAGTCGGGATGGATGTTAAAGGCCTGAAGGCTGGCGCGACAACAGCCAATAAGACTTTAGATGACCTTGAATCATCAACCAACAAAACCACAAGCGCCCTTGGCAAGCTGGATAAAAACGCCAGAAATGCTGGCAGCGGAATGAAAAATGCTGGCGGCGCAGCTTCAGGGCTAAAAACGCAGATGACGGCTCTTGCTGGC---------------GCAATATCCGTGTCACTGATTATCGAATGGGGAAAGCGATTCCTTGATGTTGCCGATAACATGACACAACTTCAGGCAAGGAT---------------------------------TGCTCGCTTGTCAACTGATGCGAAAACCGCGAACGAAACATTCAGTACACTGGCAAAT-----------ATCG---CCTCGACCACTGGCGCAAGTCTCAGCGACACCA----------CGAAGCTGTGGGAAACATTGACGTCATCACTGAAA--------------------------------------------------------------------------------GAGGCTGGCGCGACAAATGCGCAGGTTCTTAACCTTACTGACACTCTGCA-------AAAGATAGGAC-GAATCGGC-GGGTCATCAACAGAAGAAATGGCGAACGCCCTGCGTCAGTTCGGTCAGTCAATTGCTTCTGGCACAATCCGCGCCGAAGAATTTAACTCCATCCTTGAACAGATGCCTGAACTTGCGCGCCAGATTGCAGCTGGACTTGGCATTTCAATGGGCGAACTTC------GCGCCAGAATGCTTGACGGAAAGCTGACGGCA---------------------------------GAAGATGCACTGAATGCCATTCAGGA-----------------------------------------------------------------------------------------------------------------------------------------------------------------------------------------------------------------------------------------------CAGGACAAGCATCG---------------------------------------------------------------------TCAATGCTGAGTTTGAAAAACTTCCTCGCACAATGGATCAGGC------------------------------------------CGTTGGATCTCTTGAGGTTTCATTCTCCAAACTTGTGGTTGCCGTTAA------------------------------------------------------------------------------------------------------------------------------------------------------------------------------------TGATGCTACTGGCGCATCAAAAACAGCAGTAGAGATTATCGACCAGCTGGCA----------------------------------AAATACATTGATTTCCTCGGAGACAAATCAA------CCAGCACAAGCGACAAGATTCTATCTCTCGCCACTGTTATCTCGAAGTTAAACCC------------------TGGCGCATGG---------------------------------------------------------------------------------GCGCATATGGGAGTCGATGCGCTTTTTGGTGATGACGATATTGAAAAGCAAAAACAATATAACG----------------------------------------ATCAAGTCGAGCGATTCGTTAAGGCGTCAAAAGAAGGTT-ACGAGCAGACAAAGAAACAG---------GCTGAAGCGACAA------------------------------------------------------------------------------------------------------------------------------------------------------------------------------------------------------------------------------------------------------------------------------------------------------AACACCTGAAGATTGCACAAGCACCAACCAAGGA-----------------------------------------------------------------------------------CAAAAAAGGCAAAGGAAAGGGCA---------------------------AAAGCGCCGAAGAACGACAA-------------------------------------------------GCTGAGTCAGTGGCTGAAAAGCTGGAGAAATTACGCCAGCAAACCATGCTTA------ATGCCACATCTACCAGCGAACTCTCCCGCGATCAAGCCATCCTCAACGCGCAGCAATCGCTTGGCAAGGCTGCCACTCAGGAACAAATAAAACTGGCTGGCGAGTACGCTGCGAAGATTTGGGACCAGAGAAACGCGCTGAAGGAGCAGGCAGCAGCTGAGAAAGAAAAGCAGCGCGTAGAAAAATCATATCAGGGGTTGCGCGCCATTGCGTCACCAACATCTGGCATTGATAGTGAATACCAGCAACGCATGGCTGACCTTGACGCCTACGCCGCAGCATATCCACAAAAAATCACGGAGATTGAGCAGACTCGCGCAGCAATTGAGGCACAGTACCGCCAGCAGAGAATGGACGCCATGTGGGCTGAATGGCAGCAGCAAAGCCTCGGGGCGCAATTGTTCGGCACGGCGCTTGATTCAGCGATGAGTACAGCATCAAACAGCATCACTGGATTGCTCACAGGCACAATGAGCGTTCAGGATGCAATGCGCAGCCTCGGCTCTACGGTGCTGAATTCTCTGGTAAACAGCTTTGTTGAAATGGGCGTTCAGTGGGTTAAATCCGCCGTTATGGGGCAGACTGCGCAGGTTGCGGCAACAGCTACCACCACAGC---GGCGCAAACGGCAGGACTGGCAACAACAACAGCAGCATCAACTGCAGCGGCAGCAACCACTACCGCAGCATGGACTCCAGCGGCAATCGTAGCATCAATCGGTTCATTCGGCGGGGCGGCTGCAATTGGTGTAGGTGCTGTTCTCGGGGCACTGGCAATGGGTATCGCTGGCAAGCGAAAAAATGGCGGCTCAGTTAGCGCCGGAAGTATGTACGAAGTGGGCGAAAATGGCTTGCCTGAAATATTCCAGGCGTCCAACGGTCGCCAGTATATGATTCCCGGCAACGATGGCTCAGTTATCAGCAACAAAGACATTACCGGAAGTGGCAGTGGCGTTGTGGTTTATAATAACGTGATAAATAAC---AGCTCTGCTCAGGTTAGCAGC-------AGTGCCAGAGATAATGGTGATGGCAGTGTGACGATTGAGACTATCGTTAGTGATATCGAAAACAACGGCCCTATCGGGCAAAGCATTGGAAGAAACTACTCAGCAAGCCGGAGGGCAACTGAATAA------------------------------------------------------------------------------ATGATTGTCAAGATTGGCGATAAGTGGGTGGTCAAGTCGAAAGACGGCTCACAGCAATTTGGCGAATACGATACAGAAGAAGCAGCCAAAAAACGCCTCGCAGAAGTGGAAGCGTTCAAGCACATGAATAATAAATTGCAGGTTAACGTCCTGACAACTATCAATTCCGCCAGCAATATCAGTGAGCAAATTATTGATGGCGACCCTCACTACGTGATTAAAAACGTCGTGCCAGTGGTTGATGATGTGGTGATGAACAATGGTCTGTATCCGGGAGAGGAAATTCGCAAGAGCTATCACGGTCTTGATGGTAAGCCTGCGCCATACAATCACCCAATGATTGACGGCAAATACGTCTCCGCAAGCATGACGCGCGCCGCTAATCAGTTCAGCGTTGGTGCATGGATTGAAAACTCATCTCATGACGGCAGTAAGGCGCTGGTTGACCTGAAGGTGAACAAAGTTATCGCTGAACGCTCAGAGAAAGGTCAGGAGTTGCTTGGTCGAATTGAGGCACTGATGAAATCAGCTGAAGACGCTGAACCAATTCACGTATCCACTGGCTTATTGCTCAACCGCGAAGCTGCGGAAGGCACAAGCAAGGGTAAAAAATACACATGGATTGCACGCAACATGGAGTGGGACCATCTCGCCATCCTGCCACCGGGAGTGCCGGGAGCCGGAACGCCAGAAGACGGCGTTGGCATCTTTGCCACCAATGGCGAGCAGATTGAGCGGATCACCGTAAACCTTGAGGATTCAACCGTGCCAGACGAAAGCGCCAACAAGATTAATTATAAATCTTGGTTACATAAGGCTATCAACTACATCACCAACAAATCAGACCTGTCGTTTGAGAACATCAGCGAGCAGATTCGCCAGATTCTGAAAGCTGAAGTTGGCGAGGATGTGTGGCCTTATATCGTGGCTGTGTACAACGACCGCGTCGGTTTTGAAATCAAAGGCCAGACTTTCCAGCAGTTCTACATCGTTGAAGATGATGTGGTAAAATTGGTCGGTGAGCGGGTCAAGGCTGTTTATAAGACTGAACTTGAGCCGGTAAAATCAACTGAAGGGGAAATCTCAATGACTAACGAGGAATTACAGGCGGCATTCGCTGAAGCCCTCAAGCCGGTTCAGGAATCGTTGACAGCTGTCAACCAGAAGCTGACCGACATCGAAGCTGAAAACGTTAAGCTGAAAGAGCAATTGCAGGCGAATACTGAGCAGGAAGAAACCGCGATGCGTGCTGCTATCATCGCTGAGCTGAAACTGCCGGAATCTGCTGTGAATGCACTGAAAGGCGAAGCACTGCGTGAAACCTATGCGCTGACCAGTAAACCTGCCGCGCTGAAGGGTGGCTTCCAGCCGAACCACGCCGATGACGATTTTGATATGGAGGCACCTGAATAA
	Escherichia_phage_HC6___fibritin_protein_CDS___Escherichia_phage_HC6___portal__connector__protein_CDS___Escherichia_phage_HC6___tail_tape_measure_CDS___Escherichia_phage_HC6___coat_protein_CDS	ATGGCTATTTGTGCAAATGATAAAGGCGTTCTGGTCGGTCGCATGACCCGACTGTTCCTTGCTGAAGGGTGCGGCGACGCAGTTCCGGATGCAGGCGACTGGAAGTATTTAGGCTCAACCACCAGTAAAGGCGTTGACTACTCGCCGCAGACCACTACGTCGGAAGCGGATACCGCTGGCGGCTTTGTTTCTACTCTCGTTACCAGCTCTGATATGACCATCAGTGCAGAGGTAGAAATCCGCAAGAATGACCCGAGCGATGAGTTTGGTTTTCATCGTCTGGTTGAGATTTACGCCACCGAACTGAAAGCGCGTCGTCAGCCTTCTTTGTGGGTACGTGAGGTAACTGGTGCAACTATCGTTACCGCGTACTGCAACATCACCAGCATCAGTTATGAAGGCGGCACCAACGACATCGTAACTGGCGGCCTTGAGTTCAAGGTTTACGATTCTGACAGCGTTACCGTCGAAAGCCTTGAGCCACTGAAGTTCACCACCGACCTGCAATCAA---------------CTGGCAGCACTGGCAGCCCGTTAACTGTTGCTGTTGAAGGTGGCGTCGCTCCTTACACCTACGTGTGGCGCAAAGATGGCGCGGTTGTTGGCGGCGAATCTGGCGCATCACTGGCAAGCCCAAC---------------TGCTGGCGTGTATACCGTTACGGTAACTGATTCATCTACTGACCCGGAAATTATTATCAGCACGGCGTGCACCGTATCCTGA---------ATGTCAAAAATTGATGCACTAAACGCTTATATACGCGACCGCGTAGCGAACAATAACCGGGCGATCCAGCAGCAACGGCTTTGCGCTGGCGGGAAGAATCTGGACCAGAAGCGAGAGTTCATGTGGAAGGAACTTGGCTACCCGCAGGAAATCACCGCCGAGATGTTCCGCTATGCCTATGAGCGACACCCAGCCGCCGCCGCTGGAATTAACCGCATTATTAATAAATGTTGGCAGAAATACCCTGAAGTTGTCGAAGATGGCGAGGATGACAAGAACTCAACGACATGGGAGCTGTCCATCAACGACATGATGAAGCGCGCCTACCCGTTCATCAAGGAGGCTGATAAGCGCAACGCCATCAACCGCTATTCCGCTGTTATCCTGCAAATCCGTGACGGCAAACAGTGGAGTGAGCCTGTAGACATTACAAAAACCCGCCGCATTAAAGATAAATCCATCGCTCGCTTTATTCCGGTATGGGAAGAGCAGCTACGCGTTAGCGCATGGAATAACGACGAAACCAGCGAAGACTACGGAATGCCTGAGATGTACGAATATCAGGAAAGCGCCGTGGAGGACTTCGATAGCGATGGCAAGCCTGAGCGTTCCGTGCAGATTCACCCTGACCGCATCATCATTCTGGCTGAGGGTAGTTTTGACGGCAGTATGTTCAGTGGCATCCCGATGTTGCGTGCTGGCTACAATAGCCTTATCGACATGGCTAAGGTTTCAGGTAGTTCAGCAGAAGGATTCCTGAAGAATGCCAGCCGTCAACTGGCTGTTAACTACACGAAGGACAACGTAACGCCAGCAAGCCTTGCGCAGTCTATGGGTGTCGATATTGAAGAACTCACTGACATCATGAATGAGAACATCGAAGCGCTAAACTCAGGCATCGACGCAGCTATGTTCACAATGGGGGCGGATGCAAAGGTGCTTGCCGTAACGCCAGCCGACCCGAAACCAACATGGGAAGTGGCTGCCAACCAGTTCGCTGCATCAATGGCGCTTCCGTTCACCGTCATTTTTGGTCAGCAAACCGGACGCCTTGCGAGTGATGAGGACAAGATGCAGGAGGCGATGACAGCCAAGCAGCGCCGCGAAACGTGGGTTGATTATGTCATCTCAATGTTCGTTGAGCGCATGATTCAGTTCGGCATTGTCGATAAAGCACCGGCAAATGGCTACAAGGTTAAGTGGGATGATCTGCTTGCCCCATCAGAGCTGGATAAAGCTGAATTGCTGTCCAAGCTCGCCACTGCGAACAAGTCCTTCTTTGATGCTGGTCAATCTGCACTGCTGACCGTCGATGAAGCTCGCGGCATGGTTGGCATGGAGCCAATTG------AACTTGACGAAAGCTATCGCGAAGACA---------------CACCGCCGGAAGATGAA---------------AATGAAGATACTCCGGTTTAAATGGCTGAAGAAGTCGGCGGAA---TTGTCTATGAAGTCGGGATGGATGTTAAAGGCCTGAAGGCTGGCGCGACAACAGCCAATAAGACTTTAGATGACCTTGAATCATCAACCAACAAAACCACAAGCGCCCTTGGCAAGCTGGATAAAAACGCCAGAAATGCTGGCAGCGGAATGAAAAATGCTGGCGGCGCAGCTTCAGGGCTAAAAACGCGGATGACGGCTCTTGCTGGC---------------GCAATATCCGTGTCACTGATTATCGAATGGGGAAAGCGATTCCTTGATGTTGCCGATAACATGACACAACTTCAGGCAAGGAT---------------------------------TGCTCGCTTGTCAACTGATGCGAAAACCGCGAACGAAACATTCAGTACACTGGCAAAT-----------ATCG---CCTCGACCACTGGCGCAAGTCTCAGCGACACCA----------CGAAGCTGTGGGAAACATTGACGTCATCACTGAAA--------------------------------------------------------------------------------GAGGCTGGCGCGACAAATGCGCAGGTTCTTAACCTTACTGACACTCTGCA-------AAAGATAGGAC-GAATCGGC-GGGTCATCAACAGAAGAAATGGCGAACGCCCTGCGTCAGTTCGGTCAGTCAATTGCTTCTGGCACAATCCGCGCCGAAGAATTTAACTCCATCCTTGAACAGATGCCTGAACTTGCGCGCCAGATTGCAGCTGGACTTGGCATTTCAATGGGCGAACTTC------GCGCCAGAATGCTTGACGGAAAGCTGACGGCA---------------------------------GAAGATGCACTGAATGCCATTCAGGA-----------------------------------------------------------------------------------------------------------------------------------------------------------------------------------------------------------------------------------------------CAGGACAAGCATCG---------------------------------------------------------------------TCAATGCTGAGTTTGAAAAACTTCCTCGCACAATGGATCAGGC------------------------------------------CGTTGGTTCTCTTGAAGTTTCATTCTCCAAACTTGTGGTTGCCGTTAA------------------------------------------------------------------------------------------------------------------------------------------------------------------------------------CGATGCCACTGGCGCATCAAAAACAGCAGTAGAGATTATCGACCAGCTGGCA----------------------------------AAATACATTGATTTCCTCGGCGACAAATCAA------CCAGCACGAGCGACAAGATTCTATCTCTCGCCACGGTTATCTCGAAGCTAAACCC------------------AGGCGCATGG---------------------------------------------------------------------------------GCACAAATGGGGGTTGATGCGCTTTTCGGTGATGATGATATTGAGAAGCAAAAACAATATAACG----------------------------------------ATCAAGTCGAGCGATTCGTTAAGGCTTCAAAAGAAGGTT-ACGAGCAGACAAAGAAACAG---------GCTGAAGCAACAA------------------------------------------------------------------------------------------------------------------------------------------------------------------------------------------------------------------------------------------------------------------------------------------------------AACACCTGAAGATTGCACAAGCACCAACCAAAGA-----------------------------------------------------------------------------------CAAGAAAGGCAAAGGAAAGGGCA---------------------------AAAGCGCCGAAGAACGGCAA-------------------------------------------------GCTGAGTCAGTTGCTGAAAAGCTGGAGAAATTACGCCAGCAAACCATGCTTA------ATGCCACATCTACCAGCGAACTCTCCCGCGAACAAGCTATTCTCAACGCGCAGCAATCGCTTGGCAAAGCTGCCACTCAGGAGCAAATAAAGCTGGCTGGTGAGTACGCTGCGAAAATTTGGGACCAGAAGAATGCACTGAAGGAGCAGGCAGAAGCGGAGAAGGAAAAGCAGCGCATAGAAAAATCATATCAGGGGTTGCGCGCTATTGCGTCGCCAACGACTGGCATTGACAGTGAATACCAGCAACGTATGGCTGACCTTGACGCATACGCCGCAGCATATCCACAAAAAATCAAGGAGATTGAGCAGACTCGCGCAGCAATTGAAGCACAATACCGCCAGCAGCGAATGGACGCCATGTGGGCAGAGTGGCAGCAGCAAAGCCTCGGGGCGCAATTGTTCGGTACGGCGCTTGATTCTGCAATGAGCACGGCATCAAATAGCATCACCGGATTGCTGACAGGAACAATGAGCGTTCAGGATGCCATGCGCAGTCTCGGCTCTACGGTACTCAACTCTCTGGTAAATAGTTTCGTCGAAATGGGTGTGCAGTGGGTTAAATCTGCTGTTATGGGACAGACTGCGCAGGTTGCGGCAACAGCAACCACAACGGC---GGCGCAAACAGCAGGGCTGGCAACCACAACAGCAGCATCCACGGCGGCAGCAGCCACTACCACGGCAGCATGGACTCCTGCAGCAATCGTAGCATCAATCGGCTCATTCGGCGGGGCAGCTGCAATTGGGGTAGGTGCCGTTCTCGGAGCTCTGGCGATGGGCATTGCTGGCAAGCGTAAAAATGGTGGCCCTGTTAGTGCCGGAAGTATGTACGAAGTGGGCGAAAATGGCTTGCCTGAAATATTCCAGGCGTCCAACGGTCGCCAGTATATGATTCCCGGTAACGATGGCTCAGTTATCAGCAACAAAGATATTACCGGAAGTGGCAGTGGCGTTGTGGTTTATAATAACGTGATAAATAAC---AGCTCAGCGCAGGTTAGCAGC-------AGCGCCAGAGATAACGGTGATGGCAGTGTGACGATTGAGACTATCGTTAGTGATATTTCGGAAAATGGCCCGATAGGGCAGGCCATCTCTAGAAACTACAACACCAACAGGAGAGCAACCGAATAA------------------------------------------------------------------------------ATGATTGTCAAGATTGGCGATAAGTGGGTGGTCAAGTCGAAAGACGGCTCACAGCAATTTGGCGAATACGAAACAGAAGAAGCAGCAAAAAAACGCCTCGCAGAAGTGGAAGCGTTCAAGCACATGAATAATAAATTGCAGGTTAACGTCCTGACAACTATCAACTCAGCCAGCAATATCAGTGAGCAGATTATTGATGGCGACCCGCACTACGTGATTAAAAACGTCGTGCCAGTGGTTGACGATGTTGTGATGAACAATGGCCTGTATCCGGGTGATGAAATTCGCAAGAGCTATCATGGACTTGATGGCAAGCCTGCGCCATACAATCACCCGATGATTGATGGTAAATACGTCTCAGCAAGCATGACCCGCGCCGCTAACCAGTTCAGCGTTGGTGCATGGATTGAAAACTCATCCCATGACGGTAACAAGGCGCTGGTAGACCTGAAGGTGAATAAAGTCATTGCTGAACGCTCAGAGAAAGGTCAGGAGTTGCTTGGTCGCATTGAAGCTCTGATGAATTCCGCTGAAGGCGCTGAGCCAATCCACGTATCCACTGGCTTATTGCTCAACCGAGAAGCTGCGGAAGGTACAAGCAAAGGGAAGAAATATTCATGGATTGCGCGCAACATGGAATGGGACCATCTCGCCATCCTGCCACCGGGAGTACCGGGAGCCGGGACACCAGAAGATGGTGTGGGCATCTTTGCCACCAATGGTGAGCAAATCGAACGAATCACCGTAAACCTTGAGGATTCAACCGTGCCAGACGAAAGCGCCAACAAGATTAATTATAAATCGTGGCTACACAAGGCTATCAACTACATCACCAACAAATCAGACTTGTCGTTTGAGAATATCAGTGAGCAGATTCGCCAGATTCTGAAAGCTGAGGTCGGTGAAGATGTATGGCCTTATATTGTGGCTGTGTACGACGACCGTGTCGGATTTGAAATCAAAGGCCAGATTTTTCAGCAGTTCTACATCGTTGAAGATGATGTGGTAAAATTGGTCGGTGAGCGGGTCAAGGCTGTTTATAAGACTGAACTTGAGCCGGTAAAATCAACTGAAGGGGAAATCTCAATGACGAACGAGGAATTACAGGCGGTACTCGCTGATGCCCTCAAGCCGGTTCAGGAATCGTTGACAGCTGTCAACCAGAAGCTGACCGACATCGAAGCTGAAAACGTTAAGCTGAAAGAGCAATTACAGGCGAATACCGAGCAGGAAGAAACCGCGATGCGTGCTGCTATCATCGCTGAACTGAAACTGCCGGAATCAGCTGTGAATGCACTGAAAGGCGAAGCACTGCGTGAAACCTATGCGCTGACCAGTAAGCCTGCCGCGCTGAAAGGTGGCTTCCAGCCGAACCACGCTGATGACGATTTTGATATGGAGGCACCTGAATAA
	Escherichia_virus_SusanneMuster	ATGGCTATTTGTGCAAATGATAAAGGCGTTCTGGTCGGTCGCATGACCAGACTGTTCCTTGCTGAAGGGTGCGGAGACGCAGTTCCGGAGGCGGGAGACTGGAAGTATTTAGGCTCAACCACCAGTAAGGGTGTTGACTACTCGCCGCAGACTACCACGTCGGAGGCAGATACCACTGGCGGTTTTGTTTCCACTCTCGTTACCAGCTCTGATATGACCATCAGCGCAGAGGTGGAAATCCGCAAGAATGACCCGAGCGATGAGTTTGGCTTCCATCGTCTGGTTGAGATTTACGCCACCGAACTGAAAGCTCGTCGCCAGCCTTCCTTGTGGGTGCGTCAGGTGACTGGTGCGACTATCGTTACGGCGTATTGCAACATCACCAGCATCAGCTACGAAGGTGGTACGAACGATATCGTTACTGGCAGCCTTGAGTTCAAGGTTTACGATTCTGATAGCGTTACCGTCGAAAGCCTTGAGCCTCTGGCATTCACTACAGACCTGCCATCAA---------------CTGGCACGGCTGGCAACCCGTTAACTGTTGCTGTTGAAGGTGGTGTCGCTCCTTACACTTATGTATGGCGCAAAGATGGCGTGGTTGTCGGCAGCGAATCAGGCGCGTCTCTGGCAAGCCCTAC---------------CGCTGGCGTGTATACCGTCACGGTGACTGATTCGTCTACTGACCCTGAAATTATTATCAGCACGGCTTGCACTGTGTCCTGA---------ATGTCAAAAATTGATGCATTAAACGCCTATATACGCGACCGCGTGGCGAACAATAACCGGGCGCTTCAGCAGCAGCGGCTTTGTGCTGGCGGGAAGAATCTGGACCAGAAACGTGAGTTCATGTGGAAGGAACTGGGCTACCCGCAGGAAATAACCGCCGAGATGTTCCGCTATGCATACGAGCGACATCCAGCCGCCGCCGCTGGCATTAACCGCATTATTAATAAATGCTGGCAGAAATATCCTGAAGTGGTCGAAGATGGCGAGGATGATAAGAACTCAACGCCGTGGGAGTTGTCCATCAACGATATGATGAAGCGTGCCTATCCGTTCATCAAAGAGGCCGACAAGCGCAACGCCATCAACAGATACTCCGCTGTTATCCTGCAAATCCGCGATGGTCGCCAGTGGAGTGAGCCGGTAGACATCACCAAAACCCGCCGCATTAAAGATAAATCCATTGTTCGCTTTATCCCAGTATGGGAAGAGCAACTCCGCGTCAGCGCATGGAATAACGATGAAACAAGTGAAGACTACGGCATGCCTGAGATGTACGAATATCAGGAAAGCGCCGTAGAGGATTTCGATAGCGACGGCAAGCCTGAGCGTTCCGTGCAGATTCATCCTGATCGCATTATCATTCTGGCAGAGGGTAGCTTCGATGGCAGTATGTTCAGTGGCATCCCGATGCTACGTGCTGGCTACAACAGCCTTATCGACATGGCTAAGGTTTCCGGTAGTTCAGCAGAAGGCTTCCTGAAGAATGCCAGCCGTCAACTGGCTGTTAACTACACGAAGGACAACGTAACGCCAGCAAGCCTTGCACAGTCAATGGGTGTATCTCAGGATGAGCTTATTGACATCATGAATGACAATATCGAGATGCTGAATTCTGGCATTGACGCTGCACTATTTAGCATGGGCGCCGAGACTCAGGTGTTATCCGTAACGCCAGCTGACCCGAAACCAACATGGGAAGTGGCTGCCAACCAGTTCGCTGCATCAATGGCGCTTCCGTTCACCGTCATTTTCGGGCAGCAAACCGGACGCCTTGCGAGTGATGAAGACAAGATGCAGGAGGCGATGACTGCCAAGCAGCGCCGAGAAACATGGGTGGATTATGTTATCTCAATGTTCGTTGAGCGCATGATTCAGTTCGGCATCGTCGATAAAGCACCGGAAAATGGCTACAAGGTTAAGTGGGACGACCTGCTTGCTCCATCAGAGCTGGATAAGGCGGAGTTGCTGTCTAAGCTCGCCACTGCGAACAAGTCGTTCTTTGATGCTGGTCAATCTGCGTTGCTTACCGTCGATGAGGCTCGCGGCATGGTTGGTATGGAGCCGATTG------AACTTGATGAAAGTTATCGCGAAGACA---------------CGCCACCGGAAGATGAA---------------AATGAAGATACTCCGGTTTAAATGGCTGAAGAAGTCGGCGGAA---TTGTCTATGAAGTCGGGATGGATGTATCCGGACTTAAAGCTGGCACAAGTTCAGCGGAATCAGAATTATCAAAATTTGACTCCGCTGTAAGTGGCTCCACGAAGAATTTAAATAAACTTGATGGTCAGGCTGACTCAACTGGCAAGGCATTCTCCTCCCTTGTCTCCGTGGTTAAAAGCATTGATGCAACACTCAGCAAGATGGCAGCTTCCAGTGATGGTGCAGCAAGCGCTGTCAAGTCAACATCGCAATCTGCTGAGTCAGCGAATCAGGTTATCGATGCATTAAATCAGCAACTTGCCATGATGCAGCAGCAACAGCAACAAGCCGCTGTATCAACAGGAAGGCTGGAAACCTCAATTAATGCCGTTACGACTGCTATTCGTGAGCTTGGAACA-----------TCAA---CTGGCGGCGCTGGCGCAAGCATATCTGGCACAGAAAGATTAATTGAAAGCCTCGGCAATCAGGTTGCCATTCTTGAAGAGCA---------------AATGGAAAACGGCGCGAGAAGTGCGGCAATTCTTGCGGCGCAACTCAGAGCTGGAGATGGCGCAACTGACGCGCAAAAGGCCAAGATTGCTGAGCTGACTGGTCGCCTGTACGACATGAAGAATGGCACAGAGTCGGCTGGCAAATCCACAAACGGATTCAGGAACGCGCTACAACAGGGCGGTTATCAGGTTCAGGACTTTATTGTTCAGGTTCAGAGTGGGCAGTCTGCTCTTGTTGCATTCAGTCAGCAGGGTTCGCAACTTGCATCTGTATTCAGTCCGGTGGCTGGCGCAGTGTTAACGATAGCGACAGTTATCGCCGGCTCACTGATGGCCT------------------CACTTAGTAACGGCAAGAATGCCATTAATGCCATGAAGGATGCCATATCTGCAATGGATCAGGTCATCAGTGTTTCCAGTAACGGCGTGGCAGCATACTCAGATAAGTTTGCAGCACTGGCAAAA--------------------------------------------------------------------------------------------------------------------------------------------------------GCCAACACAACAGTTGCGACACTGATGCGCCAGCAAGCGCAACTTGA------------------------------------ACTTTCAGCGGCTCTCTCTAAGGTATCGAAAGAAGTATCAAAAGCATCAGGTGAGTTCGTCA---------------------CCTTTGGTGACAGACTTTTCGCATCTTTTGCTGGTGCAAACGTCAGCGTTAAATCATTCAACGATTACCTC------TCAATGCTGAATATCACTACCAA------------------TGATTTCAGCGAGGCAATGAAGCAGGCTGCATCTGCCGGA------------------CTTGCCGGGCAATCCACGATGAATAATA------------------------TGATTGCCACCGTTGGCGCTCTGGCAAGTCGATTTGATTTGACCGACCAGCAAGCATTTG----------------------AATTTGCTAAACAACTCTCTGAAATCGCCAAAAACCCGAGCAATGAAAAACTTAATGCTTTAATTGTTACTCTGCAAAAGGTAGGTGAAGGACAGTCATC------------------TGGCGCACAAAAGGCACGA---------------------------GAATATGCTGCTCGTTTGCTGGAAATTGCCACCACAACAACTGACGCAACAATGCGCCTGAAAGCTCTTAAGGAGATGACTGACTCCTTAACGTCAAGTCAGGACAAGGCATTGCAAACT----------------------------GCTCGTCAGACACTGTTTATTGAGAAGCAAACTGGCGATG-AAAAACTAAAAGCTCAGGCATGGCGTGATGCGGAGGCTCAGGGATTA--------------------------------AAGCAGAATACCGCTGCGTT---------------------------------------------------------------------------------------------------------TCGTGAATATTA----CAATGTCAGACTTGAGACGTA------------------------------------------------------------------------------------------CCGTCAGCAGGAAAAAAACGCTCAGGCAGCAAAAGATGA-----------------------------------------------------------------------------------ACGTAATGCAAACAACCAGCTAA---------------------------AAA---CTGAATTAAAGCAA-------------------------------------------------CAGGAAACAATCCAGCAGAAATTAAATAAACTGCGGCAGGAAGCTCTACTTGCTGGTCAGGCAGAATCCACAAAAGAACTATCCCGCGAGCAAGCCATTCTCAACGCGCAGCAATCGCTTGGCAAAGCTGCCACTCAGGAGCAAATAAAACTGGCTGGTGAGTACGCTGCGAAGATTTGGGACCAGAAGAATGCACTGAAGGAACAGGCGGAAGCGGAGAAAGAAAAGCAGCGGGTAGAAAAATCATATCAGGGATTACGTGCCATTGCGTCACCAACGACTGGCATTGACAGCGAATACCAGCAACGCATGGCTGACCTTGATGCTTATGCTGCTGCGTACCCACAGAAAATTACAGAGATTGAACAGACTCGCGCGTCCATTGAAGCACAATACCGCCAGCAGAGAATGGATGCTATGTGGGCTGAATGGCAGCAACAAAGCCTCGGAGCGCAACTGTTTGGCACCGCGCTGGATTCTGCAATGAGCACGGCATCAAACAGCATCACCGGATTGCTGACAGGTACAATGAGCGTTCAGGATGCCATGCGCAGTCTCGGCTCTACAGTGCTTAACTCGCTGGTAAATAGCTTCGTCGAGATGGGCGTGCAGTGGGTAAAATCTGCCGTTATGGGACAGACTGCACAGGTTACGGCTACGGCAACCACAACGGC---TGCGCAAACGGCAGGACTGGCAACTACAACAGCAGCATCCACTGCGGCGGCAGCCACCACCACGGCAGCGTGGACTCCGGCAGCAATCGTCGCATCAATCGGTTCATTCGGCGGCGCTGCTGCAATTGGGGTAGGCGCTGTTCTTGGGGCGCTGGCGATGGGTATCGCTGGCAAGCGAAAAAATGGTGGTCCTGTTAGCGCCGGAAGTATGTACGAAGTGGGCGAAAATGGCTTACCTGAGATATTCCAGGCATCCAACGGTCGCCAGTACATGATTCCCGGAAATGACGGTTCAGTTATCAGCAACAAAGACCTGACAGGCGGCAGCGGTGGCGTCGTGGTTTATAATAGCATCATCAATAAC---AGCTCAGCGCAGGTTAGCAGC-------AGCGCCAGAGATAATGGTGATGGCAGCGTAACAGTTGAGACGATTGTGAGTGATATTGAGAACAACGGCGCGATAGGGCAGGCTATTTCAAGAAATTACTCAACAAACCGGAGAGCAACAGAATAA------------------------------------------------------------------------------ATGATTGTCAAGATTGGCGATAAGTGGGTGGTCAAGTCGAAAGACGGCTCACAGCAATTTGGCGAATACGACACAGAAGAAGCAGCCAAAAAACGCCTCGCAGAAGTGGAAGCGTTCAAGCACATGAATAATAAATTGCAGGTTAACGTCCTGACGACTATCAACTCCGCAAGCAATATCAGTGAGCAAATCATTGATGGCGACCCGCACTACGTGATTAAAAACGTCGTGCCAGTGGTTGATGATGTCGTGATGAACAACGGTCTGTATCCTGGCGAGGAAATCCGCAAGAGCCATCATGGCCTTGATGGCAAGCCTGCACCATATAATCACCCGATGATTGATGGTAAATATGTCTCCGCAAGCATGACCCGCGCCGCTAACCAGTTCAGCGTTGGGGCATGGATTGAAAACTCATCCCATGACGGCAGCAAGGCGCTTGTTGACCTGAAGGTTAATAAAGTCATTGCTGAACGTTCAGAGAAAGGTCAGGAGTTGCTCGGTCGCATTGAGGGGCTGATGAACTCCGCTGAAGGCGCTGAACCAATCCATGTATCCACTGGCTTATTGCTCAACCGCGAAGCTGCGGAAGGCGTAAGCAAAGGCAAAAAATACACATGGATTGCACGCAACATGGAATGGGATCATCTCGCAATCCTGCCACCGGGAGTGCCGGGAGCCGGAACGCCAGAAGATGGCGTGGGAATCTTTGCCACCAATGGCGAGCAAATCGAACGCATTACTGTAAACCTTGAGGATTCAACCGTGCCGGACGAAAGCGCCAACAAAATTAATTATAAATCGTGGCTACATAAAGCCATCAACTACATCACCAACAAATCAGACCTGTCGTTTGAGAATATCAGTGAGCAGATTCGCCAGATTCTTAAGGCTGAAGTCGGTGAAGATGTCTGGCCTTATATCGTGGCCGTGTATGATGACCGTGTTGGATTTGAAATCAAAGGCCAGATTTTCCAGCAGTTCTACATCGTTGAAGATGATGTGGTAAAATTGGTCGGTGAGCGGGTCAAGGCTGTTTATAAGACTGAACTTGAGCCGGTAAAATCAACTGAAGGGGAAATCTCAATGACGAACGAGGAATTACAGGCGGTACTCGCTGAAGCCCTCAAGCCGGTTCAGGAATCGTTGACAGCTGTCAACCAGAAGCTGACCGACATCGAAGCTGAAAACATTAAGCTGAAAGAGCAATTGCAGGCGAATACCGAGCAGGAAGAAACTGCGATGCGTGCTGCTATCATCGCTGAACTGAAACTGCCGGAATCCGCTGTGAATGCGCTGAAAGGCGAAGCACTGCGTGAAACCTATGCGCTGACCAGTAAACCTGCCGCGCTGAAAGGTGGCTTCCAGCCGAACCACGCTGATGACGATTTTGATATGGAGGCACCGGTATAA
	Escherichia_virus_SandraMuster	ATGGCTATTTGTGCAAATGATAAGGGCGTTCTGGTTGGTCGCATGACCCGCCTGTTCCTTGCTGAAGGGTGCGGCGACGCAGTTCCGGATGCAGAAGACTGGAAATATTTAGGCTCAACCACCAGTAAAGGTGTTGACTACTCGCCGCAGACCACCACGTCGGAAGCTGATACCACTGGCGGCTTTGTTTCCACTCTCGTTACCAGCTCTGATATGACCATCAGTGCAGAGGTTGAAATCCGCAAGAATGACCCGAGCGATGAGTTTGGCTTCCATCGTCTGGTTGAGATTTACGCCACTGAACTGAAGGCGCGTCGCCAGCCTTCCTTGTGGGTGCGTCAGGTTACTGGTGCAACTATCGTTACCGCGTACTGCAACATTACCAGCATCAGTTACGAAGGTGGTACAAACGACATCGTTACTGGCAGCCTTGAGTTTAAGGTTTACGATTCTGACAGCGTTACCGTAGAGAGCCTTGAGCCTCTGGCATTCACTACAGACCTGCCATCAA---------------CTGGCACGGCTGGCAGCCCGTTAACTGTTGCTGTTGAAGGTGGTGTCGCTCCTTACACTTATGTATGGCGCAAAGATGGCGTGGTTGTCGGCAGCGAATCAGGCGCGTCTCTGGCAATCCCTAC---------------CGCTGGCGTGTATACCGTCACGGTGACTGATTCGTCTACTGACCCTGAAATTATTATCAGCACGGCTTGCACTGTGTCCTGA---------ATGTCCAAAATTGATGCATTAAACGCTTATATACGCGACCGCGTGGCGAACAATAACCGGGCGATTCAGCAGCAAAGGCTTTGTGCTGGCGGGAAGAATCTGGACCAGAAACGTGAGTTCATGTGGAAGGAGCTTGGCTACCCGCAGGAAATAACCGCCGAGATGTTCCGCTATGCATACGAGCGACATCCAGCCGCAGCCGCTGGCATTAACCGTATTATCAATAAATGCTGGCAGAAATATCCTGAAGTGGTCGAAGATGGCGAGGATGATAAGAACTCAACGCCGTGGGAGTTGTCCATCAACGATATGATGAAGCGTGCCTATCCGTTCATCAAAGAGGCCGACAAGCGCAACGCCATCAACAGATACTCCGCTGTTATCCTGCAAATCCGCGATGGTCGCCAGTGGAGTGAGCCGGTAGACATCACCAAAACCCGCCGCATTAAAGATAAATCCATTGTTCGCTTTATCCCAGTATGGGAAGAGCAACTCTGCGTCAGCGCATGGAATAACGATGAAACAAGTGAAGACTACGGCATGCCTGAGATGTACGAATATCAGGAAAGCGCCGTAGAGGATTTCGATAGCGACGGCAAGCCTGAGCGTTCCGTGCAGATTCATCCTGATCGCATTATCATTCTGGCAGAGGGTAGCTTCGATGGCAGTATGTTCAGTGGCATCCCGATGCTACGTGCTGGCTACAACAGCCTTATCGACATGGCTAAGGTTTCCGGTAGTTCAGCAGAAGGCTTCCTGAAGAATGCCAGCCGTCAACTGGCTGTTAACTACACGAAGGACAACGTAACGCCAGCAAGCCTTGCACAGTCAATGGGTGTATCTCAGGATGAGCTTATTGACATCATGAATGACAATATCGAGATGCTGAATTCTGGCATTGACGCTGCACTATTTAGCATGGGCGCCGAGACTCAGGTGTTATCCGTAACGCCAGCTGACCCGAAACCAACATGGGAAGTGGCTGCCAACCAGTTCGCTGCATCAATGGCGCTTCCGTTCACCGTCATTTTCGGGCAGCAAACCGGACGCCTTGCGAGTGATGAAGACAAGATGCAGGAGGCGATGACTGCCAAGCAGCGCCGAGAAACATGGGTGGATTATGTTATCTCAATGTTCGTTGAGCGCATGATTCAGTTCGGCATCGTCGATAAAGCACCGGCAAATGGCTACAAGGTTAAGTGGGACGACCTGCTTGCTCCATCAGAGCTGGATAAGGCGGAGTTGCTGTCTAAGCTCGCCACTGCGAACAAGTCGTTCTTTGATGCTGGTCAATCTGCGTTGCTTACCGTCGATGAGGCTCGCGGCATGGTTGGTATGGAGCCGATTG------AACTTGATGAAAGTTATCGCGAAGACA---------------CGCCACCGGAAGATGAA---------------AATGAAGATACTCCGGTTTAAATGGCTGAAGAAGTCGGCGGAA---TTGTCTATGAAGTCGGGATGGATGTATCCGGGCTGACGACTGGCGGGCAAAAGGTAAACAAGGTTCTTCAGGAGATTGAGAAGTCAATTGATGAGTCAATTACCGGGATAAATAAACTTGATACCGGATTAAAAAACACCGCATCGACAGCTGAGAAATCTGGCAGGAGTTTCTCCAGTTTAAATAACGCCATGAGACAG--GGCGGCTACCAGA---------TTCAGGACTTTGTAGTTCAGGTGCAGAGCGGACAATC----------GGCACTCGTTGCTTTAAGTCAACAAGG------------------------------------------TAGTCAGTTATTAAGCGTCTTTGGTTCTGGAGGCGCAGTTGCCGGTGCATTGCTAACC-----------ATCGGTACGGTAATCGTTGGCTCATTAATTGCTGGCATGGATAA------CGCAGCCGTTTCCACAAAGGCGCTCACCGCAGCACAGCAGCGACTTGCTGACATATTCCAGCTTTCTGCTAATGGAGTTGTAGTTCTCTCT------------------------GACAAATTCGCAACACTGGCTAAACAGTCAGAAAACGCCGCCAGAGCACA----GTTAACAATGGCTC-TGATTGAT----------GCAAACAATATCATCAAGGCTTCAGTGCAGGGCGTCAAT------------------------------------------------------------------------GAGCTTGGCGACGCACTTGGCTCATGGAAAGCGCCACTAT---CAGCCGCCATCAGCCAGCTTGACACACTGAAAGCA---------------------------AGAGGCATTGATGTAAACACAGCACTCAAGAA------------------------------------------TCTTGGCGGGACATATGAGGGTAATATCCTCGGA-------------------------------------------------------------------------------------------------------------------------------------------------------------------CTAAACCAGCTTAA----------------TCAGGTGGTAAAAAG------------------------------------TCTGGCAGATGAGTTTGGCATAAGCGCCGAGGATGCTTTGAAGCT------------------------------------------GGTTGAAGCTCTGGCGGC------------------GGTGAGAAAAAA------------------------------------------------------------------------------------------------------------------------------------------------------------------------------------CGCCAATCCTGAAACAATAGCAGAATTACGTGACCTGACTGTTGACCTT-------------------------------------AGTCAGAAATATGGATATGCAAACAAGTCGC------------TATCTGAACTGACT---------GGCAAGGTTGGCGAATATTCCATTTC------------------AGCAGATCAGGCAGCA---------------------------------------------------GAATCTACAAAAATGGCTACCGACATGCTTAACGGTCACAAGGTAGCTTCAGAAGAGGATGCGAGAGCAACTGAAGAAAACACGAAAAGGCTTCAGGCT----------------------------TACATCCAGTCGATCAAGGAAGAAGGTGAAACCATCGCCT-TTACCGCCAGACAAAAGGCTCTGTACAGAGCAGAGCAGCTTGGAGCAAGTGACG--------------------CAGATAAGCAAACAATCAACTCGT-----------------------------------------------------------------------------------------------------------------------------CGTTCGACAAGATAG--------------------------------------------------------------------------------------------------AGGCTTACAAAGCTGAACTTGCCGCAAAGAAAGA-----------------------------------------------------------------------------------GCA-----GGAAAGGCAAGATAA---------------------------AAAACGCATAACTGCATCAAC--------------------------------AAAACAGGCCAATCTTGAAGAGTCGGTAGCTCAGAAGCTGGAAAAATTACGCCAGCAAACCATGCTCA------ATGCCACGTCTACCAGCGAACTATCACGCGAGCAAGCAATTCTCAACGCGCAGCAATCGCTTGGCAAGGCCGCCACTCAGGAGCAAATAAAACTGGCTGGTGAGTACGCTGCGAAGATTTGGGACCAGAAGAATGCATTGAAGGAGCAAGCAGAAGCGGAAAAAGAAAAGCAACGCGTAGAAAAATCATATCAAGGGTTGCGCGCTATTGCATCGCCAACCACTGGCATTGACAGTGAATACCAGCAACGTATGGCTGACCTTGACGCCTACGCCGCAGCATATCCGCAGAAAATCACGGAGATTGAGCAGACTCGCGCAGCAATTGAAGCACAATACCGCCAACAGCGAATGGACGCTATGTGGGCTGAATGGCAGCAACAAAGCCTCGGTGCGCAACTGTTCGGTACCGCTCTTGATTCAGCAATGAGTACGGCATCAAACAGCATCACCGGATTGCTTACCGGAACGATGAGCGTTCAGGATGCCATGCGCAGCCTCGGCTCTACGGTGCTGAACTCTCTGGTAAACAGCTTCATTGAAATGGGTGTGCAGTGGGTTAAATCTGCTGTTATGGGGCAGACTGCACAGGTTGCGGCTACGGCAACCACAACGGC---GGCGCAAACGGCAGGATTGGCAACCACAACAGCAGCATCTACGGCGGCGGCAGCAACCACTACGGCGGCATGGACTCCGGCAGCAATCGTCGCATCAATCGGCTCATTCGGCGGGGCGGCTGCAATTGGGGTAGGTGCCGTTCTCGGAGCGCTGGCGATGGGCATTGCTGGCAAGCGTAAAAATGGTGGCCCTGTTAGTGCCGGAAGTATGTACGAAGTTGGCGAAAATGGCTTGCCTGAAATATTCCAGGCGTCCAACGGCCGCCAGTATATGATTCCCGGTAACGATGGATCAGTTATCAGCAACAAAGACCTTACAGGAGGTGGTAGTGGCGTTGTGGTTTATAATAACGTGATAAATAAC---AGCTCAGCGCAGGTTAGCAGC-------AGCGCCAGAGATAACGGTGACGGCAGCGTGACAATTGAGACTATCGTTAGTGATATTGAGAACAACGGCGCGATAGGGCAGGCTATTTCAAGAAATTACTCAACAAACCGGAGAGCAACAGAATAA------------------------------------------------------------------------------ATGATTGTCAAGATTGGCGATAAGTGGGTGGTCAAGTCGAAAGACGGCTCACAGCAATTTGGCGAATACGACACAGAAGAAGCAGCCAAAAAACGCCTCGCAGAAGTGGAAGCGTTCAAGCACATGAATAATAAATTGCAGGTTAACGTCCTGACGACTATCAACTCCGCAAGCAATATCAGTGAGCAAATCATTGATGGCGACCCGCACTACGTGATTAAAAACGTCGTGCCAGTGGTTGATGATGTCGTGATGAACAACGGTCTGTATCCTGGCGAGGAAATCCGCAAGAGCTATCATGGCCTTGATGGCAAGCCTGCACCATATAATCACCCGATGATTGATGGTAAATATGTCTCCGCAAGCATGACCCGCGCCGCTAACCAGTTCAGCGTTGGGGCATGGATTGAAAACTCATCCCATGACGGCAGCAAGGCGCTTGTTGACCTGAAGGTTAATAAAGTCATCGCTGAACGTTCAGAGAAAGGTCAGGAGTTGCTCGGTCGCATTGAGGGGCTGATGAACTCCGCTGAAGGCGCTGAACCAATCCATGTATCCACTGGCTTATTGCTCAACCGCGAAGCTGCGGAAGGCGTAAGCAAAGGCAAAAAATACACATGGATTGCACGCAACATGGAATGGGATCATCTCGCAATCCTGCCACCGGGAGTGCCGGGAGCCGGAACGCCAGAAGATGGCGTGGGAATCTTTGCCACCAACGGCGAGCAAATCGAACGCATCACCGTAAACCTTGAGGACTCAACCGTGCCAGACGAAAGCGCTAACAAGATTAACTATAAATCATGGCTGCACAAAGCCATTAACTACATCACCAACAAATCAGACCTGTCGTTTGAGAATATCAGCGAGCAGATTCGCCAGATTCTGAAAGCTGAAGTCGGTGAAGATGTATGGCCTTATATTGTTGCTGTGTACAACGACCGCGTCGGGTTCGAAATCAAAGGCCAGATTTTTCAGCAGTTCTACATCGTTGAAGATGATGTGGTAAAATTGGTCGGTGAGCGGGTCAAGGCTGTTTATAAGACTGAACTTGAGCCGGTAAAATCAACTGAAGGGGAAATCTCAATGACGAACGAGGAATTACAGGCGGTACTCGCTGAAGCCCTCAAGCCGGTTCAGGAATCGTTGACAGCTGTCAACCAGAAGCTGACCGACATCGAAGCTGAAAACATTAAGCTGAAAGAGCAATTGCAGGCGAATACCGAGCAGGAAGAAACTGCGATGCGTGCTGCTATCATCGCTGAACTGAAACTGCCGGAATCCGCTGTGAATGCGCTGAAAGGCGAAGCACTGCGTGAAACCTATGCGCTGACCAGTAAACCTGCCGCGCTGAAAGGTGGCTTCCAGCCGAACCACGCTGATGACGATTTTGATATGGAGGCACCGGTATAA
	Escherichia_virus_ClaudiaMuster	ATGGCTATTTGTGCAAATGATAAAGGCGTTCTGGTCGGTCGCATGACCAGACTGTTCCTTGCTGAAGGGTGCGGAGACGCAGTTCCGGAGGCGGGAGACTGGAAGTATTTAGGCTCAACCACCAGTAAGGGTGTTGACTACTCGCCGCAGACTACCACGTCGGAGGCAGATACCACTGGCGGTTTTGTTTCCACTCTCGTTACCAGCTCTGATATGACCATCAGCGCAGAGGTGGAAATCCGCAAGAATGACCCGAGCGATGAGTTTGGCTTCCATCGTCTGGTTGAGATTTACGCCACCGAACTGAAAGCTCGTCGCCAGCCTTCCTTGTGGGTGCGTCAGGTGACTGGTGCGACTATCGTTACGGCGTATTGCAACATCACCAGCATCAGCTACGAAGGTGGTACGAACGATATCGTTACTGGCAGCCTTGAGTTCAAGGTTTACGATTCTGATAGCGTTACCGTCGAAAGCCTTGAGCCTCTGGCATTCACTACAGACCTGCCATCAA---------------CTGGCACGGCTGGCAGCCCGTTAACTGTTGCTGTTGAAGGTGGTGTCGCTCCTTACACTTATGTATGGCGCAAAGATGGCGTGGTTGTCGGCAGCGAATCAGGCGCGTCTCTGGCAAGCCCTGC---------------CGCTGGCGTGTATACCGTCACGGTGACTGATTCGTCTACTGACCCTGAAATTATTATCAGCACGGCTTGCACTGTGTCCTGA---------ATGTCAAAAATTGATGCATTAAACGCCTATATACGCGACCGCGTGGCGAACAATAACCGGGCGCTTCAGCAGCAGCGGCTTTGTGCTGGCGGGAAGAATCTGGACCAGAAACGTGAGTTCATGTGGAAGGAACTGGGCTACCCGCAGGAAATAACCGCCGAGATGTTCCGCTATGCATACGAGCGACATCCAGCCGCCGCCGCTGGCATTAACCGCATTATTAATAAATGCTGGCAGAAATACCCAGAAGTGGTTGAGGATGGCGAGGATGACAAGAACTCAACGTCGTGGGAGCTGTCCATCAACGACATGATGAAGCGCGCCTACCCGTTCATCAAGGAGGCTGACAAGCGCAACGCCATCAACCGCTATTCCGCTGTTATCCTGCAAATCCGTGACGGCAAACAGTGGAGTGAACCGGTAGACATCACCAAAACACGCCGCATTAAAGATAAATCCATTGTTCGCTTTATCCCAGTATGGGAAGAGCAACTCCGCGTCAGCGCATGGAATAACGATGAAACAAGTGAAGACTACGGCATGCCTGAGATGTACGAATATCAGGAAAGCGCCGTAGAGGATTTCGATAGCGACGGCAAGCCTGAGCGTTCCGTGCAGATTCATCCTGATCGCATTATCATTCTGGCAGAGGGTAGCTTCGATGGCAGTATGTTCAGTGGCATCCCGATGCTACGTGCTGGCTACAACAGCCTTATCGACATGGCTAAGGTTTCCGGTAGTTCAGCAGAAGGCTTCCTGAAGAATGCCAGCCGTCAACTGGCTGTTAACTACACGAAGGACAACGTAACGCCAGCAAGCCTTGCACAGTCAATGGGTGTATCTCAGGATGAGCTTATTGACATCATGAATGACAATATCGAGATGCTGAATTCTGGCATTGACGCTGCACTATTTAGCATGGGCGCCGAGACTCAGGTGTTATCCGTAACGCCAGCTGACCCGAAACCAACATGGGAAGTGGCTGCCAACCAGTTCGCTGCATCAATGGCGCTTCCGTTCACCGTCATTTTCGGGCAGCAAACCGGACGCCTTGCGAGTGATGAAGACAAGATGCAGGAGGCGATGACTGCCAAGCAGCGCCGAGAAACATGGGTGGATTATGTTATCTCAATGTTCGTTGAGCGCATGATTCAGTTCGGCATCGTCGATAAAGCACCGGCAAATGGCTACAAGGTTAAGTGGGACGACCTGCTTGCTCCATCAGAGCTGGATAAGGCGGAGTTGCTGTCTAAGCTCGCCACTGCGAACAAGTCGTTCTTTGATGCTGGTCAATCTGCGTTGCTTACCGTCGATGAGGCTCGCGGCATGGTTGGTATGGAGCCGATTG------AACTTGATGAAAGTTATCGCGAAGACA---------------CGCCACCGGAAGATGAA---------------AATGAAGATACTCCGGTTTAAATGGCTGAAGAAGTCGGCGGAA---TTGTCTATGAAGTCGGGATGGATGTATCCGGGCTGACGACTGGCGGGCAAAAGGTAAACAAGGTTCTTCAGGAGATTGAGAAGTCAATTGATGAGTCAATTGCCGGGATAAATAAACTTGATACCGGATTAAAAAACACCGCATCGACAGCTGAGAAATCTGGCAGGAGTTTCTCCAGTTTAAATAACGCCATGAGACAG--GGCGGCTACCAGA---------TTCAGGACTTTGTAGTTCAGGTGCAGAGCGGACAATC----------GGCACTCGTTGCTTTAAGTCAACAAGG------------------------------------------TAGTCAGTTATTAAGCGTCTTTGGTTCTGGAGGCGCAGTTGCCGGTGCATTGCTAACC-----------ATCGGTACGGTAATCGTTGGCTCATTAATTGCTGGCATGGATAA------CGCAGCCGTTTCCACAAAGGCGCTCACCGCAGCACAGCAGCGACTTGCTGACATATTCCAGCTTTCTGCTAATGGAGTTGTAGTTCTCTCT------------------------GACAAATTCGCAACACTGGCTAAACAGTCAGAAAACGCCGCCAGAGCACA----GTTAACAATGGCTC-TGATTGAT----------GCAAACAATATCATCAAGGCTTCAGTGCAGGGCGTCAAT------------------------------------------------------------------------GAGCTTGGCGACGCACTTGGCTCATGGAAAGCGCCACTAT---CAGCCGCCATCAGCCAGCTTGACACACTGAAAGCA---------------------------AGAGGCATTGATGTAAACACAGCACTCAAGAA------------------------------------------TCTTGGCGGGACATATGAGGGTAATATCCTCGGA-------------------------------------------------------------------------------------------------------------------------------------------------------------------CTAAACCAGCTTAA----------------TCAGGTGGTAAAAAG------------------------------------TCTGGCAGATGAGTTTGGCATAAGCGCCGAGGATGCTTTGAAGCT------------------------------------------GGTTGAAGCTCTGGCGGC------------------GGTGAGAAAAAA------------------------------------------------------------------------------------------------------------------------------------------------------------------------------------CGCCAATCCTGAAACAATAGCAGAATTACGTGACCTGACTGTTGACCTT-------------------------------------AGTCAGAAATATGGATATGCAAACAAGTCGC------------TATCTGAACTGACT---------GGCAAGGTTGGCGAATATTCCATTTC------------------AGCAGATCAGGCAGCA---------------------------------------------------GAATCTACAAAAATGGCTACCGACATGCTTAACGGTCACAAGGTAGCTTCAGAAGAGGATGCGAGAGCAACTGAAGAAAACACGAAAAGGCTTCAGGCT----------------------------TACATCCAGTCGATCAAGGAAGAAGGTGAAACCATCGCCT-TTACCGCCAGACAAAAGGCTCTGTACAGAGCAGAGCAGCTTGGAGCAAGTGACG--------------------CAGATAAGCAAACAATCAACTCGT-----------------------------------------------------------------------------------------------------------------------------CGTTCGACAAGATAG--------------------------------------------------------------------------------------------------AGGCTTACAAAGCTGAACTTGCCGCAAAGAAAGA-----------------------------------------------------------------------------------GCA-----GGAAAGGCAAGATAA---------------------------AAAACGCATAACTGCATCAAC--------------------------------AAAACAGGCCAATCTTGAAGAGTCGGTAGCTCAGAAGCTGGAAAAATTACGCCAGCAAACCATGCTCA------ATGCCACGTCTACCAGCGAACTATCACGCGAGCAAGCAATTCTCAACGCGCAGCAATCGCTTGGCAAGGCCGCCACTCAGGAGCAAATAAAACTGGCTGGTGAGTACGCTGCGAAGATTTGGGACCAGAAGAATGCATTGAAGGAGCAAGCAGAAGCGGAAAAAGAAAAGCAACGCGTAGAAAAATCATATCAAGGGTTGCGCGCTATTGCATCGCCAACCACTGGCATTGACAGTGAATACCAGCAACGTATGGCTGACCTTGACGCCTACGCCGCAGCATATCCGCAGAAAATCACGGAGATTGAGCAGACTCGCGCAGCAATTGAAGCACAATACCGCCAACAGCGAATGGACGCTATGTGGGCTGAATGGCAGCAACAAAGCCTCGGTGCGCAACTGTTCGGTACCGCTCTTGATTCAGCAATGAGTACGGCATCAAACAGCATCACCGGATTGCTTACCGGAACGATGAGCGTTCAGGATGCCATGCGCAGCCTCGGCTCTACGGTGCTGAACTCTCTGGTAAACAGCTTCATTGAAATGGGTGTGCAGTGGGTTAAATCTGCTGTTATGGGGCAGACTGCACAGGTTGCGGCTACGGCAACCACAACGGC---GGCGCAAACGGCAGGATTGGCAACCACAACAGCAGCATCTACGGCGGCGGCAGCAACCACTACGGCGGCATGGACTCCGGCAGCAATCGTCGCATCAATCGGCTCATTCGGCGGGGCGGCTGCAATTGGGGTAGGTGCCGTTCTCGGAGCGCTGGCGATGGGCATTGCTGGCAAGCGTAAAAATGGTGGCCCTGTTAGTGCCGGAAGTATGTACGAAGTTGGCGAAAATGGCTTGCCTGAAATATTCCAGGCGTCCAACGGCCGCCAGTATATGATTCCCGGTAACGATGGATCAGTTATCAGCAACAAAGACCTGACAGGCGGCAGCAGTGGCGTTGTAGTTTATAATAGCATTATCAATAAC---AGCTCAGCGCAGGTTAGCAGC-------AGCGCCAGAGATAATGGTGACGGCAGCGTGACGATTGAGACGATTGTGAGTGATATAGAAAACAACGGCCCCATTGGGCAAAGCATTAGCCGCAACTACTCAGCAAACCGGAGAGCAACCGAATAA------------------------------------------------------------------------------ATGATTGTCAAGATTGGCGATAAGTGGGTGGTCAAGTCGAAAGACGGCTCACAGCAATTTGGCGAATACGACACAGAAGAAGCCGCCAAAAAACGCCTTGCAGAGGTAGAAGCGTTCAAGCATATGAATAATAAATTGCAGGTTAACGTCCTGACGACTATCAATTCAGCCAGTAATATCAGTGAGCAAATCATTGATGGCGACCCTCACTACGTAATTAAAAACGTCGTGCCAGTGGTTGATGATGTTGTGATGAACAACGGCCTGTATCCGGGAGAGGAAATCCGCAAGAGCTATCACGGCCTTGATGGTAAGCCTGCGCCATACAATCACCCGATGATTGACGGCAAATACGTCTCCGCAAGCATGACCCGCGCAGCTAACCAGTTCAGCGTTGGGGCATGGATTGAAAACTCATCTCATGATGGAAGCAAGGCGCTGGTAGACCTGAAGGTTAACAAAGTTATTGCTGAACGCTCGGAGAAAGGTCAGGAGTTACTGGGTCGCATTGAGGCGCTAATGAACTCCGCAGAAGGCGCTGAACCAATCCATGTATCCACTGGCTTATTGCTCAACCGCGAAGCTGCGGAAGGTACAAGCAAGGGCAAGAAATACACATGGATTGCGCGCAACATGGAGTGGGACCATCTTGCCATCCTGCCACCGGGAGTGCCGGGAGCCGGAACGCCAGAAGATGGCGTGGGAATCTTTGCCACCAATGGCGAGCAAATCGAACGCATTACTGTAAACCTTGAGGATTCAACCGTGCCGGACGAAAGCGCCAACAAAATTAATTATAAATCGTGGCTACATAAAGCCATCAACTACATCACCAACAAATCAGACCTGTCGTTTGAGAATATCAGTGAGCAGATTCGCCAGATTCTTAAGGCTGAAGTCGGTGAAGATGTCTGGCCTTATATCGTGGCCGTGTATGATGACCGTGTTGGATTTGAAATCAAAGGCCAGATTTTCCAGCAGTTCTACATCGTTGAAGATGATGTGGTAAAATTGGTCGGTGAGCGGGTCAAGGCTGTTTATAAGACTGAACTTGAGCCGGTAAAATCAACTGAAGGGGAAATCTCAATGACGAACGAGGAATTACAGGCGGTACTCGCTGAAGCCCTCAAGCCGGTTCAGGAATCGTTGACAGCTGTCAACCAGAAGCTGACCGACATCGAAGCTGAAAACGTTAAGCTGAAAGAGCAATTGCAGGCGAATACTGAGCAGGAAGAAACCGCGATGCGTGCTGCTATCATCGCTGAACTGAAACTGCCGGAATCTGCTGTGAATGCACTGAAAGGCGAAGCACTGCGTGAAACCTATGCGCTGACCAGCAAGCCTGCTGCGCTGAAAGGTGGCTTCCAGCCGAACCACGCTGATGACGATTTTGATATGGAGGCACCAGAATAA
	Escherichia_virus_ChristineMuster	ATGGCTATTTGTGCAAATGATAAAGGCGTTCTGGTCGGTCGCATGACCAGACTGTTCCTTGCTGAAGGATGTGGTGACGCAGTTCCGGAAGCGGGAGACTGGAAGTATTTAGGTTCAACCACCAGTAAAGGCGTGGACTACTCGCCGCAGACTACCACGTCGGAAGCTGATACCACTGGCGGCTTTGTTTCCACTCTCGTTACCAGCTCTGATATGACCATCAGTGCAGAGGTTGAAATCCGCAAGAATGACCCGAGCGATGAGTTTGGCTTCCATCGTCTGGTTGAGATTTACACCACTGAACTGAAAGCGCGTCGCCAGCCTTCCTTATGGGTGCGTGAGGTGACAGGTGCTACTATCGTTACCGCGTACTGCAACATTACCAGTATCAGCTACGAAGGTGGCACAAACGACATTGTGACCGGCAGCCTTGAGTTTAAGGTTTACGATTCTGACAGCGTTACCGTAGAAAGCCTTGAGCCTCTGGCGTTCACTACCGACCTGCAATCAA---------------CTGGCAGCACTGACAGCCAGTTGACCGTTGCTGTTGAGGGTGGTGTATCCCCATACACCTACGTGTGGCGCAAAGATGGCGTGGTTGTCGGCAGCGGATCTGGAGCAACGCTGGCAAGCCCTAC---------------TGCTGGTGTGTATGCCGTCACGGTGACTGATTCGTCTACTGACCCTGAGATCATCATCAGCACGGCTTGCACTGTGTCCTGA---------ATGTCAAAAATTGATGCACTAAACGCCTATATACGCGACCGCGTGGCGAACAATGACCGGGCGCTTCAGCAACAACGGCTTTGCGCTGGCGGGAAGAATCTTGACCAGAAACGTGAGTTCATGTGGAAGGAGCTGGGATACCCGCAGGAAATCACTGCCGAGATGTTCCGCTATGCCTATGAGCGACATCCAGCTGCTGCCGCTGGCATTAACCGCATTATTAATAAATGCTGGCAGAAATACCCTGAAGTAGTTGAAGATGGCGAGGACGACAAGAACTCAACGTCGTGGGAAATGTCCATCAATGACATGTTGAAGCGCGCCTATCCGTTCATCAAAGAGGCCGACAAGCGCAACGCTATCAACCGCTATTCCGCTGTGATACTGCAAATCCGTGATGGTAAGCAATGGAGTGAGCCGGTAGACATCACCAAAACACGCCGCATTAAAGATAAATCCATCGTCCGCTTTATTCCTGTGTGGGAGGAGCAGCTCAAAGTCAGTGCGTGGAATAACGATGAAGCCAGCGAAGACTACGGCATGCCTGAGATGTACGAATACCAGGAAAGCGCCGTGGAAGATTTCGATAGCGACGGCAAACCTGAACGTTCAGTGCAGATTCATCCTGACCGCATCATCATTCTGGCTGAGGGTAGCTTTGACGGCAGCATGTTCAGCGGCATCCCGATGCTGCGTGCTGGCTACAACAGCCTTATCGACATGGCTAAAGTTTCCGGCAGTTCTGCGGAAGGATTCCTGAAGAATGCAAGCCGACAGCTGGCTGTTAACTACACGAAGGATAACGTAACGCCAGCAAGCCTAGCTCAGTCGATGGGAGTCGATATTGAAGAACTCACCGACATCATGAATGAGAACATTGAGGCGCTGAACTCAGGGATTGACGCAGCCATGTTCACAATGGGGGCTGATGCTAAGGTTCTTGCTGTGACACCAGCTGACCCGAAACCCACATGGGAAGTTGCTGCCAACCAGTTCGCTGCATCAATGGCGCTTCCGTTCACCGTCATTTTCGGGCAGCAAACCGGACGCCTTGCGAGTGATGAAGACAAGATGCAGGAGGCGATGACTGCCAAGCAGCGCCGAGAAACATGGGTGGATTATGTTATCTCAATGTTCGTTGAGCGCATGATTCAGTTCGGCATCGTCGATAAAGCACCGGCAAATGGCTACAAGGTTAAGTGGGACGACCTGCTTGCTCCATCAGAGCTGGATAAGGCGGAGTTGCTGTCTAAGCTCGCCACTGCGAACAAGTCGTTCTTTGATGCTGGTCAATCTGCGTTGCTTACCGTCGATGAGGCTCGCGGCATGGTTGGTATGGAGCCGATTG------AACTTGATGAAAGTTATCGCGAAGACA---------------CACCACTGGAAGATGAA---------------AATGAAGATACTCCGGTTTAAATGGCTGAAGAAGTCGGCGGAA---TTGTCTATGAAGTCGGGATGGATGTTAAAGGTCTGAAAGCTGGCGCGACAACAGCTAATAAGACTTTAGATGACCTTGAATCATCACTAAACAAGACCACCGGAGAACTCAACAAGCTGGACAAAGGCGCGCGCAATGCTGGCAGCGGAATGAAGAATGCTGGCGGCGCAGCTTCAGGGCTTAAAACCAGCATGTCGATGTTGGCTGGC---------------GCAATATCCGTGTCACTGATTATCGAATGGGGAAAGCGATTCCTTGAGGTTGCCGATAATATGACACAGCTTCAGGCAAGGAT---------------------------------TGCTCGCTTGTCAACAGATGCGAAAACCGCGAACGAAACATTCAGCTCACTGGCAAAT-----------ATTG---CATCAACCACTGGCGCAAGCCTAAGTGATACCA----------CGAAGCTGTGGGAAACATTGACGTCATCACTGAAA--------------------------------------------------------------------------------GAGGCTGGTGCTACAAATGCGCAGGTTCTTAACCTTACAGATACCCTGCA-------AAAAATAGGTC-GAATCGGC-GGGTCATCGACCGAAGAAATGGCCAACGCATTACGTCAGTTCGGTCAGTCAATCGCATCTGGCACAATCCGCGCCGAAGAATTTAACTCCATCCTTGAACAGATGCCTGAACTGGCGCGCCAGATTGCTGCTGGGCTTGGCATTTCAATGGGTGAACTTC------GCGCCAGAATGCTTGACGGCAAACTGACGGCA---------------------------------GAAGATGCGCTAAATGCCATTCAGGA-----------------------------------------------------------------------------------------------------------------------------------------------------------------------------------------------------------------------------------------------CAGGACAAGCATCG---------------------------------------------------------------------TCAATGCTGAATTCGCAAAGCTACCGCGCTCTATATCTCAGGC------------------------------------------GACTGGCAGCCTTGAAACATCATTTGCAAAAATGATAGCAAGCATAAA------------------------------------------------------------------------------------------------------------------------------------------------------------------------------------CGACGCAACAGGAGCCAGTTCTACCTTTGTTTCAGTTATTGAC--------------------------------------------------TCTATTACCTCAGCAATCAA-----------CAGACTAACTGGTCAGACTATAGGTGCGGCAGAGGTTATTTCTGATTTGACATC------------------AACAGCAGAGATGTT--------------------------------------------------------------------CAGTCGCAGAGCAAGAACATGGTCATGGG----TTGGCATTGATGGTTGGGCCGCGCAGAATCAGGCCATAGCGGCGGTAGCA----------------------------AATCAGGCGGCCACATTGGTCGCGGATATGGATGCCGTCA-CCAAATCGACAGGAGAGGCG---------GCAAAGGCGCAGG------------------------------------------------------------------------------------------------------------------------------------------------------------------------------------------------------------------------------------------------------------------------------------------------------CTCATTTGACAGTGCCAAAAGCAGCAGAGAAAGA-----------------------------------------------------------------------------------GAAAAAGAAAAAAGCAACAGGGA---------------------------AAAGCGCCGAAGAACGACAA-------------------------------------------------GCTGAGTCAGTGGCTGAAAAGCTGGAGAAATTACGCCAGCAAACCATGCTCA------ATGCCACATCCACCAGTGAACTCTCCCGCGAACAGGCAATCCTCAATGCGCAACAATCGCTTGGCAAGGCAGCCACTCAGGAGCAAATAAAACTGGCCGGTGAGTATGCGGCGAAAATTTGGGATCAGAAGAATGCGCTGAAGGAGCAGGCAGAAGCGGAGAAGGAAAAGCAGCGTGTAGAAAAATCATATCAGGGACTGCGTTCCATTGCGTCGCCAACCACTGGCATTGACAGTGAATATCAGCAACGTATGGCTGACCTTGACGCCTACACCGCAGCGTACCCGCAGAAAATTACAGAGATTGAACAGACTCGCGCATCGATTGAAGCACAATACCGCCAGCAGAGAATGGATGCCATGTGGGCTGAATGGCAGCAGCAAAGCCTTGGGGCGCAACTGTTCGGAACCGCACTGGATTCCGCAATGAGCACAGCCTCAAACAGTATTACCGGATTGCTGACAGGTACAATGAGCGTTCAGGATGCCATGCGTAGCCTCGGCTCTACGGTGCTTAACTCGCTGGTAAACAGCTTCGTCGAGATGGGTGTGCAGTGGGTGAAATCTGCGGTAATGGGGCAGACAGCTCAGGTGGCAGCAACCGCTACCACAACAGC---GGCGCAAACGGCAGGACTAGCAACCACCACAGCTGCCTCCACTGCGGCGGCAGCCACTACCACGGCAGCGTGGACTCCGGCAGCAATCGTCGCATCAATCGGTTCATTCGGCGGTGCTGCTGCAATTGGGGTTGGTGCTGTTCTCGGGGCACTGGCAATGGGTATCGCTGGCAAGCGAAAAAATGGTGGCCCTGTTAGCGCCGGAAGTATGTACGAAGTGGGCGAGGGAAACGCACCAGAAATATTCCAAGCCAGTACAGGCAGGCAATACATGATACCTGGCAACTCAGGAAAGGTTATCAGCAACAAAGACCTTGCCGGAAGTGGTATTGGCTTGATTATAAATAATAATGTTTATAATAGTTCAAGCGGAGCAACAGCAACTACC-------AATGCCAGAGATAACGGTGATGGTTCGATAACTATTGAGACATTTATATCCGATATGAATGAAGGCGGACCGATGAGTCAATCCATCTCAAGGAACTTTAATACCAACAGGAGAGCAACAGAGTAA------------------------------------------------------------------------------ATGATTGTCAAGATTGGCGATAAGTGGGTGGTCAAGTCGAAAGACGGCTCACAGCAATTTGGCGAATACGACACAAAAGAGTTAGCCAAAAAACGCCTCGCAGAAGTGGAAGAGTTCAAGCACATGAATAATAAATTACAGGTTAACGTCCTGACGACCATCAATTCAGCCAGCAATATCAGTGAGCAAATCATTGATGGCGACCCTCACTACGTGATTAAAAACGTCGTGCCAGTGGTTGATGATGTTGTGATGAATAATGGCCTATATCCGGGCGAGGAAATCCGCAAGAGCTATCACGGCCTTGATGGTAAACCTGCACCATACAATCACCCGATGATTGACGGAAAATACGTCTCCGCAAGCATGACGCGCGCTGCTAACCAGTTCAGCGTTGGCGCATGGATTGAAAACTCATCCCATGACGGTAGCAAGGCGCTGGTAGACCTAAAAGTCAACAAGGTCATCGCTGAACGCTCGGAGAAAGGTCGGGAGTTGCTAGGTCGCATTGAAGCACTGATGAACTCAGCAGATGATGCAGAGCCAATCCACGTATCCACTGGCTTATTGCTCAACCGCGAAGCTGCGGAAGGTACAAGCAAAGGCAAAAAATACTCATGGATTGCACGCAACATGGAGTGGGATCATCTCGCCATCCTGCCACCGGGAGTGCCGGGAGCTGGAACGCCAGAAGATGGCGTGGGAATCTTTGCCACTAATGGCGAGCAAATCGAACGCATCACCGTAAACCTTGAGGATTCAACCGTGCCAGACGAAAGCGCCAACAAGATTAATTATAAATCGTGGCTGCATAAGGCTATCAACTACATCACCAACAAATCAGACCTGTCGTTTGAGAACATCAGTGAGCAGATTCGCCAGATTCTGAAGTCTGAAGTCGACGAGGATGTGTGGCCTTACATCGTGGCTGTATACAACGATCGCGTCGGGTTTGAAATCAAAGGCCAGATTTTTCAGCAGTTCTACATCGTTGAAGATGATGTGGTAAAATTGGTCGGTGAGCGGGTCAAGGCTGTTTATAAGACTGAACTTGAGCCGGTAAAATCAACTGAAGGGGAAATCTCAATGACGAACGAGGAATTACAGGCGGTACTCGCTGAAGCCCTCAAGCCGGTTCAGGAATCGTTGACAGCTGTCAACCAGAAGCTGACCGACATCGAAGCAGAAAACGTTAAGCTGAAAGAGCAATTACAGGCGAATACCGAGCAGGAAGAAACCGCGATGCGTGCTGCTATCATCGCTGAACTGAAACTGCCGGAATCCGCTGTGAATGCGCTGAAAGGCGAAGCACTGCGTGAAACCTATGCGCTGACCAGTAAACCTGCTGCGCTGAAAGGTGGCTTCCAGCCGAACCACGCTGATGACGATTTTGATATGGAGGCACCGGAATAA
	Salmonella_phage_IME207___neck_whiskers_protein_CDS___Salmonella_phage_IME207___hypothetical_protein_CDS___Salmonella_phage_BS5___tail_length_tape_measure_protein_1_CDS___Salmonella_phage_IME207___coat_protein_CDS	ATGGCTATTTGTGCAAATGATAAAGGCGTTCTGGTCGGTCGTATGACCCGACTGTTCCTTGCTGAGGGGTGCGGTGATGCAGTTCCAGAGGCGGTAGACTGGAAATATTTAGGCTCAACCACCAGTAAAGGTGTTGACTACTCGCCACAGACCACTACGTCGGAAGCGGATACCGCTGGCGGTTTTGTTTCCACTCTCGTTACCAGCTCTGATATGACCATCAGTGCAGAGGTGGAAATCCGCAAGAATGACCCAAGCGATGAGTTTGGCTTCCATCGCCTGGTTGAGATTTACGCCACTGAACTGAAAGCGCGTCGCCAGCCTTCCTTGTGGGTGCGTCAGGTGACTGGTGCAACTATCGTTACAGCGTACTGCAACATCACCAGCATCAGCTACGAAGGTGGCACGAACGACATTGTGACTGGCAGCCTTGAGTTCAAGGTTTACGATTCTGACAGCGTTACCGTCGAAAGCCTTGAGCCTCTGGCGTTCACCACCGACCTGCGATCAA---------------CTGGCAGCACTGGCAGTCCGTTAACTGTTGCTGTTGAAGGTGGCGTTGCTCCTTACACTTATGTATGGCGCAAAGATGGCGTGGTTGTCGGCAGCGAATCAGGCGCATCTCTGGCAAGCCCTAC---------------CGCTGGCGTGTATACCGTCACAGTTACGGATTCATCTACTGACCCTGAAATCATCATCAGCACGGCTTGCACCGTATCCTGGTAA------ATGTCAAAAGTTGATGCATTAAACGCCTATATACGCGACCGCGTAGCGAACAATAACCGGGCGCTTCAGCAACAAAGGCTTTGTGCTGGCGGGAAGAACCTTGACCAGAAGCACGACAGGCTTTGGCAGGAATGCGGCTACCCACAGGAAATCACCGCCGAGATGTTCCGCTATGCATACGAGCGACATCCAGCCGCCGCCGCTGGTATTAACCGCATTATTAATAAATGTTGGCAGAAATACCCTGAAGTGGTCGAAGATGGCGAGGATGATAAGAACTCAACGCCGTGGGAGTTGTCCATCAACGACATGATGAAGCGCGCCTATCCGTTCATCAAAGAGGCTGACAAGCGCAACGCCATCAACCGCTATTCCGCTGTTATCCTGCAAATCCGTGACGGAAAGCAGTGGAGTGAGCCGGTAGACGTCACCAAAACCCGCCGCATTAAAGATAAATCCATCGTCCGCTTTATTCCGGTGTGGGAAGAGCAGCTACGCGTCAGCGCATGGAATAATGACGAAACCAGCGAAGACTACGGCATGCCTGAGCTGTACGAATATCAGGAAAGCGCCGTGGAGGATTTCGACAGCGATGGCAAACCTGAGCGTTCCGTACAGATTCATCCTGACCGCATCATTATTCTGGCTGAGGGTAGTTTTGACGGTAGTATGTTCAGTGGCATCCCGATGCTGCGTGCTGGATACAACAGCCTTATCGACATGGCTAAAGTTTCCGGTAGTTCTGCGGAAGGCTTCCTGAAGAATGCAAGCCGCCAACTGGCTGTTAACTACACGAAGGATAACGTAACGCCAGCAAGCCTCGCGCAGTCGATGGGCGTCGATATTGAAGAACTCACCGACATCATGAATGAGAACATTGAGGCGTTGAACTCCGGGATTGACGCAGCTATGTTCACAATGGGGGCGGATGCAAAGGTTCTCGCTGTGACGCCAGCCGACCCGAAGCCAACATGGGAAGTTGCTGCCAATCAGTTCGCTGCATCAATGGCGCTTCCGTTCACCGTCATTTTTGGTCAGCAGACCGGACGCCTTGCGAGCGATGAAGACAAGATGCAGGAGGCGATGACCGCCAAGCAGCGCCGTGAAACGTGGGTTGATTATGTCATCTCAATGTTCGTTGAGCGCATGATTCAGTTCGGCATTGTCGATAAGGCACCGGCAAACGGCTACAAAGTTAAATGGGATGACCTACTTGCCCCATCAGAACTGGATAAAGCCGAGTTGCTGGCTAAGCTCGCCACTGCGAATAAATCCTTCTTTGACGCTGGTCAATCTGCGTTGCTGACCGTCGATGAGGCTCGCGGCATGGTTGGTATGGAGCCGATTG------AACTCGACGAAAGCTATCGCGAAGACG---------------CACCACCGGAAGACGAA---------------AATGAAGATACTCCGGTTTAAATGGCTGCAACATCTACCGGAAGTTTAGTTTATGAGGTTGGTATCGATTTAACCGGCCTTCAGGCTGGACTGAGGCAAGTTAACGATTCCCTGAATGGATTAAATCGCACAGTTGATATCAACACTCGACATATTGGGAGTCTTGAGCGTCAGGCAGCGGCGACAAGCACGGCCATGTCACGCCTTTCGGGTGTGGCCAAATCATTAATGGCC------------------------------------GCTCTTTCTGT---------------------------------------------------------------------------------------------------------ACAGCAGGTGGCATCTTACTCTGATGCGTGGACAGAACTAAACAACAAAGTATCAAAC-----------TCAA-TTCGCGTTGGCGAGACGCAAGCGGAGGTAATGCAG--------------------CGAATCTTTGATGTAAGTCAGGCAACGCA---------------------ATCCAGCCTGAATGGTACGGCTGTACTTTATTCTCGACTT---------GAGCGCGGCACTCGCGAGTACAATACAAGCGCCGAAGATCTGGTTAGACTCACGACAATAATTAATCAGGGATTTGCAGTGTCAGGGGCGACAGCACAGGAAGCTGAAAACGCCATCATTCAGTTATCGCAGGGTATTGCGGCTGGCGTTTTGCGTGGTGAAGAATTTAACTCCGTATCAGAGCAGGGCAGTCGCCTGATGATTGCGCTAGCTGACTCGCTTGGAGTTGGCATTGGGCAACTCC------GCAAGATGGCCGCGGAAGGTAAGCTGACAACAGATGTTGTTGTTAAAGGTCTGCTGTCTCAGGGTGATGCAATCGGCAAGGAGTTTGAAAAAACAACTGTATCAATTGCCAAGGGGTTGCAGGTAGCCGGAAACAACATAACTAAATTCTTCGGAGAAAGCTCAACGGTTAAATCATTCTCCGTTGCATTCAGAGACTCTGTTATTTCCGTCAGTGAAAACATTGATCAACTAGGAAATATTCTTGCTGTGGTGGCCGCGGTCGTTGGTAGCCGATATGTTG--------------------------------------------GCGCAATGACAATGGCAGCAGCAGCTACAGCCAAGCAGGTATTGGCTAACCGTCAG---------------------------TTAGTAATTGCTGAACGAGACTCAACAGCAACAGCAGCATTGCAGGC---------------------------------------GCAGGGGCAACTTCGTGCAGCAGAAGCTGCGAAGATTCGCGCCCTTGAAGAAGTCCGACTGGCACAAATGATGAAGTCCACAGCTATTAGCGCAACGCAGGCAGCAGCAGCAGAGGCAGCGTTATCTGCCGCGAGAACGAATGCGGCAACAGCAGCAGGACGTTATAACGCAGCGCTTGAGGCAAACGCAGCGGCGCAAAACACAGCGGCGGCGGCGGCATCTAGAGCGTCTATAGCCACTGGCATTATGCGCGGCGCACTTGGGCTTGTCGGCGGTCCGGTTGGCGCTGCAATGCTTGCTGGCGCAGCAATT----TACTACTTCTGGCAGCAGGCTGAAAAAGCAA---AAACGGAAGCAAGAGAGCTTGCTGATGGTGTTGAAAACCTAACCTCAAACATGAAATCCATGAGTCGGGTTCAACTATCAGCAGAAATAGCAAAGTTGCGCGGCACTATCCCACAACTAACTGAAGATGTTGCAGACGCTCAGGATGCATTTAACAAGGCGACAGGTAGAGTTAAAAGCTATCAGCGTGAAATAGATAACTGGGGTAAGTCAACAAAACGAGGTCGGCAAGCGGCGCAAGCTATGCAAGGTGCGCTTGATGATCAGGCTGTTGCGGTTGCAAATCTTGAGAGCGCAAAAAACAGGCTATC-TCGCGTACAAAGTACAATCG----GCATCGCTCAGGCACAGG--TTAACGGACA---------------------ATTTAAGCAGGGTATCGACCTGCTAAA----------------------------------------------AAGGCATGGAGAAGAAACTGGCGTTGTTGCTGGCATGATGAATCAGTTAGGCAATTCCTTAAATTTTGCTGCCAAGGCTCAACAAAATTTCAACTCCTCTTCCCTTGTTATTCAGCGTCCTGCAAAAGTTCAGGAATATCTGGAT---AAACTTAGCGAGCAGGTAGAGCTGGAAGGTGAACTTGACGAGCGTAAAAGAGCACAGCTACGCGCAGAGAAAGAA---ATACGCGCATTGGGTGGAAGTGAT------------------------------------------------------GCAGACGTGCGAATGGCAAGGGAGCGCGCTGGCGCTGAGTACGATTTGATTAAAGCGCAGCAGGACAGGAGAAAGGAGGAATCGGCGTCACAGTCAGCAGCGAAAAAGGCAGCGAGTCAGCAAGAATCAATTGCGCAAAAGCTGGAAAACTTGAGAGAGAAAGCGGAACTTG------CTGCTGCTTCAACTGCGGAATTATCTAGAGAACAAACAATTCTGACAGCGCAACAATCACTAGGCAAGGCAGCTACAGAAGATCAAATCAGGCTGGCTGGAGAATATGCAGCCCGCGCATATGATGCAGCAAAAGCACTTAAAGACCAACAAAAGGCAGAGAAAGAAAAGCAAGAAACTGAGCAAGCATATCAAAATCTTCGCGGTCAGGCTTCACCAACATTTCAGGTAGAAGATCAGTTTCAGAAGCAAATGCAGTCTCTGGATGCTTATGCCAAACTTTACCCACAGAAGATAGCAGAGATTGAGCAAACTCGCGCAGCAATCGAGGCTCAATACCGCCAGCAGCGAATGGACGCCATGTGGGCTGAGTGGCAGCAACAAAGCCTCGGCGCGCAACTGTTCGGCACCGCTCTTGATTCGGCAATGAGCACGGCATCAAACAGCATAACCGGATTATTGACAGGCACAATGAGCGTTCAGGATGCCATGCGCAGTCTCGGCTCTACGGTGCTCAACTCTCTGGTAAATAGTTTCGTCGAAATGGGTGTGCAGTGGGTTAAATCTGCTGTTATGGGGCAGACTGCGCAGGTTGCGGCAACAGCAACCACAACGGC---GGCGCAAACGGCAGGGCTGGCAACCACAACAGCAGCATCCACTGCGGCGGCAGCCACCACCACGGCGGCATGGACTCCAGCGGCAATCGTGGCATCAATCGGCTCATTCGGCGGTGCAGCTGCAATTGGTGTAGGTGCCGTTCTCGGAGCACTGGCGATGGGCATTGCTGGCAAGCGTAAAAATGGTGGCCCTGTTAGTGCCGGAAGTATGTACGAAGTGGGCGAGGGAAACGCACCAGAAATATTCCAGGCGAGCACAGGCAGGCAATACATGATACCTGGCAACTCAGGAAAGGTTATCAGCAATAAGGATATTTCCGGTGGAGGTGGCGGAGTTGTGGTCTATAATAATCTTTACAATAACTCAAGCAATGCTAGCGCAACAAGC-------AGAGCCACTGATAACGGTGATGGTTCGATAACTATTGAGACATTTATATCAGATATGAATGAAGGCGGACCGATGAGCCAATCTATCTCAAGAAACTTTAATACCAACAGGAGAGCAACAGAGTAA------------------------------------------------------------------------------ATGATTGTCAAGATTGGCGACAAGTGGGTGGTCAAGTCGAAAGACGGCTCACAGCAATTTGGCGAATACGATACAGAAGAAGCAGCCAAAAAACGCCTCGTAGAAGTGGAAGCGTTCAAGCACATGAATAATAAATTGCAGGTTAACGTCCTGACGACCATCAACTCAGCCAGTAATATCAGTGAGCAGATTATTGATGGCGACCCGCACTATGTAATTAAAAACGTCGTGCCAGTGGTTGACAATGTTGTGATGAATAATGGCCTGTATCCGGGTGAGGAAATCCGCAAGAGCTATCACGGCCTTGATGGTAAGCCTGCACCATACAATCACCCGATGATTGACGGCAAATATGTCTCCGCAAGCATGACCCGCGCCGCTAACCAGTTCAGTGTTGGCGCATGGATTGAAAACTCATCCCATGACGGCAGCAAGGCGCTGGTAGACCTGAAGGTGAATAAAGTCATCGCTGAACGCTCAGAGAAAGGTCAGGAGTTACTTGGTCGCATTGAGACACTGATGAACTCCGCTGATGATGCTGAGCCAATTCATGTATCCACTGGTTTATTGCTCAACCGCGAAGCTGCGGAAGGTACAAGTAAGGGCAAGAAATACTCATGGATTGCACGCAACATGGAATGGGACCATCTCGCCATCCTGCCACCGGGAGTGCCGGGAGCCGGAACACCAGAAGATGGCGTGGGAATCTTTGCCACCAATGGCGAGCAAATCGAACGCATTACTGTAAACCTCGAGGATTCAACCGTGCCTGACGAAAGCGCCAATAAGATTAATTATAAATCGTGGCTACATAAAGCCATCAACTATATCACCAACAAATCAGACCTGTCGTTTGAGAATATCAGCGAGCAGATTCGCCAGATTCTGAAAGATGAAGTCGGCGAGGATGTCTGGCCTTATATCGTGGCAGTGTACGACGACCGCGTCGGATTTGAAATTAAAGGCCAGATTTTCCAGCAGTTCTACATCGTTGAAGATGATGTGGTAAAATTGGTCGGTGAGCGGGTCAAGGCTGTTTATAAGACTGAACTTGAGCCGGTAAAATCAACTGAAGGGGAAATCTCAATGACGAACGAGGAATTACAGGCGGTACTCGCTGAAGCCCTCAAGCCGGTTCAGGAATCGTTGACAGCTGTCAACCAGAAGCTGACCGACATCGAAGCTGAAAATGTTAAGCTGAAAGAGCAACTGCAGGCGAATACCGAGCAGGAAGAAACCGCGATGCGTGCTGCTATCATCGCTGAACTGAAACTGCCGGAATCCGCTGTGAATGCACTGAAAGGCGAAGCGCTGCGTGAAACCTATGCGCTGACCAGTAAGCCTGCTGCGCTGAAAGGTGGCTTCCAGCCGAACCACGCTGATGACGATTTTGATATGGAGGCACCGGAATAA
	Salmonella_phage_Pu29___major_tail_subunit_CDS___Salmonella_phage_Pu29___portal_protein_CDS___Salmonella_phage_LPST10___tail_length_tape_measure_protein_1_CDS___Salmonella_phage_Pu29___hypothetical_protein_CDS	ATGGCTATTTGTGCAAATGATAAGGGCGTTCTGGTCGGTCGCATGACCCGACTGTTCCTTGCTGAGGGGTGCGGTGACGCAGTTCCGGAGGCTGGAGACTGGAAGTATTTAGGTTCAACCACCAGTAAAGGAGTGGACTATTCTCCGCAGACCACCACGTCGGAAGCAGATACTGCTGGCGGCTTTGTTTCCACTCTCGTTACCAGCTCTGATATGACCATCAGCGCAGAGGTGGAAATCCGCAAAAATGACCCAAGCGATGAGTTTGGCTTCCATCGTCTGGTTGAGATTTACGCCACTGAACTGAAAGCGCGTCGCCAGCCTTCTTTGTGGGTGCGTCAGGTAACTGGTGCAACTATCGTTACCGCATACTGCAACATCACCAGCATCAGCTACGAAGGCGGCACAAACGATATCGTAACCGGCAGCCTTGAGTTCAAGGTTTATGATTCTGACAGCGTTACCGTAGAAAGCCTTGAGCCTCTAAAATTTACTACCGACTTATCGCCAA---------------CTGGCAGCACTGGTAGCCCGTTAACTGTTGCTGTTGAAGGAGGCGTCTCTCCTTACACCTACGTGTGGCGCAAAGATGGCGTAGTTGTTGGTAGTGAGTCTGGCGCAACGCTGGCAAGACCGAC---------------AGCTGGTGTGTATACCGTCACGGTCACGGATTCGTCTACTGACCCTGAGATCATCATCAGTAAGGCATGCACTGTATCCTGA---------ATGTCCAAAATTGATGCATTAAACGCCTATATACGCGACCGCGTGGCGAACAATAACCGGGCGATTCAGCAGCAGCGGCTTTGTGCTGGCGGGAAGAATCTGGACCAGAAGCATGACAGACTCTGGACGGAATGCGGATACCCGCAGGAAATCACAGCCGAGATGTTCCGCTATGCCTACGAGCGACATCCAGCCGCCGCCGCTGGCATTAACCGCATTATTAATAAATGTTGGCAGAAATACCCTGAAGTGGTAGAAGACGGCGAGGATGACAAGAACTCAACGCCGTGGGAGTTGTCCATCAACGACATGATGAAGCGCGCCTATCCGTTCATCAAGGAGGCTGACAAGCGCAACGCAATCAACAGATACTCCGCCGTTATCCTGCAAATCCGCGATGGTAAGCAGTGGAGCGAGCCGGTAGACATCACCAAAACCCGCCGCATCAAAGATAAATCCATTGTTCGCTTTATCCCTGTATGGGAAGAGCAACTCCGCGTCAGTGCGTGGAATAACGACGAAAGCAGCGAAGACTACGGTATGCCTGAGATGTACGAGTATCAGGAAAGCGCCGTGGAAGATTT---TAGCGACGGCAAGCCTGAACGTTCCGTGCAGATTCACCCTGACCGCATTGTTATTCTGGCTGAGGGTAGTTTTGACGGCAGTATGTTCAGTGGAATCCCGATGCTGCGTGCTGGCTACAACAGCCTTATCGACATGGCAAAGGTTTCCGGCAGCTCCGCAGAAGGATTCCTGAAGAATGCCAGCCGTCAACTGGCGGTTAACTACACGAAGGATAACGTAACGCCAGCAAGCCTTGCACAGTCGATGAGTGTCGATGTTGAAGAACTCACCGACATCATGAATGAGAACATTGAGGCGCTGAACTCCGGAATTGACGCCGCCATGTTCACAATGGGGGCGGATGCTAAGGTTCTTGCCGTAACGCCCGCCGACCCGAAGCCAACATGGGAAGTAGCTGCCAACCAGTTCGCTGCATCAATGGCGCTTCCATTCACTGTCATTTTCGGGCAGCAGACCGGACGCCTTGCTAGCGACGAAGACAAGATGCAGGAGGCAATGACCGCCAAACAGCGCCGTGAAACGTGGGTTGATTACGTTATCTCTATGTTCGTTGAGCGTATGATTCAGTTCGGCATCGTCGATAAGGCCCCGGCAAATGGCTACAAGGTTAAGTGGGATGACCTGCTGGCACCATCAGAACTGGATAAGGCAGATTTGCTGACTAAACTCGCCACCGCCAATAAATCGTTCTTTGATGCTGGTCAATCTGCGTTGCTGACCGTCGATGAGGCTCGCGGTATGGTTGGTATGGAGCCGATTG------AACTTGACGAAAGCTATCGCGAAGACA---------------CTCCACCGGAAGACGAA---------------AATGAAGATACTCCGGTTTAAATGGCTGCAACATCTACCGGAAGTTTAGTTTATGAGGTTGGTATCGATTTAACCGGCCTTCAGGCTGGACTGAGGCAAGTTAACGATTCCCTGAATGGATTAAATCGCACAGTTGATATCAACACTCGACATATTGGGAGTCTTGAGCGTCAGGCAGCGGCGACAAGCACGGCCATGTCACGCCTTTCGGGTGTGGCCAAATCATTAATGGCC------------------------------------GCTCTTTCTGT---------------------------------------------------------------------------------------------------------ACAGCAGGTGGCATCTTACTCTGATGCGTGGACAGAACTAAACAACAAAGTATCAAAC-----------TCAA-TTCGCGTTGGCGAGACGCAAGCGGAGGTAATGCAG--------------------CGAATCTTTGATGTAAGTCAGGCAACGCA---------------------ATCCAGCCTGAATGGTACGGCTGTACTTTATTCTCGACTT---------GAGCGCGGCACTCGCGAGTACAATACAAGCGCCGAAGATCTGGTTAGACTCACGACAATAATTAATCAGGGATTTGCAGTGTCAGGGGCGACAGCACAGGAAGCTGAAAACGCCATCATTCAGTTATCGCAGGGTATTGCGGCTGGCGTTTTGCGTGGTGAAGAATTTAACTCCGTATCAGAGCAGGGCAGTCGCCTGATGATTGCGCTAGCTGACTCGCTTGGAGTTGGCATTGGGCAACTCC------GCAAGATGGCCGCGGAAGGTAAGCTGACAACAGATGTTGTTGTTAAAGGTCTGCTGTCTCAGGGTGATGCAATCGGCAAGGAGTTTGAAAAAACAACTGTATCAATTGCCAAGGGGTTGCAGGTAGCCGGAAACAACATAACTAAATTCTTCGGAGAAAGCTCAACGGTTAAATCATTCTCCGTTGCATTCAGAGACTCTGTTATTTCCGTCAGTGAAAACATTGATCAACTAGGAAATATTCTTGCTGTGGTGGCCGCGGTCGTTGGTAGCCGATATGTTG--------------------------------------------GCGCAATGACAATGGCAGCAGCAGCTACAGCCAAGCAGGTATTGGCTAACCGTCAG---------------------------TTAGTAATTGCTGAACGAGACTCAACAGCAACAGCAGCATTGCAGGC---------------------------------------GCAGGGGCAACTTCGTGCAGCAGAAGCTGCGAAGATTCGCGCCCTTGAAGAAGTCCGACTGGCACAAATGATGAAGTCCACAGCTATTAGCGCAACGCAGGCAGCAGCAGCAGAGGCAGCGTTATCTGCCGCGAGAACGAATGCGGCAACAGCAGCAGGACGTTATAACGCAGCGCTTGAGGCAAACGCAGCGGCGCAAAACACAGCGGCGGCGGCGGCATCTAGAGCGTCTATAGCCACTGGCATTATGCGCGGCGCACTTGGGCTTGTCGGCGGTCCGGTTGGCGCTGCAATGCTTGCTGGCGCAGCAATT----TACTACTTCTGGCAGCAGGCTGAAAAAGCAA---AAACGGAAGCAAGAGAGCTTGCTGATGGTGTTGAAAACCTAACCTCAAACATGAAATCCATGAGTCGGGTTCAACTATCAGCAGAAATAGCAAAGTTGCGCGGCACTATCCCACAACTAACTGAAGATGTTGCAGACGCTCAGGATGCATTTAACAAGGCGACAGGTAGAGTTAAAAGCTATCAGCGTGAAATAGATAACTGGGGTAAGTCAACAAAACGAGGTCGGCAAGCGGCGCAAGCTATGCAAGGTGCGCTTGATGATCAGGCTGTTGCGGTTGCAAATCTTGAGAGCGCAAAAAACAGGCTATC-TCGCGTACAAAGTACAATCG----GCATCGCTCAGGCACAGG--TTAACGGACA---------------------ATTTAAGCAGGGTATCGACCTGCTAAA----------------------------------------------AAGGCATGGAGAAGAAACTGGCGTTGTTGCTGGCATGATGAATCAGTTAGGCAATTCCTTAAATTTTGCTGCCAAGGCTCAACAAAATTTCAACTCCTCTTCCCTTGTTATTCAGCGTCCTGCAAAAGTTCAGGAATATCTGGAT---AAACTTAGCGAGCAGGTAGAGCTGGAAGGTGAACTTGACGAGCGTAAAAGAGCACAGCTACGCGCAGAGAAAGAA---ATACGCGCATTGGGTGGAAGTGAT------------------------------------------------------GCAGACGTGCGAATGGCAAGGGAGCGCGCTGGCGCTGAGTACGATTTGATTAAAGCGCAGCAGGACAGGAGAAAGGAGGAATCGGCGTCACAGTCAGCAGCGAAAAAGGCAGCGAGTCAGCAAGAATCAATTGCGCAAAAGCTGGAAAACTTGAGAGAGAAAGCGGAACTTG------CTGCTGCTTCAACTGCGGAATTATCTAGAGAACAAACAATTCTGACAGCGCAACAATCACTAGGCAAGGCAGCTACAGAAGATCAAATCAGGCTGGCTGGAGAATATGCAGCCCGCGCATATGATGCAGCAAAAGCACTTAAAGACCAACAAAAGGCAGAGAAAGAAAAGCAAGAAACTGAGCAAGCATATCAAAATCTTCGCGGTCAGGCTTCACCAACATTTCAGGTAGAAGATCAGTTTCAGAAGCAAATGCAGTCTCTGGATGCTTATGCCAAACTTTACCCACAGAAGATAGCAGAGATTGAGCAAACTCGCGCAGCAATCGAGGCTCAATACCGCCAGCAGCGAATGGACGCCATGTGGGCTGAGTGGCAGCAACAAAGCCTCGGCGCGCAACTGTTCGGCACCGCTCTTGATTCGGCAATGAGCACGGCATCAAACAGCATAACCGGATTATTGACAGGCACAATGAGCGTTCAGGATGCCATGCGCAGTCTCGGCTCTACGGTGCTCAACTCTCTGGTAAATAGTTTCGTCGAAATGGGTGTGCAGTGGGTTAAATCTGCTGTTATGGGGCAGACTGCGCAGGTTGCGGCAACAGCAACCACAACGGC---GGCGCAAACGGCAGGGCTGGCAACCACAACAGCAGCATCCACTGCGGCGGCAGCCACCACCACGGCGGCATGGACTCCAGCGGCAATCGTGGCATCAATCGGCTCATTCGGCGGTGCAGCTGCAATTGGTGTAGGTGCCGTTCTCGGAGCACTGGCGATGGGCATTGCTGGCAAGCGTAAAAATGGTGGCCCTGTTAGTGCCGGAAGTATGTACGAAGTGGGCGAGGGAAACGCACCAGAAATATTCCAGGCGAGCACAGGCAGGCAATACATGATACCTGGCAACTCAGGAAAGGTTATCAGCAATAAGGATATTTCCGGTGGAGGTGGCGGAGTTGTGGTCTATAATAATCTTTACAATAACTCAAGCAATGCTAGCGCAACAAGC-------AGAGCCACTGATAACGGTGATGGTTCGATAACTATTGAGACATTTATATCAGATATGAATGAAGGCGGACCGATGAGCCAATCTATCTCAAGAAACTTTAATACCAACAGGAGAGCAACAGAGTAA------------------------------------------------------------------------------------------------------------------------------------------------------------------------------------------------------------ATGAATAGACTGCAAGTTAACGTGCTCACCACTATCAATTCCGCGAGCAATATCAGTGAGCAGGTGATTGATGGCGACTTGCACTACGTTATAAAAAATGTCACCCCTCTATGCGACGACATAGTGATGAACGGCGGACTGTACCCGGCGGAAGAGATACGCAATAGTTATCATGGCCTGAATGGAAACCCGGCCCCATACAACCACCCAATGGTTGATGGCTCTTTCGTTTCGGCACACAATATTCGGGCGGTAAACCAGTATCATGTTGGCGCATGGATAGAGAATGCCTCTCATGATGGTGGCAAGGTACTTGTTGACCTGAAGGTGAATAAAGTCATTGCCGAACGCTCGGAGAAAGGTCAGGAGTTGCTTGGTCGAATTGAAGCGCTAATGAACTCCGCAGAAGGCGCTGAACCAATCCACGTATCAACTGGCTTATTGCTCAACCGCGAGGCTGCGGAAGGCACAAGCAAAGGCAAAAAATACTCATGGATTGCGCGCAACATGGAGTGGGACCATCTCGCCATCCTGCCACCTGGAGTACCGGGAGCCGGAACGCCAGAAGATGGTGTGGGAATCTTTGCCACCAATGGTGAGCAAATTGAACGAATCACCGTAAACCTTGAGGATTCAACTGTGCCGGACGAAAGTGCTAATAAGATTAATTATAAATCGTGGCTGCACAAGGCCATTAACTACATCACCAATAAATCAGACCTGTCGTTTGAGAACATCAGCGAGCAGATTAGCCAGATTCTGAAAGCCGAAGTCGGTGAAGGTGTATGGCCTTATATTGTGGCTGTGTACGACGACCGCGTCGGATTTGAAATCAAAGGCCAGATTTTCCAGCAGTTCTACATCGTTGAAGATGATGTGGTAAAATTGGTCGGTGAGCGGGTCAAGGCTGTTTATAAGACTGAACTTGAGCCGGTAAAATCAACTGAAGGGGAAATCTCAATGACGAACGAGGAATTACAGGCGGTACTCGCTGAAGCCCTCAAGCCGGTTCAGGAATCGTTGACAGCTGTCAACCAGAAGCTGACCGACATCGAAGCTGAAAACGTTAAACTGAAAGAGCAATTGCAGGCGAACACCGAGCAGGAAGAAACCGCGATGCGTGCTGCTATCATCGCTGAACTGAAACTGCCGGAATCCGCTGTGAATGCGCTGAAAGGCGAAGCACTGCGTGAAACCTATGCGCTGACCAGCAAGCCTGCCGCGCTTAAAGGTGGCTTCCAGCCGAACCACGCTGATGACGATTTTGATATGGAGGCACCTGAATAA
	Salmonella_phage_STGO_35_1___tail_tube_protein_CDS___Salmonella_phage_STGO_35_1___capsid_protein_CDS___Salmonella_phage_SB28___tail_tape_measure_protein_CDS___Salmonella_phage_STGO_35_1___capsid_protein_CDS	ATGGCTATTTGTGCAAATGATAAAGGCGTTCTGGTCGGTCGCATGACCCGACTGTTCATTGCTGAAGGGTGCGGCGACGCAGTTCCCGATGCAGGAGACTGGAAGTACTTAGGTTCAACCACCAGTAAAGGCGTTGACTACTCACCGCAGACTACTACGTCGGAAGCGGATACCGCTGGCGGTTTTGTTTCCACTCTCGTTACCAGTTCTGATATGACCATCAGCGCAGAGGTAGAAATCCGCAAGAACGACCCAAGCGATGAGTTTGGCTTTCACCGACTGGTTGAGATTTACGCCACTGAACTGAAAGCTCGTCGCCAGCCTTCCTTGTGGGTGCGTCAGGTGACTGGTGCAACTATCGTTACCGCGTACTGCAACATTACCAGCATCAGTTACGAAGGTGGCACGAATGACATCGTTACTGGTAGCCTTGAGTTCAAGGTTTACGATTCTGACAGCGTTACAGTAGAAAGCCTTGAACCTCTGGCATTCACCACCGACCTGCCATCAA---------------CTGGCACTGCTGGCAGTCCACTGACCGTTGCTGTTGAAGGTGGTGTATCACCATACACCTACGTGTGGCGCAAAGATGGCGTGGTTGTCGGCAGCGAATCTGGCGCATCACTGGCAAGCCCAAT---------------CGCTGGTGTGTATACCGTCACGGTCACGGATTCGTCTACTGACCCTGAGATCATCATCAGTACGGCATGCACTGTATCCTGA---------ATGTCAAAAATTGATGCACTAAACGCTTATATACGCGACCGCGTGGCGAACAATAACCGGGCGCTTCAGCAACAAAGGCTTTGTGCTGTCGGGAAGAATCTGGACCAGAAGCATGACAGGCTTTGGCAGGAGTGCGGATACCCGCAGGAAATTACCGCCGAGATGTTCCGCTATGCATACGAGCGACATCCAGCCGCCGCAGCTGGCATTAACCGTATTATTAATAAATGCTGGCAGAAATACCCAGAAGTGGTTGAAGATGGCGAGGATGACAAGAACTCAACACCGTGGGAGCTGTCCATCAACGACATGATGAAACGCGCCTACCCGTTCATCAAAGAGGCTGACAAGCGCAACGCCATCAACCGTTACTCTGCTGTTATCCTGCAAATCCGCGATGGAAAGCAATGGAGTGAGCCAGTAGACATCACCAAAACCCGCCGAATTAAAGATAAATCCATTGTTCGCTTTATCCCTGTATGGGAAGAGCAGCTCCGCGTCAGTGCATGGAATAACGACGAAACCAGCGAAGACTACGGCATGCCTGAGATGTACGAGTATCAGGAAAGCGCCGTTGAAGATTTCGATAGTGACGGTAAACCTGAGCGTTCCGTGCAGATTCACCCCGACCGCATCATCGTTCTTGCGGAGGGTAGCTTTGACGGTAGCATGTTCAGTGGCATCCCGATGTTGCGCGCTGGATACAACAGCCTTATCGATATGGCTAAAGTTTCCGGTAGCTCTGCGGAGGGCTTCCTGAAGAATGCCAGTCGCCAGCTGGCGGTTAACTACACGAAGGATAACGTAACGCCAGCAAGCCTGGCTCAGTCGATGGGTGTCGATATTGAAGAACTCACCGACATCATGAATGAGAACATTGAGGCGCTGAACTCAGGGATTGACGCAGCCATGTTCACAATGGGGGCGGATGCAAAGGTGCTCGCTGTGACGCCCGCCGACCCGAAACCAACATGGGAAGTGGCCGCCAACCAGTTCGCTGCATCAATGGCGCTTCCATTCACCGTCATTTTTGGGCAGCAAACCGGACGCCTTGCAAGCGATGAAGACAAGATGCAGGAGGCGATGACCGCCAAGCAGCGCCGAGAAACATGGGTTGACTATGTCATCTCAATGTTCGTTGAGCGCATGATTCAGTTCGGCATTGTCGATAAAGCCCCGGGAAATGGCTACAAAGTTAAGTGGGATGACTTGCTGGCACCATCTGAACTGGATAAGGCTGAATTGCTGGCTAAACTCGCCACTGCGAATAAGTCGTTCTTTGATGCTGGTCAATCTGCGCTACTGACCGTCGATGAAGCGCGCGGCATGGTTGGCATGGACCCGATTG------AAGAAATTCAGATCGTCACAGAGGGTA---------------ATCCT---GACGATGAA---------------AATCAAAAT------CTTTAAATGGCTGAAGAAGTCGGCGGAA---TTGTCTACGAAGTCGGGATGGATGTATCCGGGCTTAAAGCTGGCACAAGCTCAGCGGAATCAGAATTATCAAAATTTGACTCTGCTGTAAGTGGCTCAATAAAGAATCTAAATAAACTTGATGGTCAGGCTGACTCAACGGGCAAGGCATTCTCTTCTCTTGTCTCCGTGGTTAAAAGCATTGATGCCACACTCAGCAAGATGGCTGCCTCCAGTGACGGTGCGACAAGTGCTGTCAAATCAACATCACAATCTGCTGAGTCAGCGAATCAGGTTATCGACGCGCTAAACCAGCAACTGGCTATGATGCAACAACAGCAGCAGCAAGCCGCTGTGTCTACTGGCAGACTGGAAACCTCAATTAATGCCGTTACGACTGCTATTCGTGAACTTGGTACA-----------TCTA---CTGGCGGCGCTGGCGCAAGCATATCTGGCACAGAAAGATTAATTGAAAGCCTCGGTAATCAGGTTGCCATTCTTGAAGAACA---------------AATGGAGAACGGCGCTAGAAGTGCGGCAATTCTTGCGGCGCAACTCAGAGCCGGAGGTGGCGCAACTGACGCGCAAAAGGCCAAGATTGCTGAACTGACTGGTCGCCTATATGACATGAAGAATGGCACAGAGTCGGCTGGCAAATCCACAAACGGTTTCAGGAACGCGCTACAGCAGGGTGGCTATCAGGTTCAGGACTTTATTGTTCAGGTTCAGGGGGGCCAGTCCGCGCTTGTTGCGTTCAGCCAACAGGGTTCACAGCTAGCATCAGTATTCAGTCCAGTAGCTGGCGCAGTATTGACAATTGCGACAGTTATCGCTGGCTCACTGATGGCCT------------------CGCTGAGTAACGGCAAAAATGCCATTGATGCCATGAAGGATGCCATTTCTGCAATGGATCAGGTTATCAGTGTTTCAAGCAATGGTGTGGCGGCATACTCAGATAAGTTTGCAGTACTGGCAAAA--------------------------------------------------------------------------------------------------------------------------------------------------------GCCAACGCAACCGTTGCAACACTGATGCGCCAGCAAGCGCAACTTGA------------------------------------ACTGTCTGCTGCGCTATCTAAAGTATCAAAGGAAATATCAAAAGCATCCGGTGAATTCGTCA---------------------CCTTTGGTGATCGTCTTTTTGCTTCATTTTCAGGAGCTAATGTCAGCATTAAATCATTTAATGATTACCTG------TCCACGCTGAATATCACCACAAA------------------TGATTTCGGTGAAGCGATGAAGCAGGCCGCATCTGCTGGG------------------TTTGCTGGGCAATCAACGATGAACAGCA------------------------TGATTGCCACCGTTGGCGCTCTTGCGAGTCGATTTGACATGACCGACCAGCAGGCTTTCG----------------------AATTCGCCAAGCAGCTTTCTGAAATCGCCAAAAACCCAAGCAATGAAAAACTCAATGAACTGATTGTCACACTGCAAAAAGTTGGTGAAGGCCAGTCATC------------------TGGCGCACAAAAGGCAAGG---------------------------GAGTATGCTGCTCGCTTGCTGGAAATCGCCACCACCACAACCGATGCAACCATGAGGCTGAAGGCGCTTAAGGGGATGACTGACTCCTTAATGTCAAGTCAGGATAAGGCGCTAAAAGCT----------------------------GCTCGCCAGGCATTATTTATTGAGAAGCAAACTGGCGATG-AGAAGCTAAAAGCTATGGCGTGGCGTGATGCGGAGGCTCAGGGTCTA--------------------------------AAAGAAAACACTGCCGCATT---------------------------------------------------------------------------------------------------------CCGTAAATACTA----TAACGTTCGTCTTGAAACGTA------------------------------------------------------------------------------------------TCGCCAGCAGGAAAAAAATGCACAGGCGGCAAGGGATGA-----------------------------------------------------------------------------------GCGAAATGCAAACAAAAAGCTAA---------------------------AAG---CTGAATTAAATCAA-------------------------------------------------CAGGAAACCATCCAGCAGAAATTAAATAAATTGCGGCAGGAGGCTCTACTTGCTGGTCAGGCGGAATCCACAAAAGAACTATCCCGCGAGCAAGCCATCCTCAACGCTCAGCAATCGCTTGGCAAGGCCGCCACTCAGGAGCAGATAAAACTTGCTGGCGAGTATGCTGCGAAGATTTGGGATCAAAAAAATGCACTGAAGGAGCAGGCGTCTGCGGAGAAAGAAAGGCAGCGTGTAGAAAAATCATATCATGGGTTGCGCGCCATTGTGTCACCAACAACTGGCATTGATAGTGAATACCAGCAACGTATGGCCGACCTTGACGCCTACGCAGCGGCGTATCCGCAAAAAATCACGGAGATTGAGCAGACTCGCGCAGCAATTGAAGCACAATATCGCCAACAGCGAATGGATGCGATGTGGGCCGAGTGGCAGCAGCAAAGCATCGGAGCGAAAATGTTCGGCACTGCGCTTGATTCGGCAATGAGCACAGCATCAAACAGCATCACCGGATTGCTGACAGGGACAATGAGCGTTCAGGATGCCATGCGCAGTCTCGGCTCTACGGTGCTTAACTCGCTGGTAAACAGCTTCGTCGAGATGGGCGTGCAGTGGGTGAAATCTGCGGTTATGGGGCAGACAGCACAGGTTGCAGCAACCGCTACCACCACGGC---GGCGCAAACAGCAGGACTGGCAACTACCACAGCCGCCTCAACTGCGGCGGCAGCCACCACTACGGCAGCATGGACTCCTGCAGCAATCGTAGCATCAATCGGTTCATTCGGCGGTGCAGCAGCAATTGGTGTAGGTGCTGTTCTCGGGGCGCTGGCAATGGGCATTGCTGGCAAGCGTAAAAACGGTGGCCCTGTTAGCGCTGGAAGTATGTACGAAGTTGGCGAAAATGGCTTACCTGAAATATTCCAGGCGTCAAACGGTCGCCAGTATATGATTCCCGGTAACGATGGCTCAGTTATCAGCAACAAAGATATTACCGGAAGTGGCAGTGGCGTTGTGGTTTATAATAACGTCATCAATAAC---AGCTCAGCGCAGGTTAGCAGT-------AGCGCCAGAGATAACGGTGACGGCAGCGTGACAATTGAGACTATCGTTAGTGACATCGAGAACAACGGCCAAATAGGGCAAAGCATTAGCCGCAACTACTCAGTAAACCGGAGAGCAACAGAATGA------------------------------------------------------------------------------------------------------------------------------------------------------------------------------------------------------------ATGAATAGGCTGCAAGTTAACGTGCTCACCACTATCAATTCTGCGAGCAATATTAGTGAGCAGGTGATTGATGGCGATATGCACTATGTTATAAAAAATGTTGTTCCACTATGCGATGATATAGTGATGAACGGCGGCATGTATCCAGCGGAAGAGATACGCAATAGTTACCATGGGCTAAATGGAAACCCAGCCCCATACAACCACCCAATGATTGATGGCTCTTTCGTTTCTGCACACAATATTCGGGCGGTAAACCAGTATCATGTTGGTGCATGGATAGAGAATGCCTCTCATGATGGTGGCAAGGTACTTGTTGACCTGAAGGTAAATAAGGTCATCGCTGAACGCTCAGAGAAAGGTCAGGAGTTGCTTGGTCGCATTGAAGCACTGATGAACTCCGCAGAAGACGCAGAGCCAATCCATGTATCCACTGGCTTATTGCTCAATCGCGAAGCTGCGGAGGGTACAAGCAAAGGCAAGAAATATTCATGGATTGCACGCAACATGGAATGGGACCATCTCGCTATCCTGCCACCGGGAGTGCCGGGAGCCGGAACGCCAGAAGATGGAGTTGGCATCTTTGCCACTAATGGTGAGCAAATTGAACGAATCACCGTAAACCTTGAGGATTCAACTGTGCCGGACGAAAGTGCTAATAAGATTAATTATAAATCGTGGCTGCACAAGGCCATTAACTACATCACCAATAAATCAGACCTGTCGTTTGAGAACATCAGCGAGCAGATTCGCCAGATTCTGAAAGCCGAAGTCGGTGAAGGTGTATGGCCTTATATTGTGGCTGTGTACGACGACCGCGTCGGATTTGAAATCAAAGGCCAGATTTTCCAGCAGTTCTACATCGTTGAAGATGATGTGGTAAAATTGGTCGGTGAGCGGGTCAAGGCTGTTTATAAGACTGAACTTGAGCCGGTAAAATCAACTGAAGGGGAAATCTCAATGACGAACGAGGAATTACAGGCGGTACTCGCTGAAGCCCTCAAGCCGGTTCAGGAATCGTTGACAGCTGTCAACCAGAAGCTGACCGACATCGAAGCTGAAAACGTTAAACTGAAAGAGCAATTGCAGGCGAACACCGAGCAGGAAGAAACCGCGATGCGTGCTGCTATCATCGCTGAACTAAAACTGCCGGAATCCGCTGTGAATGCACTGAAAGGCGAAGCACTGCGTGAAACCTATGCGCTGACCAGTAAGCCTGCTGCGCTGAAAGGTGGCTTCCAGCCGAACCACGCCGATGACGATTTTGATATGGAGGCACCTGAATAA
	Salmonella_phage_LPST10___neck_whiskers_protein_CDS___Salmonella_phage_LPST10___hypothetical_protein_CDS___Salmonella_phage_IME207___tape_measure_protein_CDS___Salmonella_phage_LPST10___hypothetical_protein_CDS	ATGGCTATTTGTGCAAATGATAAAGGCGTTCTGGTCGGTCGCATGACCCGACTGTTCCTTGCTGAAGGGTGCGGTGACGCAGTTCCGGATGCAGAAGACTGGAAATATTTAGGCTCAACCACCAGTAAAGGCGTGGACTACTCGCCGCAGACTACCACGTCGGAAGCGGATACCGCTGGCGGTTTTGTTTCCACTCTCGTTACCAGTTCTGATATGACCATCAGTGCAGAGGTTGAAATCCGCAAGAATGACCCGAGCGATGAATTTGGCTTCCATCGCCTGGTTGAGATTTACGCTACTGAACTGAAAGCTCGTCGCCAGCCTTCCTTGTGGGTGCGTCAGGTGACTGGTGCAACTATCGTTACCGCGTACTGCAACATCACCAGCATCAGCTACGAAGGCGGCACGAACGACATCGTAACTGGCAGTCTTGAGTTCAAAGTTTACGATTCTGACAGCGTTACCGTTGAAAGCCTTGAGCCTCTGGCGTTCACTACAGACTTGCCATCAA---------------CTGGCACTGCTGGCAGTCCACTGACCGTTGCTGTTGAAGGTGGTGTATCACCATACACCTACGTGTGGCGCAAAGATGGCGTAGTTGTTGGTGGTGAATCAGGTGCATCACTGGCAAGCCCAAC---------------CGCTGGTGTGCATACCGTCACGGTCACGGATTCGTCTACTGACCCTGAGATCATCATCAGTACGGCATGCACTGTATCCTGA---------ATGTCAAAAATCGACGCTTTAAACGCCTACATACGCGACCGCGTGGCGAACAATAACCGGGCTATTCAACAGCAAAGGCTTTGTGCTGGCGGGAAGAATCTGGACCAGAAACGTGAGTTCATGTGGAAGGAATTGGGCTACCCGCAGGAAATCACAGCAGAGATGTTCCGCTATGCCTATGAGCGACATCCAGCCGCCGCAGCTGGCATTAACCGCATTATTAATAAATGCTGGCAGAAATATCCTGAAGTGGTCGAAGACGGCGAGGATGACAAGAACTCAACGTCGTGGGAGCTATCCATCAACGACATGATGAAGCGCGCATACCCGTTCATCAAAGAAGCTGACAAGCGCAACGCCATCAACCGCTATTCCGCTGTTATCCTGCAAATCCGTGATGGTTGCCAGTGGAGCGAACCGGTAGACATCACCAAAACCCGCCGCATTAAAGATAAATCCATCGTCCGCTTTATTCCGGTATGGGAGGAGCAGCTCAAAGTCAGTGCGTGGAATAACGACGAAGCCAGCGAAGACTACGGAATGCCTGAGATGTATGAATATCAGGAAAGCGCCGTGGAAGACTTCGACAGCGACGGCAAGCCTGAGCGTTCCGTGCAGATTCATCCAGACCGCATCATCATTCTGGCTGAGGGTAGCTTTGATGGAAGCATGTTCAGTGGCATCCCGATGCTTCGTGCCGGCTACAACAGTCTTATCGACATGGCAAAAGTTTCCGGCAGTTCCGCAGAGGGCTTCCTGAAAAACGCCAGCCGGCAACTGGCTGTTAACTACACGAAGGATAACGTAACGCCAGCAAGCCTTGCGCAGTCAATGGGCGTCGATATCGAAGAGCTAACCGACATCATGAATGAGAACATTGAGGCGCTGAATTCAGGCATAGACAGTGCCATGTTCACAATGGGCGCGGATGCAAAAGTTCTCGCTGTAACGCCAGCCGACCCGAAACCTACATGGGAGGTGGCCGCCAACCAGTTCGCCGCATCAATGGCGCTTCCGTTCACCGTCATATTTGGGCAGCAGACCGGACGCCTTGCAAGCGACGAAGACAAGATGCAGGAGGCGATGACTGCCAAACAGCGACGCGAAACGTGGGTTGACTATGTTATTTCAATGTTCGTTGAGCGCATGATTCAGTTCGGCATTGTCGATAAAGCGCCAGCAAATGGCTACAAGGTTAAGTGGGATGACTTGCTTGCCCCATCAGAACTGGATAAAGCGGAGTTGCTGGCCAAGCTCGCCACTGCGAATAAGTCATTCTTTGATGCTGGTCAATCTGCGCTACTTACCGTCGATGAAGCTCGCGGCATGGTTGGTATGGATCCGATTG------AAGAAATTCAGATCGTCACCGAGGGTA---------------ATCCT---GACGATGAA---------------AATCAAAAT------CTTTAAATGGCTGAAGAAGTCGGCGGGA---TTGTCTATGAAGTCGGGATGGATGTTAAAGGTCTGAAAGCTGGCGCGACAGCAGCCAATAAGACTTTGGACGACCTTGAATCATCAACCAACAAAACCACAAATGCGCTTGGCAAGCTGGATAAAAACGCCAGAAATGCTGGCAACGGGATGAAGAATGCTGGCGGCGCAGCTTCAGGGCTTAAAACCAGCATGTCGATGTTGGCAGGT---------------GCAATCTCGGTCTCATTGATTATCGAATGGGGAAAGCGATTCCTTGAGGTTGCAGATAACATGACGCAGCTTCAGGCAAGGAT---------------------------------TGCTCGCCTGTCAACTGACGCGAAAACCGCGAACGAAACATTCAGTTCACTGGCAAGT-----------ATCG---CCTCAACCACTGGCGCAAGCCTCAGCGACACCA----------CGAAGCTGTGGGAAACATTGACGTCATCACTGAAG--------------------------------------------------------------------------------GAGGCTGGCGCGACAAATGCGCAGGTTCTGAACCTTACCGATACCCTGCA-------AAAAATAGGTC-GAATCGGC-GGGTCATCAACAGAAGAAATGGCGAACGCCCTGCGTCAGTTCGGTCAGTCAATTGCTTCTGGTACAATCCGCGCCGAAGAATTTAACTCCATCCTTGAGCAGATGCCTGAGCTTGCTCGCCAGATTGCGGCGGGTCTTGGTATTTCAATGGGTGAACTTC------GCGCCAGAATGCTCGATGGCAAACTGACAGCA---------------------------------GAAGATGCGCTAAATGCCATTCAGGA-----------------------------------------------------------------------------------------------------------------------------------------------------------------------------------------------------------------------------------------------CAGGACAAGCGTGG---------------------------------------------------------------------TCAATGCTGAGTTTGAAAAACTTCCTCGCACAATGGATCAGGC------------------------------------------TGTTGGTTCTCTTGAAGTTTCATTCTCCAAACTTGTGGTTGCCGTTAA------------------------------------------------------------------------------------------------------------------------------------------------------------------------------------CGATGCCACTGGTGCATCAAAAACAGCAGTAGAGATTATCGACCAGCTGGCA----------------------------------AAATACATTGATTTCCTCGGCGACAAATCAA------CCAGCACAAGCGATAAGATTTTATCTCTCGCCACTGTCATTTCTAAGCTAAACCC------------------GGGCGCATGG---------------------------------------------------------------------------------GCGCGGATGGGAGTCGATGCGCTTTTTGGTGATGATGATATTGAGAAGCAAAAACAATATAACG----------------------------------------ATCAGGTCGAGCGATTCGTCAAGGCATCAGCAGAAGGTT-ACGAGCAGACAAAGAAACAG---------GCTGAAGCAACAA------------------------------------------------------------------------------------------------------------------------------------------------------------------------------------------------------------------------------------------------------------------------------------------------------AACACCTGAAGATTGCACAAGCACCAACAAAAGA-----------------------------------------------------------------------------------CAAAAAAGGAAAAGGAAAGGGCA---------------------------AAAGCGCCGAAGAACGACAA-------------------------------------------------GCTGAATCAGTAGCTGAAAAGCTGGAGAAATTACGCCAGCAAACCATGCTAA------ATGCAACATCTACCAGCGAACTATCCCGCGAGCAAGCCATCCTCAACGCGCAGCAATCTCTTGGCAAGGCTGCCACTCAGGAGCAAATAAAACTGGCTGGCGAGTACGCTGCGAAGATTTGGGACCAGAAGAATGCACTGAAGGAACAGGCAGCTGCGGAGAAGGAAAGGCAGCAGCTGGAAAACTCATTTATCGACCTGCGCAAGAAAGCGTCAGCACTAACAGGAATTGAAGACCAATATGCTACGGACATGGCAAATCTTAAGCAGTACGCAGCAATGTATCCAGAAGAGATAAAAAGAGTTGAGCAGGTAAGGTCAGGGATAGAAGCGCAATATCGCCAGCAGCGAATGGATGCTATGTGGGCAGAGTGGCAGCAACAAAGCCTCGGCGCGCAACTGTTCGGCACCGCTCTTGATTCGGCAATGAGCACGGCATCAAACAGTATCACCGGATTACTGACAGGCACAATGAGCGTTCAGGATGCCATGCGCAGTCTCGGCTCTACGGTGCTGAACTCTCTGGTAAATAGTTTCGTCGAAATGGGCGTGCAATGGGTTAAATCAGCCGTTATGGGGCAGACTGCGCAGGTTGCAGCCACAGCGACAACCACAGC---GGCGCAAACGGCAGGACTGGCAACCACAACAGCAGCATCCACGGCGGCGGCAGCCACCACCACGGCGGCATGGACTCCTGCAGCAATCGTAGCATCAATCGGATCATTCGGCGGGGCAGCTGCAATTGGGGTAGGTGCTGTTCTCGGGGCACTGGCAATGGGTATTGCTGGCAAGCGTAAAAACGGTGGCCCTGTTAGCGCAGGAAGTATGTACGAAGTGGGTGAGGGAAACGCACCAGAAATATTCCAGGCGAGCACAGGCAGGCAATACATGATACCTGGTAACTCAGGAAAGGTTATCAGCAATAAGGATATTCCCGGTGGAGGTGGTGGAGTTGTGGTTTATAATAATGTTTACAATAATTCAAGCAATGCTAGCGCAACAAGC-------AGGGCCACTGATAACGGTGATGGTTCGATAACTATTGAGACATTTATATCCGATATGAATGAAGGCGGACCGATGAGCCAATCTATCTCAAGGAACTTTAATGCCAACAGGAGAGCAACCGAATAA------------------------------------------------------------------------------------------------------------------------------------------------------------------------------------------------------------ATGAATAGGCTGCAAGTTAACGTGCTCACCACTATCAATTCTGCGAGCAATATTAGTGAGCAGGTGATTGATGGCGATATGCACTATGTTATAAAAAATGTTGTTCCACTATGCGATGATATAGTGATGAACGGCGGCATGTATCCAGCGGAAGAGATACGCAATAGTTACCATGGGCTAAATGGAAACCCAGCCCCATACAACCACCCAATGGTTGATGGCTCTTTCGTTTCTGCACACAATATTCGGGCGGTAAACCAGTATCATGTTGGTGCATGGATAGAGAATGCCTCTCATGATGGTGGCAAGGTACTTGTTGACCTGAAGGTGAACAAAGTTATCGCCGAACGCTCAGAGAAAGGGCAGGAGTTGCTTGGTCGCATTGAAGCACTGATGAACTCCGCAGAAGACGCAGAACCAATCCATGTATCCACTGGCTTATTGCTCAATCGCGAAGCTGCGGAGGGTACAAGCAAAGGCAAGAAATATTCATGGATTGCACGCAACATGGAATGGGACCATCTCGCTATCCTGCCACCGGGAGTGCCGGGAGCCGGAACGCCAGAAGATGGAGTTGGCATCTTTGCCACTAATGGTGAGCAAATTGAACGAATCACCGTAAACCTTGAGGATTCAACTGTGCCGGACGAAAGTGCTAATAAGATTAATTATAAATCGTGGCTGCACAAGGCCATTAACTACATCACCAATAAATCAGACCTGTCGTTTGAGAACATCAGCGAGCAGATTAGCCAGATTCTGAAAGCCGAAGTCGGTGAAGGTGTATGGCCTTATATTGTGGCTGTGTACGACGACCGCGTCGGATTTGAAATCAAAGGCCAGATTTTCCAGCAGTTCTACATCGTTGAAGATGATGTGGTAAAATTGGTCGGTGAGCGGGTCAAGGCTGTTTATAAGACTGAACTTGAGCCGGTAAAATCAACTGAAGGGGAAATCTCAATGACGAACGAGGAATTACAGGCGGTACTCGCTGAAGCCCTCAAGCCGGTTCAGGAATCGTTGACAGCTGTCAACCAGAAGCTGACCGACATCGAAGCTGAAAACGTTAAACTGAAAGAGCAATTGCAGGCGAACACCGAGCAGGAAGAAACCGCGATGCGTGCTGCTATCATCGCTGAACTGAAGCTGCCGGAATCCGCTGTGAATGCGCTGAAAGGCGAAGCACTGCGTGAAACCTATGCGCTGACCAGCAAGCCTGCCGCGCTGAAGGGTGGCTTCCAGCCAAACCACGCTGATGACGATTTTGATATGGAGGCACCTGAATAA
	Salmonella_phage_Akira___neck_whiskers_protein_CDS___Salmonella_phage_Akira___hypothetical_protein_CDS___Salmonella_phage_Akira___tail_tape_measure_protein_CDS___Salmonella_phage_Akira___hypothetical_protein_CDS	ATGGCTATTTGTGCAAATGATAAAGGCGTTCTGGTCGGTCGCATGACTCGACTGTTCCTTGCTGAAGGATGCGGTGACAAAGTTCCTGATGCAGAAGACTGGAAGTATTTAGGGTCAACCACCAGTAAAGGCGTGGACTACTCGCCGCAGACCACCACGTCGGAGGCGGATACCGCTGGCGGATTTGTTTCCACTCTCGTTACCAGCTCTGATATGACCATCAGCGCAGAGGTGGAAATCCGCAAGAATGACCCAAGCGATGAGTTTGGCTTCCATCGCCTGGTTGAGATTTACGCCACTGAACTGAAAGCTCGTCGCCAGCCTTCTTTGTGGGTGCGTGAGGTAACTGGTGCAACTATCGTTACCGCGTATTGCAACATCACCAGTATTAGTTACGAAGGCGGCACGAACGACATCGTAACCGGCAGCCTTGAGTTCAAGGTTTACGATTCTGACAGTGTTACCGTAGAAAGCCTTGAACCTCTGGCGTTCACTACCGACCTGCAATCAA---------------CTGGCAGCACTGGCAGCCCGTTAACAGTTGCTGTTGAAGGTGGCGTTGCTCCTTACACTTATGTATGGCGAAAAGATGGTGTGGTTGTAGGAGGTGAGTCCGGCGCAACACTGGCAAGCCCAAC---------------CGCTGGTGTGTATACCGTCACGGTCACGGACTCATCTACTGACCCTGAAGTTATTATTAGCACGGCTTGCACCGTATCCTGA---------ATGTCAAAAATTGATGCACTAAACGCTTATATACGCGACCGCGTGGCGAACAATAACCGGGCGCTTCAGCAACAAAGGCTTTGTGCTGTCGGGAAGAATCTGGACCAGAAGCATGACAGGCTTTGGCAGGAGTGCGGATACCCGCAGGAAATTACCGCCGAGATGTTCCGCTATGCATACGAGCGACATCCAGCCGCCGCAGCTGGCATTAACCGTATTATTAATAAATGCTGGCAGAAATACCCAGAAGTGGTTGAAGATGGCGAGGATGACAAGAACTCAACACCGTGGGAGCTGTCCATCAACGACATGATGAAACGCGCCTACCCGTTCATCAAAGAGGCTGACAAGCGCAACGCCATCAACCGTTACTCTGCTGTTATCCTGCAAATCCGCGATGGAAAGCAATGGAGTGAGCCAGTAGACATCACCAAAACCCGCCGAATTAAAGATAAATCCATTGTTCGCTTTATTCCTGTATGGGAAGAACAGTTACGAGTCAGTGCATGGAATAATGACGAAACCAGCGAAGACTACGGCATGCCTGAGATGTACGAATATCAGGAAAGCGCCGTGGAGGATTTCGATAGTGACGGAAAGCCTGAGCGTTCCGTGCAGATTCACCCTGACCGCATTATCATTCTGGCAGAGGGCAGCTTCGATGGCAGTATGTTCAGCGGCGTTCCGATGTTGCGTGCTGGCTACAACAGCCTTATCGACATGGCTAAGGTTTCCGGTAGCTCCGCAGAAGGCTTCCTGAAGAATGCCAGCCGTCAACTGGCAGTTAACTACACGAAGGATAACGTAACGCCAGCAAGCCTTGCTCAGTCAATGGGTGTCGATATCGAAGAGCTAACCGATATCATGAATGAGAACATTGAGGCGCTGAATTCAGGCATCGACGCAGCCATGTTCACAATGGGCGCGGATGCAAAGGTTCTCGCTGTGACGCCAGCAGACCCAAAACCCACATGGGAAGTGGCTGCCAACCAGTTCGCCGCATCAATGGCGCTTCCATTCACCGTCATTTTTGGGCAGCAAACCGGACGCCTTGCGAGCGACGAAGACAAGATGCAGGAGGCGATGGCCGCCAAGCAGCGGCGCGAAACATGGGTTGACTATGTCATTTCAATGTTCGTTGAGCGCATGATTCAGTTCGGTATTGTCGATAAAGCACCGGCAAATGGCTACAAGGTTAAGTGGGATGACCTGCTTGCCCCGTCTGAGCTGGATAAGGCTGAGTTGCTGGCTAAACTCGCCACTGCGAACAAGTCGTTCTTTGATGCTGGTCAATCTGCGTTGCTGACAGTGGATGAGGCTCGCGGAATGGTTGGTATGGAGCCGATTG------AACTCGACGAAAGCTACCGAGAAGATA---------------CCCCTCCGGAAGGTGAA---------------AATGAAGATACTCCGGTTTAAATGGCTGAAGAAGTCGGCGGAA---TTGTTTATGAAGTCGGGATGGATGTTAAAGGCCTGAAAGCTGGCGCGACAACAGCCAACAAGACTCTGGATGACCTTGAATCATCACTGAATAAAACCACTGGTGAGCTTAACAAACTGGACAAAGGCGCACGCAATGCTGGCAGCGGAATGAAGAATGCTGGCGGTGCAGCTTCAGGGCTTAAAACCAGTATGTCTATGTTAGCTGGT---------------GCCATCTCAGTGTCATTGATTATCGAATGGGGAAAAAGATTCCTTGAGGTTGCCGATAACATGACTCAGCTTCAGGCAAGGAT---------------------------------TGCTCGCCTGTCAACTGATGCAAAAACTGCGAACGAAACATTCAGTTCACTGGCAAAT-----------ATCG---CATCAACTACTGGCGCAAGCCTCAGTGATACAA----------CGAAGTTATGGGAAACGTTAACATCATCACTGAAA--------------------------------------------------------------------------------GAGGCTGGCGCGACGAATGCGCAGGTGCTTAACCTCACCGATACACTGCA-------AAAAATAGGCC-GAATCGGC-GGTTCTTCAACCGAGGAAATGGCGAACGCCTTACGTCAGTTCGGTCAGTCAATCGCATCTGGCACGATCCGCGCCGAAGAATTTAACTCTATCCTTGAACAGATGCCGGAGCTTGCGCGCCAGATTGCGGCAGGACTAGGCATTTCAATGGGTGAGCTTC------GCGCCAGAATGCTCGACGGGAAACTGACTGCT---------------------------------GAGGATGCGTTAAATGCCATTCAGGA-----------------------------------------------------------------------------------------------------------------------------------------------------------------------------------------------------------------------------------------------CAGGACAAGCGTCG---------------------------------------------------------------------TTAATGCTGAGTTTGAAAAACTTCCGCGCTCTATATCTCAGGC------------------------------------------TACTGGCAGTCTTGAAACATCATTTGCAAAAATGATAGCAAGCATAAA------------------------------------------------------------------------------------------------------------------------------------------------------------------------------------CGAAGCAACCGGAGCCAGTTCCACTTTTGTTTCTGTTATTGAT--------------------------------------------------TCTATCACTTCAGCAATAAA-----------CAGACTTACTGGTCAAACTGTAAGTGCAGCAGAGGTTATTTCTGATTTGACGTC------------------AACAGCCGAAATGTT--------------------------------------------------------------------CAGTCGCAGGGCTAGAACTTGGTCATGGG----TTGGCATTGACGGATGGGCGGCACAAAATCAGGCAATAGCGGCGGTAGCA----------------------------AATCAGGCTGCAACTTTGGTCTCAGATATGGATGCCGTAA-CTAAGTCAACAGGAGAAGCA---------GCAAAAGCTCAGG------------------------------------------------------------------------------------------------------------------------------------------------------------------------------------------------------------------------------------------------------------------------------------------------------CGCATTTGACAGTTCCTAAAGCGGCAGAGAAAGA-----------------------------------------------------------------------------------CAAAAAAGGCAAAGGAAAGGGTA---------------------------AAAGCGCCGAAGAAAGACAA-------------------------------------------------GCTGAATCAGTCGCTGAAAAGCTGGAGAAATTACGCCAGCAAACCATGCTCA------ATGCCACATCTACCAGCGGACTATCACGCGAACAAGCTATTCTCAATGCCCAGCAGTCGCTTGGCAAGGCGGCTACTCATGAGCAGATAAAACTGGCTGGTGAATATGCCGCTAAGATTTGGGACCAGAAGAATGCGTTGAAGGAGCAGGCAGAAGCGGAGAAGGAAAGGCAGCGTGTAGAAAAATCATATCAGGGACTGCGCGCCATTGCATCGCCAACGTCTGGCATTGATAGCGAATACCAGCAACGCATGGCTGACCTTGATGCCTACGCCGCAGCATATCCGCAAAAAATCACGGAGATTGAACAGACTCGCGCAGCAATAGAGGCTCAGTACCGCCAGCAACGAATTGATGCCATGTGGCAGGAATGGAGCCAGCAGAGCGCAGCAACACAATCAGCCGCAGCAGCATTTGATGCTTTCGGGCAGACTGCTGGAAACGCGTTAACTGGCATCCTTACTGGCTCAATGTCTGTATCAGAGGCTCTGCGATCAATTGGCTCAAATATTCTGTCCAGCGTTATCAATGCGTTTGTACAAATGGGTATAGATTGGGCCAAATCAGCTATCATGGGCGCAGCAGGAATGACCGCAGCATCAGGAATGGCAGCGGCTCAGGCGCAAA------------------TTATTGCAGCGGCTATGGCGCCAGCAGCGGCAATGACCTCACTTGCCACAGCTGGGGCCAACGCGATGCCA---------------GCGCAGGCTGGCAT---TATTTCCACTGTTGGTGTGGCTAAAGCAATGTCTGTTGCCGGAGCATTAAAGAATGGTGGACCAGCTCAGGAAGGTTCAATGTACCGCGTCGGCGAGAACAACCTCCCTGAGATATTCAAGGCATCAAACGGTCATCAGTACATGATACCGGGAGATAGTGGTCGGGTTATCAGCAACAAAGACCTGACGGGCGGAAGTGGTGGCGTTGTGGTTTATAATAACGTGATAAATAAC---AGCTCAGCGCAGGTTAGCAGC-------AGCGCCAGAGATAACGGTGACGGAAGTGTGACAATTGAGACTATTGTGAGTGATATCGAAAACAACGGCGCGATAGGGCAGGCCATTTCAAGAAATTACTCAACAAACCGGAGAGCAACAGAATAA------------------------------------------------------------------------------------------------------------------------------------------------------------------------------------------------------------ATGAAAGATTTACAAGTCAACATCCTGACAACCATCAACTCAGCCAGCAACATTAGCGAACAGATCATTGATGGTGATGTTCATTTCATTATAAAGAATGTTGTTCCTCTTGTCGATGATGTAGTGATGAACGGTGGCATGTATCCAGCGGAAGAGATACGCAATAGTTATAATGGACTAAATGGAAACCCAGCACCATACAACCACCCAATGGTTGATGGCTCTTTCGTTTCTGCGCACAATATTCGGGCGGTAAACCAGTATCATGTTGGTGCATGGATAGAGAATGCCTCTCATGATGGTGGCAAAGTGCTGGTAGACCTGAAGGTGAACAAAGTTATCGCCGAACGCTCAGAGAAAGGGCAGGAGTTGCTCGGTCGTATTGAGGCGCTGATGAACTCCGCAGAAGGCGCTGAACCAATCCATGTATCCACTGGCTTATTGCTCAACCGCGAGGCCGCAGAAGGCACAAGCAAGGGCAAGAAATACACATGGATTGCGCGCAACATGGAGTGGGATCATCTCGCAATCCTGCCGCCGGGAGTACCGGGAGCTGGAACGCCAGAAGATGGTGTTGGCATCTTTGCCACTAATGGCGAGCAAATCGAACGCATCACCGTAAACCTTGAGGATTCAACCGTGCCAGACGAAAGCGCCAACAAGATTAATTATAAATCGTGGCTGCATAAGGCCATTAACTACATCACCAACAAATCTGACCTGTCATTTGAGAACATCAGCGAGCAGATTCGCCAGATTCTGAAGGCTGAAGTCGGTGAAGATGTATGGCCTTATATCGTGGCCGTGTACGACGACCGCGTCGGATTTGAAATCAAAGGCCAGATTTTCCAGCAGTTCTACATCGTTGAAGATGATGTGGTAAAATTGGTCGGTGAGCGGGTCAAGGCTGTTTATAAGACTGAACTTGAGCCGGTAAAATCAACTGAAGGGGAAATCTCAATGACGAACGAGGAATTACAGGCGGTACTCGCTGAAGCCCTCAAGCCGGTTCAGGAATCGTTGACAGCTGTCAACCAGAAGCTGACCGACATCGAAGCTGAAAACGTTAAACTGAAAGAGCAATTGCAGGCGAACACCGAGCAGGAAGAAACCGCGATGCGTGCTGCTATCATCGCTGAACTAAAACTGCCGGAATCCGCTGTGAATGCGCTGAAAGGCGAAGCACTGCGTGAAACCTATGCGCTGACCAGCAAGCCTGCCGCGCTGAAGGGTGGCTTCCAGCCAAACCACGCTGATGACGATTTTGATATGGAGGCACCTGAATAA
	Escherichia_phage_C1___neck_whiskers_protein_CDS___Escherichia_phage_C1___hypothetical_protein_CDS___Escherichia_phage_C1___putative_tail_protein_CDS___Escherichia_phage_C1___hypothetical_protein_CDS	ATGGCTATTTGTGCAAATGATAAAGGCGTTCTGGTCGGTCGCATGACTCGACTGTTCCTTGCTGAGGGATGCGGTGACGCAGTTCCGGCAGCAGAAGACTGGAAATATTTAGGCTCAACCACCAGTAAAGGCGTGGACTACTCGCCGCAGACTACCACGTCTGAAGCTGACACCACTGGCGGTTTTGTTTCCACTCTCGTTACCAGCTCTGATATGACCATCAGCGCAGAGGTTGAGATACGCAAAAATGACCCGAGCGATGAGTTTGGTTTCCATCGTCTGGTTGAGATTTACACCACTGAACTGAAAGCGCGTCGCCAGCCTTCCTTGTGGGTGCGCGAGGTGACCGGTGCGACTATCGTGACCGCGTACTGCAACATTACCAGCATCAGCTACGAAGGTGGCACAAACGACATCGTTACTGGCAGCCTTGAGTTTAAGGTTTACGATTCTGACAGCGTTACCGTAGAAAGCCTTGAACCTCTGGCATTCACTACCGACCTGCAATCAA---------------CTGGAACGGCTGGCAGCCCGTTAACCGTTGCTGTTGAAGGTGGCGTCTCTCCTTACACCTACGTGTGGCGCAAAGATGGTGTGGTTGTCGGCAGTGAGTCCGGCGCATCACTGGCAAGCCCAAC---------------CGCTGGTGTATATACCGTCACGGTGACTGACTCGTCCACTGACCCTGAAATTATCATCAGCACGGCTTGCACTGTGTCCTGA---------ATGTCAAAAATTGATGCACTAAACGCCTATATACGCGATCGCGTGGCGAACAATAATCGGGCGCTTCAGCAACAGCGGCTTTGTGCTGGCGGGAAGAATCTTGACCAGAAGCACGATCGTCTCTGGACGGAATGTGGATACCCACAGGAAATAACCGCCGAGATGTTCCGCTACGCCTACGAGCGACATCCTGCCGCCGCCGCCGGAATTAACCGCATTATTAATAAATGCTGGCAGAAATACCCCGAAGTGGTTGAAGATGGCGAGGATGATAAGAACTCAACGCCGTGGGAGCTATCCATCAACGACATGATGAAACGCGCCTATCCGTTCATCAAGGAAGCTGATAAGCGCAATGCCATCAACCGCTATTCCGCCGTTATCCTGCAAATCCGTGATGGTAAGCAATGGAGTGAGCCGGTAGACATCACTAAAACCCGCCGCATTAAAGATAAATCCATCGTTCGCTTCATTCCGGTGTGGGAAGAGCAACTCCGCGTCAGCCAATGGAATAACGACGAAACCAGCGAAGACTACGGCATGCCTGAGATGTACGAATATCAGGAAAGCGCTGTTGAGGATTTCGACAGTGACGGCAAGCCTGATCGTTCCGTGCAGATTCATCCTGATCGCATCATCATTCTGGCTGAGGGCAGCTTCGATGGCAGTATGTTCAGCGGCATCCCGATGCTACGTGCTGGCTACAATAGCCTTATCGACATGGCTAAGGTTTCCGGTAGTTCTGCGGAAGGCTTCCTGAAGAATGCCAGTCGTCAGCTGGCGGTAAACTATACGAAGGATAACGTAACGCCAGCAAGCCTTGCGCAGTCGATGGGTGTCGATATTGAAGAACTCACCGACATCATGAATGAGAACATTGAGGCGCTGAACTCAGGCATTGACGCCGCCATGTTCACAATGGGTGCGGATGCGAAGGTTCTTGCTGTGACACCAGCTGACCCGAAACCTACATGGGAAGTGGCTGCCAACCAGTTCGCTGCATCAATGGCACTTCCGTTCACCGTCATTTTCGGGCAGCAAACCGGACGCCTTGCGAGCGATGAGGACAAGATGCAGGAGGCGATGACCGCCAAGCAGCGCCGCGAAACGTGGGTGGATTATGTCATCTCAATGTTCGTTGAGCGCATGATTCAGTTCGGTATTGTCGATAAAGCCCCGGCAAATGGCTACAAGGTTAAATGGGATGACCTGCTTTCCCCATCTGAACTGGATAAAGCTGAATTGCTGGCTAAACTCGCCACTGCGAACAAGTCGTTCTTTGATGCTGGTCAATCTGCGTTGCTGACCGTCGATGAAGCTCGCGGCATGGTTGGCATGGAGCCGATTG------AACTTGACGAGAGTTATCGCGAAGACA---------------TGCCACCGGAAGATGAA---------------AATGAAGATATTCCGGTTTAAATGGCTGAAGAAGTCGGCGGAA---TTGTCTATGAAGTCGGGATGGATGTATCCGGGCTTAAAGCAGGAGCAAGCTCAGCGGAATCAGAGTTATCAAAATTTGACTCAGCTGTAAGTGGCTCCACGAAGAATTTAAATAAACTTGATGGTCAGGCTGATTCAACCGGAAAGGCATTCTCTTCCCTTGTCTCCGTGGTTAAAAGCATTGATGCCACACTTAGCAAGATGGCGGCCTCCAGTGATGGCGCGGCAAGTGCTGTCAAATCGACATCGCAGTCTGCTGAGTCAGCGAATCAGGTTATCGACGCTCTAAATCAGCAACTCGCCATGATGCAGCAGCAACAGCAACAAGCCGCTGTTTCTACTGGCAGACTGGAAACCTCAATTAATGCTGTTACGACTGCTATTCGTGAGCTTGGTACA-----------TCTA---CTGGCGGCGCTGGCGCAAGCATATCTGGCACAGAAAGATTAATTGAAAGTCTCGGAAATCAGGTTGCAATTCTTGAAGAGCA---------------AATGGAAAACGGCGCACGAAGCGCAGCCATTCTTGCAGCACAACTCAGAGCTGGAGATGGCGCAACTGACGCACAAAAGGCCAAGATTGCTGAGCTGACTGGTCGCCTGTACGACATGAAAAACGGTACAGAGTCGGCTGGCAAATCCACAAACGGTTTCAGGAACGCGCTGCAACAGGGTGGCTATCAGGTTCAGGACTTTATTGTTCAGGTTCAAAGTGGTCAGTCTGCGCTTGTTGCATTCAGTCAGCAAGGTTCACAACTTGCATCTGTATTCAGTCCGGTAGCTGGCGCAGTATTGACAATTGCGACAGTTATTGCTGGTTCACTGATGGCCT------------------CGCTGAGTAACGGCAAAAATGCCATTGATGCCATGAAAGATGCCATTTCTGCAATGGATCAGGTTATCAGCGTTTCAAGCAATGGCGTGGCAGCATACTCAGATAAGTTTGCGGCATTAGCAAGG--------------------------------------------------------------------------------------------------------------------------------------------------------GCAAACACAACCGTTGCAACACTGATGCGCCAGCAAGCGCAACTTGA------------------------------------ACTTTCAGCGGCGCTCTCAAAGGTATCTAAGGAAGTATCAAAAGCATCCAGTGAGTTCGTAA---------------------CCTTTGGCGATCGTCTTTTTGCTTCATTGTCAGGAGCTAATGTCAGCGTTAAATCGTTTAATGATTACCTG------TCCATGCTGAATATCACCACCAA------------------TGATTTCGGTGAAGCGATGAAGCAGGCAGCATCAGCCGGA------------------CTTGCCGGGCAATCCACGATGAATAACA------------------------TGATTGCCACAGTAGGCGCTCTGGCAAGTCGCTTTGATTTGACCGACCAGCAGGCTTTTG----------------------AATTTGCCAAGCAACTCTCTGAAATCGCCAAAAATCCGAGCAATGAAAAACTTAATGAGTTAATCGTTACTCTGCAAAAGGTAGGCGAGGGACAGTCATC------------------TGGCGCGCAAAAGGCAAGA---------------------------GAATATGCAGCTCGCTTGCTGGAAATTGCTACCACAACAACTGACGCAACAATGCGCCTGAAAGCTCTCAAGGAGATGACAGACTCCTTAACATCAAGTCAGGATAAGGCGCTACAAACC----------------------------GCTCGCCAGACATTATTTATTGAGAAACAAACTGGCGATG-AAAAGCTAAAAGCTCAGGCGTGGCGTGATGCTGAAGCTCAGGGATTA--------------------------------AAGCAGAATACCGCTGCGTT---------------------------------------------------------------------------------------------------------TCGTGAATATTA----CAATGTCAGACTTGAGACATA------------------------------------------------------------------------------------------TCGTCAGCAGGAGAAAAATGCACAAGCGGCAAGGGATGA-----------------------------------------------------------------------------------GCGCAATGCAAATAACCAGCTTA---------------------------AGA---CTGAACTAAATCAA-------------------------------------------------CAGGAAACCATCCAGCAGAAATTAAATAAACTGCGGCAGGAGGCTCTACTTGCTGGTCAGGCAGAATCCACAAAAGAACTATCACGCGAGCAAGCCATTCTCAACGCTCAGCAATCTCTTGGCAAGGCGGCAACTCAGGAACAAATAAAACTGGCTGGTGAGTACGCGGCGAAGATTTGGGACCAGAAGAATGCACTGAAGGAACAGGTTGCGGCGGAAAAGAAAAGAATAGATGCCGTAAAAGGATACAGCGCACTAAAATCACAAACCTCACCAATGTTTGCTGTAGAAACATCCTATCAGAAGGATATGGCTGACCTTGAAGCATACGCCGCAGCATATCCACAAAAAATCACGGAGATTGAGCAGACTCGCGCAGCAATTGAAGCGCAATACCGCCAACAGCGACTTGAAGCAATGTGGCAGGAGTGGAGTCAGCAAAGCGCAGCAACGCAAGCGGCTGCGGCGGCGTTTGATGCTTTCGGGCAGACCGCTGGAAATGCGCTTACTGGCATCCTTACTGGCTCAATGTCTGTATCAGATGCTCTGCGATCAATTGGCTCAAACATCCTGTCCAGTGTTATCAATGCGTTTGTGCAAATGGGTATAGACTGGGCCAAATCAGCTATCATGGGTGCTGCAGGAATGAGCGCGGCTTCTGCAGCGACAATAGC---T---------------CAGGCAGCGGCAATATCAGCAGCAATGGCTCCAGCAGCAGCCATGACCTCACTGGCAACGGCTGGGGCAAACTCAGCACCAG------CAATGGCCGGGATGTCAGCAA------------CAGTTGGTCTTGCAAAAACACTATCCATTGCTGGCGCGCTGAAAAACGGCGGACCAGCGCAGGAAGGCTCGATGTACAGGGTGGGCGAGAATAACCTCCCTGAGATATTCCAGGCATCAAACGGTCATCAGTACATGATCCCGGGGGATAGTGGTCGCGTTATCAGCAACAAAGACCTGACTGGAGGTGGTAGTGGTATCGTTATTTATAATAACGTCATCAATACC---AGC----AGCGGGGCAACAACCTCATCAACCGCAAGAGATAATGGTGACGGCAGCGTGACAATTGAGACTATTGTTAGTGACATTTCGGAAAATGGCCCGATAGGGCAGGCCATTTCTAGAAATTACAATACCAACAGGAGAGCAACAGAATAA------------------------------------------------------------------------------ATGATTGTCAAGATTGGCGATAAGTGGGTGGTCAAGTCGAAAGACGGCTCACAGCAATTTGGCGAATACGACACAGAAGAAGCCGCCAAAAAACGCCTCGCAGAAGTGGAAGCGTTTAAGCACATGAATAATAAATTGCAGGTTAACGTCCTGACAACCATCAATTCAGCCAGCAATATCAGTGAGCAGATTATTGATGGCGACCCGCACTACGTGATTAAAAACGTCGTGCCAGTGGTTGACGATGTCGTGATGAACAATGGACTGTATCCGGGCGACGAAATCCGCAAGAGCTATCACGGACTTGATGGTAAGCCAGCTCCATACAATCACCCAATGATTGATGGCAAATATGTCTCCGCAAGCATGACCCGCGCCGCCAACCAGTTCAGCGTTGGCGCATGGATTGAAAACTCATCCCATGACGGCAGCAAAGCGCTGGTGGACCTGAAGGTAAACAAAGTCATCGCTGAACGCTCAGAGAAAGGTCAGGAGCTACTCGGTCGCATTGAGGCTCTGATGAACTCCGCTGAAGGCGCAGAGCCAATCCATGTATCTACTGGCTTATTGCTCAACCGAGAGGCAGCGGAAGGCACAAGCAAGGGCAAAAAATACACATGGATTGCGCGCAACATGGAATGGGATCATCTCGCCATCCTGCCGCCGGGAGTTCCGGGAGCCGGAACGCCAGAAGACGGCGTTGGCATCTTTGCCACCAATGGTGAGCAAATCGAACGCATCACCGTAAACCTTGAGGATTCAACCGTGCCTGACGAAAGCGCCAACAAGATTAATTATAAATCGTGGCTACATAAAGCCATCAACTACATCACCAACAAATCAGACCTGTCGTTTGAGAATATCAGTGAGCAGATTCGCCAGATTCTGAAAGCTGAAGTCGGTGAAGATGTATGGCCTTATATCGTGGCTGTGTATAACGACCGCGTCGGATTTAAAATCAAAGGCCAGATCTTCCAGCAGTTCTACATCGTTGAAGATGATGTGGTAAAATTGGTCGGTGAGCGGGTCAAGGCTGTTTATAAGACTGAACTTGAGCCGGTAAAATCAACTGAAGGGGAAATCTCAATGACGAACGAGGAATTACAGGCGGTACTCGCTGAAGCCCTCAAGCCGGTTCAGGAATCGTTGACAGCTGTCAACCAGAAGCTGACCGACATCGAAGCTGAAAATGTTAAGCTGAAAGAGCAATTGCAGGCGAATACCGAGCAGGAAGAAACCGCGATGCGTGCTGCTATCATCGCTGAACTGAAACTGCCAGAATCTGCTGTGAATGCGCTGAAAGGCGAAGCACTGCGTGAAACCTATGCGCTGACCAGCAAGCCTGCCGCGCTGAAGGGTGGCTTCCAGCCGAACCACGCTGATGACGATTTTGATATGGAGGCACCTGAATAA
	'Shigella_phage_DS8___penicillin_binding_protein_C_terminus_family_protein_CDS___Shigella_phage_DS8___hypothetical_protein_CDS___Shigella_phage_DS8___RecF/RecN/SMC_N_terminal_domain_protein_CDS___Shigella_phage_DS8___hypothetical_protein_CDS'	ATGGCTATTTGTGCAAATGATAAAGGCGTTCTTGTCGGTCGCATGACTCGACTATTCCTTGCTGAAGGGTGCGGTGACGCAGTTCCTGATGCAGAAGACTGGAAGTATTTAGGTTCAACCACAAGCAAAGGTGTTGACTACTCTCCGCAGACTACCACGTCTGAAGCGGATACCGCTGGCGGCTTTGTTTCCACTCTCGTTACCAGCTCTGATATGACCATCAGCGCAGAGGTTGAAATCCGCAAGAATGACCCAAGCGATGAGTTTGGCTTCCATCGTCTGGTTGAGATTTACGCCACTGAACTGAAAGCGCGTCGCCAGCCTTCCTTGTGGGTGCGTGAAGTAACTGGCGCGACTATCGTTACTGCGTACTGCAACATTACCAGCATCAGCTACGAAGGCGGCACAAACGACATCGTAACCGGCAGCCTTGAGTTCAAGGTTTACGATTCAGATAGCGTTACCGTCGAAAGCCTTGAGCCTCTGGCATTCACTACCGACCTGCAATCAA---------------CTGGCAGCACTGGCAGCCCGTTAACTGTTGCTGTTGAGGGTGGTGTTGCTCCTTACACTTACGTATGGCGCAAAGATGGCGTGGTTGTTGGTGGTGAGTCTGGCGCATCGCTGACAAGTCCTAC---------------TGCTGGTGTATATACCGTTACGGTCACGGATTCGTCCACTGACCCGGAAATTATTATCAGCACGGCTTGCACCGTATCCTGA---------ATGTCCAAAATTGATGCATTAAACGCCTACATTCGCGACCGCGTGGCGAACAATAACCGGGCAATTCAGCAGCAACGGCTTTGCGCTGGCGGGAAGAATCTCGACCAGAAGCACGATCGCCTCTGGACGGAATGCGGATACCCACAGGAAATCACTGCCGAGATGTTCCGTTATGCCTATGAGCGACATCCAGCAGCCGCTGCTGGCATTAACCGAATTATTAATAAATGCTGGCAGAAATACCCTGAGGTGGTCGAAGATGGCGAGGATGATAAGAACTCAACGCCGTGGGAGCTGTCCATCAACGACATGATGAAGCGCGCATACCCATTCATCAAGGAAGCCGACAAGCGCAACGCCATCAACCGCTACTCTGCTGTCATCCTGCAAATCCGTGATGGCAAGCAATGGAGTGAGCCGGTAGACATCACCAAAACCCGCCGCATTAAAGATAAATCCATCGTTCGCTTTATTCCTGTATGGGAGGAGCAGCTCCGCGTCAGCGCATGGAATAACGATGAAACAAGTGAAGACTACGGCATGCCTGAGATGTACGAATATCAGGAAAGCGCCGTTGAGGACTTCGACAGCGATGGCAAGCCTGAACGTTCCGTGCAGATTCACCCTGACCGCATCATCATTCTGGCTGAGGGTAGTTTTGACGGCAGCATGTTCAGTGGCATTCCGATGCTGCGCGCTGGCTACAACAGCCTTATCGACATGGCTAAGGTTTCAGGCAGTTCTGCGGAAGGTTTCCTGAAGAATGCAAGCCGCCAACTGGCAGTTAACTACACGAAGGACAACGTAACGCCAGCAAGCCTCGCCCAGTCGATGGGTGTCGATATCGAAGAGCTAACTGACATCATGAATGAGAACATTGAGGCGCTAAACTCAGGCATCGACGCCGCTATGTTCACAATGGGAGCTGATGCAAAAGTTCTCGCTGTGACGCCAGCCGACCCGAAACCAACATGGGAAGTGGCTGCCAACCAGTTCGCTGCATCTATGGCGCTTCCGTTCACGGTCATTTTTGGGCAGCAGACCGGACGCCTTGCGAGCGATGAGGACAAGATGCAGGAGGCAATGACAGCCAAGCAGCGCCGAGAAACATGGGTTGATTATGTCATCTCAATGTTTGTTGAGCGCATGATTCAGTTCGGTATTGTCGATAAAGCACCGGCAAATGGTTACAAGGTTAAGTGGGATGACCTGCTGGCACCATCAGAACTGGATAAGGCGGAGTTGCTGGCTAAACTCGCCACTGCGAACAAGTCATTTTTTGATGCTGGTCAATCTGCGTTGCTGACTGTCGATGAGGCTCGCGGCATGGTTGGTATGGAGCCGATTA------AACTTGACGAAAGCTATCGCGAAGACA---------------CTCCACCGGAAGATAAA---------------AATGAAGATATTCCGGTTTAAATGGCTGAAGAAGTCGGCGGAA---TTGTCTATGAAGTCGGGATGGATGTATCCGGGCTTAAAGCTGGCACAAGTTCAGCGGAATCAGAATTATCAAAATTTGACTCTGCTGTAAGTGGCTCCACGAAGAATTTAAATAAACTTGATGGTCAGGCTGATTCAACTGGCAAGGCATTCTCCTCCCTTGTCTCCGTGGTTAAAAGCATTGATGCCACACTCAGCAAGATGGCTGCCTCCAGTGATGGTGCAGCAAGCGCTGTCAAATCAACATCGCAATCTGCCGAGTCAGCCAATCAGGTTATCGACGCGCTAAACCAGCAACTGGCTATGATGCAGCAACAGCAGCAGCAAGCTGCTGTATCTACTGGCAGACTGGAAACCTCAATTAATGCCGTCACCTCAGCCATTCGCGAGCTTGGAACA-----------TCAA---CTGGCGGCGCTGGCGCAAGTATATCTGGCACAGAAAGATTAATTGAAAGCCTCGGAAATCAGGTTGCCATCCTTGAAGAGCA---------------AATGGAAAACGGCGCGAGAAGTGCGGCAATTCTTGCAGCACAACTCAGAGCTGGAGATGGCGCAACTGACGCACAAAAGGCCAAGATTGCTGAACTGACTGGTCGCCTGTACGACATGAAAAACGGTACGGAGTCGGCTGGCAAATCCACAAACGGATTCAGGAACGCACTACAACAGGGTGGTTATCAGGTTCAGGACTTTATTGTTCAGGTTCAGGGTGGGCAGTCTGCGCTTGTTGCATTCAGTCAGCAGGGTTCGCAACTTGCATCTGTATTTAGTCCGGTAGCTGGCGCAGTGTTGACAATAGCGACAGTTATTGCTGGCTCTCTGATGGCTT------------------CACTGAGTAATGGCAAGAATGCCATTGACGCCATGAAAGATGCCATTTCTGCAATGGATCAGGTTATCAGCGTTTCAAGCAATGGCGTGGCGGCATACTCAGATAAGTTTGCAGCACTGGCAAAA--------------------------------------------------------------------------------------------------------------------------------------------------------GCCAACACAACCGTTGCAACACTGATGCGCCAGCAAGCGCAACTTGA------------------------------------ACTTTCAGCGGCGCTCTCAAAGGTATCTAAGGAAGTATCTAAGGCATCCGGTGAGTTTGTCA---------------------CGTTTGGCGATCGTCTTTTTGCTTCATTGTCAGGAGCTAATGTCAGCGTTAAATCGTTTAATGATTATCTG------TCCATGCTGAACATCACCACCAA------------------TGATTTCGGTGAAGCGATGAAGCAGGCCGCATCGGCTGGA------------------CTTGCTGGTCAATCAACGATGAACAGCA------------------------TGATTGCCACCGTTGGCGCTCTTGCGAGTAGATTTGACCTGACCGACCAGCAGGCTTTCG----------------------AGTTCGCCAAGCAGCTCTCTGAAATCGCTAAAAACCCAAGCAACGAGAAACTAAATGAACTGATTGTCACACTGCAAAAAGTTGGTGAGGGACAGTCATC------------------TGGTGCACAAAAGGCAAGG---------------------------GAGTATGCTGCTCGTTTGCTGGAAATCGCCACCACCACAACCGATGCAACCATGAGGCTGAAGGCGCTTAAGGAGATGACTGACTCCTTAACGTCAAGTCAGGATAAGGCGCTACAAACT----------------------------GCTCGCCAGACATTATTTATTGAGAAGCAAACTGGCGATG-AAAAGCTAAAAGCTCAGGCGTGGCGTGATGCGGAGGCTCAGGGATTA--------------------------------AAGCAGAATACCGCTGCGTT---------------------------------------------------------------------------------------------------------TCGTGAATATTA----CAATGTCAGACTTGAGACATA------------------------------------------------------------------------------------------TCGTCAGCAGGAGAAAAATGCACAAGCGGCAAGGGATGA-----------------------------------------------------------------------------------GCGCAATGCAAACAACCAGCTTA---------------------------AGA---CTGAACTAAATCAA-------------------------------------------------CAGGAAACAATCCAGCAGAAATTAAATAAACTGCGGCAGGAGGCTCTACTTGCTGGTCAGGCAGAATCAACAAAAGAACTCTCCCGCGAACAAGCAATTCTCAACGCGCAGCAATCGCTTGGTAAAGCAGCCACTCAGGAGCAGATAAAACTGGCTGGCGAGTACGCTGCGAAGATTTGGGACCAGAAGAACGCATTGAAGGAACAGGCGGAAGCGGAGAAAGAAAAGCAGCGCTTAGAAAAGTCATATCAGGGATTACGCGCCATTGCGTTACCAACGACTGGCATTGACAGTGAATACCAGCAGCGCATGGCTGACCTTGACGCGTACGCCGCAGCATATCCGCAGAAAATTACGGAGATTGAGCAGACTCGCGCAGCAATTGAGGCGCAATACCGCCAGCAGAGAATTGACGCCATGTGGCAGGAGTGGAGTCAGCAAAACGCAGCCACACAAGCGGCGGCGGCGGCGTTTGATGCTTTCGGGCAGACGGCTGGAAACGCGTTAACCGGTATCCTTACTGGTTCAATGTCTGTATCAGAGGCATTGCGATCAATTGGTTCAAATATTCTGTCCAGTGTTATCAATGCTTTTGTGCAAATGGGTATAGATTGGGCCAAGTCAGCTATCATGGGTGCAGCAGGAATGAGCGCAGCTTCTGCGGCGACGATAGC---T---------------CAAGCTGAGGCAATATCAGCGGCAATGGCTCCAGCGGCAGCAATGACATCACTGGCAACAGCTGGCACAAACTCAGCCCCTG------CTATGGCTGGAATATCTGCAA------------CAGTTGGTTTGGCTAAGACACTCTCCATTGCTGGCGCGCTGAAAAACGGCGGTCCAGCGCAGGAAGGTTCAATGTACAGGGTGGGCGAGAACAACCTACCTGAGATATTCCAGGCATCAAATGGTCATCAGTACATGATACCGGGCGACAGCGGGCGCGTAATTAGCAACAAAGACCTTACAGGCGGTGGCAGTGGCGTTGTGGTTTATAATAACGTGATAAATAAC---AGTTCAGCGCAGGTTAGCAGC-------AGCGCCAGAGATAATGGGGATGGCAGCGTGACAATTGAGACGATTGTGAGTGATATAGAAAACAACGGCCCCATCGGGCAAAGCATCGGTAGGAACTACAACGCCAACAGGAGAGCAACAGAATAA------------------------------------------------------------------------------ATGATTGTCAAGATTGGCGATAAGTGGGTGGTCAAGTCGAAAGACGGCTCACAGCAATTTGGCGAATACGATACAGAAGAAGCCGCCAAAAAACGCCTAGCAGAAGTGGAGGCGTTCAAGTACATGAATAATAAATTGCAGGTTAACGTCCTGACGACTATCAACTCAGCCAGCAATATCAGTGAGCAAATCATTGATGGCGACCCGCACTACGTGATCAAAAATGTCGTGCCAGTAGTTGATGATATCGTGATGAACAATGGCCTGTATCCGGGTGAGGAAATCCGCAAGAGCTATCATGGGCTTGATGGTAAGCCTGCACCATACAATCACCCGATGATTGACGGCAAACATGTCTCCGCAAGCATGACTCGTGCCGCTAACCAATTCAGCGTCGGTGCATGGATTGAGAACTCATCCCACGACGGCAGCAAGGCGCTGGTTGACCTGAAGGTGAACAAAGTCATCGCTGAACGCTCAGAGAAAGGGCAGGAGTTGCTCGGTCGCATTGAGGCGCTGATGAACTCCGCAGAAGACGCTGAACCAATCCACGTATCCACTGGCTTATTGCTTAACCGCGAAGCTGCGGAAGGCACAAGCAAAGGCAAAAAATACTCATGGATTGCGCGCAACATGGAGTGGGATCATCTCGCCATCCTGCCTCCGGGAGTGCCGGGAGCCGGAACGCCAGAAGATGGTGTTGGCATCTTTGCCACCAACGGCGAGCAAATCGAACGAATCACCGTAAACCTTGAGGATTCAACTGTGCCAGACGAAAGCGCCAACAAGATTAATTATAAATCGTGGCTGCATAAAGCCATCAACTACATCACCAATAAATCAGACCTGTCGTTTGAGAATATCAGCGAGCAGATTCGCCAGATTCTGAAGGCTGAAGTCGGCGAAGATGTCTGGCCTTATATCGTAGCCGTGTACGATGACCGTGTCGGATTTGAAATCAAAGGCCAGATTTTTCAGCAGTTCTACATCGTTGAAGATGATGTGGTAAAATTGGTCGGTGAGCGGGTCAAGGCTGTTTATAAGACTGAACTTGAGCCGGTAAAATCAACTGAAGGGGAAATCTCAATGACGAACGAGGAATTGCAAGCGGTACTCGCTGAAGCCATCAAGCCGGTTCAGGAATCGTTGACAGCTGTCAACCAGAAGCTGACCGACATCGAAGCTGAAAATGTTAAGCTGAAAGAGCAATTGCAGGCGAATACCGAGCAGGAAGAAACCGCGATGCGTGCTGCTATCATCGCTGAACTGAAACTGCCGGAATCAGCTGTGAATGCGCTGAAAGGCGAAGCACTGCGTGAAACCTATGCGTTGACCAGCAAGCCTGCTGCGCTAAAGGGTGGCTTCCAGCCGAACCACGCTGATGACGATTTTGATATGGAGGCACCGGAATAA
	Salmonella_phage_BS5___neck_whiskers_protein_CDS___Salmonella_phage_BS5___portal__connector__protein_CDS___Salmonella_phage_STGO_35_1___tail_tape_measure_CDS___Salmonella_phage_BS5___hypothetical_protein_CDS	ATGGCTATTTGTGCAAATGATAAAGGCGTTCTGGTCGGTCGCATGACCCGACTGTTCCTTGCTGAAGGGTGCGGTGACGCAGTTCCGGATGCAGAAGACTGGAAATATTTAGGCTCAACCACCAGTAAAGGCGTGGACTACTCGCCGCAGACTACCACGTCGGAAGCGGATACCGCTGGCGGTTTTGTTTCCACTCTCGTTACCAGCTCTGATATGACCATCAGTGCAGAAGTGGAAATCCGCAAGAATGACCCAAGTGATGAGTTTGGCTTCCATCGTCTTGTTGAGATTTACGCCACTGAACTGAAAGCGCGTCGCCAGCCTTCCTTGTGGGTGCGTCAGGTGACTGGTGCAACTATCGTTACCGCGTACTGCAACATCACCAGCATCAGCTACGAAGGTGGCACGAACGACATCGTGACTGGCAGCCTTGAGTTCAAGGTCTACGATTCTGATAGCGTTACCGTCGAAAGCCTTGAGCCTCTGAAATTCACCACTGACCTGCAATCAA---------------CTGGCAGCACTGGCAGTCCGTTAACTGTTGTTGTTGAGGGTGGCGTCTCTCCTTACACTTACGTGTGGCGCAAAGATGGCGCGGTAGTAGGTGGCAAATCTGGCGCAACACTAGCAAGCCCTAC---------------TGCTGGTGTGTATACCGTCACGGTGACTGATTCGTCTACTGACCCTGAAATTATTATCAGCACGGCTTGCACTGTGTCCTGA---------ATGTCCAAAATTGATGCACTAAACGCCTACATACGCGACCGCGTGGCGAACAATAACAGGGCGATTCAGCAGCAGCGGCTTTGTGCTGTCGGGAAGAATCTCGACCAGAAGCACGATCGTCTCTGGACGGAATGCGGGTACAAGCAGGAAATTAACGCTGAGGATTTCCGGTTTGCTTATGAGCGTTACCCGCTGGCAAACGCCGCAGTAAATATCGTTCTTAACAAGTCGTGGCATGGTATGCCTACGGTGCTTGAGAATGACGCTGATGATGAAGCCACTTCCCCGTGGGAAAAGAGTGTCAATGACATTCTGAAAAAGGCACTTCCATTCATCAAGGATGCAGATAAGCGTAATCTGATTAACCGATACTCTGCGCTAATACTGCAAATCCGCGATGGTAAGAAATGGAGTGAGCCAGTAGACATCACCAAAACCCGCCGCATTAAAGATAAATCCATTGTTCGATTCATTCCGGTATGGGAAGAACAACTACGCGTCAGTGCGTGGAATAACGACGAAACCAGCGAAGACTACGGTATGCCTGAGATGTACGAGTATCAGGAAAGCGCCGTGGAAGACTTCGACAGCGACGGTAAGCCTGAACGTTCAGTGCAGATTCATCCTGACCGCATCATCATTCTGGCTGAGGGCAGCTTTGACGGCAGCATGTTCAGTGGCGTTCCATTGCTACGCGCTGGTTTTAACTCATTAATAGATTGTGCCAAGGTGTCCGGAAGTTCTGCTGAGGGGTTACTCAAAAACTCATCTCGCCAACTTAATGTCTCGTTCAACAAAGATAATGTTTCAGCACAATCTCTGGCGCAGCAGATGCAGGTTCCAGTAGATGAACTGGCTGACCTGCTGAACGAAAACATCGAAATGCTCAACTCAGGCATTGATGCGGCAATGTTCAGCTTCGGCAGTGATGTTAGCGTTCTTTCAACATCCATGAGCGACCCTGAGCCGTTTATGTATGTTGCTGCCAGTCAGTTCGCGGCATCAGTGAATATCCCGCTTAACTCATTACTTGGAAGTCGCAGCGGTGTGCTCGCATCGGCCAATGATGAGCAGTCACTGGCAATGATGGCTATGCAACGCAGGGATGGCTGGCTTGATTATCTGGTTGGCTCTTTCGTTGAGCGTTTAATTACGTTTGGCATTGTAGATAAAGCTCCGGCTGCTGGATATTATTGCAAGTGGAATGACCTGCTTGAGCCGACGCAGAACGACAAGGCTGAGTTGATTGTTAAACTCACTCAGGCTGCGCAAAGTGCGGCAAATGCTGGCGTCGGTCAAATCCTTACAGATGATGAAATCAGGGGATTCCTTGGGCTTGAACCTATAG------AAATGCCTGATGGATACATGGAAGATGATCCAGAATC---TTCATCACAAAAAGATG------------------ATGCAATCACTCAGGAGTGAATGGCTGAAGAAGTCGGCGGAA---TTGTCTACGAAGTCGGGATGGATGTTAAAGGTCTGAAAGCTGGCGCTACAACAGCCAATAAGACTTTAGATGACCTTGAATCATCAACCAACAAAACCACAAGCGCGCTTGGCAAGTTGGATAAAAACGCCAGAAATGCTGGCAGCGGAATGAAGAGTGCTGGCGGCGCGGCTTCAGGGCTTAAAACCAGCATGTCGATGCTTGCTGGC---------------GCAATCTCAGTGTCATTAATCATTGGATGGGGTAAGGCTTTCCTTGATATAGCTGATAACATGACACAGCTACAGGCAAGGAT---------------------------------AAAAAGGTTAACAGGAGATGCTGAGACCGCGAAGGAAACCTTCAATTCGCTGACAAAC-----------ATCG---CCTCAACCACTGGCGCAAGCCTCAGTGACACCA----------CGAAGCTTTGGGAAACATTGACGTCATCACTGAAA--------------------------------------------------------------------------------GAGGCTGGAGCAACAAATGCGCAGGTTCTTAACCTTACAGATACGCTGCA-------AAAAATAGGTC-GAATAGGC-GGGTCATCAACTGAGGAAATGGCTAACGCCTTACGTCAGTTTGGTCAGTCAATCGCATCTGGCACAATCCGCGCCGAGGAATTTAACTCTATCCTTGAGCAGATGCCTGAACTTGCACGCCAGATAGCGGCTGGTCTTGGTATTTCAATGGGTGAACTTC------GCGCCAGAATGCTCGATGGCAAACTGACGGCA---------------------------------GAAGATGCACTGAATGCAATTCAGGA-----------------------------------------------------------------------------------------------------------------------------------------------------------------------------------------------------------------------------------------------CAGAACAAGCGTTG---------------------------------------------------------------------TCAATGCTGAGTTCGCAAAACTACCGCGCTCTATATCTCAGGC------------------------------------------TGCTGGCAGTCTTGAAACATCATTTGCAAAAATGATAGCAAGCATAAA------------------------------------------------------------------------------------------------------------------------------------------------------------------------------------CGATGCAACCGGAGCCAGCTCCACTTTTGTTTCTGTTATTGAT--------------------------------------------------TCTATCACTTCAGCAATAAA-----------CAGACTTACTGGTCAAACTGTAAGTGCAGCAGAGGTTATTTCTGATTTGACGTC------------------AACAGCCGAAATGTT--------------------------------------------------------------------CAGTCGCAGGGCTAGAACTTGGTCATGGG----TTGGCATTGACGGATGGGCGGCACAAAATCAGGCAATAGCGGCTGTAGCA----------------------------AATCAGGCTGCAACTTTGGTCTCAGACATGGATGCCGTGA-CGAAGTCAACAGGAGAGGCA---------GCAAAAGCTCAGG------------------------------------------------------------------------------------------------------------------------------------------------------------------------------------------------------------------------------------------------------------------------------------------------------CACATTTGACAGTGCCGAAAGCGGCAGAGAAAGA-----------------------------------------------------------------------------------CAAAAAAGGAAAAGGAAAGGGCA---------------------------AGAGCGCCGAAGAGCGACAA-------------------------------------------------GCTGAATCAGTTGCTGAAAAGCTGGAGAAGTTACGCCAGCAAACCATGCTCA------ATGCAACATCTACCAGCGAACTATCTCGCGAACAAGCCATTCTCAACGCGCAGCAATCGCTTGGCAAAGCCGCCACTCAGGAGCAGATAAAACTGGCTGGCGAGTACGCTGCGAAGATTTGGGACCAGAAGAATGCGCTGAAGGAACAGGCTGCTGCGGAGAAGGAAAAGCAGCGCGTAGAACAATCATATCAGGGGTTGCGTGCTATTGCGTCACCAACGACTGGCATTGACAGTGAATACCAGCAACGCATGGCTGACCTTGACGCCTACGCCGCAGCATATCCGCAGAAAATCACGGAGATTGAGCAGACTCGCGCAGCAATAGAAGCTCAGTACCGCCAGCAGAGAATTGATGCCATGTGGCAGGAGTGGAGTCAGCAAAACGCAGCCACACAATCGGCGGCGGCGGCGTTTGATGCTTTCGGGCAGACCGCTGGAAATGCGCTTACTGGTATCCTTACTGGTTCAATGTCTGTATCAGATGCACTGCGATCAATTGGTTCAAATATTCTGTCCAGCGTTATCAATGCGTTTGTGCAAATGGGTATAGACTGGGCCAAATCAGCTATCATGGGTGCAGCAGGAATGACCGCAGCATCAGGCATGGCAGCGGCTCAGGCGCAAA------------------TTATTGCAGCAGCTATGGCCCCAGCAGCGGCAATGACTTCACTTGCCACAGCCGGAGCCAACGCGATGCCA---------------GCGCAGGCTGGCAT---TGCTTCCACCGTTGGCATGGCTAAAGCCATGTCTATTGCTGGCGCGCTGAAAAACGGTGGTCCCGCGCAGGAAGGTTCAATGTACCGCGTCGGCGAGAATAACCTCCCTGAGATATTCCAGGCATCAAACGGTCATCAGTACATGATACCGGGAGATAGTGGCCGTGTTATCAGCAACAAAGACCTGACAGGCGGTGGTAGTGGCATTGTGGTTTATAATAGCGTCATCAACAAC---AGCTCAGCGCAGGTTAGCAGC-------AGCGCCAGAGATAATGGTGACGGCAGCGTGACAATTGAGACCATTGTTAGCGACATTGAGAACAATGGACCAATCGGGCAAAGTATTGGTAGAAACTATAACGCAAACCGGAGAGCAACCGAATAA------------------------------------------------------------------------------------------------------------------------------------------------------------------------------------------------------------ATGAATAGACTGCAAGTTAACGTGCTCACCACTATCAATTCCGCGAGCAATATCAGTGAGCAGGTGATTGATGGCGACTTGCACTACGTTATAAAAAATGTCACCCCTCTATGCGACGACATAGTGATGAACGGCGGCCTGTACCCGGCGGAAGAGATACGCAATAGTTACCATGGGCTAAATGGAAACCCTGCCCCCTACAACCACCCAATGGTTGATGGCTCTTTCGTTTCCGCACACAATATTCGGGCGGTAAACCAGTATCATGTTGGCGCATGGATAGAGAATGCCTCTCATGATGGTGGTAAGGTGCTTGTTGACCTGAAGGTAAACAAAGTCATCGCTGAACGCTCAGAGAAAGGTCAGGAGTTGCTTGGTCGCATTGAGGCGCTGATGAAATCAGCTGAAGACGCAGAGCCAATCCATGTGTCCACTGGCTTATTGCTCAATCGCGAAGCTGCGGAAGGCACAAGCAAGGGTAAGAAATACTCATGGATTGCGCGCAATATGGAGTGGGATCATCTCGCTATCCTCCCGCCGGGAGTGCCGGGAGCTGGAACGCCAGAAGATGGTGTAGGAATCTTTGCCACCAATGGCGAGCAAATCGAACGCATCACCGTAAACCTTGAGGATTCAACTGTGCCAGACGAAAGCGCCAACAAGATTAATTATAAATCGTGGCTGCACAAGGCCATTAACTACATCACCAATAAATCAGATCTGTCGTTTGAGAACATCAGCGAGCAGATTCGCCAGATTCTGAAAGCTGAAGTCGGCGAAGATGTCTGGCCTTATATCGTGGCTGTGTACGACGACCGCGTCGGATTTGAAATCAAAGGCCAGATTTTCCAGCAGTTCTACATCGTTGAAGATGATGTGGTAAAATTGGTCGGTGAGCGGGTCAAGGCTGTTTATAAGACTGAACTTGAGCCGGTAAAATCAACTGAAGGGGAAATCTCAATGACGAACGAGGAATTACAGGCGGTACTCGCTGAAGCCCTCAAGCCGGTTCAGGAATCGTTGACAGCTGTCAACCAGAAGCTGACCGACATCGAAGCTGAAAACGTTAAGCTGAAAGAGCAATTGCAGGCGAATACCGAGCAGGAAGAAACCGCGATGCGTGCTGCTATCATCGCTGAACTGAAACTGCCGGAATCCGCTGTGAATGCGCTGAAAGGCGAAGCACTGCGTGAAACCTATGCGCTGACCAGCAAGCCTGCCGCGCTGAAAGGTGGCTTCCAGCCGAACCACGCTGATGACGATTTTAATATGGAGGCACCTGAATAA
	Shigella_phage_Sf11_SMD_2017___gp24_CDS___Shigella_phage_Sf11_SMD_2017___hypothetical_protein_CDS___Shigella_phage_Sf11_SMD_2017___tail_tape_measure_protein_CDS___Shigella_phage_Sf11_SMD_2017___hypothetical_protein_CDS	ATGGCTATTTGTGCAAATGATAAAGGCGTTCTTGTCGGTCGCATGACTCGACTGTTCCTTGCTGAAGGGTGCGGTGACGCAGTCCCGGATGCAGGTGACTGGAAATATTTAGGCTCAACCACCAGTAAAGGCGTTGACTACTCGCCGCAGACCACCACGTCGGAAGCGGATACTGCTGGCGGATTTGTTTCCACTCTCGTTACCAGTTCTGATATGACCATCAGTGCAGAGGTTGAAATCCGCAAGAATGATCCGAGCGATGAGTTTGGCTTCCATCGTCTGGTTGAGATTTACGCCACTGAATTGAAAGCGCGTCGCCAGCCTTCCTTGTGGGTGCGTCAGGTGACTGGTGCAACTATCGTTACCGCGTACTGCAACATCACCAGCATCAGCTACGAAGGTGGCACGAACGACATCGTGACTGGCAGCCTTGAGTTCAAGGTTTACGATTCTGACAGCGTTACCGTCGAAAGCCTTGAACCTCTGGCATTCACTACAGACCTGCAATCAA---------------CTGGCAGCACTGGCACTCCGTTAACTGTTGCTGTTGAAGGTGGCGTTGCTCCTTACACTTATGTATGGCGCAAAGATGGCGTGGTTGTAGGAAGCGAATCTGGCGCAACACTGGCAAGCCCAAC---------------CGCTGGCGTGTATACCGTCACGGTCACGGACTCGTCTACCGACCCTGAAGTTATTATTAGCACGGCTTGCACCGTATCCTGA---------ATGTCAAAAATTGATGCATTAAACGCCTATATACGCGACCGCGTGGCGAACAATAACCGGGCGATTCAGCAACAACGGCTTTGCGCTGGCGGGAAGAATCTTGACCAGAAGCACGACAGACTCTGGACGGAATGTGGGTACAAGCAGGAAATTAATGCTGAGGATTTCCGATTTGCTTATGAGCGCTACCCACTGGCAAACGCCGCAGTAAATATCGTTCTCAACAAGTCGTGGCATGGTATGCCTACGGTGCTTGAGAATGACGCTGATGATGAAGCCACTTCCCCGTGGGAAAAGAGCGTCAACGACATTCTGAAAAAGGCACTACCATTCATCAGGGATGCAGATAAGCGGAATCTGATTAATCGATATTCTGCGCTAATACTGCAAATCCGTGATGGCAAACAATGGAGTGAGCCAGTAGACATCACCAAAACCCGCCGCATTAAAGATAAATCCATTGTTCGCTTCATTCCTGTATGGGAAGAACAACTCCGCGTCAGCGCGTGGAATAACGATGAAACCAGCGAAGACTACGGTATGCCTGAGATGTACGAATACCAGGAAAGCGCTGTGGAGGACTTCGATAGCGACGGCAAGCCTGAGCGATCCGTACAGATTCACCCTGACCGCATCATTATTCTGGCTGAGGGTAGTTTTGACGGCAGTATGTTCAGTGGTGTTCCATTGCTGCGAGCTGGTTTTAACTCATTAATAGATTGCGCCAAGGTGTCCGGCAGCTCCGCTGAGGGATTGCTTAAAAACTCATCTCGCCAGCTTAATGTTTCTTTCAATAAAGATAATGTTTCAGCGCAATCACTGGCGCAGCAGATGCAGGTTCCAGTAGATGAACTGGCTGATCTGCTGAACGAAAACATCGAAATGCTCAATTCCGGCATAGATGCGGCAATGTTCAGCTTTGGCAGTGATGTTAGCGTCCTTTCAACATCCATGAGCGATCCTGAGCCGTTTATGTATGTTGCTGCCAGTCAGTTCGCGGCATCAGTTAATATCCCGCTTAACTCATTACTTGGAAGTCGCAGCGGCGTTCTCGCATCAGCCAATGATGAACAGTCGCTGGCAATGATGGCTATGCAACGACGTGATGGCTGGCTTGATTATCTGGTTGGCTCTTTCGTTGAACGTTTAATCACGTTTGGCATTGTAGATAAAGCTCCGGCTGCTGGATATTATTGCAAGTGGAATGACCTTCTTGAACCAACGCAGAACGACAAGGCTGAATTGATTGTTAAACTTGCTCAGGCTGCGCAAAGTGCGGCAAATGCTGGTGTAGGTCAAATCCTTACAGATGATGAAATCAGGGGATTCCTCGGGCTTGAACCTATAG------AAATGCCTGATGGATACATGGAAGACA---------------CACCTCCGGAAGGCGAA---------------GATGAAGACACTCCGGTTTAAATGGCTGAAGAAGTCGGCGGAA---TTGTCTATGAAGTCGGGATGGATGTTAAAGGCCTGAAAGCTGGCGCGACAACAGCCAACAAGACTCTGGATGACCTTGAATCATCACTAAACAAGACTACAGGAGAGTTCAACAAGCTGGATAAAGGCGCGCGCAATGCTGGCAGCGGAATGAAGAATGCTGGCGGCGCAGCTTCAGGGCTTAAAACCAGCATGTCGATGTTGGCTGGC---------------GCAATATCCGTGTCACTGATTATCGAATGGGGAAAGCGATTCCTTGAGGTTGCTGATAACATGACGCAGCTTCAGGCAAGGAT---------------------------------TGCTCGCCTGTCAACTGACGCGAAAACCGCGAACGAAACATTCAGTTCACTGGCAAAT-----------ATCG---CCTCGACCACTGGCGCAAGCCTCAGCGACACCA----------CTAAGCTGTGGGAAACATTGACGTCATCACTGAAA--------------------------------------------------------------------------------GAGGCTGGCGCGACAAATGCGCAGGTTCTGAACCTTACCGATACCCTGCA-------AAAAATAGGTC-GAATCGGC-GGGTCATCAACTGAGGAAATGGCTAACGCCCTGCGCCAGTTCGGTCAGTCAATCGCATCTGGCACAATCCGTGCAGAAGAATTTAACTCAATCCTTGAGCAGATGCCTGAGCTTGCACGCCAGATAGCGGCGGGTCTTGGCATCTCAATGGGTGAGCTTC------GCGCCAGAATGCTTGACGGCAAGCTGACGGCA---------------------------------GAAGATGCACTGAATGCAATTCAGGA-----------------------------------------------------------------------------------------------------------------------------------------------------------------------------------------------------------------------------------------------CAGGACAAGCGTCG---------------------------------------------------------------------TCAATGCTGAGTTTGAAAAACTTCCTCGCACAATGGATCAGGC------------------------------------------TGTTGGTTCTCTGGAAGTTTCATTCTCCAAACTTGTGGTTGCCGTTAA------------------------------------------------------------------------------------------------------------------------------------------------------------------------------------CGATGCCACTGGTGCATCAAAAACAGCGGTAGAGATTATCGACCAGCTGGCA----------------------------------AAATATATTGATTTCCTCGGCGACAAATCAA------CCAGCACAAGCGATAAGATTTTATCTCTAGCCACGGTTATCTCGAAGTTAAACCC------------------GGGCGCGTGG---------------------------------------------------------------------------------GCGCAAATGGGAGTTGATGCGCTTTTCGGTGATGATGACATTGAGAAGCAAAAACAATATAACG----------------------------------------ATCAGGTCGAGCGATTCGTTAAGGCATCAGCAGAAGGTT-ACGAGCAGACAAAGAAACAG---------GCTGAAGCAACAA------------------------------------------------------------------------------------------------------------------------------------------------------------------------------------------------------------------------------------------------------------------------------------------------------AACACCTGAAGATTGCACAAGCACCAACAAAAGA-----------------------------------------------------------------------------------CAAAAAAGGGAAAGGAAAGGGCA---------------------------AAAGCGCAGAAGAAAGGCAG-------------------------------------------------GCTGAGTCAGTAGCTGAAAAGCTGGAAAAATTACGCCAGCAAACCATGCTCA------ATGCCACATCTACCGGCGAACTCTCCCGCGAGCAAGCCATCCTCAATGCGCAACAGTCGCTTGGCAAAGCCGCCACACAGGAGCAAATTAAACTTGCTGGCGAGTACGCTGCGAAGATTTGGGACCAGAAGAATGCGCTGAAGGAACAGGCGGCAGCGGAGAAGGAAAGAATAGATGCTGTAAAAGGGTACAGTGCACTAAAATCGAAAGCATCACCAATGTTTGCTGTAGAAACATCCTATCAGAAGGATATGGCTGATTTGGATGCGTATGCCAAAGCATACCCTCAAAAGATGGCTGAGATTCAACAAACCAGAGCCACCATTGAAGAACAATACCGCCAGCAGCGAATGGACGCTATGTGGCAGGAATGGAGCCAACAGAACGCAGCCACACAAGCAGCCGCAGCAGCTTTTGATGCTTTCGGGCAGACTGCTGGAAACGCGTTAACTGGCATCCTTACTGGCTCAATGTCTGTATCAGAGGCTCTTCGATCAATTGGCTCAAACATCCTGTCAAGTGTTATCAATGCGTTTGTGCAAATGGGTATTCAGTGGGCGCAGTCGGTGATAATGGGTCAAGCTGGCATGGCGGCGGCTTCTGCTGCAACAA---T---TGCTCAAGCTGCAG------------CAATATCGGCCGCAATGGCCCCGGCAGCGGCTATGACATCACTTGCAACGGCTGGGACAAACTCAGCACCA---------------GCGATGGCTGGGAT---GTCAGCCACCGTTGGTTTGGCTAAGACGCTATCCATTGCTGGAGCACTTAAAAATGGCGGCCCAGCACAGGAAGGCTCGATGTATAGGGTCGGCGAGAACAACCTGCCAGAGATATTCCAGGCTTCTAATGGGCATCAGTATATGATTCCCGGAGATAGCGGTCGTGTTATTAGCAACAAAGACCTTACCGGAGGTGGCGGGGGCGTTGTGGTTTATAATAACGTTATCAACAAC---AGCTCTGCTCAGGTTAGCAGC-------AGCGCCAGGGATAATGGTGATGGCAGCGTGACAATTGAGACTATCATTAGTGACATCGAAAACAACGGCCCCATAGGGCAAAGCATTAGCCGCAACTACTCAGCAAACCGGAGAGCAACCGAATAA------------------------------------------------------------------------------ATGATTGTCAAGATTGGCGATAAGTGGGTGGTCAAGTCGAAAGACGGCTCACAGCAATTTGGCGAATACGACACAGAAGAAGCCGCCAAAAAACGCCTTGCAGAAGTGGAGGCGTTTAAGAACATGAATAATAAATTGCAGGTTAACGTCCTGACGACCATCAACTCAGCCAGCAATATCAGTGAGCAAATCATTGATGGCGACCCTCACTACGTGATTAAAAACGTCGTGCCAGTGGTTGACGATGTCGTGATGAACAATGGCCTGTATCCGGGTGAGGAAATCCGCAAGAGCTATCACGGACTTGATGGTAAGCCTGCACCATACAATCACCCGATGATCGACGGCAAGTATGTTTCCGCAAGCATGACTCGTGCCGCTAACCAGTTCAGCGTTGGTGCGTGGATTGAGAACTCATCCCATGATGGCAGCAAGGCACTGGTAGACCTGAAAGTAAACAAGGTTATCGCCGAACGCTCCGAGAAAGGTCAGGAGTTGCTTGGTCGCATTGAAGCGCTGATGAACTCCGCTGAAGGTGCAGAGCCAATCCATGTATCGACTGGCTTATTGCTCAACCGCGAGGCCGCAGAAGGCACAAGCAAAGGCAAGAAATACACATGGATTGCACGCAACATGGAGTGGGACCATCTCGCCATCCTGCCACCGGGAGTGCCGGGAGCCGGAACGCCAGAAGATGGTGTTGGCATCTTTGCCACTAATGGCGAGCAAATCGAACGCATCACCGTAAACCTTGAGGATTCAACCGTGCCAGACGAAAGCGCCAACAAGATTAATTATAAATCATGGCTGCACAAGGCCATCAACTACATCACCAATAAATCAGACTTGTCGTTTGAGAACATCAGCGAACAGATTCGCCAGATTCTGAAGGCTGAAGTTGGCGAGGATGTCTGGCCTTATATCGTGGCTGTGTACGATGACCGTGTCGGATTTGAAATCAAAGGCCAGATTTTCCAGCAGTTCTACATCGTTGAAGATGATGTGGTAAAATTGGTCGGTGAGCGGGTCAAGGCTGTTTATAAGACTGAACTTGAGCCGGTAAAATCAACTGAAGGGGAAATCTCAATGACGAACGAGGAATTACAGGCGGTACTCGCTGAAGCCCTCAAGCCGGTTCAGGAATCGTTGACAGCTGTCAACCAGAAGCTGACCGACATCGAAGCTGAAAACGTTAAGCTGAAAGAGCAATTGCAGGCGAATACCGAGCAGGAAGAAGCCGCGATGCGTGCTGCTATCATCGCTGAACTTAAGCTGCCGGAATCCGCTGTGAATGCGCTGAAAGGCGAAGCACTGCGTGAAACCTATGCGCTGACCAGTAAACCTGCCGCGCTGAAGGGTGGCTTCCAGCCGAACCACGCTGATGACGATTTTGATATGGAGGCACCTGAATAA
	Salmonella_virus_VSt472___neck_whiskers_protein_CDS___Salmonella_virus_VSt472___hypothetical_protein_CDS___Salmonella_virus_VSt472___tail_tape_measure_protein_CDS___Salmonella_virus_VSt472___hypothetical_protein_CDS	ATGGCTATTTGTGCAAATGATAAAGGCGTTCTGGTCGGTCGCATGACCCGACTGTTCCTTGCTGAAGGGTGCGGTGACGCAGTTCCGGATGCAGAAGACTGGAAATATTTAGGCTCAACCACCAGTAAAGGCGTGGACTACTCGCCGCAGACTACCACGTCGGAAGCGGATACCGCTGGCGGTTTTGTTTCCACTCTCGTTACCAGCTCTGATATGACCATCAGTGCAGAAGTGGAAATCCGCAAGAATGACCCAAGTGATGAGTTTGGCTTCCATCGTCTTGTTGAGATTTACGCCACTGAACTGAAAGCGCGTCGCCAGCCTTCCTTGTGGGTGCGTCAGGTGACTGGTGCAACTATCGTTACCGCGTACTGCAACATCACCAGCATCAGCTACGAAGGTGGCACGAACGACATCGTGACTGGCAGCCTTGAGTTCAAGGTCTACGATTCTGATAGCGTTACCGTCGAAAGCCTTGAGCCTCTGAAATTCACCACTGACCTGCAATCAA---------------CTGGCAGCACTGGCAGTCCGTTAACTGTTGTTGTTGAGGGTGGCGTCTCTCCTTACACTTACGTGTGGCGCAAAGATGGCGCGGTAGTAGGTGGCGAATCTGGCGCAACACTAGCAAGCCCTAC---------------CGCTGGCGTGTATACCGTTACGGTGACAGACTCATCTACTGACCCGGAAATTATTATCAGCACGGCTTGCACCGTGTCCTGA---------ATGTCAAAAATTGATGCATTAAACGCCTATATACGCGACCGCGTGGCGAACAATAACCGTGCGATTCAGCAGCAGCGGCTTTGTGCTGGCGGAAAGAATCTCGACCAGAAGCACGACAGACTCTGGACGGAATGCGGGTACAAACAGGAAATTAATGCTGAGGATTTCAGATTTGCGTATGAGCGTTACCCGCTGGCAAACGCCGCAGTAAATATCGTTCTCAACAAGTCGTGGCATGGTATGCCTACGGTTCTTGAGAATGACGCTGATGATGAAGCCACTTCACCGTGGGAAAAGAGCGTCAATGACATCCTGAAGAAGGCGCTCCCATTCATCAGGGATGCAGATAAGCGGAATCTGATTAACCGATACTCTGCTCTAATACTGCAAATACGTGATGGGCGCAAGTGGAGTGATCCGGTAGACACCACCAAAACCCGCCGCATTAAAGATAAATCCATTGTTCGCTTTATTCCCGTGTGGGAAGAACAACTACGCGTCAGCGCATGGAATAACGACGAAACCAGCGAAGACTACGGCATGCCTGAGATGTACGAGTATCAGGAGAGCGCCGTTGAAGATTTCGACAGTGACGGTAAGCCTGAGCGCTCCGTGCAGATTCACCCTGACCGCATCATCATTCTGGCAGAGGGCAGCTTTGATGGCAGTATGTTCAGCGGCGTTCCGTTGCTACGCGCTGGGTTTAACTCACTAATAGATTGCGCTAAGGTTTCCGGAAGTTCTGCTGAGGGGTTACTCAAAAACTCATCTCGTCAACTGAATGTTTCATTCAATAAAGATAATGTTTCAGCGCAATCACTGGCACAGCAGATGCAAGTTCCAGTGGATGATTTGGCTGACCTGTTGAACGAAAACATCGAAATGCTCAACTCAGGCATTGATGCGGCAATGTTCAGCTTTGGCAGTGATGTTAGCGTTCTTTCAACATCCATGAGCGACCCAGAACCATTTATGTATGTTGCTGCCAGCCAGTTCGCAGCTTCAGTGAATATCCCTCTCAACTCATTGCTTGGAAGTCGTAGCGGCGTGCTTGCTTCAGCCAATGATGAGCAGTCACTGGCAATGATGGCTATGCAACGACGTGATGGCTGGCTTGATTATCTGGTTGGTTCTTTCGTTGAGCGTTTAATCACGTTTGGCATTGTGGATAAAGCCCCAGCTGCTGGGTATTATTGCAAGTGGAATGACCTTCTTGAACCAACTCAGAACGACAAGGCTGAATTGATTGTTAAACTCGCTCAGGCTGCACAAAGCGCGGCAAATGCTGGTGTCGGTCAAATCCTTACAGATGATGAAATCAGGGGATTTCTTGGGCTTGAACCTATAG------AAATGCCTGATGGATATATGGAAGACGATCCAGCGGC---GTCATCACAAAAAGATG------------------ATGCAGACACTCAGGAGTGAATGGCTGAAGAAGTCGGCGGAA---TTGTCTATGAAGTCGGGATGGATGTTAAAGGCCTGAAGGCTGGCGCGACAACAGTCAATAAGACTTTAGATGACCTTGAATCATCAACCAACAAAACCACAAGCGCCCTTGGCAAGCTGGATAAAAACGCCAGAAATGCTGGCAGCGGAATGAAAAATGCTGGCGGCGCAGCTTCAGGGCTAAAAACGCAGATGACGGCTCTTGCTGGC---------------GCAATATCCGTGTCACTGATTATCGAATGGGGAAAGCGATTCCTTGATGTTGCCGATAACATGACACAACTTCAGGCGAGGAT---------------------------------TGCTCGCTTGTCAACTGATGCGAAAACCGCGAACGAAACATTCAGTACACTGGCAAAT-----------ATCG---CCTCGACCACTGGCGCAAGTCTCAGCGACACCA----------CGAAGCTGTGGGAAACATTGACGTCATCACTGAAA--------------------------------------------------------------------------------GAGGCTGGCGCGACAAATGCGCAGGTTCTTAACCTTACTGACACTCTGCA-------AAAAATAGGTC-GAATCGGC-GGGTCATCAACAGAAGAAATGGCGAACGCCCTGCGTCAGTTCGGTCAGTCAATTGCTTCTGGTACAATCCGCGCCGAAGAATTTAACTCCATCCTTGAGCAGATGCCTGAGCTTGCTCGCCAGATTGCGGCGGGTCTTGGTATTTCAATGGGTGAACTTC------GCGCCAGAATGCTCGATGGCAAACTGACAGCA---------------------------------GAAGATGCGCTAAATGCCATTCAGGA-----------------------------------------------------------------------------------------------------------------------------------------------------------------------------------------------------------------------------------------------CAGGACAAGCGTGG---------------------------------------------------------------------TCAATGCTGAGTTTGAAAAACTTCCTCGCACAATGGATCAGGC------------------------------------------TGTTGGTTCTCTTGAAGTTTCATTCTCCAAACTTGTGGTTGCCGTTAA------------------------------------------------------------------------------------------------------------------------------------------------------------------------------------CGATGCCACTGGCGCATCAAAAACAGCAGTAGAGATCATCGACCAGCTGGCA----------------------------------AAATACATTGATTTCCTCGGCGATAAATCAA------CCAGTACGAGCGATAAAATTCTGTCTCTCGCCACGGTTATATCGAAGTTAAACCC------------------GGGCGCGTGG---------------------------------------------------------------------------------GCGCAAATGGGAGTTGATGCGCTTTTTGGTGATGACGATATTGAAAAGCAAAAGCAATATAACG----------------------------------------AACAGGTTGAGCGATTCGTTAAGGCATCAGCGGAAGGTT-ACGATCAGACAAAGAAACAG---------GCTGAAGCAACAA------------------------------------------------------------------------------------------------------------------------------------------------------------------------------------------------------------------------------------------------------------------------------------------------------AACACCTGAAGATTGCGCAAGCACCAACCAAAGA-----------------------------------------------------------------------------------CAAAAAGGGAAAAGGAAAGGGCA---------------------------AGAGCGCCGAAGAACGACAA-------------------------------------------------GCTGAGTCAGTCGCTGAAAAGCTGGAGAAATTACGCCAGCAAACCATGCTCA------ATGCAACATCTACCAGCGAACTATCCCGCGAGCAAGCTATTCTCAACGCGCAACAATCGCTTGGCAAGGCCGCCACTCAGGAGCAAATAAAACTGGCTGGTGAGTACGCTGCGAAGATTTGGGATCAGAAGAATGCGCTGAAGAGCGCGGCAGACGCAGATAAGTCAAGGCAGGAGTTACAGAAAAAATTCAAAGCAATAGAGGAGGACGTAAAGCCAGCAACAGCAGCAGAGGAAAAATACAAGCAGGACATGCTTGCCATTGAGCAATACAAAATGGCATACCCGGCTAAAGTTGCTGAAGCGGAGGCAGCAAGAGCGGCTGTTGAAAAGCAATATCGCCAGCAGCGAATTGATGCGATGTGGGCTGAATGGCAGCAGCAAAGCCTCGGAGCGCAACTGTTCGGAACCGCACTGGATTCCGCAATGAGCACAGCCTCAAACAGTATTACCGGATTGCTGACAGGCACAATGAGCGTTCAGGATGCCATGCGCAGTCTCGGCTCTACAGTGCTTAACTCGCTGGTAAACAGTTTTGTCGAGATGGGCGTGCAGTGGGTGAAATCTGCGGTAATGGGGCAGACAGCTCAGGTTGCGGCAACCGCTACCACAACGGC---GGCGCAAACGGCAGGACTGGCAACCACCACAGCCGCCTCCACTGCGGCGGCAGCCACCACCACAGCGGCATGGACCCCAGCTGCAATTGTTGCTTCAATCGGTTCATTCGGCGGTGCGGCTGCAATTGGTGTAGGTGCTGTCCTTGGGGCGCTGGCGATGGGGATTGCTGGCAAGCGCAAGAATGGCGGACCTGTTAGCGCCGGAAGCATGTACGAAGTTGGCGAAAATGGCTTGCCTGAGATATTCCAGGCATCCAATGGTCGCCAGTACATGATTCCCGGCAACGATGGCTCCGTTATTAGCAACAAAGACATTACCGGAGGTAGCAGTGGCGTTGTGGTTTATAATAACGTGATAAATAAC---AGTTCAGCACAGGTTAGCAGC-------AGCGCCAGAGATAACGGTGACGGCAGCGTGACAATTGAGACGATTGTGAGTGACATTTCGGAAAATGGCCCGATAGGGCAGGCCATCTCTAGAAATTACAATACTAACAGACGGGCAACCGAGTGA------------------------------------------------------------------------------ATGATTGTCAAGATTGGCGATAAGTGGGTGGTCAAGTCGAAAGACGGCTCACAGCAATTTGGCGAATACGATACAGAAGAAGCAGCCAAAAAACGCCTCGCAGAAGTGGAAGCGTTTAAGCACATGAATAATAAATTGCAGGTTAACGTCCTGACGACTATCAACTCAGCCAGCAATATCAGTGAGCAAATCATTGATGGCGACCCGCACTACGTAATTAAAAACGTCGTGCCAGTGGTTGATGATGTTGTGATGAATAACGGCCTGTATCCGGGCGAGGAGATCCGTAAGAGCTATCATGGACTTGATGGCAAGCCTGCACCATACAATCACCCGATGATTGACGGAAAATACGTCTCCGCAAGCATGACGCGCGCAGCTAACCAGTTCAGCGTTGGCGCATGGATTGAAAACTCATCCCATGACGGCAGCAAGGCGCTTGTTGACCTGAAGGTTAACAAAGTCATCGCTGAGCGCTCAGAGAAAGGTCAGGAGTTGCTTGGTCGCATTGGGGCGCTGATGAAATCCGCTGAAGACGCAGAGCCAATCCATGTGTCCACTGGCTTATTGCTCAATCGCGAAGCTGCGGAAGGCACAAGTAAAGGCAAAAAATACACATGGATTGCGCGCAACATGGAGTGGGACCATCTCGCAATCCTGCCGCCGGGAGTACCGGGAGCAGGAACGCCAGAAGATGGTGTGGGAATCTTTGCCACCAATGGTGAGCAAATTGAACGAATCACCGTAAACCTTGAGGATTCAACTGTGCCGGACGAAAGTGCTAATAAGATTAATTATAAATCGTGGCTGCACAAGGCCATTAACTACATCACCAATAAATCAGACCTGTCGTTTGAGAACATCAGCGAGCAGATTAGCCAGATTCTGAAAGCCGAAGTCGGTGAAGGTGTATGGCCTTATATTGTGGCTGTGTACGACGACCGCGTCGGATTTGAAATCAAAGGCCAGATTTTCCAGCAGTTCTACATCGTTGAAGATGATGTGGTAAAATTGGTCGGTGAGCGGGTCAAGGCTGTTTATAAGACTGAACTTGAGCCGGTAAAATCAACTGAAGGGGAAATCTCAATGACGAACGAGGAATTACAGGCGGTACTCGCTGAAGCCCTCAAGCCGGTTCAGGAATCGTTGACAGCTGTCAACCAGAAGCTGACCGACATCGAAGCTGAAAACGTTAAACTGAAAGAGCAATTGCAGGCGAACACCGAGCAGGAAGAAACCGCGATGCGTGCTGCTATCATCGCTGAACTGAAGCTGCCGGAGTCCGCTGTGAATGCGCTGAAAGGCGAAGCACTGCGTGAAACCTATGCGCTGACCAGCAAGCCTGCCGCGCTTAAAGGTGGCTTCCAGCCGAACCACGCTGATGACGATTTTGATATGGAGGCACCTGAATAA
	Escherichia_virus_TanjaMuster	ATGGCTATTTATGCAAATGATAAGGGCGTTCTGGTTGGTCGTATGACCCGACTGTTCCTTGCTGAAGGGTGCGGTGACGCAGTTCCGGATGCAGAAGACTGGAAGTATTTAGGCTCAACCACCAGTAAAGGCGTTGACTACTCTCCGCAGACCACCACATCAGAAGCGGATACTACTGGCGGTTTTGTTTCCACTCTCGTTACCAGTTCTGATATGACCATCAGCGCAGAGGTGGAAATCCGCAAGAATGACCCGAGCGATGAGTTTGGCTTCCATCGTCTGGTTGAGATTTACGCCACTGAACTGAAGGCGCGTCGCCAGCCTTCCTTGTGGGTGCGTCAGGTGACTGGTGCAACTATCGTTACAGCGTACTGCAACATTACCAGCATCAGTTACGAAGGTGGCACGAACGACATCGTTACTGGCAGCCTTGAGTTCAAGGTTTACGATTCTGACAGTGTTACCGTCGAAAGCCTTGAAACTCTGGCATTCACTACCGACCTGCAATCAA---------------CAGGCAGCACTGGAAGCCCGTTAACTGTCGCTGTTGAAGGTGGCGTTGCTCCTTACACCTACGTGTGGCGCAAGGATGGCGTAGTTGTTGGTGGTGAGTCTGGCGCAACACTGGCAAGCCCAAC---------------CGCTGGTGTGTATACCGTTACGGTAACTGACTCGTCTACTGACCCGGAAATTATTATCAGCACGGCTTGCACCGTGTCCTGA---------ATGTCCAAAATTGATGCATTAAACGCCTATATACGCGACCGCGTGGCGAACAATAACCGGGCACTTCAGCAGCAACGACTTTGCGCTGGCGGGAAGAATCTCGACCAGAAGCACGATCGTCTCTGGACGGAATGCGGGTACAAGCAGGAAATTAATGCTGAGGATTTTAGATTTGCGTATGAGCGTTACCCGCTGGCAAACGCCGCAGTAAATATCGTTCTCAACAAGTCGTGGCATGGTATGCCTACGGTGCTTGAGAATGACGCTGATGATGAAGCCACTTCCCCATGGGAAAAGAGCGTCAATGACATCCTGAAGAAGGCGCTACCATTCATCAGGGATGCAGATAAGCGGAATCTGATTAACCGATACTCTGCGCTAATACTGCAAATCCGTGATGGTCGCCAGTGGAGCGAGCCGGTAGACATCACCAAAACCCGCCGCATTAAAGATAAATCCATTGTCCGATTTATTCCAGTGTGGGAGGAGCAGCTCCGCGTTAGTGCGTGGAATAACAATGAAGCCAGCGAAGACTATGGTATGCCTGAGATGTACGAGTATCAGGAGAGCGCCGTGGAAGATTTCGATAGCGACGGCAAGCCTGAGCGTTCCGTGCAGATTCATCCTGACCGCATCATTATCCTGGCTGAAGGTAGCTTTGATGGCAGCATGTTCAGTGGCGTTCCGTTGCTTCGTGCTGGTTTTAACTCACTAATAGATTGCGCTAAGGTTTCCGGAAGCTCTGCTGAGGGTTTACTTAAAAACTCATCTCGCCAACTCAATGTTTCGTTTAATAAAGATAATGTTTCAGCGCAATCACTGGCGCAGCAGATGCAAGTTCAAGTGGATGATTTAGCTGACCTGTTGAACGAAAACATCGAAATGCTAAACTCCGGCATTGATGCGGCAATGTTCAGCTTTGGCAGTGATGTTAGCGTTCTTTCAACATCCATGAGCGACCCAGAACCATTTATGTATGTTGCTGCCAGTCAGTTCGCGGCTTCAGTGAATATCCCTCTCAACTCATTGCTTGGAAGTCGTAGCGGCGTGCTTGCGTCAGCCAATGATGAGCAGTCACTGGCAATGATGGCTATGCAACGACGTGACGGCTGGCTTGATTATCTGGTTGGTTCTTTCGTTGAGCGTTTAATCACGTTTGGCATTGTGGATAAGGCGCCAGTCGCTGGATATTATTGCAAGTGGAATGATCTACTTGAACCAACGCAGAACGACAAGGCCGAATTGATTGTTAAACTCGCTCAGGCCGCACAAAGTGCGGCAAATGCTGGTGTCGGTCAAATCCTTACAGATGATGAAATCAGGGGATTCCTTGGGCTTGAGCCTATAG------AAATGCCTGATGGATATATGGAAGATACCCCACCGG------------AAGATGAAA------------------ATGAAGATACTCCGGTTTAAATGGCTGAAGAAGTCGGCGGAA---TTGTTTATGAAGTCGGGATGGATGTATCCGGGCTGACTACTGGCGGGCAAAAGGTAAACAAGGTTCTTCAGGAGATTGAGAAGTCAATTGATGAGTCAATTGCCGGGATAAATAAACTTGATACCGGATTAAAAAACACCGCATCGACAGCTGAGAAATCTGGCAGGAGTTTCTCCAGTTTAAATAACGCCATGAGACAG--GGCGGCTACCAGA---------TTCAGGACTTTGTAGTTCAGGTGCAGAGCGGACAATC----------GGCACTCGTTGCTTTAAGTCAACAAGG------------------------------------------TAGTCAGTTATTAAGCGTCTTTGGTTCTGGAGGCGCAGTTGCCGGTGCATTGCTAACC-----------ATCGGTACGGTAATCGTTGGCTCATTAATTGCTGGCATGGATAA------CGCAGCCGTTTCCACAAAGGCGCTCACCGCAGCACAGCAGCGACTTGCTGACATATTCCAGCTTTCCGCTAATGGAGTTGTAGTTCTCTCT------------------------GACAAATTCGCAACACTGGCTAAACAGTCAGAAAACGCCGCCAGAGCACA----GTTAACAATGGCTC-TGATTGAT----------GCAAACAATATCATCAAGGCTTCAGTGCAGGGCGTTAAT------------------------------------------------------------------------GAGCTTGGCGACGCACTTGGCTCATGGAAAGCGCCACTAT---CAGCAGCCATCAGTCAGCTTGACACACTGAAAGCA---------------------------AGAGGCATTGATGTAAACACAGCACTCAAGAA------------------------------------------TCTTGGTGGGACATATGATGGTAATATTCTAGGA-------------------------------------------------------------------------------------------------------------------------------------------------------------------CTAAACCAGCTTAA----------------TCAGGTGGTAAAAAG------------------------------------CCTGGCAGATGAGTTTGGTATAAGCGCAGAGGACGCTTTGAAGCT------------------------------------------GGTTGAAGCTCTGGCGGC------------------GGTGAGAAAAAA------------------------------------------------------------------------------------------------------------------------------------------------------------------------------------CGCCAATCCTGAAACAATAGCGGAACTGCGTGACCTGACTGTTGACCTT-------------------------------------AGTCAGAAATATGGATATGCAAACAAGTCGC------------TATCTGAACTGACT---------GGCAAGGTTGGCGAATATTCCATTTC------------------AGCAGATCAGGCAGCA---------------------------------------------------GAATCTACAAAAATGGCTACCGACATGCTTAACGGTCACAAGGTAGCTTCAGAAGAGGATGCGAGAGCAACTGAAGAAAATACGAAAAGGCTTCAGGCT----------------------------TACATCCAGTCGATCAAGGAAGAAGGTGAAACCATCGCCT-TTACCGCCAGACAAAAGGCTCTGTACAGAGCTGAGCAGCTTGGAGCAAGCGATG--------------------CAGATAAGCAAACAATAAACTCGT-----------------------------------------------------------------------------------------------------------------------------CGTTCGACAAGATAG--------------------------------------------------------------------------------------------------AGGCTTACAAAGCTGAACTTGCCGCAAAGAAAGA-----------------------------------------------------------------------------------GCA-----GGAAAGGCAAGATAA---------------------------AAAACGCATAACTGCATCAAC--------------------------------AAAACAGGCCAATCTTGAAGAGTCGGTAGCGCAGAAGCTGGAGAAATTACGCCAGCAAACCATGCTCA------ATGCCACATCTACCAGCGAACTATCCCGCGAACAGGCAATCCTCAACGCGCAGCAATCGCTTGGCAAGGCCGCCACTCATGAGCAAATTAAACTTGCTGGCGAGTACGCGGCGAAGATTTGGGACCAGAAGAATGCATTGAAGGAACAGGCGGAAGCGGAGAAAGAAAAGCAGCGGGTAGAAAAATCATATCAGGGATTACGTGCCATTGCGTCACCAACGACTGGCATTGACAGCGAATACCAGCAACGCATGGCTGACCTTGATGCTTATGCTGCTGCGTACCCACAGAAAATTACAGAGATTGAACAGACTCGCGCGTCCATTGAAGCACAATACCGCCAGCAGAGAATGGATGCTATGTGGGCTGAATGGCAGCAACAAAGCCTCGGAGCGCAACTGTTTGGCACCGCGCTGGATTCTGCAATGAGCACGGCATCAAACAGCATCACCGGATTGCTGACAGGTACAATGAGCGTTCAGGATGCCATGCGCAGTCTCGGCTCTACAGTGCTTAACTCGCTGGTAAATAGCTTCGTCGAGATGGGCGTGCAGTGGGTGAAATCTGCGGTTATGGGGCAAACAGCACAGGTTGCGGCAACAGCCACCACCACAGC---GGCGCAAACGGCAGGTCTGGCAACCACAACAGCAGCGTCGACGGCGGCGGCAGCCACCACTACGGCGGCATGGACTCCTGCGGCAATCGTAGCATCAATCGGTTCATTCGGCGGTGCTGCTGCAATTGGTGTAGGTGCTGTTCTCGGGGCACTGGCAATGGGTATCGCTGGCAAGCGAAAAAATGGTGGTCCAGTTAGTGCCGGAAGTATGTACGAAGTGGGCGAAAATGGCTTGCCTGAAATATTCCAGGCGTCCAACGGTCGCCAGTATATGATTCCCGGCAACGATGGCTCAGTTATCAGCAACAAAGACCTTACAGGCGGCAGCAGTGGCTTGATTATAAATAATAATGTTTATAATAGTTCAAGCGGAGCAACAGCAACTACC-------AGCGCCAGGGATAATGGTGACGGCAGCGTGACGATTGAGACGATTGTTAGTGATATAGAAAACAACGGCCCCATAGGTGCCAGCATTAGCCGCAACTACTCAGTAAACCGGAGAGCAACCGAATAA------------------------------------------------------------------------------ATGATTGTCAAGATTGGCGATAAGTGGGTGGTCAAGTCGAAAGACGGCTCACAGCAATTTGGCGAATACGACACAGAAGAAGCCGCCAAAAAACGCCTTGCAGAGGTAGAAGCGTTCAAGCACATGAATAATAAATTGCAGGTTAACGTCCTGACAACTATCAACTCAGCCAGCAATATCAGTGAGCAAATCATTGATGGCGACCCTCACTACGTGATTAAAAACGTCGTGCCAGTGGTTGACGATGTCGTGATGAACAATGGCCTGTATCCGGGTGAGGAAATCCGCAAGAGCTATCACGGCCTTGATGGTAAGCCTGCACCATACAATCACCCGATGATCGACGGCAAATATGTCTCCGCAAGCATGACCCGCGCTGCCAATCAGTTCAGTGTTGGTGCATGGATTGAAAACTCATCCCATGACGGCAGTAAGGCTCTTGTTGACCTGAAGGTTAACAAAGTTATTGCTGAACGCTCAGAGAAAGGTCAGGAGTTGCTTGGTCGAATTGAGGCGCTGATGAACTCCGCAGAAGGCGCTGAACCCATCCACGTATCCACCGGCTTATTGCTCAACCGCGAAGCTGCGGAAGGTACAAGCAAGGGCAAAAAATACTCATGGATTGCACGCAACATGGAGTGGGACCATCTCGCCATCCTCCCGCCGGGAGTACCTGGAGCTGGAACGCCAGAAGATGGTGTGGGGATCTTTGCCACCAATGGTGAGCAAATCGAACGAATCACCGTAAACCTTGAGGATTCAACCGTGCCAGACGAAAGCGCCAACAAGATTAATTATAAATCGTGGCTACACAAGGCCATTAACTACCTAACCAACAAATCAGACTTGTCGTTTGAGAATATTAGCGAACAGATTCGCCAGATTCTGAAAGCTGAAGTCGGTGAGGATGTCTGGCCTTATATCGTAGCCGTGTACGATGACCGTGTCGGATTTGAAATCAAAGGCCAGATTTTTCAGCAGTTCTACATCGTTGAAGATGATGTGGTAAAATTGGTCGGTGAGCGGGTCAAGGCTGTTTATAAGACTGAACTTGAGCCGGTAAAATCAACTGAAGGGGAAATCTCAATGACGAACGAGGAATTGCAAGCGGTACTCGCTGAAGCCCTCAAGCCGGTTCAGGAATCGTTGACAGCTGTCAACCAGAAGCTGACCGACATCGAAGCTGAAAACGTTAAGCTGAAAGAGCAATTGCAGGCGAATACCGAGCAGGAAGAAACCGCGATGCGTGCTGCTATCATCGCTGAACTAAAACTGCCGGAATCCGCTGTGAATGCGCTGAAAGGCGAAGCACTGCGTGAAACCTATGCGCTGACCAGCAAACCTGCCGCGCTGAAAGGTGGCTTCCAGCCGAACCACGCTGATGACGATTTTGATATGGAGGCACCTGAATAA
	Salmonella_virus_KFS_SE2___hypothetical_protein_CDS___Salmonella_virus_KFS_SE2___hypothetical_protein_CDS___Salmonella_virus_KFS_SE2___hypothetical_protein_CDS___Salmonella_virus_KFS_SE2___hypothetical_protein_CDS	ATGGCTATTTGTGCAAATGATAAAGGCGTTCTGGTCGGTCGCATGACCCGACTGTTCCTTGCTGAGGGGTGCGGTGACGCAGTTCCTGATGCAGAAGACTGGAAGTATTTAGGTTCAACCACCAGCAAAGGTGTTGACTACTCGCCGCAGACCACTACGTCGGAAGCGGATACCGCTGGCGGATTTGTTTCCACTCTCGTTACCAGCTCTGATATGACCATCAGCGCAGAGGTTGAAATCCGCAAGAATGACCCGAGCGATGAATTTGGCTTCCATCGCCTGGTTGAGATTTACGCCACTGAACTGAAAGCGCGTCGCCAGCCTTCCTTGTGGGTGCGCGAGGTGACTGGTGCTACTATCGTTACCGCGTATTGCAACATCACCAGCATCAGTTATGAAGGTGGCACGAACGACATCGTTACTGGTAGCCTTGAGTTCAAGGTTTACGATTCTGACAGCGTTACCGTAGAAAGCCTTGAGCCTCTGGCATTCACTACCGACCTGCAATCAA---------------CTGGCAGCACTGGCAGCCCGTTAACTGTTGCTGTTGAAGGCGGAGTTGCTCCTTACACTTATGTATGGCGCAAAGATGGCGCGGTTGTTGGTGGTAAGTCTGGCGCGACACTGGCAAGCCCTAC---------------CGCTGGTGTATATACCGTCACAGTCACGGATTCATCTACTGACCCGGAAATTATTATCAGCAAGGCGTGCACCGTATCCTGA---------ATGTCAAAACTCGACGCTTTAAACGCCTATATACGCGACCGCGTGGCTAACAATAACCGGGCGATTCAGCAACAAAGGCTTTGTGCTGGCGGGAAGAATCTGGACCAGAAGCACGACAGACTCTGGACGGAATGCGGGTACAAGCAGGAAATTAACGCTGAGGATTTCCGGTTTGCTTATGAACGTTACCCGCTGGCAAATGCCGCAGTAAATATCGTTCTTAACAAGTCGTGGCATGGTATGCCTACAGTGCTTGAGAATGACGCTGATGATGAAGCCACTTCACCGTGGGAAAAGAGCGTCAATGACATTCTGAAAAAGGCGCTTCCATTCATCAGGGATGCAGATAAGCGGAATCTGATTAACCGATATTCTGCGCTAATACTGCAAATCCGTGATGGGCGTAAGTGGAATGAGCCGGTAGACGTCACCAAAACTCGCCGCATTAAAGATAAATCCATTGTTCGCTTTATTCCGGTGTGGGAGGAGCAACTCCGCGTCAGTGCGTGGAATAATGATGAAGCCAGCGAAGACTACGGTATGCCTGAGATGTACGAATATCAGGAAAGTGCCGTTGAAGATTTCGATAGTGACGGCAAGCCTGATCGTTCCGTGCAGATTCACCCTGACCGCATAATTATTCTGGCAGAGGGTAGCTTTGACGGCAGCATGTTCAGCGGTGTTCCTTTACTTCGCGCTGGATTCAACTCCCTGATAGATTGCGCTAAGGTTTCCGGTAGCTCCGCAGAGGGATTACTCAAAAACTCATCGCGCCAACTGAACGTTTCTTTCAATAAAGATAACGTCTCAGCTCAGTCATTGGCACAGCAGATGAGTGTTGAAGTTGAGGAGCTTGCCGATCTGCTAAATGAAAATATAGAAATGCTCAACTCTGGCATTGACGCGGCAATGTTTAGCTTTGGCAGTGACGTAAGTGTCCTGTCAACGGCAATGAGCGATCCTGAGCCATTTATGTATGTTGCAGCTAGTCAGTTCGCCGCATCAGTGAATATCCCTCTTAACTCATTGCTTGGAAGTCGAAGCGGCGTTCTTGCATCAGCCAATGATGAGCAGTCACTGGCAATGATGGCTATGCAACGACGTGATGGCTGGCTTGATTATCTGGTTGGCTCTTTTGTTGAGCGTTTAATCACGTTTGGCATTGTGGATAAGGCGCCAGTCGCTGGATATTATTGCAAGTGGAATGACCTTCTTGAACCAACGCAGAACGACAAGGCTGAATTGATTGTTAAACTCGCTCAGGCTGCACAAAGTGCGGCAAATGCTGGTGTCGGTCAAATCCTTACAGATGATGAAATCAGGGGATTTCTTGGGCTTGAGCCTATAG------AAATGCCTGATGGATATATGGAAGACA---------------CACCTCCGGAAGATGAA---------------AATGAAGATACTCCGGTTTAAATGGCTGAAGAAGTCGGCGGAA---TTGTTTATGAAGTCGGGATGGATGTATCCGGGCTGACTACTGGCGGGCAAAAGGTAAACAAGGTTCTTCAGGAGATTGAGAAGTCAATTGATGAGTCAATTGCCGGGATAAATAAACTTGACACAGGGCTAAAAAACACCGCATCGACAGCTGAGAAATCTGGCAGGAGTTTCTCCAGTTTAAATAACGCCATGAGACAG--GGCGGCTACCAGA---------TTCAGGACTTTGTAGTTCAGGTGCAGAGCGGACAATC----------GGCACTCGTTGCTTTAAGTCAACAAGG------------------------------------------TAGTCAGTTATTAAGCGTCTTTGGTTCTGGAGGCGCAGTTGCCGGTGCATTGCTAACC-----------ATCGGTACGGTAATCGTTGGCTCATTAATTGCTGGCATGGATAA------CGCAGCTGTTTCCACAAAGGCACTGACCGCCGCACAACAGCGTCTTGCCGACATATTCCAGCTTTCTGCTAATGGTGTTGTGGTTCTCTCT------------------------GACAAATTTGCAACACTGGCTAAGCAGTCAGAAAACGCCGCAAGAGCACA----GTTAACAATGGCTC-TAATTGAT----------GCAAACAACATCATCAAGGCTTCAGTACAGGGCGTCAAT------------------------------------------------------------------------GAGCTTGGCGACGCACTTGGCTCATGGAAAGCGCCACTAT---CCGCCGCCATCAGCCAGCTTGACACACTGAAAGCA---------------------------AGAGGAATTGATGTAAACACAGCACTCAAGAA------------------------------------------TCTTGGCGGGACATATGAGGGTAATATTCTCGGA-------------------------------------------------------------------------------------------------------------------------------------------------------------------CTAAACCAGCTTAA----------------TCAGGTGGTAAAAAG------------------------------------TCTGGCAGATGAGTTTGGCATAAGCGCCGAGGATGCTTTGAAGCT------------------------------------------GGTTGAAGCTCTGGCGGC------------------GGTGAGAAAAAA------------------------------------------------------------------------------------------------------------------------------------------------------------------------------------CGCCAATCCTGAAACAATAGCAGAATTACGAGACCTGACTGTTGACCTT-------------------------------------AGTCAGAAATATGGATATGCAAACAAGTCTC------------TATCTGAACTGACT---------GGCAAGGTTGGCGAATATTCCATTTC------------------GGCAGATCAGGCAGCA---------------------------------------------------GAATCTACAAAGATGGCTACTGATATGCTGAACGGGCACAAAGTAGCTTCAGAAGAGGATGCGAGAGCCACTGAAGAAAACACAAAAAGGCTTCAGGCT----------------------------TATATCCAGTCAATCAAGGAGGAAGGGGAAACAATTGCCT-TCACCGCCAGACAAAAAGCGATATACAGGGCAGAGCAGCTTGGGGCAAGTGATG--------------------CGGATAAGCAGACAATCAATGCGT-----------------------------------------------------------------------------------------------------------------------------CATTCGACAAAATAG--------------------------------------------------------------------------------------------------AGGCTTACAAAGCTGAACTTGCCGCAAAAAAAGA-----------------------------------------------------------------------------------GCA-----GGAAAAGCAAGATAA---------------------------AAAACGCATAGCTGCATCGAC--------------------------------AAAACAAGCAAACCTTGAGGAATCGGTGTCACAGAAGCTGGAGAAATTACGCCAGCAAACCATGCTCA------ATGCCACGTCTACCAGCGAACTATCACGCGAGCAAGCAATTCTCAACGCGCAGCAATCGCTTGGCAAGGCAGCCACTCAGGAGCAAATAAAACTGGCTGGCGAGTACGCTGCGAAGATTTGGGACCAGAAGAATGCGCTGAAGGAACAGGCGGAAGCGGAGAAGGAAAAGCAGCGCGTAGAGAAATCATATCAGGGATTGCGTGCCATTGCGTCACCAACGACTGGCATTGACAGTGAATACCAGCAACGCATGGCTGACCTTGATGCCTACGCCGCAGCATATCCGCAAAAAATCACGGAGATTGAACAGACTCGCGCAGCAATTGAAGCGCAATATCGCCAGCAGAGAATGGATGCAATGTGGGCTGAATGGCAGCAACAAAGCCTCGGAGCGCAACTGTTCGGCACTGCTCTTGATTCAGCGATGAGCACAGCGTCAAACAGCATTACCGGATTACTGACAGGCACAATGAGCGTTCAGGATGCCATGCGCAGCCTCGGCTCTACGGTGCTGAATTCTCTGGTAAACAGCTTTGTTGAAATGGGCGTGCAGTGGGTGAAATCTGCGGTTATGGGGCAGACAGCTCAGGTAGCAGCAACCGCTACCACAACGGC---GGCGCAAACGGCAGGACTGGCAACCACCACAGCTGCCTCCACTGCGGCTGCAGCCACCACGACGGCGGCATGGACCCCCGCTGCAATCGTTGCGTCAATCGGTTCATTCGGCGGCGCAGCTGCAATTGGTGTAGGCGCTGTCCTTGGGGCACTGGCGATGGGTATTGCTGGCAAGCGCAAGAATGGCGGCCCTGTTAGCGCAGGAAGCATGTATGAAGTGGGCGAGGGAAATGCACCAGAAATATTCCAGGCGAGCACAGGCAGGCAATACATGATCCCTGGCAACTCAGGAAAGGTTATCAGCAATAAGGATATTTCCGGCGGAGGTGGCGGTGTTGTGGTTTATAATAGCGTTATCAACAAC---AGCTCAGCGCAGGTTAGCAGC-------AGCGCCAGAGATAATGGGGACGGCAGCGTGACAATTGAGACGATTGTGAGTGATATTTCGGAAAATGGCCCAATAGGGCAAGCCATCTCAAGAAACTACAACACCAACAGACGAGCAACAGAGTAA------------------------------------------------------------------------------------------------------------------------------------------------------------------------------------------------------------ATGAATAGATTGCAAGTTAACGTGCTCACCACTATCAATTCCGCGAGCAATATCAGTGAGCAGGTGATTGATGGCGACTTGCACTACGTTATAAAAAATGTCACCCCTCTATGCGACGACATAGTGATGAACGGCGGCCTGTACCCGGCGGAAGAGATACGCAATAGTTATCATGGGCTAAATGGAAACCCAGCACCATACAACCACCCAATGGTTGATGGCTCTTTCGTTTCTGCGCACAATATTCGGGCGGTAAACCAGTATCATGTTGGCGCATGGATAGAGAATGCTTCTCATGATGGTGGCAAGGTGCTTGTTGACCTTAAAGTAAACAAAGTTATTGCTGAACGCTCAGAGAAAGGTCAGGAGTTGCTCGGTCGCATTGAGTCGCTGATGAACTCAGCTGAAGGTGCTGAACCAATCCATGTATCAACTGGCTTATTGCTCAACCGCGAAGCTGCGGAAGGCACGAGCAAAGGCAAAAAATACTCATGGATTGCGCGCAACATGGAATGGGACCACCTCGCCATCCTGCCACCGGGAGTGCAGGGAGCCGGAACGCCAGAAGATGGTGTTGGCATCTTTGCCACCAATGGCGAGCAAATCGAACGCATCACCGTAAACCTTGAGGATTCAACCGTGCCAGACGAAAGCGCCAACAAGATTAATTATAAATCGTGGCTACATAAGGCTATCAACTACATCACCAACAAATCAGACCTGTCGTTTGAGAACATCAGCGAACAGATTCGCCAGATTCTGAAGGCTGAAGTCGGTGAGGATGTCTGGCCTTATATCGTGGCTGTGTACGACGACCGTGTCGGATTCGAAATCAAAGGCCAGATTTTTCAGCAGTTCTACATCGTTGAAGATGATGTGGTAAAATTGGTCGGTGAGCGGGTCAAGGCTGTTTATAAGACTGAACTTGAGCCGGTAAAATCAACTGAAGGGGAAATCTCAATGACGAACGAGGAATTACAGGCGGTACTCGCTGAAGCCCTCAAGCCGGTTCAGGAATCGTTGACAGCTGTCAACCAGAAGCTGACCGACATCGAAGCTGAAAACGTTAAACTGAAAGAGCAATTGCAGGCGAACACCGAGCAGGAAGAAACCGCGATGCGTGCTGCTATCATCGCTGAACTAAAACTGCCGGAATCCGCTGTGAATGCGCTGAAAGGCGAAGCACTGCGTGAAACCTATGCGCTGACCAGCAAGCCTGCCGCGCTGAAGGGTGGCTTCCAGCCAAACCACGCTGATGACGATTTTGATATGGAGGCACCTGAATAA
	Salmonella_phage_Skate___tail_tube_protein_CDS___Salmonella_phage_Skate___portal_protein_CDS___Salmonella_phage_Pu29___tail_length_tape_measure_protein_1_CDS___Salmonella_phage_Skate___hypothetical_protein_CDS	ATGGCTATTTGTGCAAATGATAAGGGCGTTCTGGTAGGTCGTATGACTCGACTGTTCCTTGCTGAAGGATGCGGCGACGCAGTTCCGGAAGCGGGAGACTGGAAGTATTTAGGCTCAACCACCAGTAAAGGCGTGGACTACTCGCCGCAGACTACCACGTCGGAAGCTGATACCGCTGGCGGTTTTGTTTCCACTCTCGTTACCAGCTCTGATATGACCATCAGTGCAGAAGTGGAAATCCGCAAAAATGACCCGAGTGATGAGTTTGGATTCCATCGGCTTGTTGAGATTTACGCCACTGAACTGAAAGCTCGTCGCCAGCCTTCCTTGTGGGTGCGACAGGTGACTGGTGCAACCATCGTTACCGCGTACTGCAACATCACCAGCATCAGTTACGAAGGTGGCACGAACGATATCGTTACTGGCAGCATTGAGTTCAAGGTTTACGATTCTGACAGCGTTACCGTCGAAAGCCTTGAGCCTCTGAAGTTCACTACCAACCTGCAATCAA---------------CTGGCAGTACTGGCAGCCCGTTAACAGTTGCCGTTGAAGGTGGCGTGTCCCCATACACCTACGTGTGGCGCAAAGATGGCTCGGTTGTTGGCGGCGAATCTGGCGCATCACTGGCAAGCCCAAC---------------TGCTGGCGTGTATACCGTTACGGTAACTGATTCATCTACTGACCCGGAAATTATTATCAGCACGGCGTGCACCGTATCCTGA---------ATGTCCAAAATTGATGCATTAAACGCCTATATACGCGACCGCGTGGTGAACAATAACCGGGCGATTCAGCAGCAGCGGCTTTGTGCTGGTGGGAAGAACCTCGACCAGAAGCACGATCGTCTCTGGACGGAATGCGGGTACAAGCAGGAAATTAACGCTGAGGATTTCCGGTTTGCTTATGAGCGTTACCCGCTGGCAAACGCCGCAGTAAATATCGTTCTCAACAAGTCGTGGCATGGTATGCCTACGGTGCTTGAGAATGACGCTGATGATGAAGCCACTTCACCGTGGGAAAAGAGCGTAAATGACATCCTGAAGAAGGCACTCCCATTCATCATGGATGCAGATAAGCGGAATCTGATTAACCGATACTCTGCGCTAATACTGCAAATCCGCGATGGTCGCAAGTGGGATGAGCCGGTAGATATCACCAAGACCCGCCGCATTAAAGATAAATCCATTGTTCGCTTTATTCCTGTGTGGGAGGAGCAACTCCGCGTCAGCGCATGGAATAACGATGAAGCCAGTGAAGACTACGGTATGCCTGAGATGTATGAATACCAGGAAAGCGCCGTGGAAGATTTCGACAGCGACGGCAAGCCCGAGCGTTCCGTTCAGATTCATCCTGACCGCATTATCATTCTGGCAGAGGGCAGCTTTGATGGCAGTATGTTCAGCGGCGTTCCTTTGCTTCGCGCGGGCTTTAACTCACTAATAGATTGCGCTAAGGTTTCCGGCAGCTCCGCTGAGGGCTTGCTTAAAAACTCATCTCGTCAACTGAATGTTTCATTCAATAAAGATAATGTTTCAGCGCAATCACTGGCGCAGCAGATGCAAGTCACAGTGGATGATTTGGCTGACCTGTTAAACGAAAACATTGAAATGCTCAACTCAGGCATTGATGCGGCAATGTTCAGCTTTGGGAGTGATGTTAGCGTCCTGTCAACATCAATGAGCGACCCTGAACCATTTATGTATGTTGCTGCCAGCCAGTTCGCGGCTTCAGTGAATATCCCGCTCAACTCATTGCTTGGAAGTCGCAGCGGCGTTCTTGCATCGACCAATGATGAGCAGTCACTGGCGATGATGGCTATGCAACGCAGGGATGGCTGGCTTGATTATCTGGTTGGCTCTTTCGTTGAACGTTTAATCACGTTTGGCATTGTGGATAAAGCTCCAGTTGCTGGGTATTATTGCAAGTGGAATGATCTGCTTGAACCAACGCAGAACGATAAGGCTGAATTGATTGTTAAACTCGCTCAGGCTGCACAAAGCGCGGCAAATGCTGGTGTCGGTCAAATCCTTACAGATGATGAAATCAGGGGATTCCTTGGGCTTGAGCCTATAG------AAATGCCTGATGGATATATGGAGGATGATCCAGATGC---ATCATCACAAAAAGATG------------------ATGCAGACACTCAGGAGTGAATGGCTGCAACATCTACCGGAAGTTTAGTTTATGAGGTTGGTATCGATTTAACCGGCCTTCAGGCTGGACTGAGGCAAGTTAACGATTCCCTGAATGGATTAAATCGCACAGTTGATATCAACACTCGACATATTGGGAGTCTTGAGCGTCAGGCAGCGGCGACAAGCACGGCCATGTCACGCCTTTCGGGTGTGGCCAAATCATTAATGGCC------------------------------------GCTCTTTCTGT---------------------------------------------------------------------------------------------------------ACAGCAGGTGGCATCTTACTCTGATGCGTGGACAGAACTAAACAACAAAGTATCAAAC-----------TCAA-TTCGCGTTGGCGAGACGCAAGCGGAGGTAATGCAG--------------------CGAATCTTTGATGTAAGTCAGGCAACGCA---------------------ATCCAGCCTGAATGGTACGGCAGTACTTTATTCTCGACTT---------GAGCGCGGCACTCGCGAGTACAATACAAGCGCCGAAGATCTGGTTAGACTCACGACAATAATTAATCAGGGATTTGCAGTGTCAGGGGCGACAGCACAGGAAGCTGAAAACGCCATCATTCAGTTATCGCAGGGTATTGCGGCTGGCGTTTTGCGTGGTGAAGAATTTAACTCCGTATCAGAGCAGGGCAGTCGCCTGATGATTGCGCTAGCTGACTCGCTTGGAGTTGGCATTGGGCAACTCC------GCAAGATGGCCGCTGAAGGTAAGCTGACAACAGATGTTGTTGTTAAAGGCCTGCTGTCTCAGGGTGATGTAATCGGTAAGGAGTTTGAAAAAACAACTGTATCAATTGCCAAGGGGTTGCAGGTAGCCGGAAACAACATAACTAAATTCTTCGGAGAAAGCTCAACGGTTAAATCATTCTCCGTTGCATTCAGAGACTCTGTTATTTCCGTCAGTGAAAACATTGATCAACTAGGAAACATTCTTGCTGTGGTGGCCGCGGTCGTTGGTAGCCGATATGTTG--------------------------------------------GCGCAATGACAATGGCAGCAGCAGCTACAGCCAAGCAGGTATTGGCTAACCGTCAG---------------------------TTAGTAATTGCTGAACGAGACTCAACAGCAACAGCAGCATTGCAGGC---------------------------------------GCAGGGGCAACTTCGTGCAGCAGAAGCTGCGAAGATTCGCGCCCTTGAAGAAGTCCGACTGGCACAAATGATGAAGTCCACAGCTATTAGCGCAACGCAGGCAGCAGCAGCAGAGGCAGCATTATCTGCCGCGAGAACGAATGCGGCAACAGCAGCAGGACGTTATAACGCAGCGCTTGAGGCAAACGCAGCGGCGCAAAACACAGCGGCGGCGGCGGCATCTAGAGCGTCTATAGCCACTGGCATTATGCGCGGCGCACTTGGGCTTGTCGGCGGCCCGGTTGGCGCTGCAATGCTTGCTGGCGCAGCAATT----TACTACTTCTGGCAGCAGGCTGAAAAAGCAA---AAACGGAAGCAAGAGAGCTTGCTGATGGTGTTGAAAACCTAACCTCAAACATGAAATCCATGAGTCAGGTTCAACTATCAGCAGAAATAGCAAAGTTGCGCGGCACTATCCCACAACTAACTGAAGATGTTGCAGAAGCTCAGGATGCATTTAACAAGGCGACAGGTAGAGTTAAAAACTATCAGCGTGAAATAGATAACTGGGGTGAGTCAACAAAACGAGGTCGGCAAGCGGCGCAAGCTATGCAAGGTGCGCTTGATGATCAGGCTGTTGCGGCTGCAAATCTTGAGAGCGCACAAAACAGGCTATC-TCGCGTACAAAGTACAATCG----GCATCGCTCAGGCACAGG--TTAACGGACA---------------------ATTTAAGCAGGGTATCGACCTGCTAAA----------------------------------------------AAGGCATGGAGAAGAAACTGGCGTTGTTGCTGGCATGATGAATCAGTTAGGCAATTCCTTAAATTTTGCTGCCAAGGCTCAACAAAATTTCAACTCCTCTTCCCTTGTTATTCAGCGTCCTGCAAAAGTTCAGGAATATCTGGAT---AAACTTAGCGAGCAGGTAGAGCTGGAAGGTGAACTTGACGAGCGTAAAAGAGCACAGCTACGCGCAGAGAAAGAA---ATGCGCGCATTGGGTGGAAGTGAT------------------------------------------------------GCAGACGTGCGAATGGCAAGGGAGCGCGCTGGCGCTGAGTACGATTTGATTAAAGCTCAGCAGGACAGGAGAAAGGAGGAAACGGCGTCACAGTCAGCAGCGAAAAAGGCAGCGAGTCAGCAAGAATCAATTGCGCAAAAGCTGGAAAACTTGAGAGAGAAAGCGGAACTTG------CTGCTGCTTCAACTGCGGAATTATCTAGAGAACAAACAATTCTGACAGCGCAACAATCACTAGGCAAGGCAGCTACAGAAGATCAAATCAGGCTGGCTGGAGAATATGCAGCCCGCGCATATGATGCAGCAAAAGCACTTAAAGACCAACAAAAGGCAGAGAAAGAAAAGCAAGAAACTGAGCAAGCATATCAAAATCTTCGCGGTCAGGCTTCACCAACATTTCAGGTAGAAGATCAGTTTCAGAAGCAAATGCAGTCTCTGGATGCTTATGCCAAACTTTACCCACAGAAGATAGCAGAGATTGAGCAAACTCGCGCAGCAATCGAGGCTCAATACCGCCAGCAGCGAATGGACGCCATGTGGGCTGAGTGGCAGCAACAAAGCCTCGGCGCGCAACTGTTCGGCACCGCTCTTGATTCGGCAATGAGCACGGCATCAAACAGCATAACCGGATTATTGACAGGCACAATGAGCGTTCAGGATGCCATGCGCAGTCTCGGCTCTACGGTGCTTAACTCTCTGGTAAATAGTTTCGTCGAAATGGGTGTGCAGTGGGTTAAATCTGCTGTTATGGGGCAGACTGCGCAGGTTGCGGCAACAGCAACCACAACGGC---GGCGCAAACGGCAGGGCTGGCAACCACAACAGCAGCATCCACTGCGGCAGCAGCAACCACTACGGCGGCATGGACTCCTGCGGCAATCGTAGCATCAATCGGTTCATTCGGCGGTGCAGCTGCAATTGGTGTAGGTGCTGTTCTCGGGGCGCTGGCGATGGGCATTGCTGGCAAGCGTAAAAATGGTGGCCCTGTTAGTGCCGGAAGTATGTACGAAGTGGGCGAAAATGGCTTGCCTGAAATATTCCAGGCGTCCAACGGTCGCCAGTATATGATTCCCGGTAACGATGGCTCAGTTATCAGCAATAAAGACCTGACAGGCGGTGGAAGTGGCTTGATTATAAATAATAATGTTTATAATAGTTCAAGCGGAGCAACAGCAACTACC-------AGCGCCAGAGATAACGGTGACGGCAGCGTGACAATTGAGACGATTGTGAGTGATATTTCTGAAAATGGTCCGATAGGGCAAGCCATCTCAAGAAACTACAACACCAACAGACGAGCAACGGAATAA------------------------------------------------------------------------------------------------------------------------------------------------------------------------------------------------------------ATGAATAGACTGCAAGTTAACGTGCTCACCACTATCAATTCCGCGAGCAATATCAGTGAGCAGGTGATTGATGGCGACTTGCACTACGTTATAAAAAATGTCACCCCTCTATGCGACGACATAGTGATGAACGGCGGCCTGTACCCGGCGGAAGAGATACGCAATAGTTATCATGGGCTAAATGGAAACCCAGCCCCATACAACCACCCAATGGTTGATGGTTCTTTCGTCTCAGCACACAATATTCGGGCGGTAAACCAGTATCATGTTGGCGCATGGATAGAGAATGCCTCTCATGATGGTGGTAAGGTGCTTGTTGACCTGAAGGTAAACAAAGTCATCGCTGAACGTTCAGAGAAAGGTCAGGAGCTGCTCGGTCGCATTGAGGCGCTAATGAACTCCGCAGAAGGCGCTGAGCCAATCCACGTATCCACGGGCTTATTGCTCAACCGCGAAGCTGCGGAAGGAACAAGCAAAGGCAAAAAATACACATGGATTGCGCGCAACATGGAGTGGGACCATCTCGCCATCCTGCCACCGGGAGTGCCGGGAGCCGGGACGCCAGAAGATGGTGTTGGCATCTTTGCTACCAATGGCGAGCAAATCGAACGAATCACCGTAAACCTTGAGGATTCAACCGTGCCAGACGAAAGCGCCAACAAGATTAATTATAAATCTTGGCTACATAAGGCTATCAACTACATCACCAACAAATCAGACCTGTCGTTTGAGAACATTAGTGAGCAGATTCGCCAGATTCTGAAGGCGGAAGTAGGCGAGGATGTGTGGCCTTATATCGTGGCTGTGTACAACGATCGCGTCGGGTTCGAAATCAAAGGCCAGATTTTTCAGCAGTTCTACATCGTTGAAGATGATGTGGTAAAATTGGTCGGTGAGCGGGTCAAGGCTGTTTATAAAACTGAACTTGAGCCGGTAAAATCAACTGAAGGGGAAATCTCAATGACGAACGAGGAATTGCAAGCGGTACTCGCTGAAGCCCTCAAGCCGGTTCAGGAATCGTTGACAGCCGTCAACCAGAAGCTGACCGACATCGAAGCCGAAAACGTTAGGCTGAAAGAGCAATTGCAGGCGAATACCGAGCAGGAAGAAACCGCGATGCGTGCTGCTATCATCGCTGAACTGAAACTGCCGGAATCTGCTGTGAATGCATTGAAAGGCGAAGCACTGCGTGAAACCTATGCGCTGACCAGTAAACCTGCCGCGCTGAAGGGTGGCTTCCAGCCGAACCACGCTGATGACGATTTTGATATGGAGGCACCTGAATAA
	Salmonella_phage_SB28___fibritin_protein_CDS___Salmonella_phage_SB28___portal__connector__protein_CDS___Salmonella_phage_Skate___tape_measure_protein_CDS___Salmonella_phage_SB28___coat_protein_CDS	ATGGCTATTTGTGCAAATGAAAAGGGCGTTCTGGTCGGTCGTATGACACGGCTGTTCCTTGCTGAGGGGTGTGGCGACGCAGTTCCGAAAGCAGAAGACTGGAAGTATTTAGGCTCAACCACCAGTAAGGGTGTTGACTACTCACCGCAGACAACCACATCGGAAGCGGATACTGCTGGCGGTTTTGTTTCCACTCTCGTTACCAGTTCTGATATGACCATCAGCGCAGAGGTTGAAATCCGCAAGAATGACCCGAGCGATGAGTTTGGCTTCCATCGTCTGGTTGAGATTTACACCACTGAACTGAAGGCTCGTCGCCAGCCTTCCTTATGGGTGCGTCAGGTGACTGGTGCGACTATCGTGACCGCGTACTGCAACATCACCAGCATCAGCTACGAAGGTGGCACGAACGACATCGTTACTGGCAGCCTTGAGTTCAAGGTTTACGATTCTGACAGCGTCACCGTCGAAAGCCTTGAGCCTTTGAAGTTCACTACTGACCTAAACTCAA---------------CCGCCAACACGAACGATACTTTAACTGTTGCTGTTGAGGGTGGCATCTCTCCTTACACCTACGTGTGGCGCAAAGATGGCGCTGTGCTTAGCGGTAAGTCAGAGGCAACACTGGCAAGCCCGGA---------------AGCTGGGGTGTATACCGTCACGGTCACGGATTCATCTACTGACCCTGAAATTATTATCAGTAAAGCGTGCACTGTGTCCTGA---------ATGTCCAAAATTGATGCATTAAACGCTTATATACGCGACCGCGTGGCGAACAATAACCGGGCGATTCAGCAGCAGCGGCTTTGTGCTGGCGGGAAGAATCTCGACCAGAAGCACGACAGACTCTGGACGGAATGCGGATACAAGCAGGAAATTAACGCTGAGGATTTCAGATTTGCATATGAGCGTTACCCACTGGCAAACGCCGCAGTAAATATCGTCCTTAACAAGTCTTGGCATGGTATGCCTACAGTGCTTGAGAATGATGCTGATGATGAAGCTACTTCCCCATGGGAAAAGAGTGTTAATGACATTCTGAAGAAGGCTCTCCCATTCATCAAGGATGCAGATAAGCGGAATCTGATTAACCGATATTCTGCACTAATCCTGCAAATCCGTGATGGTAAGAAATGGAGTGAGCCAGTAGACATCACCAAAACCCGCCGCATTAAAGATAAATCCATTGTTCGATTCATTCCGGTATGGGAAGAACAACTACGCGTCAGCGCGTGGAATAACGACGAAACCAGCGAAGACTACGGCATGCCTGAGATGTACGAGTATCAGGAAAGCGCCGTGGAAGACTTCGACAGCGACGGTAAGCCAGAGCGTTCCGTGCAGATTCATCCTGATCGCATCATTATTCTGGCTGAGGGCGGCTTTGACGGCAGCATGTTCAGTGGCGTTCCATTGCTACGCGCTGGTTTTAACTCATTAATAGATTGTGCCAAGGTGTCCGGAAGTTCTGCCGAGGGGCTACTCAAAAACTCATCTCGCCAACTTAATGTTTCGTTCAACAAAGATAATGTTTCAGCACAATCCCTGGCGCAGCAGATGCAGGTTCCAGTAGATGAACTGGCTGACCTGCTGAACGAAAACATCGAAATGCTCAACTCAGGCATTGATGCGGCAATGTTTAGCTTCGGCAGTGATGTTAGCGTTCTTTCAACATCCATGAGCGACCCTGAGCCGTTTATGTATGTTGCTGCCAGTCAGTTCGCGGCATCAGTGAATATCCCGCTTAACTCATTACTTGGAAGTCGCAGCGGTGTGCTCGCATCGGCCAATGATGAACAGTCGCTGGCAATGATGGCTATGCAACGCAGGGACGGCTGGCTTGATTATCTGGTTGGCTCTTTCATTGAGCGTTTAATTTCGTTTGGCATTGTGGATAAGGCTCCAGCCGCTGGATATTATTGCAAGTGGAATGACCTGCTTGAACCGACGCAGAGCGACAAGGCTGAGTTGATTGTTAAACTCGCTCAGGCTGCACAAAGCGCGGCAAATGCTGGTGTCGGTCAAATCCTTACAGATGATGAGATCAGGGGATTCCTTGGGCTTGAGCCTATAG------AGATGCCTGATGGTTACATGGAAGACA---------------CACCACAGGAAGATGAA---------------AATGAAGATACTCCGGTTTAAATGGCTGCAACATCTACCGGAAGTATAGTTTATGAGGTTGGTATCGATTTAACCGGCCTTCAGGCTGGACTGAGGCAAGTTAACGATTCCCTGAATGGATTAAATCGCACAGTTGATATCAACACTCGACATATTGGGAGTCTTGAGCGTCAGGCAGAGGCGACAAGCTCGGCCATGTCACGCCTTTCTGGTGTGGCTAAATCATTAATGGCC------------------------------------GCTCTTTCTGT---------------------------------------------------------------------------------------------------------ACAGCAGGTGGCATCTTACTCTGATGCGTGGACAGAACTAAACAACAAAGTATCAAAC-----------TCAA-TTCGCGTTGGCGAGACGCAAGCGGAGGTAATGCAG--------------------CGAATCTTTGATGTAAGTCAGGCAACGCA---------------------ATCCAGCCTGAATGGTACGGCTGTACTTTATTCTCGACTT---------GAGCGCGGCACTCGCGAGTACAATACAAGCGCCGAAGATCTGGTTAGACTCACGACAATAATTAATCAGGGATTTGCAGTGTCAGGGGCGACAGCACAGGAAGCTGAAAACGCCATCATTCAGTTATCGCAGGGTATTGCGGCTGGCGTTTTGCGTGGTGAAGAATTTAACTCCGTTTCCGAGCAGGGCAGTCGTCTGATGATTGCGCTAGCCGACTCGCTTGGTGTTGGCATTGGGCAACTCC------GCAAGATGGCTGCTGAGGGTAAGTTAACTACAGATGTCGTAGTTAAGGGGCTACTTTCACAGGGTGACGTCATTGGAAAAGAATTTGAAAAAACCACAGTGTCTATCGCTAAAGGGTTGCAGGTTGCAGGTAACAACATAACGAAGTTCTTCGGTGAAAGCTCAACAGTAAAATCGTTCTCCGTAGCTTTTCGCGACTCCGTTATTTCAATCAGCGAAAACCTAGATCAGCTTGGTCAGGTACTGGCAGTGGTGGCAGCAGTTGTTGGCAGTCGTTACGTTG--------------------------------------------GTGCAATGACGATGGCGGCGGCAGCCACCGCCAAGCAAGTATTAGCTAACCGCCAG---------------------------TTGGTTCTTGCTGAACGAGACTCGACCGCAACAGCAGCATTGCAGGC---------------------------------------TCAAGGGCAACTTCGGGCAGCAGAAGCTGCAAAAGTTCGCGCGCTTGAGGAAGTCCGCCTTGCTCAGATGATGAAAGCAACCGCTATTACCACTACTCAAACGGCGGCAGCCGAGGCTGCACTTTCTGCGGCAAGAACCGCAGCAGCAACTGCGGCTGGCAAATATAATGCGGCGCTTGCAGCTAACACGGCGGCACAGAACGCAGCAGCAGCAGCAGCGTCAAGGGCATCGATTGCCACTGGCATTATGCGCGGCGCACTTGGGCTTGTCGGCGGCCCGGTTGGCGCTGCAATGCTTGCTGGCGCAGCAATT----TACTACTTCTGGCAGCAGGCTGAAAAAGCAA---AAACGGAAGCAAGAGAGCTTGCTGATGGTGTTGAAAACCTAACCTCAAACATGAAATCCATGAGTCGGGTTCAACTATCAGCAGAAATAGCAAAGTTGCGCGACACTATCCCACAACTAACTGAAGATGTTGCAGACGCTCAGGATGCATTTAACAAGGCGACAGGTAGAGTTAAAAACTATCAGCGTGAAATAGATAACTGGGGTGAGTCAACGAAACGAGGTCGGCAAGCGGCGCAAGCTATGCAAGGTGCGCTTGATGATCAGGCTGTTGCGACTGCAAATCTTGAGAGCGCACAAAACAGGCTATC-TCGCGTACAAAGTACAATCG----GCATCGCTCAGGCACAGG--TTAACGGACA---------------------ATTTAAGCAGGGTATCGACCTGCTAAA----------------------------------------------AAGGCATGGAGAAGAAACTGGCGTTGTTGCTGGCATGATGAATCAGTTAGGCAATTCCTTAAATTTTGCTGCCAAGGCTCAACAAAATTTCAACTCCTCTTCCCTTGTTATTCAGCGTCCTGCAAAAGTTCAGGAATATCTGGAT---AAACTTAGCGAGCAGGTAGAGCTGGAAGGTGAACTTGACGAGCGTAAAAGAGCACAGCTACGCGCAGAGAAAGAA---ATACGCGCATTGGGTGGAAGTGAT------------------------------------------------------GCAGACGTGCGAATGGCAAGGGAGCGCGCTGGCGCTGAGTACGATTTGATTAAAGCGCAGCAGGACAGGAGAAAGGAGGAATCAGCGTCACAGTCAGCATCGAAAAAGGCAGCGAGTCAGCAAGAATCAATTGCGCAAAAACTGGAAAACCTGAGGGAGAAAGCGGAACTTG------CTGCTGCTTCAACTGCGGAATTATCTAGAGAACAAACAATTCTGTCAGCGAAACAATCACTAGGCAAGGCAGCCACAGAAGATCAAATCAGGCTGGCTGGAGAATATGCAGCCCGCGCATATGATGCAGCAAAAGCACTTAAAGACCAACAAAAAGCAGAGAAGGAAAAGCAGAGAGTAGAACAATCGTATCAGGGATTGCGCGCCATTGCGTCACCAACGACTGGCATTGATAGTGAATACCAGCAACGCATGGCTGACCTTGACGCCTACGCCGCAGCATATCCGCAAAAAATCACGGAGATTGAGCAGACTCGCGCAGCAATTGAAGCGCAATACCGCCAGCAGCGAATGGACGCCATGTGGGCTGAGTGGCAGCAACAAAGCCTCGGTGCGCAACTGTTCGGTACTGCTCTTGATTCAGCGATGAGCACGGCATCAAACAGCATCACCGGATTATTGACAGGCACAATGAGCGTTCAGGATGCAATGCGCAGTCTCGGCTCTACGGTGCTGAACTCTCTGGTAAACAGCTTTGTTGAAATGGGTGTGCAGTGGGTGAAATCTGCTGTTATGGGGCAGACTGCACAGGTTGCAGCAACAGCTACCACCACAGC---AGCGCAAACAGCAGGGCTGGCAACCACAACAGCAGCATCCACGGCTGCAGCAGCCACCACCACGGCGGCATGGACTCCAGCGGCAATCGTGGCATCAATCGGTTCATTCGGCGGTGCGGCTGCAATTGGTGTAGGTGCTGTTCTCGGGGCACTGGCAATGGGTATCGCTGGCAAGCGAAAAAATGGTGGTCCTGTTAGCGCCGGAAGTATGTACGAAGTGGGCGAAAATGGCTTACCTGAGGTCTTTCAGGCATCCAACGGTCGCCAGTACATGATTCCCGGCAACGATGGCTCAGTCATCAGCAATAAAGACCTTACCGGAGGTGGTAGCGGCGTTGTGGTTTATAATAGCGTTATCAACAAC---AGCTCAGCGCAGGTCCGCAGC-------AGCGCCAGAGATAATGGTGACGGAAGTGTGACAATTGAGACGATTGTGAGTGATATCGAAAACAACGGCGCGATAGGGCAGGCCATTTCAAGAAATTACTCAACAAACCGGAGAGCAACAGAATAA------------------------------------------------------------------------------------------------------------------------------------------------------------------------------------------------------------ATGAATAGGCTGCAAGTTAACGTGCTCACCACTATTAATTCTGCTAGCAATATCAGCGAGCAGGTGATTGATGGCGACATGCACTACGTTATAAAAAATGTTGTTCCTCTATGCGACGACATAGTAATGAACGGTGGACTATACCCGTCGGAAGAGATACGCAATAGCTATCATGGTCTAAATGGAAACCCAGCCCCATACAACCACCCAATGGTTGATGGCTCTTTCGTTTCGGCACACAATATTCGGGCGGTAAACCAGTATCATGTTGGCGCATGGATAGAGAATGCCTCTCATGACGGCGGCAAGGTGCTTGTTGACTTGAAGGTAAACAAAGTTATCGCTGAACGCTCGGAAAAAGGCCAGGAGCTACTCTGTCGCATTGAGGCACTAATGAACTCCGCTGAAGGCGCTGAACCGATCCATGTATCCACTGGCTTACTGCTCAACCGCGAAGCTGCGGAAGGTACAAGCAAAGGCAAAAAATACACATGGATTGCACGCAACATGGAGTGGGATCATCTTGCTATCCTTCCGCCGGGAGTGCCGGGAGCTGGAACGCCAGAAGATGGAGTTGGCATCTTTGCCACCAATGGTGAGCAAATCGAACGCATCACCGTAAATCTTGAGGACTCAACCGTGCCAGACGAAAGCGCCAACAAGATTAATTATAAATCTTGGTTACATAAGGCTATCAACTACATCACCAACAAATCAGACCTGTCGTTTGAGAACATCAGTGATCAGATTCGCCATATTCTGAAAGATGAAGCCGGCGAGGGTGTCTGGCCTTATATCGTGGCCGTGTACGACGACCGCGTCGGATTTGAAATCAAAGGCCAGATTTTCCAGCAGTTCTACACCGTTGAAGATGATGTGGTAAAATTGGTCGGTGAACGGGTCAAGGCTGTTTATAAGACTGAACTTGAGCCGGTAAAATCAACTGAAGGGGAAATCTCAATGACGAACGAGGAATTACAGGCGGCATTCGCTGAAGCCCTCAAGCCGGTTCAGGAGCAGTTAACTGCCGTTAACGGTCAACTGAACGATATCAAGGCTGAAAACGCCAAGCTGAAAGAGCAATTGCAGGCGAATACCGAGCAGGAAGAAACCGCGATGCGTGCTGCTATCATCGCTGAACTGAAACTGCCGGAATCCGCTGTGAATGCGCTGAAAGGCGAAGCACTGCGTGAAACCTATGCGCTGACCAGTAAACCTGCTGCGCTGAAAGGTGGCTTCCAGCCGAACCACGCCGAAGACGATTTTGATATGGAGGCACCAGAATAA
	Vibrio_phage_pYD38_A___major_tail_subunit_CDS___Vibrio_phage_pYD38_A___hypothetical_protein_CDS___Vibrio_phage_pYD38_A___tail_length_tape_measure_protein_CDS___Vibrio_phage_pYD38_A___hypothetical_protein_CDS	ATGGCTATTTGTGCAAATGATAACGGCATCATCACAGGTCGCCAGTCGCTCATCGAGCTGGCTGATGGCTGCTGGGATGCTGTGCCAGCAGAGGAAGACTGGAAGTTTTTTGCTCCCATGACCTCAAAGGGCGTCGACTTCAGCCCAAGCACCACTACCTCAGAGGCTGATGATGGCGATGGCTTTGTTGCGACGCTGGTCACCACCGCAGACCTCACCATTTCCGGTGATTTTGAAGTTCGCAAGGCTGACAAGGCTGATGAGTATGGCGTGCATAACCTCATCAAATACTTTGTCACCGAAGTAAAAGCGCGTCGCCAGCCGTCGCTGTGGGTTCGCCAGACCACCGGTAATACCGTTGTCGTTGCTTACTGCAACATTACCGCACTGAGCTACGATGGCGGCACCAACGACATCATCACCGGCTCAGTTGAATTCAAGCCGTATGATGGCTCTACCGTTGACGTGTCCAGCATCGAAGATTTGACGCTGACCACTGATATCAGTGCAACCAAAAGCGTTGCCACTGGCGCCACTCTGACGCTTGGTCCGGTAGTTGCTGCTGGCGGTGTCGAGCCTTATACCTACCAATGGTATAAAGGCACCACGCCGATCAGCGATGATACTACCGACACGTTCACCAAGGACACTGCTGCCGCAGGTGATGCTGGTACGTACTTCTGCCGCGTGATGGACTCGGCAACCAGTCCTGATTACGTTGACTCCACCAAGTGTGTTGTTACCGTTACGGCATAAATGTCAAAGTTAGAGGCGGTAAACGCCTATATTCAGCAGCGAGTGGCGAACAATAACAGACTCATAGAGCGGCAGCGCCGGGAGTTTGGCGGTAAGAACATCGACCACAAACACGATCGTCTTTGGGTCGAATGTGGCTATCCTGAAGAAATCACCGCCGAGATGTTCCGCTATGCTTACGAGCGCTATGCACCGGCAACTGCTGGCGTCAATCGCGTACTCGATAAGTGCTGGCAGACTCCGCCGCAAATCCTCGAAGAAGGCGCCGATGATAAAGCAAGCACCCCGTGGGAGAAGGCCGCCAACAAGCTGTTTAAGCGCGCTGCGCCGTTCATTAAGGATGCAGACCGCCGCAACCTCATCAACCGCTATTCCGGTCTCATCCTGCAAATCCGTGATGGAAAACAGTGGAATGAGCCTGTAGACACCACAAAAACAAGACGCATCAAGGATGCTGCCATTGTCCGTTACATTCCGGCATGGGAAGAGCAGCTTCGCGTTAGTGAGTGGGAAAATGATGAAGCCAGCGAGGACTATGGTCAACCGAAGATGTACGAATATCAGGAGTCGGTAGTCGGCGCCTGCAACAGCGACGGCAAACCAACGCGCTCACTGAGCATTCATCCCGATCGCATTATCGTATTTGCCGAGGGCGCGATGGATGGCTCTATTTATTCCGGCGTTCCGCTTCTGCGTGCCGGATATAACCACCTCATCGACATGGCGAAAGTCACCGGCTCAAGCGCCGAGGGCTTCCTGAAAAATGCCAGTCGGCAGCTCAACGTTAATTATAATAAAGACAGCGTTTCCACTCAGTCTCTGGCTCAGCAAATGGGCGTGCCGCTGGAAGAACTGGCTGATGTGCTCAATGAGGATGTAGCGCGTCTGAATGAGGCAATTGACGCGGCGATGTTCACGATGGGCGCTGATGTCAAAGTGCTCTCGGTGACGCCAGCCGACCCAGAGCCAACGTGGACTATTGCAGCTAACCAGTTTGCAGCATCCATCAAGAAGCCATTCACCATCCTGTTTGGTCAGCAAACTGGCCGCCTTGCATCCGATGAAGATAAAACCGACGACGCCATGAGCGCCAAACAGCGCCGTGAGGACTGGCTGGACTACATCATCTCGGTATTCATTGACCGGATGATTTCCTTTGGCATTCTGGATAAGGCGCCAGAGAGCGGTTATTACTGTAAATGGGATGACCTGCTTGCACCTTCTGAACTGAATAAGGCCGACCTGCTGGTCAAACTTGCCGCCGCAAACAAATCCGTATTCGACGCAGGGCAGGTGGCCCTGATGACCGCAGATGAGATGCGTGGCATTGTTGGCATGGAGCCTCTGGATGAGCAACTTCCTGACGGATTGCAGGAAGGTCAGCAGCAAGACCAGCAATCGCAGCAAGACCAACAGCAGGACCAGACCGATGCGCCTCCTCAAAATTAAATGGCAGAAGAAGTTGGCGGCA---TTGTCTATGAGGTTGGCATTGATACATCTCAGTTAGCGGCTGGCAGTCGTGAAATAGAGTCGATGCTAAATGACCTCAGTGGGAACATGGGGCGGCTCGAGGCCAGTGTAAACAGGACGGAGCGCTCTATAAGCTCAATGGAAGGAACCATGTCGAGCCTGACTGGTGTCGCAAAGGGATTGCTTGCA------------------------------------GCGCTTTCCGT---------------------------------------------------------------------------------------------------------GCAACAGGTCGGGGCCTACGCTCAGGCGTGGCAGGATATGAGTAACAAACTCTCTAACGCCGTCAGAGATTCAGTTCCGCCGTTTGAAACCCTTGCCGATGTAACTAATCGTGTTT---TTGATATCGCGCAGAAAACACGCTCAGGACTGGACGCAA--------------------------------------CGGCCACCTTGTACGCCAGACTT---------GAGAGGTCTACCAGAAGCTACGGTGTAAGCGTGGAAGACCTGACAAGGCTGACAACAATAATCAATCAGGGTTTTGTTGTATCCGGCGCGTCAGCCGAAGAGGCAAGCAACGCAATTATCCAGCTCGCACAAGGCATGGCGTCTGGCGCCCTTCGCGGAGATGAGTTTAACTCAGTAAATGAGCAGGGCAACCGGCTTATGATAGCTCTTGCCGACTCTTTGGGGGTTGGCATCGGTGAGCTTA------GAAATATGGCCGCCCAAGGCAAATTGACAACGGATGTCATAGTCAATGGCCTCCTGTCGCAGGGAGACAGTATTGGGAGGGAGTTTGCCAAAACAACCTCTACTATCAGTCAGTCCTTAGAGATAGCCGGGAACAACGTTGCAAGATTCTTTGGGGAAAACGCAACGGTAAAAACAGGCGTAAAAATCTTTAGCGACTCAGTGATACTGGCTAGTGAAAACATTCAGGCTCTCGGGACGGCGCTAACCATTGTAGCTGGCGTAATGGGGAGCCGTTATGTTGGCGCGCTGGCAATGTCCACTGCCGCGAAAATATCAGATATAGCCGCATCAAGACAGCAATTG--ATCGCCGAAAATCAGCAGGCACAATCAGCGCTTGTGGCTGCAAACTCTGCACAGAGGAAGGCTTTAGCTGATAAAGAGGCGGCGCTATCATCTCTGGCACTTGCTCAGGCTGAATATAACGTAGCAAAAGGCAGCGCAGCCGAGATGCTGGCGCTTGATGCTCTCGTTGCAGCAAAATCAAGAGCGAGCGCCGCGTCACTATCCCT------------------------------------------------------------TGCTCAGGCTGAAAGCGCACAGGCTGCCGCATCAGCGAGA------------------------GCAGCATCAGCGGCAAGTGCTG------------------------CATCAGTAGGGATTGGACTTGCCAGGGGTGCGCTTTCATTGATAGGCGGCCCAGCAGGCGCGGCGATGTTAGCGGCGGGGGCAATA----TTTTACTTTTGGCAGAAAGCACAGCAAGCCA---AAGAAGAAGCAATCCGCTTTGCCGATAGCCTGGATAAAGTTAACGCCTCAATGAAGGCGATG--------------AACAATACCCAACTCAAGGGGGT----------------GATAGCTGACGCCAATATTTCAATTTCGGCGCAAAAGGATGTTGTGAGAAATCTACAAAGCGAAGTTGATGCACTTCGTGAGAGGTATCTCAGCTTCACTCCTGCCGCGAAAGAGGTGGCTGAATCA-------------------CTTGGTCAAGG----GTCTCAATTTGCTTCCGATCAGGAAAGGGTGCTCAATGAATTAAATAAAAAAACAAGAGATTTAGCTGATGCTCAGGATAAACTAGCAAGAACTCAGGACACGGCATCAGAAGCAAGCAGAACCCTAACAAACAACATGCTTACCTCAATGGGGGTGCATGATAGCCTGATTGAGAAAGGGTCGACTCTTGAGAGAGTGCAAGGAGCGGTGGCAAGAGCATTTGGCCTGACTGCCGATGAGATAAACCGAGCGAATCAGGCCGGGCAAAACTTCAACCCAAAATCCTTGCAGGTGTCACCACCAACAGAAGAAGCTGATAAGATGATTCTCAGCCTTGAGGAGCAGAATCAGCTTTTAAAAA---------TACAGGATGAAAGACAAAGGGCGGTAACAAAAGCACGGCTGGAGGCTCAAAAGGTAACTGATAACCCCAATCAGATAGCAAGGGCTGCTGAACTTGCAGGGCAGATATATGATTTAAATGAGGCCGAGAAAGCAAGGGGT---------------------------AAAGCGCAAAATGATGCGCAA---------------------TCAGCGGCGCAAAAAGCAGCCACAGAGCAGGAGAATATCGCCAATAAACTTGAGGAACTCCGCCAGAAGTCATTGCTTA------CCGCTGAAAGCACAAGAGAGCTTAGCCGCGAACAGTCAATACTGGTTGCTCAGCAATCACTGGGCAAGGGAGCCACTCAGGAGCAAATTAACCTTGCCGGGCAATATGCGGCTAAGGCATGGGATAATGCCAACGCGCTCAAGGCTCAGGCAGAGGCGGAGAAACAAAGGGTAGAAGCTGTCAAGGGATTCGCTGCATTAAAATCGCAGACATCCCCAATGTTTGCCGTTGAAACAAATTATCAGAAGGATTTAGCAGCGCTCAATGCTTACGCGGTGGCTTACCCACAAAAGATAGCGGAGGTTGAACAGGCCAGAGCAGCTATTGAGGAGCAATACCGCCAGCAGCGCCTTGATGCCATGTGGCAGGAGTGGAGCCAGCAGAACGCGGCCACACAAGCGGCCGCTGCTGCATTTGATGCTTTTGGGCAAACCGCAAGCAACGCCTTAACTGGCGTTCTGACTGGCTCAATGTCTGTTAGCGAGGCGCTACAGTCAATAGGGAGTAATGTGTTAAATGCGGTTATTAACTCCTTCGTTCAGATGGGCGTAGAGTGGCTTAAATCGGTAATTATGGGACAGGCAGGGATGACTGCGGCATCAGGGATGGCTGCAGCCCAAGCCCAAA------------------TAATCGCAGCGGCTATGGCGCCAGCAGCAGCGATGACATCACTTGCTACGGGTGGCGCTAACGCAGTACCT---------------GCACAGGCTGGCAT---TGTTTCCACCGTCGGTGTGGCTAAAGCAATGTCTGTTGCCGGGGCATTAAAGAATGGCGGCCCTGCGCAGGCTGGATCAATGTATCAGGTCGGCGAGAACAACCTACCTGAAATCTTCCAGGCCAGCAATGGCAATCAGTACATGATACCTGGCGACAATGGAAAGGTTATAAGCAACAAAGACCTTACCGGCGGTGGCAGTGGTATCATTATTTATAATAATGTCACCAATAACAGCAGCGGAGCAACGGCCTCATCA-------ACAGCAAGAGATAATGGTGACGGCTCTGTTACAATTGAGACTATCGTTGCCGACATAGAAAATGGCGGCCCTATTTCTCAGGCTATTACCAGCAACACTACTGCAACCAGAAGGGCAACAGAATAA------------------------------------------------------------------------------ATGATTGTCAAAATTGGCGACAAGTGGGTCGTTAAATCTAAGGATGGCTCGCACCAGCTTGGCGAGTACGACACCGAAGAGGCGGCGAAAAAGCGCCTTGCTGAGGTGGAGGCATTCAAGCACATGAATAATAAATTACAGGTTAACATCCTGTACACCATCAACTCAGCCAGCAACATCAGTGAAAAAATCATTGATGGCGACCCGCATTATGTCATCAAGAATGTTGTGCCGGTGGTGGATGACATCGTCATGAATGGCGGTCTGTACCCTGGCGATGAGATTAAAAAATCATTCCATGGGCTTGACGGGAAGCCAGCGCCATATGACCATCCGAAGATTGACGGCAAATATGTGTCAGCCAACATGACGCGAGCCGCCAATCAGTTCAGTGTTGGCGCATGGATTGAGAACTCATCCCATGACGGCAGCAAGGCGCTGGTAGACCTTTATATTAATAAGGTGGTGGCTGAGCGCTCTGATAAAGGCAAAGAATTGCTGTCGCGTATTGATGGTCTCAAGGCCAACAGCGCCGATGCCGAACCTGTTCAGGTGTCTACCGGCCTGTTACTCAACCGTGAGCAGGCATCAGGAACTTCCAAGGGTAAAAAATATTCCTGGATTGCCCGAAATATGGAGTGGGATCACCTCGCCATTCTTCCGCCTGGTATTCCCGGCGCTGGCGGCCCTGCTGATGGTGTCGGTATCTTTGCTGCTAACGGCGAAGACATTGAGCGTGTTGTAGTTAACCTTGAGGAATCGGCAATGACCGACGAAAGTGCAAACAAAATCAA---------GTGGTGGCAGCGCGCCATCAATCGCCTGACTGGCAA---CCAGCTGTCATTCACCGATATTACGGAGCAGCTTCGCAATATCATCAAGGCAGAGACTCAGGCTGATGTATGGCCCTATATCGTCGCTGTTTATGATAATTACTTCGGAGTTGAGATTGACGGCACCATTTATATGCAGTCCTACATCGTCCGCGAGGATATGGTAGAATTAGTCGGTGAACGGGTTAAGGCTGTTTATAAGACAGAGCTTGAACCGGTAAAAACAACTCAAGGGGAAATCTCAATGACTAACGAGGAATTACAGGCTGTATTAGCCGATGCCCTCAAACCGGTTCAGGAATCGTTGACCGCAGTCAACCAGAAACTGGCCGATGTGGAGGCGCAAAACAAAACCCTGCGCGACCAGCTGCAAGCCAATGCCGCACAGGAAGAAACCGCAATGCGCGCCGCCATTATGGCTGAGCTGAAGTTGCCGGAATCTGCTGTTAATGCGCTGACTGGCGAAGCACTGCGTGAAACCTATGCGCTCACCAGTAAAGCGGCTCCGATTTCCGGCGGGTTCCAGCCGAACCGTGCCGAAGAAGATTTTGATATGGAGGCACCTGAATAA
	Klebsiella_phage_YX3973___major_tail_subunit_CDS___Klebsiella_phage_YX3973___hypothetical_protein_CDS___Klebsiella_phage_YX3973___tail_length_tape_measure_protein_CDS___Klebsiella_phage_YX3973___hypothetical_protein_CDS	ATGGCTATTTGTGCAAATGATAACGGCATCATCACGGGTCGCCAGTCGCTCATCGAGCTGGCTGATGGCTGCTGGGATGCTGCGCCAGCAGAGGAAGACTGGAAGTTTTTTGCTCCCATGACCTCAAAAGGCGTCGACTTCAGCCCAAGCACCACCACCTCAGAGGCTGATGATGGCGATGGCTTTGTCGCGACGCTGGTCACTACCGCAGACCTCACCATTTCCGGTGATTTTGAAGTTCGTAAGGCTGACAAGGCTGATGAGTATGGCGTGCACAACCTCATCAAATACTTTGTCACCGAAGTAAAAGCGCGTCGCCAGCCATCACTGTGGGTGCGTCAAACCACCGGTAATACCGTTGTCGTGGCTTACTGCAACATTACCGCACTGAGCTACGATGGCGGCACCAACGACATTATCACCGGCTCAGTTGAGTTCAAGCCGTATGATGGCTCTACCGTTGATGTGTCCAGCATCGAAGATTTAACGCTGACTACTGATATCAGCAAAACCCAAAACGTTGCTCATGGCACCGCTCTGACGCTCGGTCCGGTAGTTGCGGCTGGCGGTGTCGAGCCTTATACCTACCAATGGTATAAAGGCACTACGCCGATCAGCAGTGCTAATACCGACGCGTTCACCAATACCAATGCCGTCGCAAGTGATGCTGGTACGTACTTCTGCCGCGTGATGGACTCGGCAACCAGCCATGATTACGTTGACTCAACCAAGTGTGTTGTTACCGTTACGGGATAAATGTCAAAGTTAGAGGCGGTGAACGCCTATATTCAGCAGCGAGTGGCGAACAATAACAGGCTTATTGAGCGGCAGCGTCGCGAGTTTGGCGGGAAGAACCTTGACCAAAAGCACGATAGGCTTTGGTCGGAGTGTGGGTATAGCCAGGAGATTACAGCAGCAGATTTCCGCTTCGCCTATGAGCGATATCCGTTAGCAACTGCGGCGGTTAACCTTGTGCTCAATAAGTCGTGGCAAGGCATGCCAACCGTTCTTGAGCGCGATGCTGATGATGAGGCAACATCTCCATGGGAAGTGTCGGTAAACAAAATCCTCAAGAAGTCAGCCCCGTTCATTAAGGATGCCGACAAGCGCAACCTGATCAACCGTTACTCAGGCCTGCTGCTTCAGATAAATGATGGCGGCCAATGGCATGACCCTGTTAATGTCACCAAAACAGGCAGAATTAAAGATGCGGCAATCGTCAGGCTAATCCCATGCTGGGAGGAGCAATTACGTGTTTCACGGTGGCAAAACGACGAATCAAAAGAAGATTACGGCCAACCTTTGATGTTCGAATACCAGGAAAGCGCCGTTGATGATTTTGATAACGATGGTAAGCCAAAGCGATCGGTTCAAATCCACCCTGACCGTATCATCACCCTAGCAGAGGGTAGTTTCGATGGAAGTATCTTCTCTGGCATTCCTCTAATTCGGGCCGGATTTAACGCTTTAATAGACTGCGCCAAAATTACCGGAAGTTCAGCGGAAGGGCTTCTCAAAAACTCATCACGTCAATTATCTATATCCTTCAACAAAGATAATGTATCTGTGCAATCCCTTGCGCAGCAAATGGCCGTTACGGTAGATGAGCTGCCAGATATCCTTAATGAAGATATAGAAAGAATAAATGGCGGGATTGACGCGGCGATGTTTGGGTTTGGCAATGATGTGGATGTGCTGTCAGTAACCATGAACGACCCTGAGCCGTTCATGTACGTAGCGGCCAGTCAATTTGCTTCATCAGTCAACATCCCACTTAACTCATTACTCGGCAGTCGCAGCGGCGTGCTTGCGTCCGCAAATGATGAGCAGTCACTTGCCATGATGGCAATGCAACGTCGTGACGGGTGGCTTGATTATCTTATCTCTGCATTTGTTGAGCGTTTAATTAAATTTGGCATCATCGATAAATCGCCGGAGAATGGTTATTACTGCAAGTGGAATGACTTGCTGGAGCCTACGCAGAACGACAAGGCAGAATTGATTGTCAAGCTGGCGCAAGCTGCGCAGAGCGCTGCGAATGCAGGTTTGGACCCAATACTGACGGCAGATGAAATTCGCTCATTCCTTGGTCTTGATCCAATAA------AATTGCCAGGCGGCATGAGTGAGGATG---------------ACCCATCACAAGAGG-----------------AGTGA----------------ATGGCAGAAACAGTTGGCGGCA---TTATCTATGAGGTTGGCATTGACACATCCCAGCTAGTGGCTGGCAGTCGTGAATTGCAGTCAATGCTAAATGGACTTAGCGGGAACATGGGGCGACTTGAGGCCAGTGTAAACAGGACAGAGCGCTCTATTGGATCGATGGAACGAACAATGTCCAGCCTTTCTGGCGTTGCCAAGGGATTGTTCGCG------------------------------------GCGCTTTCTGT---------------------------------------------------------------------------------------------------------GCAACAGGTTGCGAGTTACGCCGATGCCTGGACTGAACTAAATAACAAGGTAGCTAAC------------TCGGTTCGTACTGGAGAGACGCAGACCGAAGTTATGCAGCGGATCT---TTGATGTTTCACAAGCAACCCAGTCATCCCTTAACGGCA--------------------------------------CGGCGACTCTTTACGCCAGACTT---------GAGCGAGGAACCAGGGCGTACAACACCAGCGCGGAAGATTTAGTCCGCCTGACCACTATTATCAACCAGGGGTTTGCAGTATCCGGTGCAACAGCTCAGGAAGCTGAGAACGCAATCATTCAGCTATCACAGGGTATCGCTTCCGGCGTTCTGCGCGGCGAGGAGTTTAACTCAGTGTCAGAGCAAGGCAGCCGCCTCATGGTAGCTCTGGCTGATTCGATGGGTGTTTCTATCGGTCAGTTGA------GGGCTATGGCCGCTCAGGGGCAGCTAACAACAGACGTTGTAGTTAAGGGGCTTCTGTCACAAGGGGATGCAATCGGCAAAGAATTTGCCAACACCACCGTCTCAATCGCCAAGGGATTGCAGGTAGCCGGTAACAACGTAACGAAGTTCTTTGGCGAAAACTCGACGGTTAAATCATTTGCAGCAGGGTTCCGAGACTCTGTCATCACAATAAGTGAGAACCTTGAGACGCTGAGCGGCGCCCTTATCATTGTAGCTGGCATAATGGGAAGTCGGTATGTTGGCGCGCTGGCTATGGCTACTGCTGCGAAAATATCAGATATAGCAGCGTCAAGACAACAATTA--ATGGCCGAGAACCAGCAGGCACAATCAGCGCTTGTGGCTGCAAATTCCGCGCGGAGGAAGGCGCTGGCTGATAAAGAGGCGGCGCTATCATCTCTGGCGCTTGCTCAGGCTGAATATAACGTAGCAAAAGGCAGCGCAGCCGAGATGCTGGCGCTTGATGCTCTGGTTGCGGCAAAATCAAGAGCGAGCGCCGCGTCACTATCCCT------------------------------------------------------------TGCTCAGGCTGAAAACGCACAGGCTGCCGCATCAGCGAGA------------------------GCAGCATCAGCGGCAAGGGCCG------------------------CATCGGTAGGGATTGGACTTGCCAGAGGTGCACTTTCATTGATAGGCGGCCCAGCTGGCGCGGCAATGTTAGCGGCGGGGGCAATA----TTTTACTTCTGGCAGAAAGCACAGCAAGCCA---GAGAAGAAGCAATCCGCTTTGCCGATAGCCTGGATAAAGTTAACGCCTCAATGAAGGCGATG--------------AACAATACCCAACTCAGGGGGGT----------------AATTGCCGACGCTAATAAGTCTATTCAGGCACAAGAGGAATATGTAAGGGATCTTGAAGACAGCATTGATAAACTTAAAGGTGAGATTGATGACTATACCGCAAGAGGAAAGCTGTTCGGAACAACA-------------------ATAGAGCAAGGAAACGGGTTACTAAAAATCGCATCAGATAAAACTG----ATGAACTGAATCAAAAATCGCGCGACCTTGCGAACGCCAAGGAAAAACTAGCAAGAACTCAGGAAGCCGCATCTGAAGCACGCAGAACCCTTACAAACAACATGCTCACGTCTATGGGTGTGCATGACAGCCTGATTGAGAAGGGATCAACGCTTGAAAGGGTGCAGGGCGCTGTAGCAAGAGCATTTGGCCTGACTGCCGATGAGATAAACCGAGCAAATCAGGCAGGCCAAAACTTCAACCCAAAATCCTTGCAAGTGTCGCCCCCAACAGAAGAAGCTGACAAGATAATCCTCAATCTTGAGGAGCAAAACCAACTTTTAAAAA---------TACAGGATGAAAGACAAAGGGCAGTAACAAAGGCGAGAATGGAGGCAGCTAAGGTAACTGATAACCCCAATCAGATAGCCAGAGCTGCTGAGCTTGCAGGTCAGATATATGATTTAACTGAGGCTGAGAAAGCAAGAGAA---------------------------AAAGCGCAAAATGATTCTCAA---------------------TCAGCGGCCCAAAAAGCCGCCACAGAGCAGGAGAATATCGCCAACAAACTTGAGCAACTGCGGCAAGAATCATTGCTAA------CAGCAGATAGCACAAGAGAGCTAAGTCGAGAGCAAGCAATACTACAGGCACAACAATCATTAGGAAAAGGCGCCACAGAGGAGCAAATAAGGCTCGCTGGAGAGTACAAGGCTAAGGCATGGGATAATGCCAACGCGATAAAGGCTCAGGCAGAGGCGGAGAAACAAAGGGTCGAAGCTGTAAAAGGATTCGCTGCATTAAAATCGCAGACATCACCAATGTTTGCCGTTGAAACAAACTATCAGAAGGATTTAGCAGCGCTTAATGCTTACGCAGTAGCTTACCCGCAAAAGATAGCGGAGGTTGAGCAGGCCAGAGCAGCAATTGAGGAGCAATACCGCCAGCAGCGCCTTGATGCCATGTGGCAGGAGTGGAGTCAGCAGAATGCGGCTACGCAGGCGGCTGCTGCTGCATTTGATGCTTTTGGACAAACTGCAAGTAATGCCTTAACTGGCATCCTGACTGGTTCAATGTCTGTTAGCGAGGCGCTACAGTCAATTGGCAGCACTGTGTTAAACGCCGTGATTAACTCATTCGTTCAGATGGGCGTGGAGTGGCTTAAATCAGTAATCATGGGACAGGCAGGAATGGCAGCAGCATCTGCCGCAACCGCCGCTCAGGCGGCAG------------------GAATAGCAGCGGCTATGGCGCCAGCAGCAGCGATGACCTCGCTTGCTACATCTGGAGCTAACGCAATCCCA---------------GCTCAGGCTGGTAT---TGCTTCTACGGTTGGTGTGGCTAAAGCAATGTCTGTTGCCGGGGCATTAAAGAATGGTGGCCCTGCGCAGGCTGGATCAATGTACAGAGTTGGCGAGAACAACCTACCTGAAATCTTCCAGGCCAGCAATGGCAATCAGTACATGATACCTGGCGACAACGGAAAGGTTATCAGCAACAAAGACCTTAGCGGCGGTGGCAGTGGTATCATTATTTATAATAATGTCACCAATAACAGCAGCGGAGCAACAGCCTCATCA-------ACAGCAAGAGATAATGGTGACGGCTCTGTTACAATTGAGACGATTGTGGCAGATATTAGCGAGGGAGGCCCGATAGCACAAGCGATCTCCAACCACACCACTGCAACCAGAAGGGCAACAGAATAA------------------------------------------------------------------------------ATGATTGTCAAAATTGGCGACAAGTGGGTCGTTAAATCTAAGGATGGCTCGCACCAGTTTGGCGAGTACGACACCGAAGAGGCGGCGAAAAAGCGCCTTGCTGAGGTGGAGGCATTCAAGCACATGAATAATAAATTACAGGTTAACATCCTGTACACCATCAACTCGGCCGGCAACATCAGTGAAAAAATCATTGATGGTGACCCGCATTATGTCATCAAGAATGTTGTGCCGGTGGTAGATGACATTGTCATGAATGGCGGCCTGTACCCTGGCGATGAGATTAAAAAATCATTTCATGGCCTTGATGGTAAGCCGGCGCCATATGACCACCCGAAGATTGACGGTAAATATGTGTCGGCCAACATGACGCGAGCGGCCAATCAGTTCAGTGTTGGTGCATGGATTGAGAACTCATCTCATGACGGCAGCAAGGCGCTGGTAGACCTTTATATTAACAAGGTGGTAGCTGAGCGATCTGATAAAGGCAGGGAGTTACTATCGCGTATTGATGGCCTCAAAATTAACGGCGCCGATGCTGAACCTGTTCAGGTGTCTACCGGTTTGTTACTCAACCGCGAGCAGGCATCGGGAACCTCTAAGGGTAAAAAATATTCCTGGATTGCCCGAAATATGGAGTGGGACCACCTCGCCATTCTTCCTCCGGGTGTGCCTGGGGCGGGAACGCCAGAAGATGGAGTTGGTATTTTTGCCACCAATGGCGAAGACATTGAGCGTGTTGTAGTTAACCTTGAGGAATCGGCAATGCCAGACGAAAGTGCAAACAAAATCAA---------ATGGTGGCGGCGTGCCATCAACTACATCACCAGAAATAGCGACCTGTCATTTGATGAGATTGCCGATCAGATACGTGGAAAAATAAAAGATGAGTTATCCCAGGATAGCTGGCCTTTTGTGTTTGCTGTTTATGATGATAAGTTTGGCGTTGAGATTGATGGCGTCAAGTATATGCAGTCCTACGTTATTATAAATGATGTGGTACAATTAGTCGGTGAACGGGTTAAGGCTGTTTATAAGACAGAGCTTGAACCGGTAAAAACAACTCAAGGGGAAATCTCAATGACTAACGAGGAATTACAGGCTGTATTAGCCGATGCCCTCAAACCGGTTCAGGAATCGTTGACCGCAGTCAACCAGAAACTGGCCGATGTGGAGGCGCAAAACAAAACTCTGCGCGACCAGCTGCAAGCCAATGCCGCACAGGAAGAAACCGCAATGCGCGCCGCCATTATGGCTGAGCTGAAGTTGCCGGAATCTGCTGTTAATGCGCTGACTGGCGAAGCACTGCGTGAAACCTATGCACTCACCAGTAAAGCGGCCCCTATTTCCGGCGGGTTCCAGCCGAACCGCGCCGAAGAAGATTTTGATATGGAGGCACCTGAATAA

;
end;
begin trees;
	tree ML_tree = [&R] ((Vibrio_phage_pYD38_A___major_tail_subunit_CDS___Vibrio_phage_pYD38_A___hypothetical_protein_CDS___Vibrio_phage_pYD38_A___tail_length_tape_measure_protein_CDS___Vibrio_phage_pYD38_A___hypothetical_protein_CDS:0.10694159999999997,Klebsiella_phage_YX3973___major_tail_subunit_CDS___Klebsiella_phage_YX3973___hypothetical_protein_CDS___Klebsiella_phage_YX3973___tail_length_tape_measure_protein_CDS___Klebsiella_phage_YX3973___hypothetical_protein_CDS:0.11507259000000003):0.11569297,((((((Salmonella_phage_ST1___major_tail_protein_CDS___Salmonella_phage_ST1___portal_protein_CDS___Salmonella_phage_ST1___smc_CDS___Salmonella_phage_ST1___prohead_serine_protease_CDS:0.03282166999999997,Escherichia_phage_HC6___fibritin_protein_CDS___Escherichia_phage_HC6___portal__connector__protein_CDS___Escherichia_phage_HC6___tail_tape_measure_CDS___Escherichia_phage_HC6___coat_protein_CDS:0.02436545000000001)[&"bootstrap proportion"=100.0]:0.01678860999999998,((Escherichia_virus_SusanneMuster:0.020568109999999973,Escherichia_virus_SandraMuster:0.016729500000000008)[&"bootstrap proportion"=73.0]:0.004245520000000003,Escherichia_virus_ClaudiaMuster:0.020689930000000023)[&"bootstrap proportion"=100.0]:0.026132719999999998)[&"bootstrap proportion"=84.0]:0.0030990399999999974,Salmonella_phage_Vi_II_E1___major_phage_tail_subunit_CDS___Salmonella_phage_Vi_II_E1___putative_portal_protein_CDS___Salmonella_phage_Vi_II_E1___putative_phage_tail_protein__tape_measure__CDS___Salmonella_phage_Vi_II_E1___hypothetical_phage_protein_CDS:0.05480280999999998)[&"bootstrap proportion"=76.0]:0.0021840000000000193,((Salmonella_phage_STGO_35_1___tail_tube_protein_CDS___Salmonella_phage_STGO_35_1___capsid_protein_CDS___Salmonella_phage_SB28___tail_tape_measure_protein_CDS___Salmonella_phage_STGO_35_1___capsid_protein_CDS:0.04756427000000002,(Salmonella_phage_LPST10___neck_whiskers_protein_CDS___Salmonella_phage_LPST10___hypothetical_protein_CDS___Salmonella_phage_IME207___tape_measure_protein_CDS___Salmonella_phage_LPST10___hypothetical_protein_CDS:0.04141682000000002,Salmonella_phage_Pu29___major_tail_subunit_CDS___Salmonella_phage_Pu29___portal_protein_CDS___Salmonella_phage_LPST10___tail_length_tape_measure_protein_1_CDS___Salmonella_phage_Pu29___hypothetical_protein_CDS:0.038510409999999995)[&"bootstrap proportion"=99.0]:0.010572660000000011)[&"bootstrap proportion"=100.0]:0.013949029999999973,(Escherichia_virus_ChristineMuster:0.050110199999999994,Salmonella_phage_IME207___neck_whiskers_protein_CDS___Salmonella_phage_IME207___hypothetical_protein_CDS___Salmonella_phage_BS5___tail_length_tape_measure_protein_1_CDS___Salmonella_phage_IME207___coat_protein_CDS:0.039986350000000004)[&"bootstrap proportion"=100.0]:0.0064320299999999775)[&"bootstrap proportion"=99.0]:0.006511800000000012)[&"bootstrap proportion"=100.0]:0.014885289999999995,(Salmonella_phage_Akira___neck_whiskers_protein_CDS___Salmonella_phage_Akira___hypothetical_protein_CDS___Salmonella_phage_Akira___tail_tape_measure_protein_CDS___Salmonella_phage_Akira___hypothetical_protein_CDS:0.06496408999999997,(Escherichia_phage_C1___neck_whiskers_protein_CDS___Escherichia_phage_C1___hypothetical_protein_CDS___Escherichia_phage_C1___putative_tail_protein_CDS___Escherichia_phage_C1___hypothetical_protein_CDS:0.04679432,'Shigella_phage_DS8___penicillin_binding_protein_C_terminus_family_protein_CDS___Shigella_phage_DS8___hypothetical_protein_CDS___Shigella_phage_DS8___RecF/RecN/SMC_N_terminal_domain_protein_CDS___Shigella_phage_DS8___hypothetical_protein_CDS':0.05088946999999999)[&"bootstrap proportion"=100.0]:0.006080650000000021)[&"bootstrap proportion"=100.0]:0.030438699999999985)[&"bootstrap proportion"=100.0]:0.041635670000000014,((Salmonella_phage_BS5___neck_whiskers_protein_CDS___Salmonella_phage_BS5___portal__connector__protein_CDS___Salmonella_phage_STGO_35_1___tail_tape_measure_CDS___Salmonella_phage_BS5___hypothetical_protein_CDS:0.057041339999999996,Shigella_phage_Sf11_SMD_2017___gp24_CDS___Shigella_phage_Sf11_SMD_2017___hypothetical_protein_CDS___Shigella_phage_Sf11_SMD_2017___tail_tape_measure_protein_CDS___Shigella_phage_Sf11_SMD_2017___hypothetical_protein_CDS:0.0566854)[&"bootstrap proportion"=100.0]:0.03144192000000001,((Salmonella_virus_VSt472___neck_whiskers_protein_CDS___Salmonella_virus_VSt472___hypothetical_protein_CDS___Salmonella_virus_VSt472___tail_tape_measure_protein_CDS___Salmonella_virus_VSt472___hypothetical_protein_CDS:0.04230756000000002,Escherichia_virus_TanjaMuster:0.043965370000000004)[&"bootstrap proportion"=100.0]:0.007514730000000025,((Salmonella_virus_KFS_SE2___hypothetical_protein_CDS___Salmonella_virus_KFS_SE2___hypothetical_protein_CDS___Salmonella_virus_KFS_SE2___hypothetical_protein_CDS___Salmonella_virus_KFS_SE2___hypothetical_protein_CDS:0.05184299999999997,Salmonella_phage_Skate___tail_tube_protein_CDS___Salmonella_phage_Skate___portal_protein_CDS___Salmonella_phage_Pu29___tail_length_tape_measure_protein_1_CDS___Salmonella_phage_Skate___hypothetical_protein_CDS:0.04582205)[&"bootstrap proportion"=64.0]:0.003009959999999978,Salmonella_phage_SB28___fibritin_protein_CDS___Salmonella_phage_SB28___portal__connector__protein_CDS___Salmonella_phage_Skate___tape_measure_protein_CDS___Salmonella_phage_SB28___coat_protein_CDS:0.06219143999999999)[&"bootstrap proportion"=100.0]:0.009140250000000016)[&"bootstrap proportion"=100.0]:0.0051407199999999875)[&"bootstrap proportion"=97.0]:0.03723152000000002)[&"bootstrap proportion"=100.0]:0.11569297);
	tree bootstrap_1 = [&U] (((((Salmonella_phage_Vi_II_E1___major_phage_tail_subunit_CDS___Salmonella_phage_Vi_II_E1___putative_portal_protein_CDS___Salmonella_phage_Vi_II_E1___putative_phage_tail_protein__tape_measure__CDS___Salmonella_phage_Vi_II_E1___hypothetical_phage_protein_CDS:0.05442119,((Escherichia_virus_SandraMuster:0.02029912,(Escherichia_virus_SusanneMuster:0.020119,Escherichia_virus_ClaudiaMuster:0.02026748):0.00296714):0.02155944,(Escherichia_phage_HC6___fibritin_protein_CDS___Escherichia_phage_HC6___portal__connector__protein_CDS___Escherichia_phage_HC6___tail_tape_measure_CDS___Escherichia_phage_HC6___coat_protein_CDS:0.02676007,Salmonella_phage_ST1___major_tail_protein_CDS___Salmonella_phage_ST1___portal_protein_CDS___Salmonella_phage_ST1___smc_CDS___Salmonella_phage_ST1___prohead_serine_protease_CDS:0.0330404):0.01322929):0.0034228):0.00247399,(((Salmonella_phage_Pu29___major_tail_subunit_CDS___Salmonella_phage_Pu29___portal_protein_CDS___Salmonella_phage_LPST10___tail_length_tape_measure_protein_1_CDS___Salmonella_phage_Pu29___hypothetical_protein_CDS:0.03789924,Salmonella_phage_LPST10___neck_whiskers_protein_CDS___Salmonella_phage_LPST10___hypothetical_protein_CDS___Salmonella_phage_IME207___tape_measure_protein_CDS___Salmonella_phage_LPST10___hypothetical_protein_CDS:0.04084606):0.00745357,Salmonella_phage_STGO_35_1___tail_tube_protein_CDS___Salmonella_phage_STGO_35_1___capsid_protein_CDS___Salmonella_phage_SB28___tail_tape_measure_protein_CDS___Salmonella_phage_STGO_35_1___capsid_protein_CDS:0.04695879):0.01132598,(Salmonella_phage_IME207___neck_whiskers_protein_CDS___Salmonella_phage_IME207___hypothetical_protein_CDS___Salmonella_phage_BS5___tail_length_tape_measure_protein_1_CDS___Salmonella_phage_IME207___coat_protein_CDS:0.03777182,Escherichia_virus_ChristineMuster:0.04815548):0.00396702):0.00727767):0.0185024,(Salmonella_phage_Akira___neck_whiskers_protein_CDS___Salmonella_phage_Akira___hypothetical_protein_CDS___Salmonella_phage_Akira___tail_tape_measure_protein_CDS___Salmonella_phage_Akira___hypothetical_protein_CDS:0.06661987,('Shigella_phage_DS8___penicillin_binding_protein_C_terminus_family_protein_CDS___Shigella_phage_DS8___hypothetical_protein_CDS___Shigella_phage_DS8___RecF/RecN/SMC_N_terminal_domain_protein_CDS___Shigella_phage_DS8___hypothetical_protein_CDS':0.04748687,Escherichia_phage_C1___neck_whiskers_protein_CDS___Escherichia_phage_C1___hypothetical_protein_CDS___Escherichia_phage_C1___putative_tail_protein_CDS___Escherichia_phage_C1___hypothetical_protein_CDS:0.04640871):0.00642343):0.03865854):0.03795874,((Salmonella_phage_BS5___neck_whiskers_protein_CDS___Salmonella_phage_BS5___portal__connector__protein_CDS___Salmonella_phage_STGO_35_1___tail_tape_measure_CDS___Salmonella_phage_BS5___hypothetical_protein_CDS:0.05887374,Shigella_phage_Sf11_SMD_2017___gp24_CDS___Shigella_phage_Sf11_SMD_2017___hypothetical_protein_CDS___Shigella_phage_Sf11_SMD_2017___tail_tape_measure_protein_CDS___Shigella_phage_Sf11_SMD_2017___hypothetical_protein_CDS:0.05383867):0.03931553,((Escherichia_virus_TanjaMuster:0.04571586,Salmonella_virus_VSt472___neck_whiskers_protein_CDS___Salmonella_virus_VSt472___hypothetical_protein_CDS___Salmonella_virus_VSt472___tail_tape_measure_protein_CDS___Salmonella_virus_VSt472___hypothetical_protein_CDS:0.04947495):0.00552995,((Salmonella_phage_Skate___tail_tube_protein_CDS___Salmonella_phage_Skate___portal_protein_CDS___Salmonella_phage_Pu29___tail_length_tape_measure_protein_1_CDS___Salmonella_phage_Skate___hypothetical_protein_CDS:0.05072752,Salmonella_virus_KFS_SE2___hypothetical_protein_CDS___Salmonella_virus_KFS_SE2___hypothetical_protein_CDS___Salmonella_virus_KFS_SE2___hypothetical_protein_CDS___Salmonella_virus_KFS_SE2___hypothetical_protein_CDS:0.04800433):0.00222961,Salmonella_phage_SB28___fibritin_protein_CDS___Salmonella_phage_SB28___portal__connector__protein_CDS___Salmonella_phage_Skate___tape_measure_protein_CDS___Salmonella_phage_SB28___coat_protein_CDS:0.06089252):0.01000875):0.00602722):0.03370957):0.28441489,Vibrio_phage_pYD38_A___major_tail_subunit_CDS___Vibrio_phage_pYD38_A___hypothetical_protein_CDS___Vibrio_phage_pYD38_A___tail_length_tape_measure_protein_CDS___Vibrio_phage_pYD38_A___hypothetical_protein_CDS:0.11043974,Klebsiella_phage_YX3973___major_tail_subunit_CDS___Klebsiella_phage_YX3973___hypothetical_protein_CDS___Klebsiella_phage_YX3973___tail_length_tape_measure_protein_CDS___Klebsiella_phage_YX3973___hypothetical_protein_CDS:0.11319559);
	tree bootstrap_2 = [&U] (((((Salmonella_phage_Vi_II_E1___major_phage_tail_subunit_CDS___Salmonella_phage_Vi_II_E1___putative_portal_protein_CDS___Salmonella_phage_Vi_II_E1___putative_phage_tail_protein__tape_measure__CDS___Salmonella_phage_Vi_II_E1___hypothetical_phage_protein_CDS:0.05498211,((Salmonella_phage_ST1___major_tail_protein_CDS___Salmonella_phage_ST1___portal_protein_CDS___Salmonella_phage_ST1___smc_CDS___Salmonella_phage_ST1___prohead_serine_protease_CDS:0.02915977,Escherichia_phage_HC6___fibritin_protein_CDS___Escherichia_phage_HC6___portal__connector__protein_CDS___Escherichia_phage_HC6___tail_tape_measure_CDS___Escherichia_phage_HC6___coat_protein_CDS:0.02281874):0.01842723,(Escherichia_virus_SandraMuster:0.02001261,(Escherichia_virus_SusanneMuster:0.02008433,Escherichia_virus_ClaudiaMuster:0.01800093):0.00160695):0.02890383):0.000656):0.00113677,(((Salmonella_phage_LPST10___neck_whiskers_protein_CDS___Salmonella_phage_LPST10___hypothetical_protein_CDS___Salmonella_phage_IME207___tape_measure_protein_CDS___Salmonella_phage_LPST10___hypothetical_protein_CDS:0.03824611,Salmonella_phage_Pu29___major_tail_subunit_CDS___Salmonella_phage_Pu29___portal_protein_CDS___Salmonella_phage_LPST10___tail_length_tape_measure_protein_1_CDS___Salmonella_phage_Pu29___hypothetical_protein_CDS:0.03306122):0.01058955,Salmonella_phage_STGO_35_1___tail_tube_protein_CDS___Salmonella_phage_STGO_35_1___capsid_protein_CDS___Salmonella_phage_SB28___tail_tape_measure_protein_CDS___Salmonella_phage_STGO_35_1___capsid_protein_CDS:0.04840154):0.01426723,(Escherichia_virus_ChristineMuster:0.04764652,Salmonella_phage_IME207___neck_whiskers_protein_CDS___Salmonella_phage_IME207___hypothetical_protein_CDS___Salmonella_phage_BS5___tail_length_tape_measure_protein_1_CDS___Salmonella_phage_IME207___coat_protein_CDS:0.03369131):0.00756697):0.00848905):0.01375013,((Escherichia_phage_C1___neck_whiskers_protein_CDS___Escherichia_phage_C1___hypothetical_protein_CDS___Escherichia_phage_C1___putative_tail_protein_CDS___Escherichia_phage_C1___hypothetical_protein_CDS:0.04232116,'Shigella_phage_DS8___penicillin_binding_protein_C_terminus_family_protein_CDS___Shigella_phage_DS8___hypothetical_protein_CDS___Shigella_phage_DS8___RecF/RecN/SMC_N_terminal_domain_protein_CDS___Shigella_phage_DS8___hypothetical_protein_CDS':0.04609596):0.00857506,Salmonella_phage_Akira___neck_whiskers_protein_CDS___Salmonella_phage_Akira___hypothetical_protein_CDS___Salmonella_phage_Akira___tail_tape_measure_protein_CDS___Salmonella_phage_Akira___hypothetical_protein_CDS:0.06297229):0.03031073):0.0466564,((Salmonella_phage_BS5___neck_whiskers_protein_CDS___Salmonella_phage_BS5___portal__connector__protein_CDS___Salmonella_phage_STGO_35_1___tail_tape_measure_CDS___Salmonella_phage_BS5___hypothetical_protein_CDS:0.06032124,Shigella_phage_Sf11_SMD_2017___gp24_CDS___Shigella_phage_Sf11_SMD_2017___hypothetical_protein_CDS___Shigella_phage_Sf11_SMD_2017___tail_tape_measure_protein_CDS___Shigella_phage_Sf11_SMD_2017___hypothetical_protein_CDS:0.05227823):0.02946004,((Salmonella_phage_SB28___fibritin_protein_CDS___Salmonella_phage_SB28___portal__connector__protein_CDS___Salmonella_phage_Skate___tape_measure_protein_CDS___Salmonella_phage_SB28___coat_protein_CDS:0.06305249,(Salmonella_virus_KFS_SE2___hypothetical_protein_CDS___Salmonella_virus_KFS_SE2___hypothetical_protein_CDS___Salmonella_virus_KFS_SE2___hypothetical_protein_CDS___Salmonella_virus_KFS_SE2___hypothetical_protein_CDS:0.04878299,Salmonella_phage_Skate___tail_tube_protein_CDS___Salmonella_phage_Skate___portal_protein_CDS___Salmonella_phage_Pu29___tail_length_tape_measure_protein_1_CDS___Salmonella_phage_Skate___hypothetical_protein_CDS:0.04064258):0.00392961):0.00978329,(Escherichia_virus_TanjaMuster:0.04040273,Salmonella_virus_VSt472___neck_whiskers_protein_CDS___Salmonella_virus_VSt472___hypothetical_protein_CDS___Salmonella_virus_VSt472___tail_tape_measure_protein_CDS___Salmonella_virus_VSt472___hypothetical_protein_CDS:0.03832841):0.0097719):0.00533957):0.04396873):0.25900599,Vibrio_phage_pYD38_A___major_tail_subunit_CDS___Vibrio_phage_pYD38_A___hypothetical_protein_CDS___Vibrio_phage_pYD38_A___tail_length_tape_measure_protein_CDS___Vibrio_phage_pYD38_A___hypothetical_protein_CDS:0.10366382,Klebsiella_phage_YX3973___major_tail_subunit_CDS___Klebsiella_phage_YX3973___hypothetical_protein_CDS___Klebsiella_phage_YX3973___tail_length_tape_measure_protein_CDS___Klebsiella_phage_YX3973___hypothetical_protein_CDS:0.13171881);
	tree bootstrap_3 = [&U] ((((((((Escherichia_virus_ClaudiaMuster:0.01914608,Escherichia_virus_SusanneMuster:0.02059637):0.00364754,Escherichia_virus_SandraMuster:0.02094185):0.02586184,(Escherichia_phage_HC6___fibritin_protein_CDS___Escherichia_phage_HC6___portal__connector__protein_CDS___Escherichia_phage_HC6___tail_tape_measure_CDS___Escherichia_phage_HC6___coat_protein_CDS:0.02381718,Salmonella_phage_ST1___major_tail_protein_CDS___Salmonella_phage_ST1___portal_protein_CDS___Salmonella_phage_ST1___smc_CDS___Salmonella_phage_ST1___prohead_serine_protease_CDS:0.03256694):0.01577714):0.00421214,Salmonella_phage_Vi_II_E1___major_phage_tail_subunit_CDS___Salmonella_phage_Vi_II_E1___putative_portal_protein_CDS___Salmonella_phage_Vi_II_E1___putative_phage_tail_protein__tape_measure__CDS___Salmonella_phage_Vi_II_E1___hypothetical_phage_protein_CDS:0.04993993):0.0020572,((Escherichia_virus_ChristineMuster:0.05178967,Salmonella_phage_IME207___neck_whiskers_protein_CDS___Salmonella_phage_IME207___hypothetical_protein_CDS___Salmonella_phage_BS5___tail_length_tape_measure_protein_1_CDS___Salmonella_phage_IME207___coat_protein_CDS:0.04575046):0.00499879,((Salmonella_phage_LPST10___neck_whiskers_protein_CDS___Salmonella_phage_LPST10___hypothetical_protein_CDS___Salmonella_phage_IME207___tape_measure_protein_CDS___Salmonella_phage_LPST10___hypothetical_protein_CDS:0.04140192,Salmonella_phage_Pu29___major_tail_subunit_CDS___Salmonella_phage_Pu29___portal_protein_CDS___Salmonella_phage_LPST10___tail_length_tape_measure_protein_1_CDS___Salmonella_phage_Pu29___hypothetical_protein_CDS:0.03914433):0.01199041,Salmonella_phage_STGO_35_1___tail_tube_protein_CDS___Salmonella_phage_STGO_35_1___capsid_protein_CDS___Salmonella_phage_SB28___tail_tape_measure_protein_CDS___Salmonella_phage_STGO_35_1___capsid_protein_CDS:0.05263957):0.01293805):0.00749057):0.01416061,(('Shigella_phage_DS8___penicillin_binding_protein_C_terminus_family_protein_CDS___Shigella_phage_DS8___hypothetical_protein_CDS___Shigella_phage_DS8___RecF/RecN/SMC_N_terminal_domain_protein_CDS___Shigella_phage_DS8___hypothetical_protein_CDS':0.05104092,Escherichia_phage_C1___neck_whiskers_protein_CDS___Escherichia_phage_C1___hypothetical_protein_CDS___Escherichia_phage_C1___putative_tail_protein_CDS___Escherichia_phage_C1___hypothetical_protein_CDS:0.04303419):0.00703645,Salmonella_phage_Akira___neck_whiskers_protein_CDS___Salmonella_phage_Akira___hypothetical_protein_CDS___Salmonella_phage_Akira___tail_tape_measure_protein_CDS___Salmonella_phage_Akira___hypothetical_protein_CDS:0.06863094):0.03596543):0.04610679,(((Escherichia_virus_TanjaMuster:0.0483583,Salmonella_virus_VSt472___neck_whiskers_protein_CDS___Salmonella_virus_VSt472___hypothetical_protein_CDS___Salmonella_virus_VSt472___tail_tape_measure_protein_CDS___Salmonella_virus_VSt472___hypothetical_protein_CDS:0.03967024):0.00724562,(Salmonella_phage_SB28___fibritin_protein_CDS___Salmonella_phage_SB28___portal__connector__protein_CDS___Salmonella_phage_Skate___tape_measure_protein_CDS___Salmonella_phage_SB28___coat_protein_CDS:0.06210571,(Salmonella_phage_Skate___tail_tube_protein_CDS___Salmonella_phage_Skate___portal_protein_CDS___Salmonella_phage_Pu29___tail_length_tape_measure_protein_1_CDS___Salmonella_phage_Skate___hypothetical_protein_CDS:0.04379138,Salmonella_virus_KFS_SE2___hypothetical_protein_CDS___Salmonella_virus_KFS_SE2___hypothetical_protein_CDS___Salmonella_virus_KFS_SE2___hypothetical_protein_CDS___Salmonella_virus_KFS_SE2___hypothetical_protein_CDS:0.0565278):0.00426695):0.00911925):0.00509559,(Salmonella_phage_BS5___neck_whiskers_protein_CDS___Salmonella_phage_BS5___portal__connector__protein_CDS___Salmonella_phage_STGO_35_1___tail_tape_measure_CDS___Salmonella_phage_BS5___hypothetical_protein_CDS:0.05740006,Shigella_phage_Sf11_SMD_2017___gp24_CDS___Shigella_phage_Sf11_SMD_2017___hypothetical_protein_CDS___Shigella_phage_Sf11_SMD_2017___tail_tape_measure_protein_CDS___Shigella_phage_Sf11_SMD_2017___hypothetical_protein_CDS:0.05686665):0.03363677):0.03456885):0.26682823,Klebsiella_phage_YX3973___major_tail_subunit_CDS___Klebsiella_phage_YX3973___hypothetical_protein_CDS___Klebsiella_phage_YX3973___tail_length_tape_measure_protein_CDS___Klebsiella_phage_YX3973___hypothetical_protein_CDS:0.1096204,Vibrio_phage_pYD38_A___major_tail_subunit_CDS___Vibrio_phage_pYD38_A___hypothetical_protein_CDS___Vibrio_phage_pYD38_A___tail_length_tape_measure_protein_CDS___Vibrio_phage_pYD38_A___hypothetical_protein_CDS:0.10700533);
	tree bootstrap_4 = [&U] (((((((Escherichia_phage_HC6___fibritin_protein_CDS___Escherichia_phage_HC6___portal__connector__protein_CDS___Escherichia_phage_HC6___tail_tape_measure_CDS___Escherichia_phage_HC6___coat_protein_CDS:0.02076882,Salmonella_phage_ST1___major_tail_protein_CDS___Salmonella_phage_ST1___portal_protein_CDS___Salmonella_phage_ST1___smc_CDS___Salmonella_phage_ST1___prohead_serine_protease_CDS:0.02984647):0.01625677,((Escherichia_virus_SusanneMuster:0.0217027,Escherichia_virus_SandraMuster:0.01606326):0.00611853,Escherichia_virus_ClaudiaMuster:0.01991198):0.02748252):0.000909,Salmonella_phage_Vi_II_E1___major_phage_tail_subunit_CDS___Salmonella_phage_Vi_II_E1___putative_portal_protein_CDS___Salmonella_phage_Vi_II_E1___putative_phage_tail_protein__tape_measure__CDS___Salmonella_phage_Vi_II_E1___hypothetical_phage_protein_CDS:0.04704468):0.0029237,(((Salmonella_phage_LPST10___neck_whiskers_protein_CDS___Salmonella_phage_LPST10___hypothetical_protein_CDS___Salmonella_phage_IME207___tape_measure_protein_CDS___Salmonella_phage_LPST10___hypothetical_protein_CDS:0.04084442,Salmonella_phage_Pu29___major_tail_subunit_CDS___Salmonella_phage_Pu29___portal_protein_CDS___Salmonella_phage_LPST10___tail_length_tape_measure_protein_1_CDS___Salmonella_phage_Pu29___hypothetical_protein_CDS:0.03675851):0.00836678,Salmonella_phage_STGO_35_1___tail_tube_protein_CDS___Salmonella_phage_STGO_35_1___capsid_protein_CDS___Salmonella_phage_SB28___tail_tape_measure_protein_CDS___Salmonella_phage_STGO_35_1___capsid_protein_CDS:0.04330733):0.01560121,(Escherichia_virus_ChristineMuster:0.04796824,Salmonella_phage_IME207___neck_whiskers_protein_CDS___Salmonella_phage_IME207___hypothetical_protein_CDS___Salmonella_phage_BS5___tail_length_tape_measure_protein_1_CDS___Salmonella_phage_IME207___coat_protein_CDS:0.04052127):0.00742601):0.00623637):0.01438702,((Escherichia_phage_C1___neck_whiskers_protein_CDS___Escherichia_phage_C1___hypothetical_protein_CDS___Escherichia_phage_C1___putative_tail_protein_CDS___Escherichia_phage_C1___hypothetical_protein_CDS:0.04892544,'Shigella_phage_DS8___penicillin_binding_protein_C_terminus_family_protein_CDS___Shigella_phage_DS8___hypothetical_protein_CDS___Shigella_phage_DS8___RecF/RecN/SMC_N_terminal_domain_protein_CDS___Shigella_phage_DS8___hypothetical_protein_CDS':0.05036021):0.00508753,Salmonella_phage_Akira___neck_whiskers_protein_CDS___Salmonella_phage_Akira___hypothetical_protein_CDS___Salmonella_phage_Akira___tail_tape_measure_protein_CDS___Salmonella_phage_Akira___hypothetical_protein_CDS:0.0622376):0.03091326):0.0432717,(((Escherichia_virus_TanjaMuster:0.04083407,Salmonella_virus_VSt472___neck_whiskers_protein_CDS___Salmonella_virus_VSt472___hypothetical_protein_CDS___Salmonella_virus_VSt472___tail_tape_measure_protein_CDS___Salmonella_virus_VSt472___hypothetical_protein_CDS:0.04042922):0.00716586,((Salmonella_phage_Skate___tail_tube_protein_CDS___Salmonella_phage_Skate___portal_protein_CDS___Salmonella_phage_Pu29___tail_length_tape_measure_protein_1_CDS___Salmonella_phage_Skate___hypothetical_protein_CDS:0.05115292,Salmonella_virus_KFS_SE2___hypothetical_protein_CDS___Salmonella_virus_KFS_SE2___hypothetical_protein_CDS___Salmonella_virus_KFS_SE2___hypothetical_protein_CDS___Salmonella_virus_KFS_SE2___hypothetical_protein_CDS:0.05185183):0.00225627,Salmonella_phage_SB28___fibritin_protein_CDS___Salmonella_phage_SB28___portal__connector__protein_CDS___Salmonella_phage_Skate___tape_measure_protein_CDS___Salmonella_phage_SB28___coat_protein_CDS:0.05710709):0.00709072):0.00668601,(Salmonella_phage_BS5___neck_whiskers_protein_CDS___Salmonella_phage_BS5___portal__connector__protein_CDS___Salmonella_phage_STGO_35_1___tail_tape_measure_CDS___Salmonella_phage_BS5___hypothetical_protein_CDS:0.05804049,Shigella_phage_Sf11_SMD_2017___gp24_CDS___Shigella_phage_Sf11_SMD_2017___hypothetical_protein_CDS___Shigella_phage_Sf11_SMD_2017___tail_tape_measure_protein_CDS___Shigella_phage_Sf11_SMD_2017___hypothetical_protein_CDS:0.05552785):0.03021266):0.03408268):0.27183095,Vibrio_phage_pYD38_A___major_tail_subunit_CDS___Vibrio_phage_pYD38_A___hypothetical_protein_CDS___Vibrio_phage_pYD38_A___tail_length_tape_measure_protein_CDS___Vibrio_phage_pYD38_A___hypothetical_protein_CDS:0.10771415,Klebsiella_phage_YX3973___major_tail_subunit_CDS___Klebsiella_phage_YX3973___hypothetical_protein_CDS___Klebsiella_phage_YX3973___tail_length_tape_measure_protein_CDS___Klebsiella_phage_YX3973___hypothetical_protein_CDS:0.11458142);
	tree bootstrap_5 = [&U] (((((((Salmonella_phage_LPST10___neck_whiskers_protein_CDS___Salmonella_phage_LPST10___hypothetical_protein_CDS___Salmonella_phage_IME207___tape_measure_protein_CDS___Salmonella_phage_LPST10___hypothetical_protein_CDS:0.03601538,Salmonella_phage_Pu29___major_tail_subunit_CDS___Salmonella_phage_Pu29___portal_protein_CDS___Salmonella_phage_LPST10___tail_length_tape_measure_protein_1_CDS___Salmonella_phage_Pu29___hypothetical_protein_CDS:0.03021984):0.01057944,Salmonella_phage_STGO_35_1___tail_tube_protein_CDS___Salmonella_phage_STGO_35_1___capsid_protein_CDS___Salmonella_phage_SB28___tail_tape_measure_protein_CDS___Salmonella_phage_STGO_35_1___capsid_protein_CDS:0.04293971):0.0140921,(Escherichia_virus_ChristineMuster:0.04522914,Salmonella_phage_IME207___neck_whiskers_protein_CDS___Salmonella_phage_IME207___hypothetical_protein_CDS___Salmonella_phage_BS5___tail_length_tape_measure_protein_1_CDS___Salmonella_phage_IME207___coat_protein_CDS:0.0372965):0.00483509):0.00607624,(Salmonella_phage_Vi_II_E1___major_phage_tail_subunit_CDS___Salmonella_phage_Vi_II_E1___putative_portal_protein_CDS___Salmonella_phage_Vi_II_E1___putative_phage_tail_protein__tape_measure__CDS___Salmonella_phage_Vi_II_E1___hypothetical_phage_protein_CDS:0.0514432,(((Escherichia_virus_SusanneMuster:0.02110488,Escherichia_virus_SandraMuster:0.01754805):0.00170655,Escherichia_virus_ClaudiaMuster:0.019146):0.02442553,(Escherichia_phage_HC6___fibritin_protein_CDS___Escherichia_phage_HC6___portal__connector__protein_CDS___Escherichia_phage_HC6___tail_tape_measure_CDS___Escherichia_phage_HC6___coat_protein_CDS:0.0238171,Salmonella_phage_ST1___major_tail_protein_CDS___Salmonella_phage_ST1___portal_protein_CDS___Salmonella_phage_ST1___smc_CDS___Salmonella_phage_ST1___prohead_serine_protease_CDS:0.03230015):0.01785799):0.00412882):0.00220007):0.0161759,(Salmonella_phage_Akira___neck_whiskers_protein_CDS___Salmonella_phage_Akira___hypothetical_protein_CDS___Salmonella_phage_Akira___tail_tape_measure_protein_CDS___Salmonella_phage_Akira___hypothetical_protein_CDS:0.06165008,(Escherichia_phage_C1___neck_whiskers_protein_CDS___Escherichia_phage_C1___hypothetical_protein_CDS___Escherichia_phage_C1___putative_tail_protein_CDS___Escherichia_phage_C1___hypothetical_protein_CDS:0.04521918,'Shigella_phage_DS8___penicillin_binding_protein_C_terminus_family_protein_CDS___Shigella_phage_DS8___hypothetical_protein_CDS___Shigella_phage_DS8___RecF/RecN/SMC_N_terminal_domain_protein_CDS___Shigella_phage_DS8___hypothetical_protein_CDS':0.05143686):0.00980809):0.03169037):0.03829937,((Shigella_phage_Sf11_SMD_2017___gp24_CDS___Shigella_phage_Sf11_SMD_2017___hypothetical_protein_CDS___Shigella_phage_Sf11_SMD_2017___tail_tape_measure_protein_CDS___Shigella_phage_Sf11_SMD_2017___hypothetical_protein_CDS:0.05468592,Salmonella_phage_BS5___neck_whiskers_protein_CDS___Salmonella_phage_BS5___portal__connector__protein_CDS___Salmonella_phage_STGO_35_1___tail_tape_measure_CDS___Salmonella_phage_BS5___hypothetical_protein_CDS:0.05617706):0.0339203,((Salmonella_virus_KFS_SE2___hypothetical_protein_CDS___Salmonella_virus_KFS_SE2___hypothetical_protein_CDS___Salmonella_virus_KFS_SE2___hypothetical_protein_CDS___Salmonella_virus_KFS_SE2___hypothetical_protein_CDS:0.05231089,(Salmonella_phage_SB28___fibritin_protein_CDS___Salmonella_phage_SB28___portal__connector__protein_CDS___Salmonella_phage_Skate___tape_measure_protein_CDS___Salmonella_phage_SB28___coat_protein_CDS:0.05709733,Salmonella_phage_Skate___tail_tube_protein_CDS___Salmonella_phage_Skate___portal_protein_CDS___Salmonella_phage_Pu29___tail_length_tape_measure_protein_1_CDS___Salmonella_phage_Skate___hypothetical_protein_CDS:0.04204603):0.00378106):0.00942831,(Escherichia_virus_TanjaMuster:0.03914913,Salmonella_virus_VSt472___neck_whiskers_protein_CDS___Salmonella_virus_VSt472___hypothetical_protein_CDS___Salmonella_virus_VSt472___tail_tape_measure_protein_CDS___Salmonella_virus_VSt472___hypothetical_protein_CDS:0.03924515):0.00721164):0.0057107):0.03629232):0.25145553,Vibrio_phage_pYD38_A___major_tail_subunit_CDS___Vibrio_phage_pYD38_A___hypothetical_protein_CDS___Vibrio_phage_pYD38_A___tail_length_tape_measure_protein_CDS___Vibrio_phage_pYD38_A___hypothetical_protein_CDS:0.099057,Klebsiella_phage_YX3973___major_tail_subunit_CDS___Klebsiella_phage_YX3973___hypothetical_protein_CDS___Klebsiella_phage_YX3973___tail_length_tape_measure_protein_CDS___Klebsiella_phage_YX3973___hypothetical_protein_CDS:0.12226574);
	tree bootstrap_6 = [&U] (((((Salmonella_phage_Vi_II_E1___major_phage_tail_subunit_CDS___Salmonella_phage_Vi_II_E1___putative_portal_protein_CDS___Salmonella_phage_Vi_II_E1___putative_phage_tail_protein__tape_measure__CDS___Salmonella_phage_Vi_II_E1___hypothetical_phage_protein_CDS:0.04948146,(((Salmonella_phage_LPST10___neck_whiskers_protein_CDS___Salmonella_phage_LPST10___hypothetical_protein_CDS___Salmonella_phage_IME207___tape_measure_protein_CDS___Salmonella_phage_LPST10___hypothetical_protein_CDS:0.03958061,Salmonella_phage_Pu29___major_tail_subunit_CDS___Salmonella_phage_Pu29___portal_protein_CDS___Salmonella_phage_LPST10___tail_length_tape_measure_protein_1_CDS___Salmonella_phage_Pu29___hypothetical_protein_CDS:0.0361803):0.0114383,Salmonella_phage_STGO_35_1___tail_tube_protein_CDS___Salmonella_phage_STGO_35_1___capsid_protein_CDS___Salmonella_phage_SB28___tail_tape_measure_protein_CDS___Salmonella_phage_STGO_35_1___capsid_protein_CDS:0.04805057):0.01353966,(Salmonella_phage_IME207___neck_whiskers_protein_CDS___Salmonella_phage_IME207___hypothetical_protein_CDS___Salmonella_phage_BS5___tail_length_tape_measure_protein_1_CDS___Salmonella_phage_IME207___coat_protein_CDS:0.04241062,Escherichia_virus_ChristineMuster:0.05242559):0.00647825):0.00681793):0.000969,((Escherichia_phage_HC6___fibritin_protein_CDS___Escherichia_phage_HC6___portal__connector__protein_CDS___Escherichia_phage_HC6___tail_tape_measure_CDS___Escherichia_phage_HC6___coat_protein_CDS:0.02449361,Salmonella_phage_ST1___major_tail_protein_CDS___Salmonella_phage_ST1___portal_protein_CDS___Salmonella_phage_ST1___smc_CDS___Salmonella_phage_ST1___prohead_serine_protease_CDS:0.032224):0.01622048,((Escherichia_virus_SandraMuster:0.017307,Escherichia_virus_SusanneMuster:0.02161739):0.00478555,Escherichia_virus_ClaudiaMuster:0.02251782):0.02663936):0.00480929):0.01555959,(Salmonella_phage_Akira___neck_whiskers_protein_CDS___Salmonella_phage_Akira___hypothetical_protein_CDS___Salmonella_phage_Akira___tail_tape_measure_protein_CDS___Salmonella_phage_Akira___hypothetical_protein_CDS:0.06538247,(Escherichia_phage_C1___neck_whiskers_protein_CDS___Escherichia_phage_C1___hypothetical_protein_CDS___Escherichia_phage_C1___putative_tail_protein_CDS___Escherichia_phage_C1___hypothetical_protein_CDS:0.04388953,'Shigella_phage_DS8___penicillin_binding_protein_C_terminus_family_protein_CDS___Shigella_phage_DS8___hypothetical_protein_CDS___Shigella_phage_DS8___RecF/RecN/SMC_N_terminal_domain_protein_CDS___Shigella_phage_DS8___hypothetical_protein_CDS':0.04887774):0.00771465):0.0311034):0.03575761,((((Salmonella_phage_Skate___tail_tube_protein_CDS___Salmonella_phage_Skate___portal_protein_CDS___Salmonella_phage_Pu29___tail_length_tape_measure_protein_1_CDS___Salmonella_phage_Skate___hypothetical_protein_CDS:0.04728181,Salmonella_virus_KFS_SE2___hypothetical_protein_CDS___Salmonella_virus_KFS_SE2___hypothetical_protein_CDS___Salmonella_virus_KFS_SE2___hypothetical_protein_CDS___Salmonella_virus_KFS_SE2___hypothetical_protein_CDS:0.05248682):0.00415738,Salmonella_phage_SB28___fibritin_protein_CDS___Salmonella_phage_SB28___portal__connector__protein_CDS___Salmonella_phage_Skate___tape_measure_protein_CDS___Salmonella_phage_SB28___coat_protein_CDS:0.05935413):0.00957606,(Escherichia_virus_TanjaMuster:0.04166687,Salmonella_virus_VSt472___neck_whiskers_protein_CDS___Salmonella_virus_VSt472___hypothetical_protein_CDS___Salmonella_virus_VSt472___tail_tape_measure_protein_CDS___Salmonella_virus_VSt472___hypothetical_protein_CDS:0.03848066):0.00926285):0.00492779,(Shigella_phage_Sf11_SMD_2017___gp24_CDS___Shigella_phage_Sf11_SMD_2017___hypothetical_protein_CDS___Shigella_phage_Sf11_SMD_2017___tail_tape_measure_protein_CDS___Shigella_phage_Sf11_SMD_2017___hypothetical_protein_CDS:0.05681181,Salmonella_phage_BS5___neck_whiskers_protein_CDS___Salmonella_phage_BS5___portal__connector__protein_CDS___Salmonella_phage_STGO_35_1___tail_tape_measure_CDS___Salmonella_phage_BS5___hypothetical_protein_CDS:0.05591277):0.03222998):0.03858858):0.26979923,Klebsiella_phage_YX3973___major_tail_subunit_CDS___Klebsiella_phage_YX3973___hypothetical_protein_CDS___Klebsiella_phage_YX3973___tail_length_tape_measure_protein_CDS___Klebsiella_phage_YX3973___hypothetical_protein_CDS:0.11833963,Vibrio_phage_pYD38_A___major_tail_subunit_CDS___Vibrio_phage_pYD38_A___hypothetical_protein_CDS___Vibrio_phage_pYD38_A___tail_length_tape_measure_protein_CDS___Vibrio_phage_pYD38_A___hypothetical_protein_CDS:0.10080817);
	tree bootstrap_7 = [&U] ((((((((Salmonella_phage_LPST10___neck_whiskers_protein_CDS___Salmonella_phage_LPST10___hypothetical_protein_CDS___Salmonella_phage_IME207___tape_measure_protein_CDS___Salmonella_phage_LPST10___hypothetical_protein_CDS:0.0406888,Salmonella_phage_Pu29___major_tail_subunit_CDS___Salmonella_phage_Pu29___portal_protein_CDS___Salmonella_phage_LPST10___tail_length_tape_measure_protein_1_CDS___Salmonella_phage_Pu29___hypothetical_protein_CDS:0.03800157):0.01363706,Salmonella_phage_STGO_35_1___tail_tube_protein_CDS___Salmonella_phage_STGO_35_1___capsid_protein_CDS___Salmonella_phage_SB28___tail_tape_measure_protein_CDS___Salmonella_phage_STGO_35_1___capsid_protein_CDS:0.04675351):0.00978011,(Salmonella_phage_IME207___neck_whiskers_protein_CDS___Salmonella_phage_IME207___hypothetical_protein_CDS___Salmonella_phage_BS5___tail_length_tape_measure_protein_1_CDS___Salmonella_phage_IME207___coat_protein_CDS:0.03892093,Escherichia_virus_ChristineMuster:0.04851798):0.00707857):0.00712483,Salmonella_phage_Vi_II_E1___major_phage_tail_subunit_CDS___Salmonella_phage_Vi_II_E1___putative_portal_protein_CDS___Salmonella_phage_Vi_II_E1___putative_phage_tail_protein__tape_measure__CDS___Salmonella_phage_Vi_II_E1___hypothetical_phage_protein_CDS:0.05669241):0.00376056,(((Escherichia_virus_SandraMuster:0.01603318,Escherichia_virus_SusanneMuster:0.02123917):0.00629636,Escherichia_virus_ClaudiaMuster:0.02012624):0.02586242,(Escherichia_phage_HC6___fibritin_protein_CDS___Escherichia_phage_HC6___portal__connector__protein_CDS___Escherichia_phage_HC6___tail_tape_measure_CDS___Escherichia_phage_HC6___coat_protein_CDS:0.02415831,Salmonella_phage_ST1___major_tail_protein_CDS___Salmonella_phage_ST1___portal_protein_CDS___Salmonella_phage_ST1___smc_CDS___Salmonella_phage_ST1___prohead_serine_protease_CDS:0.0291869):0.01714244):0.00359295):0.01356252,(Salmonella_phage_Akira___neck_whiskers_protein_CDS___Salmonella_phage_Akira___hypothetical_protein_CDS___Salmonella_phage_Akira___tail_tape_measure_protein_CDS___Salmonella_phage_Akira___hypothetical_protein_CDS:0.06585117,(Escherichia_phage_C1___neck_whiskers_protein_CDS___Escherichia_phage_C1___hypothetical_protein_CDS___Escherichia_phage_C1___putative_tail_protein_CDS___Escherichia_phage_C1___hypothetical_protein_CDS:0.04857894,'Shigella_phage_DS8___penicillin_binding_protein_C_terminus_family_protein_CDS___Shigella_phage_DS8___hypothetical_protein_CDS___Shigella_phage_DS8___RecF/RecN/SMC_N_terminal_domain_protein_CDS___Shigella_phage_DS8___hypothetical_protein_CDS':0.05472793):0.00358562):0.03545349):0.03922253,(((Escherichia_virus_TanjaMuster:0.04503647,Salmonella_virus_VSt472___neck_whiskers_protein_CDS___Salmonella_virus_VSt472___hypothetical_protein_CDS___Salmonella_virus_VSt472___tail_tape_measure_protein_CDS___Salmonella_virus_VSt472___hypothetical_protein_CDS:0.04351625):0.0070058,((Salmonella_phage_Skate___tail_tube_protein_CDS___Salmonella_phage_Skate___portal_protein_CDS___Salmonella_phage_Pu29___tail_length_tape_measure_protein_1_CDS___Salmonella_phage_Skate___hypothetical_protein_CDS:0.04357257,Salmonella_virus_KFS_SE2___hypothetical_protein_CDS___Salmonella_virus_KFS_SE2___hypothetical_protein_CDS___Salmonella_virus_KFS_SE2___hypothetical_protein_CDS___Salmonella_virus_KFS_SE2___hypothetical_protein_CDS:0.05316723):0.00451246,Salmonella_phage_SB28___fibritin_protein_CDS___Salmonella_phage_SB28___portal__connector__protein_CDS___Salmonella_phage_Skate___tape_measure_protein_CDS___Salmonella_phage_SB28___coat_protein_CDS:0.06036026):0.00808):0.00477569,(Salmonella_phage_BS5___neck_whiskers_protein_CDS___Salmonella_phage_BS5___portal__connector__protein_CDS___Salmonella_phage_STGO_35_1___tail_tape_measure_CDS___Salmonella_phage_BS5___hypothetical_protein_CDS:0.05093553,Shigella_phage_Sf11_SMD_2017___gp24_CDS___Shigella_phage_Sf11_SMD_2017___hypothetical_protein_CDS___Shigella_phage_Sf11_SMD_2017___tail_tape_measure_protein_CDS___Shigella_phage_Sf11_SMD_2017___hypothetical_protein_CDS:0.0572222):0.03416292):0.04163981):0.28097387,Klebsiella_phage_YX3973___major_tail_subunit_CDS___Klebsiella_phage_YX3973___hypothetical_protein_CDS___Klebsiella_phage_YX3973___tail_length_tape_measure_protein_CDS___Klebsiella_phage_YX3973___hypothetical_protein_CDS:0.12481855,Vibrio_phage_pYD38_A___major_tail_subunit_CDS___Vibrio_phage_pYD38_A___hypothetical_protein_CDS___Vibrio_phage_pYD38_A___tail_length_tape_measure_protein_CDS___Vibrio_phage_pYD38_A___hypothetical_protein_CDS:0.10493315);
	tree bootstrap_8 = [&U] (((((((Salmonella_phage_ST1___major_tail_protein_CDS___Salmonella_phage_ST1___portal_protein_CDS___Salmonella_phage_ST1___smc_CDS___Salmonella_phage_ST1___prohead_serine_protease_CDS:0.03418865,Escherichia_phage_HC6___fibritin_protein_CDS___Escherichia_phage_HC6___portal__connector__protein_CDS___Escherichia_phage_HC6___tail_tape_measure_CDS___Escherichia_phage_HC6___coat_protein_CDS:0.02514831):0.014162,(Escherichia_virus_ClaudiaMuster:0.02099164,(Escherichia_virus_SusanneMuster:0.020084,Escherichia_virus_SandraMuster:0.01902792):0.00480097):0.02284288):0.00359667,Salmonella_phage_Vi_II_E1___major_phage_tail_subunit_CDS___Salmonella_phage_Vi_II_E1___putative_portal_protein_CDS___Salmonella_phage_Vi_II_E1___putative_phage_tail_protein__tape_measure__CDS___Salmonella_phage_Vi_II_E1___hypothetical_phage_protein_CDS:0.05433626):0.00174195,((Salmonella_phage_STGO_35_1___tail_tube_protein_CDS___Salmonella_phage_STGO_35_1___capsid_protein_CDS___Salmonella_phage_SB28___tail_tape_measure_protein_CDS___Salmonella_phage_STGO_35_1___capsid_protein_CDS:0.04819409,(Salmonella_phage_Pu29___major_tail_subunit_CDS___Salmonella_phage_Pu29___portal_protein_CDS___Salmonella_phage_LPST10___tail_length_tape_measure_protein_1_CDS___Salmonella_phage_Pu29___hypothetical_protein_CDS:0.0314907,Salmonella_phage_LPST10___neck_whiskers_protein_CDS___Salmonella_phage_LPST10___hypothetical_protein_CDS___Salmonella_phage_IME207___tape_measure_protein_CDS___Salmonella_phage_LPST10___hypothetical_protein_CDS:0.04007809):0.01263544):0.01122361,(Escherichia_virus_ChristineMuster:0.05593993,Salmonella_phage_IME207___neck_whiskers_protein_CDS___Salmonella_phage_IME207___hypothetical_protein_CDS___Salmonella_phage_BS5___tail_length_tape_measure_protein_1_CDS___Salmonella_phage_IME207___coat_protein_CDS:0.0356424):0.00570054):0.00782635):0.01380432,(('Shigella_phage_DS8___penicillin_binding_protein_C_terminus_family_protein_CDS___Shigella_phage_DS8___hypothetical_protein_CDS___Shigella_phage_DS8___RecF/RecN/SMC_N_terminal_domain_protein_CDS___Shigella_phage_DS8___hypothetical_protein_CDS':0.04558323,Escherichia_phage_C1___neck_whiskers_protein_CDS___Escherichia_phage_C1___hypothetical_protein_CDS___Escherichia_phage_C1___putative_tail_protein_CDS___Escherichia_phage_C1___hypothetical_protein_CDS:0.04561008):0.00727083,Salmonella_phage_Akira___neck_whiskers_protein_CDS___Salmonella_phage_Akira___hypothetical_protein_CDS___Salmonella_phage_Akira___tail_tape_measure_protein_CDS___Salmonella_phage_Akira___hypothetical_protein_CDS:0.05449655):0.03607821):0.03474751,((((Salmonella_virus_KFS_SE2___hypothetical_protein_CDS___Salmonella_virus_KFS_SE2___hypothetical_protein_CDS___Salmonella_virus_KFS_SE2___hypothetical_protein_CDS___Salmonella_virus_KFS_SE2___hypothetical_protein_CDS:0.05091281,Salmonella_phage_Skate___tail_tube_protein_CDS___Salmonella_phage_Skate___portal_protein_CDS___Salmonella_phage_Pu29___tail_length_tape_measure_protein_1_CDS___Salmonella_phage_Skate___hypothetical_protein_CDS:0.04316736):0.00728081,Salmonella_phage_SB28___fibritin_protein_CDS___Salmonella_phage_SB28___portal__connector__protein_CDS___Salmonella_phage_Skate___tape_measure_protein_CDS___Salmonella_phage_SB28___coat_protein_CDS:0.06434515):0.00619039,(Salmonella_virus_VSt472___neck_whiskers_protein_CDS___Salmonella_virus_VSt472___hypothetical_protein_CDS___Salmonella_virus_VSt472___tail_tape_measure_protein_CDS___Salmonella_virus_VSt472___hypothetical_protein_CDS:0.04123059,Escherichia_virus_TanjaMuster:0.04401961):0.00906832):0.00543595,(Salmonella_phage_BS5___neck_whiskers_protein_CDS___Salmonella_phage_BS5___portal__connector__protein_CDS___Salmonella_phage_STGO_35_1___tail_tape_measure_CDS___Salmonella_phage_BS5___hypothetical_protein_CDS:0.05535823,Shigella_phage_Sf11_SMD_2017___gp24_CDS___Shigella_phage_Sf11_SMD_2017___hypothetical_protein_CDS___Shigella_phage_Sf11_SMD_2017___tail_tape_measure_protein_CDS___Shigella_phage_Sf11_SMD_2017___hypothetical_protein_CDS:0.05478105):0.032891):0.03678975):0.27734068,Klebsiella_phage_YX3973___major_tail_subunit_CDS___Klebsiella_phage_YX3973___hypothetical_protein_CDS___Klebsiella_phage_YX3973___tail_length_tape_measure_protein_CDS___Klebsiella_phage_YX3973___hypothetical_protein_CDS:0.12885346,Vibrio_phage_pYD38_A___major_tail_subunit_CDS___Vibrio_phage_pYD38_A___hypothetical_protein_CDS___Vibrio_phage_pYD38_A___tail_length_tape_measure_protein_CDS___Vibrio_phage_pYD38_A___hypothetical_protein_CDS:0.09640721);
	tree bootstrap_9 = [&U] ((((((Salmonella_phage_Vi_II_E1___major_phage_tail_subunit_CDS___Salmonella_phage_Vi_II_E1___putative_portal_protein_CDS___Salmonella_phage_Vi_II_E1___putative_phage_tail_protein__tape_measure__CDS___Salmonella_phage_Vi_II_E1___hypothetical_phage_protein_CDS:0.05509265,((Salmonella_phage_IME207___neck_whiskers_protein_CDS___Salmonella_phage_IME207___hypothetical_protein_CDS___Salmonella_phage_BS5___tail_length_tape_measure_protein_1_CDS___Salmonella_phage_IME207___coat_protein_CDS:0.0392888,Escherichia_virus_ChristineMuster:0.05285279):0.00267181,((Salmonella_phage_Pu29___major_tail_subunit_CDS___Salmonella_phage_Pu29___portal_protein_CDS___Salmonella_phage_LPST10___tail_length_tape_measure_protein_1_CDS___Salmonella_phage_Pu29___hypothetical_protein_CDS:0.03442259,Salmonella_phage_LPST10___neck_whiskers_protein_CDS___Salmonella_phage_LPST10___hypothetical_protein_CDS___Salmonella_phage_IME207___tape_measure_protein_CDS___Salmonella_phage_LPST10___hypothetical_protein_CDS:0.04608079):0.00883859,Salmonella_phage_STGO_35_1___tail_tube_protein_CDS___Salmonella_phage_STGO_35_1___capsid_protein_CDS___Salmonella_phage_SB28___tail_tape_measure_protein_CDS___Salmonella_phage_STGO_35_1___capsid_protein_CDS:0.04754538):0.01080616):0.00565356):0.00110463,((Escherichia_phage_HC6___fibritin_protein_CDS___Escherichia_phage_HC6___portal__connector__protein_CDS___Escherichia_phage_HC6___tail_tape_measure_CDS___Escherichia_phage_HC6___coat_protein_CDS:0.02379736,Salmonella_phage_ST1___major_tail_protein_CDS___Salmonella_phage_ST1___portal_protein_CDS___Salmonella_phage_ST1___smc_CDS___Salmonella_phage_ST1___prohead_serine_protease_CDS:0.03607687):0.01408859,((Escherichia_virus_SandraMuster:0.01504676,Escherichia_virus_SusanneMuster:0.0166756):0.00412702,Escherichia_virus_ClaudiaMuster:0.01975471):0.02519681):0.00517536):0.01431261,(Salmonella_phage_Akira___neck_whiskers_protein_CDS___Salmonella_phage_Akira___hypothetical_protein_CDS___Salmonella_phage_Akira___tail_tape_measure_protein_CDS___Salmonella_phage_Akira___hypothetical_protein_CDS:0.06490816,(Escherichia_phage_C1___neck_whiskers_protein_CDS___Escherichia_phage_C1___hypothetical_protein_CDS___Escherichia_phage_C1___putative_tail_protein_CDS___Escherichia_phage_C1___hypothetical_protein_CDS:0.04586541,'Shigella_phage_DS8___penicillin_binding_protein_C_terminus_family_protein_CDS___Shigella_phage_DS8___hypothetical_protein_CDS___Shigella_phage_DS8___RecF/RecN/SMC_N_terminal_domain_protein_CDS___Shigella_phage_DS8___hypothetical_protein_CDS':0.04488686):0.00507703):0.04253329):0.06990952,(((Salmonella_virus_KFS_SE2___hypothetical_protein_CDS___Salmonella_virus_KFS_SE2___hypothetical_protein_CDS___Salmonella_virus_KFS_SE2___hypothetical_protein_CDS___Salmonella_virus_KFS_SE2___hypothetical_protein_CDS:0.0498912,Salmonella_phage_Skate___tail_tube_protein_CDS___Salmonella_phage_Skate___portal_protein_CDS___Salmonella_phage_Pu29___tail_length_tape_measure_protein_1_CDS___Salmonella_phage_Skate___hypothetical_protein_CDS:0.04294155):0.00186373,Salmonella_phage_SB28___fibritin_protein_CDS___Salmonella_phage_SB28___portal__connector__protein_CDS___Salmonella_phage_Skate___tape_measure_protein_CDS___Salmonella_phage_SB28___coat_protein_CDS:0.06302404):0.00750099,(Escherichia_virus_TanjaMuster:0.04022745,Salmonella_virus_VSt472___neck_whiskers_protein_CDS___Salmonella_virus_VSt472___hypothetical_protein_CDS___Salmonella_virus_VSt472___tail_tape_measure_protein_CDS___Salmonella_virus_VSt472___hypothetical_protein_CDS:0.03794925):0.00873402):0.01341902):0.01341443,(Salmonella_phage_BS5___neck_whiskers_protein_CDS___Salmonella_phage_BS5___portal__connector__protein_CDS___Salmonella_phage_STGO_35_1___tail_tape_measure_CDS___Salmonella_phage_BS5___hypothetical_protein_CDS:0.0547427,Shigella_phage_Sf11_SMD_2017___gp24_CDS___Shigella_phage_Sf11_SMD_2017___hypothetical_protein_CDS___Shigella_phage_Sf11_SMD_2017___tail_tape_measure_protein_CDS___Shigella_phage_Sf11_SMD_2017___hypothetical_protein_CDS:0.05261742):0.03878513):0.25322862,Klebsiella_phage_YX3973___major_tail_subunit_CDS___Klebsiella_phage_YX3973___hypothetical_protein_CDS___Klebsiella_phage_YX3973___tail_length_tape_measure_protein_CDS___Klebsiella_phage_YX3973___hypothetical_protein_CDS:0.12419425,Vibrio_phage_pYD38_A___major_tail_subunit_CDS___Vibrio_phage_pYD38_A___hypothetical_protein_CDS___Vibrio_phage_pYD38_A___tail_length_tape_measure_protein_CDS___Vibrio_phage_pYD38_A___hypothetical_protein_CDS:0.10101591);
	tree bootstrap_10 = [&U] ((((((Salmonella_phage_ST1___major_tail_protein_CDS___Salmonella_phage_ST1___portal_protein_CDS___Salmonella_phage_ST1___smc_CDS___Salmonella_phage_ST1___prohead_serine_protease_CDS:0.03628985,Escherichia_phage_HC6___fibritin_protein_CDS___Escherichia_phage_HC6___portal__connector__protein_CDS___Escherichia_phage_HC6___tail_tape_measure_CDS___Escherichia_phage_HC6___coat_protein_CDS:0.02509944):0.01368258,((Escherichia_virus_SandraMuster:0.01687076,Escherichia_virus_SusanneMuster:0.02069674):0.00368253,Escherichia_virus_ClaudiaMuster:0.02001177):0.02548272):0.00327536,(((Salmonella_phage_IME207___neck_whiskers_protein_CDS___Salmonella_phage_IME207___hypothetical_protein_CDS___Salmonella_phage_BS5___tail_length_tape_measure_protein_1_CDS___Salmonella_phage_IME207___coat_protein_CDS:0.03353896,Escherichia_virus_ChristineMuster:0.04781059):0.00595199,((Salmonella_phage_Pu29___major_tail_subunit_CDS___Salmonella_phage_Pu29___portal_protein_CDS___Salmonella_phage_LPST10___tail_length_tape_measure_protein_1_CDS___Salmonella_phage_Pu29___hypothetical_protein_CDS:0.03747411,Salmonella_phage_LPST10___neck_whiskers_protein_CDS___Salmonella_phage_LPST10___hypothetical_protein_CDS___Salmonella_phage_IME207___tape_measure_protein_CDS___Salmonella_phage_LPST10___hypothetical_protein_CDS:0.03533389):0.00938796,Salmonella_phage_STGO_35_1___tail_tube_protein_CDS___Salmonella_phage_STGO_35_1___capsid_protein_CDS___Salmonella_phage_SB28___tail_tape_measure_protein_CDS___Salmonella_phage_STGO_35_1___capsid_protein_CDS:0.0483885):0.01434966):0.00621231,Salmonella_phage_Vi_II_E1___major_phage_tail_subunit_CDS___Salmonella_phage_Vi_II_E1___putative_portal_protein_CDS___Salmonella_phage_Vi_II_E1___putative_phage_tail_protein__tape_measure__CDS___Salmonella_phage_Vi_II_E1___hypothetical_phage_protein_CDS:0.05062494):0.00119994):0.01624814,(('Shigella_phage_DS8___penicillin_binding_protein_C_terminus_family_protein_CDS___Shigella_phage_DS8___hypothetical_protein_CDS___Shigella_phage_DS8___RecF/RecN/SMC_N_terminal_domain_protein_CDS___Shigella_phage_DS8___hypothetical_protein_CDS':0.04634908,Escherichia_phage_C1___neck_whiskers_protein_CDS___Escherichia_phage_C1___hypothetical_protein_CDS___Escherichia_phage_C1___putative_tail_protein_CDS___Escherichia_phage_C1___hypothetical_protein_CDS:0.04680098):0.00798934,Salmonella_phage_Akira___neck_whiskers_protein_CDS___Salmonella_phage_Akira___hypothetical_protein_CDS___Salmonella_phage_Akira___tail_tape_measure_protein_CDS___Salmonella_phage_Akira___hypothetical_protein_CDS:0.057974):0.03418172):0.0407375,((Salmonella_phage_BS5___neck_whiskers_protein_CDS___Salmonella_phage_BS5___portal__connector__protein_CDS___Salmonella_phage_STGO_35_1___tail_tape_measure_CDS___Salmonella_phage_BS5___hypothetical_protein_CDS:0.05697546,Shigella_phage_Sf11_SMD_2017___gp24_CDS___Shigella_phage_Sf11_SMD_2017___hypothetical_protein_CDS___Shigella_phage_Sf11_SMD_2017___tail_tape_measure_protein_CDS___Shigella_phage_Sf11_SMD_2017___hypothetical_protein_CDS:0.05199726):0.03190048,((Salmonella_virus_VSt472___neck_whiskers_protein_CDS___Salmonella_virus_VSt472___hypothetical_protein_CDS___Salmonella_virus_VSt472___tail_tape_measure_protein_CDS___Salmonella_virus_VSt472___hypothetical_protein_CDS:0.03908737,Escherichia_virus_TanjaMuster:0.03914976):0.0115359,(Salmonella_phage_SB28___fibritin_protein_CDS___Salmonella_phage_SB28___portal__connector__protein_CDS___Salmonella_phage_Skate___tape_measure_protein_CDS___Salmonella_phage_SB28___coat_protein_CDS:0.05544336,(Salmonella_phage_Skate___tail_tube_protein_CDS___Salmonella_phage_Skate___portal_protein_CDS___Salmonella_phage_Pu29___tail_length_tape_measure_protein_1_CDS___Salmonella_phage_Skate___hypothetical_protein_CDS:0.04370965,Salmonella_virus_KFS_SE2___hypothetical_protein_CDS___Salmonella_virus_KFS_SE2___hypothetical_protein_CDS___Salmonella_virus_KFS_SE2___hypothetical_protein_CDS___Salmonella_virus_KFS_SE2___hypothetical_protein_CDS:0.04774673):0.0050844):0.01216671):0.00474078):0.03783884):0.26281974,Vibrio_phage_pYD38_A___major_tail_subunit_CDS___Vibrio_phage_pYD38_A___hypothetical_protein_CDS___Vibrio_phage_pYD38_A___tail_length_tape_measure_protein_CDS___Vibrio_phage_pYD38_A___hypothetical_protein_CDS:0.09648137,Klebsiella_phage_YX3973___major_tail_subunit_CDS___Klebsiella_phage_YX3973___hypothetical_protein_CDS___Klebsiella_phage_YX3973___tail_length_tape_measure_protein_CDS___Klebsiella_phage_YX3973___hypothetical_protein_CDS:0.11750707);
	tree bootstrap_11 = [&U] ((((((Salmonella_phage_ST1___major_tail_protein_CDS___Salmonella_phage_ST1___portal_protein_CDS___Salmonella_phage_ST1___smc_CDS___Salmonella_phage_ST1___prohead_serine_protease_CDS:0.02978063,Escherichia_phage_HC6___fibritin_protein_CDS___Escherichia_phage_HC6___portal__connector__protein_CDS___Escherichia_phage_HC6___tail_tape_measure_CDS___Escherichia_phage_HC6___coat_protein_CDS:0.02367897):0.02115274,(((Escherichia_virus_ClaudiaMuster:0.01624655,Escherichia_virus_SusanneMuster:0.02183378):0.00460658,Escherichia_virus_SandraMuster:0.01951164):0.0289762,Salmonella_phage_Vi_II_E1___major_phage_tail_subunit_CDS___Salmonella_phage_Vi_II_E1___putative_portal_protein_CDS___Salmonella_phage_Vi_II_E1___putative_phage_tail_protein__tape_measure__CDS___Salmonella_phage_Vi_II_E1___hypothetical_phage_protein_CDS:0.05453934):0.00221318):0.00182835,(((Salmonella_phage_Pu29___major_tail_subunit_CDS___Salmonella_phage_Pu29___portal_protein_CDS___Salmonella_phage_LPST10___tail_length_tape_measure_protein_1_CDS___Salmonella_phage_Pu29___hypothetical_protein_CDS:0.0386968,Salmonella_phage_LPST10___neck_whiskers_protein_CDS___Salmonella_phage_LPST10___hypothetical_protein_CDS___Salmonella_phage_IME207___tape_measure_protein_CDS___Salmonella_phage_LPST10___hypothetical_protein_CDS:0.04564099):0.00773088,Salmonella_phage_STGO_35_1___tail_tube_protein_CDS___Salmonella_phage_STGO_35_1___capsid_protein_CDS___Salmonella_phage_SB28___tail_tape_measure_protein_CDS___Salmonella_phage_STGO_35_1___capsid_protein_CDS:0.04733364):0.01598623,(Salmonella_phage_IME207___neck_whiskers_protein_CDS___Salmonella_phage_IME207___hypothetical_protein_CDS___Salmonella_phage_BS5___tail_length_tape_measure_protein_1_CDS___Salmonella_phage_IME207___coat_protein_CDS:0.04016245,Escherichia_virus_ChristineMuster:0.04695751):0.00770112):0.00565097):0.01343698,(('Shigella_phage_DS8___penicillin_binding_protein_C_terminus_family_protein_CDS___Shigella_phage_DS8___hypothetical_protein_CDS___Shigella_phage_DS8___RecF/RecN/SMC_N_terminal_domain_protein_CDS___Shigella_phage_DS8___hypothetical_protein_CDS':0.05643735,Escherichia_phage_C1___neck_whiskers_protein_CDS___Escherichia_phage_C1___hypothetical_protein_CDS___Escherichia_phage_C1___putative_tail_protein_CDS___Escherichia_phage_C1___hypothetical_protein_CDS:0.04426702):0.00470715,Salmonella_phage_Akira___neck_whiskers_protein_CDS___Salmonella_phage_Akira___hypothetical_protein_CDS___Salmonella_phage_Akira___tail_tape_measure_protein_CDS___Salmonella_phage_Akira___hypothetical_protein_CDS:0.0722607):0.02966155):0.05124297,((Shigella_phage_Sf11_SMD_2017___gp24_CDS___Shigella_phage_Sf11_SMD_2017___hypothetical_protein_CDS___Shigella_phage_Sf11_SMD_2017___tail_tape_measure_protein_CDS___Shigella_phage_Sf11_SMD_2017___hypothetical_protein_CDS:0.05105997,Salmonella_phage_BS5___neck_whiskers_protein_CDS___Salmonella_phage_BS5___portal__connector__protein_CDS___Salmonella_phage_STGO_35_1___tail_tape_measure_CDS___Salmonella_phage_BS5___hypothetical_protein_CDS:0.05611608):0.03303247,(((Salmonella_phage_Skate___tail_tube_protein_CDS___Salmonella_phage_Skate___portal_protein_CDS___Salmonella_phage_Pu29___tail_length_tape_measure_protein_1_CDS___Salmonella_phage_Skate___hypothetical_protein_CDS:0.04169686,Salmonella_virus_KFS_SE2___hypothetical_protein_CDS___Salmonella_virus_KFS_SE2___hypothetical_protein_CDS___Salmonella_virus_KFS_SE2___hypothetical_protein_CDS___Salmonella_virus_KFS_SE2___hypothetical_protein_CDS:0.05187003):0.00439225,Salmonella_phage_SB28___fibritin_protein_CDS___Salmonella_phage_SB28___portal__connector__protein_CDS___Salmonella_phage_Skate___tape_measure_protein_CDS___Salmonella_phage_SB28___coat_protein_CDS:0.05638982):0.01063742,(Escherichia_virus_TanjaMuster:0.04067392,Salmonella_virus_VSt472___neck_whiskers_protein_CDS___Salmonella_virus_VSt472___hypothetical_protein_CDS___Salmonella_virus_VSt472___tail_tape_measure_protein_CDS___Salmonella_virus_VSt472___hypothetical_protein_CDS:0.04241211):0.00828617):0.00472334):0.03669534):0.24879665,Vibrio_phage_pYD38_A___major_tail_subunit_CDS___Vibrio_phage_pYD38_A___hypothetical_protein_CDS___Vibrio_phage_pYD38_A___tail_length_tape_measure_protein_CDS___Vibrio_phage_pYD38_A___hypothetical_protein_CDS:0.10658764,Klebsiella_phage_YX3973___major_tail_subunit_CDS___Klebsiella_phage_YX3973___hypothetical_protein_CDS___Klebsiella_phage_YX3973___tail_length_tape_measure_protein_CDS___Klebsiella_phage_YX3973___hypothetical_protein_CDS:0.11865463);
	tree bootstrap_12 = [&U] (((((Salmonella_phage_Vi_II_E1___major_phage_tail_subunit_CDS___Salmonella_phage_Vi_II_E1___putative_portal_protein_CDS___Salmonella_phage_Vi_II_E1___putative_phage_tail_protein__tape_measure__CDS___Salmonella_phage_Vi_II_E1___hypothetical_phage_protein_CDS:0.04534447,((Escherichia_phage_HC6___fibritin_protein_CDS___Escherichia_phage_HC6___portal__connector__protein_CDS___Escherichia_phage_HC6___tail_tape_measure_CDS___Escherichia_phage_HC6___coat_protein_CDS:0.02238769,Salmonella_phage_ST1___major_tail_protein_CDS___Salmonella_phage_ST1___portal_protein_CDS___Salmonella_phage_ST1___smc_CDS___Salmonella_phage_ST1___prohead_serine_protease_CDS:0.0327934):0.01523287,(Escherichia_virus_ClaudiaMuster:0.01616008,(Escherichia_virus_SandraMuster:0.01637963,Escherichia_virus_SusanneMuster:0.0169858):0.00355299):0.02597237):0.00198498):0.00244489,(((Salmonella_phage_Pu29___major_tail_subunit_CDS___Salmonella_phage_Pu29___portal_protein_CDS___Salmonella_phage_LPST10___tail_length_tape_measure_protein_1_CDS___Salmonella_phage_Pu29___hypothetical_protein_CDS:0.03645514,Salmonella_phage_LPST10___neck_whiskers_protein_CDS___Salmonella_phage_LPST10___hypothetical_protein_CDS___Salmonella_phage_IME207___tape_measure_protein_CDS___Salmonella_phage_LPST10___hypothetical_protein_CDS:0.03862329):0.00921791,Salmonella_phage_STGO_35_1___tail_tube_protein_CDS___Salmonella_phage_STGO_35_1___capsid_protein_CDS___Salmonella_phage_SB28___tail_tape_measure_protein_CDS___Salmonella_phage_STGO_35_1___capsid_protein_CDS:0.04453431):0.0116934,(Escherichia_virus_ChristineMuster:0.04688354,Salmonella_phage_IME207___neck_whiskers_protein_CDS___Salmonella_phage_IME207___hypothetical_protein_CDS___Salmonella_phage_BS5___tail_length_tape_measure_protein_1_CDS___Salmonella_phage_IME207___coat_protein_CDS:0.03429016):0.00697683):0.0082669):0.01584971,((Escherichia_phage_C1___neck_whiskers_protein_CDS___Escherichia_phage_C1___hypothetical_protein_CDS___Escherichia_phage_C1___putative_tail_protein_CDS___Escherichia_phage_C1___hypothetical_protein_CDS:0.04285443,'Shigella_phage_DS8___penicillin_binding_protein_C_terminus_family_protein_CDS___Shigella_phage_DS8___hypothetical_protein_CDS___Shigella_phage_DS8___RecF/RecN/SMC_N_terminal_domain_protein_CDS___Shigella_phage_DS8___hypothetical_protein_CDS':0.04519626):0.00552341,Salmonella_phage_Akira___neck_whiskers_protein_CDS___Salmonella_phage_Akira___hypothetical_protein_CDS___Salmonella_phage_Akira___tail_tape_measure_protein_CDS___Salmonella_phage_Akira___hypothetical_protein_CDS:0.0584302):0.03647388):0.0433015,(((Salmonella_virus_VSt472___neck_whiskers_protein_CDS___Salmonella_virus_VSt472___hypothetical_protein_CDS___Salmonella_virus_VSt472___tail_tape_measure_protein_CDS___Salmonella_virus_VSt472___hypothetical_protein_CDS:0.041816,Escherichia_virus_TanjaMuster:0.04159286):0.00780647,(Salmonella_phage_SB28___fibritin_protein_CDS___Salmonella_phage_SB28___portal__connector__protein_CDS___Salmonella_phage_Skate___tape_measure_protein_CDS___Salmonella_phage_SB28___coat_protein_CDS:0.05502624,(Salmonella_virus_KFS_SE2___hypothetical_protein_CDS___Salmonella_virus_KFS_SE2___hypothetical_protein_CDS___Salmonella_virus_KFS_SE2___hypothetical_protein_CDS___Salmonella_virus_KFS_SE2___hypothetical_protein_CDS:0.0446092,Salmonella_phage_Skate___tail_tube_protein_CDS___Salmonella_phage_Skate___portal_protein_CDS___Salmonella_phage_Pu29___tail_length_tape_measure_protein_1_CDS___Salmonella_phage_Skate___hypothetical_protein_CDS:0.04259501):0.00708497):0.00743048):0.00689854,(Shigella_phage_Sf11_SMD_2017___gp24_CDS___Shigella_phage_Sf11_SMD_2017___hypothetical_protein_CDS___Shigella_phage_Sf11_SMD_2017___tail_tape_measure_protein_CDS___Shigella_phage_Sf11_SMD_2017___hypothetical_protein_CDS:0.05244088,Salmonella_phage_BS5___neck_whiskers_protein_CDS___Salmonella_phage_BS5___portal__connector__protein_CDS___Salmonella_phage_STGO_35_1___tail_tape_measure_CDS___Salmonella_phage_BS5___hypothetical_protein_CDS:0.05567132):0.03794228):0.03880391):0.28162,Klebsiella_phage_YX3973___major_tail_subunit_CDS___Klebsiella_phage_YX3973___hypothetical_protein_CDS___Klebsiella_phage_YX3973___tail_length_tape_measure_protein_CDS___Klebsiella_phage_YX3973___hypothetical_protein_CDS:0.11829549,Vibrio_phage_pYD38_A___major_tail_subunit_CDS___Vibrio_phage_pYD38_A___hypothetical_protein_CDS___Vibrio_phage_pYD38_A___tail_length_tape_measure_protein_CDS___Vibrio_phage_pYD38_A___hypothetical_protein_CDS:0.11038377);
	tree bootstrap_13 = [&U] (((((Salmonella_phage_Vi_II_E1___major_phage_tail_subunit_CDS___Salmonella_phage_Vi_II_E1___putative_portal_protein_CDS___Salmonella_phage_Vi_II_E1___putative_phage_tail_protein__tape_measure__CDS___Salmonella_phage_Vi_II_E1___hypothetical_phage_protein_CDS:0.05110547,(((Escherichia_virus_SandraMuster:0.01731522,Escherichia_virus_SusanneMuster:0.02345187):0.00464886,Escherichia_virus_ClaudiaMuster:0.02185448):0.02616901,(Escherichia_phage_HC6___fibritin_protein_CDS___Escherichia_phage_HC6___portal__connector__protein_CDS___Escherichia_phage_HC6___tail_tape_measure_CDS___Escherichia_phage_HC6___coat_protein_CDS:0.02649642,Salmonella_phage_ST1___major_tail_protein_CDS___Salmonella_phage_ST1___portal_protein_CDS___Salmonella_phage_ST1___smc_CDS___Salmonella_phage_ST1___prohead_serine_protease_CDS:0.03251675):0.01708067):0.00420674):0.00230681,((Salmonella_phage_STGO_35_1___tail_tube_protein_CDS___Salmonella_phage_STGO_35_1___capsid_protein_CDS___Salmonella_phage_SB28___tail_tape_measure_protein_CDS___Salmonella_phage_STGO_35_1___capsid_protein_CDS:0.04800179,(Salmonella_phage_Pu29___major_tail_subunit_CDS___Salmonella_phage_Pu29___portal_protein_CDS___Salmonella_phage_LPST10___tail_length_tape_measure_protein_1_CDS___Salmonella_phage_Pu29___hypothetical_protein_CDS:0.03974758,Salmonella_phage_LPST10___neck_whiskers_protein_CDS___Salmonella_phage_LPST10___hypothetical_protein_CDS___Salmonella_phage_IME207___tape_measure_protein_CDS___Salmonella_phage_LPST10___hypothetical_protein_CDS:0.04071299):0.01078317):0.01722505,(Salmonella_phage_IME207___neck_whiskers_protein_CDS___Salmonella_phage_IME207___hypothetical_protein_CDS___Salmonella_phage_BS5___tail_length_tape_measure_protein_1_CDS___Salmonella_phage_IME207___coat_protein_CDS:0.03776652,Escherichia_virus_ChristineMuster:0.04766285):0.0060906):0.00644214):0.01569145,(Salmonella_phage_Akira___neck_whiskers_protein_CDS___Salmonella_phage_Akira___hypothetical_protein_CDS___Salmonella_phage_Akira___tail_tape_measure_protein_CDS___Salmonella_phage_Akira___hypothetical_protein_CDS:0.07115368,('Shigella_phage_DS8___penicillin_binding_protein_C_terminus_family_protein_CDS___Shigella_phage_DS8___hypothetical_protein_CDS___Shigella_phage_DS8___RecF/RecN/SMC_N_terminal_domain_protein_CDS___Shigella_phage_DS8___hypothetical_protein_CDS':0.05123959,Escherichia_phage_C1___neck_whiskers_protein_CDS___Escherichia_phage_C1___hypothetical_protein_CDS___Escherichia_phage_C1___putative_tail_protein_CDS___Escherichia_phage_C1___hypothetical_protein_CDS:0.04760332):0.00732079):0.03124222):0.04722599,((Shigella_phage_Sf11_SMD_2017___gp24_CDS___Shigella_phage_Sf11_SMD_2017___hypothetical_protein_CDS___Shigella_phage_Sf11_SMD_2017___tail_tape_measure_protein_CDS___Shigella_phage_Sf11_SMD_2017___hypothetical_protein_CDS:0.06362103,Salmonella_phage_BS5___neck_whiskers_protein_CDS___Salmonella_phage_BS5___portal__connector__protein_CDS___Salmonella_phage_STGO_35_1___tail_tape_measure_CDS___Salmonella_phage_BS5___hypothetical_protein_CDS:0.0588144):0.03115072,((Salmonella_virus_VSt472___neck_whiskers_protein_CDS___Salmonella_virus_VSt472___hypothetical_protein_CDS___Salmonella_virus_VSt472___tail_tape_measure_protein_CDS___Salmonella_virus_VSt472___hypothetical_protein_CDS:0.04394693,Escherichia_virus_TanjaMuster:0.04285343):0.00956876,(Salmonella_virus_KFS_SE2___hypothetical_protein_CDS___Salmonella_virus_KFS_SE2___hypothetical_protein_CDS___Salmonella_virus_KFS_SE2___hypothetical_protein_CDS___Salmonella_virus_KFS_SE2___hypothetical_protein_CDS:0.05477824,(Salmonella_phage_SB28___fibritin_protein_CDS___Salmonella_phage_SB28___portal__connector__protein_CDS___Salmonella_phage_Skate___tape_measure_protein_CDS___Salmonella_phage_SB28___coat_protein_CDS:0.05730891,Salmonella_phage_Skate___tail_tube_protein_CDS___Salmonella_phage_Skate___portal_protein_CDS___Salmonella_phage_Pu29___tail_length_tape_measure_protein_1_CDS___Salmonella_phage_Skate___hypothetical_protein_CDS:0.04871652):0.00236773):0.0151272):0.00332526):0.04230167):0.27420571,Vibrio_phage_pYD38_A___major_tail_subunit_CDS___Vibrio_phage_pYD38_A___hypothetical_protein_CDS___Vibrio_phage_pYD38_A___tail_length_tape_measure_protein_CDS___Vibrio_phage_pYD38_A___hypothetical_protein_CDS:0.11813465,Klebsiella_phage_YX3973___major_tail_subunit_CDS___Klebsiella_phage_YX3973___hypothetical_protein_CDS___Klebsiella_phage_YX3973___tail_length_tape_measure_protein_CDS___Klebsiella_phage_YX3973___hypothetical_protein_CDS:0.12149724);
	tree bootstrap_14 = [&U] ((((((Salmonella_phage_Vi_II_E1___major_phage_tail_subunit_CDS___Salmonella_phage_Vi_II_E1___putative_portal_protein_CDS___Salmonella_phage_Vi_II_E1___putative_phage_tail_protein__tape_measure__CDS___Salmonella_phage_Vi_II_E1___hypothetical_phage_protein_CDS:0.05049296,(Escherichia_virus_ClaudiaMuster:0.01984345,(Escherichia_virus_SandraMuster:0.01409833,Escherichia_virus_SusanneMuster:0.01949683):0.00597895):0.02057083):0.0024535,(Escherichia_phage_HC6___fibritin_protein_CDS___Escherichia_phage_HC6___portal__connector__protein_CDS___Escherichia_phage_HC6___tail_tape_measure_CDS___Escherichia_phage_HC6___coat_protein_CDS:0.02194528,Salmonella_phage_ST1___major_tail_protein_CDS___Salmonella_phage_ST1___portal_protein_CDS___Salmonella_phage_ST1___smc_CDS___Salmonella_phage_ST1___prohead_serine_protease_CDS:0.03034159):0.01724597):0.00520775,((Salmonella_phage_IME207___neck_whiskers_protein_CDS___Salmonella_phage_IME207___hypothetical_protein_CDS___Salmonella_phage_BS5___tail_length_tape_measure_protein_1_CDS___Salmonella_phage_IME207___coat_protein_CDS:0.03336084,Escherichia_virus_ChristineMuster:0.04391638):0.0107695,(Salmonella_phage_STGO_35_1___tail_tube_protein_CDS___Salmonella_phage_STGO_35_1___capsid_protein_CDS___Salmonella_phage_SB28___tail_tape_measure_protein_CDS___Salmonella_phage_STGO_35_1___capsid_protein_CDS:0.04036434,(Salmonella_phage_LPST10___neck_whiskers_protein_CDS___Salmonella_phage_LPST10___hypothetical_protein_CDS___Salmonella_phage_IME207___tape_measure_protein_CDS___Salmonella_phage_LPST10___hypothetical_protein_CDS:0.0376243,Salmonella_phage_Pu29___major_tail_subunit_CDS___Salmonella_phage_Pu29___portal_protein_CDS___Salmonella_phage_LPST10___tail_length_tape_measure_protein_1_CDS___Salmonella_phage_Pu29___hypothetical_protein_CDS:0.03593741):0.01284216):0.012401):0.00515378):0.01275523,(Salmonella_phage_Akira___neck_whiskers_protein_CDS___Salmonella_phage_Akira___hypothetical_protein_CDS___Salmonella_phage_Akira___tail_tape_measure_protein_CDS___Salmonella_phage_Akira___hypothetical_protein_CDS:0.06496045,('Shigella_phage_DS8___penicillin_binding_protein_C_terminus_family_protein_CDS___Shigella_phage_DS8___hypothetical_protein_CDS___Shigella_phage_DS8___RecF/RecN/SMC_N_terminal_domain_protein_CDS___Shigella_phage_DS8___hypothetical_protein_CDS':0.04702957,Escherichia_phage_C1___neck_whiskers_protein_CDS___Escherichia_phage_C1___hypothetical_protein_CDS___Escherichia_phage_C1___putative_tail_protein_CDS___Escherichia_phage_C1___hypothetical_protein_CDS:0.04438219):0.0102523):0.02523656):0.04967739,((((Salmonella_virus_KFS_SE2___hypothetical_protein_CDS___Salmonella_virus_KFS_SE2___hypothetical_protein_CDS___Salmonella_virus_KFS_SE2___hypothetical_protein_CDS___Salmonella_virus_KFS_SE2___hypothetical_protein_CDS:0.0477191,Salmonella_phage_Skate___tail_tube_protein_CDS___Salmonella_phage_Skate___portal_protein_CDS___Salmonella_phage_Pu29___tail_length_tape_measure_protein_1_CDS___Salmonella_phage_Skate___hypothetical_protein_CDS:0.04077561):0.00909088,Salmonella_phage_SB28___fibritin_protein_CDS___Salmonella_phage_SB28___portal__connector__protein_CDS___Salmonella_phage_Skate___tape_measure_protein_CDS___Salmonella_phage_SB28___coat_protein_CDS:0.06129862):0.00563136,(Salmonella_virus_VSt472___neck_whiskers_protein_CDS___Salmonella_virus_VSt472___hypothetical_protein_CDS___Salmonella_virus_VSt472___tail_tape_measure_protein_CDS___Salmonella_virus_VSt472___hypothetical_protein_CDS:0.04149012,Escherichia_virus_TanjaMuster:0.04177472):0.00792839):0.00622471,(Shigella_phage_Sf11_SMD_2017___gp24_CDS___Shigella_phage_Sf11_SMD_2017___hypothetical_protein_CDS___Shigella_phage_Sf11_SMD_2017___tail_tape_measure_protein_CDS___Shigella_phage_Sf11_SMD_2017___hypothetical_protein_CDS:0.05176403,Salmonella_phage_BS5___neck_whiskers_protein_CDS___Salmonella_phage_BS5___portal__connector__protein_CDS___Salmonella_phage_STGO_35_1___tail_tape_measure_CDS___Salmonella_phage_BS5___hypothetical_protein_CDS:0.05879621):0.02945842):0.03435151):0.25275302,Vibrio_phage_pYD38_A___major_tail_subunit_CDS___Vibrio_phage_pYD38_A___hypothetical_protein_CDS___Vibrio_phage_pYD38_A___tail_length_tape_measure_protein_CDS___Vibrio_phage_pYD38_A___hypothetical_protein_CDS:0.11174617,Klebsiella_phage_YX3973___major_tail_subunit_CDS___Klebsiella_phage_YX3973___hypothetical_protein_CDS___Klebsiella_phage_YX3973___tail_length_tape_measure_protein_CDS___Klebsiella_phage_YX3973___hypothetical_protein_CDS:0.11381978);
	tree bootstrap_15 = [&U] (((((((Salmonella_phage_Pu29___major_tail_subunit_CDS___Salmonella_phage_Pu29___portal_protein_CDS___Salmonella_phage_LPST10___tail_length_tape_measure_protein_1_CDS___Salmonella_phage_Pu29___hypothetical_protein_CDS:0.03780117,Salmonella_phage_LPST10___neck_whiskers_protein_CDS___Salmonella_phage_LPST10___hypothetical_protein_CDS___Salmonella_phage_IME207___tape_measure_protein_CDS___Salmonella_phage_LPST10___hypothetical_protein_CDS:0.04296343):0.00902289,Salmonella_phage_STGO_35_1___tail_tube_protein_CDS___Salmonella_phage_STGO_35_1___capsid_protein_CDS___Salmonella_phage_SB28___tail_tape_measure_protein_CDS___Salmonella_phage_STGO_35_1___capsid_protein_CDS:0.04461567):0.01847401,(Escherichia_virus_ChristineMuster:0.0528454,Salmonella_phage_IME207___neck_whiskers_protein_CDS___Salmonella_phage_IME207___hypothetical_protein_CDS___Salmonella_phage_BS5___tail_length_tape_measure_protein_1_CDS___Salmonella_phage_IME207___coat_protein_CDS:0.04484285):0.0039792):0.00792699,((((Escherichia_virus_SusanneMuster:0.02134851,Escherichia_virus_SandraMuster:0.01920209):0.00383845,Escherichia_virus_ClaudiaMuster:0.01969667):0.02780694,(Escherichia_phage_HC6___fibritin_protein_CDS___Escherichia_phage_HC6___portal__connector__protein_CDS___Escherichia_phage_HC6___tail_tape_measure_CDS___Escherichia_phage_HC6___coat_protein_CDS:0.02411069,Salmonella_phage_ST1___major_tail_protein_CDS___Salmonella_phage_ST1___portal_protein_CDS___Salmonella_phage_ST1___smc_CDS___Salmonella_phage_ST1___prohead_serine_protease_CDS:0.02964891):0.01715072):0.00400134,Salmonella_phage_Vi_II_E1___major_phage_tail_subunit_CDS___Salmonella_phage_Vi_II_E1___putative_portal_protein_CDS___Salmonella_phage_Vi_II_E1___putative_phage_tail_protein__tape_measure__CDS___Salmonella_phage_Vi_II_E1___hypothetical_phage_protein_CDS:0.05155142):0.00125949):0.01376803,((Escherichia_phage_C1___neck_whiskers_protein_CDS___Escherichia_phage_C1___hypothetical_protein_CDS___Escherichia_phage_C1___putative_tail_protein_CDS___Escherichia_phage_C1___hypothetical_protein_CDS:0.04056598,'Shigella_phage_DS8___penicillin_binding_protein_C_terminus_family_protein_CDS___Shigella_phage_DS8___hypothetical_protein_CDS___Shigella_phage_DS8___RecF/RecN/SMC_N_terminal_domain_protein_CDS___Shigella_phage_DS8___hypothetical_protein_CDS':0.04906059):0.00896925,Salmonella_phage_Akira___neck_whiskers_protein_CDS___Salmonella_phage_Akira___hypothetical_protein_CDS___Salmonella_phage_Akira___tail_tape_measure_protein_CDS___Salmonella_phage_Akira___hypothetical_protein_CDS:0.06632737):0.03531306):0.04765675,((((Salmonella_phage_Skate___tail_tube_protein_CDS___Salmonella_phage_Skate___portal_protein_CDS___Salmonella_phage_Pu29___tail_length_tape_measure_protein_1_CDS___Salmonella_phage_Skate___hypothetical_protein_CDS:0.04634388,Salmonella_virus_KFS_SE2___hypothetical_protein_CDS___Salmonella_virus_KFS_SE2___hypothetical_protein_CDS___Salmonella_virus_KFS_SE2___hypothetical_protein_CDS___Salmonella_virus_KFS_SE2___hypothetical_protein_CDS:0.04757569):0.00323317,Salmonella_phage_SB28___fibritin_protein_CDS___Salmonella_phage_SB28___portal__connector__protein_CDS___Salmonella_phage_Skate___tape_measure_protein_CDS___Salmonella_phage_SB28___coat_protein_CDS:0.06008536):0.01079311,(Escherichia_virus_TanjaMuster:0.04287187,Salmonella_virus_VSt472___neck_whiskers_protein_CDS___Salmonella_virus_VSt472___hypothetical_protein_CDS___Salmonella_virus_VSt472___tail_tape_measure_protein_CDS___Salmonella_virus_VSt472___hypothetical_protein_CDS:0.04687925):0.00680917):0.00435011,(Salmonella_phage_BS5___neck_whiskers_protein_CDS___Salmonella_phage_BS5___portal__connector__protein_CDS___Salmonella_phage_STGO_35_1___tail_tape_measure_CDS___Salmonella_phage_BS5___hypothetical_protein_CDS:0.05845367,Shigella_phage_Sf11_SMD_2017___gp24_CDS___Shigella_phage_Sf11_SMD_2017___hypothetical_protein_CDS___Shigella_phage_Sf11_SMD_2017___tail_tape_measure_protein_CDS___Shigella_phage_Sf11_SMD_2017___hypothetical_protein_CDS:0.05416011):0.03811154):0.04388746):0.27720886,Klebsiella_phage_YX3973___major_tail_subunit_CDS___Klebsiella_phage_YX3973___hypothetical_protein_CDS___Klebsiella_phage_YX3973___tail_length_tape_measure_protein_CDS___Klebsiella_phage_YX3973___hypothetical_protein_CDS:0.12478859,Vibrio_phage_pYD38_A___major_tail_subunit_CDS___Vibrio_phage_pYD38_A___hypothetical_protein_CDS___Vibrio_phage_pYD38_A___tail_length_tape_measure_protein_CDS___Vibrio_phage_pYD38_A___hypothetical_protein_CDS:0.11106668);
	tree bootstrap_16 = [&U] ((((((((Escherichia_phage_HC6___fibritin_protein_CDS___Escherichia_phage_HC6___portal__connector__protein_CDS___Escherichia_phage_HC6___tail_tape_measure_CDS___Escherichia_phage_HC6___coat_protein_CDS:0.02185886,Salmonella_phage_ST1___major_tail_protein_CDS___Salmonella_phage_ST1___portal_protein_CDS___Salmonella_phage_ST1___smc_CDS___Salmonella_phage_ST1___prohead_serine_protease_CDS:0.03122659):0.01422714,Salmonella_phage_Vi_II_E1___major_phage_tail_subunit_CDS___Salmonella_phage_Vi_II_E1___putative_portal_protein_CDS___Salmonella_phage_Vi_II_E1___putative_phage_tail_protein__tape_measure__CDS___Salmonella_phage_Vi_II_E1___hypothetical_phage_protein_CDS:0.05685075):0.00206462,((Escherichia_virus_ClaudiaMuster:0.01591774,Escherichia_virus_SusanneMuster:0.02108629):0.00346965,Escherichia_virus_SandraMuster:0.01879199):0.02745728):0.00382543,((Salmonella_phage_IME207___neck_whiskers_protein_CDS___Salmonella_phage_IME207___hypothetical_protein_CDS___Salmonella_phage_BS5___tail_length_tape_measure_protein_1_CDS___Salmonella_phage_IME207___coat_protein_CDS:0.03781849,Escherichia_virus_ChristineMuster:0.0475911):0.00492178,((Salmonella_phage_Pu29___major_tail_subunit_CDS___Salmonella_phage_Pu29___portal_protein_CDS___Salmonella_phage_LPST10___tail_length_tape_measure_protein_1_CDS___Salmonella_phage_Pu29___hypothetical_protein_CDS:0.03868801,Salmonella_phage_LPST10___neck_whiskers_protein_CDS___Salmonella_phage_LPST10___hypothetical_protein_CDS___Salmonella_phage_IME207___tape_measure_protein_CDS___Salmonella_phage_LPST10___hypothetical_protein_CDS:0.03812795):0.00973013,Salmonella_phage_STGO_35_1___tail_tube_protein_CDS___Salmonella_phage_STGO_35_1___capsid_protein_CDS___Salmonella_phage_SB28___tail_tape_measure_protein_CDS___Salmonella_phage_STGO_35_1___capsid_protein_CDS:0.04600649):0.01552838):0.00449123):0.01324192,((Escherichia_phage_C1___neck_whiskers_protein_CDS___Escherichia_phage_C1___hypothetical_protein_CDS___Escherichia_phage_C1___putative_tail_protein_CDS___Escherichia_phage_C1___hypothetical_protein_CDS:0.05076563,'Shigella_phage_DS8___penicillin_binding_protein_C_terminus_family_protein_CDS___Shigella_phage_DS8___hypothetical_protein_CDS___Shigella_phage_DS8___RecF/RecN/SMC_N_terminal_domain_protein_CDS___Shigella_phage_DS8___hypothetical_protein_CDS':0.04843193):0.00233371,Salmonella_phage_Akira___neck_whiskers_protein_CDS___Salmonella_phage_Akira___hypothetical_protein_CDS___Salmonella_phage_Akira___tail_tape_measure_protein_CDS___Salmonella_phage_Akira___hypothetical_protein_CDS:0.06388241):0.04329166):0.07718861,(((Salmonella_phage_Skate___tail_tube_protein_CDS___Salmonella_phage_Skate___portal_protein_CDS___Salmonella_phage_Pu29___tail_length_tape_measure_protein_1_CDS___Salmonella_phage_Skate___hypothetical_protein_CDS:0.04076055,Salmonella_virus_KFS_SE2___hypothetical_protein_CDS___Salmonella_virus_KFS_SE2___hypothetical_protein_CDS___Salmonella_virus_KFS_SE2___hypothetical_protein_CDS___Salmonella_virus_KFS_SE2___hypothetical_protein_CDS:0.05273711):0.00195347,Salmonella_phage_SB28___fibritin_protein_CDS___Salmonella_phage_SB28___portal__connector__protein_CDS___Salmonella_phage_Skate___tape_measure_protein_CDS___Salmonella_phage_SB28___coat_protein_CDS:0.06565235):0.01186973,(Salmonella_virus_VSt472___neck_whiskers_protein_CDS___Salmonella_virus_VSt472___hypothetical_protein_CDS___Salmonella_virus_VSt472___tail_tape_measure_protein_CDS___Salmonella_virus_VSt472___hypothetical_protein_CDS:0.04167386,Escherichia_virus_TanjaMuster:0.04406021):0.00523567):0.01220002):0.01378357,(Salmonella_phage_BS5___neck_whiskers_protein_CDS___Salmonella_phage_BS5___portal__connector__protein_CDS___Salmonella_phage_STGO_35_1___tail_tape_measure_CDS___Salmonella_phage_BS5___hypothetical_protein_CDS:0.05497723,Shigella_phage_Sf11_SMD_2017___gp24_CDS___Shigella_phage_Sf11_SMD_2017___hypothetical_protein_CDS___Shigella_phage_Sf11_SMD_2017___tail_tape_measure_protein_CDS___Shigella_phage_Sf11_SMD_2017___hypothetical_protein_CDS:0.05936869):0.03981529):0.2482996,Vibrio_phage_pYD38_A___major_tail_subunit_CDS___Vibrio_phage_pYD38_A___hypothetical_protein_CDS___Vibrio_phage_pYD38_A___tail_length_tape_measure_protein_CDS___Vibrio_phage_pYD38_A___hypothetical_protein_CDS:0.11661765,Klebsiella_phage_YX3973___major_tail_subunit_CDS___Klebsiella_phage_YX3973___hypothetical_protein_CDS___Klebsiella_phage_YX3973___tail_length_tape_measure_protein_CDS___Klebsiella_phage_YX3973___hypothetical_protein_CDS:0.1158969);
	tree bootstrap_17 = [&U] (((((Salmonella_phage_Vi_II_E1___major_phage_tail_subunit_CDS___Salmonella_phage_Vi_II_E1___putative_portal_protein_CDS___Salmonella_phage_Vi_II_E1___putative_phage_tail_protein__tape_measure__CDS___Salmonella_phage_Vi_II_E1___hypothetical_phage_protein_CDS:0.05936151,(((Salmonella_phage_Pu29___major_tail_subunit_CDS___Salmonella_phage_Pu29___portal_protein_CDS___Salmonella_phage_LPST10___tail_length_tape_measure_protein_1_CDS___Salmonella_phage_Pu29___hypothetical_protein_CDS:0.0374557,Salmonella_phage_LPST10___neck_whiskers_protein_CDS___Salmonella_phage_LPST10___hypothetical_protein_CDS___Salmonella_phage_IME207___tape_measure_protein_CDS___Salmonella_phage_LPST10___hypothetical_protein_CDS:0.04034336):0.01065835,Salmonella_phage_STGO_35_1___tail_tube_protein_CDS___Salmonella_phage_STGO_35_1___capsid_protein_CDS___Salmonella_phage_SB28___tail_tape_measure_protein_CDS___Salmonella_phage_STGO_35_1___capsid_protein_CDS:0.04657074):0.01315689,(Salmonella_phage_IME207___neck_whiskers_protein_CDS___Salmonella_phage_IME207___hypothetical_protein_CDS___Salmonella_phage_BS5___tail_length_tape_measure_protein_1_CDS___Salmonella_phage_IME207___coat_protein_CDS:0.04444507,Escherichia_virus_ChristineMuster:0.0519321):0.00418077):0.0055931):0.00251358,(((Escherichia_virus_SusanneMuster:0.02262559,Escherichia_virus_SandraMuster:0.01379754):0.00538758,Escherichia_virus_ClaudiaMuster:0.01899103):0.02538697,(Salmonella_phage_ST1___major_tail_protein_CDS___Salmonella_phage_ST1___portal_protein_CDS___Salmonella_phage_ST1___smc_CDS___Salmonella_phage_ST1___prohead_serine_protease_CDS:0.02916426,Escherichia_phage_HC6___fibritin_protein_CDS___Escherichia_phage_HC6___portal__connector__protein_CDS___Escherichia_phage_HC6___tail_tape_measure_CDS___Escherichia_phage_HC6___coat_protein_CDS:0.02417278):0.01813818):0.00327115):0.01738531,(('Shigella_phage_DS8___penicillin_binding_protein_C_terminus_family_protein_CDS___Shigella_phage_DS8___hypothetical_protein_CDS___Shigella_phage_DS8___RecF/RecN/SMC_N_terminal_domain_protein_CDS___Shigella_phage_DS8___hypothetical_protein_CDS':0.04664196,Escherichia_phage_C1___neck_whiskers_protein_CDS___Escherichia_phage_C1___hypothetical_protein_CDS___Escherichia_phage_C1___putative_tail_protein_CDS___Escherichia_phage_C1___hypothetical_protein_CDS:0.04581181):0.00715228,Salmonella_phage_Akira___neck_whiskers_protein_CDS___Salmonella_phage_Akira___hypothetical_protein_CDS___Salmonella_phage_Akira___tail_tape_measure_protein_CDS___Salmonella_phage_Akira___hypothetical_protein_CDS:0.06226949):0.03149953):0.03950869,(((Escherichia_virus_TanjaMuster:0.04705172,Salmonella_virus_VSt472___neck_whiskers_protein_CDS___Salmonella_virus_VSt472___hypothetical_protein_CDS___Salmonella_virus_VSt472___tail_tape_measure_protein_CDS___Salmonella_virus_VSt472___hypothetical_protein_CDS:0.04156451):0.00762774,((Salmonella_phage_Skate___tail_tube_protein_CDS___Salmonella_phage_Skate___portal_protein_CDS___Salmonella_phage_Pu29___tail_length_tape_measure_protein_1_CDS___Salmonella_phage_Skate___hypothetical_protein_CDS:0.04721506,Salmonella_phage_SB28___fibritin_protein_CDS___Salmonella_phage_SB28___portal__connector__protein_CDS___Salmonella_phage_Skate___tape_measure_protein_CDS___Salmonella_phage_SB28___coat_protein_CDS:0.05866379):0.00287789,Salmonella_virus_KFS_SE2___hypothetical_protein_CDS___Salmonella_virus_KFS_SE2___hypothetical_protein_CDS___Salmonella_virus_KFS_SE2___hypothetical_protein_CDS___Salmonella_virus_KFS_SE2___hypothetical_protein_CDS:0.0545695):0.01008995):0.00499246,(Salmonella_phage_BS5___neck_whiskers_protein_CDS___Salmonella_phage_BS5___portal__connector__protein_CDS___Salmonella_phage_STGO_35_1___tail_tape_measure_CDS___Salmonella_phage_BS5___hypothetical_protein_CDS:0.05030774,Shigella_phage_Sf11_SMD_2017___gp24_CDS___Shigella_phage_Sf11_SMD_2017___hypothetical_protein_CDS___Shigella_phage_Sf11_SMD_2017___tail_tape_measure_protein_CDS___Shigella_phage_Sf11_SMD_2017___hypothetical_protein_CDS:0.05528993):0.03511156):0.04730352):0.26294665,Klebsiella_phage_YX3973___major_tail_subunit_CDS___Klebsiella_phage_YX3973___hypothetical_protein_CDS___Klebsiella_phage_YX3973___tail_length_tape_measure_protein_CDS___Klebsiella_phage_YX3973___hypothetical_protein_CDS:0.13136389,Vibrio_phage_pYD38_A___major_tail_subunit_CDS___Vibrio_phage_pYD38_A___hypothetical_protein_CDS___Vibrio_phage_pYD38_A___tail_length_tape_measure_protein_CDS___Vibrio_phage_pYD38_A___hypothetical_protein_CDS:0.1098604);
	tree bootstrap_18 = [&U] (((((((Escherichia_phage_HC6___fibritin_protein_CDS___Escherichia_phage_HC6___portal__connector__protein_CDS___Escherichia_phage_HC6___tail_tape_measure_CDS___Escherichia_phage_HC6___coat_protein_CDS:0.02652754,Salmonella_phage_ST1___major_tail_protein_CDS___Salmonella_phage_ST1___portal_protein_CDS___Salmonella_phage_ST1___smc_CDS___Salmonella_phage_ST1___prohead_serine_protease_CDS:0.03678364):0.01595772,((Escherichia_virus_SusanneMuster:0.01908371,Escherichia_virus_SandraMuster:0.01899834):0.0044835,Escherichia_virus_ClaudiaMuster:0.02195248):0.02407834):0.00380769,Salmonella_phage_Vi_II_E1___major_phage_tail_subunit_CDS___Salmonella_phage_Vi_II_E1___putative_portal_protein_CDS___Salmonella_phage_Vi_II_E1___putative_phage_tail_protein__tape_measure__CDS___Salmonella_phage_Vi_II_E1___hypothetical_phage_protein_CDS:0.05535515):0.00174489,(((Salmonella_phage_LPST10___neck_whiskers_protein_CDS___Salmonella_phage_LPST10___hypothetical_protein_CDS___Salmonella_phage_IME207___tape_measure_protein_CDS___Salmonella_phage_LPST10___hypothetical_protein_CDS:0.03773023,Salmonella_phage_Pu29___major_tail_subunit_CDS___Salmonella_phage_Pu29___portal_protein_CDS___Salmonella_phage_LPST10___tail_length_tape_measure_protein_1_CDS___Salmonella_phage_Pu29___hypothetical_protein_CDS:0.04199201):0.00998416,Salmonella_phage_STGO_35_1___tail_tube_protein_CDS___Salmonella_phage_STGO_35_1___capsid_protein_CDS___Salmonella_phage_SB28___tail_tape_measure_protein_CDS___Salmonella_phage_STGO_35_1___capsid_protein_CDS:0.04558851):0.01161312,(Escherichia_virus_ChristineMuster:0.04763199,Salmonella_phage_IME207___neck_whiskers_protein_CDS___Salmonella_phage_IME207___hypothetical_protein_CDS___Salmonella_phage_BS5___tail_length_tape_measure_protein_1_CDS___Salmonella_phage_IME207___coat_protein_CDS:0.04105284):0.00755823):0.01020703):0.01414355,(('Shigella_phage_DS8___penicillin_binding_protein_C_terminus_family_protein_CDS___Shigella_phage_DS8___hypothetical_protein_CDS___Shigella_phage_DS8___RecF/RecN/SMC_N_terminal_domain_protein_CDS___Shigella_phage_DS8___hypothetical_protein_CDS':0.0550692,Escherichia_phage_C1___neck_whiskers_protein_CDS___Escherichia_phage_C1___hypothetical_protein_CDS___Escherichia_phage_C1___putative_tail_protein_CDS___Escherichia_phage_C1___hypothetical_protein_CDS:0.05176033):0.00288364,Salmonella_phage_Akira___neck_whiskers_protein_CDS___Salmonella_phage_Akira___hypothetical_protein_CDS___Salmonella_phage_Akira___tail_tape_measure_protein_CDS___Salmonella_phage_Akira___hypothetical_protein_CDS:0.06041028):0.03057357):0.04421641,((((Salmonella_virus_KFS_SE2___hypothetical_protein_CDS___Salmonella_virus_KFS_SE2___hypothetical_protein_CDS___Salmonella_virus_KFS_SE2___hypothetical_protein_CDS___Salmonella_virus_KFS_SE2___hypothetical_protein_CDS:0.04817556,Salmonella_phage_Skate___tail_tube_protein_CDS___Salmonella_phage_Skate___portal_protein_CDS___Salmonella_phage_Pu29___tail_length_tape_measure_protein_1_CDS___Salmonella_phage_Skate___hypothetical_protein_CDS:0.04664831):0.00333491,Salmonella_phage_SB28___fibritin_protein_CDS___Salmonella_phage_SB28___portal__connector__protein_CDS___Salmonella_phage_Skate___tape_measure_protein_CDS___Salmonella_phage_SB28___coat_protein_CDS:0.06262682):0.00865914,(Escherichia_virus_TanjaMuster:0.04263588,Salmonella_virus_VSt472___neck_whiskers_protein_CDS___Salmonella_virus_VSt472___hypothetical_protein_CDS___Salmonella_virus_VSt472___tail_tape_measure_protein_CDS___Salmonella_virus_VSt472___hypothetical_protein_CDS:0.03692079):0.01090669):0.00534974,(Shigella_phage_Sf11_SMD_2017___gp24_CDS___Shigella_phage_Sf11_SMD_2017___hypothetical_protein_CDS___Shigella_phage_Sf11_SMD_2017___tail_tape_measure_protein_CDS___Shigella_phage_Sf11_SMD_2017___hypothetical_protein_CDS:0.05754816,Salmonella_phage_BS5___neck_whiskers_protein_CDS___Salmonella_phage_BS5___portal__connector__protein_CDS___Salmonella_phage_STGO_35_1___tail_tape_measure_CDS___Salmonella_phage_BS5___hypothetical_protein_CDS:0.05391198):0.02828201):0.03843807):0.26008072,Klebsiella_phage_YX3973___major_tail_subunit_CDS___Klebsiella_phage_YX3973___hypothetical_protein_CDS___Klebsiella_phage_YX3973___tail_length_tape_measure_protein_CDS___Klebsiella_phage_YX3973___hypothetical_protein_CDS:0.1153937,Vibrio_phage_pYD38_A___major_tail_subunit_CDS___Vibrio_phage_pYD38_A___hypothetical_protein_CDS___Vibrio_phage_pYD38_A___tail_length_tape_measure_protein_CDS___Vibrio_phage_pYD38_A___hypothetical_protein_CDS:0.12223229);
	tree bootstrap_19 = [&U] (((((Salmonella_phage_Vi_II_E1___major_phage_tail_subunit_CDS___Salmonella_phage_Vi_II_E1___putative_portal_protein_CDS___Salmonella_phage_Vi_II_E1___putative_phage_tail_protein__tape_measure__CDS___Salmonella_phage_Vi_II_E1___hypothetical_phage_protein_CDS:0.05220093,((Salmonella_phage_ST1___major_tail_protein_CDS___Salmonella_phage_ST1___portal_protein_CDS___Salmonella_phage_ST1___smc_CDS___Salmonella_phage_ST1___prohead_serine_protease_CDS:0.02928592,Escherichia_phage_HC6___fibritin_protein_CDS___Escherichia_phage_HC6___portal__connector__protein_CDS___Escherichia_phage_HC6___tail_tape_measure_CDS___Escherichia_phage_HC6___coat_protein_CDS:0.02332281):0.01656137,((Escherichia_virus_ClaudiaMuster:0.01784595,Escherichia_virus_SusanneMuster:0.0197409):0.00298265,Escherichia_virus_SandraMuster:0.01690386):0.02455899):0.00610224):0.00116626,((Salmonella_phage_IME207___neck_whiskers_protein_CDS___Salmonella_phage_IME207___hypothetical_protein_CDS___Salmonella_phage_BS5___tail_length_tape_measure_protein_1_CDS___Salmonella_phage_IME207___coat_protein_CDS:0.0422458,Escherichia_virus_ChristineMuster:0.05150894):0.00650398,((Salmonella_phage_LPST10___neck_whiskers_protein_CDS___Salmonella_phage_LPST10___hypothetical_protein_CDS___Salmonella_phage_IME207___tape_measure_protein_CDS___Salmonella_phage_LPST10___hypothetical_protein_CDS:0.04516615,Salmonella_phage_Pu29___major_tail_subunit_CDS___Salmonella_phage_Pu29___portal_protein_CDS___Salmonella_phage_LPST10___tail_length_tape_measure_protein_1_CDS___Salmonella_phage_Pu29___hypothetical_protein_CDS:0.04171446):0.01172292,Salmonella_phage_STGO_35_1___tail_tube_protein_CDS___Salmonella_phage_STGO_35_1___capsid_protein_CDS___Salmonella_phage_SB28___tail_tape_measure_protein_CDS___Salmonella_phage_STGO_35_1___capsid_protein_CDS:0.04790603):0.01380458):0.00735702):0.01614119,((Escherichia_phage_C1___neck_whiskers_protein_CDS___Escherichia_phage_C1___hypothetical_protein_CDS___Escherichia_phage_C1___putative_tail_protein_CDS___Escherichia_phage_C1___hypothetical_protein_CDS:0.04431162,'Shigella_phage_DS8___penicillin_binding_protein_C_terminus_family_protein_CDS___Shigella_phage_DS8___hypothetical_protein_CDS___Shigella_phage_DS8___RecF/RecN/SMC_N_terminal_domain_protein_CDS___Shigella_phage_DS8___hypothetical_protein_CDS':0.05319714):0.00475737,Salmonella_phage_Akira___neck_whiskers_protein_CDS___Salmonella_phage_Akira___hypothetical_protein_CDS___Salmonella_phage_Akira___tail_tape_measure_protein_CDS___Salmonella_phage_Akira___hypothetical_protein_CDS:0.06758254):0.0328002):0.0421039,((Shigella_phage_Sf11_SMD_2017___gp24_CDS___Shigella_phage_Sf11_SMD_2017___hypothetical_protein_CDS___Shigella_phage_Sf11_SMD_2017___tail_tape_measure_protein_CDS___Shigella_phage_Sf11_SMD_2017___hypothetical_protein_CDS:0.0560101,Salmonella_phage_BS5___neck_whiskers_protein_CDS___Salmonella_phage_BS5___portal__connector__protein_CDS___Salmonella_phage_STGO_35_1___tail_tape_measure_CDS___Salmonella_phage_BS5___hypothetical_protein_CDS:0.06288288):0.03044892,(((Salmonella_phage_SB28___fibritin_protein_CDS___Salmonella_phage_SB28___portal__connector__protein_CDS___Salmonella_phage_Skate___tape_measure_protein_CDS___Salmonella_phage_SB28___coat_protein_CDS:0.05825043,Salmonella_phage_Skate___tail_tube_protein_CDS___Salmonella_phage_Skate___portal_protein_CDS___Salmonella_phage_Pu29___tail_length_tape_measure_protein_1_CDS___Salmonella_phage_Skate___hypothetical_protein_CDS:0.04812668):0.00130811,Salmonella_virus_KFS_SE2___hypothetical_protein_CDS___Salmonella_virus_KFS_SE2___hypothetical_protein_CDS___Salmonella_virus_KFS_SE2___hypothetical_protein_CDS___Salmonella_virus_KFS_SE2___hypothetical_protein_CDS:0.05235555):0.01097621,(Escherichia_virus_TanjaMuster:0.04316654,Salmonella_virus_VSt472___neck_whiskers_protein_CDS___Salmonella_virus_VSt472___hypothetical_protein_CDS___Salmonella_virus_VSt472___tail_tape_measure_protein_CDS___Salmonella_virus_VSt472___hypothetical_protein_CDS:0.04906417):0.00596251):0.00663366):0.03869271):0.2445467,Vibrio_phage_pYD38_A___major_tail_subunit_CDS___Vibrio_phage_pYD38_A___hypothetical_protein_CDS___Vibrio_phage_pYD38_A___tail_length_tape_measure_protein_CDS___Vibrio_phage_pYD38_A___hypothetical_protein_CDS:0.11353521,Klebsiella_phage_YX3973___major_tail_subunit_CDS___Klebsiella_phage_YX3973___hypothetical_protein_CDS___Klebsiella_phage_YX3973___tail_length_tape_measure_protein_CDS___Klebsiella_phage_YX3973___hypothetical_protein_CDS:0.13214198);
	tree bootstrap_20 = [&U] ((((((Salmonella_phage_IME207___neck_whiskers_protein_CDS___Salmonella_phage_IME207___hypothetical_protein_CDS___Salmonella_phage_BS5___tail_length_tape_measure_protein_1_CDS___Salmonella_phage_IME207___coat_protein_CDS:0.03330442,Escherichia_virus_ChristineMuster:0.04875):0.00916264,((Salmonella_phage_LPST10___neck_whiskers_protein_CDS___Salmonella_phage_LPST10___hypothetical_protein_CDS___Salmonella_phage_IME207___tape_measure_protein_CDS___Salmonella_phage_LPST10___hypothetical_protein_CDS:0.04563294,Salmonella_phage_Pu29___major_tail_subunit_CDS___Salmonella_phage_Pu29___portal_protein_CDS___Salmonella_phage_LPST10___tail_length_tape_measure_protein_1_CDS___Salmonella_phage_Pu29___hypothetical_protein_CDS:0.0380317):0.0113027,Salmonella_phage_STGO_35_1___tail_tube_protein_CDS___Salmonella_phage_STGO_35_1___capsid_protein_CDS___Salmonella_phage_SB28___tail_tape_measure_protein_CDS___Salmonella_phage_STGO_35_1___capsid_protein_CDS:0.04269359):0.00927636):0.00793946,((((Escherichia_virus_SandraMuster:0.01673761,Escherichia_virus_SusanneMuster:0.01898207):0.00592875,Escherichia_virus_ClaudiaMuster:0.02101888):0.02473408,(Salmonella_phage_ST1___major_tail_protein_CDS___Salmonella_phage_ST1___portal_protein_CDS___Salmonella_phage_ST1___smc_CDS___Salmonella_phage_ST1___prohead_serine_protease_CDS:0.02974416,Escherichia_phage_HC6___fibritin_protein_CDS___Escherichia_phage_HC6___portal__connector__protein_CDS___Escherichia_phage_HC6___tail_tape_measure_CDS___Escherichia_phage_HC6___coat_protein_CDS:0.02233473):0.01486331):0.00323742,Salmonella_phage_Vi_II_E1___major_phage_tail_subunit_CDS___Salmonella_phage_Vi_II_E1___putative_portal_protein_CDS___Salmonella_phage_Vi_II_E1___putative_phage_tail_protein__tape_measure__CDS___Salmonella_phage_Vi_II_E1___hypothetical_phage_protein_CDS:0.05032226):0.00226637):0.01357237,(('Shigella_phage_DS8___penicillin_binding_protein_C_terminus_family_protein_CDS___Shigella_phage_DS8___hypothetical_protein_CDS___Shigella_phage_DS8___RecF/RecN/SMC_N_terminal_domain_protein_CDS___Shigella_phage_DS8___hypothetical_protein_CDS':0.04792745,Escherichia_phage_C1___neck_whiskers_protein_CDS___Escherichia_phage_C1___hypothetical_protein_CDS___Escherichia_phage_C1___putative_tail_protein_CDS___Escherichia_phage_C1___hypothetical_protein_CDS:0.04428739):0.00130869,Salmonella_phage_Akira___neck_whiskers_protein_CDS___Salmonella_phage_Akira___hypothetical_protein_CDS___Salmonella_phage_Akira___tail_tape_measure_protein_CDS___Salmonella_phage_Akira___hypothetical_protein_CDS:0.06062016):0.03339622):0.05078121,((((Salmonella_phage_SB28___fibritin_protein_CDS___Salmonella_phage_SB28___portal__connector__protein_CDS___Salmonella_phage_Skate___tape_measure_protein_CDS___Salmonella_phage_SB28___coat_protein_CDS:0.06173193,Salmonella_phage_Skate___tail_tube_protein_CDS___Salmonella_phage_Skate___portal_protein_CDS___Salmonella_phage_Pu29___tail_length_tape_measure_protein_1_CDS___Salmonella_phage_Skate___hypothetical_protein_CDS:0.04537099):0.00436726,Salmonella_virus_KFS_SE2___hypothetical_protein_CDS___Salmonella_virus_KFS_SE2___hypothetical_protein_CDS___Salmonella_virus_KFS_SE2___hypothetical_protein_CDS___Salmonella_virus_KFS_SE2___hypothetical_protein_CDS:0.05635973):0.00394137,(Salmonella_virus_VSt472___neck_whiskers_protein_CDS___Salmonella_virus_VSt472___hypothetical_protein_CDS___Salmonella_virus_VSt472___tail_tape_measure_protein_CDS___Salmonella_virus_VSt472___hypothetical_protein_CDS:0.04135408,Escherichia_virus_TanjaMuster:0.04240933):0.00570798):0.00595875,(Shigella_phage_Sf11_SMD_2017___gp24_CDS___Shigella_phage_Sf11_SMD_2017___hypothetical_protein_CDS___Shigella_phage_Sf11_SMD_2017___tail_tape_measure_protein_CDS___Shigella_phage_Sf11_SMD_2017___hypothetical_protein_CDS:0.05103387,Salmonella_phage_BS5___neck_whiskers_protein_CDS___Salmonella_phage_BS5___portal__connector__protein_CDS___Salmonella_phage_STGO_35_1___tail_tape_measure_CDS___Salmonella_phage_BS5___hypothetical_protein_CDS:0.05202181):0.03393052):0.04086622):0.23304184,Klebsiella_phage_YX3973___major_tail_subunit_CDS___Klebsiella_phage_YX3973___hypothetical_protein_CDS___Klebsiella_phage_YX3973___tail_length_tape_measure_protein_CDS___Klebsiella_phage_YX3973___hypothetical_protein_CDS:0.11534402,Vibrio_phage_pYD38_A___major_tail_subunit_CDS___Vibrio_phage_pYD38_A___hypothetical_protein_CDS___Vibrio_phage_pYD38_A___tail_length_tape_measure_protein_CDS___Vibrio_phage_pYD38_A___hypothetical_protein_CDS:0.11935002);
	tree bootstrap_21 = [&U] ((((((Escherichia_phage_HC6___fibritin_protein_CDS___Escherichia_phage_HC6___portal__connector__protein_CDS___Escherichia_phage_HC6___tail_tape_measure_CDS___Escherichia_phage_HC6___coat_protein_CDS:0.02474142,Salmonella_phage_ST1___major_tail_protein_CDS___Salmonella_phage_ST1___portal_protein_CDS___Salmonella_phage_ST1___smc_CDS___Salmonella_phage_ST1___prohead_serine_protease_CDS:0.03291152):0.01448164,(Escherichia_virus_ClaudiaMuster:0.02047782,(Escherichia_virus_SandraMuster:0.0180109,Escherichia_virus_SusanneMuster:0.02058064):0.00221097):0.0247556):0.00203991,(Salmonella_phage_Vi_II_E1___major_phage_tail_subunit_CDS___Salmonella_phage_Vi_II_E1___putative_portal_protein_CDS___Salmonella_phage_Vi_II_E1___putative_phage_tail_protein__tape_measure__CDS___Salmonella_phage_Vi_II_E1___hypothetical_phage_protein_CDS:0.05553896,((Salmonella_phage_IME207___neck_whiskers_protein_CDS___Salmonella_phage_IME207___hypothetical_protein_CDS___Salmonella_phage_BS5___tail_length_tape_measure_protein_1_CDS___Salmonella_phage_IME207___coat_protein_CDS:0.03856617,Escherichia_virus_ChristineMuster:0.05013561):0.00695761,((Salmonella_phage_Pu29___major_tail_subunit_CDS___Salmonella_phage_Pu29___portal_protein_CDS___Salmonella_phage_LPST10___tail_length_tape_measure_protein_1_CDS___Salmonella_phage_Pu29___hypothetical_protein_CDS:0.03419871,Salmonella_phage_LPST10___neck_whiskers_protein_CDS___Salmonella_phage_LPST10___hypothetical_protein_CDS___Salmonella_phage_IME207___tape_measure_protein_CDS___Salmonella_phage_LPST10___hypothetical_protein_CDS:0.03415854):0.01519919,Salmonella_phage_STGO_35_1___tail_tube_protein_CDS___Salmonella_phage_STGO_35_1___capsid_protein_CDS___Salmonella_phage_SB28___tail_tape_measure_protein_CDS___Salmonella_phage_STGO_35_1___capsid_protein_CDS:0.04510923):0.00906546):0.00746498):0.0033289):0.01387698,(Salmonella_phage_Akira___neck_whiskers_protein_CDS___Salmonella_phage_Akira___hypothetical_protein_CDS___Salmonella_phage_Akira___tail_tape_measure_protein_CDS___Salmonella_phage_Akira___hypothetical_protein_CDS:0.06128229,('Shigella_phage_DS8___penicillin_binding_protein_C_terminus_family_protein_CDS___Shigella_phage_DS8___hypothetical_protein_CDS___Shigella_phage_DS8___RecF/RecN/SMC_N_terminal_domain_protein_CDS___Shigella_phage_DS8___hypothetical_protein_CDS':0.04525181,Escherichia_phage_C1___neck_whiskers_protein_CDS___Escherichia_phage_C1___hypothetical_protein_CDS___Escherichia_phage_C1___putative_tail_protein_CDS___Escherichia_phage_C1___hypothetical_protein_CDS:0.04484107):0.00581924):0.03116277):0.03958951,(((Salmonella_virus_KFS_SE2___hypothetical_protein_CDS___Salmonella_virus_KFS_SE2___hypothetical_protein_CDS___Salmonella_virus_KFS_SE2___hypothetical_protein_CDS___Salmonella_virus_KFS_SE2___hypothetical_protein_CDS:0.05409289,(Salmonella_phage_Skate___tail_tube_protein_CDS___Salmonella_phage_Skate___portal_protein_CDS___Salmonella_phage_Pu29___tail_length_tape_measure_protein_1_CDS___Salmonella_phage_Skate___hypothetical_protein_CDS:0.04285678,Salmonella_phage_SB28___fibritin_protein_CDS___Salmonella_phage_SB28___portal__connector__protein_CDS___Salmonella_phage_Skate___tape_measure_protein_CDS___Salmonella_phage_SB28___coat_protein_CDS:0.05814771):0.00244786):0.00990125,(Escherichia_virus_TanjaMuster:0.04131509,Salmonella_virus_VSt472___neck_whiskers_protein_CDS___Salmonella_virus_VSt472___hypothetical_protein_CDS___Salmonella_virus_VSt472___tail_tape_measure_protein_CDS___Salmonella_virus_VSt472___hypothetical_protein_CDS:0.04121158):0.00783127):0.00579001,(Salmonella_phage_BS5___neck_whiskers_protein_CDS___Salmonella_phage_BS5___portal__connector__protein_CDS___Salmonella_phage_STGO_35_1___tail_tape_measure_CDS___Salmonella_phage_BS5___hypothetical_protein_CDS:0.05352837,Shigella_phage_Sf11_SMD_2017___gp24_CDS___Shigella_phage_Sf11_SMD_2017___hypothetical_protein_CDS___Shigella_phage_Sf11_SMD_2017___tail_tape_measure_protein_CDS___Shigella_phage_Sf11_SMD_2017___hypothetical_protein_CDS:0.05020049):0.03468687):0.03651268):0.27026378,Vibrio_phage_pYD38_A___major_tail_subunit_CDS___Vibrio_phage_pYD38_A___hypothetical_protein_CDS___Vibrio_phage_pYD38_A___tail_length_tape_measure_protein_CDS___Vibrio_phage_pYD38_A___hypothetical_protein_CDS:0.09442205,Klebsiella_phage_YX3973___major_tail_subunit_CDS___Klebsiella_phage_YX3973___hypothetical_protein_CDS___Klebsiella_phage_YX3973___tail_length_tape_measure_protein_CDS___Klebsiella_phage_YX3973___hypothetical_protein_CDS:0.13230538);
	tree bootstrap_22 = [&U] ((((((Salmonella_phage_IME207___neck_whiskers_protein_CDS___Salmonella_phage_IME207___hypothetical_protein_CDS___Salmonella_phage_BS5___tail_length_tape_measure_protein_1_CDS___Salmonella_phage_IME207___coat_protein_CDS:0.03591676,Escherichia_virus_ChristineMuster:0.04631348):0.00653084,((Salmonella_phage_Pu29___major_tail_subunit_CDS___Salmonella_phage_Pu29___portal_protein_CDS___Salmonella_phage_LPST10___tail_length_tape_measure_protein_1_CDS___Salmonella_phage_Pu29___hypothetical_protein_CDS:0.03887367,Salmonella_phage_LPST10___neck_whiskers_protein_CDS___Salmonella_phage_LPST10___hypothetical_protein_CDS___Salmonella_phage_IME207___tape_measure_protein_CDS___Salmonella_phage_LPST10___hypothetical_protein_CDS:0.04201466):0.00726896,Salmonella_phage_STGO_35_1___tail_tube_protein_CDS___Salmonella_phage_STGO_35_1___capsid_protein_CDS___Salmonella_phage_SB28___tail_tape_measure_protein_CDS___Salmonella_phage_STGO_35_1___capsid_protein_CDS:0.05038679):0.0143554):0.00726822,(Salmonella_phage_Vi_II_E1___major_phage_tail_subunit_CDS___Salmonella_phage_Vi_II_E1___putative_portal_protein_CDS___Salmonella_phage_Vi_II_E1___putative_phage_tail_protein__tape_measure__CDS___Salmonella_phage_Vi_II_E1___hypothetical_phage_protein_CDS:0.05262043,((Salmonella_phage_ST1___major_tail_protein_CDS___Salmonella_phage_ST1___portal_protein_CDS___Salmonella_phage_ST1___smc_CDS___Salmonella_phage_ST1___prohead_serine_protease_CDS:0.0322088,Escherichia_phage_HC6___fibritin_protein_CDS___Escherichia_phage_HC6___portal__connector__protein_CDS___Escherichia_phage_HC6___tail_tape_measure_CDS___Escherichia_phage_HC6___coat_protein_CDS:0.02207233):0.0155494,((Escherichia_virus_SusanneMuster:0.01762562,Escherichia_virus_SandraMuster:0.01382152):0.00265436,Escherichia_virus_ClaudiaMuster:0.01546929):0.02365216):0.00397465):0.0032297):0.01528476,(Salmonella_phage_Akira___neck_whiskers_protein_CDS___Salmonella_phage_Akira___hypothetical_protein_CDS___Salmonella_phage_Akira___tail_tape_measure_protein_CDS___Salmonella_phage_Akira___hypothetical_protein_CDS:0.0666046,('Shigella_phage_DS8___penicillin_binding_protein_C_terminus_family_protein_CDS___Shigella_phage_DS8___hypothetical_protein_CDS___Shigella_phage_DS8___RecF/RecN/SMC_N_terminal_domain_protein_CDS___Shigella_phage_DS8___hypothetical_protein_CDS':0.04774183,Escherichia_phage_C1___neck_whiskers_protein_CDS___Escherichia_phage_C1___hypothetical_protein_CDS___Escherichia_phage_C1___putative_tail_protein_CDS___Escherichia_phage_C1___hypothetical_protein_CDS:0.04351005):0.007688):0.03362199):0.04130898,(((Salmonella_phage_SB28___fibritin_protein_CDS___Salmonella_phage_SB28___portal__connector__protein_CDS___Salmonella_phage_Skate___tape_measure_protein_CDS___Salmonella_phage_SB28___coat_protein_CDS:0.06148418,(Salmonella_phage_Skate___tail_tube_protein_CDS___Salmonella_phage_Skate___portal_protein_CDS___Salmonella_phage_Pu29___tail_length_tape_measure_protein_1_CDS___Salmonella_phage_Skate___hypothetical_protein_CDS:0.04389269,Salmonella_virus_KFS_SE2___hypothetical_protein_CDS___Salmonella_virus_KFS_SE2___hypothetical_protein_CDS___Salmonella_virus_KFS_SE2___hypothetical_protein_CDS___Salmonella_virus_KFS_SE2___hypothetical_protein_CDS:0.04858538):0.00277732):0.00644726,(Salmonella_virus_VSt472___neck_whiskers_protein_CDS___Salmonella_virus_VSt472___hypothetical_protein_CDS___Salmonella_virus_VSt472___tail_tape_measure_protein_CDS___Salmonella_virus_VSt472___hypothetical_protein_CDS:0.04032731,Escherichia_virus_TanjaMuster:0.04246454):0.00796994):0.00537484,(Salmonella_phage_BS5___neck_whiskers_protein_CDS___Salmonella_phage_BS5___portal__connector__protein_CDS___Salmonella_phage_STGO_35_1___tail_tape_measure_CDS___Salmonella_phage_BS5___hypothetical_protein_CDS:0.0583229,Shigella_phage_Sf11_SMD_2017___gp24_CDS___Shigella_phage_Sf11_SMD_2017___hypothetical_protein_CDS___Shigella_phage_Sf11_SMD_2017___tail_tape_measure_protein_CDS___Shigella_phage_Sf11_SMD_2017___hypothetical_protein_CDS:0.05332556):0.03248952):0.03341292):0.26780116,Klebsiella_phage_YX3973___major_tail_subunit_CDS___Klebsiella_phage_YX3973___hypothetical_protein_CDS___Klebsiella_phage_YX3973___tail_length_tape_measure_protein_CDS___Klebsiella_phage_YX3973___hypothetical_protein_CDS:0.112306,Vibrio_phage_pYD38_A___major_tail_subunit_CDS___Vibrio_phage_pYD38_A___hypothetical_protein_CDS___Vibrio_phage_pYD38_A___tail_length_tape_measure_protein_CDS___Vibrio_phage_pYD38_A___hypothetical_protein_CDS:0.10830003);
	tree bootstrap_23 = [&U] (((((((Escherichia_virus_ClaudiaMuster:0.02031899,(Escherichia_virus_SusanneMuster:0.01885654,Escherichia_virus_SandraMuster:0.01788451):0.0061463):0.0272425,Salmonella_phage_Vi_II_E1___major_phage_tail_subunit_CDS___Salmonella_phage_Vi_II_E1___putative_portal_protein_CDS___Salmonella_phage_Vi_II_E1___putative_phage_tail_protein__tape_measure__CDS___Salmonella_phage_Vi_II_E1___hypothetical_phage_protein_CDS:0.05096565):0.00150364,(Escherichia_phage_HC6___fibritin_protein_CDS___Escherichia_phage_HC6___portal__connector__protein_CDS___Escherichia_phage_HC6___tail_tape_measure_CDS___Escherichia_phage_HC6___coat_protein_CDS:0.0244546,Salmonella_phage_ST1___major_tail_protein_CDS___Salmonella_phage_ST1___portal_protein_CDS___Salmonella_phage_ST1___smc_CDS___Salmonella_phage_ST1___prohead_serine_protease_CDS:0.03347944):0.02017589):0.00136569,(((Salmonella_phage_LPST10___neck_whiskers_protein_CDS___Salmonella_phage_LPST10___hypothetical_protein_CDS___Salmonella_phage_IME207___tape_measure_protein_CDS___Salmonella_phage_LPST10___hypothetical_protein_CDS:0.04427656,Salmonella_phage_Pu29___major_tail_subunit_CDS___Salmonella_phage_Pu29___portal_protein_CDS___Salmonella_phage_LPST10___tail_length_tape_measure_protein_1_CDS___Salmonella_phage_Pu29___hypothetical_protein_CDS:0.03943036):0.0098308,Salmonella_phage_STGO_35_1___tail_tube_protein_CDS___Salmonella_phage_STGO_35_1___capsid_protein_CDS___Salmonella_phage_SB28___tail_tape_measure_protein_CDS___Salmonella_phage_STGO_35_1___capsid_protein_CDS:0.04922196):0.01758504,(Escherichia_virus_ChristineMuster:0.05108153,Salmonella_phage_IME207___neck_whiskers_protein_CDS___Salmonella_phage_IME207___hypothetical_protein_CDS___Salmonella_phage_BS5___tail_length_tape_measure_protein_1_CDS___Salmonella_phage_IME207___coat_protein_CDS:0.04088842):0.00493344):0.00900246):0.01666227,(Salmonella_phage_Akira___neck_whiskers_protein_CDS___Salmonella_phage_Akira___hypothetical_protein_CDS___Salmonella_phage_Akira___tail_tape_measure_protein_CDS___Salmonella_phage_Akira___hypothetical_protein_CDS:0.06682084,('Shigella_phage_DS8___penicillin_binding_protein_C_terminus_family_protein_CDS___Shigella_phage_DS8___hypothetical_protein_CDS___Shigella_phage_DS8___RecF/RecN/SMC_N_terminal_domain_protein_CDS___Shigella_phage_DS8___hypothetical_protein_CDS':0.0485077,Escherichia_phage_C1___neck_whiskers_protein_CDS___Escherichia_phage_C1___hypothetical_protein_CDS___Escherichia_phage_C1___putative_tail_protein_CDS___Escherichia_phage_C1___hypothetical_protein_CDS:0.04635556):0.00936722):0.03657456):0.04473937,(((Salmonella_virus_VSt472___neck_whiskers_protein_CDS___Salmonella_virus_VSt472___hypothetical_protein_CDS___Salmonella_virus_VSt472___tail_tape_measure_protein_CDS___Salmonella_virus_VSt472___hypothetical_protein_CDS:0.0395054,Escherichia_virus_TanjaMuster:0.03876752):0.00818904,(Salmonella_phage_SB28___fibritin_protein_CDS___Salmonella_phage_SB28___portal__connector__protein_CDS___Salmonella_phage_Skate___tape_measure_protein_CDS___Salmonella_phage_SB28___coat_protein_CDS:0.05862944,(Salmonella_phage_Skate___tail_tube_protein_CDS___Salmonella_phage_Skate___portal_protein_CDS___Salmonella_phage_Pu29___tail_length_tape_measure_protein_1_CDS___Salmonella_phage_Skate___hypothetical_protein_CDS:0.04583747,Salmonella_virus_KFS_SE2___hypothetical_protein_CDS___Salmonella_virus_KFS_SE2___hypothetical_protein_CDS___Salmonella_virus_KFS_SE2___hypothetical_protein_CDS___Salmonella_virus_KFS_SE2___hypothetical_protein_CDS:0.04915086):0.00597116):0.01163155):0.00762933,(Salmonella_phage_BS5___neck_whiskers_protein_CDS___Salmonella_phage_BS5___portal__connector__protein_CDS___Salmonella_phage_STGO_35_1___tail_tape_measure_CDS___Salmonella_phage_BS5___hypothetical_protein_CDS:0.06216246,Shigella_phage_Sf11_SMD_2017___gp24_CDS___Shigella_phage_Sf11_SMD_2017___hypothetical_protein_CDS___Shigella_phage_Sf11_SMD_2017___tail_tape_measure_protein_CDS___Shigella_phage_Sf11_SMD_2017___hypothetical_protein_CDS:0.05692085):0.03705628):0.04486667):0.28048631,Klebsiella_phage_YX3973___major_tail_subunit_CDS___Klebsiella_phage_YX3973___hypothetical_protein_CDS___Klebsiella_phage_YX3973___tail_length_tape_measure_protein_CDS___Klebsiella_phage_YX3973___hypothetical_protein_CDS:0.12934475,Vibrio_phage_pYD38_A___major_tail_subunit_CDS___Vibrio_phage_pYD38_A___hypothetical_protein_CDS___Vibrio_phage_pYD38_A___tail_length_tape_measure_protein_CDS___Vibrio_phage_pYD38_A___hypothetical_protein_CDS:0.10268573);
	tree bootstrap_24 = [&U] (((((Salmonella_phage_Vi_II_E1___major_phage_tail_subunit_CDS___Salmonella_phage_Vi_II_E1___putative_portal_protein_CDS___Salmonella_phage_Vi_II_E1___putative_phage_tail_protein__tape_measure__CDS___Salmonella_phage_Vi_II_E1___hypothetical_phage_protein_CDS:0.05547576,(((Escherichia_virus_SusanneMuster:0.01976998,Escherichia_virus_SandraMuster:0.01857446):0.00357125,Escherichia_virus_ClaudiaMuster:0.0199917):0.02634391,(Escherichia_phage_HC6___fibritin_protein_CDS___Escherichia_phage_HC6___portal__connector__protein_CDS___Escherichia_phage_HC6___tail_tape_measure_CDS___Escherichia_phage_HC6___coat_protein_CDS:0.01969874,Salmonella_phage_ST1___major_tail_protein_CDS___Salmonella_phage_ST1___portal_protein_CDS___Salmonella_phage_ST1___smc_CDS___Salmonella_phage_ST1___prohead_serine_protease_CDS:0.0306519):0.01479875):0.00366011):0.0028245,((Escherichia_virus_ChristineMuster:0.04582849,Salmonella_phage_IME207___neck_whiskers_protein_CDS___Salmonella_phage_IME207___hypothetical_protein_CDS___Salmonella_phage_BS5___tail_length_tape_measure_protein_1_CDS___Salmonella_phage_IME207___coat_protein_CDS:0.03854154):0.00768262,(Salmonella_phage_STGO_35_1___tail_tube_protein_CDS___Salmonella_phage_STGO_35_1___capsid_protein_CDS___Salmonella_phage_SB28___tail_tape_measure_protein_CDS___Salmonella_phage_STGO_35_1___capsid_protein_CDS:0.04238414,(Salmonella_phage_LPST10___neck_whiskers_protein_CDS___Salmonella_phage_LPST10___hypothetical_protein_CDS___Salmonella_phage_IME207___tape_measure_protein_CDS___Salmonella_phage_LPST10___hypothetical_protein_CDS:0.04292826,Salmonella_phage_Pu29___major_tail_subunit_CDS___Salmonella_phage_Pu29___portal_protein_CDS___Salmonella_phage_LPST10___tail_length_tape_measure_protein_1_CDS___Salmonella_phage_Pu29___hypothetical_protein_CDS:0.0400348):0.00631739):0.01858431):0.0045902):0.01626001,((Escherichia_phage_C1___neck_whiskers_protein_CDS___Escherichia_phage_C1___hypothetical_protein_CDS___Escherichia_phage_C1___putative_tail_protein_CDS___Escherichia_phage_C1___hypothetical_protein_CDS:0.04489051,'Shigella_phage_DS8___penicillin_binding_protein_C_terminus_family_protein_CDS___Shigella_phage_DS8___hypothetical_protein_CDS___Shigella_phage_DS8___RecF/RecN/SMC_N_terminal_domain_protein_CDS___Shigella_phage_DS8___hypothetical_protein_CDS':0.04541324):0.01037976,Salmonella_phage_Akira___neck_whiskers_protein_CDS___Salmonella_phage_Akira___hypothetical_protein_CDS___Salmonella_phage_Akira___tail_tape_measure_protein_CDS___Salmonella_phage_Akira___hypothetical_protein_CDS:0.06402356):0.03638592):0.03871989,((((Salmonella_phage_Skate___tail_tube_protein_CDS___Salmonella_phage_Skate___portal_protein_CDS___Salmonella_phage_Pu29___tail_length_tape_measure_protein_1_CDS___Salmonella_phage_Skate___hypothetical_protein_CDS:0.04648205,Salmonella_virus_KFS_SE2___hypothetical_protein_CDS___Salmonella_virus_KFS_SE2___hypothetical_protein_CDS___Salmonella_virus_KFS_SE2___hypothetical_protein_CDS___Salmonella_virus_KFS_SE2___hypothetical_protein_CDS:0.04848575):0.00278353,Salmonella_phage_SB28___fibritin_protein_CDS___Salmonella_phage_SB28___portal__connector__protein_CDS___Salmonella_phage_Skate___tape_measure_protein_CDS___Salmonella_phage_SB28___coat_protein_CDS:0.05966719):0.01202599,(Escherichia_virus_TanjaMuster:0.04525275,Salmonella_virus_VSt472___neck_whiskers_protein_CDS___Salmonella_virus_VSt472___hypothetical_protein_CDS___Salmonella_virus_VSt472___tail_tape_measure_protein_CDS___Salmonella_virus_VSt472___hypothetical_protein_CDS:0.04282329):0.00716195):0.0056623,(Shigella_phage_Sf11_SMD_2017___gp24_CDS___Shigella_phage_Sf11_SMD_2017___hypothetical_protein_CDS___Shigella_phage_Sf11_SMD_2017___tail_tape_measure_protein_CDS___Shigella_phage_Sf11_SMD_2017___hypothetical_protein_CDS:0.05971998,Salmonella_phage_BS5___neck_whiskers_protein_CDS___Salmonella_phage_BS5___portal__connector__protein_CDS___Salmonella_phage_STGO_35_1___tail_tape_measure_CDS___Salmonella_phage_BS5___hypothetical_protein_CDS:0.05633901):0.03991305):0.03591596):0.267313,Vibrio_phage_pYD38_A___major_tail_subunit_CDS___Vibrio_phage_pYD38_A___hypothetical_protein_CDS___Vibrio_phage_pYD38_A___tail_length_tape_measure_protein_CDS___Vibrio_phage_pYD38_A___hypothetical_protein_CDS:0.09469121,Klebsiella_phage_YX3973___major_tail_subunit_CDS___Klebsiella_phage_YX3973___hypothetical_protein_CDS___Klebsiella_phage_YX3973___tail_length_tape_measure_protein_CDS___Klebsiella_phage_YX3973___hypothetical_protein_CDS:0.1242596);
	tree bootstrap_25 = [&U] (((((((Salmonella_phage_ST1___major_tail_protein_CDS___Salmonella_phage_ST1___portal_protein_CDS___Salmonella_phage_ST1___smc_CDS___Salmonella_phage_ST1___prohead_serine_protease_CDS:0.03860108,Escherichia_phage_HC6___fibritin_protein_CDS___Escherichia_phage_HC6___portal__connector__protein_CDS___Escherichia_phage_HC6___tail_tape_measure_CDS___Escherichia_phage_HC6___coat_protein_CDS:0.02635135):0.01294657,((Escherichia_virus_SusanneMuster:0.02251217,Escherichia_virus_SandraMuster:0.02008391):0.00318115,Escherichia_virus_ClaudiaMuster:0.02054054):0.02497201):0.00130367,Salmonella_phage_Vi_II_E1___major_phage_tail_subunit_CDS___Salmonella_phage_Vi_II_E1___putative_portal_protein_CDS___Salmonella_phage_Vi_II_E1___putative_phage_tail_protein__tape_measure__CDS___Salmonella_phage_Vi_II_E1___hypothetical_phage_protein_CDS:0.0549381):0.00139526,((Salmonella_phage_STGO_35_1___tail_tube_protein_CDS___Salmonella_phage_STGO_35_1___capsid_protein_CDS___Salmonella_phage_SB28___tail_tape_measure_protein_CDS___Salmonella_phage_STGO_35_1___capsid_protein_CDS:0.04782112,(Salmonella_phage_LPST10___neck_whiskers_protein_CDS___Salmonella_phage_LPST10___hypothetical_protein_CDS___Salmonella_phage_IME207___tape_measure_protein_CDS___Salmonella_phage_LPST10___hypothetical_protein_CDS:0.04435767,Salmonella_phage_Pu29___major_tail_subunit_CDS___Salmonella_phage_Pu29___portal_protein_CDS___Salmonella_phage_LPST10___tail_length_tape_measure_protein_1_CDS___Salmonella_phage_Pu29___hypothetical_protein_CDS:0.0402901):0.00748481):0.01133336,(Escherichia_virus_ChristineMuster:0.05292473,Salmonella_phage_IME207___neck_whiskers_protein_CDS___Salmonella_phage_IME207___hypothetical_protein_CDS___Salmonella_phage_BS5___tail_length_tape_measure_protein_1_CDS___Salmonella_phage_IME207___coat_protein_CDS:0.03895375):0.00552089):0.00803984):0.01568154,(('Shigella_phage_DS8___penicillin_binding_protein_C_terminus_family_protein_CDS___Shigella_phage_DS8___hypothetical_protein_CDS___Shigella_phage_DS8___RecF/RecN/SMC_N_terminal_domain_protein_CDS___Shigella_phage_DS8___hypothetical_protein_CDS':0.05263654,Escherichia_phage_C1___neck_whiskers_protein_CDS___Escherichia_phage_C1___hypothetical_protein_CDS___Escherichia_phage_C1___putative_tail_protein_CDS___Escherichia_phage_C1___hypothetical_protein_CDS:0.04920229):0.00530279,Salmonella_phage_Akira___neck_whiskers_protein_CDS___Salmonella_phage_Akira___hypothetical_protein_CDS___Salmonella_phage_Akira___tail_tape_measure_protein_CDS___Salmonella_phage_Akira___hypothetical_protein_CDS:0.05834499):0.03230821):0.04152613,((((Salmonella_virus_KFS_SE2___hypothetical_protein_CDS___Salmonella_virus_KFS_SE2___hypothetical_protein_CDS___Salmonella_virus_KFS_SE2___hypothetical_protein_CDS___Salmonella_virus_KFS_SE2___hypothetical_protein_CDS:0.04990839,Salmonella_phage_Skate___tail_tube_protein_CDS___Salmonella_phage_Skate___portal_protein_CDS___Salmonella_phage_Pu29___tail_length_tape_measure_protein_1_CDS___Salmonella_phage_Skate___hypothetical_protein_CDS:0.04804525):0.00607781,Salmonella_phage_SB28___fibritin_protein_CDS___Salmonella_phage_SB28___portal__connector__protein_CDS___Salmonella_phage_Skate___tape_measure_protein_CDS___Salmonella_phage_SB28___coat_protein_CDS:0.0647303):0.00591147,(Escherichia_virus_TanjaMuster:0.04610908,Salmonella_virus_VSt472___neck_whiskers_protein_CDS___Salmonella_virus_VSt472___hypothetical_protein_CDS___Salmonella_virus_VSt472___tail_tape_measure_protein_CDS___Salmonella_virus_VSt472___hypothetical_protein_CDS:0.04703481):0.00414319):0.00759643,(Salmonella_phage_BS5___neck_whiskers_protein_CDS___Salmonella_phage_BS5___portal__connector__protein_CDS___Salmonella_phage_STGO_35_1___tail_tape_measure_CDS___Salmonella_phage_BS5___hypothetical_protein_CDS:0.05636672,Shigella_phage_Sf11_SMD_2017___gp24_CDS___Shigella_phage_Sf11_SMD_2017___hypothetical_protein_CDS___Shigella_phage_Sf11_SMD_2017___tail_tape_measure_protein_CDS___Shigella_phage_Sf11_SMD_2017___hypothetical_protein_CDS:0.05760679):0.03036554):0.03627076):0.26288467,Klebsiella_phage_YX3973___major_tail_subunit_CDS___Klebsiella_phage_YX3973___hypothetical_protein_CDS___Klebsiella_phage_YX3973___tail_length_tape_measure_protein_CDS___Klebsiella_phage_YX3973___hypothetical_protein_CDS:0.11368217,Vibrio_phage_pYD38_A___major_tail_subunit_CDS___Vibrio_phage_pYD38_A___hypothetical_protein_CDS___Vibrio_phage_pYD38_A___tail_length_tape_measure_protein_CDS___Vibrio_phage_pYD38_A___hypothetical_protein_CDS:0.10671295);
	tree bootstrap_26 = [&U] (((((((Escherichia_phage_HC6___fibritin_protein_CDS___Escherichia_phage_HC6___portal__connector__protein_CDS___Escherichia_phage_HC6___tail_tape_measure_CDS___Escherichia_phage_HC6___coat_protein_CDS:0.02317838,Salmonella_phage_ST1___major_tail_protein_CDS___Salmonella_phage_ST1___portal_protein_CDS___Salmonella_phage_ST1___smc_CDS___Salmonella_phage_ST1___prohead_serine_protease_CDS:0.03209594):0.01644369,Salmonella_phage_Vi_II_E1___major_phage_tail_subunit_CDS___Salmonella_phage_Vi_II_E1___putative_portal_protein_CDS___Salmonella_phage_Vi_II_E1___putative_phage_tail_protein__tape_measure__CDS___Salmonella_phage_Vi_II_E1___hypothetical_phage_protein_CDS:0.05229701):0.00118808,((Escherichia_virus_SusanneMuster:0.01823948,Escherichia_virus_SandraMuster:0.01534388):0.00619703,Escherichia_virus_ClaudiaMuster:0.01864862):0.02752198):0.00228111,(((Salmonella_phage_Pu29___major_tail_subunit_CDS___Salmonella_phage_Pu29___portal_protein_CDS___Salmonella_phage_LPST10___tail_length_tape_measure_protein_1_CDS___Salmonella_phage_Pu29___hypothetical_protein_CDS:0.03578835,Salmonella_phage_LPST10___neck_whiskers_protein_CDS___Salmonella_phage_LPST10___hypothetical_protein_CDS___Salmonella_phage_IME207___tape_measure_protein_CDS___Salmonella_phage_LPST10___hypothetical_protein_CDS:0.04407664):0.01053395,Salmonella_phage_STGO_35_1___tail_tube_protein_CDS___Salmonella_phage_STGO_35_1___capsid_protein_CDS___Salmonella_phage_SB28___tail_tape_measure_protein_CDS___Salmonella_phage_STGO_35_1___capsid_protein_CDS:0.04623095):0.01303093,(Salmonella_phage_IME207___neck_whiskers_protein_CDS___Salmonella_phage_IME207___hypothetical_protein_CDS___Salmonella_phage_BS5___tail_length_tape_measure_protein_1_CDS___Salmonella_phage_IME207___coat_protein_CDS:0.03556087,Escherichia_virus_ChristineMuster:0.04909753):0.0068178):0.0077157):0.01550703,((Escherichia_phage_C1___neck_whiskers_protein_CDS___Escherichia_phage_C1___hypothetical_protein_CDS___Escherichia_phage_C1___putative_tail_protein_CDS___Escherichia_phage_C1___hypothetical_protein_CDS:0.04715523,'Shigella_phage_DS8___penicillin_binding_protein_C_terminus_family_protein_CDS___Shigella_phage_DS8___hypothetical_protein_CDS___Shigella_phage_DS8___RecF/RecN/SMC_N_terminal_domain_protein_CDS___Shigella_phage_DS8___hypothetical_protein_CDS':0.04972453):0.00518361,Salmonella_phage_Akira___neck_whiskers_protein_CDS___Salmonella_phage_Akira___hypothetical_protein_CDS___Salmonella_phage_Akira___tail_tape_measure_protein_CDS___Salmonella_phage_Akira___hypothetical_protein_CDS:0.05801872):0.03723689):0.04947219,((Shigella_phage_Sf11_SMD_2017___gp24_CDS___Shigella_phage_Sf11_SMD_2017___hypothetical_protein_CDS___Shigella_phage_Sf11_SMD_2017___tail_tape_measure_protein_CDS___Shigella_phage_Sf11_SMD_2017___hypothetical_protein_CDS:0.06083724,Salmonella_phage_BS5___neck_whiskers_protein_CDS___Salmonella_phage_BS5___portal__connector__protein_CDS___Salmonella_phage_STGO_35_1___tail_tape_measure_CDS___Salmonella_phage_BS5___hypothetical_protein_CDS:0.05918412):0.03088997,(((Salmonella_virus_KFS_SE2___hypothetical_protein_CDS___Salmonella_virus_KFS_SE2___hypothetical_protein_CDS___Salmonella_virus_KFS_SE2___hypothetical_protein_CDS___Salmonella_virus_KFS_SE2___hypothetical_protein_CDS:0.04477833,Salmonella_phage_Skate___tail_tube_protein_CDS___Salmonella_phage_Skate___portal_protein_CDS___Salmonella_phage_Pu29___tail_length_tape_measure_protein_1_CDS___Salmonella_phage_Skate___hypothetical_protein_CDS:0.04412183):0.00380628,Salmonella_phage_SB28___fibritin_protein_CDS___Salmonella_phage_SB28___portal__connector__protein_CDS___Salmonella_phage_Skate___tape_measure_protein_CDS___Salmonella_phage_SB28___coat_protein_CDS:0.05949448):0.01118572,(Escherichia_virus_TanjaMuster:0.04551627,Salmonella_virus_VSt472___neck_whiskers_protein_CDS___Salmonella_virus_VSt472___hypothetical_protein_CDS___Salmonella_virus_VSt472___tail_tape_measure_protein_CDS___Salmonella_virus_VSt472___hypothetical_protein_CDS:0.04278194):0.00787555):0.00541959):0.04221224):0.27273105,Vibrio_phage_pYD38_A___major_tail_subunit_CDS___Vibrio_phage_pYD38_A___hypothetical_protein_CDS___Vibrio_phage_pYD38_A___tail_length_tape_measure_protein_CDS___Vibrio_phage_pYD38_A___hypothetical_protein_CDS:0.09866761,Klebsiella_phage_YX3973___major_tail_subunit_CDS___Klebsiella_phage_YX3973___hypothetical_protein_CDS___Klebsiella_phage_YX3973___tail_length_tape_measure_protein_CDS___Klebsiella_phage_YX3973___hypothetical_protein_CDS:0.13256455);
	tree bootstrap_27 = [&U] ((((((Escherichia_phage_HC6___fibritin_protein_CDS___Escherichia_phage_HC6___portal__connector__protein_CDS___Escherichia_phage_HC6___tail_tape_measure_CDS___Escherichia_phage_HC6___coat_protein_CDS:0.02025154,Salmonella_phage_ST1___major_tail_protein_CDS___Salmonella_phage_ST1___portal_protein_CDS___Salmonella_phage_ST1___smc_CDS___Salmonella_phage_ST1___prohead_serine_protease_CDS:0.03254067):0.01658714,((Escherichia_virus_ClaudiaMuster:0.01566524,Escherichia_virus_SusanneMuster:0.01714409):0.00509752,Escherichia_virus_SandraMuster:0.01555942):0.02554223):0.00596662,((((Salmonella_phage_Pu29___major_tail_subunit_CDS___Salmonella_phage_Pu29___portal_protein_CDS___Salmonella_phage_LPST10___tail_length_tape_measure_protein_1_CDS___Salmonella_phage_Pu29___hypothetical_protein_CDS:0.03822007,Salmonella_phage_LPST10___neck_whiskers_protein_CDS___Salmonella_phage_LPST10___hypothetical_protein_CDS___Salmonella_phage_IME207___tape_measure_protein_CDS___Salmonella_phage_LPST10___hypothetical_protein_CDS:0.04699147):0.00775897,Salmonella_phage_STGO_35_1___tail_tube_protein_CDS___Salmonella_phage_STGO_35_1___capsid_protein_CDS___Salmonella_phage_SB28___tail_tape_measure_protein_CDS___Salmonella_phage_STGO_35_1___capsid_protein_CDS:0.0519667):0.01720986,(Escherichia_virus_ChristineMuster:0.04745205,Salmonella_phage_IME207___neck_whiskers_protein_CDS___Salmonella_phage_IME207___hypothetical_protein_CDS___Salmonella_phage_BS5___tail_length_tape_measure_protein_1_CDS___Salmonella_phage_IME207___coat_protein_CDS:0.03851903):0.00607976):0.00548261,Salmonella_phage_Vi_II_E1___major_phage_tail_subunit_CDS___Salmonella_phage_Vi_II_E1___putative_portal_protein_CDS___Salmonella_phage_Vi_II_E1___putative_phage_tail_protein__tape_measure__CDS___Salmonella_phage_Vi_II_E1___hypothetical_phage_protein_CDS:0.05005531):0.00107947):0.01457141,(Salmonella_phage_Akira___neck_whiskers_protein_CDS___Salmonella_phage_Akira___hypothetical_protein_CDS___Salmonella_phage_Akira___tail_tape_measure_protein_CDS___Salmonella_phage_Akira___hypothetical_protein_CDS:0.06699991,('Shigella_phage_DS8___penicillin_binding_protein_C_terminus_family_protein_CDS___Shigella_phage_DS8___hypothetical_protein_CDS___Shigella_phage_DS8___RecF/RecN/SMC_N_terminal_domain_protein_CDS___Shigella_phage_DS8___hypothetical_protein_CDS':0.04889231,Escherichia_phage_C1___neck_whiskers_protein_CDS___Escherichia_phage_C1___hypothetical_protein_CDS___Escherichia_phage_C1___putative_tail_protein_CDS___Escherichia_phage_C1___hypothetical_protein_CDS:0.04687528):0.00870488):0.02936062):0.0440008,((Salmonella_phage_BS5___neck_whiskers_protein_CDS___Salmonella_phage_BS5___portal__connector__protein_CDS___Salmonella_phage_STGO_35_1___tail_tape_measure_CDS___Salmonella_phage_BS5___hypothetical_protein_CDS:0.05890558,Shigella_phage_Sf11_SMD_2017___gp24_CDS___Shigella_phage_Sf11_SMD_2017___hypothetical_protein_CDS___Shigella_phage_Sf11_SMD_2017___tail_tape_measure_protein_CDS___Shigella_phage_Sf11_SMD_2017___hypothetical_protein_CDS:0.05311423):0.03182354,(((Salmonella_phage_Skate___tail_tube_protein_CDS___Salmonella_phage_Skate___portal_protein_CDS___Salmonella_phage_Pu29___tail_length_tape_measure_protein_1_CDS___Salmonella_phage_Skate___hypothetical_protein_CDS:0.04151193,Salmonella_phage_SB28___fibritin_protein_CDS___Salmonella_phage_SB28___portal__connector__protein_CDS___Salmonella_phage_Skate___tape_measure_protein_CDS___Salmonella_phage_SB28___coat_protein_CDS:0.05603267):0.00346026,Salmonella_virus_KFS_SE2___hypothetical_protein_CDS___Salmonella_virus_KFS_SE2___hypothetical_protein_CDS___Salmonella_virus_KFS_SE2___hypothetical_protein_CDS___Salmonella_virus_KFS_SE2___hypothetical_protein_CDS:0.051557):0.00924165,(Salmonella_virus_VSt472___neck_whiskers_protein_CDS___Salmonella_virus_VSt472___hypothetical_protein_CDS___Salmonella_virus_VSt472___tail_tape_measure_protein_CDS___Salmonella_virus_VSt472___hypothetical_protein_CDS:0.04599655,Escherichia_virus_TanjaMuster:0.04617313):0.00315468):0.00509297):0.0404216):0.24946099,Vibrio_phage_pYD38_A___major_tail_subunit_CDS___Vibrio_phage_pYD38_A___hypothetical_protein_CDS___Vibrio_phage_pYD38_A___tail_length_tape_measure_protein_CDS___Vibrio_phage_pYD38_A___hypothetical_protein_CDS:0.11128114,Klebsiella_phage_YX3973___major_tail_subunit_CDS___Klebsiella_phage_YX3973___hypothetical_protein_CDS___Klebsiella_phage_YX3973___tail_length_tape_measure_protein_CDS___Klebsiella_phage_YX3973___hypothetical_protein_CDS:0.11780402);
	tree bootstrap_28 = [&U] (((((((Escherichia_virus_SusanneMuster:0.02030558,Escherichia_virus_SandraMuster:0.01702397):0.00258808,Escherichia_virus_ClaudiaMuster:0.02106128):0.02359227,(Escherichia_phage_HC6___fibritin_protein_CDS___Escherichia_phage_HC6___portal__connector__protein_CDS___Escherichia_phage_HC6___tail_tape_measure_CDS___Escherichia_phage_HC6___coat_protein_CDS:0.02462641,Salmonella_phage_ST1___major_tail_protein_CDS___Salmonella_phage_ST1___portal_protein_CDS___Salmonella_phage_ST1___smc_CDS___Salmonella_phage_ST1___prohead_serine_protease_CDS:0.03142734):0.01783919):0.00196648,(((Salmonella_phage_IME207___neck_whiskers_protein_CDS___Salmonella_phage_IME207___hypothetical_protein_CDS___Salmonella_phage_BS5___tail_length_tape_measure_protein_1_CDS___Salmonella_phage_IME207___coat_protein_CDS:0.03534634,Escherichia_virus_ChristineMuster:0.04284783):0.00883102,(Salmonella_phage_STGO_35_1___tail_tube_protein_CDS___Salmonella_phage_STGO_35_1___capsid_protein_CDS___Salmonella_phage_SB28___tail_tape_measure_protein_CDS___Salmonella_phage_STGO_35_1___capsid_protein_CDS:0.04617295,(Salmonella_phage_Pu29___major_tail_subunit_CDS___Salmonella_phage_Pu29___portal_protein_CDS___Salmonella_phage_LPST10___tail_length_tape_measure_protein_1_CDS___Salmonella_phage_Pu29___hypothetical_protein_CDS:0.03480905,Salmonella_phage_LPST10___neck_whiskers_protein_CDS___Salmonella_phage_LPST10___hypothetical_protein_CDS___Salmonella_phage_IME207___tape_measure_protein_CDS___Salmonella_phage_LPST10___hypothetical_protein_CDS:0.04179948):0.00996503):0.01506445):0.00649311,Salmonella_phage_Vi_II_E1___major_phage_tail_subunit_CDS___Salmonella_phage_Vi_II_E1___putative_portal_protein_CDS___Salmonella_phage_Vi_II_E1___putative_phage_tail_protein__tape_measure__CDS___Salmonella_phage_Vi_II_E1___hypothetical_phage_protein_CDS:0.05289891):0.00153028):0.01350989,(Salmonella_phage_Akira___neck_whiskers_protein_CDS___Salmonella_phage_Akira___hypothetical_protein_CDS___Salmonella_phage_Akira___tail_tape_measure_protein_CDS___Salmonella_phage_Akira___hypothetical_protein_CDS:0.07004643,('Shigella_phage_DS8___penicillin_binding_protein_C_terminus_family_protein_CDS___Shigella_phage_DS8___hypothetical_protein_CDS___Shigella_phage_DS8___RecF/RecN/SMC_N_terminal_domain_protein_CDS___Shigella_phage_DS8___hypothetical_protein_CDS':0.0497411,Escherichia_phage_C1___neck_whiskers_protein_CDS___Escherichia_phage_C1___hypothetical_protein_CDS___Escherichia_phage_C1___putative_tail_protein_CDS___Escherichia_phage_C1___hypothetical_protein_CDS:0.04669297):0.00756558):0.02805628):0.03975375,((Salmonella_phage_BS5___neck_whiskers_protein_CDS___Salmonella_phage_BS5___portal__connector__protein_CDS___Salmonella_phage_STGO_35_1___tail_tape_measure_CDS___Salmonella_phage_BS5___hypothetical_protein_CDS:0.05432946,Shigella_phage_Sf11_SMD_2017___gp24_CDS___Shigella_phage_Sf11_SMD_2017___hypothetical_protein_CDS___Shigella_phage_Sf11_SMD_2017___tail_tape_measure_protein_CDS___Shigella_phage_Sf11_SMD_2017___hypothetical_protein_CDS:0.05786262):0.03423049,((Escherichia_virus_TanjaMuster:0.0406673,Salmonella_virus_VSt472___neck_whiskers_protein_CDS___Salmonella_virus_VSt472___hypothetical_protein_CDS___Salmonella_virus_VSt472___tail_tape_measure_protein_CDS___Salmonella_virus_VSt472___hypothetical_protein_CDS:0.04139612):0.00491009,(Salmonella_virus_KFS_SE2___hypothetical_protein_CDS___Salmonella_virus_KFS_SE2___hypothetical_protein_CDS___Salmonella_virus_KFS_SE2___hypothetical_protein_CDS___Salmonella_virus_KFS_SE2___hypothetical_protein_CDS:0.05055767,(Salmonella_phage_SB28___fibritin_protein_CDS___Salmonella_phage_SB28___portal__connector__protein_CDS___Salmonella_phage_Skate___tape_measure_protein_CDS___Salmonella_phage_SB28___coat_protein_CDS:0.05934667,Salmonella_phage_Skate___tail_tube_protein_CDS___Salmonella_phage_Skate___portal_protein_CDS___Salmonella_phage_Pu29___tail_length_tape_measure_protein_1_CDS___Salmonella_phage_Skate___hypothetical_protein_CDS:0.04558009):0.00276886):0.00920728):0.00561474):0.03309076):0.28047235,Klebsiella_phage_YX3973___major_tail_subunit_CDS___Klebsiella_phage_YX3973___hypothetical_protein_CDS___Klebsiella_phage_YX3973___tail_length_tape_measure_protein_CDS___Klebsiella_phage_YX3973___hypothetical_protein_CDS:0.114895,Vibrio_phage_pYD38_A___major_tail_subunit_CDS___Vibrio_phage_pYD38_A___hypothetical_protein_CDS___Vibrio_phage_pYD38_A___tail_length_tape_measure_protein_CDS___Vibrio_phage_pYD38_A___hypothetical_protein_CDS:0.10259752);
	tree bootstrap_29 = [&U] (((((Salmonella_phage_Vi_II_E1___major_phage_tail_subunit_CDS___Salmonella_phage_Vi_II_E1___putative_portal_protein_CDS___Salmonella_phage_Vi_II_E1___putative_phage_tail_protein__tape_measure__CDS___Salmonella_phage_Vi_II_E1___hypothetical_phage_protein_CDS:0.05284657,((Escherichia_phage_HC6___fibritin_protein_CDS___Escherichia_phage_HC6___portal__connector__protein_CDS___Escherichia_phage_HC6___tail_tape_measure_CDS___Escherichia_phage_HC6___coat_protein_CDS:0.02702905,Salmonella_phage_ST1___major_tail_protein_CDS___Salmonella_phage_ST1___portal_protein_CDS___Salmonella_phage_ST1___smc_CDS___Salmonella_phage_ST1___prohead_serine_protease_CDS:0.03616132):0.0183625,(Escherichia_virus_SandraMuster:0.01772689,(Escherichia_virus_SusanneMuster:0.02156902,Escherichia_virus_ClaudiaMuster:0.01813788):0.00569513):0.02808585):0.00287854):0.000525,((Salmonella_phage_STGO_35_1___tail_tube_protein_CDS___Salmonella_phage_STGO_35_1___capsid_protein_CDS___Salmonella_phage_SB28___tail_tape_measure_protein_CDS___Salmonella_phage_STGO_35_1___capsid_protein_CDS:0.04446858,(Salmonella_phage_LPST10___neck_whiskers_protein_CDS___Salmonella_phage_LPST10___hypothetical_protein_CDS___Salmonella_phage_IME207___tape_measure_protein_CDS___Salmonella_phage_LPST10___hypothetical_protein_CDS:0.04460361,Salmonella_phage_Pu29___major_tail_subunit_CDS___Salmonella_phage_Pu29___portal_protein_CDS___Salmonella_phage_LPST10___tail_length_tape_measure_protein_1_CDS___Salmonella_phage_Pu29___hypothetical_protein_CDS:0.03866366):0.0087982):0.01311564,(Salmonella_phage_IME207___neck_whiskers_protein_CDS___Salmonella_phage_IME207___hypothetical_protein_CDS___Salmonella_phage_BS5___tail_length_tape_measure_protein_1_CDS___Salmonella_phage_IME207___coat_protein_CDS:0.03996968,Escherichia_virus_ChristineMuster:0.04896509):0.00646809):0.00741817):0.01287813,(('Shigella_phage_DS8___penicillin_binding_protein_C_terminus_family_protein_CDS___Shigella_phage_DS8___hypothetical_protein_CDS___Shigella_phage_DS8___RecF/RecN/SMC_N_terminal_domain_protein_CDS___Shigella_phage_DS8___hypothetical_protein_CDS':0.05034199,Escherichia_phage_C1___neck_whiskers_protein_CDS___Escherichia_phage_C1___hypothetical_protein_CDS___Escherichia_phage_C1___putative_tail_protein_CDS___Escherichia_phage_C1___hypothetical_protein_CDS:0.05234275):0.00716191,Salmonella_phage_Akira___neck_whiskers_protein_CDS___Salmonella_phage_Akira___hypothetical_protein_CDS___Salmonella_phage_Akira___tail_tape_measure_protein_CDS___Salmonella_phage_Akira___hypothetical_protein_CDS:0.06556168):0.02893684):0.04904244,(((Salmonella_phage_SB28___fibritin_protein_CDS___Salmonella_phage_SB28___portal__connector__protein_CDS___Salmonella_phage_Skate___tape_measure_protein_CDS___Salmonella_phage_SB28___coat_protein_CDS:0.05861131,(Salmonella_phage_Skate___tail_tube_protein_CDS___Salmonella_phage_Skate___portal_protein_CDS___Salmonella_phage_Pu29___tail_length_tape_measure_protein_1_CDS___Salmonella_phage_Skate___hypothetical_protein_CDS:0.04537311,Salmonella_virus_KFS_SE2___hypothetical_protein_CDS___Salmonella_virus_KFS_SE2___hypothetical_protein_CDS___Salmonella_virus_KFS_SE2___hypothetical_protein_CDS___Salmonella_virus_KFS_SE2___hypothetical_protein_CDS:0.05415492):0.00586543):0.00728487,(Escherichia_virus_TanjaMuster:0.04454192,Salmonella_virus_VSt472___neck_whiskers_protein_CDS___Salmonella_virus_VSt472___hypothetical_protein_CDS___Salmonella_virus_VSt472___tail_tape_measure_protein_CDS___Salmonella_virus_VSt472___hypothetical_protein_CDS:0.04172405):0.00795219):0.0041104,(Shigella_phage_Sf11_SMD_2017___gp24_CDS___Shigella_phage_Sf11_SMD_2017___hypothetical_protein_CDS___Shigella_phage_Sf11_SMD_2017___tail_tape_measure_protein_CDS___Shigella_phage_Sf11_SMD_2017___hypothetical_protein_CDS:0.06063991,Salmonella_phage_BS5___neck_whiskers_protein_CDS___Salmonella_phage_BS5___portal__connector__protein_CDS___Salmonella_phage_STGO_35_1___tail_tape_measure_CDS___Salmonella_phage_BS5___hypothetical_protein_CDS:0.05920341):0.02895669):0.03651988):0.26954646,Klebsiella_phage_YX3973___major_tail_subunit_CDS___Klebsiella_phage_YX3973___hypothetical_protein_CDS___Klebsiella_phage_YX3973___tail_length_tape_measure_protein_CDS___Klebsiella_phage_YX3973___hypothetical_protein_CDS:0.11725847,Vibrio_phage_pYD38_A___major_tail_subunit_CDS___Vibrio_phage_pYD38_A___hypothetical_protein_CDS___Vibrio_phage_pYD38_A___tail_length_tape_measure_protein_CDS___Vibrio_phage_pYD38_A___hypothetical_protein_CDS:0.10848418);
	tree bootstrap_30 = [&U] ((((((Escherichia_virus_ClaudiaMuster:0.01875435,(Escherichia_virus_SusanneMuster:0.01936088,Escherichia_virus_SandraMuster:0.01424076):0.0051968):0.02346695,((Escherichia_phage_HC6___fibritin_protein_CDS___Escherichia_phage_HC6___portal__connector__protein_CDS___Escherichia_phage_HC6___tail_tape_measure_CDS___Escherichia_phage_HC6___coat_protein_CDS:0.0223361,Salmonella_phage_ST1___major_tail_protein_CDS___Salmonella_phage_ST1___portal_protein_CDS___Salmonella_phage_ST1___smc_CDS___Salmonella_phage_ST1___prohead_serine_protease_CDS:0.03110774):0.01600317,Salmonella_phage_Vi_II_E1___major_phage_tail_subunit_CDS___Salmonella_phage_Vi_II_E1___putative_portal_protein_CDS___Salmonella_phage_Vi_II_E1___putative_phage_tail_protein__tape_measure__CDS___Salmonella_phage_Vi_II_E1___hypothetical_phage_protein_CDS:0.0476195):0.000255):0.00295457,((Escherichia_virus_ChristineMuster:0.04990976,Salmonella_phage_IME207___neck_whiskers_protein_CDS___Salmonella_phage_IME207___hypothetical_protein_CDS___Salmonella_phage_BS5___tail_length_tape_measure_protein_1_CDS___Salmonella_phage_IME207___coat_protein_CDS:0.03673486):0.00454426,((Salmonella_phage_Pu29___major_tail_subunit_CDS___Salmonella_phage_Pu29___portal_protein_CDS___Salmonella_phage_LPST10___tail_length_tape_measure_protein_1_CDS___Salmonella_phage_Pu29___hypothetical_protein_CDS:0.0388226,Salmonella_phage_LPST10___neck_whiskers_protein_CDS___Salmonella_phage_LPST10___hypothetical_protein_CDS___Salmonella_phage_IME207___tape_measure_protein_CDS___Salmonella_phage_LPST10___hypothetical_protein_CDS:0.04399345):0.01237324,Salmonella_phage_STGO_35_1___tail_tube_protein_CDS___Salmonella_phage_STGO_35_1___capsid_protein_CDS___Salmonella_phage_SB28___tail_tape_measure_protein_CDS___Salmonella_phage_STGO_35_1___capsid_protein_CDS:0.04821587):0.01383341):0.00788847):0.01587144,(('Shigella_phage_DS8___penicillin_binding_protein_C_terminus_family_protein_CDS___Shigella_phage_DS8___hypothetical_protein_CDS___Shigella_phage_DS8___RecF/RecN/SMC_N_terminal_domain_protein_CDS___Shigella_phage_DS8___hypothetical_protein_CDS':0.0469726,Escherichia_phage_C1___neck_whiskers_protein_CDS___Escherichia_phage_C1___hypothetical_protein_CDS___Escherichia_phage_C1___putative_tail_protein_CDS___Escherichia_phage_C1___hypothetical_protein_CDS:0.03937529):0.00654549,Salmonella_phage_Akira___neck_whiskers_protein_CDS___Salmonella_phage_Akira___hypothetical_protein_CDS___Salmonella_phage_Akira___tail_tape_measure_protein_CDS___Salmonella_phage_Akira___hypothetical_protein_CDS:0.05603172):0.03150339):0.04723259,(((Salmonella_virus_VSt472___neck_whiskers_protein_CDS___Salmonella_virus_VSt472___hypothetical_protein_CDS___Salmonella_virus_VSt472___tail_tape_measure_protein_CDS___Salmonella_virus_VSt472___hypothetical_protein_CDS:0.04084559,Escherichia_virus_TanjaMuster:0.0381403):0.00796873,((Salmonella_phage_Skate___tail_tube_protein_CDS___Salmonella_phage_Skate___portal_protein_CDS___Salmonella_phage_Pu29___tail_length_tape_measure_protein_1_CDS___Salmonella_phage_Skate___hypothetical_protein_CDS:0.04114514,Salmonella_virus_KFS_SE2___hypothetical_protein_CDS___Salmonella_virus_KFS_SE2___hypothetical_protein_CDS___Salmonella_virus_KFS_SE2___hypothetical_protein_CDS___Salmonella_virus_KFS_SE2___hypothetical_protein_CDS:0.04489362):0.00307327,Salmonella_phage_SB28___fibritin_protein_CDS___Salmonella_phage_SB28___portal__connector__protein_CDS___Salmonella_phage_Skate___tape_measure_protein_CDS___Salmonella_phage_SB28___coat_protein_CDS:0.05959123):0.00973295):0.00647274,(Salmonella_phage_BS5___neck_whiskers_protein_CDS___Salmonella_phage_BS5___portal__connector__protein_CDS___Salmonella_phage_STGO_35_1___tail_tape_measure_CDS___Salmonella_phage_BS5___hypothetical_protein_CDS:0.05787272,Shigella_phage_Sf11_SMD_2017___gp24_CDS___Shigella_phage_Sf11_SMD_2017___hypothetical_protein_CDS___Shigella_phage_Sf11_SMD_2017___tail_tape_measure_protein_CDS___Shigella_phage_Sf11_SMD_2017___hypothetical_protein_CDS:0.05477925):0.0302705):0.03737687):0.25639364,Vibrio_phage_pYD38_A___major_tail_subunit_CDS___Vibrio_phage_pYD38_A___hypothetical_protein_CDS___Vibrio_phage_pYD38_A___tail_length_tape_measure_protein_CDS___Vibrio_phage_pYD38_A___hypothetical_protein_CDS:0.10653879,Klebsiella_phage_YX3973___major_tail_subunit_CDS___Klebsiella_phage_YX3973___hypothetical_protein_CDS___Klebsiella_phage_YX3973___tail_length_tape_measure_protein_CDS___Klebsiella_phage_YX3973___hypothetical_protein_CDS:0.12239289);
	tree bootstrap_31 = [&U] (((((((Escherichia_phage_HC6___fibritin_protein_CDS___Escherichia_phage_HC6___portal__connector__protein_CDS___Escherichia_phage_HC6___tail_tape_measure_CDS___Escherichia_phage_HC6___coat_protein_CDS:0.02449461,Salmonella_phage_ST1___major_tail_protein_CDS___Salmonella_phage_ST1___portal_protein_CDS___Salmonella_phage_ST1___smc_CDS___Salmonella_phage_ST1___prohead_serine_protease_CDS:0.0310482):0.01750205,((Escherichia_virus_SusanneMuster:0.02068386,Escherichia_virus_SandraMuster:0.01712883):0.00552641,Escherichia_virus_ClaudiaMuster:0.0202386):0.0263621):0.00174504,Salmonella_phage_Vi_II_E1___major_phage_tail_subunit_CDS___Salmonella_phage_Vi_II_E1___putative_portal_protein_CDS___Salmonella_phage_Vi_II_E1___putative_phage_tail_protein__tape_measure__CDS___Salmonella_phage_Vi_II_E1___hypothetical_phage_protein_CDS:0.05651934):0.00153311,(((Salmonella_phage_Pu29___major_tail_subunit_CDS___Salmonella_phage_Pu29___portal_protein_CDS___Salmonella_phage_LPST10___tail_length_tape_measure_protein_1_CDS___Salmonella_phage_Pu29___hypothetical_protein_CDS:0.03777142,Salmonella_phage_LPST10___neck_whiskers_protein_CDS___Salmonella_phage_LPST10___hypothetical_protein_CDS___Salmonella_phage_IME207___tape_measure_protein_CDS___Salmonella_phage_LPST10___hypothetical_protein_CDS:0.0388118):0.01517491,Salmonella_phage_STGO_35_1___tail_tube_protein_CDS___Salmonella_phage_STGO_35_1___capsid_protein_CDS___Salmonella_phage_SB28___tail_tape_measure_protein_CDS___Salmonella_phage_STGO_35_1___capsid_protein_CDS:0.04396047):0.01311858,(Salmonella_phage_IME207___neck_whiskers_protein_CDS___Salmonella_phage_IME207___hypothetical_protein_CDS___Salmonella_phage_BS5___tail_length_tape_measure_protein_1_CDS___Salmonella_phage_IME207___coat_protein_CDS:0.03860797,Escherichia_virus_ChristineMuster:0.05071908):0.00951645):0.00638934):0.01341506,(('Shigella_phage_DS8___penicillin_binding_protein_C_terminus_family_protein_CDS___Shigella_phage_DS8___hypothetical_protein_CDS___Shigella_phage_DS8___RecF/RecN/SMC_N_terminal_domain_protein_CDS___Shigella_phage_DS8___hypothetical_protein_CDS':0.04693401,Escherichia_phage_C1___neck_whiskers_protein_CDS___Escherichia_phage_C1___hypothetical_protein_CDS___Escherichia_phage_C1___putative_tail_protein_CDS___Escherichia_phage_C1___hypothetical_protein_CDS:0.0465851):0.00570475,Salmonella_phage_Akira___neck_whiskers_protein_CDS___Salmonella_phage_Akira___hypothetical_protein_CDS___Salmonella_phage_Akira___tail_tape_measure_protein_CDS___Salmonella_phage_Akira___hypothetical_protein_CDS:0.06247698):0.03091376):0.05259564,(((Salmonella_virus_VSt472___neck_whiskers_protein_CDS___Salmonella_virus_VSt472___hypothetical_protein_CDS___Salmonella_virus_VSt472___tail_tape_measure_protein_CDS___Salmonella_virus_VSt472___hypothetical_protein_CDS:0.04139205,Escherichia_virus_TanjaMuster:0.03861699):0.00809058,((Salmonella_virus_KFS_SE2___hypothetical_protein_CDS___Salmonella_virus_KFS_SE2___hypothetical_protein_CDS___Salmonella_virus_KFS_SE2___hypothetical_protein_CDS___Salmonella_virus_KFS_SE2___hypothetical_protein_CDS:0.04838341,Salmonella_phage_Skate___tail_tube_protein_CDS___Salmonella_phage_Skate___portal_protein_CDS___Salmonella_phage_Pu29___tail_length_tape_measure_protein_1_CDS___Salmonella_phage_Skate___hypothetical_protein_CDS:0.05113521):0.005942,Salmonella_phage_SB28___fibritin_protein_CDS___Salmonella_phage_SB28___portal__connector__protein_CDS___Salmonella_phage_Skate___tape_measure_protein_CDS___Salmonella_phage_SB28___coat_protein_CDS:0.06291435):0.0064003):0.00567421,(Shigella_phage_Sf11_SMD_2017___gp24_CDS___Shigella_phage_Sf11_SMD_2017___hypothetical_protein_CDS___Shigella_phage_Sf11_SMD_2017___tail_tape_measure_protein_CDS___Shigella_phage_Sf11_SMD_2017___hypothetical_protein_CDS:0.05437983,Salmonella_phage_BS5___neck_whiskers_protein_CDS___Salmonella_phage_BS5___portal__connector__protein_CDS___Salmonella_phage_STGO_35_1___tail_tape_measure_CDS___Salmonella_phage_BS5___hypothetical_protein_CDS:0.05804244):0.03190381):0.03707608):0.25609426,Klebsiella_phage_YX3973___major_tail_subunit_CDS___Klebsiella_phage_YX3973___hypothetical_protein_CDS___Klebsiella_phage_YX3973___tail_length_tape_measure_protein_CDS___Klebsiella_phage_YX3973___hypothetical_protein_CDS:0.10827474,Vibrio_phage_pYD38_A___major_tail_subunit_CDS___Vibrio_phage_pYD38_A___hypothetical_protein_CDS___Vibrio_phage_pYD38_A___tail_length_tape_measure_protein_CDS___Vibrio_phage_pYD38_A___hypothetical_protein_CDS:0.10401831);
	tree bootstrap_32 = [&U] (((((((Salmonella_phage_Pu29___major_tail_subunit_CDS___Salmonella_phage_Pu29___portal_protein_CDS___Salmonella_phage_LPST10___tail_length_tape_measure_protein_1_CDS___Salmonella_phage_Pu29___hypothetical_protein_CDS:0.03827269,Salmonella_phage_LPST10___neck_whiskers_protein_CDS___Salmonella_phage_LPST10___hypothetical_protein_CDS___Salmonella_phage_IME207___tape_measure_protein_CDS___Salmonella_phage_LPST10___hypothetical_protein_CDS:0.03974915):0.01333277,Salmonella_phage_STGO_35_1___tail_tube_protein_CDS___Salmonella_phage_STGO_35_1___capsid_protein_CDS___Salmonella_phage_SB28___tail_tape_measure_protein_CDS___Salmonella_phage_STGO_35_1___capsid_protein_CDS:0.05292956):0.00917349,(Salmonella_phage_IME207___neck_whiskers_protein_CDS___Salmonella_phage_IME207___hypothetical_protein_CDS___Salmonella_phage_BS5___tail_length_tape_measure_protein_1_CDS___Salmonella_phage_IME207___coat_protein_CDS:0.04332791,Escherichia_virus_ChristineMuster:0.05154511):0.00356522):0.00892658,(((Escherichia_virus_SandraMuster:0.02146192,(Escherichia_virus_ClaudiaMuster:0.02158597,Escherichia_virus_SusanneMuster:0.02267068):0.00309276):0.0291772,(Escherichia_phage_HC6___fibritin_protein_CDS___Escherichia_phage_HC6___portal__connector__protein_CDS___Escherichia_phage_HC6___tail_tape_measure_CDS___Escherichia_phage_HC6___coat_protein_CDS:0.02811242,Salmonella_phage_ST1___major_tail_protein_CDS___Salmonella_phage_ST1___portal_protein_CDS___Salmonella_phage_ST1___smc_CDS___Salmonella_phage_ST1___prohead_serine_protease_CDS:0.03739678):0.01281945):0.00354602,Salmonella_phage_Vi_II_E1___major_phage_tail_subunit_CDS___Salmonella_phage_Vi_II_E1___putative_portal_protein_CDS___Salmonella_phage_Vi_II_E1___putative_phage_tail_protein__tape_measure__CDS___Salmonella_phage_Vi_II_E1___hypothetical_phage_protein_CDS:0.05190687):0.00207329):0.01470514,(('Shigella_phage_DS8___penicillin_binding_protein_C_terminus_family_protein_CDS___Shigella_phage_DS8___hypothetical_protein_CDS___Shigella_phage_DS8___RecF/RecN/SMC_N_terminal_domain_protein_CDS___Shigella_phage_DS8___hypothetical_protein_CDS':0.05121756,Escherichia_phage_C1___neck_whiskers_protein_CDS___Escherichia_phage_C1___hypothetical_protein_CDS___Escherichia_phage_C1___putative_tail_protein_CDS___Escherichia_phage_C1___hypothetical_protein_CDS:0.04475435):0.00756025,Salmonella_phage_Akira___neck_whiskers_protein_CDS___Salmonella_phage_Akira___hypothetical_protein_CDS___Salmonella_phage_Akira___tail_tape_measure_protein_CDS___Salmonella_phage_Akira___hypothetical_protein_CDS:0.06255988):0.03088394):0.03871249,(((Escherichia_virus_TanjaMuster:0.04925666,Salmonella_virus_VSt472___neck_whiskers_protein_CDS___Salmonella_virus_VSt472___hypothetical_protein_CDS___Salmonella_virus_VSt472___tail_tape_measure_protein_CDS___Salmonella_virus_VSt472___hypothetical_protein_CDS:0.04867052):0.0054069,((Salmonella_phage_Skate___tail_tube_protein_CDS___Salmonella_phage_Skate___portal_protein_CDS___Salmonella_phage_Pu29___tail_length_tape_measure_protein_1_CDS___Salmonella_phage_Skate___hypothetical_protein_CDS:0.04729723,Salmonella_phage_SB28___fibritin_protein_CDS___Salmonella_phage_SB28___portal__connector__protein_CDS___Salmonella_phage_Skate___tape_measure_protein_CDS___Salmonella_phage_SB28___coat_protein_CDS:0.05531666):0.0018212,Salmonella_virus_KFS_SE2___hypothetical_protein_CDS___Salmonella_virus_KFS_SE2___hypothetical_protein_CDS___Salmonella_virus_KFS_SE2___hypothetical_protein_CDS___Salmonella_virus_KFS_SE2___hypothetical_protein_CDS:0.05859527):0.00587271):0.00490665,(Shigella_phage_Sf11_SMD_2017___gp24_CDS___Shigella_phage_Sf11_SMD_2017___hypothetical_protein_CDS___Shigella_phage_Sf11_SMD_2017___tail_tape_measure_protein_CDS___Shigella_phage_Sf11_SMD_2017___hypothetical_protein_CDS:0.05640915,Salmonella_phage_BS5___neck_whiskers_protein_CDS___Salmonella_phage_BS5___portal__connector__protein_CDS___Salmonella_phage_STGO_35_1___tail_tape_measure_CDS___Salmonella_phage_BS5___hypothetical_protein_CDS:0.05074251):0.03465612):0.03742253):0.25830207,Klebsiella_phage_YX3973___major_tail_subunit_CDS___Klebsiella_phage_YX3973___hypothetical_protein_CDS___Klebsiella_phage_YX3973___tail_length_tape_measure_protein_CDS___Klebsiella_phage_YX3973___hypothetical_protein_CDS:0.11859348,Vibrio_phage_pYD38_A___major_tail_subunit_CDS___Vibrio_phage_pYD38_A___hypothetical_protein_CDS___Vibrio_phage_pYD38_A___tail_length_tape_measure_protein_CDS___Vibrio_phage_pYD38_A___hypothetical_protein_CDS:0.10903803);
	tree bootstrap_33 = [&U] (((((Salmonella_phage_Vi_II_E1___major_phage_tail_subunit_CDS___Salmonella_phage_Vi_II_E1___putative_portal_protein_CDS___Salmonella_phage_Vi_II_E1___putative_phage_tail_protein__tape_measure__CDS___Salmonella_phage_Vi_II_E1___hypothetical_phage_protein_CDS:0.050773,(((Escherichia_virus_ClaudiaMuster:0.01615702,Escherichia_virus_SusanneMuster:0.0206418):0.00245906,Escherichia_virus_SandraMuster:0.01636519):0.03037499,(Escherichia_phage_HC6___fibritin_protein_CDS___Escherichia_phage_HC6___portal__connector__protein_CDS___Escherichia_phage_HC6___tail_tape_measure_CDS___Escherichia_phage_HC6___coat_protein_CDS:0.02171003,Salmonella_phage_ST1___major_tail_protein_CDS___Salmonella_phage_ST1___portal_protein_CDS___Salmonella_phage_ST1___smc_CDS___Salmonella_phage_ST1___prohead_serine_protease_CDS:0.03277168):0.0167194):0.00141221):0.00331806,(((Salmonella_phage_LPST10___neck_whiskers_protein_CDS___Salmonella_phage_LPST10___hypothetical_protein_CDS___Salmonella_phage_IME207___tape_measure_protein_CDS___Salmonella_phage_LPST10___hypothetical_protein_CDS:0.04139881,Salmonella_phage_Pu29___major_tail_subunit_CDS___Salmonella_phage_Pu29___portal_protein_CDS___Salmonella_phage_LPST10___tail_length_tape_measure_protein_1_CDS___Salmonella_phage_Pu29___hypothetical_protein_CDS:0.03554192):0.00966189,Salmonella_phage_STGO_35_1___tail_tube_protein_CDS___Salmonella_phage_STGO_35_1___capsid_protein_CDS___Salmonella_phage_SB28___tail_tape_measure_protein_CDS___Salmonella_phage_STGO_35_1___capsid_protein_CDS:0.04510947):0.01225536,(Escherichia_virus_ChristineMuster:0.05069509,Salmonella_phage_IME207___neck_whiskers_protein_CDS___Salmonella_phage_IME207___hypothetical_protein_CDS___Salmonella_phage_BS5___tail_length_tape_measure_protein_1_CDS___Salmonella_phage_IME207___coat_protein_CDS:0.04148484):0.00499659):0.0078108):0.01285608,(('Shigella_phage_DS8___penicillin_binding_protein_C_terminus_family_protein_CDS___Shigella_phage_DS8___hypothetical_protein_CDS___Shigella_phage_DS8___RecF/RecN/SMC_N_terminal_domain_protein_CDS___Shigella_phage_DS8___hypothetical_protein_CDS':0.05013975,Escherichia_phage_C1___neck_whiskers_protein_CDS___Escherichia_phage_C1___hypothetical_protein_CDS___Escherichia_phage_C1___putative_tail_protein_CDS___Escherichia_phage_C1___hypothetical_protein_CDS:0.04425924):0.00493677,Salmonella_phage_Akira___neck_whiskers_protein_CDS___Salmonella_phage_Akira___hypothetical_protein_CDS___Salmonella_phage_Akira___tail_tape_measure_protein_CDS___Salmonella_phage_Akira___hypothetical_protein_CDS:0.06517293):0.03069546):0.05071563,(((Escherichia_virus_TanjaMuster:0.04451058,Salmonella_virus_VSt472___neck_whiskers_protein_CDS___Salmonella_virus_VSt472___hypothetical_protein_CDS___Salmonella_virus_VSt472___tail_tape_measure_protein_CDS___Salmonella_virus_VSt472___hypothetical_protein_CDS:0.04209746):0.00799948,((Salmonella_phage_Skate___tail_tube_protein_CDS___Salmonella_phage_Skate___portal_protein_CDS___Salmonella_phage_Pu29___tail_length_tape_measure_protein_1_CDS___Salmonella_phage_Skate___hypothetical_protein_CDS:0.04616057,Salmonella_virus_KFS_SE2___hypothetical_protein_CDS___Salmonella_virus_KFS_SE2___hypothetical_protein_CDS___Salmonella_virus_KFS_SE2___hypothetical_protein_CDS___Salmonella_virus_KFS_SE2___hypothetical_protein_CDS:0.04924041):0.00535196,Salmonella_phage_SB28___fibritin_protein_CDS___Salmonella_phage_SB28___portal__connector__protein_CDS___Salmonella_phage_Skate___tape_measure_protein_CDS___Salmonella_phage_SB28___coat_protein_CDS:0.06329485):0.0069166):0.00329443,(Salmonella_phage_BS5___neck_whiskers_protein_CDS___Salmonella_phage_BS5___portal__connector__protein_CDS___Salmonella_phage_STGO_35_1___tail_tape_measure_CDS___Salmonella_phage_BS5___hypothetical_protein_CDS:0.05777734,Shigella_phage_Sf11_SMD_2017___gp24_CDS___Shigella_phage_Sf11_SMD_2017___hypothetical_protein_CDS___Shigella_phage_Sf11_SMD_2017___tail_tape_measure_protein_CDS___Shigella_phage_Sf11_SMD_2017___hypothetical_protein_CDS:0.05312672):0.0323961):0.04647763):0.25279154,Klebsiella_phage_YX3973___major_tail_subunit_CDS___Klebsiella_phage_YX3973___hypothetical_protein_CDS___Klebsiella_phage_YX3973___tail_length_tape_measure_protein_CDS___Klebsiella_phage_YX3973___hypothetical_protein_CDS:0.11140918,Vibrio_phage_pYD38_A___major_tail_subunit_CDS___Vibrio_phage_pYD38_A___hypothetical_protein_CDS___Vibrio_phage_pYD38_A___tail_length_tape_measure_protein_CDS___Vibrio_phage_pYD38_A___hypothetical_protein_CDS:0.11650974);
	tree bootstrap_34 = [&U] ((((((Escherichia_virus_ClaudiaMuster:0.017767,(Escherichia_virus_SusanneMuster:0.01679639,Escherichia_virus_SandraMuster:0.01337112):0.00720294):0.02445727,(Salmonella_phage_ST1___major_tail_protein_CDS___Salmonella_phage_ST1___portal_protein_CDS___Salmonella_phage_ST1___smc_CDS___Salmonella_phage_ST1___prohead_serine_protease_CDS:0.03124244,Escherichia_phage_HC6___fibritin_protein_CDS___Escherichia_phage_HC6___portal__connector__protein_CDS___Escherichia_phage_HC6___tail_tape_measure_CDS___Escherichia_phage_HC6___coat_protein_CDS:0.02185235):0.02002717):0.00319832,(Salmonella_phage_Vi_II_E1___major_phage_tail_subunit_CDS___Salmonella_phage_Vi_II_E1___putative_portal_protein_CDS___Salmonella_phage_Vi_II_E1___putative_phage_tail_protein__tape_measure__CDS___Salmonella_phage_Vi_II_E1___hypothetical_phage_protein_CDS:0.05121044,((Escherichia_virus_ChristineMuster:0.04559014,Salmonella_phage_IME207___neck_whiskers_protein_CDS___Salmonella_phage_IME207___hypothetical_protein_CDS___Salmonella_phage_BS5___tail_length_tape_measure_protein_1_CDS___Salmonella_phage_IME207___coat_protein_CDS:0.03348726):0.0076904,((Salmonella_phage_LPST10___neck_whiskers_protein_CDS___Salmonella_phage_LPST10___hypothetical_protein_CDS___Salmonella_phage_IME207___tape_measure_protein_CDS___Salmonella_phage_LPST10___hypothetical_protein_CDS:0.03762024,Salmonella_phage_Pu29___major_tail_subunit_CDS___Salmonella_phage_Pu29___portal_protein_CDS___Salmonella_phage_LPST10___tail_length_tape_measure_protein_1_CDS___Salmonella_phage_Pu29___hypothetical_protein_CDS:0.03339768):0.00971937,Salmonella_phage_STGO_35_1___tail_tube_protein_CDS___Salmonella_phage_STGO_35_1___capsid_protein_CDS___Salmonella_phage_SB28___tail_tape_measure_protein_CDS___Salmonella_phage_STGO_35_1___capsid_protein_CDS:0.05015253):0.01423356):0.0058045):0.00105955):0.01509519,(('Shigella_phage_DS8___penicillin_binding_protein_C_terminus_family_protein_CDS___Shigella_phage_DS8___hypothetical_protein_CDS___Shigella_phage_DS8___RecF/RecN/SMC_N_terminal_domain_protein_CDS___Shigella_phage_DS8___hypothetical_protein_CDS':0.04901823,Escherichia_phage_C1___neck_whiskers_protein_CDS___Escherichia_phage_C1___hypothetical_protein_CDS___Escherichia_phage_C1___putative_tail_protein_CDS___Escherichia_phage_C1___hypothetical_protein_CDS:0.05128733):0.0056375,Salmonella_phage_Akira___neck_whiskers_protein_CDS___Salmonella_phage_Akira___hypothetical_protein_CDS___Salmonella_phage_Akira___tail_tape_measure_protein_CDS___Salmonella_phage_Akira___hypothetical_protein_CDS:0.06084768):0.03381035):0.04444645,(((Escherichia_virus_TanjaMuster:0.04054281,Salmonella_virus_VSt472___neck_whiskers_protein_CDS___Salmonella_virus_VSt472___hypothetical_protein_CDS___Salmonella_virus_VSt472___tail_tape_measure_protein_CDS___Salmonella_virus_VSt472___hypothetical_protein_CDS:0.04159044):0.00966655,(Salmonella_virus_KFS_SE2___hypothetical_protein_CDS___Salmonella_virus_KFS_SE2___hypothetical_protein_CDS___Salmonella_virus_KFS_SE2___hypothetical_protein_CDS___Salmonella_virus_KFS_SE2___hypothetical_protein_CDS:0.05031571,(Salmonella_phage_SB28___fibritin_protein_CDS___Salmonella_phage_SB28___portal__connector__protein_CDS___Salmonella_phage_Skate___tape_measure_protein_CDS___Salmonella_phage_SB28___coat_protein_CDS:0.05834876,Salmonella_phage_Skate___tail_tube_protein_CDS___Salmonella_phage_Skate___portal_protein_CDS___Salmonella_phage_Pu29___tail_length_tape_measure_protein_1_CDS___Salmonella_phage_Skate___hypothetical_protein_CDS:0.04405175):0.00253859):0.00860495):0.0054159,(Shigella_phage_Sf11_SMD_2017___gp24_CDS___Shigella_phage_Sf11_SMD_2017___hypothetical_protein_CDS___Shigella_phage_Sf11_SMD_2017___tail_tape_measure_protein_CDS___Shigella_phage_Sf11_SMD_2017___hypothetical_protein_CDS:0.05371817,Salmonella_phage_BS5___neck_whiskers_protein_CDS___Salmonella_phage_BS5___portal__connector__protein_CDS___Salmonella_phage_STGO_35_1___tail_tape_measure_CDS___Salmonella_phage_BS5___hypothetical_protein_CDS:0.0587441):0.03302124):0.04222838):0.26536851,Klebsiella_phage_YX3973___major_tail_subunit_CDS___Klebsiella_phage_YX3973___hypothetical_protein_CDS___Klebsiella_phage_YX3973___tail_length_tape_measure_protein_CDS___Klebsiella_phage_YX3973___hypothetical_protein_CDS:0.12381946,Vibrio_phage_pYD38_A___major_tail_subunit_CDS___Vibrio_phage_pYD38_A___hypothetical_protein_CDS___Vibrio_phage_pYD38_A___tail_length_tape_measure_protein_CDS___Vibrio_phage_pYD38_A___hypothetical_protein_CDS:0.10842911);
	tree bootstrap_35 = [&U] ((((((((Salmonella_phage_ST1___major_tail_protein_CDS___Salmonella_phage_ST1___portal_protein_CDS___Salmonella_phage_ST1___smc_CDS___Salmonella_phage_ST1___prohead_serine_protease_CDS:0.03103317,Escherichia_phage_HC6___fibritin_protein_CDS___Escherichia_phage_HC6___portal__connector__protein_CDS___Escherichia_phage_HC6___tail_tape_measure_CDS___Escherichia_phage_HC6___coat_protein_CDS:0.02426741):0.01830692,((Escherichia_virus_SusanneMuster:0.01934062,Escherichia_virus_ClaudiaMuster:0.01715774):0.00447078,Escherichia_virus_SandraMuster:0.02128094):0.02338218):0.0029884,Salmonella_phage_Vi_II_E1___major_phage_tail_subunit_CDS___Salmonella_phage_Vi_II_E1___putative_portal_protein_CDS___Salmonella_phage_Vi_II_E1___putative_phage_tail_protein__tape_measure__CDS___Salmonella_phage_Vi_II_E1___hypothetical_phage_protein_CDS:0.05603524):0.00222464,(((Salmonella_phage_Pu29___major_tail_subunit_CDS___Salmonella_phage_Pu29___portal_protein_CDS___Salmonella_phage_LPST10___tail_length_tape_measure_protein_1_CDS___Salmonella_phage_Pu29___hypothetical_protein_CDS:0.03927552,Salmonella_phage_LPST10___neck_whiskers_protein_CDS___Salmonella_phage_LPST10___hypothetical_protein_CDS___Salmonella_phage_IME207___tape_measure_protein_CDS___Salmonella_phage_LPST10___hypothetical_protein_CDS:0.03744519):0.01029167,Salmonella_phage_STGO_35_1___tail_tube_protein_CDS___Salmonella_phage_STGO_35_1___capsid_protein_CDS___Salmonella_phage_SB28___tail_tape_measure_protein_CDS___Salmonella_phage_STGO_35_1___capsid_protein_CDS:0.04558716):0.01558804,(Salmonella_phage_IME207___neck_whiskers_protein_CDS___Salmonella_phage_IME207___hypothetical_protein_CDS___Salmonella_phage_BS5___tail_length_tape_measure_protein_1_CDS___Salmonella_phage_IME207___coat_protein_CDS:0.04214496,Escherichia_virus_ChristineMuster:0.05202273):0.00460132):0.00431085):0.01348152,((Escherichia_phage_C1___neck_whiskers_protein_CDS___Escherichia_phage_C1___hypothetical_protein_CDS___Escherichia_phage_C1___putative_tail_protein_CDS___Escherichia_phage_C1___hypothetical_protein_CDS:0.04655516,'Shigella_phage_DS8___penicillin_binding_protein_C_terminus_family_protein_CDS___Shigella_phage_DS8___hypothetical_protein_CDS___Shigella_phage_DS8___RecF/RecN/SMC_N_terminal_domain_protein_CDS___Shigella_phage_DS8___hypothetical_protein_CDS':0.04812499):0.0075531,Salmonella_phage_Akira___neck_whiskers_protein_CDS___Salmonella_phage_Akira___hypothetical_protein_CDS___Salmonella_phage_Akira___tail_tape_measure_protein_CDS___Salmonella_phage_Akira___hypothetical_protein_CDS:0.06185913):0.04168967):0.08084233,((Salmonella_virus_VSt472___neck_whiskers_protein_CDS___Salmonella_virus_VSt472___hypothetical_protein_CDS___Salmonella_virus_VSt472___tail_tape_measure_protein_CDS___Salmonella_virus_VSt472___hypothetical_protein_CDS:0.04079136,Escherichia_virus_TanjaMuster:0.04352331):0.00782768,((Salmonella_phage_SB28___fibritin_protein_CDS___Salmonella_phage_SB28___portal__connector__protein_CDS___Salmonella_phage_Skate___tape_measure_protein_CDS___Salmonella_phage_SB28___coat_protein_CDS:0.05992121,Salmonella_phage_Skate___tail_tube_protein_CDS___Salmonella_phage_Skate___portal_protein_CDS___Salmonella_phage_Pu29___tail_length_tape_measure_protein_1_CDS___Salmonella_phage_Skate___hypothetical_protein_CDS:0.04352091):0.00230095,Salmonella_virus_KFS_SE2___hypothetical_protein_CDS___Salmonella_virus_KFS_SE2___hypothetical_protein_CDS___Salmonella_virus_KFS_SE2___hypothetical_protein_CDS___Salmonella_virus_KFS_SE2___hypothetical_protein_CDS:0.05080211):0.00852565):0.01535041):0.01349618,(Salmonella_phage_BS5___neck_whiskers_protein_CDS___Salmonella_phage_BS5___portal__connector__protein_CDS___Salmonella_phage_STGO_35_1___tail_tape_measure_CDS___Salmonella_phage_BS5___hypothetical_protein_CDS:0.05382036,Shigella_phage_Sf11_SMD_2017___gp24_CDS___Shigella_phage_Sf11_SMD_2017___hypothetical_protein_CDS___Shigella_phage_Sf11_SMD_2017___tail_tape_measure_protein_CDS___Shigella_phage_Sf11_SMD_2017___hypothetical_protein_CDS:0.05496559):0.04060514):0.22107398,Klebsiella_phage_YX3973___major_tail_subunit_CDS___Klebsiella_phage_YX3973___hypothetical_protein_CDS___Klebsiella_phage_YX3973___tail_length_tape_measure_protein_CDS___Klebsiella_phage_YX3973___hypothetical_protein_CDS:0.12110423,Vibrio_phage_pYD38_A___major_tail_subunit_CDS___Vibrio_phage_pYD38_A___hypothetical_protein_CDS___Vibrio_phage_pYD38_A___tail_length_tape_measure_protein_CDS___Vibrio_phage_pYD38_A___hypothetical_protein_CDS:0.11645905);
	tree bootstrap_36 = [&U] ((((((((Escherichia_virus_SandraMuster:0.01746778,Escherichia_virus_SusanneMuster:0.01895085):0.00704632,Escherichia_virus_ClaudiaMuster:0.02042436):0.0237927,(Escherichia_phage_HC6___fibritin_protein_CDS___Escherichia_phage_HC6___portal__connector__protein_CDS___Escherichia_phage_HC6___tail_tape_measure_CDS___Escherichia_phage_HC6___coat_protein_CDS:0.02178306,Salmonella_phage_ST1___major_tail_protein_CDS___Salmonella_phage_ST1___portal_protein_CDS___Salmonella_phage_ST1___smc_CDS___Salmonella_phage_ST1___prohead_serine_protease_CDS:0.0309531):0.01550073):0.00596419,Salmonella_phage_Vi_II_E1___major_phage_tail_subunit_CDS___Salmonella_phage_Vi_II_E1___putative_portal_protein_CDS___Salmonella_phage_Vi_II_E1___putative_phage_tail_protein__tape_measure__CDS___Salmonella_phage_Vi_II_E1___hypothetical_phage_protein_CDS:0.05955139):0.00235278,((Salmonella_phage_STGO_35_1___tail_tube_protein_CDS___Salmonella_phage_STGO_35_1___capsid_protein_CDS___Salmonella_phage_SB28___tail_tape_measure_protein_CDS___Salmonella_phage_STGO_35_1___capsid_protein_CDS:0.04553919,(Salmonella_phage_LPST10___neck_whiskers_protein_CDS___Salmonella_phage_LPST10___hypothetical_protein_CDS___Salmonella_phage_IME207___tape_measure_protein_CDS___Salmonella_phage_LPST10___hypothetical_protein_CDS:0.03974453,Salmonella_phage_Pu29___major_tail_subunit_CDS___Salmonella_phage_Pu29___portal_protein_CDS___Salmonella_phage_LPST10___tail_length_tape_measure_protein_1_CDS___Salmonella_phage_Pu29___hypothetical_protein_CDS:0.03314778):0.01058746):0.0172793,(Salmonella_phage_IME207___neck_whiskers_protein_CDS___Salmonella_phage_IME207___hypothetical_protein_CDS___Salmonella_phage_BS5___tail_length_tape_measure_protein_1_CDS___Salmonella_phage_IME207___coat_protein_CDS:0.03907135,Escherichia_virus_ChristineMuster:0.05134536):0.0058694):0.00463234):0.01603549,((Escherichia_phage_C1___neck_whiskers_protein_CDS___Escherichia_phage_C1___hypothetical_protein_CDS___Escherichia_phage_C1___putative_tail_protein_CDS___Escherichia_phage_C1___hypothetical_protein_CDS:0.04513409,'Shigella_phage_DS8___penicillin_binding_protein_C_terminus_family_protein_CDS___Shigella_phage_DS8___hypothetical_protein_CDS___Shigella_phage_DS8___RecF/RecN/SMC_N_terminal_domain_protein_CDS___Shigella_phage_DS8___hypothetical_protein_CDS':0.05087378):0.00714834,Salmonella_phage_Akira___neck_whiskers_protein_CDS___Salmonella_phage_Akira___hypothetical_protein_CDS___Salmonella_phage_Akira___tail_tape_measure_protein_CDS___Salmonella_phage_Akira___hypothetical_protein_CDS:0.06584562):0.03049494):0.05517406,(((Escherichia_virus_TanjaMuster:0.04183873,Salmonella_virus_VSt472___neck_whiskers_protein_CDS___Salmonella_virus_VSt472___hypothetical_protein_CDS___Salmonella_virus_VSt472___tail_tape_measure_protein_CDS___Salmonella_virus_VSt472___hypothetical_protein_CDS:0.0432254):0.00623305,((Salmonella_phage_Skate___tail_tube_protein_CDS___Salmonella_phage_Skate___portal_protein_CDS___Salmonella_phage_Pu29___tail_length_tape_measure_protein_1_CDS___Salmonella_phage_Skate___hypothetical_protein_CDS:0.045559,Salmonella_virus_KFS_SE2___hypothetical_protein_CDS___Salmonella_virus_KFS_SE2___hypothetical_protein_CDS___Salmonella_virus_KFS_SE2___hypothetical_protein_CDS___Salmonella_virus_KFS_SE2___hypothetical_protein_CDS:0.05135401):0.00310192,Salmonella_phage_SB28___fibritin_protein_CDS___Salmonella_phage_SB28___portal__connector__protein_CDS___Salmonella_phage_Skate___tape_measure_protein_CDS___Salmonella_phage_SB28___coat_protein_CDS:0.06114126):0.01045069):0.00614412,(Shigella_phage_Sf11_SMD_2017___gp24_CDS___Shigella_phage_Sf11_SMD_2017___hypothetical_protein_CDS___Shigella_phage_Sf11_SMD_2017___tail_tape_measure_protein_CDS___Shigella_phage_Sf11_SMD_2017___hypothetical_protein_CDS:0.05744206,Salmonella_phage_BS5___neck_whiskers_protein_CDS___Salmonella_phage_BS5___portal__connector__protein_CDS___Salmonella_phage_STGO_35_1___tail_tape_measure_CDS___Salmonella_phage_BS5___hypothetical_protein_CDS:0.05866192):0.03321558):0.03115582):0.24734806,Vibrio_phage_pYD38_A___major_tail_subunit_CDS___Vibrio_phage_pYD38_A___hypothetical_protein_CDS___Vibrio_phage_pYD38_A___tail_length_tape_measure_protein_CDS___Vibrio_phage_pYD38_A___hypothetical_protein_CDS:0.11206461,Klebsiella_phage_YX3973___major_tail_subunit_CDS___Klebsiella_phage_YX3973___hypothetical_protein_CDS___Klebsiella_phage_YX3973___tail_length_tape_measure_protein_CDS___Klebsiella_phage_YX3973___hypothetical_protein_CDS:0.11776905);
	tree bootstrap_37 = [&U] (((((Salmonella_phage_Vi_II_E1___major_phage_tail_subunit_CDS___Salmonella_phage_Vi_II_E1___putative_portal_protein_CDS___Salmonella_phage_Vi_II_E1___putative_phage_tail_protein__tape_measure__CDS___Salmonella_phage_Vi_II_E1___hypothetical_phage_protein_CDS:0.05111791,(((Escherichia_virus_SusanneMuster:0.02123589,Escherichia_virus_SandraMuster:0.0176156):0.0024817,Escherichia_virus_ClaudiaMuster:0.01911054):0.02432131,(Salmonella_phage_ST1___major_tail_protein_CDS___Salmonella_phage_ST1___portal_protein_CDS___Salmonella_phage_ST1___smc_CDS___Salmonella_phage_ST1___prohead_serine_protease_CDS:0.0363389,Escherichia_phage_HC6___fibritin_protein_CDS___Escherichia_phage_HC6___portal__connector__protein_CDS___Escherichia_phage_HC6___tail_tape_measure_CDS___Escherichia_phage_HC6___coat_protein_CDS:0.0264719):0.01673758):0.0019197):0.00399215,((Salmonella_phage_STGO_35_1___tail_tube_protein_CDS___Salmonella_phage_STGO_35_1___capsid_protein_CDS___Salmonella_phage_SB28___tail_tape_measure_protein_CDS___Salmonella_phage_STGO_35_1___capsid_protein_CDS:0.05011214,(Salmonella_phage_Pu29___major_tail_subunit_CDS___Salmonella_phage_Pu29___portal_protein_CDS___Salmonella_phage_LPST10___tail_length_tape_measure_protein_1_CDS___Salmonella_phage_Pu29___hypothetical_protein_CDS:0.04180954,Salmonella_phage_LPST10___neck_whiskers_protein_CDS___Salmonella_phage_LPST10___hypothetical_protein_CDS___Salmonella_phage_IME207___tape_measure_protein_CDS___Salmonella_phage_LPST10___hypothetical_protein_CDS:0.04094219):0.00983635):0.01379277,(Escherichia_virus_ChristineMuster:0.04782349,Salmonella_phage_IME207___neck_whiskers_protein_CDS___Salmonella_phage_IME207___hypothetical_protein_CDS___Salmonella_phage_BS5___tail_length_tape_measure_protein_1_CDS___Salmonella_phage_IME207___coat_protein_CDS:0.04113052):0.00706974):0.00685009):0.01389752,(Salmonella_phage_Akira___neck_whiskers_protein_CDS___Salmonella_phage_Akira___hypothetical_protein_CDS___Salmonella_phage_Akira___tail_tape_measure_protein_CDS___Salmonella_phage_Akira___hypothetical_protein_CDS:0.06542677,(Escherichia_phage_C1___neck_whiskers_protein_CDS___Escherichia_phage_C1___hypothetical_protein_CDS___Escherichia_phage_C1___putative_tail_protein_CDS___Escherichia_phage_C1___hypothetical_protein_CDS:0.04545895,'Shigella_phage_DS8___penicillin_binding_protein_C_terminus_family_protein_CDS___Shigella_phage_DS8___hypothetical_protein_CDS___Shigella_phage_DS8___RecF/RecN/SMC_N_terminal_domain_protein_CDS___Shigella_phage_DS8___hypothetical_protein_CDS':0.05456478):0.01148846):0.0316986):0.05200794,((Shigella_phage_Sf11_SMD_2017___gp24_CDS___Shigella_phage_Sf11_SMD_2017___hypothetical_protein_CDS___Shigella_phage_Sf11_SMD_2017___tail_tape_measure_protein_CDS___Shigella_phage_Sf11_SMD_2017___hypothetical_protein_CDS:0.0566033,Salmonella_phage_BS5___neck_whiskers_protein_CDS___Salmonella_phage_BS5___portal__connector__protein_CDS___Salmonella_phage_STGO_35_1___tail_tape_measure_CDS___Salmonella_phage_BS5___hypothetical_protein_CDS:0.05238984):0.03685671,((Salmonella_virus_KFS_SE2___hypothetical_protein_CDS___Salmonella_virus_KFS_SE2___hypothetical_protein_CDS___Salmonella_virus_KFS_SE2___hypothetical_protein_CDS___Salmonella_virus_KFS_SE2___hypothetical_protein_CDS:0.05221347,(Salmonella_phage_Skate___tail_tube_protein_CDS___Salmonella_phage_Skate___portal_protein_CDS___Salmonella_phage_Pu29___tail_length_tape_measure_protein_1_CDS___Salmonella_phage_Skate___hypothetical_protein_CDS:0.04350182,Salmonella_phage_SB28___fibritin_protein_CDS___Salmonella_phage_SB28___portal__connector__protein_CDS___Salmonella_phage_Skate___tape_measure_protein_CDS___Salmonella_phage_SB28___coat_protein_CDS:0.05603759):0.000611):0.01055769,(Escherichia_virus_TanjaMuster:0.04396023,Salmonella_virus_VSt472___neck_whiskers_protein_CDS___Salmonella_virus_VSt472___hypothetical_protein_CDS___Salmonella_virus_VSt472___tail_tape_measure_protein_CDS___Salmonella_virus_VSt472___hypothetical_protein_CDS:0.04036487):0.00669849):0.00660485):0.03615858):0.24143745,Klebsiella_phage_YX3973___major_tail_subunit_CDS___Klebsiella_phage_YX3973___hypothetical_protein_CDS___Klebsiella_phage_YX3973___tail_length_tape_measure_protein_CDS___Klebsiella_phage_YX3973___hypothetical_protein_CDS:0.11676437,Vibrio_phage_pYD38_A___major_tail_subunit_CDS___Vibrio_phage_pYD38_A___hypothetical_protein_CDS___Vibrio_phage_pYD38_A___tail_length_tape_measure_protein_CDS___Vibrio_phage_pYD38_A___hypothetical_protein_CDS:0.11156411);
	tree bootstrap_38 = [&U] (((((Salmonella_phage_Vi_II_E1___major_phage_tail_subunit_CDS___Salmonella_phage_Vi_II_E1___putative_portal_protein_CDS___Salmonella_phage_Vi_II_E1___putative_phage_tail_protein__tape_measure__CDS___Salmonella_phage_Vi_II_E1___hypothetical_phage_protein_CDS:0.05014375,((Escherichia_virus_ClaudiaMuster:0.01773771,(Escherichia_virus_SusanneMuster:0.01793516,Escherichia_virus_SandraMuster:0.01670997):0.00558783):0.02382496,(Escherichia_phage_HC6___fibritin_protein_CDS___Escherichia_phage_HC6___portal__connector__protein_CDS___Escherichia_phage_HC6___tail_tape_measure_CDS___Escherichia_phage_HC6___coat_protein_CDS:0.0268737,Salmonella_phage_ST1___major_tail_protein_CDS___Salmonella_phage_ST1___portal_protein_CDS___Salmonella_phage_ST1___smc_CDS___Salmonella_phage_ST1___prohead_serine_protease_CDS:0.03554481):0.01539399):0.0034075):0.00242873,(((Salmonella_phage_Pu29___major_tail_subunit_CDS___Salmonella_phage_Pu29___portal_protein_CDS___Salmonella_phage_LPST10___tail_length_tape_measure_protein_1_CDS___Salmonella_phage_Pu29___hypothetical_protein_CDS:0.03393766,Salmonella_phage_LPST10___neck_whiskers_protein_CDS___Salmonella_phage_LPST10___hypothetical_protein_CDS___Salmonella_phage_IME207___tape_measure_protein_CDS___Salmonella_phage_LPST10___hypothetical_protein_CDS:0.04128573):0.01094284,Salmonella_phage_STGO_35_1___tail_tube_protein_CDS___Salmonella_phage_STGO_35_1___capsid_protein_CDS___Salmonella_phage_SB28___tail_tape_measure_protein_CDS___Salmonella_phage_STGO_35_1___capsid_protein_CDS:0.04677338):0.01173669,(Salmonella_phage_IME207___neck_whiskers_protein_CDS___Salmonella_phage_IME207___hypothetical_protein_CDS___Salmonella_phage_BS5___tail_length_tape_measure_protein_1_CDS___Salmonella_phage_IME207___coat_protein_CDS:0.04016076,Escherichia_virus_ChristineMuster:0.05122654):0.00653796):0.00569515):0.01434747,(('Shigella_phage_DS8___penicillin_binding_protein_C_terminus_family_protein_CDS___Shigella_phage_DS8___hypothetical_protein_CDS___Shigella_phage_DS8___RecF/RecN/SMC_N_terminal_domain_protein_CDS___Shigella_phage_DS8___hypothetical_protein_CDS':0.05150448,Escherichia_phage_C1___neck_whiskers_protein_CDS___Escherichia_phage_C1___hypothetical_protein_CDS___Escherichia_phage_C1___putative_tail_protein_CDS___Escherichia_phage_C1___hypothetical_protein_CDS:0.04410404):0.00750539,Salmonella_phage_Akira___neck_whiskers_protein_CDS___Salmonella_phage_Akira___hypothetical_protein_CDS___Salmonella_phage_Akira___tail_tape_measure_protein_CDS___Salmonella_phage_Akira___hypothetical_protein_CDS:0.06548482):0.03786027):0.04431903,(((Salmonella_phage_SB28___fibritin_protein_CDS___Salmonella_phage_SB28___portal__connector__protein_CDS___Salmonella_phage_Skate___tape_measure_protein_CDS___Salmonella_phage_SB28___coat_protein_CDS:0.06064616,(Salmonella_phage_Skate___tail_tube_protein_CDS___Salmonella_phage_Skate___portal_protein_CDS___Salmonella_phage_Pu29___tail_length_tape_measure_protein_1_CDS___Salmonella_phage_Skate___hypothetical_protein_CDS:0.04906956,Salmonella_virus_KFS_SE2___hypothetical_protein_CDS___Salmonella_virus_KFS_SE2___hypothetical_protein_CDS___Salmonella_virus_KFS_SE2___hypothetical_protein_CDS___Salmonella_virus_KFS_SE2___hypothetical_protein_CDS:0.05159939):0.00208112):0.00695748,(Escherichia_virus_TanjaMuster:0.04990219,Salmonella_virus_VSt472___neck_whiskers_protein_CDS___Salmonella_virus_VSt472___hypothetical_protein_CDS___Salmonella_virus_VSt472___tail_tape_measure_protein_CDS___Salmonella_virus_VSt472___hypothetical_protein_CDS:0.0463872):0.00456904):0.00403767,(Salmonella_phage_BS5___neck_whiskers_protein_CDS___Salmonella_phage_BS5___portal__connector__protein_CDS___Salmonella_phage_STGO_35_1___tail_tape_measure_CDS___Salmonella_phage_BS5___hypothetical_protein_CDS:0.06218802,Shigella_phage_Sf11_SMD_2017___gp24_CDS___Shigella_phage_Sf11_SMD_2017___hypothetical_protein_CDS___Shigella_phage_Sf11_SMD_2017___tail_tape_measure_protein_CDS___Shigella_phage_Sf11_SMD_2017___hypothetical_protein_CDS:0.06182594):0.036274):0.04741209):0.25107731,Klebsiella_phage_YX3973___major_tail_subunit_CDS___Klebsiella_phage_YX3973___hypothetical_protein_CDS___Klebsiella_phage_YX3973___tail_length_tape_measure_protein_CDS___Klebsiella_phage_YX3973___hypothetical_protein_CDS:0.11350726,Vibrio_phage_pYD38_A___major_tail_subunit_CDS___Vibrio_phage_pYD38_A___hypothetical_protein_CDS___Vibrio_phage_pYD38_A___tail_length_tape_measure_protein_CDS___Vibrio_phage_pYD38_A___hypothetical_protein_CDS:0.1165558);
	tree bootstrap_39 = [&U] ((((((Salmonella_phage_IME207___neck_whiskers_protein_CDS___Salmonella_phage_IME207___hypothetical_protein_CDS___Salmonella_phage_BS5___tail_length_tape_measure_protein_1_CDS___Salmonella_phage_IME207___coat_protein_CDS:0.04245116,Escherichia_virus_ChristineMuster:0.04765424):0.00508064,((Salmonella_phage_LPST10___neck_whiskers_protein_CDS___Salmonella_phage_LPST10___hypothetical_protein_CDS___Salmonella_phage_IME207___tape_measure_protein_CDS___Salmonella_phage_LPST10___hypothetical_protein_CDS:0.04634453,Salmonella_phage_Pu29___major_tail_subunit_CDS___Salmonella_phage_Pu29___portal_protein_CDS___Salmonella_phage_LPST10___tail_length_tape_measure_protein_1_CDS___Salmonella_phage_Pu29___hypothetical_protein_CDS:0.04131114):0.01037491,Salmonella_phage_STGO_35_1___tail_tube_protein_CDS___Salmonella_phage_STGO_35_1___capsid_protein_CDS___Salmonella_phage_SB28___tail_tape_measure_protein_CDS___Salmonella_phage_STGO_35_1___capsid_protein_CDS:0.05433667):0.015363):0.00658707,((((Escherichia_virus_ClaudiaMuster:0.01832245,Escherichia_virus_SusanneMuster:0.01886844):0.00533262,Escherichia_virus_SandraMuster:0.0227989):0.02841102,(Escherichia_phage_HC6___fibritin_protein_CDS___Escherichia_phage_HC6___portal__connector__protein_CDS___Escherichia_phage_HC6___tail_tape_measure_CDS___Escherichia_phage_HC6___coat_protein_CDS:0.02468593,Salmonella_phage_ST1___major_tail_protein_CDS___Salmonella_phage_ST1___portal_protein_CDS___Salmonella_phage_ST1___smc_CDS___Salmonella_phage_ST1___prohead_serine_protease_CDS:0.03185532):0.01689462):0.00294835,Salmonella_phage_Vi_II_E1___major_phage_tail_subunit_CDS___Salmonella_phage_Vi_II_E1___putative_portal_protein_CDS___Salmonella_phage_Vi_II_E1___putative_phage_tail_protein__tape_measure__CDS___Salmonella_phage_Vi_II_E1___hypothetical_phage_protein_CDS:0.05408664):0.0025474):0.01522754,(Salmonella_phage_Akira___neck_whiskers_protein_CDS___Salmonella_phage_Akira___hypothetical_protein_CDS___Salmonella_phage_Akira___tail_tape_measure_protein_CDS___Salmonella_phage_Akira___hypothetical_protein_CDS:0.07154335,(Escherichia_phage_C1___neck_whiskers_protein_CDS___Escherichia_phage_C1___hypothetical_protein_CDS___Escherichia_phage_C1___putative_tail_protein_CDS___Escherichia_phage_C1___hypothetical_protein_CDS:0.05081924,'Shigella_phage_DS8___penicillin_binding_protein_C_terminus_family_protein_CDS___Shigella_phage_DS8___hypothetical_protein_CDS___Shigella_phage_DS8___RecF/RecN/SMC_N_terminal_domain_protein_CDS___Shigella_phage_DS8___hypothetical_protein_CDS':0.05215407):0.00294271):0.03698502):0.04244356,((Salmonella_phage_BS5___neck_whiskers_protein_CDS___Salmonella_phage_BS5___portal__connector__protein_CDS___Salmonella_phage_STGO_35_1___tail_tape_measure_CDS___Salmonella_phage_BS5___hypothetical_protein_CDS:0.05972114,Shigella_phage_Sf11_SMD_2017___gp24_CDS___Shigella_phage_Sf11_SMD_2017___hypothetical_protein_CDS___Shigella_phage_Sf11_SMD_2017___tail_tape_measure_protein_CDS___Shigella_phage_Sf11_SMD_2017___hypothetical_protein_CDS:0.06095426):0.03821997,(((Salmonella_phage_Skate___tail_tube_protein_CDS___Salmonella_phage_Skate___portal_protein_CDS___Salmonella_phage_Pu29___tail_length_tape_measure_protein_1_CDS___Salmonella_phage_Skate___hypothetical_protein_CDS:0.04591308,Salmonella_virus_KFS_SE2___hypothetical_protein_CDS___Salmonella_virus_KFS_SE2___hypothetical_protein_CDS___Salmonella_virus_KFS_SE2___hypothetical_protein_CDS___Salmonella_virus_KFS_SE2___hypothetical_protein_CDS:0.04908031):0.00567745,Salmonella_phage_SB28___fibritin_protein_CDS___Salmonella_phage_SB28___portal__connector__protein_CDS___Salmonella_phage_Skate___tape_measure_protein_CDS___Salmonella_phage_SB28___coat_protein_CDS:0.0648981):0.00904057,(Salmonella_virus_VSt472___neck_whiskers_protein_CDS___Salmonella_virus_VSt472___hypothetical_protein_CDS___Salmonella_virus_VSt472___tail_tape_measure_protein_CDS___Salmonella_virus_VSt472___hypothetical_protein_CDS:0.04276045,Escherichia_virus_TanjaMuster:0.0442384):0.00855793):0.00530006):0.04287824):0.25470727,Vibrio_phage_pYD38_A___major_tail_subunit_CDS___Vibrio_phage_pYD38_A___hypothetical_protein_CDS___Vibrio_phage_pYD38_A___tail_length_tape_measure_protein_CDS___Vibrio_phage_pYD38_A___hypothetical_protein_CDS:0.10546591,Klebsiella_phage_YX3973___major_tail_subunit_CDS___Klebsiella_phage_YX3973___hypothetical_protein_CDS___Klebsiella_phage_YX3973___tail_length_tape_measure_protein_CDS___Klebsiella_phage_YX3973___hypothetical_protein_CDS:0.12751037);
	tree bootstrap_40 = [&U] (((((((Salmonella_phage_STGO_35_1___tail_tube_protein_CDS___Salmonella_phage_STGO_35_1___capsid_protein_CDS___Salmonella_phage_SB28___tail_tape_measure_protein_CDS___Salmonella_phage_STGO_35_1___capsid_protein_CDS:0.04499321,(Salmonella_phage_Pu29___major_tail_subunit_CDS___Salmonella_phage_Pu29___portal_protein_CDS___Salmonella_phage_LPST10___tail_length_tape_measure_protein_1_CDS___Salmonella_phage_Pu29___hypothetical_protein_CDS:0.04349809,Salmonella_phage_LPST10___neck_whiskers_protein_CDS___Salmonella_phage_LPST10___hypothetical_protein_CDS___Salmonella_phage_IME207___tape_measure_protein_CDS___Salmonella_phage_LPST10___hypothetical_protein_CDS:0.03830814):0.01282606):0.01846082,(Escherichia_virus_ChristineMuster:0.05010544,Salmonella_phage_IME207___neck_whiskers_protein_CDS___Salmonella_phage_IME207___hypothetical_protein_CDS___Salmonella_phage_BS5___tail_length_tape_measure_protein_1_CDS___Salmonella_phage_IME207___coat_protein_CDS:0.03795237):0.00614109):0.00642851,Salmonella_phage_Vi_II_E1___major_phage_tail_subunit_CDS___Salmonella_phage_Vi_II_E1___putative_portal_protein_CDS___Salmonella_phage_Vi_II_E1___putative_phage_tail_protein__tape_measure__CDS___Salmonella_phage_Vi_II_E1___hypothetical_phage_protein_CDS:0.05842422):0.000739,(((Escherichia_virus_SusanneMuster:0.02009208,Escherichia_virus_SandraMuster:0.0175417):0.00564992,Escherichia_virus_ClaudiaMuster:0.0185337):0.02347976,(Salmonella_phage_ST1___major_tail_protein_CDS___Salmonella_phage_ST1___portal_protein_CDS___Salmonella_phage_ST1___smc_CDS___Salmonella_phage_ST1___prohead_serine_protease_CDS:0.03353634,Escherichia_phage_HC6___fibritin_protein_CDS___Escherichia_phage_HC6___portal__connector__protein_CDS___Escherichia_phage_HC6___tail_tape_measure_CDS___Escherichia_phage_HC6___coat_protein_CDS:0.02349964):0.01665521):0.00421795):0.01403838,(('Shigella_phage_DS8___penicillin_binding_protein_C_terminus_family_protein_CDS___Shigella_phage_DS8___hypothetical_protein_CDS___Shigella_phage_DS8___RecF/RecN/SMC_N_terminal_domain_protein_CDS___Shigella_phage_DS8___hypothetical_protein_CDS':0.04948382,Escherichia_phage_C1___neck_whiskers_protein_CDS___Escherichia_phage_C1___hypothetical_protein_CDS___Escherichia_phage_C1___putative_tail_protein_CDS___Escherichia_phage_C1___hypothetical_protein_CDS:0.04344193):0.00777069,Salmonella_phage_Akira___neck_whiskers_protein_CDS___Salmonella_phage_Akira___hypothetical_protein_CDS___Salmonella_phage_Akira___tail_tape_measure_protein_CDS___Salmonella_phage_Akira___hypothetical_protein_CDS:0.06307086):0.02684097):0.04514534,(((Salmonella_virus_VSt472___neck_whiskers_protein_CDS___Salmonella_virus_VSt472___hypothetical_protein_CDS___Salmonella_virus_VSt472___tail_tape_measure_protein_CDS___Salmonella_virus_VSt472___hypothetical_protein_CDS:0.04200529,Escherichia_virus_TanjaMuster:0.04275864):0.00785216,((Salmonella_virus_KFS_SE2___hypothetical_protein_CDS___Salmonella_virus_KFS_SE2___hypothetical_protein_CDS___Salmonella_virus_KFS_SE2___hypothetical_protein_CDS___Salmonella_virus_KFS_SE2___hypothetical_protein_CDS:0.05574411,Salmonella_phage_Skate___tail_tube_protein_CDS___Salmonella_phage_Skate___portal_protein_CDS___Salmonella_phage_Pu29___tail_length_tape_measure_protein_1_CDS___Salmonella_phage_Skate___hypothetical_protein_CDS:0.0448738):0.00481887,Salmonella_phage_SB28___fibritin_protein_CDS___Salmonella_phage_SB28___portal__connector__protein_CDS___Salmonella_phage_Skate___tape_measure_protein_CDS___Salmonella_phage_SB28___coat_protein_CDS:0.05833359):0.01052336):0.00428028,(Shigella_phage_Sf11_SMD_2017___gp24_CDS___Shigella_phage_Sf11_SMD_2017___hypothetical_protein_CDS___Shigella_phage_Sf11_SMD_2017___tail_tape_measure_protein_CDS___Shigella_phage_Sf11_SMD_2017___hypothetical_protein_CDS:0.05735787,Salmonella_phage_BS5___neck_whiskers_protein_CDS___Salmonella_phage_BS5___portal__connector__protein_CDS___Salmonella_phage_STGO_35_1___tail_tape_measure_CDS___Salmonella_phage_BS5___hypothetical_protein_CDS:0.0556562):0.02997702):0.04108868):0.26409402,Vibrio_phage_pYD38_A___major_tail_subunit_CDS___Vibrio_phage_pYD38_A___hypothetical_protein_CDS___Vibrio_phage_pYD38_A___tail_length_tape_measure_protein_CDS___Vibrio_phage_pYD38_A___hypothetical_protein_CDS:0.11169984,Klebsiella_phage_YX3973___major_tail_subunit_CDS___Klebsiella_phage_YX3973___hypothetical_protein_CDS___Klebsiella_phage_YX3973___tail_length_tape_measure_protein_CDS___Klebsiella_phage_YX3973___hypothetical_protein_CDS:0.11701816);
	tree bootstrap_41 = [&U] ((((((Salmonella_phage_STGO_35_1___tail_tube_protein_CDS___Salmonella_phage_STGO_35_1___capsid_protein_CDS___Salmonella_phage_SB28___tail_tape_measure_protein_CDS___Salmonella_phage_STGO_35_1___capsid_protein_CDS:0.04740575,(Salmonella_phage_Pu29___major_tail_subunit_CDS___Salmonella_phage_Pu29___portal_protein_CDS___Salmonella_phage_LPST10___tail_length_tape_measure_protein_1_CDS___Salmonella_phage_Pu29___hypothetical_protein_CDS:0.0318247,Salmonella_phage_LPST10___neck_whiskers_protein_CDS___Salmonella_phage_LPST10___hypothetical_protein_CDS___Salmonella_phage_IME207___tape_measure_protein_CDS___Salmonella_phage_LPST10___hypothetical_protein_CDS:0.03813456):0.01250953):0.01364508,(Escherichia_virus_ChristineMuster:0.05265564,Salmonella_phage_IME207___neck_whiskers_protein_CDS___Salmonella_phage_IME207___hypothetical_protein_CDS___Salmonella_phage_BS5___tail_length_tape_measure_protein_1_CDS___Salmonella_phage_IME207___coat_protein_CDS:0.03920213):0.00452627):0.00652576,((Salmonella_phage_Vi_II_E1___major_phage_tail_subunit_CDS___Salmonella_phage_Vi_II_E1___putative_portal_protein_CDS___Salmonella_phage_Vi_II_E1___putative_phage_tail_protein__tape_measure__CDS___Salmonella_phage_Vi_II_E1___hypothetical_phage_protein_CDS:0.04902596,((Escherichia_virus_SusanneMuster:0.01824197,Escherichia_virus_ClaudiaMuster:0.01534912):0.00499019,Escherichia_virus_SandraMuster:0.01664975):0.0225578):0.00345176,(Salmonella_phage_ST1___major_tail_protein_CDS___Salmonella_phage_ST1___portal_protein_CDS___Salmonella_phage_ST1___smc_CDS___Salmonella_phage_ST1___prohead_serine_protease_CDS:0.03406599,Escherichia_phage_HC6___fibritin_protein_CDS___Escherichia_phage_HC6___portal__connector__protein_CDS___Escherichia_phage_HC6___tail_tape_measure_CDS___Escherichia_phage_HC6___coat_protein_CDS:0.02121198):0.01528784):0.0016118):0.01407077,((Escherichia_phage_C1___neck_whiskers_protein_CDS___Escherichia_phage_C1___hypothetical_protein_CDS___Escherichia_phage_C1___putative_tail_protein_CDS___Escherichia_phage_C1___hypothetical_protein_CDS:0.04542538,'Shigella_phage_DS8___penicillin_binding_protein_C_terminus_family_protein_CDS___Shigella_phage_DS8___hypothetical_protein_CDS___Shigella_phage_DS8___RecF/RecN/SMC_N_terminal_domain_protein_CDS___Shigella_phage_DS8___hypothetical_protein_CDS':0.04826599):0.00641553,Salmonella_phage_Akira___neck_whiskers_protein_CDS___Salmonella_phage_Akira___hypothetical_protein_CDS___Salmonella_phage_Akira___tail_tape_measure_protein_CDS___Salmonella_phage_Akira___hypothetical_protein_CDS:0.0601105):0.03402411):0.03675362,((((Salmonella_virus_KFS_SE2___hypothetical_protein_CDS___Salmonella_virus_KFS_SE2___hypothetical_protein_CDS___Salmonella_virus_KFS_SE2___hypothetical_protein_CDS___Salmonella_virus_KFS_SE2___hypothetical_protein_CDS:0.04938024,Salmonella_phage_Skate___tail_tube_protein_CDS___Salmonella_phage_Skate___portal_protein_CDS___Salmonella_phage_Pu29___tail_length_tape_measure_protein_1_CDS___Salmonella_phage_Skate___hypothetical_protein_CDS:0.04482593):0.00335995,Salmonella_phage_SB28___fibritin_protein_CDS___Salmonella_phage_SB28___portal__connector__protein_CDS___Salmonella_phage_Skate___tape_measure_protein_CDS___Salmonella_phage_SB28___coat_protein_CDS:0.06750333):0.01058404,(Escherichia_virus_TanjaMuster:0.04193491,Salmonella_virus_VSt472___neck_whiskers_protein_CDS___Salmonella_virus_VSt472___hypothetical_protein_CDS___Salmonella_virus_VSt472___tail_tape_measure_protein_CDS___Salmonella_virus_VSt472___hypothetical_protein_CDS:0.04156282):0.0082493):0.00478572,(Shigella_phage_Sf11_SMD_2017___gp24_CDS___Shigella_phage_Sf11_SMD_2017___hypothetical_protein_CDS___Shigella_phage_Sf11_SMD_2017___tail_tape_measure_protein_CDS___Shigella_phage_Sf11_SMD_2017___hypothetical_protein_CDS:0.05544639,Salmonella_phage_BS5___neck_whiskers_protein_CDS___Salmonella_phage_BS5___portal__connector__protein_CDS___Salmonella_phage_STGO_35_1___tail_tape_measure_CDS___Salmonella_phage_BS5___hypothetical_protein_CDS:0.05624755):0.03517325):0.04270777):0.28873691,Klebsiella_phage_YX3973___major_tail_subunit_CDS___Klebsiella_phage_YX3973___hypothetical_protein_CDS___Klebsiella_phage_YX3973___tail_length_tape_measure_protein_CDS___Klebsiella_phage_YX3973___hypothetical_protein_CDS:0.11880978,Vibrio_phage_pYD38_A___major_tail_subunit_CDS___Vibrio_phage_pYD38_A___hypothetical_protein_CDS___Vibrio_phage_pYD38_A___tail_length_tape_measure_protein_CDS___Vibrio_phage_pYD38_A___hypothetical_protein_CDS:0.09910876);
	tree bootstrap_42 = [&U] (((((((Escherichia_virus_ClaudiaMuster:0.02514605,(Escherichia_virus_SandraMuster:0.01780399,Escherichia_virus_SusanneMuster:0.02427346):0.00361827):0.02429964,(Salmonella_phage_ST1___major_tail_protein_CDS___Salmonella_phage_ST1___portal_protein_CDS___Salmonella_phage_ST1___smc_CDS___Salmonella_phage_ST1___prohead_serine_protease_CDS:0.03289753,Escherichia_phage_HC6___fibritin_protein_CDS___Escherichia_phage_HC6___portal__connector__protein_CDS___Escherichia_phage_HC6___tail_tape_measure_CDS___Escherichia_phage_HC6___coat_protein_CDS:0.02096445):0.01449369):0.00274038,Salmonella_phage_Vi_II_E1___major_phage_tail_subunit_CDS___Salmonella_phage_Vi_II_E1___putative_portal_protein_CDS___Salmonella_phage_Vi_II_E1___putative_phage_tail_protein__tape_measure__CDS___Salmonella_phage_Vi_II_E1___hypothetical_phage_protein_CDS:0.05146441):0.00151982,((Escherichia_virus_ChristineMuster:0.04600236,Salmonella_phage_IME207___neck_whiskers_protein_CDS___Salmonella_phage_IME207___hypothetical_protein_CDS___Salmonella_phage_BS5___tail_length_tape_measure_protein_1_CDS___Salmonella_phage_IME207___coat_protein_CDS:0.03692212):0.00566148,((Salmonella_phage_STGO_35_1___tail_tube_protein_CDS___Salmonella_phage_STGO_35_1___capsid_protein_CDS___Salmonella_phage_SB28___tail_tape_measure_protein_CDS___Salmonella_phage_STGO_35_1___capsid_protein_CDS:0.04167223,Salmonella_phage_LPST10___neck_whiskers_protein_CDS___Salmonella_phage_LPST10___hypothetical_protein_CDS___Salmonella_phage_IME207___tape_measure_protein_CDS___Salmonella_phage_LPST10___hypothetical_protein_CDS:0.04258149):0.00572948,Salmonella_phage_Pu29___major_tail_subunit_CDS___Salmonella_phage_Pu29___portal_protein_CDS___Salmonella_phage_LPST10___tail_length_tape_measure_protein_1_CDS___Salmonella_phage_Pu29___hypothetical_protein_CDS:0.03621342):0.0138745):0.00593267):0.01691074,(Salmonella_phage_Akira___neck_whiskers_protein_CDS___Salmonella_phage_Akira___hypothetical_protein_CDS___Salmonella_phage_Akira___tail_tape_measure_protein_CDS___Salmonella_phage_Akira___hypothetical_protein_CDS:0.06373067,('Shigella_phage_DS8___penicillin_binding_protein_C_terminus_family_protein_CDS___Shigella_phage_DS8___hypothetical_protein_CDS___Shigella_phage_DS8___RecF/RecN/SMC_N_terminal_domain_protein_CDS___Shigella_phage_DS8___hypothetical_protein_CDS':0.04360961,Escherichia_phage_C1___neck_whiskers_protein_CDS___Escherichia_phage_C1___hypothetical_protein_CDS___Escherichia_phage_C1___putative_tail_protein_CDS___Escherichia_phage_C1___hypothetical_protein_CDS:0.0397969):0.01201595):0.03079717):0.03529793,(((Salmonella_phage_SB28___fibritin_protein_CDS___Salmonella_phage_SB28___portal__connector__protein_CDS___Salmonella_phage_Skate___tape_measure_protein_CDS___Salmonella_phage_SB28___coat_protein_CDS:0.0609713,(Salmonella_phage_Skate___tail_tube_protein_CDS___Salmonella_phage_Skate___portal_protein_CDS___Salmonella_phage_Pu29___tail_length_tape_measure_protein_1_CDS___Salmonella_phage_Skate___hypothetical_protein_CDS:0.04447139,Salmonella_virus_KFS_SE2___hypothetical_protein_CDS___Salmonella_virus_KFS_SE2___hypothetical_protein_CDS___Salmonella_virus_KFS_SE2___hypothetical_protein_CDS___Salmonella_virus_KFS_SE2___hypothetical_protein_CDS:0.04602865):0.00150605):0.00685346,(Escherichia_virus_TanjaMuster:0.04420663,Salmonella_virus_VSt472___neck_whiskers_protein_CDS___Salmonella_virus_VSt472___hypothetical_protein_CDS___Salmonella_virus_VSt472___tail_tape_measure_protein_CDS___Salmonella_virus_VSt472___hypothetical_protein_CDS:0.03869457):0.00521044):0.00644694,(Shigella_phage_Sf11_SMD_2017___gp24_CDS___Shigella_phage_Sf11_SMD_2017___hypothetical_protein_CDS___Shigella_phage_Sf11_SMD_2017___tail_tape_measure_protein_CDS___Shigella_phage_Sf11_SMD_2017___hypothetical_protein_CDS:0.05087602,Salmonella_phage_BS5___neck_whiskers_protein_CDS___Salmonella_phage_BS5___portal__connector__protein_CDS___Salmonella_phage_STGO_35_1___tail_tape_measure_CDS___Salmonella_phage_BS5___hypothetical_protein_CDS:0.05171943):0.03345756):0.03690562):0.25979057,Klebsiella_phage_YX3973___major_tail_subunit_CDS___Klebsiella_phage_YX3973___hypothetical_protein_CDS___Klebsiella_phage_YX3973___tail_length_tape_measure_protein_CDS___Klebsiella_phage_YX3973___hypothetical_protein_CDS:0.11902792,Vibrio_phage_pYD38_A___major_tail_subunit_CDS___Vibrio_phage_pYD38_A___hypothetical_protein_CDS___Vibrio_phage_pYD38_A___tail_length_tape_measure_protein_CDS___Vibrio_phage_pYD38_A___hypothetical_protein_CDS:0.09799287);
	tree bootstrap_43 = [&U] (((((((Escherichia_virus_SusanneMuster:0.02074009,Escherichia_virus_SandraMuster:0.01631157):0.00610455,Escherichia_virus_ClaudiaMuster:0.01938984):0.02018403,(Escherichia_phage_HC6___fibritin_protein_CDS___Escherichia_phage_HC6___portal__connector__protein_CDS___Escherichia_phage_HC6___tail_tape_measure_CDS___Escherichia_phage_HC6___coat_protein_CDS:0.02435292,Salmonella_phage_ST1___major_tail_protein_CDS___Salmonella_phage_ST1___portal_protein_CDS___Salmonella_phage_ST1___smc_CDS___Salmonella_phage_ST1___prohead_serine_protease_CDS:0.03505909):0.01394231):0.00501524,(((Escherichia_virus_ChristineMuster:0.04999239,Salmonella_phage_IME207___neck_whiskers_protein_CDS___Salmonella_phage_IME207___hypothetical_protein_CDS___Salmonella_phage_BS5___tail_length_tape_measure_protein_1_CDS___Salmonella_phage_IME207___coat_protein_CDS:0.04098855):0.0044215,((Salmonella_phage_Pu29___major_tail_subunit_CDS___Salmonella_phage_Pu29___portal_protein_CDS___Salmonella_phage_LPST10___tail_length_tape_measure_protein_1_CDS___Salmonella_phage_Pu29___hypothetical_protein_CDS:0.03483185,Salmonella_phage_LPST10___neck_whiskers_protein_CDS___Salmonella_phage_LPST10___hypothetical_protein_CDS___Salmonella_phage_IME207___tape_measure_protein_CDS___Salmonella_phage_LPST10___hypothetical_protein_CDS:0.04305518):0.01010988,Salmonella_phage_STGO_35_1___tail_tube_protein_CDS___Salmonella_phage_STGO_35_1___capsid_protein_CDS___Salmonella_phage_SB28___tail_tape_measure_protein_CDS___Salmonella_phage_STGO_35_1___capsid_protein_CDS:0.04398463):0.01574273):0.00663023,Salmonella_phage_Vi_II_E1___major_phage_tail_subunit_CDS___Salmonella_phage_Vi_II_E1___putative_portal_protein_CDS___Salmonella_phage_Vi_II_E1___putative_phage_tail_protein__tape_measure__CDS___Salmonella_phage_Vi_II_E1___hypothetical_phage_protein_CDS:0.04817329):0.000679):0.01379177,(Salmonella_phage_Akira___neck_whiskers_protein_CDS___Salmonella_phage_Akira___hypothetical_protein_CDS___Salmonella_phage_Akira___tail_tape_measure_protein_CDS___Salmonella_phage_Akira___hypothetical_protein_CDS:0.06527835,('Shigella_phage_DS8___penicillin_binding_protein_C_terminus_family_protein_CDS___Shigella_phage_DS8___hypothetical_protein_CDS___Shigella_phage_DS8___RecF/RecN/SMC_N_terminal_domain_protein_CDS___Shigella_phage_DS8___hypothetical_protein_CDS':0.04805295,Escherichia_phage_C1___neck_whiskers_protein_CDS___Escherichia_phage_C1___hypothetical_protein_CDS___Escherichia_phage_C1___putative_tail_protein_CDS___Escherichia_phage_C1___hypothetical_protein_CDS:0.05125221):0.00544833):0.03072345):0.05087559,((Salmonella_phage_BS5___neck_whiskers_protein_CDS___Salmonella_phage_BS5___portal__connector__protein_CDS___Salmonella_phage_STGO_35_1___tail_tape_measure_CDS___Salmonella_phage_BS5___hypothetical_protein_CDS:0.05190984,Shigella_phage_Sf11_SMD_2017___gp24_CDS___Shigella_phage_Sf11_SMD_2017___hypothetical_protein_CDS___Shigella_phage_Sf11_SMD_2017___tail_tape_measure_protein_CDS___Shigella_phage_Sf11_SMD_2017___hypothetical_protein_CDS:0.05462641):0.03233251,((Escherichia_virus_TanjaMuster:0.04265048,Salmonella_virus_VSt472___neck_whiskers_protein_CDS___Salmonella_virus_VSt472___hypothetical_protein_CDS___Salmonella_virus_VSt472___tail_tape_measure_protein_CDS___Salmonella_virus_VSt472___hypothetical_protein_CDS:0.04579149):0.00738815,(Salmonella_phage_SB28___fibritin_protein_CDS___Salmonella_phage_SB28___portal__connector__protein_CDS___Salmonella_phage_Skate___tape_measure_protein_CDS___Salmonella_phage_SB28___coat_protein_CDS:0.06012375,(Salmonella_phage_Skate___tail_tube_protein_CDS___Salmonella_phage_Skate___portal_protein_CDS___Salmonella_phage_Pu29___tail_length_tape_measure_protein_1_CDS___Salmonella_phage_Skate___hypothetical_protein_CDS:0.04579583,Salmonella_virus_KFS_SE2___hypothetical_protein_CDS___Salmonella_virus_KFS_SE2___hypothetical_protein_CDS___Salmonella_virus_KFS_SE2___hypothetical_protein_CDS___Salmonella_virus_KFS_SE2___hypothetical_protein_CDS:0.04872671):0.00558955):0.01177652):0.00326101):0.04158477):0.2522685,Vibrio_phage_pYD38_A___major_tail_subunit_CDS___Vibrio_phage_pYD38_A___hypothetical_protein_CDS___Vibrio_phage_pYD38_A___tail_length_tape_measure_protein_CDS___Vibrio_phage_pYD38_A___hypothetical_protein_CDS:0.10721727,Klebsiella_phage_YX3973___major_tail_subunit_CDS___Klebsiella_phage_YX3973___hypothetical_protein_CDS___Klebsiella_phage_YX3973___tail_length_tape_measure_protein_CDS___Klebsiella_phage_YX3973___hypothetical_protein_CDS:0.12416663);
	tree bootstrap_44 = [&U] (((((Salmonella_phage_Vi_II_E1___major_phage_tail_subunit_CDS___Salmonella_phage_Vi_II_E1___putative_portal_protein_CDS___Salmonella_phage_Vi_II_E1___putative_phage_tail_protein__tape_measure__CDS___Salmonella_phage_Vi_II_E1___hypothetical_phage_protein_CDS:0.05297484,(((Escherichia_virus_SusanneMuster:0.01873243,Escherichia_virus_SandraMuster:0.01653649):0.00421002,Escherichia_virus_ClaudiaMuster:0.01728698):0.0250957,(Salmonella_phage_ST1___major_tail_protein_CDS___Salmonella_phage_ST1___portal_protein_CDS___Salmonella_phage_ST1___smc_CDS___Salmonella_phage_ST1___prohead_serine_protease_CDS:0.0309899,Escherichia_phage_HC6___fibritin_protein_CDS___Escherichia_phage_HC6___portal__connector__protein_CDS___Escherichia_phage_HC6___tail_tape_measure_CDS___Escherichia_phage_HC6___coat_protein_CDS:0.02278656):0.01246052):0.00393968):0.00174275,((Escherichia_virus_ChristineMuster:0.04486765,Salmonella_phage_IME207___neck_whiskers_protein_CDS___Salmonella_phage_IME207___hypothetical_protein_CDS___Salmonella_phage_BS5___tail_length_tape_measure_protein_1_CDS___Salmonella_phage_IME207___coat_protein_CDS:0.03785061):0.00652356,(Salmonella_phage_STGO_35_1___tail_tube_protein_CDS___Salmonella_phage_STGO_35_1___capsid_protein_CDS___Salmonella_phage_SB28___tail_tape_measure_protein_CDS___Salmonella_phage_STGO_35_1___capsid_protein_CDS:0.04224571,(Salmonella_phage_Pu29___major_tail_subunit_CDS___Salmonella_phage_Pu29___portal_protein_CDS___Salmonella_phage_LPST10___tail_length_tape_measure_protein_1_CDS___Salmonella_phage_Pu29___hypothetical_protein_CDS:0.03384869,Salmonella_phage_LPST10___neck_whiskers_protein_CDS___Salmonella_phage_LPST10___hypothetical_protein_CDS___Salmonella_phage_IME207___tape_measure_protein_CDS___Salmonella_phage_LPST10___hypothetical_protein_CDS:0.0386248):0.01242155):0.01778546):0.00560874):0.01445658,(Salmonella_phage_Akira___neck_whiskers_protein_CDS___Salmonella_phage_Akira___hypothetical_protein_CDS___Salmonella_phage_Akira___tail_tape_measure_protein_CDS___Salmonella_phage_Akira___hypothetical_protein_CDS:0.05950876,('Shigella_phage_DS8___penicillin_binding_protein_C_terminus_family_protein_CDS___Shigella_phage_DS8___hypothetical_protein_CDS___Shigella_phage_DS8___RecF/RecN/SMC_N_terminal_domain_protein_CDS___Shigella_phage_DS8___hypothetical_protein_CDS':0.04713307,Escherichia_phage_C1___neck_whiskers_protein_CDS___Escherichia_phage_C1___hypothetical_protein_CDS___Escherichia_phage_C1___putative_tail_protein_CDS___Escherichia_phage_C1___hypothetical_protein_CDS:0.04341781):0.00722543):0.03056903):0.04320135,((Salmonella_phage_BS5___neck_whiskers_protein_CDS___Salmonella_phage_BS5___portal__connector__protein_CDS___Salmonella_phage_STGO_35_1___tail_tape_measure_CDS___Salmonella_phage_BS5___hypothetical_protein_CDS:0.05781314,Shigella_phage_Sf11_SMD_2017___gp24_CDS___Shigella_phage_Sf11_SMD_2017___hypothetical_protein_CDS___Shigella_phage_Sf11_SMD_2017___tail_tape_measure_protein_CDS___Shigella_phage_Sf11_SMD_2017___hypothetical_protein_CDS:0.05540186):0.03039809,((Salmonella_virus_VSt472___neck_whiskers_protein_CDS___Salmonella_virus_VSt472___hypothetical_protein_CDS___Salmonella_virus_VSt472___tail_tape_measure_protein_CDS___Salmonella_virus_VSt472___hypothetical_protein_CDS:0.04348962,Escherichia_virus_TanjaMuster:0.04354564):0.00772291,((Salmonella_phage_Skate___tail_tube_protein_CDS___Salmonella_phage_Skate___portal_protein_CDS___Salmonella_phage_Pu29___tail_length_tape_measure_protein_1_CDS___Salmonella_phage_Skate___hypothetical_protein_CDS:0.03661721,Salmonella_phage_SB28___fibritin_protein_CDS___Salmonella_phage_SB28___portal__connector__protein_CDS___Salmonella_phage_Skate___tape_measure_protein_CDS___Salmonella_phage_SB28___coat_protein_CDS:0.05287749):0.00798005,Salmonella_virus_KFS_SE2___hypothetical_protein_CDS___Salmonella_virus_KFS_SE2___hypothetical_protein_CDS___Salmonella_virus_KFS_SE2___hypothetical_protein_CDS___Salmonella_virus_KFS_SE2___hypothetical_protein_CDS:0.04784677):0.0113976):0.00423502):0.04536014):0.24502311,Vibrio_phage_pYD38_A___major_tail_subunit_CDS___Vibrio_phage_pYD38_A___hypothetical_protein_CDS___Vibrio_phage_pYD38_A___tail_length_tape_measure_protein_CDS___Vibrio_phage_pYD38_A___hypothetical_protein_CDS:0.09698903,Klebsiella_phage_YX3973___major_tail_subunit_CDS___Klebsiella_phage_YX3973___hypothetical_protein_CDS___Klebsiella_phage_YX3973___tail_length_tape_measure_protein_CDS___Klebsiella_phage_YX3973___hypothetical_protein_CDS:0.12036987);
	tree bootstrap_45 = [&U] (((((((Escherichia_virus_ClaudiaMuster:0.02266668,(Escherichia_virus_SandraMuster:0.01964197,Escherichia_virus_SusanneMuster:0.0223419):0.00415975):0.02489225,(Salmonella_phage_ST1___major_tail_protein_CDS___Salmonella_phage_ST1___portal_protein_CDS___Salmonella_phage_ST1___smc_CDS___Salmonella_phage_ST1___prohead_serine_protease_CDS:0.03644249,Escherichia_phage_HC6___fibritin_protein_CDS___Escherichia_phage_HC6___portal__connector__protein_CDS___Escherichia_phage_HC6___tail_tape_measure_CDS___Escherichia_phage_HC6___coat_protein_CDS:0.02227556):0.01826694):0.00314722,Salmonella_phage_Vi_II_E1___major_phage_tail_subunit_CDS___Salmonella_phage_Vi_II_E1___putative_portal_protein_CDS___Salmonella_phage_Vi_II_E1___putative_phage_tail_protein__tape_measure__CDS___Salmonella_phage_Vi_II_E1___hypothetical_phage_protein_CDS:0.05751805):0.00144184,((Escherichia_virus_ChristineMuster:0.05387323,Salmonella_phage_IME207___neck_whiskers_protein_CDS___Salmonella_phage_IME207___hypothetical_protein_CDS___Salmonella_phage_BS5___tail_length_tape_measure_protein_1_CDS___Salmonella_phage_IME207___coat_protein_CDS:0.03737393):0.00712545,((Salmonella_phage_Pu29___major_tail_subunit_CDS___Salmonella_phage_Pu29___portal_protein_CDS___Salmonella_phage_LPST10___tail_length_tape_measure_protein_1_CDS___Salmonella_phage_Pu29___hypothetical_protein_CDS:0.03956934,Salmonella_phage_LPST10___neck_whiskers_protein_CDS___Salmonella_phage_LPST10___hypothetical_protein_CDS___Salmonella_phage_IME207___tape_measure_protein_CDS___Salmonella_phage_LPST10___hypothetical_protein_CDS:0.04903138):0.00918939,Salmonella_phage_STGO_35_1___tail_tube_protein_CDS___Salmonella_phage_STGO_35_1___capsid_protein_CDS___Salmonella_phage_SB28___tail_tape_measure_protein_CDS___Salmonella_phage_STGO_35_1___capsid_protein_CDS:0.05559627):0.01444798):0.00921395):0.01353301,(Salmonella_phage_Akira___neck_whiskers_protein_CDS___Salmonella_phage_Akira___hypothetical_protein_CDS___Salmonella_phage_Akira___tail_tape_measure_protein_CDS___Salmonella_phage_Akira___hypothetical_protein_CDS:0.06940481,('Shigella_phage_DS8___penicillin_binding_protein_C_terminus_family_protein_CDS___Shigella_phage_DS8___hypothetical_protein_CDS___Shigella_phage_DS8___RecF/RecN/SMC_N_terminal_domain_protein_CDS___Shigella_phage_DS8___hypothetical_protein_CDS':0.04692964,Escherichia_phage_C1___neck_whiskers_protein_CDS___Escherichia_phage_C1___hypothetical_protein_CDS___Escherichia_phage_C1___putative_tail_protein_CDS___Escherichia_phage_C1___hypothetical_protein_CDS:0.04559866):0.00840334):0.03339348):0.04709897,((((Salmonella_virus_KFS_SE2___hypothetical_protein_CDS___Salmonella_virus_KFS_SE2___hypothetical_protein_CDS___Salmonella_virus_KFS_SE2___hypothetical_protein_CDS___Salmonella_virus_KFS_SE2___hypothetical_protein_CDS:0.05776385,Salmonella_phage_Skate___tail_tube_protein_CDS___Salmonella_phage_Skate___portal_protein_CDS___Salmonella_phage_Pu29___tail_length_tape_measure_protein_1_CDS___Salmonella_phage_Skate___hypothetical_protein_CDS:0.05283948):0.00666682,Salmonella_phage_SB28___fibritin_protein_CDS___Salmonella_phage_SB28___portal__connector__protein_CDS___Salmonella_phage_Skate___tape_measure_protein_CDS___Salmonella_phage_SB28___coat_protein_CDS:0.06429432):0.00690968,(Salmonella_virus_VSt472___neck_whiskers_protein_CDS___Salmonella_virus_VSt472___hypothetical_protein_CDS___Salmonella_virus_VSt472___tail_tape_measure_protein_CDS___Salmonella_virus_VSt472___hypothetical_protein_CDS:0.04113904,Escherichia_virus_TanjaMuster:0.04332583):0.00909634):0.00322635,(Shigella_phage_Sf11_SMD_2017___gp24_CDS___Shigella_phage_Sf11_SMD_2017___hypothetical_protein_CDS___Shigella_phage_Sf11_SMD_2017___tail_tape_measure_protein_CDS___Shigella_phage_Sf11_SMD_2017___hypothetical_protein_CDS:0.06080782,Salmonella_phage_BS5___neck_whiskers_protein_CDS___Salmonella_phage_BS5___portal__connector__protein_CDS___Salmonella_phage_STGO_35_1___tail_tape_measure_CDS___Salmonella_phage_BS5___hypothetical_protein_CDS:0.06121228):0.02984211):0.03848131):0.27214059,Vibrio_phage_pYD38_A___major_tail_subunit_CDS___Vibrio_phage_pYD38_A___hypothetical_protein_CDS___Vibrio_phage_pYD38_A___tail_length_tape_measure_protein_CDS___Vibrio_phage_pYD38_A___hypothetical_protein_CDS:0.10099484,Klebsiella_phage_YX3973___major_tail_subunit_CDS___Klebsiella_phage_YX3973___hypothetical_protein_CDS___Klebsiella_phage_YX3973___tail_length_tape_measure_protein_CDS___Klebsiella_phage_YX3973___hypothetical_protein_CDS:0.12606051);
	tree bootstrap_46 = [&U] ((((((Escherichia_virus_ClaudiaMuster:0.02128165,(Escherichia_virus_SandraMuster:0.01771598,Escherichia_virus_SusanneMuster:0.02193991):0.00410794):0.02731023,(Escherichia_phage_HC6___fibritin_protein_CDS___Escherichia_phage_HC6___portal__connector__protein_CDS___Escherichia_phage_HC6___tail_tape_measure_CDS___Escherichia_phage_HC6___coat_protein_CDS:0.02145739,Salmonella_phage_ST1___major_tail_protein_CDS___Salmonella_phage_ST1___portal_protein_CDS___Salmonella_phage_ST1___smc_CDS___Salmonella_phage_ST1___prohead_serine_protease_CDS:0.03131198):0.01842294):0.00219802,(Salmonella_phage_Vi_II_E1___major_phage_tail_subunit_CDS___Salmonella_phage_Vi_II_E1___putative_portal_protein_CDS___Salmonella_phage_Vi_II_E1___putative_phage_tail_protein__tape_measure__CDS___Salmonella_phage_Vi_II_E1___hypothetical_phage_protein_CDS:0.05667494,(((Salmonella_phage_Pu29___major_tail_subunit_CDS___Salmonella_phage_Pu29___portal_protein_CDS___Salmonella_phage_LPST10___tail_length_tape_measure_protein_1_CDS___Salmonella_phage_Pu29___hypothetical_protein_CDS:0.03610177,Salmonella_phage_LPST10___neck_whiskers_protein_CDS___Salmonella_phage_LPST10___hypothetical_protein_CDS___Salmonella_phage_IME207___tape_measure_protein_CDS___Salmonella_phage_LPST10___hypothetical_protein_CDS:0.0384993):0.01074488,Salmonella_phage_STGO_35_1___tail_tube_protein_CDS___Salmonella_phage_STGO_35_1___capsid_protein_CDS___Salmonella_phage_SB28___tail_tape_measure_protein_CDS___Salmonella_phage_STGO_35_1___capsid_protein_CDS:0.04703739):0.01070979,(Salmonella_phage_IME207___neck_whiskers_protein_CDS___Salmonella_phage_IME207___hypothetical_protein_CDS___Salmonella_phage_BS5___tail_length_tape_measure_protein_1_CDS___Salmonella_phage_IME207___coat_protein_CDS:0.04038593,Escherichia_virus_ChristineMuster:0.04963521):0.00648086):0.00876566):0.00236286):0.01395439,((Escherichia_phage_C1___neck_whiskers_protein_CDS___Escherichia_phage_C1___hypothetical_protein_CDS___Escherichia_phage_C1___putative_tail_protein_CDS___Escherichia_phage_C1___hypothetical_protein_CDS:0.05106198,'Shigella_phage_DS8___penicillin_binding_protein_C_terminus_family_protein_CDS___Shigella_phage_DS8___hypothetical_protein_CDS___Shigella_phage_DS8___RecF/RecN/SMC_N_terminal_domain_protein_CDS___Shigella_phage_DS8___hypothetical_protein_CDS':0.04853097):0.00766099,Salmonella_phage_Akira___neck_whiskers_protein_CDS___Salmonella_phage_Akira___hypothetical_protein_CDS___Salmonella_phage_Akira___tail_tape_measure_protein_CDS___Salmonella_phage_Akira___hypothetical_protein_CDS:0.06211138):0.03546687):0.04667994,((Shigella_phage_Sf11_SMD_2017___gp24_CDS___Shigella_phage_Sf11_SMD_2017___hypothetical_protein_CDS___Shigella_phage_Sf11_SMD_2017___tail_tape_measure_protein_CDS___Shigella_phage_Sf11_SMD_2017___hypothetical_protein_CDS:0.05806356,Salmonella_phage_BS5___neck_whiskers_protein_CDS___Salmonella_phage_BS5___portal__connector__protein_CDS___Salmonella_phage_STGO_35_1___tail_tape_measure_CDS___Salmonella_phage_BS5___hypothetical_protein_CDS:0.05717193):0.03324477,((Salmonella_phage_SB28___fibritin_protein_CDS___Salmonella_phage_SB28___portal__connector__protein_CDS___Salmonella_phage_Skate___tape_measure_protein_CDS___Salmonella_phage_SB28___coat_protein_CDS:0.0604169,(Salmonella_virus_KFS_SE2___hypothetical_protein_CDS___Salmonella_virus_KFS_SE2___hypothetical_protein_CDS___Salmonella_virus_KFS_SE2___hypothetical_protein_CDS___Salmonella_virus_KFS_SE2___hypothetical_protein_CDS:0.0525045,Salmonella_phage_Skate___tail_tube_protein_CDS___Salmonella_phage_Skate___portal_protein_CDS___Salmonella_phage_Pu29___tail_length_tape_measure_protein_1_CDS___Salmonella_phage_Skate___hypothetical_protein_CDS:0.04721103):0.00184221):0.00814393,(Escherichia_virus_TanjaMuster:0.0408343,Salmonella_virus_VSt472___neck_whiskers_protein_CDS___Salmonella_virus_VSt472___hypothetical_protein_CDS___Salmonella_virus_VSt472___tail_tape_measure_protein_CDS___Salmonella_virus_VSt472___hypothetical_protein_CDS:0.04347382):0.00748693):0.00727023):0.03867023):0.26292994,Klebsiella_phage_YX3973___major_tail_subunit_CDS___Klebsiella_phage_YX3973___hypothetical_protein_CDS___Klebsiella_phage_YX3973___tail_length_tape_measure_protein_CDS___Klebsiella_phage_YX3973___hypothetical_protein_CDS:0.11284666,Vibrio_phage_pYD38_A___major_tail_subunit_CDS___Vibrio_phage_pYD38_A___hypothetical_protein_CDS___Vibrio_phage_pYD38_A___tail_length_tape_measure_protein_CDS___Vibrio_phage_pYD38_A___hypothetical_protein_CDS:0.1100543);
	tree bootstrap_47 = [&U] ((((((Escherichia_phage_HC6___fibritin_protein_CDS___Escherichia_phage_HC6___portal__connector__protein_CDS___Escherichia_phage_HC6___tail_tape_measure_CDS___Escherichia_phage_HC6___coat_protein_CDS:0.02385088,Salmonella_phage_ST1___major_tail_protein_CDS___Salmonella_phage_ST1___portal_protein_CDS___Salmonella_phage_ST1___smc_CDS___Salmonella_phage_ST1___prohead_serine_protease_CDS:0.0338424):0.02031815,(Escherichia_virus_ClaudiaMuster:0.02290233,(Escherichia_virus_SusanneMuster:0.01902248,Escherichia_virus_SandraMuster:0.01667249):0.00647854):0.02819038):0.00121311,((((Salmonella_phage_LPST10___neck_whiskers_protein_CDS___Salmonella_phage_LPST10___hypothetical_protein_CDS___Salmonella_phage_IME207___tape_measure_protein_CDS___Salmonella_phage_LPST10___hypothetical_protein_CDS:0.04120963,Salmonella_phage_Pu29___major_tail_subunit_CDS___Salmonella_phage_Pu29___portal_protein_CDS___Salmonella_phage_LPST10___tail_length_tape_measure_protein_1_CDS___Salmonella_phage_Pu29___hypothetical_protein_CDS:0.03571251):0.01036117,Salmonella_phage_STGO_35_1___tail_tube_protein_CDS___Salmonella_phage_STGO_35_1___capsid_protein_CDS___Salmonella_phage_SB28___tail_tape_measure_protein_CDS___Salmonella_phage_STGO_35_1___capsid_protein_CDS:0.04199427):0.01573011,(Escherichia_virus_ChristineMuster:0.05368253,Salmonella_phage_IME207___neck_whiskers_protein_CDS___Salmonella_phage_IME207___hypothetical_protein_CDS___Salmonella_phage_BS5___tail_length_tape_measure_protein_1_CDS___Salmonella_phage_IME207___coat_protein_CDS:0.04086201):0.00429976):0.00691819,Salmonella_phage_Vi_II_E1___major_phage_tail_subunit_CDS___Salmonella_phage_Vi_II_E1___putative_portal_protein_CDS___Salmonella_phage_Vi_II_E1___putative_phage_tail_protein__tape_measure__CDS___Salmonella_phage_Vi_II_E1___hypothetical_phage_protein_CDS:0.05439015):0.00181485):0.01521161,((Escherichia_phage_C1___neck_whiskers_protein_CDS___Escherichia_phage_C1___hypothetical_protein_CDS___Escherichia_phage_C1___putative_tail_protein_CDS___Escherichia_phage_C1___hypothetical_protein_CDS:0.04734836,'Shigella_phage_DS8___penicillin_binding_protein_C_terminus_family_protein_CDS___Shigella_phage_DS8___hypothetical_protein_CDS___Shigella_phage_DS8___RecF/RecN/SMC_N_terminal_domain_protein_CDS___Shigella_phage_DS8___hypothetical_protein_CDS':0.05422011):0.00364449,Salmonella_phage_Akira___neck_whiskers_protein_CDS___Salmonella_phage_Akira___hypothetical_protein_CDS___Salmonella_phage_Akira___tail_tape_measure_protein_CDS___Salmonella_phage_Akira___hypothetical_protein_CDS:0.06374205):0.03291745):0.04164065,(((Salmonella_virus_VSt472___neck_whiskers_protein_CDS___Salmonella_virus_VSt472___hypothetical_protein_CDS___Salmonella_virus_VSt472___tail_tape_measure_protein_CDS___Salmonella_virus_VSt472___hypothetical_protein_CDS:0.04126963,Escherichia_virus_TanjaMuster:0.04182138):0.00583857,((Salmonella_phage_Skate___tail_tube_protein_CDS___Salmonella_phage_Skate___portal_protein_CDS___Salmonella_phage_Pu29___tail_length_tape_measure_protein_1_CDS___Salmonella_phage_Skate___hypothetical_protein_CDS:0.04054728,Salmonella_phage_SB28___fibritin_protein_CDS___Salmonella_phage_SB28___portal__connector__protein_CDS___Salmonella_phage_Skate___tape_measure_protein_CDS___Salmonella_phage_SB28___coat_protein_CDS:0.05962616):0.00249378,Salmonella_virus_KFS_SE2___hypothetical_protein_CDS___Salmonella_virus_KFS_SE2___hypothetical_protein_CDS___Salmonella_virus_KFS_SE2___hypothetical_protein_CDS___Salmonella_virus_KFS_SE2___hypothetical_protein_CDS:0.04738848):0.01121623):0.00602273,(Shigella_phage_Sf11_SMD_2017___gp24_CDS___Shigella_phage_Sf11_SMD_2017___hypothetical_protein_CDS___Shigella_phage_Sf11_SMD_2017___tail_tape_measure_protein_CDS___Shigella_phage_Sf11_SMD_2017___hypothetical_protein_CDS:0.05497103,Salmonella_phage_BS5___neck_whiskers_protein_CDS___Salmonella_phage_BS5___portal__connector__protein_CDS___Salmonella_phage_STGO_35_1___tail_tape_measure_CDS___Salmonella_phage_BS5___hypothetical_protein_CDS:0.05579951):0.03010472):0.04490882):0.28438773,Vibrio_phage_pYD38_A___major_tail_subunit_CDS___Vibrio_phage_pYD38_A___hypothetical_protein_CDS___Vibrio_phage_pYD38_A___tail_length_tape_measure_protein_CDS___Vibrio_phage_pYD38_A___hypothetical_protein_CDS:0.11230338,Klebsiella_phage_YX3973___major_tail_subunit_CDS___Klebsiella_phage_YX3973___hypothetical_protein_CDS___Klebsiella_phage_YX3973___tail_length_tape_measure_protein_CDS___Klebsiella_phage_YX3973___hypothetical_protein_CDS:0.12411844);
[truncated: 238,893 more chars]
