# Supplementary material for: Completing the BASEL phage collection to unlock hidden diversity for systematic exploration of phage–host interactions
Source: PLoS Biol. 2025 Apr 7;23(4):e3003063. doi: 10.1371/journal.pbio.3003063 (PMC11990801; doi:10.1371/journal.pbio.3003063)
Supplement: S3 Data — (ZIP) [file pbio.3003063.s010.zip › fig6E_treefile.nex]

#NEXUS
begin taxa;
	dimensions ntax=6;
	taxlabels
	Escherichia_phage_AVIO78A_extraction[&Organism="Escherichia phage vB_EcoS_AVIO78A",Description="Escherichia phage vB_EcoS_AVIO78A, complete genome","Genetic Code"="Bacterial",Taxonomy="Viruses; Duplodnaviria; Heunggongvirae; Uroviricota; Caudoviricetes; Nonanavirus"]
	Escherichia_virus_KarinMuster_extraction[&Organism="Escherichia_virus_PS11",Description="Bas82","Genetic Code"="Bacterial",Taxonomy="Viruses; Duplodnaviria; Heunggongvirae; Uroviricota; Caudoviricetes"]
	Escherichia_virus_PJ16_extraction[&Organism="Escherichia phage vB_EcoS_PJ16",Description="Escherichia phage vB_EcoS_PJ16, complete genome","Genetic Code"="Bacterial",Taxonomy="Viruses; Duplodnaviria; Heunggongvirae; Uroviricota; Caudoviricetes; Nonanavirus"]
	Salmonella_phage_Sasha_extraction[&Organism="Salmonella phage vB_SenS_Sasha",Description="Salmonella phage vB_SenS_Sasha, complete genome","Genetic Code"="Bacterial",Taxonomy="Viruses; Duplodnaviria; Heunggongvirae; Uroviricota; Caudoviricetes; Caudovirales; Siphoviridae; Sashavirus; Salmonella virus Sasha"]
	Salmonella_phage_Sergei_extraction[&Organism="Salmonella phage vB_SenS_Sergei",Description="Salmonella phage vB_SenS_Sergei, complete genome","Genetic Code"="Bacterial",Taxonomy="Viruses; Duplodnaviria; Heunggongvirae; Uroviricota; Caudoviricetes; Caudovirales; Siphoviridae; Sashavirus; unclassified Sashavirus"]
	Salmonella_phage_9NA_extraction[&Organism="Salmonella phage 9NA",Description="Salmonella phage 9NA, complete genome","Genetic Code"="Bacterial",Taxonomy="Viruses; Duplodnaviria; Heunggongvirae; Uroviricota; Caudoviricetes; Caudovirales; Siphoviridae; Nonanavirus"]
;
end;

begin characters;
	dimensions nchar=56669;
	format datatype=dna missing=? gap=-;
	matrix
	Escherichia_phage_AVIO78A_extraction	ATGAATAAGTTTACTGGAAATATTCATAATTACCCGCGTTGGCGGGATGCTTACGCAAACGACGAACGTATCTGGCGAAAAGGTCAGCCACGCCCGGATTACAAACAGTGTTACATTGACCGTATTAACCTGTTAAATCGTATGCGCACGGATCGGGCAATTGTCCCGGTACTGAAAAAGTATTACGAAACAAACCCGGTAGCGTTTATCCTCGACTGGGCGTTTACTTACGACCCGCGTAACGTCGGTACTGAATATCCACCCAACATGCCTTTCTGCCTTTTTGAACGTCAAATCGACATGGTTCAGTTTGTTTACGAAGCGCTTGAAGATAAAGAGAAAGGGCTTTGGGAAAAATCGCGAGATTACGGTGCAACCTGGGTAGCCTGTGGCTTGTCCGTGTGGGCGTGGCTGTATCGTCCTGGTTCTTCAGTTGGCTGGGGATCACGTAAAGAACAGCTTGTTGATAAACTGGGCGACCCGGATAGTATTTTTGAAAAGATTCGCCAGATTATTCGCGCATTACCACCAGAATTACGCCCTGTTGGTCTGCGTGAAAAAGACCATCTGGTTTATATGAAATGTATCAACCCTGAAAACGGTGCGACAATTACTGGTGAAGCTGGTGACAACATTGGTCGTGGTGGTCGTAAATCTGTTTACTTTCTCGACGAAGCGGCACACGTAGATCGTCCTGAACTGATCGAAGCGTCGTTGTCAGCTAACACCAACGTCCGTATTGATATCAGTTCGGTTAATGGCGTTGGTAACGTTTTTTATCGTAATCGTAAAGCTGGTCTGGAGTGGGAACCGGGCAAAAAATTACCTCGTGGTAAATTGCGTGTTATGGTTCTGGACTGGCGCGATCACCCAGCTAAAGATGACGAATGGTATAAGCGAGAAAAACAATCTTTCGCTGAAAAAGGTTTACAGCATATTTTCGCACAGGAAGTTGACCGCGATTATGCCGCTGCTGTTCAGGGCGTGTTGATTAAAGCTGAATGGGTACGCGCTGCTTTTGATGCTTTCCGTGACACAGAATGGCGCAAAGCTAATGGACTACTTACACCAACAGGTCAACGTATCGCCGGACAGGACGCAGCAGACGGTGGTGAAGATGCCAGTGCGCTGGTAATTGCTCACGGTGTATTCCTGACACATCTGCAACTTGACCACAGGGGCGCTGAACTGGCTGCACCAGGAATGTTGACTATGGCTAATATGCTGGGTGTTGATGAATACTGGTACGAAGTTAACGGTGTTGGTACAGGCGTTAAAGTAGCGGCAAATGACCGAAAAGATACTTTACGCTTCCGTGTGCGTCCGTGGTTACCGAATGGAAAAGTTGTGGATCCGGGCGGTGATATTATCGGTGGTACGAAACCTGGCGATAAAGACCGTAAATCAAACAAAGATTATTTCTCAAATTATAAAGCACAGGCATCGTGGGCGTTACGCTTGCGTTGTCAGCGAATTTATAAATGGTATGTGGAAGGTCAACCACAGGATCCAGACGAAATCATTCTGATTGATCCATCACTGGAAAATGCACAACGGTTAGAAGCTGAGTTAAGTCAGCCAACGTATACAAGTAACGGTGCCGGGAAGATTGTGATCGACAAAAAACCAAATGGAAGTAAGTCGCCAAACTTTTTCGATGCTGCGGTTATTGCACTATCACCAAAACGTACCGAATTCGTTGAAGAACCGTTTACTGGCGGTGTGAATCCTGTTGGTACTCCTGAATATGGTGACATTTTTT-AAACAGTGTGGCGGGAATATTCCCGCCCG--------------------------------------------------------------------------------------------------------------------------------------------------------------------------------------------------------------------------------------------------------------------------------------------------------------------------------------------------------------------------------------------------------------------------------------------------------------------------------------------------------------------------------------------------------------------------------------------------------------------------------------------------------------------------------------------------------------------------------------------------------------------------------------------------------------------------------------------------------------------------------------------------------------------------------------------------------------------------------------------------------------------------------------------------------------------------------------------------------------------------------------------------------------------------------------------------------------------------------------------------------------------------------------------------------------------------------------------------------------------------------------------------------------------------------------------------------------------------------------------------------------------------------------------------------------------------------------------------------------------------------TTTTCTTTTTAATTCTTGACAAATTACATTA-TAAATGTTTGTAAATTATCTGTTAGATTAATGTAACACGTCTATACTCCTGTAGGTAACCAATCGGTTACAGTTAATTAACATTCTCTCACAGGAGTTTCAACATGTCTGACATGACTTTAGTTCCCACTGGCGGTTTCGGCGGTGAAGCTGGCGCGGCTGCACTTGGCGGTGGTATCGGTGGTCTTATCGGTTCCTGGTC--------------------------------GCGGTAACTTTG---GTGGTCCTGTAGAA---------GTTCAAGCCTCTGTAGATACCAACGCTATTCTGCAAGCTATCAATAACGGTACTCTTCAGACCATTCAGGGTCAGAATGGTACTAACCTGACTGTTGAACGCTCAGCAGCTTCTACCTATAACGGTCTGACCCAACAGAACACACAAAACCTGCTGGCAAACGTTCAAGGTTTTGCAGGTCTGAACACGCAGATTCAACAGGGTACTAACACTGTGACCAATGCGATCTGTGCATCTGAAACTGCGGCACTGACTCGTTCTTTCCAGGCACAGTTAGCGGCTGAGAAGTGTTGCTGCGAAACCAACCTGAATATCGAACGTCAGGCAGAAGCAACTCGTGCACTGATCCGTGACCAGTTCGCACAGTCTCAGGCTGTTCTGATTTGTGACCTGAAATCTCAGATTCAAACGCGTGACTTCCAGTTGTCTCAATTGTCACAAACGTCTCAGTTGGCGTGCAAAATTAACCAGGTCGATCAGCTTATTAACTTCAAGCTGCCTACTCCGCAAACTCCACCGACTGGCTGCTGCTAATTGGTCAACTAAGCGCC------TCTGTACGGGGCGCTTTAACAGGAGATAAGAGTATGCATTACAAACCGTATTACGTTATCAAAAAAGACGATGATGACGATGAAGAGGAAGATGTAGAAATTCATCACCATCATCATTATCACCACGGGCATCACCCGGACACGACGGGAGTATTTCATCATGATAGCTATGC---------TGGCGAACATGGTTCAGTTATGGCCCATGTTAAAGCACGTATGGATAACCCTCCTTCGACTTGGGCGTCGTACCACGATAAGCCCGGCGGGATGATGTCCATTGTTGAAATGGAATATCGCGAACTGATGGAAGAAAAAGCCGAAGGTTCGACGTCTGGTATTAAAAAAGAGCTAACGGATCTGGCTGCAGCCTGTATCAACGCGCTTAAAAAGATGTAACTAACAGGAAACCGACATGCAGAATATTAACGCAGGTATGGGTGTCACCCAGTTTAACGGTATGAAACCGCGAAGCACTATTAACATTGGTGGTGTGGAGTGGTCATTACGTCGGGATGCCACTGACTCAACAACAATGTTTCCTCACCCGAAGGTAAGCTGGCTTAACGCTGGTTGTGAACCGATGGGTGATGGTCGTTTTCATTACTGTTGGATTTTGGGTGTGATTCCCCCGACACCGGGGACAATCGAACGACCTGTTAATGTGATGTATGTTGGTTTCCATCAATTTAAAATTAATATCGCACCTAATTCAATTAGTCAGGCTGATTTAGACAGGATGCATGTTTATGTCAGCGATACTTCTCATTTTGCTGGTGAATTTGTCAGTAAGTTTTTAGGTACA------GAACCTGTGGAAACTCGTGAAAATATCAGCCCGTGGCCCCCGATGAATG---------------ATCCTCGTGAGCAACCAAAAGTAGCCAAAAATAAGGTAAACGAAGATGACGAAGAATGAAGGGGTAGACAAAGTAGTCGAAAGTCTGGGGTTACGAGCACACGTAATCGTAGACGAAGGTCACAGTCAAGAAGCGATCATGAAGTCGGCATTTAACGATTTTAAAGCGTTGGGTTCTATGAGCGGGATCATGGCAGTGATGACTACCGGGAAATTAAGTCAGCAACAGTTAGATCTGGCACAACGTATCGCTGTGAAAGTAATTGCCGTTTTAGGTCTTAAAGAGTCAGAAAAAGCGTAAAAAAGGTGATTATTATGTGTTGTAGAACATCGTGTTGTCTGGGAAGTCCTGCTACGCAATTTGGTCTTCTTCAATCACAGATTGCACATACTCAGGTCGTTTTCAGAGGGTTTACCAGTCCGTTCATAGTACCATTACAGTTTTCCGCGTTCACGTTTAGACCTTTTGTATTTTACTGATTGACTTTGCCCCGGACAGTTCCGGGGCTTTTTTCAACGTCT-------GAAAGAACAGCGAGGCTAACAGAACCTAAACCGAATATGACGGCGTATGTTAGCTGATGTTGAAGTTTCACAAAACCGTAATAATCGCTTTGCAATTCCACGATGTCAAAAGCAATTGAAAAACTGGTTACCAGCAACATGATTGAAAGAACACGAATCAGAGCAACTGCTAATCCTATCACCCCTTGTTCTTTTTTCTCAGTTGTAATAACGACAACAATCATTAACAGAAGTGAAAAAGCAATGTACATGTATTCCATAATTATTAGTCCCGATAAACTTCAGCACACCCGTAAATTTTACCAGGGTTGTAAACCTGTTCAGCTTGTAACGCACCCTGACACTGTTCGAACGTCATGATATGTTCTGTCACAGGTTCAATAGTCACACCATGCAGAACAAGCACTAGTACATAACCAATTAACATTTTCTTAGAGTCTCCCGCCAGTTCAGACCGTGTAGGTTTACAGTTGCAAGCCTCACTTTTGGGAAACCGT----CATAATGAGTATCCCAAAATTCACTACAGGGTTCTGGTTCACTAAAATACCCGTAAACACCCCCATAACTATCCGTGGCTATATAGTCAATATC-TTCAGGAACAGTTAAAGACAAACCAAAATAATTGA---CAGTTTTATACACGTCTGCACTAGCCAGTGTCATTTTACAATCTGGTGCTTCTTCGTGGATATCCCACGATTTACCACAGTGTGAACACTGATATTCATCGTTACAGCGAATAGCGTTTACATGATTCATGATTGTTCTCCGATTGCTTTTTTGATTGCTTCACGAGCACCTTCAATACGTGCTAAACCATCAAAACCT----------------------------------------------------GTACTTG---------------------------------------------------------GTAAGTATGACATAAACTCTTCACATAACT-------------------------------------------------------------------------------------------GCAAGGCTTCTAACAGTTCCGGCGCTGCAGCGATTAATCGTGCGTTTGCTAATTGTT----CTGTTTTGTCACCGTTATAAGTTGGTGTATATGCAATCTCAACACCTGAGTCTGAAACAATATCGGGAGTATTATCATCATTGATA-ACAACTTTCCACGGACCTTGTGTACC-TTTAAACTGATTCATGATTATCA-----CCCCGCGTCCTGAATATCTTCCCATTCTTCGTTAGATATATTTTGCCCAAAAGCACCGCCGTAAAAATAATTTTCACCGGGCCAAACGATACTACCGCCATAATAACCGTTCGAACTATTACGATAGTCAATCACCATGTCGCCTTTATCAGTGGTGATTTTTGCACCATAGAACTGAAGACACTCATATTCTTCATTTTCTAGCGGCTCTTTGTTCATATCTAAATCATCGCAAGCAATGAC-----------GGTAAACGGAAAGCCTAATGCTGGAAGTTCTACTGATTC----AATCCATGTGTGTGAACAACAGTCAGCATCAACACGAACGATCAGTTGTTGACCATCATCAGTGACAAAAAGAAGTGCTTCTT--TATCCGAAGCGATTTGCATTTTAACTATTTTCTTATTCAATAATAAGTTATTCATAATTCAAA-ACCCCTTACTTTTAGC-AATTTGTTGTGCACGTTTTTTAGTGTGACCA-GCAGCAATTAAGCGTTTAATTTCGACTTTACGACGTTCAAAGTGATCGATACGTGAATTTTCAACCAGTGACCGGCTAATATTTCTCGGATTCAT-------TTCACTGTCTCCGGTACAAAC--------------CACATTGACGCGAGATACGCACAC---------------------------------------------------------------------------------------------CCGGCAATTTTAT------------------------------------------------------------GTTCGTGTTTAGGTTCGAA-------------------------------ACTACCCAGAATTACACTGATGTGTGCATGGGCCTGTTTAAAGTTCACACCTTCAACAGCAACTGCGTATTCTTTCAGACC---------------------------GTTGAAGAACCATTTACTGATC----------------------------------------------------------------------CACTGATTCCACGGGTTA---------------------------------------------------------------------------------------------------------------------------------------------GAATTTTCGAAAAATTCTTTCGGAATACT--ACCCGTCGCCGGGAGAAATTCAGCAATGTTTTTAGGTCCAAAAGCAATATCCAGTTGTGTAAT---------ATTTTCATTCGGTTTCATAGTTATCACCCTTCGTTCATTTGATGACTAAAGCATAATCGCACGTTTGCAATTCGTCAAGAATTATTTTAACACCGTGCAAAAAAACCATCACTGATATAACATACGTTAAGAACCGTAAACCGTATGGAGCCTGTAGAACATGGCTGATCAACAATTCGAACAACTAGCCGTTGCCGGGTACAGTCGAACAGGCAACCAGGTAAACGACGATTTCCTTCCTAAACTGAACGGTAAACAAGGCCGTCGTATTCTTCGTCAGATGGCTGAGAACGACGAAACGATCGGTGGTGTACTGTTTGCCATGAGTAGCGTTTATCGTTCTGTACAGTGGATTTTTGACCCATCTGACAAAGATGATCCAGAAGCTATCCGTTATTCAGAATGGTTACAGGACGCTATTGAAAATAAAATGGGTGATCCGCGTGGTGCACTCCCGGATGATACCTGGTCCGCGTTCGTTCAGACATGGACAGACGTTGATGTATTCGGCTGGGGTTGGTATGACATTTGGGTGAAAGACCTTGATGATGGCACTGTGGGTATTGCCCGTCTGGTTCCTGTAGCACCCGAAACGCTTGCTGGATGGGATATAGAAGAACCGACAGGTTATGTTCGTGGTATTTATCAATGTTCACCTAACCAGGGTACAACGACGTTAATCACGCGTGATCGTTCGCTTCATTTGATTTCAAGTCCGAATAAAGGTAACCCGGAAGGTTTATCACTACTGCGCACAGCTTATCGCCCGTGGTACTACAAAAAAGTGAACATGGAAATCGAATCCATACTTGCCGAACGTGGTACAGGGTTCCCGGTAATTACTGTTAACGCAGATATTAAGAAAGCGGCTAATGATCCTAATATTCCTGAACAACAGCGTCAGGCAGCACAGGCGATGATTGATAACTATGAAAACATCGTTGCTAATATCAAACGCAATGAACAATCAGGGCTGGTGATTTATTCTAAACCGTATATTACGGGTTACGATAACGAAACAGGTGTTACCACGTATGGTGGTGAACAACAGGTGAAACTGGAATTCGTTACACCTAACCAGACCAGTTCCGTGGATATTGACCGGACGATTAAACGCCTGGATACCAGTATTGCCCGCGCGTTACTGGCTGATTTCATGTTTTTCGGAACAGGTGGTAATACCGGGAATAATGCTAACCTGGGTAGTCGTACTGAACTATGGATCCGCGCAATGCAATCACGTATTGACAGCATTGTAGAATGCGTTAATCGTCAGTTGATACCGCAGTTATGGTCATTAAACGCATTTCCTGATGAATATCGCCCGTCGATTCGCGCCGGGTCGATCAGTAAAGACAGTATCGAAACGTTGACCACTGCACTTGCACGACTTGCACAAGCTGGTGCGCCTGTATTCCCGGATCCAGACCTTCAGGAATACGTATATAAAGAGGCTGGTCTACCTATTACGGGGATTGATAAAGCCGGGGATGGATTACCGTCTATTGACGACTGAATG-------------------------------------------------------------------------------------------------------------------------------------------------------------------------------------------------------------------------------------------------------------------------------------------------------------------------AAAAAGGGACCGTTACTGGTCCCTTAATTTTTACTTA---------GCTTC---AGGTTGCACGATTGACAGTAATTTACTCGCTTCATCAACCGCAGTCTGAATACGAGTCTGTAACGGATAACTGTTGTTGATCGCACGTTCCAGCGTTTTATCAAGCAGTTGCAGTTTGACTTCATCATCGCCAGTGAACGCGTACATGTCAGCGACAACTTCCTTAAACTGTGATGCTTGCTCAACAATAGTCGTGGTTACAATGTATTTCCAGACTTTGTTAAGTAGTTTAAATTTCACCTCGTTGTCAGCAACTGCATCGACCAGAATTTCAGCAGCGGTCTTGTCATATTTAACAAGCTCAAGAATTTCAAAACGCATTTAAGTTTTCTCCTGTCAGTTAACATACTTCGCGATCAGTTTATCACAGTCCTCGCGACAGGTAGCATACTTAAACAGGTCACTGGCTGCTTCTGCCCGGTAGTCAGTATCAATAGTGTAATGTTCATTGACATAGTTATAGGCTACAAGGTAATTGCTGAACATCCCCGTGGTTACCACTTTCGGTTGTCCCCTTACGACCTTACCGTTAAACAGATATGCGATTAACAGAATCAGACCACCGATCACAGGACTTGTGAGAAATGCGATAAAGAACCATACACCAGGGTTACGACCTGTTTGTTTGGCAACACCCGCGACAACCAAAGAGAAAAGAACCCATAAAATAGCGAATAACATGATTGTGTCCTCCTTTGTTTCTATGTTTGTAGGTTACACGTCCTTGTGTAATCCGTCAAGAATTATTTTAAATTATCGTATACAGGCGGTAAACCCATTGCTGCCTGAACAGACCGTTTTTCGTATTCCTCCCGCAGTTTCTGAAGCTGTTCAATACCGATGTCACAACCACGTATGATATCGGTGCACAGGTCGTTGTAGGTTGCTTCAGATTGCTTGCTGTGTGGGTAATCAACACAGGATGGATCTGCAATAATGACTTTCGGTAGATACGCGACAGTATCGCCCATTGCGTTTTTAAATATCGTCATAGTTAGCACCCATGATTAAGTTCCTGACCTGGTTCAACTATACGCCCACATGTACTGCAGAAATATTGCCATTTAAAACCGGGCATTGCTGACAATTTACGATAACCAGCATCATA------------------AATTTGTTTTGCAGAATTAAGAGGATCTGCACCATTGTGATCGATGATTTGCAAAATTTCATCAATAACCTTTTCACGTTCTTTCGGAATAGGTCTGAAGTTTTCCGCGTTACCTACAATAAACGATTGTGTACCGTCATCAGGCTTTAACCATATATCATCACCATGATGACCTAATACCGTCACCTTTACCCAATCGTGATCAACGCTTGCTAACCACTCGCATACTGTACCGACAGGTGGTAAACCTTCACCATCCCATTGTTGTTTTTCATTCACACAGTCAGGACAAATACCATGTTTTTGATCACTGTTATCACGCATGTGTTTTTCACAAAAACTTTTCATAAATACGACCCCACAATTGCTGCACAGTTGACGATCGCTAAACGCGTTGCTTTTTCACGGTCTTCTCCGTGGCTAACTGGTTGCTTATAACTAACGCCAGTGTCAGGGTTATTAACCGTCACTTCGTTGTCACGAACATCCAGATCCATATACATGTTAACCATCAGACTGAAAGCATCCTCATTACGTGTAAGAGGGTTCCACAGGCGACCATTACCTATATCAATACCTTCGTTTATGTAACGTTCGTCGTACGCGACGTAATATTTACCCTGGATTTCAGCAGCCCGTGCTGCGTTGACTAATAAATCACGATTGTTCATCATACCCGTCCTGTTGATCCAAACCCGCCATTACGCTGACTATCAACATCTGGTAATTCTTCCACTTCAACCAGGTTAACAGGTTCGACACGTTCAACCATAAGCTGGCAAACGCGTTCACCGTCTGCGATGGTCTGTAATTTATGCCCGTGGTTAGTCAGCGTAACGTAGTATTCTTCTTTGTAATCACGATCACCGATACCCACACAGTTGATTAGTGACAAACCGTGTTTAAGACTCATGCCGGAACGTGGGTAAAATTTAATGCAATATCCGCTATCAACTGACATTTTCAGACCAGTGGGGATCATAGCGCGGTCGCCGGGCCATAATGCGATTGTTCCTGCAACAACCGGACGTTCCACTTTAGCGCCTGATTCTGTGAATATATTTACCGATTCTTCCCACAGGCAAGCACGAACGTCTAACCCGGCGCTGTCTGGTGTTGCACGTGTCGGAAGTTCAGCGTGGGGTGTTAGTTTTTTGATATACAGGTTAGTCATTGTTTA----------------------------------------------------------------------------------------------------------------------------------------------------------------ATTCCTCAGTGTGTTTCGTTCGTGACAAATGTTAGTGTGACCGCTTGCAATGTGTCAAGAATTATTTTAAACT-TCTGTCAACGTTAACC---AATGAGGAATAAATGATG---------------------------------------------------AGTAATA------------------------------------TCGACTGGAGTGAAGCACCAGACTGGGCTACATGTGTTGTT----------CTTAATAAAACAACAAACACTTTTGCATGGTCTGATGGTTCAATTCA--CGCACCAATTTTAAGAA-----------------------ATCCGCCACAAATTATGGACAATGCTGATGACTTT------------------------------------GAAATCTTTGA------AAAACGCCCTTGTGGTCCAGCAACATCTGTCAAAACAAAACTGTTAATGACACCGAAAGCCCGTGGTAATACTTACGAAGAATTCATTGCGACCGGGTGGAATGACGACCAGTTAGTCGAACATGGTTA------------------------------------TGCTGTTCGTATTACAGACAAACGTT---------------CCTGGTCACCAATGACCGTCGGAACTGAAACAATTA------------CACCACCTTCAAACTGTCGGTGCACATTCACCCCTGTTCAACAACCATCAACAGCGTCTGACTTACTGAAACAGGCTGAACAGCTACTGACAGAACGTGG-------TAAGCAGTATGACACGTCTGGTCAGGAACGTTCGTCAGCTAAAATCGTTGCTGCGTTTAACACAATTACCGGGCGCGACTTAATACCGGGTGAAGGGTGGTTATTTCTGATGCTGTTAAAAGCGGTTCGTTTCTATTCCAACACTGAAACACCACATCGTG----ACAGTCTGGAAGACCTGATCAGCTACGCTGCATTACACGCAGAGGAACATCTTAA---------CGATGAACGGTGAACAAGCATTCGACCTTCTGGTTAAATACGACATTATTGTTATTCACTGTGACCGTGAACAGATCGTTTTTACAGACGATCTTCGTCATGAAGAAC------CTTATGACGGTGATAAACGGTCTGCCACGATTCGGTTAATCGAACGTGTGGCACGTGACAGAGGGGAACTATTAT------AATGGTTCAAACTATTTCTGAATTACTACCCACCGTTTATGGCAACGTAACAGAACTTGCCAGGCGGATTGGGTGTAACAAAGCGACAGTTTATAAATATATGGATGACACCAACGGTGAATTTCACGCAGTAGTGAATGGTAAGTTGATGGTCAGACCCGGTTTTAAAGGACGTTATACTCGTGACAAAAGATGAAAAATTATTACGTGAACTTGAAATAGACTACGAACGAGCACAAAAAGCGTTACAGTTTCTGGAAGAACAGATCCGCGAAGTTAAGAACCGCATTCAGGGAACTGAAAAACGTAATCTTCCACGCCCGT---AACACGTGATATAATCGGCCTCAG-TGTGTTAACTGAGGCTTTTTTATGGCTACTAAAGACCCATACCCGGATATTTCAGACAAGTATGACGCTCGCATTCGCGAAGCACTTGATGTCGTGTGGGAAAACGTGCGTCGTAGTGAGTCGTTAGCTAACCTGGAATACATCATTGAAACTCAGGGTATTGCCGGGCTACTCCCCATTCTTGAAACACTCCATGATGAACTTAGTGCACAGTTGCGCCCGGTTATTGAAGACGCGATCGCCGAATCAGGTCGTGTAGTCGTTCAGGTTTTACCGAAAGCGGCTGTGACAGGTCCGGTTGTGTTCAGTCTGGTCACCCCACAGGTCAGCACATATATCAACAACTATGTCGGACAACTGATCCGTGAAGTCAGTGACGAAACAGTCAAAGCTGTTCAGATTGCTGTTAACCAGGGTGTAGTAACCGGACGAAATCCGCGTCAGATGGCCCGTGATTTTCGATCATCAATAGGGTTAACCACACGGCAGGAAATGACGGTTCAACGTCTGCGATCAGCACTGGAAAAAGGTGAAGCAGGTTATGTGAACAGTCTGACCACTATTACAGACAGTACAAAGAACGCTGTAAGTGCCGGGAAACTATCACAGGCGAAGATTGACCAGATAATCGAACAGACACGCTTGCGTTATGTAAAACAGCGCACAGAGACGATTGCGCGTACTGAATCACTTCGTGCTGTATCAGTTGGTCAGGATCAGGCTATTCGTCAAGGGCAGGTTACAGGGTCAATCAGTAACGAGTTATTAAAACGATGGTTATATAGAAAAGATGGTCGGACACGTGACGCGCATATTTCCACAGGTGAAACGAACGGCTGGATACCAATGGACAGACCGTTTTCAACGCCGTTAGGACCACTTATGTTTCCTCGTGATCCTAACGGTAGTGCCGCGAACGTGATTAATTGCCGTTGCCGGGTACAGTACAGTTTGCCGGAAGATATAGGTTCATTGGGTTAATCAGGTTCACGCCAGTCAAGAGGTCGCACATCACATAACAG---------------ACGAACATTATCTTCAAATTTTATGTTTATCCTGTGATGTGCAGTATCATTTTCATAAACAGAAGGCCATATTTCATAACCCTGAACAGTTCGTGCCACCCACTTGTTAATGCTTGCCAGATGGATCAACACTTCACAACCAACTGGAGGGAGGTTTTTACCATCCCAAATCTGTTTCATTCCCAT----------------------------------------------------------------------AGCGGTTAC--------------------------------------------------------------------------------------------------------------------------------------------------------------------------------------------------------------------------------------------------------------------------------------------------------------------------------------------------------------------------------------------------TCCTGTTTCTCCCCGCAGAACGGACAATAAGACATTTTGATGTTGGTTTCCAGGCGTGTGAAGTTCTTCGCCAGTTCACCGTTTTTCTTTTTAGCGCGGTATGCAAGACGATATTTCAACATAACGTGAATTTTACCAGACGTCAGACCGAAACACTGATTATCCCAGCCAACTTTATCAAACAGGTTAGTGCTGACTTCCGAACCTACTGGTACTTTTTCCATCAGACGTTTTTGAAGTTCGTCACCAACTTTTTTCATACAATCACACATTACGCGTACCTCGATAGTCGTCTTAATTTAACGATCAACCTTGTGACTTTACTCCAGTCAGATTCAGTAAAGTCGTCCACATCTTTAGC---------CCATAACTCATTAACATGTCGTGGGTTATATGGTTCTTTCTTGACAGGC------TGTTTCCGTTTCTTTTTAC------CCATAGGTTATTCCCCAGGGTGACGGATATTTAGATCCGGGAGAATTTGCATCGGGTTAAACGTAACACGATAACGATACTGATCTGTTGGTGAAGGGTCTGTTTGTTCAATGAAATAAGTTACCTCAGTGGTTAACCCCATAAAGTGTTTCTTAACGTCATTCGGACCAGTTTTACAGGTGATTTCGATCTCTTTGCTAGTGTTCTCACGGGCACAACGACCTTCGATAGACAAAAGATACTCACCATTACGAACGTTATAGAAAACGATACGACGATTTACTTCAAAGTTAGCTGCAGCGGTTGCAACGTTACGACTGGCAACATCAGCAGCGTTATCACAGGCTGTCAGGGTTGTTAACATTGCGCATAGAATCAGTTTCTTCATTTTAGCGTCTCGGAGTTATTTAATGATTAATGTTGGTTGTAAGTCTTTTTCATACCAAGTCCAACCAATGCATGTACCATCTTCAGCATCAACATATGGTTTCAACCAGTCGATAAATTGTTCAATCTCACCACCATAATTTTTAATATCGCTACGACTAAAAATATATTGAGCATCGGTGAAATCAAATTTAGGACAACTATTTATTACTTCCGGGTGATGATAAAAACTGCTACAACTACCAATAAAATTCCATCTGGGGAGACTGAAAAACTTATGTTGTGGTAGTTTCTCTGGTTCTTTTTTCACCACAGAACATATGTGCAATAACAGCTTTCACATCCACAGGTACATTTTCTTTAATCTGACACTTCAACACTAATTCGGTATACATTCCCATTTTCACACCCTCGTTCATAAGCAACCCATTGCTGCTTCCCGTGATAAAGAT--ACACCACCGCTTGTAATCCGTCAAGAATTATTTTAAAGATACA-----GTTAATACAGAACGT------GTACTAACTGTACATGGTTTTACATAGGTTTCATGATTTTGAGTTGCAGCTAATACAGAACGTGTATTAGTAGAT----CATAGATTCATAGATCACGTCATGTTTATTTTTTAACCGATCCTTCTCTATCTTATTCTTTTTATTATCTTTTT-----------ATAGATAACATAGAAAACATAAATAAATAGAAGAGTAGTATAAGTAGTAAAAGTTGCTGCAAGTAGGAGAGGTTTAAAAGGTATAGAGAGTCGCATACTTCCCATGAATCTATACGTAAAATAATTCTTGACGGATTACATCGACACAACTACCCTGTGGTTAAGAGAACAAGAAGGGTTGAATGTATGGATCCGAACATCAGGGTTGCTACAGACGAATTCATTCGTCGCGCCCGTAAAATTCACGGTGATCGTTACGACTACTCATTCAGCATTGTTGAAGATAGTTCCAGTACAGTGGTTATTATTGACCGTGAAACTAATACAGTGTTTTTCCAGGTTGTCGCTGAACATCTGGACGGTGTTGAACCAGTAACCACTGCTGTTGAACCGGTAACGACTGCTGTTGAGCCGATCAAGAATCTTTCTGAGATATTCAGTAACGTCATAAACAGCGTGTATCACCAGTGCAATTATTCATCTGAAATGTTAGAATTTAGTCATGTTGAAACAATACGAGGACAATCCCCGTGATTAACGTAAAAGTTAATAAGGTTGACAACTCACTACGTATGGTATTCGGTTGGGGTAGTATCTGTAAAAAACGTAATCAGGAGACAGGTCAGTTAGAAATTTACACAGACACGGACAACGAGCAATTCCCCGAGGATGTCACTCTGAAAGCATGGCTGGACTTCATGAATTCTGATCAGCGCATCATGGACAATATGCACAATGAACAACCTGTTGGGAAAGTTGTGTTTGCGTTCCCGATGACTGAAGACATTGCAGCAAGTTTTGGGCTGGTTGATAAACTGGATCAGACAGGCGTCATTGTTGGTACGTTGATAACTGATGACGAAGTTTTGAAAAAGTTTCAGACTGGTGAATATACGGGATATAGTATCGGTGGAACTGCATATTATGAGGATGTGGAATAATGCGTACAGATGGTACTAATCATTTACGCCGCGCTAAATCGATGAAGATCGGTTTTCTGTCCGGCGTGACAAAACCTGCTCACGAGGGGGCAAATGCTCTTGTTCTTAAATTACATTCAGAACCGCCTGCTGTTGTTCTTTTAAAGTCAACATTCAGCGCAGCACTGGCTGAAAAAGAACTTGAACAGAAAGTTCGTGATTTCCTCTCTAATTCGTGGATGTTGAATGATGCGCTTTATGAAGCAGCAGAGGATATTGCAAAAGATGATTCTATTACCGATAAACAAGCAGCATTGCGTGACGCGGTAAATGAATATATTATAACGTTGCAACAGGCCGCTGGTATTTCGATGAATAAAGCGAAAAGTGGTAAAACTGAAGACGGTGAAGTTTTCCCGGCATCTGATTATGCATATGTACCAGATCCAGAAAAACCTTCAACCTGGAAACTTCGTTTAACAGCTACCCCTGGCGGTGAACCTGATGCGCGTATTGTAGGCGCTGCACTTGCTGCATTAGGTCCGGGTTATCGCGGTAACAAAGTTGAAATCCCTGAAGCCGATTTAGCAGGTGTGAAAAACAAACTCCGATCCGCGTGGAAAAAATTACACCCGGACCAGGAAGTACCTCAAGTTTTAAAAACGGCAGAGGAAATCGAAATGTCCGAACTGGAACTGGAAAAATACAAAGCCCTGGCTGAGATGAACGACGTCCATAAGGCGTATCATAATTCTCTGCCTGAATCTGATCAGGAAGCATTCCGTAAAATGGATGCGACTGCTCGCGATGCCCTCGTGACGATGGCTAAACAGGCTGATGAATCGTTTACCACGATTGCGGGTCAGGTTGTTCAGAAGTCTGTAGCTGGTCCGATGTATGACGTTCTGAAATCTCAGGACGAACAACTTCGCAAAGCACAGACTGAAGCGGCACTGGCGAAAGCTGAAAAAACCGTGAACACTGATTTCGCACACATTCCGGGTGAAATGGTACAGAAAACCCAGATGGTTATGACTCTTGAGCGTTTACCGGAAGCGGATCGTAATTTCCTGGTTGAAAAACTCAAACAGGCCGACGAACTCTGGAAAGCACGTAAAGAGCCAGCCGCGCCGAATGGTAGTGGTAAAGGTTCCAGTGCACTGGAAGACATGATCAACGAATGGCTGAAAGCAAATCCGGGTAAAACACGCACCCAGGCTATGCAGGCCATTTCTGCAACTAAAAAAGGTCAGGAAGCAATCGAAGCGATGCGAGGTGACGAATAATGGCTAAGAACAGCAAAATCTACTGGAACTATGAGCGCCCGACCCGTGCCGTTGCATCCGTGGCTATTTCGGCAGGTGTTGGTCTTGTTCTGGATACCAGTTTAGGTGACACTAACCAGTGTGTACCTAAATATAAACTCCCAACGGCTGGCGGTCGTATCGACGGTGTAGCTGTTGATGATGCCACTGCTGGTGTATTCTTCGACCTGGTAAACGAAAAAGAAAAATTCGTACCAGTAAAAGCTGCTGCAACGTTCGCCACAGGTGTTGAGCTTGCTGTTGGTGCTGACGGACGATTCCAGACCGCTACTACTGATCAACTGGTTGTGGCTATTTCTCAAACTGGTGCCACTGCTGAAAACCAGGTAGTTACCGCATTACTTATTGCACCGTATTCTAAAGGAGCATAACCGATGAGTTACAAACAGAATTTTCGCGACGTTGGCGCACCAGATACATTCCTGTCTAACTTTTCTGTAAGTTACTGGCAGGATACATCACTGTTTGTCGGCACTCGTTATTTCCCGGTAGTTCCTGTTAATCAGGCTGCTGGTAAGTTTCTGACTTACCCGAAAGGGTATTTCGGTCGTCCGGTTAACTCCAAACGTGCCGAAGATGGTGTTGCTAACACTATTGGTTATAAAACCAAAAATCAGGGCTATACTGTTGATGACGATGCGATCCGTATCTTTATTTCTGACAAAAAACGTGCAAACGTGCAAAACGGTCAGCAACTGGATATGGAAGCATCAGCAGTAACCACAGATGCGTTACTGATCAACAAAGAAGTGGATTTTGCTGAAAAATTCCTGACCGCTGGTAAATGGGGTCTTGATTTCCAGGGCAAAGACGCGTCTCCGTCCACGGGCGAATTCCTGAAATGGTCTAATGCGAATGCCGATCCGATTGGTGATATCCTGTCACGTCGTGTTGCGTTCTCTCTGGCATCCGGTGGTCGTCGCTGGAATAAAGCACTGATGACGCTGGACGTGTATGACGCACTGACCCGTAGCCCGGCTGTTATTGACCGCATTAACGGTGGTTCTACCACTAAGAATCCGGGAATCGTGACTAAACAGGCACTGGCTGCACTGCTGGAAGTTGACGAACTGGAAATCATGCAATCTGTGGTCAACATGGCTGCTGATGGCGTTGAAGACGGTGACGGCAATCCGATGTCAGACTTCCAGTTTGCTAAAACTGGTGTGCTGATGCTCAACTATGTCGAACCGACTGTTGGTAATATGAAACCTGTTGCTGCTGCTGGCTTCGTGTGGAACGAGTTCATCGATCTTGGCGTTAACAACGGTCCGTCTATCCGTACCTATCCGGGTGTTGAAGGTCGCCGTGGTAATTTCGTTGAAGCGGAATTTGCCATTGATGTTCAGATGGTTGCACCTGACCTGGGCGTTCTGTTCTACGACGCGGTTTAATAACAACTGTGGTATCATTAAGGGGTGGCTTATGCTGCCCC-TTTTTTCATGAGGTTAAAATCATGCGTAATTCATATGATCCGTCACTGAAATATGTTTTCACCCGTCCGATGCTGTGGAATGGTAAACAGATGTCCGCTGGCGATAAAGTATCAACATCAAAAGCTACCCCGGCTGTTTTAAATGCCCTTGTGCGTATGCATCACATTGAAC------------CAGCTACTGCGACTGTTGAAGAACCAGTGACTG------------------TAGCAATCGAAGAATCGGCATCAACCACAGCTGCTGAAATCCGACGTGACGCGCCAAAAACCTATAACGTTTATGTTATGGGTATGCCGATGAATTCAGAATCGTTTAGTAGTAAAAGTGCCGCTGCTGAATGGTGTGAATCACAAGGCTTGACATATAACTATTCTTGACCTATTGT-------------------------------------------------------------------------------------------------------TAAGTCAGTGA-------------------------------------------------------------------------------------------------------CAGAACTGCATAGCAGACACTA---------------------------------TCACTTAATCGGTCGAAAG-ACGCCGGATAA---------------------------ACGTAAC-CGGCACATAACAGATAAGAGCATTGAGTC--------GATAATCGTGAAGAGTCGGCG--CGCCTGGTTAGCCAGTGCTCTTATCGTTGTGGTGAATTGCAGTTCTCAGAAACAACCAGAAGATAAGCGCCTGGCACTGCAA-CCAAACACTCGCTGATAAGGAGGTGATCCTTATCTTGCTGGCGGGAAAGCCGCAAATCGTGGGTAAAGCATGTTGTGAAACATCCTGAACTGCGTGTCGTTTTACATAACTGGTTATTCACGTGTCACGCATAGGGGTATGTTGGGACGTCAGGTGTGGATGACCAGTTATGTAAAACCCTCATTATCACCCAGAGCCATTTGCCGTCTGTTTAAGACGGCTTTTTTTCGTGC----------------------TAATATAACGAAAACATTTCTCACAGGTGATCACATGGCTATTACAGTTGAAGGTATTCGTTATTTGATCAGTGTCCCTGATGTTACTGATGAACAAATTCAGTGGTACATTGACAACGGTTATACAAATCCTCTCAGTATTTGCGTCGCTCTCTGTGATTATATGGCGTCCATCGCCAGTAACGATACTGATATTAAAGTAGGTCCGATCTCACTCAGCAGTAGTCAGTCAGCAGACGCCTGGAATAAACTTAAAAAAGATTTTATTTTACGTATTAATACTGGCGCTGATTCAGGTGGCGGTTTGTTAGGTGGTTTTATGGGTGTTGGTGGAGCTACGTTAACTGGCGCTGGTATGCAACCCGCTATTCAACGTGGTCAGTTCGACAACCCACCTGTAACACTTGAAACCGGTGGTCGTGCACTTAACGAGGGTGAACGGTGATGGCAGACAAACGTCAAAGTGTCCTGAACGGTGTTACTCGTGCACTTGATGAAGTAGGTGAGGATTTGACGGTAAAACGTGTGACAACGGTTCCCAACCCGTCTAATCCTACATTACCGGGTACAACCGTTACTGAATCACACACCTGTCGTGGTTATATTTACCCATTAGAAAAATGGGATCCGACTACTATGACCAGGATAACTACGACGATGGTAATTATGGATAGTCAGAGTTTTGAACCACGATTCGTTCCTGATCGTGGCGATGTTGTAGTTGATGAACGTGGTAAAGAATATCGCCTTCTTGATCGTCAAAACCCACGATTGTTAGGAGACGATATGGCATTTATTCACCCTGTTGGAGCTGCCTGATATGGCTAAGGCTAACGTTAATGACATAAACCGTATAACAGGTGTCTTTAAAGACATTAAAGCTGACCTGCGAGATTTTACCGATCGTGAAGTCATCCGGTATGTCCTGACGTTACGTAATATTCTTGTCAGTGAACCACCTGACGGTACACCTGTGGATATAGGCTGGGCAAGCAACAACTGGTGGTTCGATCAGGGGCAACCCGCTAATAGTCCTGATACACCAACAGGTAATGTTGAAGCCAGTAAAGCACGTATCGAACAGGATACGGTCACTATCAGCAGTATTAAAGTTAATGGTCAGGAACTGCATATTACTAACAACGTTCCTTACATTGGGGTTCTCAATGGTGGTAGCAGTACACAGACACCTTCCGGGTTTGTCGAACGTGCTATATTAAAAGCCGGAATAATGGTGAGGTTTAATCAGTGATGACACTCTCAGATGTTTCAGGAATTGTTTATAATCGCGTTCTGGCGAATCTCCCCGTGGAAATTACGCCTGACAGATTTACAATCGCTTCTGGTCAACTCCCTGATGACACTACAGAAAAACCCGGTCTGATTCTGACACACAATCCCGGTCCGTGGACAATAACCACGCTGGGTGGGGAAGGTGTTTGTCGCCGTCGTTTAAGAACAGGAAACGTTTTTTTACAGGTACGCACACCTGCTCAGTATGGTATGGACACTTTGAGTATTGATATTGCGGATCGGCTTGCAAAATTATTTGAAGGTGTCTGGCAGGACCGCCCGTTAATTTACACGAGTGTTGATATTCGTCATCAGGGTCGTGATAACGCGTGGTTTTTAACGAACGTCGTACTTAGTTACGAATACGAAGAAAT-------------------------------------------------------------------------------------------------------------------------------------------------------------------------------------------------------------------------------------------------------------------------------------------------------------------------------------------------------------------------------------------------------------------------------------------------------------------------------------------------------------------------------------------------------------------------------------------------------------------------------------------------------------------------------------------------------------------------------------------------------------------------------------------------------------------------------------------------------------------------------------------------------------------------------------------------------------------------ATATTAAACTACGAATGATTGCAATCAAACGAGGCTTAGAACAATGGCTGAATCAATTTTTAAATGTTCGCAAACACCTGCGGCTGACGTAAACGCAACACGACTCAGTGTGGCAAAAGTCTGTGAACCTGTTTCTGGTACACCCTGGACGGTTCAACAACCGAATGAAATCAGTTCTTACAGTGCTGATATTACAAAGACTCAGCGTACACCGATCAGTACGGACCGATCTGCACGTAAAGGCACGGTAACTAACGTTGAAGTTGCACCGGGCTTTCAGACAGACCTGACACTTGATACGTTCCGCTACTGGGGTGACGGATTCCTTTATAGTAAATGGGTCGGTGCTGGTGCAATTGATATTGACGTTACCAGTGTTGGCGCAGACGCTTATAACGTTACTACTCTTGATGCGGCATTACCTGAAGGTGCTCTTGTTTATGCGACAGGCTTTACACTGGCTGCAAACAACGGTTTGAAAACTGTAGGCGCTGATAGTACCACTACAGCTATCAACGTGTCAGGGCTTACTGCCGAAGCGTCACCGCCTGCTGAAGCTCGTTTGTATCTCGTGGGTTATGCTGCCGCGTCTGGTGATATCGCTGTTAACAGTAATGGTCAGTTGACATCTACTACCCTGGATTTTTCCACACTGGGTTTAGTACCGGGACAGTATATTTATATTGATGGTCTAACACAGTCGGTTACCAGTAAAATGGCCCGCGTGACTATGGTTGGTGATCATGTTCTGACTCTCGCTAACAGTGAATTCACCACTGAAGAAGGTACGGGTAAAACTGTACGTTTATTTGTTTCCGGTTTTGTTCGAAACGTTCCTGTTGATTCTGCAGAGTTCGTGAAAACTGAATACACGATGGAAGCACGTTACAACACGACACCTGTTATTTATGAATATGCGCGTGCTGTAGCTGCAAATCAGATGACGATTAACGCGCCGTTGACCGAAAAAATGACAATGGATTTGACGTTTGTTGCGCAAGACTTGTCAGCACCGTCAGAAACCGCGCTACCGGGTTCCGGGTATATTGAATTCGTGGCTAACGAAGCGTACAACACCGTAACGAACCTGAACCGTGTACGACTGACCGGGATTGATGATAGTGGACTCAGTACGTTCCTGAAAGACGTTACTGTCACCGTGAATAACAACGTGTCAGGTGAAAACGTGCTGGGCGTGATGGGTGCTGCGTTTACCAACATCGGTAACCTGGAAATCACGATGGAAACTGAAACGGTGATGACGGACGGTGCTGTATTGGCTGCGATCCGTAACAACGCGACCGTTAACTTCGAACTTGCTGGGGTAAACGGTGATGGTGCAATCGTGGTTAACATTCCTGCGATGACGCTGGGTGACGGTTCCAAGAACCTTGCAACGGGCGAAAAAGTGAAAGTCACTGTTAGCGGTAACGCCCACGAAGAAGAGTCGATCGGTTTTATGATTGGGTTTAGCTTGTTCCCGTACTTGCCTACAGCATGACATGGTGGATGGTAGTTTTGCCCCGGA-CAGTTCCGGGGCTTTTTTGTTAGCGTTTGGC----------------------------------------------GAGATAGTCA------------------------------------------------------------------------------------------------------------------------------------------------------------------------------------------------------CAACG-GGCGATTGCTAAATCTGCA--------------------------------------GTCTTGT---------------------------------------------------------ACGAAGACTCACTTGTTGAATGGGT---------TGTTCCAATAACCATTACATGATATCCG---------------------------------TCTTTGTTTTTTAGAACCCAAAAC------------------TTACCGTTTTCATG------------------------------------------------AATAATATTTTTCTCTTTGGT------------------------CATCGTCTT-ATCCTCAGTTCGTTTCGTTGAGTTAAAGATACCTTAACAGGTGCAATTCGTCAAGAATTATTTTAAATCTCTTGCGTAATTTGTACAGAACTATTATTATATAATCGTCTACT-ACATAAAAGGTAAAAACCATGTCA---AAGTTTGACCATTTGAAAAAAGCACTTTCCCCATTAGTGCTGAAGTCTTCTGCTGAACTGATTTTAAATGAAAATTTCAGTATCACCGTGTTGAACCTGAACACCGCTAACCAGGTATATAACGTAACAGTTGCGGACTATGTAAAACAGAACGGTGCGTTGTCTGAAAACTTCTTTGAAAAACTGTGGAATCAGGAATATACACCAGAAGGTGTTAAGTTCGTGGCTAACGTTCTTATGCTGGACTGGAAACTGATTGGTGAAGATGACAAACCGGAACCATTCAGTGTTGAAGAAGCTATTGAACTGTTAAGTGATGAACGTTTTGGTCAGGTGATCTACAGTCGTGTTATTCAGTTCGCAATTAATTCCGCATTCTTCAAGGACGAATGGGAAAAACAGATTGAAAAAAACTGATTGACTTCCTCTTGTGGAACGATAAGACAGACGGGGACGACCTGGACTGGGTTACACAAGGGGCGGCTGCACGTGGTATATCTGTTCCGGTTGTTGTACAGAAACGTCCTGAATTGCGACCTGATGCTATCTTTTACTGGAATGCTTATTTGGACCTGATGGAAGCTGATTGGGTTGCTTGTGAGCGTTATGCACGGGTGTATAACGTTGATGTACAATTCTTGTGGAAATTATTGATAGCATTGCGGTCTGCACGTGTTGCCGAGATGAAGAAAAATAAACATAAGCCCGGTTAACGCCGGGCTTTTTCATATAT-----------------------------------------TATGGTTAACG-TGTTAAACTG---CGTACATGCTTCACGAAAAGGTTAACCAACATGGCACAATATCCTATTGATATTAAGATTG----------------------------ATACCGGTTCGGCTGACCGCAATCTTAATAATCTTAACAGTCAGTTAGATCAGACTGAAAAATCAACCATAGCT------------------------------------GCTGCACAGGCTGCTAATCAGTT---ATCTGTGGCTGAACAGCAGG----------------TTGCAAAAGCAGCACAGCAACTGGCACAA--------------------------------------------------------------CAACAAGCTAATCAGGCTGCACGTACTAT----------------------------------------------AGCAACTGCTCGCG------------------CTACTCGTGAA---------GCGGCAACAGCACAACTACAGCTTGAA------------------------------AAATCACTTTCTGCATCTACTGAT-----------------------------------------AACTTTCATGTTATTGCACGTTTACAGGCGCAAGTTAA------ACAAGCTACTGAGGCTGAAACAAAA--------------------------------GCTACAGAGCAATTGAAAAACAGTCTTAAACAACTTGTACCTGAACAGAAAAAAGTCATA-------------------------------------------------------------------------------------------------------------------------------------GAAAATACTAAGCA----------------------------------------GGTAGAAACCAGCACTAACAAAACAACAGGCGCTCTTGAAACACT------TGTCACTGGTGCAAAAGCATTTGTTGGTTTACAGATTGCAGGGT----------------CACTTTACGACTGGGGTAAAGCGTTTGTAGATACTGCAACGAAAGTTGAACTG-------------------------CTACAGAGTCGCATTAATC------TGTACACATCAACGTCGGTTGAATCACAACAGATTTTTGCG-----------CAATTAGTACAACAGGCTAACCGTGC-----------------------------------------------------------TGGTACAGATATTGACG-------------------------------------------------------CTGTGGCAAACAGTTTTCAGCGTTTTGCCGCTGCTGGT------------------------------------------------------------------------------------------------------------------------------------------------------------------------------------------------------------AAAGATGCCGGGATTAGTAATCAGGTTATTTTACAGTTTACCGACAACCTGCAAAAAATGGCCCGTGTATCTGGCGCATCCAGTGCTGAAGCATCTGCGGCTATTTATCAATTATCACAGGCGTTTGCATCTGGTCGTTTGCAGGGGGATGAATTCCGATCTGTGTCAGAACAGTTACCAACTGTTCTTCAGGTGCTGGCTAAACAAATG------------GGTGTCACCACGGGGGAACTTAAACAGTTAGGTTCTGATGGTGAAATTAC-------CCGTGATAAACTGTTGTTGTTAAACAACGCGACTGATGAAATCAGCGCACAGTTCGATAAACTTCCTCGTTCTGTAGATCAATCTGCTACTGCGTTACGTAACAATCTGTCCGTGGCTATCGCTGAACTCGATCAGCAGATTGGCGCATCTAAATTCCTGGCTAAATTCCTGGACCTGTTAGCAGGTGGTGTATCGGGTACAACAGAGTTAATAAAAGCCGCTGCAGGTGCTGACAAACTGGCACAAGCCACTAACAATCTGAACAGTGTTACCGCAAAACGTGAAGCCAATCTGAAAGAAATTGCAGATCTGGAAGCACAAATTCAGCGTGGGTATACAACACAGTCAATTGGTGGGTATACAAAATTTGTTGGTGACACCAGTGCTGCACAGAAGAAATTAAACGAACTTAAAAAACTTG-------ATGTTCAGTTAACAAAACAACAAGCAGAAGCACAACGAGGGGTTGTTCAGGCTACTCCGTTGGGTAAGGGTGTTGCTGAAAATCTTGCAAATCAGGCAAGCACTTTACAGGCGAGTATTACGGCTGCTCAGGCTGCCGGACGTCCTGACGCCGAATCTGCAAAACAGATTAAAAATCTGAAAGAACAGATCACTTACACCCAGGCGCTTGCTGACGGTAATTATGAACTGGCAGCAAGTCAGAAACTGGGTAATAAAGCAACGAAGGAACAGATTGCAGACTATGCTGCGTTGTTGAAACAACAGGCAGAATATAAAGAAAATCAAAAGAACCAGAAGAAATCAGCGAGTGCTGAAGCGTCTGCGGCTAAACGTGCACAGAAAGAACTGGAACGTAATCAGGCTGCTAACCAGAAATACCTGAAAACACTTCAGGATAAAATCAATGCTGGTAATTATGATGTTCAGTTAGCACGCGAACAGGTTCAGATTGCTTTAACACAGGGGTCGTCTGTTGAACAACTTACAGCAACATATCAGAAAGAATATCAGGTACGTCAACAGTTAACGCTGGCTTCACAACAAGCAGAAGCACAGTCACGACTGAATAAAGACGCGACTGATGCTGAACGTGCCGCTGTTGATGCGCATGTAGCGGCATTGCAACGACAACAGCAGGCGCAACAGTTAGCTGGTCAGGTTTCACAGGTACAAACCGATGTACAGGGTGAGTTGAACCCGTACCAATCACAGGTTGATCAGGTTAATCAGCAGGAAGCACAACGCCTTACTGTCATACAACAAGCCCGTGAACAAGATTTAATCAACGAGCAACAATACCAGGACATGAAAACGCAGATTCAACAGGCCGGGGAACAAGCCCGTACGAATCTTGCAAATGCTAACTACAGCTTGTTGCTACAATCCAGTGCTGATTTTTTGGGTCAAATGGCTGCTGGTCTGGCACAATCTAAAGGTGAGCAATCAAACGCGTATAAAGCGATGTTTGCACTGTCTAAAGCCTTTAGTATCGCACAGGCGAGTATTAACCTGTGGACAGCCGTTAGTCAGGCTATGGCGTTGCCGTTCCCGGCGAATATTCCATTCATTGCACAGGCTTTATCATACGGAACAAGCGTGTTGGGTAATATTCAGTCTGTGGCTGCAACAGGTTTTGCAACGGGTGGTTATGTTAAAGGGCCGGGTACAGGTCAGAGTGACAGTATAAACGCACGTTTGAGTAATGGTGAGTTTGTCAGTACCAAACAGGCTACCAGTCGTTATCGTAGCACTCTGGAAGCAATGAATCGTGGCACATATACACCAGGATCTGAAGGTGGTTCGTCACCTAATATTCAGGTTCATAATTACGGTGGTGAACGTGTTCAGGTGAAACAAGGATTAACACGAGATGACGTAGTGCTTATCATAGGTGAAGAATTCCCACGACAATCAGCGGCACAATGGAATGACCCGTACAGTCAGACGAATAAAGCGTTCAGGTCTAACTATGATGCGAACAGGAAAAT---ATAATGAGCAATACAGATGATTTACCACGACTTGAGTACGGCGCGAAAATGGTGTTACCTGAGCGTGATAATTACAGTTATAACCCACCGTGGGGTGTAACTAAATCTGATATTTCCGGGACGCTATCACGGTTAGGTCGTAGCGCCTTTGGTGGTCCTGCTCAGGTATCGTGTACAATTCAGTTATATAGTCCTGCGATGCTTCAGTGGTGGGACGATTTTTATAATCTGGAAATCGCTGAAGGTAGTAAGCGGTTTGTGATGCAACTGTTTGTGAACGGTTTGATTCAGGAACACGTTGTTCAGATTGTCAGTAACCCGTCATCCTCTGTTGTAGGATGGAAAGGATCTGTCGATCTACAGTTGCAAGCTGTTCCTGTAATCGACCGTTGCGCAATGGCATCACGATTGTTAATCACTAAATGCCAGGGTGATTACGCTGCTTGTTACCTTAAAGAAATTATTGATACTGGCCTACTCTTAAATAACGCGTGGACACCAGAATGAAAGACGAACTGCGTGAATTATTAACGGTCGCAACAACTGGTAAAGGTGTTGTTGACGGTGTGAAACTGAATCATAGTTCATGGCCTAATCCGCTATACATCACCAGTGTTTATCCGGGATTTATCGCTGTACATGAAGACGGTAAGGAATATGAGTACGAATACGTTCCGATGTCCGTCAAGAAGGCGAATAAACAAAACGATTTATCACAGGATTATTCATTCACCATTCAGGATCTGAATGAAGTTGTCGGTGTATATCTGGATTTAATTCCGCTTGACAGTAATGAAAAACCATCTGTTGAATTGCGAACGTTTGTTTACCGTGAAGATGGTTCCATATCTGATATTCAGGATGGACCATATCTTCTGGAATCTGGCGATATTACTACTGAACCACAGGGTTGTACGTTTACAGCGTCACCACCTATTACAAACTTTGCCGGGACAGGTGAATTATATACGTTTGAACGTTTTCCTACACTGCTGGCGTACGCAACATGATCGGCGATCGCTACGATATTGACAAATGGAATTGTACACACGAGGTTAGTCAGTGGTATCAGATCAACAACTACCCACACGTATTGAAAACTGTTTCAGGTGATGAATGGGATATTGCGTTTGTCAGATGGATGCGAAAACGTTTTTTACCAATTACCACACCGGAACAAGGTGCACTCGTACTGATGAAAAACAGATATTCAGGCGGTTTTCATGTTGGCGTGTGGGATTGTGGAATGGTTCATCATTGTTATCAACCACCGGGTGATTCACCAGGACAGACAATCAGATCACCTTTAAGTATAATCAAGACAGCACATAAAGAAATCACGTTCTGGAGAATGAAAAGTGTCTAAAGTCATTTATCACACTAACCCTGTTGAACACGCTGATAACGTTGACTTTGGTGAATGGATGCTGAAACGCTGGCCCGTGGGTACAGTTCGTCCGCGTGGGTTACTGATTTATAAAAATGATGAGAACATCACCCAAAAGTGGGTTACTGACCCCAGCGTGTTAACTGATCCTGACGCTATTTATCATATTTATGAACTACCAAAAGGTGGAGTGGTTAGTGCAATAACGAAAGTTATTAGCACAATTTTAAACCCCATTTTAAAATTGTTCATGCCGAATACCAGTGCGTCGGCTAATCTTAAAAACTCACGTTCAGCATCGTCTAACAACGCGCTTCAGGGGCGTACTAATGCTTCACGACCGGGTGAACGTATTTCTGATATCCGTGGTCGTGTACTGGCATATCCTGACCTGTTAATGGACTACCGAATCTTCATTGACCGAACAGAATATGAAGTTCAGTTTCTGTGTCTGGGCGCTGGTGAATACGAAGTCGAAGACGTTCGTGACGGTATTACACCTGCTTTAAATATCAGTGGTGAAAAATTAGACTTTTATAAAAAAGGTAATGCGCCCGGTTATGGTTCGCCGTATATGAATATCGGTGGTGCAATTGATATCAACACTTTCCCGATCATGGTTACCAAGTCGTCGAACGAAGCAGACGGGTCTGAAGTCAAGCCGCCAAACTATGCTGATATTAATAAAGCAAGTTTTAAAATTTACAGCACAGGTGAAATTGATACTACGATTTCTAGTGATGATAACACTACGATTGATTGGTCTGAACGTGCACCAATCGGTAGTAAAATACGTTTATCGCAATTTTACAGTTTTACACCTAACACGTTACCGTTAAACACGTATGTACGTAATGACCTGTCCGGTGAATATGATGTTATTTATGCAGGTGAGAATACGTTAATCATTGATACTACTGGTCGTGAAGGTTGGGATGCTCTGTCTGAAAGTGGTCAGGCTGCATATACACAGGCTTATTTGCGAAACGATGGTTACTGGGAACTTGAAACCACTGAAGGAAGTGGAAGTATTTTATACAAGTTTTCACCGTCTCTTGACAGTACCACGCCGTATATTGTCGGACCTTATCTGATCGACAGTGCTGATAAGTTGATGATTAACCTTTATGCACAGAATGGCGTGTATAAAACGGATGGTGATATTTATCCGTTTACATGTGACTTCCAGGTAATCTTGTCAGACCCGAACGGTGTGAAAGCAAATGTTACACACTCTATGTCTGTCCGCGGTCGTTATACAGAAGCAGTAGGTAATTCATTAATCGTGGACAACCCTTTTGATGGTCCTGTTAACGTGTCTGTAAGACGACTATCAAATACAGACAAAGATTTCGAAGGGTCTGTTGTTGACAACATCAAGTGGCGCGATTTATACGCTATTACAAATGTTTCTCCGCGTTCCTATGGTGATGTGACATTGATCCATACAGTGACGAAAGCAACAAACGCTGCACTGAAACAAAAAGAACGTAAATTAAACATGATTGCAACCCGTGTGTACAACGGTGTTGCAAGTAGTAATTTTGCAGACGTTGTAATGTCAATGCACACAGATCCTTTATTTGGTCGTCGAACATTAGATACCATTGATCGCGATGCTTTATATGCTGTTCAGGAACAACTTCTTGAATATTTTGGTGACCATCGAGCAATTGAAGTTGGCTATACGTTTGATAATAACAGTACGACGTACGAAGAAGGATTGGACACTATCTGTAACACGGTAAATGTTAAACCGTATCAGATCGGTAGTGTATTGTATTTTTGGCCTGAATTACCGCAAGACCAGTCCGCAATGCAGTTTGGTCATGCGTTTAAGATTCCTGACAGTGATAAACGCACACGTTCTTTCGCACCGCCTAAAGAATACACTGGTGTTCAGGTTAAATACTTCGACCGCGATGAAAAATCATATTTGTATGTAACCAAAGGTGAAGAAACAAACCTTAATAAGATAGATCTTGTTGCGTGTCAGTCGCGATATCTTGCAAACATTCGCGCTAATCGTGAGATGAATAAGTTACGTTATCAACGTATCACCCATGAGTGTACAGCGCTTAGTATCGGGTTACAGGCTACCCCAGGTATGCGTGTGGATATGATTGATAATACCCGTATGAAACAGCACGAAGGCGTTGTAGTTGATGTTGACGGTTTAACGCTTATTCTTAGTGATCCTGTTACGTTCACCACGGGTAATACATACAGTATAACGTTAACCCACCGACTGGGAACACTTGAAAATATTCCTGTAACTGCCGGGGATGATGAATTTTCAGTGGTAATGGCTTATCAACCGTCTGAAGAAATTTACACGGGGTGGTTACGTGACCGTACAGCCTATATAATCCGTGCGGATAACGAACGTAGCAAATTAGCGATGCTTGTTCAGAGTATGGAACCGTCAGGAAGGGATAACAATTATCAGGTAGGTTTAACGTGCATCAATTACGATGCACGTTATTATCAGGATGATT------AAATCA----ATCCGTAAACGACATTGTGTATCGTGACGTCGCC-----------------------------------------AACAACAGAGGAAACATTAAAATTAATTTC----------------------AGCTTTGTAAGCTCCTGGTGGAACGCAATCCACCAAAGCATAAAAATTGAATG----TGCCCCCTACTGGGATGTTATACCCTATGGAATTTGCGACAGCATTTCCAGCCTGGTCCAGAAATCTAATTGTCGCTAGGGTTGTTGTTGCATTTTT---AGCCCAAAAACCAAACTGGAAATATCTACCAGGCTCACAATCAATAACTGATTGAGTGAAGTTAGCTGAAGCATCTGC--------------------------------------------------------GGAGGGAA-----CATTAATAATTATTGATG-------------TTGAGAACATCATGTCATTAGGTA------------------------CGTCATTGTTATATGATGCCGTAACAA---------------CACCTGTACCAGTTTGCGAG---------AGTGTCCAGTTAG-------------------------------ATATGTTAAAAAACTGTCCTGAGCCATTACTAATACTATTAATATAAGGGCTTACAATGCACCCTA-------------------AATTCCAGTTACTTGTGATAAATCCTGCCCGTGGATAGCACCCTCTGGACATTACTTTTTTGCTC---GCGCCACCTATCAACTGCCTGGTAGGGAATCCA--GTGGCAATAGTAGTGTTCCCGTACAAAGGCAGGGAGCAATTGCTAAGAATAACCACGCCGTC--ATCGTTACTTACCACAGGAA---CAGAACTAAATCCGACAGGCAGTAATACTGTTGAGTCTTTGATGCTTAATCTTGAACTTCCTGCAACGGTAAAGCCAACAAAACT----------------------------------------------CTGACCAGGTTGATATTCTATATTTCCGTTGGA--AAAAACAACCGTAGCACTATCTGATAATGCTAT----------------AGCAGGGTCGA------AATAATCTGCT------TTCTTACCAG-------CAGGAAGTGAGCAGCTATCGAAT-----------------ATAAA----TTGACCATTAAC-------------AAACGTGAAAGGTCCGCCG------------TTGTCAACCAT-----CCAGCAGTGATTA-AATTTTATAACCTCACCTGAATTCGCTGGTGAATTGAAAATAGCAGAATTTGTAAAACT--------------TCTGGACAACGTACATTTATCAAAAAGGATACGATATGCATTATCAAGAAACTCAATTCCGGCAGTTGAG----------ATAAACCCACTATTAGAGATTCTTAACTCTGATACTTCACCACTAGTAGAACCACCGATAGCCAATTTCCTGGTCCCTTTTCCAACAAA--TGACACACCACTCATCAAAGCATTTGCGTTAAC---TGCA-------TCTCTGTTAGTGTAATCCGCGCCTGTATTAATAATGGTTAGGTAGTAGTCACCCGTTACGGAAGCAGATTCTGTTAAAGTGCATTT------------------ATTTTTTCCAATAAGTGCGCCTTT--------------TGCTATGTCTAAAACAATCGGT--GTTGTTATCTCACCAGAAACAGGGACTACACAGTCAAATCCGGCAGAATTTATT------------------------------TTGTTGATGAATACCGCCA-----AATCTTCGGTCCCAGTATAGCCAGCAT---------------------------CATACACATCCACGGTGCCATTGAAGAATTTTCTTTTCCATA------------CCACCCCACTTCCTGAGAAGGTAACAATATTGTCTATAGTGGTATCCTCGCT------------------------------------------------------------AACAGCTACCATAATACCACCGCCAAGATTAAACCCGCT------CACATACGAGTCAAGAATTATGGAATCGCCGATTGATCCTG----ATATTGATGATAA-CTCAGAAACTGATGATAC----AGTCCCTATATAAGACAAACCATTTGATTT---------------GTTTAAATCAGAACGTAACATTAAATCCGTCTGATTAACCCAGTGTGTAGCATCAATACCACCCGTAGTTGCAGGTGTTGAACCAGGTGGAACAATTTTAGGCAATGCACCCATCCACTGATAATAATTACCCTCTGATTCATATAATAGA-----GTTTCCCAACGATGATT----------TATCGTACCACCTGCTTCAAAAGAACCATCAGCAGGTTTAAAACCAACCGAACTAAAA---------------------AAACCATCAAGCGTCGGATTAGTAACTGATTCGCCACGGATTGTATCTGTCACTTCCAGTGCAGGATTACCAGCAGCATCACGACTTTTCGCAACGTGTTCAATATGTAAAATCGCTTGTTTGCCTGTTTTCAAATCATCAGCACTGATATAATCGTTACAGTTAGCCATCTTTAAGTCTCC--AGGAGTGTAGAACAATGTCTGATAACCCAGTGTTGAGGTATTGGCCTATAATAGCATTTGTTGCCACGGGGTTGGTAGGTTACGGGGTAACTCAAAACCAAATCAATTCTAATGAAAAAGATATTGCAGATGCAAAAACCTATGCGCATGAGGCGCTCAATCTGGCAAAGCGAGTGGAATCCCGTGTGGATGTTCATGATATCAAAATCGAATATCAGGCAACACAGAACGCTGAAATTCTCACCAGTGTTAAAGAGCTAACACAGTCAACAAATGACCTGAAAGTTGTTATTGAAGGTTTGAAAGCGGAACAACGTAAAACCGGGAGTAAGC---AATGAGTAACTTTAAATTCAGCCAGAGAAGTGAAAATAATCTGAAAGGGGTTAACCCGGATCTTGTGAAAATCGTGCGTCGGGCACTTCAGTTGTCACCCGTTGATTTCGGTATCACAGAAGGTTTACGAACTGTTGAAAGACAACGACAACTGGTTGCGGCAGGTAAGAGTCAGACAATGAACAGTCGCCATATTTCGGGTCATGCTGTGGATGTATTTGCTTATCCTACATCTGCCGGGTCGTGGGAGTGGAAGTATTACGAACAAATTGCCACTGCATTTAAACAGGCTGCAAAAGAACTGAATATCCCTGTTGAATGGGGTGGTGACTGGAAAACACTGAAAGATGGTCCACACTTCCAGTTACCACATGCGAAATATCCCGCGTGAGATAACAATCATGGATAAATTCAGCATATTACGTAACACAACCGGGGGGATCTCTTTAAGCCGCGCACAAGCGGCTTTAGGCTTCCTCGTGGTGACAGGTATTCTGATTTACCAGGCAGTAGACCGCACACTTGATGATACAGTGTTATTAACCTATTTCGGTTTCTGTATAGGTCAGTATGTTGGTGCTAAAAAAATCGCTGTAGATAAACAACGAGGTACACCAAATGACAACCCGTAGTGTGTTAATCACCGTTGTTGCAACTGTTCTGGTATTAGGTGCCGGTGCTTATACATGTTATCACGCTGGGTATAAAGCACGGGTAAACGAAGAACGTCAGGAACGTTTAGAGGATGCACAACGGGAACAACAAAGGTTAAAAGCACAACAGGAACTTGCGGATGATGTACTTCGTGGTTTAGCTGACTGGTCGCAGAATACTAAAATCGTGGAAATACGACATGAAAAGACTAATACTGTTTTTCGTAACGAGTGTCTTACTTCTGAATATCAACGCTTGTACAACGAACGAGTTACCGAAGCAGAAGCCCGTTTATCAGGCCGCATTAGTTCAGAAGTGTCAGACCGAAAACCTTCCACGGCTGAACGGTCTGACAGGAAGTGATTCAACAGATGTTAATGACCAGTGGTTAGATATTTATTTCAAATGTGCAACTATTCACAACGCATTAGTAGACAGTCTTCAGTAAATCTTCAACCGACACCTCAATCCACGATGCGGGAACCGGATATTCAGTCCGGTACATGAACAAGGATGTTCCTATCAACCCGTGTGGATCTGTTTTAATCCCTCGCATGTTCAACAACGGAAAAAACTGTTCACGCGTTTGTGGTAATCGTGCAAAGCGTCCTGTCGGGCGTTTAGCAGGATCCATAGGGTTGAATTCAACGATTGTG-----------------------------------------------------------------------------------------------------------------------------------------------------------------------------------------------------------------------------------------------------------------------------------------------------------------------------------------------------------------------------------------------------------------------------------------------------------------------------------------------------------GACATAACAATAACTCCTGTACGCTTGTCGT-------------------------TTTATTTTCTGATAGTCGGAAACTTTT---------ACAGATCTCG----------------------------TTTTACATTCACCGATATGATGTGGATCGAAAACAAACATCACCTGTGAACGGTCATTTCCTCCTGCTGGTAACCCGGTGTCAGGA------TCTACAAACGCTATACG-----------------------------------------------------ACCTTTAAATACCCATAGTTCT----------------------------GAACAATGTGTCAGTGCTTTATGAAACCAGTCTGCAGAC---GTCATAGCGTTCACAAGTAATAACGAACCA-------GTTCCCTGATGGATGGTGGTTATTATTTTATTAACCCAGGGAGACGGATCGCTGTATGGTGGGTTGCACCAGATGAACCCACCACCATTACTTTGAACAATCGAATGCCAGTCTTTATTCAGACTATCG--------------GTGATAAACAACGAACATTTAGCGTTAGAACCATCGGTACACA------------------CATCAAGAACAAGTGGGAATT----CACGAGAAACGTTATCAATAAAATCCCACGGTGTTTC------CCAGTTGTCTTTAGCCATGTTCCGGTACGCTCTCCACGCTGTAATAAACGGGGATACCCAGACGTTCAGCTTCTGCAATTTCTGCCAGCGTACCAGATGAACGACGATAATCAGGAAGCACCAGAACAGCGTCACAGCGGCGCATAACTTCAAGCGTGCCTGACAGGTAGTATTCAGGTTGTATATTGCGTAAACCGCCGTCAAAGTCCCACAATTCGGTGTTCTTGTGAGGAATAACCGGGAACCATCCCGGACGTTGTAAAGCCAGTCGTTTACCTGCCTGTTCAGCGCGTGACACGTTACGGGATGTTTTAAGCGCACAATCAGCACGATAAGGCCCGGCAATGTAACAGAGTTTAATCATGGTTGTTTTCCTGCGTTTGTAAGAACACAATCATTGCGGCACGGAGTGGGTTAGCGTGAATAACACATGAGTCATCCGCATAAATCATTTCTGTCGCATCACCAGTAATTCCATCAATAGCAGCATTGTCAGGTAAAGCGATCCATGATGAATCT------GTTGAAACAATACTAATTTTATTTTCAATAATAATCGGCATTGCATCAGTCGGATTAGTG-----GTATATTTGAAACCGCCCCGTGACCAACAACCTTGTATATCTTTATCGTCAGCATGAACACCGTAAATAACTTTCAAAACAAGGCGATCAATATCTCTATCATTCATCTTACTGTAATCAGTCATGACGATTCATCCCTTCTAACATGTCCCAGATAAGCGCAACACGACGCGGGTCAGTGCTGATAGTGTGTAGAGTTTCACATCCGTAATGCCACCCCCAGCGAACGGATAATTCTGACAGCAGATAACCACGGGAATTAGCCAGTTCAGCCAGTTCACCGGGTTTAAATGTCGTTGTATTAGGTTCTGTAAGAACACGAGTACCACAGATAGCGTCACTGATGCGCCACGGTTTCATCAGGTCATCAACTTTGTACCAGTTACTGATACTGATTTCAGATGTTCCCCAGCGTACAGCCAGTTTCAGACGTTCCTGACGGGCCGGGAACATTGGCATTTGTGGTAAACGCAGTTGGATCTGTTCTGCAGGTTCGAACATATCATCGTCTGTTAAACGAAATTCACCACGGTCATCAATATAAAAACCACGGGAACGACCATCACGGGTGAACCCATCAACACGGTTGTAAATTTTACCAGGAGTAAAGACACCAATCGGTGAACCAGCTACAAATTTGTGTGAAGTATGCATTG-TTATCGCCTCAATAAGTTTTAAATAATTCTATACGGTTTACCGAAGTGGTGCAACGAGTTTTTCAGCTTCTTTGATGTAAAAATCATAATTTAGCGTTGCCCGGTTAAAACGTTTCATGTCGTTGCACTCCGTGGTCAACCAACCTTTGCACACTGACATACGGCGCTCAGGCGCGTCAGGGTTCAGTTTCAGTGATTTTGCCAGTGGTGGCATGACTTTTGTCAACGGTGCACCATCTGTACTGACGTAATAACGGGTAATGTTCTGAACCTGTTTATCACCCCATAATAACTTGCTGTTACGCGGTACTTTCGTCACCAACATAAAATCGTGAATGTCTTCGTGTGATGTTATAAAATCACGAATGTCTTTATTGTGTACCAGTGCTGCTTCAGCAGCTTTTGCGACAACCTGCATACTGTGGTTTTGATGCCAACCCAGATCAACACTGTGACAATAAGCGCCTTTACGTTTAACCTTCTTACCACCTTCGTAAACAGCGATATAATTATTTACATCGCGAATAAACATCACGTCATAAATCGCTTCTTCAAGCTGGAGTCTGGTTAATTTTTCCCACGCGTGACGAACCTGTTCTACTTGTTCGGTAAACACTCGTGGCACGTAAACCGTAAGACCATCTGTGTTAGCCTGGATCATGGACAAACCAGGGATTTTCAGAAGTTCTTCAGCCAACATACACAAAAGTAATTGTCCGTTAATCGTAATAGCCATTGTATAAGCAGGATCGTAGAACGGGCTGTATACGTTATTACTGTCACCATACACACCGTTTAACGCTAGTTTTAACATTGCATTTTCTGGTGTACCTTTCGGGTAACTGGAACGCATGTCATAAACATTTTTATAAATGGTGCAAAATTGTTTACCCAGATGTGCTGGATAAAGTTCATTACTGATCGCAAGGTTCGGGTAAAAACTGGCAACGTCCAGATCGATGATCACATAATTTTCAGTGGACCTGATAGTTTGAGACTCAATAGACCCGTGGATACCACCCGTACCAAAATCAAACGAGAACCCGTTAATGTCTGCGCTTAAATCCGTGAATACACCTTTTGTTTCAGTGATGACCTGTTGGCGTAACCAGTTAAGAACACGATTAAATTCAGGCTGTTCAAAACGGACATAAGGGAAAATCACACTGTTCAATGCGATTGACGGTCTGTGCGTCTGTCGTGGTTTTCTACTACCCGG------TTCGAAACATTGAATACCTGATTTTTCAAGTTCCATAATGAAATAGTCTTTACCGATTTTCGTGTCATTATGGTTCATGAAATTACGACCGTATTTAGCAGAAAGTT-----CACGACGAAAATCTATCAGCTTTTTACTGTGTTTATAAAACATCAAAGTCGCTTTTAAATCGTGTATCAGATATTGACGAAGCGTATCAATTTGAGAATCGGTTAAATAAGTCCCTGGCGTAAATGGGAGGTCTTCAATGTTTTCCATTCTCATGTTGAATTCAAGTGTTTTCAGACT------------------------------------TGTTCGTTTTGCCTGATTGTCGAAATGATGAATTTTATATAAATCAAGCTGGGGAACTATCCAGTCTTTTTCCCACACCATATGAGCAAAACGATTTTCATCACCAGCGTTAATTATCGAATCACCTTTTTTATAAATGTCTGCGTTGGTGATATACATGATATTGTTCAAAATAGAATGCTGAACAGGATAGTCGTAACCCAGATTGTTATAACCAACTTCTTCATCACGATGTTCACGTAAATATTCTGTGAACAGGTAAAAAGCCTGACGATCATCGCGACGATGTGAAATCTCAAAAATATAAGGTGTTTCAGTTAACGCGTGAATAGCACCGAACAGAAAAACATTAGGATAGTTTTCAATATCGTGAACGTAAGCATCTGACATAATA--AAATCCTGATAAGTAAATGGGGCACTATGGCCCCATGTCTGTTTAAAGCGGTATGTCGTCCCAGTTCCAGTAACTATCAGTAACCGTTACCGTTGAGAAAATTCGGGGCCGGGGTGGTCATTACCATATAACCGTTAGCGATCAGTTGTTCATCGTTCCAACCTTGCGCAATAAACTGTTCGTAAGTTGCACCACCTGCTTTTTCAGTCATTACTTTTACAGGTGCTGCCGCTGGTGTAGGCGTTGCTACAGGTGCTGCCGCTGGTGTAGGCGTTGCTACAGGTGCTGCCGCTGGTGTAGGCGTTGCTACAGGTGCTGCCGCTGGTGTAGGCGCTGCTACAGGTGCTGCCGCTGGTGTAGGCGTTGCTACAGGTGCTGCCGCTGGTGTAGGCGTTGCTACAGGTGCTGCCGCTGGTGTAGGCGTTGCTACAGGTGCTGCCGCTGGTGTAGGCGCTGCTACAGGTGCTGCCGCTGGTGTAGGCGCTGCTACAGGTGCTGC------CGCTGGTGTTACGCCGATCGGACGTGCACCTTCAGGCATTGCAGGAGCAGCACCGAACACAGATGCAGGAGCCGGACCAGAAATGATTTCTTCACCCGCATAAAGCAATTGCGCCATTTCCATGTTGATATATACGCCAGCCTGATTACCTGTACGACCGTTTGCAACAGATGATCCGCTGATACGGTAGTAATAACCTTTTTTCGCCAGATTTTTATCAATAACTGGCTGGTACGCTGCGTTATAAACCGGACACGCATCAATAGCCACGTTGCGTGAGAAACCAATTACCCAGTGACCAGCATAACCAGTTTTACTCGCATGTTTCGGATCGTCACCGTTAATAATTTTCCATGCGAAAGTGGGTTGTTGTGGTTCGCCGTTCACATAGTGTGAGTTAGCCACTCGCATAATCGCCTGGAATACCGCACCCAGTTCACCTTGTTCTTCCCACCAGTTCGCCGCTGTTTTAGGAAACGCCAGGCCAACCCACCAGTTGTGTTTTTCAGGTGCTAACGGTTTATTTTCGTGGTCATGAGTGTTGATATCGAAAAAAGAACCGCCAACCAGACGACCAACCGGAGTTACAAAAGATT---CTTTCTGTGCCATGTTATTAACCTTCTTTTAAAGTGGACGTGCGCCAGTCGGCATCGTCACGGGTTTGTTAAAAACAGATTCTGCCAGTGTGCTGTGACCTTTACGCGGGTCACTGTCAGGTACTAAAACTGGCTGACCTTCTGGTTTTGTCGTACACATGTCAACAAGTGCCGGAGGCAGTGATTTTTCCAGTGTTGACAACGGTTTTAATTTACGTTCGTACAATGTTTCAGGGTTTACACCAAACATGGGTGCAGCACCGATCAGTTTTCCTTCGTCCGTAAGCTGACGTCGGGTTTGCTTTGTTGCAAGTTTAAAACCCGGTAAAGCCTTACCCATGCGAACAAAATGTAACCCCTGAGTATGTAACGCTGTTTTTGCTTCAGAAGAACGCGTATACAGTTCTTCAAGAAGTGCCAGACGACGCGCTACTTCTTCTGGCGTAAGTGATGGTGGTGCATCAAGAACAGTAGCCAATTCTAAAACCCTCTCATACATCGCCGGACACATACCACGCGCCGGACAGTAATGACAATGACTACCAACATTTAACGGTGCGTCTGGTTTATGTGCTTCGTTAAACCCGTGTTTAAATCGTTCAGCCCATTCCATCAATGTTGTCCGGTTAAACTCCCACCGTCTTACAAGTCCGAGTGGGTGATAAGCCCGTGGCTGAACAATTGTGAACACAACGCGCTTAACAGTATCAATACAACGTTGGTCCAGTGCGTAATAGACCCCCTGTGAATTATCAACTGCTTCAACTGCGATATGACCGTATTTATAATCCCATACGTAAAGCGTATCAGTATTAAAATCATACCAGCGATAATCACAGGTTCCGTACTGACCGGGTAACAACCAGTCAATGTGAATGCGAACTTCTGAAAACAGCGGATCAAGTTTCGCACCAACTGAAAGAACATCTGCTATAAAGTCATCCGCGTAAATATGCATGTCTTCAGTAACCTGAACACCGTTAGGAGCAAGACACGGCATTAATGGCGGTTTGCCTTTAATCTTCTGTTCTAACACCCAGTGCCCGGCTGTACCTTCTTCAGCACTGGGTGATGATGGTTCTACATAGTCAATCCGCTGTGACAGTTGAACGCTACCCGGACAAGCTAACCAACGTTTTGATCCACTGGCACTAAAGGTAGCGTGACTGGTCATCAGAATGCTCCACCCATTTGTTTAACAGATTCAGCCTGACCAACAATGTTTTCAGCATCAGCCGGGGCCGCGTTAATGCGTTCAATCAGTTCGATGATAGATTTCAGTTTTACCGGGTCGTCAATCTGCATCACGTTCTGAGTTTCATACAGTCCCATGATTCGCTGACTTAATGGCGCAGCACGGTCACCCGTAATTTGTCCAAACATCTGCATCAGTGCTGACTGAAGAACCTGTGTGTTATAAACTTTAGCCGGATCCGTGGTTACAGGTTGCTCGACAGGCGCGACTGGTGCAGCCGGTGCTGCTGGTACA------ACTGGAGCTACCGGA---------------GCGGCAGGAACCGCTGGAGCAGGATCAACAGGTGCTACATAACCTGGTGCAAGTTCTGCAGGTCCGGTATAACGCCCTGCTTCAACTGCTTCAGCGATAAGTTCACGTTTAACACCGTCAACAAACGCTTCATCCAGTTTTTTCTTTTGACGCCACAGACCATCACCTTTGTTCAGGGATTTACTGTCAGTGTGGATACGCGGATCATGACGCAAACCCCATTTGTCGAACTCTTCAGTACTGGTTTCGTTATCGTCAACATCTTCA------------GTTGGTGCAGATACAACAGGCAGTGATTCAGCA------ACGACAGAAACAATTTCTT---------------------CTTTCGTAATCGGTGCGACACTGTTACCAGCAATCGCTGCTGCCAGATTGTTGATCGCAGTTTCCAGACCCGGAGCAGTTACAAGTAATTTAACTTCGAACATTACGTTTTCCTCTTGT---TGTTTGGTTGTC-----GCTAACTTTAAAAGGTGTTGTGCAATCTGTCAAGAATTATTTTACACTCGCCTTTCGTT---------GATGCAGATGTTAGAGGAATAAGTTGCAATGCGTCAAGAACTATTTTAAACTTTTTTCACGATTCGATATTA----CAGGGTAGAAAATGAAAG------------------------------------------------------------------------CTCGTTATTATCAGACTGAAGCTATCAATAACGTATGTCAGGCATGGTCAAGCGGTGCTGACGACGTGATTCTTGTGCTTCCCAC----------------------------------------------------------------------------------------------------------------------------------------------------------------------------------------------------------------------------------------------------------------------------------------------------------------------------------------------------------------------------------------------------------------------------------------------------------------------------------------------------------------------------------------------------------------------------------------------------------------------------------------------GGGGGCAGGAA---------AAACGTTCTG--------------------------------------------------------------------------------------------------------------------------------------------------------------------------------------------------------------------------------------------------------------------------------------------------------------------------------------------------------------------------------------------TATGTCTGAACTGGTAAAAACAAGAGACGGTGTAAAAGTCATCCAGGCACACCGTAAAGAACTGGTTAGTCAAATCGCAATGGCTGTTGCTCGCCAGGGGTTAGCACACAGATTTATAGCGCAAAAAGATACTGTTAAGTTTGCAACTAATCAGCAGATGAAAACGCTTGGTTACAGTACCTATTCCCCCGGTGCTGACATCGTTATTACCAGTTCACAAACGTTAAGAACAAAACAGTACGAACGATGGTACAACGACGTGTCTCTTGTGTTTAGCGACGAAGCGCATCACCTGGTGCGTGGCACACAGTGGGGAGACTGCCGGGAAAAATTCCCTAACGCTAAAGGTCTGGGTGTTACAGCTACACCGATCCGTGCTGACGGTAAAGGCTTGGGTCGTCATGCGTCAGGTTACGCAGATCAGATGATCATTGGTCCGTCAATGCGTGAGTTAATCAGTCAACAACATCTGGCCGATTATCGTCTGATTATGGCTGAAACAGACCTGGAATTAACTGCAGAAATGATTTCCCATACAACGGGTGATTACAAACCATCTGCGTTAAAAAAAGCGATGGAAGATTCAAACATTGTTGGTGATACCGTCAGTACGTGGAAAACGTACGCAGACGGTTTGCTCACTGTTGTGTTTACGTGTGATGTGGATTCTGCTGAAGCACTGGCACAAGAATTTCGCGATGCGGGTATTCCAGCAGAGGCGATCAGCTCACGAAACAGCAATCAGGAACGAGCGGATATCCTGGAACGTTTTGAACGACGTAAAACACTCGTGCTGTGTAACAACGATTTATTCGGTGAAGGATACGATTGTCCGGCAATGGAATGTGCAGTAATGGACCGTCCCACAGAATCTTACTCTTTGTTTGTACAACAAATGGGTCGACCATTGCGTTTCAAACCGGGTAAAAAAGCACTGATTATTGATAAAGTCGGTAATGTTCGTCGATTTCTGACCCGTGGTTTTCCACTTCCCGATCAGCATTACAACTGGTCTTTAGATGACCGCGACCGTCGTTCGTCAAACAGCAGTGGGAACAGTAATACAACATGCACAAACAAGGGTGATCCTGATAACGGTATCCCACCGTGTCTGAAGCCTTATCCGTCTGGTCTTCCGTGCTGCCCGTATTGTGGTCATGTTCCTGAAAAAGCCGAACGCTCAGGCCCGGATCGTGTAGAAGGTAATTTACGTGAACTGACACCTGAAGAACTGGAAGAATTACGCCGGGCAGTTGTGATAATCGACCGTGATCCTGTTGCAGTAAAAGAACAAATGTTAAACGCTGGTGCACCCCCTGTTGCAGCTTACAGTGCAATGAAAAACATTCAGGCAATGAACGATGCACAGCGTAAGTTACGCAGCATGATCACCACATGGGCAGGTATTCAACGTGATAAAGGTATACCCGTTGATGACGCTTACAAGATGTTTTACAGGGTGTTTGGTGTTGATGTACTTAGTGCACAGGGCTTACGTACTCGTGAAGCTAATGAACTCGCCGCAAGGGTTGCAAGTTCATTAATCTGATGGTAATCTGCATAGAAATATTTTAAACGTAAGGAACTGTAA-TGCGTGATTTGATGGTTGACATTGAAACGTGTGGTACTAAACCGGGTTGTGCAGTGCTGTCAATTGGCGCTGTTTATTTTGATCGTCAGGGTAATATTGGTGAAACGTTTTACGCATCAATGGGTTTTAATGCACTTGCTTATGGTCACACGGACCCTGACACTATGAAGTGGTGGTCGCAGCAGTCAGAACAAGCACAAAAAGATGCTTTTGGTGGTACTGCCGATCCTGTTCAGGTTGCTAAAGATTTTGCCAAATTCATCTGGCACGATGCTAAACCGTGGGGAAATGGTTGCACATTCGATATCACTATTCTGGAAGCATGGTTTAATGCTGTTGGGGTTCGTTGCCCGTGGAAGTTCTGGAATGTTCGTGATGTTCGTACAGCTGTTGATTTGCTGGGTATTAACCCGAAAGAATTTACCCGTGACGGTACTTACCACAACGCGTTAGACGACTGTTTACACCAGATTAAACATCTTACTAGTGGGACTAAAACATTATGACAACGCTTGAACAATGGGCGATTCGTCACGGTATTAGTCAGATGGCGTTGTACGAGTTATACGCGCTTTATCAGCCTGATGGGACACCACACGAAGACGGTGTAAGTGAAAGCGCCACCAGTAAAGAGTGTGAACTGATTGCGGCACGTTCCGGGCAACGTATCTGGCGTAATAACTCAGGTGCTCTGAAAAACGAAAAAGGAATGATGGTTCGTTATGGTCTTGGTAACACCAGTGCGAAAATCAACGCTGTTATGAAGTCAAGCGACTACATCGGCATTAAAACCAAAATCGTTACACCGGATATGATCGGTTCGAAAGTGGGCATCTTTATTGCTGCCGAAATGAAACGCCCTGACTGGCACATGATCCCCAGTGATAAACGTGCACAAGCACAGGCCACTTTCGGTGCGATTGTTGAAAACGCAGGTGGTGAATTTCGTTTCATCACTCACCCTTCACAATTTGAAAAATGGATTAAACAATGAAT------------------------------------------------------------------------------------------------------ACTGAACGCATCGAACGTCTGCAAAAACTGATTGATAACCACGGTATTGAAGCTGTTGCCAAACGTCTGAACGTTACTGAAATTCATGTTAAACGTAATCTGCTTACCGGGCGATCTGCTATCAACCTGGTCAAACTGATGGCTGCTGAACGTCAGTTCGGAGCGTAAATTATGAAAGGGTTACTGAACCGTAAACAGTGGGTCATGTGGCGACTTGAGACAGTCGCCGATCGTCCAAAACCAACGAAAGTACCATACAGCCCGGTACACGGTTATAAAGCCAGTACCACTAACCCTAACGATTGGTCTGACTATCACACCGCGTTGGGTATGGCGCAAATGTACGGTATGTCTGGTGTTGGTTTCGTATTCACAGAAAACGACCCTTATTTCTTTATCGATGTTGATAACTGTCTGGTAGATCAGGCAACAGCTACGTGGTCACCACTGGCGCATGAATTCGTAAACCGTTTTCCAAATGCTTACACTGAAGTCAGTCAGTCAGGAACAGGTTTGCATATCATCTGTGCTTATACCAGCATACCGGAAGGTTTTAACAGTCTGAACGACCAGAAAACCGGGCTGGAAATGTACTGGCGTGATCGTTTCGTCGCGATGACGCTCACGGGTAATGGTGATGTTGATATTGATTATACCCAGGGTATTCATGATTCTATTGCCCGGTATGGTCGTATCCGTTCAGACCGTTCCGCACGCTGGACAACAGCACCCTGTGATGACTGGTCAGGTCCGGCAGACGATGATGAACTGATTAAAATGGCGTTAAATTCGTCCAGTGCTGCTTCAGTATTTGGTAATAAAGCGTCATTTGCAGATCTGTGGAATGCAAACGTTGAACGCCTGTCTGTGTCATATCCCAGCGACCAGGGAAAAGACTACAATGCATCTGCCGCTGATGCTGCCCTGTGCTCACACCTTGCGTTCTGGACCGGGAAAGATTGCGAACGCATTGAACGGTTGTTTAACCGTTCCGGGCTGGTTCGTGGTAAATGGACAGACCGTCAGGATTACCGTGAGAATACGATTCTGGGCGCTGTGGAACGTTGCGATACTGTTTATCGTAGTCAACCGACGCTGACACCAGAACTGATGAAAGCAGTCACACCAGCGCCTGCCATCGTTCCTAACGGTGGAACACCTGCGTACATGAGTGTGAAACCCGGTGAAGGTGCATATGGTTCAAACCATACGGTTAACGCATCCACGTTCGTTAATAACTATTATCCGAACAACACATTGATTTTTGTCCAGCAACAGCCGTACCGGTTCAACGGTCGTGTGTGGGAACGTGTCAGTGAAGATGAATTGAAACATCAGATATCCATGGCAATGCTTGCCAGCGAACCAAAAGCTGACGTGATTAATGGTACGTACAAGGTTTTGTCGTATTTATTCACACGCGCTGATCGTGAGCTTGGAACATGGCCCGGCGTTGATGTATCACACTATATTGTTTGTCAGAACGGGATACTGGATGTACATACGGGTAAATGTGATGCACATAACCCGGATTTCTTTACGACCAGTATTTTACCGTATAGCTACGACCCGTTTGCTCGCGCACCAGCGTTTGAACAGTTTTTAAATACAACTCTGGAAGGTGATCAGGAACGTATTGCACTGTTGCAGGAATGGCTGGGTTATATGCTTGTCAACTCGTATGACTATCAGAAAGCGATGCTGTTGATTGGTGCGCCACGTTCCGGTAAAGGTACGATCGGTCGTATTATTCAGGCACTGGTAGGTGACGAAGCATATGCAGGGATCACACTGGAGGGTTTAGCAAGTGATGCGGTACTTGAAACTGTGCTGGATAAATCTGTGCTGTTTATTGGTGATGCTCACAGTGTGTCCGGGCCTGATCGCAACCGAATTCTGGACCGTTTCAAATCTATTACAGGTTGTGATGCGATTCCGGTTAATCGTAAGTATAAAGGTGCATGGAACGGTCGTTTACCTGGACGTATGACACTGGCTGCTAACAACATCCCGGCATTTGCTGATGATTCCGGTGCAATGGCTAACCGTTTGCTGATCCTACCGTTCAACATTTCGTTCCTGGGTCGTGAAGATACTACTCTGGAAGCACGACTGATGAAAGAACTACCGGGGATCTGTAACTGGGCGATTGAAGGTTTGCAACGGTTACGTGCAAACGGACGGTTTACTGAACCAAAAGCAAGTCTGGAAGAACGTCAGGAAATTATGGATCAACAATCACCACTTAGAAGTTTTATCAGAGATTGTTGCGAATTGGTATCTGATGGTGAGGTGCACACTGAAGAACTCTATGGTCGTTATCGTCTCTGGAAAACACAGGAAGGTGGTCCAGCAATGACTAAAACTGCATTTAGTCGGGCGTTTAAATCCACCCTTCGTGGTAAAGTGAAAAAAGACGTCGTTAATATAAATAACGTTCGACTAAACGGTTTCAGGGGTATTCGTCTTCTCCCTTTTCAGTCAACAGCTAACGTAGTGCCTTTCCCACCTGCGAGTAACGGTTAGTCATTGCACAAGGATGTGTAAAATAATTCTTGACGAATTACAGATGTGTACGCTATAGTCTGTACATCAAGTGAACAAGGAGTGATTGTTATGAAACCACGCTACCGATTAATGAGACTTTCACAGTGTCCTAACGGAACACGGTTTTATTTTTATCGTCTGAAGCAACTATTACCTTTCACGTTAATTGCTAACAGTTTCAAGAAACACGAAAGTATTTATCACGAGGGTCATGATTTTAATATAACCGCGCGAAAATACAGAACGTCTATTCATAAACTTGTGTGGGCTAAGGTGAACTAATTATGGGTGGTCGTGGGTCATGTCGTCGAACTCGTTCGTTACGTTGTAGCAAATGTTATGAGCGAAATCTACGTGACTATCTTTTAGGATACGGTGCTCGTAACTGGGAAAACGTTGAAGTTACTGGTGAAAATGGAAACACTTACACCTGCCGTTGTGAATCCTGTGGTCACACTTATCAAACAACATCAGCGGCTGCACGTCGCGAATGGAAGTGGAAGAAAAACCATGTTAATAACTAGTATTTTCATACTTGTATTTTGGATAATCATCGTTATACGTATAATTATTTGTGCTGTCATACAAAGAAAAATGATTGATTTTTATTATTCTGATGAAAGTGGTTGGGACACACATCAACAGAGCATTTTTGATGCTTACCCACAATTAGATACTTTCAAAATGATTTTTAAATTCTGGGTATGGCCTATGTCAAAATTCTATCCTGAATACAGGAAAGGTAAAAAACCATGAAAAACATATTTGACCGTTTAATTACTGCTATTGTTTTCCTTGTATCCGTAACGCTCGCGTCTTGCATTGTCGGACTAATGACCCGTGGTAATCATGCGGAAACACCGTGGTGGTTTCTGGCAGGTCTTGGATTATTAGCGGCTGCTGCATCAATTGGCGCTTGCATGTGGGGAGTGAAAAACGATCATGACTGAGTTCGGTGCTGTAATCAAAAAAGAAGACCGTTATGCACATATTGATACCCGGATTACCTGGGTTGATATCAGTGAAGCTACCCTGTTCAGTTCAACTTACATGGCTGGAGTTGCACTTAAAGCACTTCGCGATCAGGGTTTCAATTGTAAAAAAGTAACAATCGCGCCTGTTAAAATCACACGAATTGTCGAGGAGACAGAAGGATGATAATAGTCG------------------------------------------------------------------------------------------------------------------------------------------------------------------------------------------------------------------------------------------------------------------------------------------------------------------------------------------------------------------------------------------------------------------------------------------------------------------------------------------------------------------------------------------------------------------------------------------------------------------------------------------------------------------------------------------------------------------------------------------------------TCACTGGTGGTCGTGACTTCAACGACAGAACAGCAGTGTTTTCCGCGTTAGGACTACTTCACAAACAATTTCCGATTACCGAACTAATCGAAGGTGGTGCGTCAGGTGTTGATAACCTGTGTAAGCAGTGGGCGCAATTACACGGTATTCCTGTGCGTAGTTGCCCGGCAGCATGGGACGATCTGACTGTACCGGGTGTGGTTGTAAAACAAGGTAAGTACGGGCCTTATAACGCTGTTGCAGGTCATCAACGCAATCAGGCAATGTTAGAGGGTGAACCACGGCCTACATACGGTGTTGTGTTCCCCGGTGGG-------------------------------------------------------------------------------------------------------------------------------------------------------------------------------------------------------------------------------------------------------------------------------------------------------------------------------------------
	Escherichia_virus_KarinMuster_extraction	ATGAATAAGTTTACTGGAAATATTCATAATTACCCGCGCTGGCGGGATGCTTACGCAAACGACGAACGTATCTGGCGAAAAGGTCAGCCACGACCAGATTACAAACAGTGTTACATTGACCGCATTAACCTGTTAAATCGTATGCGCACGGATCGGACAATTGTCCCGGTACTGAAAAAGTATTACGAAACAAACCCGGTAGCATTCATTCTCGACTGGGCGTTTACTTATGACCCGCGTAACGTCGGTACTGAATACCCACCCAACATGCCTTTCTGCCTTTTCGAACGTCAAATCGACATGGTTCAGTTTGTTTACGAAGCGCTTGAAGACAAAGAAAAAGGGCTTTGGGAAAAATCGCGAGACTATGGTGCGACCTGGGTAGCCTGTGGTTTGTCCGTGTGGGCGTGGCTGTATCGTCCTGGTTCGTCAGTCGGCTGGGGTTCACGTAAAGAACAGCTTGTCGATAAACTGGGCGACCCGGATAGTATTTTTGAAAAGATTCGCCAGATTATCCGCGCATTACCACCGGAATTACGTCCTGTTGGTCTGCGTGAAAAAGATCATCTGGTTTATATGAAATGTATCAACCCAGAAAACGGTGCAACAATTACTGGTGAAGCTGGCGATAACATCGGTCGTGGTGGTCGTAAATCTGTCTATTTCTTGGATGAAGCGGCACACGTAGATCGTCCTGAACTGATTGAAGCGTCGTTGTCAGCTAACACCAACGTCCGTATTGATATCAGTTCGGTTAATGGCGTCGGTAACGTTTTTTATCGCAATCGTAAAGCTGGTCTGGAATGGGAACCGGGCAAGAAATTACCTCGTGGTAAATTGCGTGTTATGGTTCTGGACTGGCGCGATCACCCAGCTAAAGATGACGAATGGTATAAGCGAGAAAAACAATCGTTCGCTGAAAAAGGTTTACAGCATATTTTCGCACAGGAAGTTGACCGCGATTATGCCGCTGCTGTTCAGGGTGTACTGATTAAAGCTGAATGGGTTCGCGCTGCTTTTGATGCTTTCCGTGACACAGAATGGCGCAAAGCTAATGGACTACTTACACCAACAGGTCAACGTATCGCCGGACAGGATGCCGCAGACGGTGGTGAAGATGCCAGTGCGCTGGTAATTGCTCACGGTGTATTCCTGACACATCTGCAACTTGACCACAGGGGCGCTGAACTGGCTGCACCAGGAATGTTGACGATGGCTAATATGCTGGGTGTTGATGAATACTGGTACGAAGTTAACGGTGTTGGTACAGGCGTTAAAGTAGCGGCAAACGACCGAAAAGATATTTTACGCTTCCGTGTGCGCCCGTGGTTACCGAATGGAAAAGTTGTGGATCCGGGTGGTGATATTATCGGTGGTACGAAACCTGGCGATAAAGACCGTAAATCAAACAAAGATTATTTCTCAAATTATAAAGCACAGGCATCGTGGGCGTTACGCCTGCGTTGTCAGCGAATTTATAAATGGTATGTGGAAGGTCAACCACAGGATCCGGACGAAATCATTCTGATTGATCCATCACTGGAAAATGCACAACGGTTAGAAGCTGAGTTAAGTCAGCCAACGTATACCAGTAACGGTGCCGGGAAGATTGTGATCGACAAGAAACCAAACGGAAGTAAGTCACCAAACTTTTTCGATGCTGCGGTTATTGCACTATCACCAAAACGCACTGAATTTGTCGAAGAACCATTTACTGGTGGTGTGAATCCTGTTGGTACTCCTGAATACGGTGACATTTTTTAAAACAGTGTGGCGGGATTATTCCCGCCCG--------------------------------------------------------------------------------------------------------------------------------------------------------------------------------------------------------------------------------------------------------------------------------------------------------------------------------------------------------------------------------------------------------------------------------------------------------------------------------------------------------------------------------------------------------------------------------------------------------------------------------------------------------------------------------------------------------------------------------------------------------------------------------------------------------------------------------------------------------------------------------------------------------------------------------------------------------------------------------------------------------------------------------------------------------------------------------------------------------------------------------------------------------------------------------------------------------------------------------------------------------------------------------------------------------------------------------------------------------------------------------------------------------------------------------------------------------------------------------------------------------------------------------------------------------------------------------------------------------------------------------TTTTCTTTTTAATTCTTGACAAATTACATTA-TAAATGTTTGTAAATTATATGTTAGATTAATGTAACGCGTTTATACTCCTGTAGGTAACCGATCGGTTACAGTTAATTAACATTCTCTCACAGGAGTTTCAACATGTCTGACATGACTTTAGTTCCCACTGGCGGTTTCGGCGGTGAAGCTGGCGCGGCTGCACTTGGTGGTGGTATCGGCGGTCTTATCGGTTCCTGGTTCGGTAACGGCTGGGGTGGTGCCGGTGGTTGGGGTGGTCGTGGTA---TTGGTGCTGCTGAAGGTGTTGTTGTTCAGAACTCTCTGGATACTAACGCTATTCTTCAGGCTATTAATGCGGCGTCACTGGCTAACATTCAGGGTCAGAATGGTACTAACCTGACTGTTGAACGCTCAGCAGCTTCTACCTATAACGGTCTGACCCAACAAAACACACAAAACCTGCTGGCAAACGTTCAAGGTTTTGCAGGTCTGAACACTCAGATTCAGCAGGGTACGAACACCGTGACCAATGCGATCTGTGCGTCTGAAACTGCGGCACTGACTCGTTCTTTCCAGGCACAGTTAGCGGCTGAGAAGTGTTGCTGCGAAACCAACCTGAACATTGAACGTCAGGCGGAAGCAACTCGTGCACTGATCCGTGATCAGTTCGCACAGTCTCAGGCTGTTCTGATTTGTGACCTGAAATCTCAGATTCAAACCCGTGACTTCCAGTTGTCTCAATTGTCACAAACGTCTCAGTTGGCGTGCAAAATTAACCAGGTCGATCAGCTTATTAACTTCAAGCTGCCTACTCCGCAAACTCCACCGACTGGCTGCTGCTAATTGGTCAACTAAGCGCC------TCTGTACGGGGCGCTTTAACAGGAGATAAGAGTATGCATTACAAACCGTATTACGTTATCAAAAAAGACGATGATGACGATGAAGAGGAAGATGTAGAAATTCATCACCATCATCATTATCACCACGGGCATCACCCGGACACGATGGGAGTATTTCATCATGATAGCTATGC---------TGGCGAACATGATTCAGTTATGGCCCATGTTAAAGCACGTATGGATAACCCTCCTTCGACTTGGGCGTCGTACCACGATAAGCCCGGCGGGATGATGTCCATTGTTGAAATGGAATATCGCGAACTGATGGAAGAAAAAACCGAAGGTTCGACGTCTGGTATTAAAAAAGAGCTAACGGATCTGGCTGCAGCCTGTATCCAAGCACTTAAAAAGATGTAACTAACAGGAAACCGACATGCAGAATATTAACGCAGGTATGGGTGTCACCCAGTTTAACGGTATGAAACCGCGAAGCACTATTAACATTGGTGGTGTGGAGTGGTCATTACGTCGGGATGCCACTGACTCAACAACAATGTTTCCTCATCCGAAGGTAAGCTGGCTTAACGCTGGTTGTGAGCCGATGGGTGATGGTCGTTTTCATTACTGTTGGATTTTGGGTGTGATTCCCCCGACACCGGGGACAATCGAACGACCTGTTAATGTGATGTATGTTGGTTTCCATCAATTTAAAATTAATATCGCACCTAATTCAATTAGTCAGGCTGATTTAGACAGGATGCATGTTTATGTCAGCGATACTTCTCACTTTGCTGGTGAATTTGTCAGTAAGTTTTTAGGTACAGAACCTGAACCTGTGGAAACTCGTGAAAATATCAGCCCGTGGCCCCCGATGAATG---------------ATCCTCGTGAGCAACCAAAAGTAGCAAAAAATAAGGTAAACGAAGATGACGAAGAATGAAGGGGTAGACAAAGTAGTCGAAAGTCTGGGGTTACGCGCACACGTAATCGTAGACGAAGGTCACAGTCAAGAAGCGATCATGAAGTCGGCATTTAACGATTTTAAAGCATTGGGTTCAATGAGTGGGGTCATGGCAGTGATGACTACCGGGAAATTGAGCCAGCAACAGTTAGACCTGGCGCAACGTATCGCTGTGAAAGTAATTGCCGTTTTAGGTCTTAAAGAGTCAGAAAAAGCGTAAAAAGGG-GGTTATTATGTGTTGTAGAACATCGTGTTGTCTGGGAAGTCCTGCTACGCAATTTGGTCTTCTTCAGTCACAGATTGCACATACTCAGGCCGTTTTCAGAGGGTTTACCAGTCCGTTCATAGTACCGTTACAGTTTTCCGCGTTCACAGTTAGGCCTTTTGTGTTTTACTGATCGACTTTGCCCCAGAACTGTCCGGGGCTTTTTTCAACGTCTGAAAGATGAAAGAACAGCGAGGCTAACAGAACCTAAACCGAATATGACGGCGTATGTTAGCTGATATTGAAGTTTCACAAAACCGTAATAATCGCTTTGTAATTCCACGATGTCAAAAGCAATTGAAAAACTGGTTACCAGCAACATGATTGAAAGAACACGAATCAGAGCAACTGCTAACCCTATCACCCCTTGTTCTTTTTTCTCAGTTGTAATAACGACAACAATCATTAACAGAAGCGAAAAAGCAATATACATGTATTCCATAATTATTAGTCCCGATAAACTTCAGCACACCCATAAATTTTACCAGGGTTGTAAACCTGTTCAGCTTGTAACGCACCCTGACACTGTTCGAACGTCATAATGCGTTCTGTCACAGGTTCAATAGCCACACTATGCAGAACGAGCACCAGTACGTAACCAATTAACATTTTCTTAGAGTCTCCCGCCAGCTCAGCCCGTGTAGGTTTA----------CTTTACATATAAGAATAAACGGAATATCAGGATCATACCATGAGCTACCGCTAATGTATGGGTCGTGTTCCCACGCGTAAACTTCACCGTCAGCATTAGTAGTAATAACTGTATAGTT-TTCTGGTATAGTTACTGACAATCCAAAATACATTA---CAGTTTTATAAAGATTCATTTCAACCAGTGTCATTTTACAATCTGGTGCTTCTTCGTGGATATCCCACGATTTACCACAGTGTGAACACTGATATTCATCGTTACAGCGAATAGCGTTTACATGATTCATGATTATTCTCCGTTTAT------------------------------------------------------------------------------------------------------------------------------------------------------------------------------------CATACCTTTCGGATAAC----------------------------------------------------------------------------------------------------------------------------------------------------------------------------------------------------------------------------------------------------------------------------------------------------------------------------------------------ATTTCGCCCACACGTGGCGTC-------------------------------------------CGGCTGTACGAAT-----------------------------------------ATCTTTGT------------------------------------------TTACTTGTTCACATGCAGAT--------------------------------------------------------------------------------------TTACTATTAAATTCAGCGCTGCCGGCCA------TATTACCACTAAGAATGAAAATCAGAACATAT-----------------------------------------------------ACCATAAATTAAA-ACCCCTTACTTTTAGC-AATTTGTTGTGCACGTTTTTTAGTGTGACCA-GCCGAAATTAAACGTTTAATTTCGGCTTTACGACGTACAAAGTGATCGGCGCGTGAATTTTCAAACCACGACTGACTAATATTTCTTGGATTCAT-------TTAACTGTCTCCGGTACAAAC--------------CACATTGACGCAAGATATGCACAC---------------------------------------------------------------------------------------------CCGGCAATTTTAT------------------------------------------------------------GTTCGTGTTTAGGTTCGAA-------------------------------ACTACCCAGAATCACGCTGATGTGTGCGTGGGCCTGTTTAAAATCCACACCTTTAACAGCAACCGCGTATTCTTTCAGACC---------------------------ATTGAAAAACCATTTGCTGACC----------------------------------------------------------------------CACTGATTCCACGGGTTA---------------------------------------------------------------------------------------------------------------------------------------------GAATTTTCGAAAAATTCTTTCGGAATACT--ACCCATCGCCGGGAGAAATTCAGCAATGTTTTTAGGTCCAAAAGCAATATCCAGTTGTGTAAT---------ATTTTCATTCGGTTTCATAGTTATTACCCTTCGTTCATTTGATGACTAAAGCATAATCGCACGTTTGCAATCCGTCAAGAATTATTTTAACACCGTGCAAAAAAACCATCACTGATATAACATACGTTAAGAACCGTAAACCGTATGGAGCCTGTAGAACATGGCTGATCAACAATTCGAACAACTAGCCGTTGCCGGGTACAGTCGAACAGGCAACCAGGTAAACGACGATTTCCTTCCTAAACTAAACGGTAAACAAGGCCGTCGTATTCTTCGTCAGATGGCTGAGAACGATGAAACGATCGGTGGTGTACTGTTTGCCATGAGCAGTGTTTATCGTTCTGTGCAATGGCTTTTCGACCCATCTGACAAAGATGATCCAGAAGCTATCCGTTATTCAGAATGGTTACAGGATGCTATTGAAAATAAAATGGGTGATCCGCGTGGTGCACTCCCGGATGATACCTGGTCCGCGTTCGTTCAGACATGGACAGACGTTGATGTATTCGGCTGGGGTTGGTATGACATCTGGGTCAAAGACCTTGATGACGGCACCGTGGGTATTGCCCGTCTGGTTCCTGTAGCACCTGAAACACTTGCTGGATGGGATATAGAAGAACCGACAGGTTATGTTCGTGGTATTTATCAACGTTCACCTAACCAGGGTACAACGACGTTAATCACTCGTGACCGTTCGCTTCATTTGATTTCAAGTCCGAATAAAGGTAACCCGGAAGGTTTATCACTGCTGCGCACAGCTTATCGTCCGTGGTACTACAAAAAAGTGAATATGGAAATCGAATCCATACTTGCCGAACGTGGTACAGGGTTCCCGGTAATTACTGTTAACGCAGATATTAAGAAAGCGGCTAATGACCCCAACGTTCCTGAACAACAACGTCAGGCAGCACAGGCGATGATTGATAACTATGAAAACATCGTCGCTAATATCAAACGCAATGAACAATCAGGACTGGTGATTTATTCTAAACCGTATATCACGGGTTACGATAACGAAACAGGTGTTACCACGTATGGTGGTGAACAACAGGTGAAACTGGAATTCGTTACACCTAACCAGACCAGTTCCGTGGATATTGATCGGACGATTAAACGTCTGGATACCAGTATTGCTCGCGCGTTACTGGCAGATTTTATGTTTTTCGGAACGGGTGGTAATACCGGGAATAATGCTAACCTGGGTAGTCGTACTGAATTATGGATCCGCGCAATGCAATCACGTATTGATAGCATTGTAGAATGTGTTAACCGTCAGTTGATACCACAGTTATGGTCGTTAAACGCATTTCCTGATGAATACCGCCCGTCGATTCGCGCCGGGTCGATCAGTAAAGACAGTATCGAAACGTTGACCACTGCACTTGCACGACTTGCACAAGCTGGCGCACCTGTATTCCCGGATCCAGACCTTCAGGAATACGTGTATAAAGAGGCGGGTCTACCTATTACGGGGATTGATAAAGCCGGGGACGGATTACCGTCTATTGACGACTGAATG-------------------------------------------------------------------------------------------------------------------------------------------------------------------------------------------------------------------------------------------------------------------------------------------------------------------------AAAAAGGGACCAGAAACGGTCCCTTAATTTTTACTTA---------GTTTC---AGGCTGCACGATTGACAGTAATTTACTCGCTTCATCAACCGCAGTCTGAATACGAGTCTGTAACGGATAACTGTTGTTGATCGCACGTTCCAGCGTTTTATCAAGCAATTGTAGTTTAACCTCATCATCGCCAGTGAACGCGTACATATCAGCAACGACTTCCTTAAACTGTGATGCTTGCTCAACAATAGTCGTGGTTACAATGTATTTCCAGACTTTGTTAAGTAGTTTAAATTTCACTTCGTTGTCAGCAACTGCATCAACCAGAATTTCAGCAGCAGTCTTGTCATATTTAACAAGCTCAAGAATTTCAAAACGCATTTAAGTTTTCTCCTGTCAATTAACGTACTTCGCGATCAGTTTATCACAGTCTTCGCGACAGGTAGCATACTTAAACAGGTCACTGGCTGCTTCTGCCCGGTAGTCAGTATCAATGGTGTAATGTTCATTAACATAGTTATAGGCTGCAAGGTAGTTACTGAACATCCCCGTGGTTACCACTTTCGGTTGTTCCCTTACGACCTTACCGTTAAACAGATATGCGATTAGCAAAATCAGACCACCGATCACAGGACTTGTGAGAAATGCGATAAAGAACCATACACCAGGGTTACGACCTGTTTGTTTGGCAACACCCGCGACAACCAGACAGAAAAGAATCCATAAAATAATGAATAACATGATTATGTCCTCCTTTGTTTTGATGTTTGTAGGTTACACGTCCTTGTGTAATCCATCAAGAATTATTTTAAATTATCATAGACGGGCGGTAAACCCATTGCGGCCTGTACAGACCGTTTTTCGTATTCCTCCCGAAGTTTCTGAAGCTGTTCAATACCGATGTCACAACCACGCATTATATCAGCGCACAGATCGTTGTAGGTCGCTTCAGATTGCTTGCTGTGTGGGTAATCAACACAGGACGGATCTGCAATAATGACTTTCGGCAGATACGCGACAGTATCGCCCATTGCGTTTTTAAATATCGTCATAGTTAGCACCCATGATTAAGTTCCTGACCTGGTTGAACACGAGTACCACAACATTTACAAACATAGCGCCACTCAAAACCGGGTTGTTCGTTGTAATTACGCCACCCTGCGTTATATAAAGCTGACGCAAGTTTAATATAAGATTCAGAACCTTTAGAATCACCATAATGACTAATTAAAACATAAACTAGGTTATCAATATCCTTTTCACGTTCTTTCGGAATAGGTCTGAAGTTTTCCGCGTTACCTACAATAAACGATTGTGTACCGTCATCAGGCTTTAACCATGTATCATCACCATGATGACCTAATACCGTCACCTTTACCCAATCGTGATCAACGCTTGCTAACCACTCGCATACTGTACCGACAGGTGGTAAACCTTCACCATCCCATTGTTGTTTTTCATTCACATAGTCAGGACAAATACCATGTTTTTGATCACTGTTATCACGCATGTGTTTTTCACAAAAACTTTTCATAAATACGACCCCACAATTGCTGCACAGTTGACGATCGCTAAACGCGTTGCTTTTTCACGGTCTTCTCCGTGGCTAACTGGTTGCTTATAATTAACGCCGGTGTCAGGGTTATTAACCGTCACTTCGTTGTCACGAACATCCAGATCCATGTACATGTTAACCATCAGACTGAAAGCATCCTCATTACGTGTAAGAGGGTTCCACAGGCGACCATTACCTATATCAATACCTTCGTTTATGTAACGTTCGTCGTACGCGACGTAATATTTACCCTGGATTTCAGCAGCCTTTGCTGCGTTAACTAATAAATCACGATTGTTCATCACACCCGTCCTGTTGATCCAAACCCGCCATTACGCTGACTATCAACATCTGGTAATTCTTCCACTTCAACCAGATTAACAGGTTCGACACGTTCAACCATGAGCTGACAAACGCGTTCACCGTCTGCGATAGTCTGTAATTTCTGCCCGTGGTTAGTCAGCGTAACGTAGTATTCTTCTTTATAATCACGATCACCGATACCCACACAGTTGATCAGTGACAAACCGTGTTTAAGACTCATGCCGGAACGTGGATAAAATTTAATGCAATATCCGTTATCAACTGACATTTTCAGACCAGTGGGGATCATAGCGCGGTCGCCGGGCCATAATGCGATTGTTCCTGCAACAACCGGACGTTCTACTTTAGCGCCTGATTCTGTGAATATGGTTACCGATTCTTCCCATAGGCAAGCACGAACGTCTAATCCGGCGCTGTCTGGTGTTGCACGTGTCGGAAGTTCAGCGTGGGGTGTTAGTTTTTTGATATACAGGTTAGTCATTGTTTAATTCCTTTTGTTTTACTAGTAAAAAATCAATTTCAAGAGAACCTTGTCGATCTAAAATCTCGGTGTATTTACGGACACGAATTGGTAAAAGTTCACCACTATCAATCAGATCCGAGATTTCTCGCAATTGTTTAGCAACATCTTCATTAGTCATTGTTTGATTCCTCAGTGTGTTTCGTTCGTGACAAATGTTAGTGTTACTGCTTGCAATGTGTCAAGAATTATTTTAAAAT-TCTGTCAACGTTAACC---AATGAGGAACGAATGATGTTTGAACATCCGTGGAATATACCTGCATA------------TGATGCTGAAAGTGAAAAACAATCACTTGACTATCGAATGAAAACACAACAATTAGACTGGAGTGAAGCGCCAGACTGGGCTACATGTGTTGTT----------CTTAATAAGACAACAAACACTTTTGCATGGTCTGACGGTTCAATGTA--CGCACCAATTTTAAGAA-----------------------ATCCACCACAAATTATGGAGAATGCTGATGACTTT------------------------------------GAAATCTTTGA------AAAACGCTCTTGTGGTCCAGCAACACCTGTCAAAACAAAACTGTTAATGACACCGAAAGCCCGTGGTAACACTTATGAAGAATTCATCGCAACCGGGTGGAACGACGACCAGTTAGTCGAACATGGTTA------------------------------------TGCTATTCGTACTAATGATAAAC-------------------------------CACCATTTGAACAACAGTCATT--------------AGCAGACTTACACTTGGCGCATCTATTCACACCTGTTCAACAACCATCAACAGCGTCTGACTTACTGAAACAGGCTGAACAGCTACTGACAGAACGTGG-------TAAGCAGTATGACACGTCTGGTCAGGAACGTTCGTCAGCTAAAATCGTTGCTGCGTTTAACACAATTACCGGGCGTGACTTAACACCAGGTGAAGGGTGGTTATTCCTGATGCTGTTAAAAGCGGTTCGTTTTTATTCCAATACTGAAACACCATATCGTG----ACAGTCTGGAAGACCTGATCAGCTACGCTGCATTACACGCAGAGGAATATCTTAA---------CAATGAACGGTGAACAAGCATTCGACCTTCTGGTTAAATACGACATTATTGTTATTCACTGTGACCGTGAACAAATCGTTTTCACAGATGATCTTTGTTATGAAGAAC------CTTATGACGGTGATAAACGGTCTGCCACGATTCGGTTAATCGAACGTGTGGCACGTGACAGAGGGGAACTATTAT------AATGGTTCAAACTATTTCTGAATTACTACCCACCGTTTATGGCAACGTGACAGAACTTGCCAGGCGAATTGGGTGTAACAAAGCGACAGTTTATAAATATATGGATGACACCAACGGTGAATTTCACGCGGTGGTGAATGGTAAGTTGATGGTTAGACCAGGTTTTAAAGGACGTTATACTCGTGACAAAAGATGAAAAATTATTACGTGAACTTGAAATAGACTACGAACGAGCACAAAAAGCGTTACAGTTTCTGGAAGAACAGATCCGCGAAGTTAAGAATCGCATTCAGGGAACTGAAAAACGTAATCTTCCACGCCCGT---AACACGTGATATAATCGGCCTCAG-TGTGTTAACTGAGGCTTTTTTATGGCTACTAAAGACCCATACCCGGATATTTCAGACAAGTATGACGCTCGCATTCGCGAAGCACTTGACGTTGTGTGGGAAAACGTGCGTCGTAGTGAGTCGTTAGCCAACCTGGAATATATCATTGAAACTCAGGGTATTGCCGGATTACTCCCCATTCTTGAAACACTACCTGATGAACTTAGTGCACAGTTGCGTCCGGTTATTGAAGACGCGATCGCCGAATCAGGTCGTGTAGTCGTTCAGGTTTTACCGAAAGCGGCTGTGACAGGTCCGGTTGTGTTCAGTCTGGTCACCCCACAGGTCAGTACGTACATCAACAACTATGTCGGACAACTGATCCGTGAAGTCAGTGATGAAACAGTCAAAGCTGTTCAGATTGCTGTTAACCAGGGTGTGGTAACCGGACGAAATCCGCGTCAGATAGCCCGTGATTTTAGATCATCAATAGGGTTAACCACACGGCAAGAAATGACGGTTCAACGTCTGCGATCAGCACTGGAAAAAGGTGAAGCAGGTTATGTGAACAGTCTGACCACTGTTACAGACAGTGCGAAGAACGCTGTAAGTGCCGGGAAACTATCACAGGCGAAGATTGACCAGATAATCGAACAGACACGCTTGCGTTACGTAAAACAGCGTACAGAGACAATAGCGCGTACTGAATCACTTCGTGCTGTATCAGTTGGTCAGGATCAGGCAATACGTCAGGGACAGATTACCGGGGCTATTAGTAATGAATTGCTGAAGCGCTGGTTATATAGAAAGGATGGTCGGACACGTGATGCGCATATTTCCACGGGTGAAATGAACGGTTGGATACCAATGAACAGACCGTTTTCAACGCCGTTAGGACCACTTATGTTTCCTCGTGATCCTAACGGTAGTGCCGCGAATGTGATTAATTGTCGTTGCAGGGTACAGTACAGTTTGCCGGAAGATATAGGTTCATTGGGTTAATCAGGTTCACGCCAGTCAAGAGGTCGCACATCACATAACAG---------------ACGAACATTATCTTCAAATTTTATGTTTATCCTGTGATGTGCAGTATCATTTTCATAAACAGAAGGCCATATTTCATAACCCTGAACAGTTCGTGCCACCCACTTGTTAACGCTTGCCAGATGGATCAACACTTCACAACCAACGGGAGGAAGGTTTTTACCATCCCAAATCTGTTTCATTCCCAT----------------------------------------------------------------------AGCGGTTACTCCTGTTCTGGTTTAAACACGCGACTGTTTTAAGTGCCATTGAGCAATGCAGAAGAACGTTGAACCGG----------GGGCACT-------------------------------------------------------AAAACCGTTAA----------------------ACAAACCGCCATTTTTCAAAAGA----------------------TTTTTAGCG---------GCTTTTCTAT---------------------------------------------------------------------------------------------------------GTGCACGCCGTTTTTTACGCT-TATCAATGGTCATTCCTGTTTCTCCCCGCAGAACGGACAATAAGACATTTTGATGTTGGTTTCCAGGCGTGTGAAGTTCTTCGCCAGTTCACCGTTTTTCTTTTTAGCACGGTATGCAAGACGATATTTCAACATAACGTGAATTTTACCAGACGTCAGACCGAAACACTGATTATCCCAGCCCACTTTATCAAACAGGTTAGTGCTGACTTCCGAACCTATTGGTACTTTTTCCATCAGACGTTTTTGAAGTTCGTCACCAACTTTTTTCATGCAATCACACATTATACATACCTCGATAGACGTCTTAATCTAACGATTAATCTTGTGACTTTACTCCAGTCAGATTCAGTAAAGTCGTCCACATCTTTAGC---------CCATAACTCATTAACATGTCGTGGGTTATATGGTTCTTTCTTGACAGGC------TGTTTCCGTTTCTTTTTAC------CCATAGGTTATTCCCCAGGGTGACGGATGTTTAAATCAGGGAGAATTTGCATCGGGTTAAACGTAACACGATAACGATACTGGTCTGTTGGTGAAGGGTCTGTTTGTTCAATGAAATAAGTTACCTCCGTGGTTAACCCCATAAAATGTTTCTTAACGTCGTTCGGACCAGTTTTACAGGTGATTTCGATCTCTTTGCTAGTGTTCTCACGGGCACAACGACCTTCGATAGACAAAAGATACTCACCGTTACGAACGTTATAGAAAACGATACGACGATTTACTTCAAAGTTAGCTGCAGCGGTTGCAACGTTACGACTGGCAACATCAGCAGCGTTATCACAGGCTGTCAGGGTTGTTAACATTGCGTATAGAATCAGTTTCTTCATTTTAGTGTCTCGGAGTTATTTAATGATTAATGTTGGTTGTAAGTCTTCTTCATACCAAGTCCAACCAATGCATGTACCATCTTCAGCATCAACATATGGTTTCAACCAGTCGATAAATTGTTCAATTTCGCTATCATAGTTTTTAATATCACTACGACTAAAAACATATTGAGTATCGGTGAAATCAAATTTAGGACAACTATTTATTACTTCCGGGTGATGATAAAAACTGCTACAACTACCAATAAAATTCCATCTGGGAAGACTGAAAAACTTATGTTGTGGTAGTTTCTCTGGTTC-TTTTTCACCACAGAACATGTGTGCAATAATAGCTTTCACATCCACAGGTGCATCTACTTTAATCTGACACTTCAACACTAATTCGGTATACATTCCCATTTTCACACCCTCGTTCATAAGCAACCCATCGCTGCTTCCCGTGATAAAGAT--ACCCTACCGTCTGTAATCCGTCAAGAATTATTTTAAAGATACA-----GCTAATACAGAACGT------GTACTAACTGTACATGGTTTTACATAGGTTTCATGATTTTGAGTTGCGGCTAATACTGAATCTGTATTAGTAGAT----CATAGATTCATAGATCGCGTCATGTTTA-TTTTTAACCGACCATTCTCTATCTTATTCTTTTTATTATCTTTTT-----------ATAGATAACATAGAAAACATAGATAAACAGAAGAGTAGTATAAGTAGTAAAAGTTGCTGCAAGTAGGAGAGGTTTAAAAGGTATAGGGAGTCGCATACTTCCCATGAATCTATACATAAAATAATTCTTGACGGATTACACCGACACAACTACCCTGTGGTTAAGAAAACAAGAAGGGTTGAATGTATGGATCCGAACATCAGAGTTGCTACAGACGAATTCATTCGTCGCGCCCGTAAAATTCATGGTGATCGTTACGACTACTCATTCAGCATTGTTGAAGATAGTTCCAGCACCGTGGTTATTATTGACCGTGAAACTAACACAGTGTTTTTCCAGGTTGTCGCTGAACATCTGGACGGTGTTGAACCAGTAACGACTGCTGTTGAACCAGTAACGACTGCTGTTGAACCGATCAATAATCTTTCTGAGACATTCTGTAACGTTGTAAACAGCGTGTATCACCAGTGCAATTATTCATCTGAAATGTTAGAATTTAGTCATGTTGAAACAATACGAGGACAATCCCCGTGATTAACGTAAAAGTTAATAAGGTTGACAACTCACTACGTATGGTATTCGGTTGGGGTAGTATCTGTAAAAAACGTAATCAGGAGACAGGCCAGTTAGAAATTTACACAGACACGGACAACGAGCAATTTCCCGAGGATGTCACTCTGAAAGCATGGCTGGACTTTATGAATTCTGACCAGCGCATCATGGACAATATGCACAATGAACAACCTGTTGGGAAAGTTGTGTTTGCGTTCCCGATGACTGAAGACATTGCGGCAAGTTTTGGGCTGGTTGATAAACTGGATCAGACAGGCGTCATTGTTGGTACGTTGATAACTGATGACGAAGTTTTGAAAAAGTTTCAGACTGGTGAATATACGGGATATAGTATCGGTGGAACTGCATATTATGAGGATGTGGAATAATGCGTACAGATGGTACTAATCATTTACGCCGCGCTAAATCGATGAAGATCGGTTTTCTGTCCGGCGTGACAAAACCTGCTCACGAGGGAGCAAATGCTCTTGTTCTTAAATCACATTCAGAACCGCCTGCTGTTGTTCTTTTAAAGTCAACATTTAGTGCAGCACTGGCTGAAAAAGAACTTGAACAGAAAGTTCGTGATTTCCTCTCTAATTCGTGGATGTTGAACGATGCGCTTTATGAAGCAGCAGAGGATATTGCAAAAGATGATTCTATTACCGATAAACAAGCAGCATTGCGTGACGCGGTAAATGAATATATTATAACGTTGCAACAGGCCGCTGGTATTTCGATGAATAAAGCGAAAGGTGGTAAAACTGAAGGCGGTGAAGTTTTCCCGGCATCTGATTATGCATATGTACCAGATCCAGAAAAACCTTCAACCTGGAAACTTCGTTTAACAGCTACCCCTGGCGGTGAACCTGATGCGCGTATTGTAGGCGCTGCACTTGCTGCATTAGGTCCGGGTTATCGCGGTAACAAAGTTGAAATCCCTGAAGCCGATTTAGCAGGTGTGAAAAACAAAGTCCGATCCGCGTGGAAAAAATTACACCCGGACCAGGAAGTACCTCAAGTTTTAAAAACGGCAGAGGAAATCGAAATGTCC------GAACTGGAAAAATACAAAGCCCTGGCTGAGATGAACGACGTCCATAAGGCGTATCATAATTCTCTGCCTGAATCTGATCAGGAAGCATTCCGTAAAATGGATGCGACTGCTCGCGATGCCCTCGTGACGATGGCTAAACAGGCTGATGAATCGTTTACCACGATTGCGGGTCAGGTTGTTCAGAAGTCTGTAGCTGGTCCAATGTATGACGTTCTGAAATCTCAGGACGAACAACTTCGCAAAGCACAGACTGAAGCGGCACTGGCGAAAGCTGAAAAAATCGTGAACACTGATTTCGCACACATTCCGGGTGAAATGGTACAGAAAACCCAGATGGTTATGACTCTTGAGCGTTTACCGGAAGCGGATCGTAATTTCCTGGTTGAAAAACTCAAACAGGCCGACGAACTCTGGAAAGCACGTAAAGAGCCAGCCGCGCCGAATGGTAGTGGTAAAGGTTCCAGTGCACTGGAAGACATGATCAACGAATGGCTGAAAGCAAATCCGGGTAAAACACGCACCCAGGCTATGCAGGCCATTTCTGCAACTAAAAAAGGTCAGGAAGCAATCGAAGCGATGCGAGGTGACGAATAATGGCTAAGAACAGCAAAATCTACTGGAACTATGAGCGCCCGACCCGTGCCGTTGCATCCGTGGCTATTTCGGCAGGTGTTGGTCTTGTTCTGGATACCAGTTTAGGTGACACTAACCAGTGTGTACCTAAATATAAACTCCCAACGGCTGGCGGTCGTATCGACGGTGTAGCTGTTGATGATGCCACTGCTGGTGTATTCTTCGACCTGGTAAATGAAAAAGAAAAATTCGTACCAGTAAAAGCTGCTGCAACGTTCGCCACAGGTGTTGAGCTTGCTGTTGGTGCTGACGGACGATTCCAGACCGCTACTACTGATCAACTGGTTGTGGCTATTTCTCAAACTGGTGCCACTGCTGAAAACCAGGTAGTTACCGCATTACTTATTGCACCGTATTCTAAAGGAGCATAACCGATGAGTTACAAACAGAATTTTCGCGACGTTGGCGCATCAGATACATTCCTGTCTAACTTTTCTGTAAGTTACTGGCAGGATACATCACTGTTTGTCGGCACTCGTTATTTCCCGGTAGTTCCTGTTAATCAGGCTGCTGGTAAGTTTCTGACTTACCCGAAAGGGTATTTCGGTCGTCCGGTTAACTCCAAACGTGCCGAAGATGGTGTTGCTAACACTATTGGTTATAAAACCAAAAACCAGGGTTACACTGTTGATGACGATGCGATCCGTATCTTCATTTCTGACAAAAAACGTGCAAACGTTCAGAACGGTCAGCAACTGGATATGGAAGCATCAGCAGTAACCACAGATGCGCTACTGATCAACAAAGAAGTGGATTTTGCTGAAAAATTCCTGACTGCTGGTAAATGGGGTCTTGATTTCCAGGGCAAAGACGCGTCTCCGTCCACGGGCGAATTCCTGAAATGGTCTAATGCGAATGCCGATCCGATTGGTGATATCCTGTCACGTCGTGTTGCGTTCTCTCTGGCATCCGGTGGTCGTCGCTGGAACAAAGCGCTGATGACGCTGGACGTGTATGACGCACTGACCCGTAGCCCGGCTGTTATTGACCGCATTAACGGTGGTTCTACCACTCAGAATCCGGGGATCGTGACTAAACAGGCACTGGCTGCACTGCTGGAAGTTGACGAACTGGAAATCATGCAGTCCGTGGTCAACATGGCTGCTGATGGCGTTGAAGACAGTAACGGCAATCCGCTGTCAGACTTCCAGTTTGCTAAAACTGGTGTGCTGATGCTCAACTATGTTGAACCGACTGTTGGCAATATGAAACCTGTTGCGGCTGCGGGCTTCGTGTGGAACGAGTTCATCGGTCTGGGCGTTAACAACGGTCCGTCTATCCGCACCTATCCTGGTGTTGAAGGTCGTCGTGGTAATTTCGTTGAAGCGGAATTTGCCATTGATGTTCAGATGGTTGCACCTGACCTGGGCGTTCTGTTCTACGACGCGGTTTAATAACAACTGTGGTATTATTAAGGGGTGGCTTATGCTGCCCC-TTTTTTCATGAGGTTAAAATCATGCGTAATTCATATGATCCGTCACTGAAATATGTTTTCACCCGTCCGATGCTGTGGAACGGTAAACAGATGTCCGCTGGCGATAAAGTATCAACATCAAAAGCTACCCCGGCTGTTTTAAATGCCCTTGTGCGTATGCGCCACATTGAAC------------CAGCTACTGCGACCGTTGAAGAACCAGTGACTG------------------TAGCAACCGAAGAATCGACATCAACCACATCTGCTGAAATCCGACGTGACGCGCCAAAAACCTATAACGTTTATGTTATGGGTATGCCGATGAATTCAGAATCGTTTAGTAGTAAAAGTGCCGCTGCTGAATGGTGTGAATCACAAGGCTTGACATATAACTATTCTTGACCTATTGT-------------------------------------------------------------------------------------------------------TAAGTCAGTGA-------------------------------------------------------------------------------------------------------CAGAACTGCATAGCAGACACTA---------------------------------TCACTTAATCGGTCGAAAG-ACGCCGGATAA---------------------------ACGTAAC-CGGCACATAACAGATAAGAGCATTGAGTT--------GTTTAAAGTGGTGCTGCGACGATTATCATACATCTCAGTGCTCTTATCGTTGTGGTGAATTGCAGTTCTCAGAAACAACCAGAAGATAAGCGCCTGGCACTGCAACCCAAACACTCGCTGATAAGGAGGTGATCCTTATCTTGCTGGCGGGAAAGCCGCAAATCGTGGGTAAAGCATGTTGTGAAACATCCTGAACTGCGTGTCGTTTTACATAACTGGTTATTCACGTGTCACGCATAGGGGTATGTTGGGACGTCAGGTGTGGATGACCAGTTATGTAAAACCCTCATTATCACCCAGAGCCATTTGCCGTCTGTTTAAGACGGCTTTTTTTCGTGC----------------------TAATATAACGAAAACATTTCTCACAGGTGATCACATGGCTATTACAGTTGAAGGTATTCGTTATTTGATCAGTGTCCCTGATGTTACTGATGAACAAATTCAATGGTACATTGACAACGGTTATACAAATCCTCTCAGTATTTGCGTCGCTCTCTGTGATTATATGGCGTCTATTGCCAGCAACGATACTGACATTAAAGTAGGTCCGATCTCACTCAGCAGTAGTCAGTCAGCAGACGCCTGGAATAAACTTAAAAAAGATTTTATTTTACGTATTAATACTGGCGCTGATTCAGGTGGCGGTTTGTTAGGTGGTTTTATGGGTGTCGGTGGAGCTACATTAACTGGCGCTGGTATGCAACCTGCTATTCAGCGTGGTCAGTTCGACAACCCACCTGTAACACTTGAAAGCGGTGGTCGTGCATTTAACGAGGGTGAACGGTGATGACAGACAAACGTCAAAGTGTCCTGAATGGTGTTACTCGTGCACTTGCTGAAGTAGGTGAAGATTTGACGGTAAAACGTGTGACAACAGTTCCCAATCCGTCTAATCCTACATTACCGGGTACAACCGTTACTGAATCGCATACGTGCCGTGGTTATATTTACCCATTAGAAAAGTGGGATCCGACTACTATGACCAGAATAACCACAACAATGGTAATTATGGATAGTCAGAGTTTTGAACCACGATTCGTTCCCGATCGGGGGGATGTTGTGGTTGATGAACGTGGTAAAGAATATCGCCTTCTTGATCGTCAAAACCCACGATTGTTAGGGGATGATATGGCATTTATTCACCCTGTTGGAGCTGCCTGATATGGCTAAGGCTAACGTTAATGACATAAACCGTATAACAGGTGTCTTTAAAGACATTAAAGCTGACCTGCGAGATTTTACCGATCGTGAAGTCATCCGGTATGTCCTGACGTTACGTAATATTCTTGTCAGTGAACCACCTGACGGTACACCTGTGGATACAGGCTGGGCAAGCAACAACTGGTGGTTCGATCAGGGGCAACCCGCTAATAGTCCTGATACACCAACAGGTAATGTTGAAGCCAGTAAAGCACGTATCGAACAGGATACGGTCACTATCAGCAGTATTAAAGTTAATGGTCAGGAACTGCATATTACTAACAACGTTCCTTACATTGGGGTTCTCAATGGTGGTAGCAGTACACAGACACCTTCCGGGTTTGTCGAACGTGCTATATTAAAAGCCGGAATAATGGTGAGGTTTAATCAGTGATGACACTCTCAGATGTTTCAGGAATTGTTTATAATCGCGTTCTGGCGAATCTTCCCGTGGAAATTACGCCTGACAGATTTACAATCGCTTCTGGTCAACTTCCTGACGACACTACAGAAAAACCAGGTCTGATTCTGACACACAATCCCGGTCCGTGGACAATAACCACGCTGGGTGGGGAAGGTATTTGTCGTCGTCGTTTAAGAACAGGAAACGTTTTTTTACAGGTACGTACACCTGCTCAGTATGGCATGGACACTTTGAGTATTGATATTGCGGATCGGCTTGCAAAATTATTTGAAGGTGTCTGGCAGGATCGCCCGTTAATTTACACGAGTGTTGATATTCGTCATCAGGGTCGTGATAACGCGTGGTTTTTAACGAACGTCGTACTTAGTTACGAATACGAAGAAAT-------------------------------------------------------------------------------------------------------------------------------------------------------------------------------------------------------------------------------------------------------------------------------------------------------------------------------------------------------------------------------------------------------------------------------------------------------------------------------------------------------------------------------------------------------------------------------------------------------------------------------------------------------------------------------------------------------------------------------------------------------------------------------------------------------------------------------------------------------------------------------------------------------------------------------------------------------------------------ATATTAAACTACGAATGATTGCAATCAAACGAGGCTTAGAACAATGGCTGAATCAATTTTTAAATGTTCGCAAACACCTGCGGCTGATGTAAACGCAACACGACTCAGTGTGGCAAAAGTCTGTGAACCTGTTTCTGGTACACCCTGGACTGTTCAACAACCGAATGAAATCAGTTCTTACAGTGCTGATATTACAAAGACTCAGCGTACACCGATCAGTACGGACCGATCTGCACGTAAAGGCACGGTAACTAACGTAGAAGTTGCACCGGGTTTTCAGACAGACCTGACACTTGATACGTTCCGCTACTGGGGTGATGGGTTCCTTTACAGTAAATGGGTCGGTGCTGGTGCAATTGATATTGACGTTACCAGTGTTGGCGCTGACGCTTATAACGTTACTACTCTTGATGCGGCATTACCTGAAGGTGCTCTTGTTTATGCGACAGGTTTTACACTGGCTGCAAACAACGGTTTGAAAACTGTAGGCGCTGATAGTACCACTACTGCCATCAACGTGTCAGGGCTTACTGCCGAAGCGTCACCGCCTGCTGAAGCTCGTTTATATCTCGTGGGGTATGCTGCAGCGTCTGGTGACATCGCTGTTAACAGTAATGGTCAGTTGACGTCTACCACCCTGGATTTTTCCACACTGGGTTTAGTACCGGGACAGTATGTTTATATTGATGGTCTAACACAGTCCGTAACCAGTAAAATGGCCCGTGTGACTATGGTTGGTGATCATATTCTGACTCTCGCTAACAGTGAATTCACCACTGAAGAAGGTACGGGTAAAACTGTACGTTTATTTGTTTCCAGTTTTGTTCGAAACGTTCCTGTTGACTCTGCAGAGTTCGTTAAAACTGAATACACAATGGAAGCACGTTACAACACGACACCTGTTATTTATGAATATGCGCGTGCTGTAGCTGCAAACCAGATGACGATCAACGCACCGTTGACTGAAAAAATGACAATGGATCTGACGTTTGTAGCACAGGATTTATCAGCACCGTCAGAAACCGCGCTACCGGGTTCCGGGTATGTTGAATTCGTGGCTAACGAAGCGTACAACACCGTAACGAACCTGAACCGTGTACGACTGACCGGGATTGATGATAGTGGACTCAGTACGTTCCTGAAAGACGTTACTGTCACCGTGAATAACAACGTGTCAGGTGAAAACGTGCTGGGCGTGATGGGTGCTGCGTTTACCAACATCGGTAACCTGGAAATCACAATGGAAACTGAAACGGTGATGACGGACGGTGCTGTACTGGCTGCGATCCGTAACAACGCAACAGTCAACTTCGAACTTGCCGGGGTAAACGGTGATGGTGCAATTGTGGTTAACATCCCCGCTATGACACTGGGTGACGGTTCTAAGAACCTTGCAACGGGCGAAAAAGTGAAAGTCACTGTTAGCGGTAACGCCCACGAAGAAGAGTCGATCGGTTTTATGATTGGGTTCAGCTTGTTCCCGTACTTGCCTACAGCATGACATGGTAGATGGTAGTGGTTGCCCGGT-TAACGCC-GGGCTTTTTTGTTTATATTTTACCCTCCTG--------------------------CATCAATCCTTCAGCAACAGTCATTT-------------------------------------------------------------------------------------------------------------------------------------------------------------------------------------------------GGTAACGTGGTGCTTTCCATGCTTGAAGTGCTT---------------TTTCTGCACCTTTTTGTGTTTTAT---------------------------------------------------------ACGGTTTGATACTTGTTAAAATAGC---------AGTTGTAATACCTGCACCATAACCACGG---------------------------------TCTGTTTCCTGACAAACTCGAAAC------------------AAACCATCAATTTGTTTAA------------CTACTAAACGTTT------------GAACGCAATGTTGCCCGTTTCTTTGTTGATGTAGCGTTGAATTACCCGTTCCATTATTTTAACCCTCAGTTCGTTTCGTTGAGTTAAAGATACCTTAACAGGTGTAATTCGTCAAGAATTATTTTAAATATCTTGCGTAATTTGTACAGAACTATTACTATCTAATCGTCTACT-ACATAAAAGGTAAAAACCATGTCA---AAGTTTGACCATCTGAAAAAAGCACTTTCTCCACTGGTGCTGAAGTCTTCTGCTGAACTGATTTTAAATAAAAATTTCAGTATCACCGTGTTGAACCTGAACACCGCTAACCAGGTATATAACGTAACAGTCGCGGACTATGTAAAACAGAACGGTGTGTTGTCTGAAAATTTCTTTGAAAAACTGTGGAATCAGGAATATACACCAGAAGGTGTTAAGTTCGTGGCTAACGTTCTTATGCTGGACTGGAAACTGATTGGTGAAGATGACAAACCGGAACCATTCAGTGTTGAAGAAGCTATTGAACTGTTAAGTGATGAACGTTTTGGTCAGGTGATCTACAGTCGTGTTATTCAGTTTGCAATTAATTCCGCATTTTTCCAGGACGAATGGGAAAAACAGATTGAAAAAAACTGATTGACTTCCTCTTGTGGAACGAGCGGACAGACGGGGATGACCTGGACTGGGTTGCACAAGGGGCGGCTGCACGTGGTATATCTGTTCCGGTTGTTGTACGGAAACGTCCTGAATTGCGACCTGATGCTATCTTTTACTGGAATGCTTTTTTGGATTTGATAGGTGCTGATTGGGTTGCTTGTGAGCGTTATGCACGGGTGTATAACGTTGATGTACAATTCCTATGGAAATTATTGGTAGCATTGCGGTCTGCACGTGTTGTCGAGATGAAGAAAAATAAACATAAGCCCGGTTAGTTCCGGGCTTTTTCATTTATGTAGTCGAGGATTGCAGGAGAGTATTTAAACCACTCTGTAGCACCGTCAAAGCCTTTGAGACG---CGCATTAAGTTCACGGAAGACCTTGTGTACCTCTTGTTCCAGTTTGTAAGCATCAGCGCCGTGTGGAAACGGGTATGACACGAGTTTAACCACTGGGTGTGTTGTTTCGCGTTGTAGTTGTCGTAGTCGCCGTTTTAAGTCGTTTGTGATACCGACTTTAAGCAGAGTAGGGCACTTTTTATCGTCAGCTAACACGTAGAGTGTACCGGGTTCTGACGGGTTAAAACCTGTTTGTGAACACTGAGGACAACCATGTTTTTTATGCAAATGCATGGCTGGACGTTGTTCAAACACTCCATGCTCTGGACAGATGATTTTTATTCGAGTGAAATTGTTAATATACGCCACCAACGAATAGTCGTAACGGTCCCCATGAACTTCGCGAGCACGAGTAATGAAATCTTCGGCGCCTAAGCGTTTTTGTTCAGACGACTGTTTACGAGCACATTGTGGGCAACCTTTCCCGTGAACATGATTGCCCGGTGTCTGTTCAAACACACCATGTATCGGACAGATAATCTTCACAGGTGTGCACCAATTCACATACTCCACCAGCGAATAGTCATACTTGTCCCCATGAACTTCACGAGCACGAGTGATAAACTCTCCTGTGGTTAAACGTTTTTGTTCAACAGTACATTGGGTACAACCTGCTTTCATTGAAGTGTGATTGTTCGGAGTCTGTTCAAATACCCCGTGTTCGGGGCAGATAATTTTTACTTTGGTGTTAGCACCTTCATACTCCACCAGCGAATAGTCATACTTGTCACCATGAACTTCACGGGCACGCGTGATAAACTCTTCTGTGGTTAAACGTTTCCTACTCATCTTATTTGTTGCTTTTTAACACAGCCCAGATTAACGCACCTAACCAACCGACGAATGTCCAACCCGCAAAGATGTTAAGTAAAATAATTGCTGTTTGTTGTTTATGTTTAACGTTAATCGCGATGAGTGCTGGGATCAGATATACAGCAGCGATTAAGAAAAGAATGATGAAAGTAGCCATTTTGTAACCCTCCGTTGTTTTGTTGATTGTAGGTTACACGTCCTTGTGTAATCCGTCAAGAATTATTTTAAACGTTTGTTGCTTTTTAGACCCGTGTTAAACTGTGTATATGCTTCGTGAAAAGGTTAACCACAATGGCACAGTATCCGATTGATATAAAAATAGACACTGGTGACGCTGACAGAAATCTTAACAGTCTTAATAACCAGTTAGACCAAACAGCTAATTCTGCAAAATCTGCTGCACAAGCTGCAAACACTTTATCAAAAAGTGAACAGCAAGCTGCAAAATCTGCACAAGTAATGGCGTCAAATACTGGTAACGCTACATCATCTTTAAAGGCGATGGCATCTGGCGTAAATCTTGCAACAAACGCCGTTCGTGGTTTTATGGCAATAGGTGCGGTGTCTTCTGCTATTGAGTTAGGAAAAGCGTTTATTGTTGCGGGTGATGCAGCTAATCAACTCGAAGCTCGTATTGCAAGATTGACCGGGAGTACATCATCAGCCGAACAAACATTTCAAACACTCGCGGATATTGCCTCTAAAACAGGTGGTGGTCTTGCTGATACTGAACGTTTATGGGAAACCTTATCATCGTCATTAAAGGATAGCGGCGCAACAAACGATCAGATATTACGATTAACTGAAACACTTCAAAAAATAGGTCGTGTTGGTGGTTCATCTGCTGAAGAAATGTCTAACGCATTACGTCAGTTTGGTCAGTCAATTTCATCTGGTGTAGTTCGTGCGGAAGAATTTAACAGCATTATTGAACAGATGCCA------------GAACTGGCAAGACAAATGGCTGCTGGTTTAGGTATTTCAATGGGTGAGTTACGCCAGAAAATGCTGGATGGTGAACTTACAGCGGAACAAGCATTGAATGCTATCATTCGTCAA----ACGCAAAATGTTGATGAAGAATTTAGCAAATTGCCACGGTCTTTAGATCAAGCTACGAATTCGTTATCTGTATCGTTAGCCACGTTTGTTGCAAGCATGAATGACGTGACTGGAGCATCAAATCTT------------------------------------------------------------GCTGTAAACGCTATTGATACACTTACAGGTTTCATCAATAAATTAGGCGATGATTCAACAACAACTGCTGATAAATTGTGGTCAATAGCTGGCGTAATATCTAAGTTACAACCAGGTGCTATTGGGGCATCCCTTGCTGATCTGGTCTGGTCAAACGATGATGTAAATAATGCAAAAGCGTACAATGACCAGGTTGATAGATTTGTTAAAGCATCTGCGGCTGG-ATACGAACAAGCTAAAAAAAACCGTGATGCTACAAAACCTATTTC---------------------------TATAAAAGGGACAAATGCATCA---------------------------------------GACGCGGAAGCACAAAAACAGATTAAAAACCTGAAAGAACAGATTACCTATACCCAGGCGCTTGCTGACGGTAATTATGAACTGGCAGCAAGTCAGAAACTGGGTAACAAAGCAACAAAGGAACAGATTGCAGACTACGCCGCGTTGTTGAAACAACAGGCAGAATATAAAGAAAATCAAAAAAACCAGAAGAAATTAGCCAGTGCTGAAGCATCTGCGGCTAAACGTGCACAGAAAGAACTGGAACGTAATCAGGCTGCTAACCAGAAATACCTGAAAACGCTTCAGGATAAAATCAATGCTGGTAATTATGATGTTCAGTTAGCACGCGAACAGGTTCAGATTGCTTTAACACAGGGGTCGTCTGTTGAACAACTTACAGCAACGTATCAGAAAGAATATCAGGTACGTCAACAGTTAACGCTGGCATCACAACAGGCAGAAGCACAATCACGACTGAATAAAGACGCGACTGATGCTGAACGTGCCGCTGTTGATGCACATGTGGCTGCATTGCAACGACAACAGCAGATAGCACAGTTAAGCGCAGATGTAAAACAAGTTGACATTGATGTGAAAGCACAGTTGAACCCGTATCAATCACAAATTGATCAGGTTAATCAACAGGAAGCAACACGTCTTAGTATTATTCAAACTGCCCGTGAACAAGATTTAATTAACGAGCAACAATACCAGGACATGAAAACGCAGATTCAACAGGCCGGGGAACAAGCCCGTACGAATCTTGCAAACGCTAACTACAGCTTGTTGCTACAATCCAGTGCTGATTTTTTGGGTCAAATGGCTGCCGGTCTGGCACAATCTAAAGGTGAGCAATCAAACGCGTATAAAGCAATGTTTGCACTGTCTAAAGCCTTTAGTATCGCACAGGCGAGTATTAACCTGTGGACAGCCGTTAGTCAGGCTATGGCGTTGCCGTTCCCGGCGAATATTCCGTTCATTGCACAGGCTTTATCATACGGAACAAGCGTGTTAGGTAACATTCAGTCTGTGGCTGCAACAGGTTTTGCAACGGGTGGTTATGTTAAAGGCCCGGGTACAGGTCAGAGTGACAGTATAAACGCACGTTTGAGTAATGGTGAATTTGTCAGTACCAAACAGGCTACCAGTCGTTATCGCAGCACTCTGGAAGCAATGAATCGTGGGACATATACCCCCGGATCTGAAGGTGGTTCGTCACCTAATATTCAGGTTCATAACTACGGTGGTGAACGTGTTCAGGTGAAACAAGGATTAACACGGGATGATGTAGTGCTTATCATAGGTGAAGAATTCCCACGACAATCAGCGGCACAATGGAATGACCCGTACAGTCAGACAAATAAAGCGTTCAGGTCTAACTATGATGCGAACAGGAAAAT---ATAATGAGCAATACAGATGATTTACCACGACTTGAGTACGGCGCGAAAATGGTGTTACCTGAGCGTGATAATTACAGTTATAACCCGCCGTGGGGTGTAACTAAATCTGATATTTCCGGGACGCTATCACGGTTAGGTCGTAGCGCCTTTGGTGGTCCTGCTCAGGTATCGTGTACAATTCAGTTATATAGTCCTGCGATGCTTCAGTGGTGGGACGATTTTTATAATCTGGAAATCGCTGAAGGTAGTAAGCGGTTTGTGATGCAACTGTTTGTGAACGGTTTGATTCAGGAACACGTTGTTCAGATTGTCAGTAACCCGTCATCCTCTGTTGTAGGATGGAAAGGATCTGTTGATCTACAGTTACAGGCTGTTCCGGTAATCGACCGTTGTGCAATGGCGTCACGATTGTTAATCACTAAATGCCAGGGTGATTACGCTGCTTGTTACCTTAAAGAAATTATTGATACTGGCCTACTCTTAAATAACGCGTGGACACCAGAATGAAAGACGAACTGCGTGAATTATTAACGGTCGCAACAACTGGTAAAGGTGTTGTTGACGGTGTGAAACTGAACCATAGTTCATGGCCCAATCCGCTATACATCACCAGTGTTTATCCGGGATTTATCGCTGTGCATGAAGACGGTAAGGAATATGAGTATGAGTACGTTCCGATGTCCGTCAAGAAGGCGAATAAACAAAACGATTTATCACAGGATTATTCATTCACCATTCAGGATCTGAATGAAGTCGTCGGTGTATATCTGGACTTAATTCCGCTTGACAGTAATGAAAAACCATCTGTTGAGTTACGAACGTTTGTTTATCGTGAAGATGGTTCCATGTCTGATATTCAGGATGGGCCATATCTTCTGGAATCTGGTGATATTACTACCGAACCACAGGGTTGTACGTTCACAGCATCACCACCTATTACAAACTTCGCCGGGACAGGTGAATTATATACGTTCGAACGTTTTCCTACATTGCTGGCGTATGCAACATGATCGGTGATCGCTACGATATTGATAAATGGAATTGTACACACGAGGTCAGTCAGTGGTATCAGGTGCACAATTACCCACACGTATTGAAAACTGTTTCAGGTGATGAATGGGATATTGCGTTTGTCAGATGGATGCGAAAACGTTTTTCACTAATCACCGCACCGGAACAAGGCGCACTTGTACTGATGAAGAACAGATATTCAGGCGGTTTTCATGTTGGTGTGTGGGATTGTGGAATGGTTCATCATTGTTATCAGCCACCTGGTGATTCACCAGGACAGACAATCAGATCACCTTTGAGTATAATCAAGACAGCACATAAAGAAATCACATTCTGGAGAATGAAAAGTGTCTAAAGTCATCTATCACACTAATCCTGTTGAACACGCGGATAACGTTGACTTTGGTGAATGGATGCTGAAACGCTGGCCTGTGGGTACAGTTCGTCCGCGTGGGTTACTGATTTATAAAAACGATGAGAACATCACCCAAAAGTGGGTTACTGACCCCAGCGTATTAACGGATCCTGATGCCGTTTATCATATTTATGAACTACCAAAAGGTGGGGTGGTTAGTGCAATAACGAAAGTTATCAGTACGATTTTAAACCCTATTTTAAAATTATTCATGCCGAACACCAGTGCGTCGGCTAATCTTAAGAACTCACGTTCAGCATCGTCTAACAACGCGCTTCAAGGGCGTACTAATGCTTCGCGACCGGGTGAGCGTATTTCTGATATACGCGGTCGTGTACTGGCATATCCTGACCTTTTAATGGACTACCGAATCTTCATTGACCGAACAGAATACGAAGTTCAGTTTCTGTGTCTGGGTGCTGGTGAATACGAAGTCGAAGACGTTCGTGATGGTATTACACCTGCGGTAAATATCAGTGGTGAAAAATTAGACTTTTATAAAAAAGGTAATGCACCAGGGTATGGTTCTCCATATATGAATATCGGTGGTGCAATTGATATTAACACTTTTCCGATCATGGTTGCTAAGTCATCGAACGAAGCAGACGGATCTGAAGTCAAGCCACCAAACTATGCTGATATCAGCAAAGCGAGTTTTAAAATTTACAGCACTGGTGAAATTGACACTACGATTTCCAGTGATGATAACATTACGATTGACTGGTCGGAACGTGCACCAATCGGTAGTAAAATTCGTTTATCACAATTTTACAGTTTTACACCTAATACTTTACCGTTAAACACGTATGTACGTAATGACCTATCCGGTGAATATGATGTTATTTATGCAGGTGAGAATACGTTAATCATTGATACTACTGGTCGTGAAGGTTGGGATGCTCTGTCTGAAAGTGGTCAGGCTGCATATACACAGGCTTATTTGCGAAACGATGGTTACTGGGAACTTGAAACCACTGAAGGAAGCGGGAGTATTTTATACAAGTTTTCACCGTCTCTTGACAGTACCACGCCGTATATTGTCGGGCCTTATCTGATTGACAGTGCGGATAAGTTGATGATTAACTTGTATGCGCAGAACGGTGTGTATAAAACTGATGGTGATATTTATCCGTTTACCTGTGATTTCCAGGTAGTGTTGTCAGATCCTAATGGTGTGAAAGCGAATGTGACACACTCTATGTCTGTTCGTGGTCGTTATACAGAAGCTGTAGGCAGTTCGTTAATTGTGGACAACCCTTTTGACGGTCCTGTTAACGTGTCTGTAAGACGACTGTCAAATACAGACAAAGATTTCGAAGGGTCTGTTGTTGATAACATTAAGTGGCGCGATTTATACGCTATCACGAACGTTTCCCCGCGTTCCTACGGTGATGTGACATTGATCCATACTGTGACAAAAGCAACAAACGCTGCACTGAAACAAAAAGAACGTAAATTAAACATGATTGCAACCCGTGTGTATAACGGTGTTGCAAGTAGTAATTTTGCAGACGTTGTAATGTCAATGCACACAGATCCTTTATTTGGTCGTCGTACATTAGACACAATTGATTGTGACGCTTTATATGCTGTTCAGGAACAACTTCTTGAATATTTTGGTGATCAACGAACAATTGAAGTTGGTTATACATTTGATAACAACAGTACGACTTACGAAGAAGGATTGGACACTGTCTGTAACACCGTAAACGTTAAACCATATCAGATCGGTAGTGTATTGTATTTCTGGCCTGAATTACCACAGGAGCACTCTGCAATGCAGTTTGGTCACGCGTTTAAGATCCCTGACAGTGATAAGCGGACACGTTCTTTTGCACCACCTAAAGAATATACTGGTGTTCAGGTTAAATATTTCGATCATGATGAAAAATCGTATTTGTATGTAACTAAAGGTGAAGAAACAAACCTTAATAAGATAGACCTTGTTGCGTGTCAGTCGCGATATCTTGCAAATATCCGTGCTAATCGTGAGATGAATAAGTTACGTTATCAACGTATCACCCACGAGTGTACAGCGCTTAGTATCGGGTTACAGGCTACCCCAGGTATGCGTGTGGATATGATTGATAATACCCGTATGAAACAACACGAAGGTATCGTAGTCGATGTTGACGGTTTAACGCTTATTCTTAGTGATCCTGTTACGTTCACCACGGGTAATACATACAGTATAACGTTAACCCACCGACTGGGAACACTTGAAAATATTCCTGTAACTGCCGGGGATGATGAATTTTCAGTGGTAATTGCTTATCAACCGTCTGAAGAAATTTACACGGGGTGGTTACGTGACCGTACCGCATATGTTATCCGTGCTGATGACGAACGTAGCAAATTAGCGATGCTTGTTCAGAGTATGGAACCGTCAGGAAGAGACAATAACTATCAGGTAGGGTTAACGTGCATCAATTACGATGCACGTTATTATCAGGATGATTTATAACAAGTTA----TCTCAACCACTGGCTTGGTTTTTGTTGCAACATCTGAGCAGTGGAA-----------AGACAA-------GCAGACAGGAGAAAAGAAAGAACAGACTGAATGGCATCGCGT-AGTCATCTTCGGGAAACTTGCTGAAGTTGCAGGAGAATACCTTCGCAAAGGTTCTCAGGTTTATATC----GAAGGCCAGCTACGTACTCATA----AGTGGACTGACAGCAACG-------------GCGTAGACCGATATACCACTGAGATTGTCATTTCA-------------------CAAACGGGAGGCGTTATGCAGATGCTTGGTGGTAAACGTGATGATTCTGGTCAGCAACAACGCCAGCAATCAGGCCAGCAACCGCAACGACAACAGCAGCAACCAAAACAACAAAGCCAACAAGGAGGAAATGAGCCATCAATGGACTTCGACGACGACATTCCATTTTGAAGATATCAGAAGAGTAGAGAAAAGGCCCCTTTCGGGGCCTTAATTTTAATCGCAAAGTAATGCTTTGGTGAA--------GTTTGGCGCCCACGGCATCCTGTCAGAAATTACTAAATCTCGAATTAGAATCCCACAAACTGAGATCACATCTGAATCCATGTGTTCCCATCAAACATAAAGCCAACCTTATCACCGCCAGCTAACACCTTTGGAGTATTCCCTGTTGTAACGATATGACCGGCAGTAGAAGGCGTTATTGTTAGGTTTTGCCAGGAGGTGGCGTTTTGTATCCATAATGTATATCCTTCAGGTATTACCGAACCATTGACGGCTGTTGTGTTTATGGTAGCTATCTCAGCTGCCCCTGACGGAAGC-----GTTAGCTTCATGAATGATGAGTTTGTCTGGCTGTATCTTACCGAAAGCACTCCAGAAACACCGCTTGCATCCTG------TGTTGCATATCCGGGTCGCGGAGCGCCGCTTCCGTATATCGCAGCGCGAACATTACTGATGCTGTTCTTGTCAAAAGCGTTGTTAAAAGTCACTCCAGCCTGAGTGACCAGGTCATAGTTCAAAGTTGGTGTGATATTAACAAGATTTGAAACATTGACTAATGGTCCTATCTTTATAGAGTCATTAACGTGGGTTGATTCGCTAGTAATCCGCCC----GTTCACATTAGATATATTCAGCAAATTAGCCGCCTGTGCGTC---------------AATAAT----TTGCCCAGTAACTTCGCCAGCTGAAATATTTGATATGTTTGCGGTGTATAT----TTTATCGACTGCATTAGCCACCAGTGCCAATGACGCTATTGACGCTCCAGAGCTTGCCAGATTGTTAATGTTAATTTCATTGATGACGCCAGTATCAGACTGCACCACCATGTCGTATTTGCATC-CAGACGTTACAATAT------TCGATACATTAACCTTCTGTAGTTGAGCGTCTTGCGCAAAAACCCACAAGCCAATATTGCAGTTTTCATT--TCCATCAATGGTAATATTGGTAATATTAGAGAAACTGG-----------------------CATCACCAAATGCACTATCAGATTTAACAATAACA-------CCTGTGTTTGAGTTTCTGGATATTATATTATTCGTGATTGAATAACCACTTTTGTGCGCGAGGCTATATGTATTCTGTATGCCTAT------------------GCAATCTTCAATAATTGAATATTTATAACCTTCACACAGAATAGAGTGAAATGCATCGGTTGGATTTCGTCCCAGCCCAATGCAGTTTCTTATAACGCAATACTGCCCTGATTTTTCAGGAGCTGAGACGGTGAGAGCATCACCAGCTGTCGATGGGAACCGGAACGAACCATGATCGACTCCAATATTGCTGATTTGTACGTTTTTGCCGCTAAATCTGAGCGTACCGACGATAATGCTGCCATCAAGAAGACGTGTTAGCAATGAATCTGCATAGGGCCGCTTATCGCCAATGATGGTCACATTATCGTATGGTATAGCGTCGCCATTCCAAACATATGTTTTGCATGGAATTCTAAGTGGCAGTCCGTTGGCCGAGGCCCACGAAAGAGCATCTAATATGGCATTGGTGTCATCTGTACTTCCATC------ACCTTTTGCGCCAAAGTCATCAG----GCGTCTTGTACCCC----ATTTTGAGGATA---TCAAACTCTGCCTGTAC----GGTCCTGCCGGATGTTGTACCAACTAGACCTGCGCCTGTGGTTAGGGCCAAGTCACTTCTCAATGAAGCATCACCAACACTAACCCACGCTCCTAATTTAACCTCCCCTGTGCTATCTGGAGTTGAGCCGGCTGGAACGATTTTTGGAAACCCCCCGTCCCATCGGTAATATTCTCCTGTCGACTTATATCGCAAC-----ACCTGGTTAGGCAATGT----------TAATGTCGCGCCATCTTCGA---AGCTATCCATTGTGATATAGCCAACCTGAGATATAGCCTGATTGTACAGGTTTTCTAAACCATCAAGCGTCTTGTTGGTAACTGATTGATCACGGATCGTATCGGTAACATCCAACGCATGATTACCGTTAGCATCACGACTTTTCGCAACGTGTTCAATATGTAAAATCGCTTGTTTGCCTGTTTTCAAATCATCAGCACTGATATAATCGTTACAGTTAGCCATCTTTAAGTCTCC--AGGAGTGTAGAACAATGTCTGATAACCCAGTGTTGAGGTATTGGCCTATAATAGCATTTGTTGCCACGGGGTTGGTAGGTTACGGGGTAACTCAAAACCAAATCAATTCTAATGAAAAAGATATTGCAGATGCAAAAACCTATGCGCACGAGGCGCTCAATCTGGCAAAACGAGTGGAATCCCGTGTGGATGTCCATGATATCAAAATTGAATATCAGGCAACACAGAACGCTGAAATCCTCACCAGTGTTAAAGAGCTAACACAGTCAACAAATGACCTGAAAGTTGTTATTGAAGGTTTGAAAGCGGAACAACGTAAAACCGGGAGTAAGC---AATGAGTAACTTTAAATTCAGTCAGAGAAGTGAAAATAATCTGAAAGGGGTTAATTCAGATCTTGTGAAAATCGTGCGTCGGGCACTTCAGTTATCACCCGTTGATTTCGGTATCACAGAAGGTTTACGAACTGTTGAACGACAACGACAACTGGTTGCTGCAGGTAAAAGTCAGACGATGAACAGTCGTCATATTTCGGGTCATGCTGTGGATGTATTCGCATATCCTACACCTGCCGGGTCGTGGGAATGGAAATACTACGAACAAATTGCCACTGCATTTAAACAGGCTGCAAAAGAACTGGATATTCCTGTTGAATGGGGCGGTGACTGGAAAACACTGAAAGATGGTCCACACTTCCAGTTACCACATGCGAAATATCCCGCGTGAGATAACAATCATGGACAAATTCAGCATATTACGTAACACAACCGGGGGGATCTCTTTAAGCCGCGCACAAGCGGCTTTAGGCTTCCTCGTGGTAACAGGGATTCTGATTTATCAGGCCGTGGACCGCACACTTGATGATACAGTGCTATTAACCTATTTCGGTTTCTGTATAGGTCAGTATGTTGGTGCTAAAAAAATCGCTGTAGATAAACAACGAGGTACACCAAATGACAACCCGTAGTGTGTTAATCACCGTTGTTGCGACCGTTCTTGTGTTAAGCGTAGGTGCGTATACGTGTTACCACGCGGGATATAAAGTACGGGTAAATGAAGAACGTCAGGAACGTTTAGACGATGCACAACGGGAACAACAACGGTTAAAGGCACAACAGGAACTGGCAGATGATGTACTTCGTGGTTTAGCTGGCTGGTCACAGAATACTAAAATCGTGGAAATACGACATGAAAAGACTAATACTGTTTTTCGTAATGAGTGTCTTACTTCTGAATATCAACGCCTGTACAACGAACGAGTTACCGAAGCAGAAGCCCGTTTATCAGGCCGCATTAGTTCAGAAGTGTCAGACCGAAAACCTTCCACGGCTGAACGGTCTGACAGGAAATGATTCAACAGATGTTAATGACCAGTGGTTAGATATTTATTTCAAATGTGCAACTATTCACAATGCATTAGTAGACAGTCTTCAGTAAATCTTCAACCGATACTTCAATCCACGATGCGGGAACCGGATATTCAGTCCGGTACATGAACAAGGATGTTCCTATCAACCCGTGTGGATCTGTTTTAATCCCTCGCATGTTCAACAATGGAAAAAACTGTTCGCGTGTTTGTGGCAACCGTGCAAAGCGCCCTGTGGGACGTTTCGCCGGGTCCATAGGGTTAAATTCAACGATTGTG-----------------------------------------------------------------------------------------------------------------------------------------------------------------------------------------------------------------------------------------------------------------------------------------------------------------------------------------------------------------------------------------------------------------------------------------------------------------------------------------------------------GACATAACAATAACTCCTGTACGCTTGTCGT-------------------------TTTATTTTCTGATAGTCAGAAACTTTT---------ACAGATCTCG----------------------------TTTTACATTCACCGATACGATATGGGTCGAAAACAAACATCACCTGTGAACGGTCATTCCCTCCTGCTGGTAACTTGGTATCAGGA------TCTACAAACGCTATACG-----------------------------------------------------ACCTTTAAATACCCATAGTTCT----------------------------GAACAATGTGTCAGTGCTTTGTGAAACCAGTCTGCAGAC---GTCATAGCGTTCACGAGTAATAACGAACCA-------GTTCCCTGATGAACAGTGGTTATTATTTTATTAACCCAGGGGGACGGATCGCTATACGGTGGGTTGCACCAGACGAACCCACCACCATTACTTTGAACAATTGAATGCCAGTCTTTATTCAGACTATCA--------------GTGATAAATAACGAACATTTAGCGTTAGAACCATCGGTACACA------------------CATCAAGAACAAGTGGGAATT----CACGAGAAACGTTATCAATAAAATCCCACGGTGTTTC------CCAGTTGTCTTTAGCCATGTTCCGGTACGCTCTCCACGCTGTAATAAACGGGGATACCCAGACGTTCAGCTTCTGCAATTTCTGCAATAGTCCCGGACGAACGACGATAATCAGGAAGCACCAGAACAGCATCACAGCGGCGCATAATTTCTAACGTGCCTGATAGATAGTATTCAGGCTGTATGTTGCGTAAACCGCCGTCAAAGTCCCACAATTCGGTGTTCTTGTGAGGGATAACCGGGAACCACCCCGGACGTTGTAAAGTAAGTCGTTTACCTGCCTGTTCAGCGCGTGACACGTTACGGGATGTTTTAAGCGCACAATCAGCACGATAAGGCCCGGCAATGTAACAGAGTTTAATCATGGTTGTTTTCCTGCATCTGTAAGAACACAATCATTGCGGCACGGAGTGGGTTAGCGT------------------------------CTTGAATCATATGATATGGGGTACTATCACTGCCAACTTTTCTATGCGCTGCCTTCCATAATCCATTTTCTGGCGCTGGGATAATGCCAATTCTGTTCTCTACGATAATCGGCTCTGCGTCAGTCGGATTAGTG-----GTATATTTGAAACCACCCCGTGACCAACAACCTCGGATATCTTTATCGTCAGCATGAACACCGTAAATAACTTTCAAAACAAGGCGATCAATATCTCTATCGTTCATCTTACTGTAATCAGTCATGACGATTCATTCCCTCTAACATGTCCCAGATAAGCGCAACACGGCGCGGATCCGTGCTGATAGTGTGTAAAGTTTCACATCCGTAATGCCATCCCCAACGAACGGATAATTCAGACAGCAGATAACCACGGGAGTTAGCCAGTTCAGCCAGTTCACCAGGTTTGAACGTCGTTGTATTAGGTTCTGTAAGAACACGAGTACCACAGATAGCGTCACTGATGCGCCATGGTTTCATCAGATCATCAACCTTGTACCAGTTACTGATACTGATTTCAGACGTTCCCCAGCGTGCAGCCAGTTTCAGACGTTCCTGACGGGCCGGGAACATTGGCATCTGTGGTAAACGTAGTTGGATTTGTTCTGCAGGTTCGAACATGTCATCGTCTGTTAAACGAAATTCACCACGGTCATCAATATAAAAACCACGGGAACGACCGTCGCGGGTGAACCCGTCAACACGGTTATAAATTTTACCGGGAGTAAAGACACCAATCGGTGAACCAGTTACGAATTTGTGTGAAGTATGCATTG-TTATCGCCTCAATAAGTTTTAAATAATTCTATACGGTTTACCGAAGTGGTGCAACGAGTTTTTCAGCTTCTTTGATGTAAAAATCATAATTGAGCGTTGCCCGGTTAAAACGTTTCATGTCGTTGCACTCAGTGGTCAACCAACCTTTACACACTGACATGCGGCGTTCAGGCGCATCAGGGTTCAGTTTCAGTGATTTTGCCAGCGGTGGCATGACTTTTGTCAACGGTGCACCATCTGTACTGACGTAATAACGGGTAATGTTTTGAACCTGTTTATCACCCCATAGTAATTTGCTGTTACGCGGTACTTTCGTCACCAACATAAAATCGTGAATGTCTTCGTGTGATGTTATAAAATCACGAATGTCTTTATTGTGTACCAGTGCTGCTTCAGCCGCTTTTGCGACAACCTGCATGCTGTGGTTTTGATGCCAACCCAGATCAACGCTGTGACAATAAGCGCCTTTACGTTTAACTTTCTTACCGCCTTCATAAACAGCGATGTAATTATTTACATCGCGGATAAACATCACGTCATAAATCGCTTCTTCAAGCTGGAGTTTAGTTAATTTTTCCCACGCGTGACGAACCTGTTCTACTTGTCCGGTAAATACTCGTGGTACGTAAACTGTAAGACCATCTGTGTTAGCCTGGATCATGGATAAACCAGGGATTTTCAGAAGTTCTTCAGCCAACATGCACAAAAGTAACTGTCCGTTAATCGTAATAGCCATTGTATAAGCAGGATCGTAGAATGGGCTGTATACGTTATTACTGTCACCATACACACCGTTTAACGCCAGTTTTAACATTGCGTTTTCTGGTGTACCTTTCGGGTAACTGGAACGCATGTCATAAACATTTTTATAAATGGTGCAAAATTGTTTACCCAGATGTGCCGGATAAAGTTCATTACTGATCGCAAGGTTCGGGTAAAAACTGGCAACGTCCAGATCGATGATCACATAATTTTCAGTGGATCTTATAGTTTGAGATTCAATAGACCCGTGGATACCACCCGTACCAAAATCAAACGAGAACCCGTTAATGTCTGCACTTAAATCTGTAAATACACCTTTTGTTTCAGTGATGACCTGCTGACGTAACCAGTTAAGAACACGATTAAATTCAGGCTGTTCAAAACGGACATAAGGGAAAATCACGCTGTTTAATGCGATTGATAGTCTGTGCGTCTGTCGTGGTTTTCTACTACCCGG------TTCGAAACATTGAATACCTGATTTTTCAAGTTCCATGATGAAATAGTCTTTACCGATTTTCGTGTCATTATGGTTCATGAAATTACGACCGTATTTAGCAGAAAGTT-----CACGACGAAAATCGATCAGCTTTTTACTGTGTTTATAAAACATCAAAGTCGCTTTTAAATCGTGTATCAGATATTGACGAAGCGTATCAATTTGAGAATCGGTTAAGTAAGTCCCTGGCGTAAATGGGAGGTCTTCAATGTTTTCCATTCTCATATTGAATTCAAGTGTTTTCAGACT------------------------------------TGTTCGTTTTGCCTGATTGTCGAAATGATGAATTTTATACAAATCAAGCTGGGGGACTATCCAGTCTTTTTCCCACACCATATGAGCAAAACGATTTTCATCACCGGCGTTAATTATCGAATCGCCTTTTTTGTAAATGTCTGCGTTGGTGATATACATGATGTTGTTCAAAATAGAATGCTGAACAGGATAGTCGTAACCCAGATTGTTATAACCAACTTCTTCAGCACGATGTTCACGCAAATATTCCGTGAAGAAGTAAAAAGCCTGACGATCATCGCGACGATGTGAAATCTCAAAAATATAAGGCGTTTCAGTTAACGCGTGAATAGCACCGAACAGGAAAACATTAGGATAGTTTTCAATATCATGAACGTAAGCATCTAACATAATA--AAATCCTGATAAGTAAATGGGGCACTATGGCCCCATGTCTGTTTAAAGCGGTATGTTGTCCCAGTTCCAGTAACTATCAGTAACCGTTACCGTTGAGAAAATTCGGGGCCGGAGTAGTCATTACCATATAACCGTTAGCGATCAGTTGTTCATCGTTCCAACCTTGCGAGATAAACTGTTCATAAGTAGCACCACCTGCTTTTTCAGTCATTACCTTCACAGGTGCTGCCGCTGGTGTAGGCGCTGCTACAGGTGCTGCCGCTGGTGTAGGCGCTGCTACAGGTGCTGCCGCTGGTGTAGGCGCTGCTACAGGTGCTGCCGCTGGTGTAGGCGCTGCTACAGGTGCTGCCGCTGGTGTAGGCGCTGCTACAGGTGCTGCCGCTGGTGTAGGCGCTGCTACAGGTGCTGCCGCTGGTGTAGGCGCTGCTACAGGTGCTGCCGCTGGTGTAGGCGCTGCTACAGGTGCTGCCGCTGGTGTAGGCGCTGCTACAGGTGCTGC------CGCTGGTGTTACGCCGATCGGACGTGCACCTTCAGGCATTGCAGGAGCCGCACCGAACACAGAGGCAGGAGCCGGACCGGAAATGATTTCTTCACCTGCATAAAGCAATTGTGCCATTTCCATGTTGATATATACGCCAGCCTGATTACCTGTACGACCGTTTGCAACAGATGATCCGCTGATACGGTAGTAATAACCTTTTTTCGCCAGATTTTTATCAATAACTGGCTGGTACGCTGCGTTATAAACCGGACACGCGTCAATAGCCACGTTGCGTGAGAAACCAATTACCCAGTGACCAGCATAACCAGTTTTACTCGCATGTTTCGGATCATCACCGTTAATAATTTTCCATGCGAAAGTAGGTTGTTGTGGTTCGCCGTTCACATAGTGTGAGTTCGCCGCTCGCATAATCGCCTGGAATACCGCACCCAGTTCACCTTGTTCTTCCCACCAGTTCGCCGCTGTTTTAGGAAACGCCAGACCAACCCACCAGTTGTGTTTTTCAGGTGCTAACGGTTTATTTTCGTGGTCATGAGTGTTGATATCGAAAAAAGAACCGCCAACCAGACGACCAACCGGAGTTACAAAAGATT---CTTTCTGTGCCATGTTATTAACCTTCATTTAAAGTGGACGTGCGCCAGTCGGCATCGTCACGGGTTTATTAAAAACAGATTCTGCCAGTGTGCTGTGACCTTTACGCGGGTCACTGTCAGGTACTAAAACTGGCTGACCTTCTGGTTTTGTCGTACACATGTCAACAAGTGCCGGAGGCAGTGATTTTTCCAGTGTTGACAACGGTTTTAATTTACGTTCGTACAATGTTTCAGGGTTTACACCAAACATGGGTGCAGCACCGATCAGTTTTCCTTCGTCCGTAAGCTGACGTCGGGTTTGCTTTGTTGCAAGTTTAAAACCCGGTAAAGCCTTACCCATGCGAACAAAATGTAACCCCTGAGTATGTAACGCTGTTTTTGCTTCAGAAGAACGTGTATACAATTCTTCAAGAAGTGCCAGACGACGCGCTACTTCTTCTGGCGTAAGTGATGGTGGTGCATCAAGAACAGTAGCCAATTCTAAAACCCTCTCATACATCGCCGGACACATACCACGCGCCGGACAGTAATGACAATGACTACCAACATTTAACGGTGCGTCTGGTTTATGTGCTTCGTTAAACCCGTGTTTAAATCGTTCAGCCCATTCCATCAATGTTGCCCGGTTAAACTCCCATCGTCTTACAGGTCCGAGTGGGTGATAAGCCCGTGGCTGAACAATTGTGAACACAACACGCTTAACGGTGTCGATGCAACGTTGGTCCAGTGCGTAATAGACCCCCTGTGAGTTATCAACTGCTTCAACTGCGACATGACCGTATTTATAATCCCATACGTAAAGCGTATCAGTATTAAAGTCATACCAGCAATAATCACAGGTTCCATACTGACCGGGTAACAACCAGTCAATGTAAATGCGAACTTCTGAAAACAGCGGATCGAGTTTCGCACCAACTGAAAGAACATCTGTTATAAAGTCATCCGCGTAAACATGCATGTCTTCAGTAACCTGAACACCGTTAGGAGCAAGACACGGCATTAATGGCGGTTTGCCTTTAATCTTCTGTTCTAACACCCAGTGTCCGGCTGTACCTTCTTCAGCACTGGGTGATGATGGTTCTACATAATCAATCCGCTGTGACAGTTGAACGCTACCCGGACAAGCTAACCAACGTTTTGATCCACTGGCACTAAAGGTAGCGTGACTGGTCATCAGAATGCCCCACCCATTTGTTTAACAGATTCAGCCTGACCAACAATGTTTTCAGCATCAGCCGGGGCCGCGTTAATGCGTTCAATCAGTTCGATGATAGATTTCAGTTTTACTGGGTCGTCAATCTGCATCACGTTCTGAGTTTCATACAGTCCCATGATTCGCTGACTTAATGGCGCAGCACGGTCACCCGTAATTTGTCCAAACATCTGCATCAGTGCTGACTGAAGAACCTGTGTGTTATAAACTTTAGCCGGATCCGTGGTTACAGGTTGCTCGACAGGCGCGACTGGTGCAGCCGGTGCTGCTGGTACA------ACTGGAGCTACCGGA---------------GCGGCAGGAACCGCTGGAGCAGGATCAACAGGTGCTACATAACCCGGTGCAAGTTCTGCAGGTCCGGTATAACGCCCTGCTTCAACTGCTTCAGCAATAAGTTCACGTTTAACACCGTCAACAAACGCTTCATCCAGTTTTTTCTTTTGACGCCACAGACCATCACCTTTGTTCAGGGATTTACTGTCAGTGTGGATACGTGGATCGTGGCGCAAACCCCATTTGTCGAACTCTTCAGTGCTGGTTTCGTTATCGTCAACATCTTCA------------GTTGGTGCAGATACAACAGGCAGTGATTCAGCA------ACGACAGTCACGGTTTCTTTAGTGATACCATCACCCTGAGCAGTCATGAGTGGTGCAGCAC---CAGTCGCAATCGCTGCTGCCAGATTGTTGATCGCAGTTTCCAGACCCGGAGCAGTTACAAGTAATTTAACTTCGAACATTACGTTTTCCTCTTGT---TGTTTGGTTGTC-----GCTAACTTTAAAAGGTATTGTGTAATCTGTCAAGAATTATTTTACACTCGCCTTTCGTT---------GATGCAGATGTTAGAGGAATAAGTTGCAATACGTCAAGAACTATTTTAAACTTTTTTCACGATTCGATATTA----CAGGGTAGAAAATGAAAG------------------------------------------------------------------------CTCGTTATTATCAGACTGAAGCTGTCAATAACGTATGTCAGGCGTGGTCAAGCGGTGCTGACGACGTGATTCTTGTGCTTCCCAC----------------------------------------------------------------------------------------------------------------------------------------------------------------------------------------------------------------------------------------------------------------------------------------------------------------------------------------------------------------------------------------------------------------------------------------------------------------------------------------------------------------------------------------------------------------------------------------------------------------------------------------------GGGGGCAGGAA---------AAACGTTCTG--------------------------------------------------------------------------------------------------------------------------------------------------------------------------------------------------------------------------------------------------------------------------------------------------------------------------------------------------------------------------------------------TATGTCTGAACTGGTAAAAACAAGAGACGGTGTAAAAGTCATCCAGGCACACCGTAAAGAACTGGTTAGTCAAATCGCAATGGCTGTTGCTCGCCAGGGATTACCACACAGATTTATAGCGCAAAAAGATACTGTTAAGTTTGCAACTAATCAGCAGATGAAAACGCTTGGTTACAGTACCTATTCCCCCGGTGCTGACATCGTTATTACCAGTTCACAAACGTTAAGAACAAAACAGTACGAACGATGGTACAACGACGTGTCTCTTGTATTCAGCGACGAAGCGCATCACCTGGTGCGTGGCACACAGTGGGGAGACTGCCGGGAAAAATTCCCTAACGCTAAAGGTCTGGGTGTTACAGCTACACCGATCCGTGCTGACGGTAAAGGCTTAGGTCGTCATGCGTCAGGTTACGCAGATCAGATGATCATTGGTCCGTCAATGCGTGAGTTAATCAGTCAACAACATCTGGCTGATTATCGTCTGATTATGGCTGAAACAGACCTGGAATTAACTGCAGAAATGATTTCCCATACCACGGGTGATTACAAACCTTCTGCGTTAAAAAAAGCGATGGAAGATTCAAACATTGTTGGTGATACCGTTAGCACGTGGAAAACGTATGCAGATGGTTTACTCACTGTTGTGTTTACGTGTGATGTGGATTCTGCTGAAGCACTGGCACAAGAATTTCGCGATGCGGGTATTCCAGCAGAGGCGATCAGCTCACGAAACAGCAATCAGGAACGAGCGGATATCCTGGAACGTTTTGAACGACGTAAAACACTCGTGCTGTGTAACAACGATTTATTCGGTGAAGGATACGACTGTCCTGCAATGGAATGTGCTGTAATGGACCGTCCAACAGAATCTTACTCTTTGTTTGTACAACAGATGGGTCGTCCGTTGCGTTTCAAACCGGGTAAAAAAGCACTGATTATTGATAAAGTCGGTAATGTTCGTCGATTTCTGGCCCGTGGTTTTCCACTTCCCGATCAGCATTACAACTGGTCTTTAGACGACCGTGACCGTCGTTCATCAAACAGCAGTGGGAACAGTAACACAACATGTACAAACAAGGGTGATCCTGATAACGGTATTCCACCGTGTCTGAAGCCTTATCCGTCTGGTCTTCCGTGCTGTCCGTATTGTGGTCATGTTCCTGAAAAAGTCGAACGCTCAGGCCCGGATCGTGTAGAAGGTAATTTACGTGAATTGACACCTGAAGAACTGGAAGAATTACGCCGGGCAGTTGTGATAATCGACCGTGATCCTGTTGCGGTAAAAGAACAAATGTTGAACGCTGGTGCACCCCCTGTTGCCGCTTACAGTGCAATGAAAAACATTCAGGCAATGAACGATGCACAGCGTAAGTTACGCGGCATGATTACCACATGGGCCGGTATTCAGCGTGACAAAGGTATACCCGTTGATGACGCTTACAAGATGTTTTACAGGGTGTTTGGTGTTGATGTGCTCAGTGCTCAGGGATTACGCACTCATGAAGCTAATGAACTCGCTGCAAGGGTTGCAAGTTCATTAATCTGATGGTAATCTGCATAGAAATATTTTAAACGTAAGGAACTGTAA-TGCGTGATTTGATGGTTGACATTGAAACGTGTGGTACTAAACCGGGTTGTGCAGTGCTGTCAATTGGCGCTGTTTACTTTGACCGTCAGGGTAATATTGGTGAAACGTTTTACGCATCAATGGGTTTTAATGCACTTGCTTATGGTCACACAGACCCTGACACTATGAAGTGGTGGTCGCAGCAGTCAGAACAAGCACAAAAAGATGCTTTTGGTGGTACTGCTGATCCTGTTCAGGTTGCTAAAGATTTTGCCAAATTCATCTGGCACGATGCTAAACCGTGGGGCAATGGTTCCACATTCGATATCACTATTCTGGAAGCATGGTTTAATGCGATTGGTGTTCGTTGCCCGTGGAAGTTCTGGAACGTCCGTGATGTTCGTACCGCTGTTGATTTGCTGGGTATTAACCCGAAAGAATTTACCCGTGACGGTACTTACCACAATGCGTTAGACGACTGTTTACACCAGATTAAATATCTTACTAACGGGACTAAAACATTATGACAACGCTTGAACAATGGGCGATTCGTCACGGTGTTAGTCAGATGGCGTTGTACGAGTTATACGCGCTTTATCAGCCTGACGGAACACCACACGAAGACGGTGTAAGTGAAAGCGCCACCAGTAAAGAGTGTGAACTGATTGCGGCACGTGCAGGGCAACGTATCTGGCGTAATAACTCAGGTGCTCTGAAAAACGAAAAAGGAATGATGGTTCGTTATGGTCTTGGCAATACCAGTGCGAAAATTAACGCTGTTATGAAGTCAAGCGACTACATCGGCATTAAAACCAAAATCGTTACACCGGATATGATCGGTTCGAAAGTGGGTGTCTTTATTGCTGCCGAAATGAAACGCCCTGACTGGCACATGATCCCCAGTGATAAACGTGCACAAGCACAGGCCACTTTCGGTGCGATTGTTGAAAACGCAGGTGGTGAATTTCGTTTCATCACTCATCCTTCACAATTTGAAAAATGGATTAAACAATGAAT------------------------------------------------------------------------------------------------------ACTGAACGCATTGAACGTCTACAAAAACTGATTGATAACCACGGTATTGAAGCTGTTGCTAAACGTCTGAACGTTACTGAAATTCATGTTAAACGTAATCTGCTTACCGGGCGATCTGCTATCAACCTGGTCAAACTGATGGCTGCTGAACGTCAGTTCGGAGCGTAAATTATGAAAGGGTTACTGAACCGTAAACAGTGGGTCATGTGGCGACTTGAGACAGTTGCCGATCGTCCAAAACCAACGAAAGTACCATACAGTCCAGTACACGGTTACAAAGCCAGTACCACTAACCCTAACGACTGGTCTGACTATCACACCGCGTTAGGTATGGCGCAAATGTACGGTATGTCTGGTGTTGGTTTTGTATTCACAGAAAACGATCCGTACTTCTTTATTGATGTCGATAACTGTCTGGTAGATCAGGCAACAGCCACATGGTCACCACTGGCGCATGAATTCGTAAACCGTTTTCCAAATGCGTACACCGAAGTAAGCCAGTCAGGAACAGGTTTGCACATCATCTGTGCTTATACCAGCATACCGGAAGGTTTTAACAGTCTGAACGACCAGAAAACCGGGCTGGAAATGTACTGGCGTGATCGTTTCGTCGCGATGACGCTCACGGGTAATGGTGATGTTGATATTGATTATACCCAGGGCATTCATGATTCTATTGCCCGGTATGGTCGTATCCGTTCAGACCGTTCCGCACGCTGGACAACAGCACCCTGTGATGACTGGTCAGGACCGACAGACGACGATGAACTGATTAAAATGGCGTTAAATTCGTCCAGTGCTGCTTCAGTATTTGGCAATAAAGCGTCATTTGCGGATCTGTGGAATGCAAACGTTGAACGCCTGTCTGTGTCATATCCTAGTGACCAGGGGAAAGACTACAACGCATCAGCAGCAGATGCTGCCCTGTGTTCACACCTTGCGTTCTGGACCGGGAAAGATTGCGAACGTATTGAACGATTGTTTAACCGTTCCGGGCTGGTTCGTGGTAAATGGACAGATCGTCAGGACTACCGTGAAAACACAATTCTGGGCGCTGTGGAACGTTGTGATACGGTTTATCGTAGTCAACCGACGCTGACACCAGAACTGATGAAAGCAGTCACACCAGCGCCTACCGTCGTTCCTAATGGTGGAACACCTGCGTATATGAGTGTGAAACCCGGTGAAGGTGCATATGGTTCAAACCACACGGTTAACGCATCCACGTTCGTTAATAACTATTATCCGAACAACACATTGATTTTCGTCCAGCAACAGCCGTACCGGTTCAACGGTCGCGTGTGGGAACGTGTGAGTGAAGATGAACTGAAACATCAGATATCTATGGCAATGCTCGCCAGCGAACCAAAAGCTGACGTAATTAACGGTACGTACAAGGTTTTGTCGTATTTATTCACACGCGCTGATCGTGAGCTTGGAACATGGCCAGGTGTTGATGTGTCACACTACATTGTATGTCAGAACGGGATACTGGATGTACACACGGGTAAATGTGATGCACATAACCCGGATTTCTTTACGACCAGTATTTTACCGTATAGCTACGATCCGTTTGCCCGTGCGCCAGCATTTGAACAGTTTTTAAATACAACTCTGGAAGGTGATCAGGAACGTATTGCACTGTTGCAGGAATGGCTGGGTTACATGCTTGTCAACTCATATGACTATCAGAAAGCGATGCTGTTGATTGGTGCACCACGTTCCGGTAAAGGTACGATTGGTCGCATCATTCAGGCACTGGTAGGTGATGAAGCGTATGCAGGGGTCACACTGGAGGGTTTAGCTAGTGATGCGGTACTTGAAACTGTGTTGGATAAATCTGTGCTGTTTATTGGTGATGCTCACAGTGTGTCCGGGCCTGATCGCAACCGAATTCTGGACCGTTTCAAATCTATTACAGGTTGTGATGCGATTCCGGTTAATCGTAAATATAAAGGTGCATGGAACGGTCGTTTACCGGGACGTATGACACTGGCTGCTAACAACATTCCGGCATTTGCTGATGATTCAGGTGCAATGGCTAACCGTTTGCTGATCCTGCCATTCAACATTTCGTTCCTGGGTCGTGAAGATACCACTCTGGAAGCACGACTGATGAAAGAACTACCGGGGATCTGTAACTGGGCGATTGAAGGTTTACAACGGTTACGTGCTAACGGACGGTTTACTGAACCAAAAGCAAGTCTGGAAGAACGTCAGGAAATTATGGATCAACAATCACCACTTAGAAGTTTTATCAGAGATTGTTGCGAATTGGTATCTGATGGTGAGGTGCACACTGAAGAACTCTATGGTCGTTATCGTCTCTGGAAAACACAGGAAGGTGGTCCAGCAATGACTAAAACTGCATTTAGTCGGGCATTTAAATCCACCCTTCGTGGTAAAGTGAAAAAAGACGTCGTTAATATAAATAACGTTCGACTAAACGGTTTCAGGGGTATTCGTCTTCTCCCTTTTCAGTCAACAGCTAATGTAGTGCCTTTCCCACCTGCGAGTAACGGTTAGTCATTGCACAAGGATGTGTAAAATAATTCTTGACGAATTACAGAGGTGTGCGCTATAGTCTGTACATCAAGTGAACAAGGAGTGATTGTTATGAAACCACACTACCGATTAATGAGACTTTCACAGTGTCCTAATGGAACACGGTTTTATTTTTATCGTCTGAAGCAACTATTACCTTTCACGTTAATTGCTAACAGCTTCAAGAAATACGAAAGTATTTATCACGAGGGTCACGATTTTAATATTACCGCGAGAAAAT--------------------------------------------------------------------------------------------------------------------------------------------------------------------------------------------------------------------------------------------------------------------------------------------------------------------------------------------------------------------------------------------------------------------------------------------------------------------------------------------------------------------------------------------------------------------------------------------------------------------------------------------------------------------------------------------------------------------------------------------------------------------------------------------------------------------------------------------------------------------------------------------------------------------------------------------------------------------------------------------------------------------------------------------------------------------------------------------------------------------------------------------------------------------------------------------------------------------------------------------------------------------------------------------------------------------------------------------------------------------------------------------------------------------------------------------------------------------------------------------------------------------------------------------------------------------------------------------------------------------------------------------------------------------------------------------------------------------------------------------------------------------------------------------------------------------------------------------------------------------------------------------------------------------------------------------------------------------------------------------------------------------------------------------------------------------------------------------------------------------------------------------------------------------------------------------------------------------------------------------------------------------------------------------------------------------------------------------------------------------------------------------
	Escherichia_virus_PJ16_extraction	ATGAATAAGTTTACTGGAAATATTCATAATTACCCGCGCTGGCGTGATGCCTACGCAAATGACGAACGTATCTGGCGAAAAGGTCAGCCACGACCAGATTACAAACAGTGTTACATTGACCGCATCAACCTGTTAAACCGTATGCGCACGGATCGGGCAATTGTCCCGGTATTGAAAAAGTATTACGAAACAAACCCGGTAGCATTCATTCTCGACTGGGCGTTTACTTATGACCCGCGTAACGTCGGTACTGAGTACCCGCCTAACATGCCTTTCTGCCTTTTCGAACGTCAGATTGACATGGTTCAGTTTGTTTATGAAGCGCTTGAAGACAAAGAGAAAGGGCTTTGGGAAAAATCGCGAGACTATGGTGCGACCTGGGTAGCCTGTGGTTTGTCCGTGTGGGCGTGGCTGTATCGTCCCGGTTCTTCAGTTGGCTGGGGATCACGTAAAGAGCAGCTTGTTGATAAACTGGGCGACCCGGATAGTATTTTTGAAAAGATTCGCCAGATTATCCGCGCATTACCACCGGAATTACGTCCTGTTGGTCTGCGTGAAAAAGACCATCTGGTTTACATGAAATGTATCAACCCTGAAAACGGTGCAACAATTACTGGTGAAGCTGGCGATAACATCGGTCGTGGTGGTCGTAAATCTGTTTACTTTCTCGATGAAGCGGCACACGTAGATCGTCCTGAACTGATCGAAGCGTCGTTGTCAGCTAACACCAACGTCCGTATTGACATCAGTTCAGTTAATGGCGTTGGTAACGTTTTTTATCGTAACCGTAAAGCGGGTCTGGAATGGGAACCGGGTAAGAAATTACCCCGTGGTAAATTGCGTGTCATGGTTCTGGACTGGCGTGATCACCCGGCTAAAGACGACGAATGGTATAAACGAGAAAAACAATCGTTCGCTGAAAAAGGTTTACAGCATATTTTTGCACAGGAAGTTGACCGCGATTATGCCGCTGCTGTTCAGGGTGTACTGATTAAAGCTGAATGGGTACGCGCTGCTTTTGACGCGTTCCGTGACACAGAATGGCGCAAAGCTAATGGACTACTTACACCAACAGGTCAACGTATCGCCGGACAGGATGCCGCAGACGGTGGTGAAGACGCAAGCGCACTGGTAATTGCTCACGGTGTATTCCTGACACATCTGCAACTTGACCACAGGGGCGCTGAACTGGCTGCACCAGGAATGTTGACGATGGCTAATATGCTGGGTGTTGATGAATACTGGTACGAAGTTAACGGTGTTGGTACAGGCGTTAAAGTAGCGGCAAATGACCGAAAAGATACTTTACGCTTCCGTGTGCGTCCGTGGTTACCGAATGGAAAAGTTGTGGATCCGGGCGGTGATATTATCGGTGGTACGAAACCAGGTGACAAAGACCGTAAATCAAACAAAGATTATTTCTCAAATTATAAAGCACAGGCATCGTGGGCGTTACGCTTGCGTTGTCAGCGAATTTATAAATGGTATGTGGAAGGTCAACCACAGGATCCAGACGAAATCATTCTGATTGATCCATCACTGGAAAATGCACAACGGTTAGAAGCTGAGTTAAGCCAGCCAACGTATACCAGTAACGGTGCCGGGAAGATTGTGATCGACAAGAAACCAAACGGTAGTAAGTCACCAAACTTTTTCGATGCTGCGGTTATTGCACTATCACCAAAACGTACCGAATTCGTTGAAGAACCGTTTACTGGCGGTGTGAATCCTGTTGGTACTCCTGAATACGGTGACATTTTTT-AAACAGTGTGGCGGGATTATTCCCGCCCG--------------------------------------------------------------------------------------------------------------------------------------------------------------------------------------------------------------------------------------------------------------------------------------------------------------------------------------------------------------------------------------------------------------------------------------------------------------------------------------------------------------------------------------------------------------------------------------------------------------------------------------------------------------------------------------------------------------------------------------------------------------------------------------------------------------------------------------------------------------------------------------------------------------------------------------------------------------------------------------------------------------------------------------------------------------------------------------------------------------------------------------------------------------------------------------------------------------------------------------------------------------------------------------------------------------------------------------------------------------------------------------------------------------------------------------------------------------------------------------------------------------------------------------------------------------------------------------------------------------------------------TTTTCTTTTTAATTCTTGACAAATTACATTA-TAAATGTTTGTAAATTATCTGTTAGATTAATGTAACACGTCTATACTCCTGCAGGTAACCAATCGGTTACAGTTAATTAACATTCTCTCACAGGAGTTTCAACATGTCTGACATGACTTTAGTTCCCACTGGCGGTTTCGGCGGTGAAGCTGGCGCGGCTGCACTTGGTGGTGGTATCGGCGGTCTTATCGGTTCCTGGTTCGGTAATGGCTGGGGTGGTGCCGGTGGTTGGGGTGGTCGTGGTA---TTGGTGCTGCTGAAGGTGTTGTTGTTCAGAACTCTCTGGATACTAACGCTATTCTTCAGGCTATTAATGCGGCGTCACTGGCTAACATTCAGGGTCAGAATGGTACTAACCTGACTGTTGAACGCTCAGCAGCTTCTACCTATAACGGTCTGACCCAACAAAACACACAAAACCTGCTGGCAAACGTTCAAGGTTTTGCAGGTCTGAACACTCAGATTCAGCAGGGTACTAACACGGTGACCAATGCGATCTGTGCGTCTGAAACTGCTGCACTGACTCGTTCTTTCCAGGCACAGTTAGCGGCTGAGAAGTGTTGCTGTGAAACCAACCTGAATATCGAACGTCAGGCAGAAGCAACTCGTGCACTGATCCGTGATCAGTTCGCACAGTCTCAGGCTGTTCTGATTTGTGACCTGAAATCTCAGATTCAAACCCGTGACTTCCAGTTGTCTCAATTGTCACAAACGTCTCAGTTGGCGTGCAAAATTAACCAGGTCGATCAGCTTATTAACTTCAAGCTGCCTACTCCGCAAACTCCACCGACTGGCTGCTGCTAATTGGTCAACTAAGCGCC------TCTGTACGGGGCGCTTTAACAGGAGATAAGAGTATGCATTACAAACCGTATTACGTTATCAAAAAAGACGATGATGACGATGAAGAGGAAGATATAGAAATTCATCACCATCATCATTATCACCACGGGCATCACCCGGACACGATGGGAGTATTTCATCATGATAGCTATGC---------TGGCGAACATGGTTCAGTTATGGCCCATGTTAAAGCACGTATGGATAACCCTCCTTCGACTTGGGCGTCGTACCACGATAAGCCCGGCGGGATGATGTCCATTGTTGAAATGGAATATCGCGAACTGATGGAAGAAAAAACCGAAGGTTCGACGTCTGGTATTAAAAAAGAGCTAACGGATCTGGCTGCAGCCTGTATCCATGCACTTAAAAAGATGTAACTAACAGGAAACCGACATGCAGAATATTAACGCAGGTATGGGTGTCACCCAGTTTAACGGTATGAAACCGCGAAGCACTATTAACATTGGTGGTGTGGAGTGGTCATTACGTCGGGATGCCACTGACTCAACAACAATGTTTCCTCACCCGAAGGTAAGCTGGCTTAACGCTGGTTGTGAACCGATGGGTGATGGTCGTTTTCATTACTGTTGGATTTTGGGTGTAATTCCCCCGACACCGGGGACAATCGAACGACCTGTTAATGTGATGTATGTTGGTTTCCATCAATTTAAAATTAATATCGCACCTAATTCAATTAGTCAGGCTGATTTAGACAGGATGCATGTTTATGTCAGCGATACTTCTCATTTTGCTGGTGAATTTGTCAGTAAGTTTTTAGGTACAGAACCTGAACCTGTGGAAACTCGTGAAAATATCAGCCCGTGGCCCCCGATGAATG---------------ATCCTCGTGAGCAACCAAAAGTAGCCAAAAATAAGGTAAACGAAGATGACGAAGAATGAAGGGGTAGACAAAGTAGTCGAAAGTCTGGGGTTACGCGCACACGTAATCGTAGACGAAGGTCACAGTCAAGAAGCGATCATGAAGTCGGCATTTAACGATTTTAAAGCGTTGGGTTCAATGAGTGGGATCATGGCAGTGATGACTACCGGGAAATTGAGCCAGCAACAGTTAGATCTGGCGCAACGTATCGCTGTGAAAGTAATTGCAGTTTTAGGTCTTAAAGAGTCAGAAAAAGCGTAAAAAGGG-GGTTACTATGTGTTGTAGAACATCGTGTTGTCTGGGAAGTCCTGCTACGCAATTTGGTCTTCTTCAGTCACAGATTGCACATACTCAGGCCGTTTTCAGAGGGTTTACCAGTCCGTTCATAGTACCATTACAGTTTTCCGCGTTCACGTTTAGACCTTTTGTATTTTACTGATTGACTTTGCCCCGGAACTGTCCGGGGCTTTTTTCAACGTCTGAAAGATGAAAGAACAGCGAGACTAACAGAACCTAAACCGAATATGACGGCGTATGTTAGCTGATGTTGAAGTTTCACAAAACCGTAATAATCACTTTGTAATTCCACGATGTCAAAAGCAATTGAAAAACTGGTTACCAGCAACATGATTGAAAGAACACGAATCAGAGCAACTGCTAACCCTATCACCCCTTGTTCTTTTTTCTCAGTTGTAATAACGACAACAATCATTAACAGAAGTGAAAAAGCAATGTACATATATTCCATAATGATTAGTCCCGATAAACTTCAGCACACCCGTAAATTTTACCAGGGTTGTAAG---------------------CCTGACACTGTTCGAACGTCATGATACATTCTGTCACAGGTTCAATAGCCACACCATGCAGAACAAGCACTAGTACATAACCAATTAACATTTTCTTAGAGTCTCCCGCCAGTTCAGCCCGTGTAGGTTTA----------CTTTACATACAAGAATAAACGGAATATCAGGATCATACCACGAGCTACCGCTAATGTATGGGTCGTGTTCCCACGCGTAAACTTCACCATCAGCATCAGTAGTAATAACTGTATAGTT-TTCTGGTATAGTTACTGACAATCCAAAATACATTA---CAGTTTTATAAAGATTCATTTTAACCAGTGTCATTTTACAATCTGGTGCTTCTTCGTGGATATCCCACGATTTACCACAATGCGAACAATGATATTCATCATTACAGCGAATAGCGTTTACATGATTCATGATTATTCTCCTGTTAT--------------------------------------------------------------------------------------------------------------------------------------------------------------------------------------------TCAGTTGAC----------------------------------------------------------------------------------------------------------------------------------------------------------------------------------------------------------------------------------------------------------------------------------TAAGTAATAAATGTTA-----TCACG----------------------------------GGCCAATTCATCAGCGTCTTC-------------------------------------------CTGACATTCGATT---------------------------------AAGGTGTTATCGTTACGCC---------------------------------------ATTCTTTAGCACATTCACGC-----------------------------------------------------------------------------GCTTGTTTACGACGTTT---------------------TTTCTTACTGTTACGAAGGTCTAAAAATATTTTTAATT--CTTTATCATAAGCTCTTACCATACGTTTCATTGTACTT------------TTCATAATTCAAA-ACCCCTTACTTTTAGC-AATTTGTTGTGCACGTTTTTTAGTGTGACCA-GCAGCAATTAAGCGTTTAATTTCGGCTTTACGGCGTACAAAGTGATCACTGCGTGAATTTTCAACCCACGACTGACTAATGTTTCTTGGATTCATAATTCTATAGCCTTTGTCAGATATGAATGTTTCAGAACTTCACAAATTGTGTCATAATATTCAAATGTAACAGCAATAGTGTCAGCCGTTCGCTGATAGAAAAGAAAACCCTGATCATCCAATTGTTCAAGTATTTCAATTTCTTCACTTGAACAATTACCGGAAATTATTTTCCCACCATTCAATACACAGTGAAGAATGAAAGGTAATAAACGTAACTCATGTTTGGTTAACTCGCGTTTAGTTTTAAACTGATATAATTGTTTCAGTTCATCGGTAACCATTCCACGGTGTTCTGGTTTTACTGGTATTAACATGTTCATCACTC---CTTTCATTTATAATAAAGTTCTTTTTCAAGCCTGATGATTTGTTCTTTCAACCACGAAAGTTCTAAAAGAGTTTGTTTACCCCACGCCATCACTTCGGCATACCGTTTACACTCATAACTGTGTTTTTTACGCTCGTAACAAGTAAGATGTCGCTGATGGCATGTGCTATTTAAAAGGTGAAACCTTATATTTACACTAACGCTGTTTTCAATTAAATCATCATTTATGCAATCGTTTACATTGCGCCAGTCTTGTCGCGTTTTTTAGTGTGACCAGCAGCAATTAAGCGTTTTTCTACTTGGTCATTATAAGTTTTTAAAAGTTCGTCGCGCATTACTCGACATGTTTCACACGGGCATTTCATAACAGGTTCAGTACAAGCATTAGGATCTAATGACGCAATACCAAAACCACTACCGTTGCCGTACATACTCACTACTCCT-GTTCAGTTGATGGTGAAAGCATAACTGCGTATCTGTAATCAGTCAAGAATTATTTTAACACCGTGCAAAAAAACCATCACTGATATAACATACGTTAAGAACCGTAAACCGTATGGAGCCTGTAGAACATGGCTGACCAACAATTCGAACAACTAGCCGTTGCCGGGTACAGTCGAACAGGCAACCAGGTAAACGACGATTTTCTTCCTAAACTGAATGGTAAACAAGGCCGTCGTATTCTTCGTCAGATGGCTGAGAACGACGAAACGATCGGTGGTGTACTGTTTGCTATGAGTAGCGTTTATCGTTCTGTACAGTGGATTTTTGACCCGTCTGACAAAGATGATCCAGAAGCTATCCGTTATTCAGAATGGTTACAGGATGCTATTGAAAATAAAATGGGTGATCCGCGTGGTGCACTCCCGGATGATACCTGGTCCGCGTTCGTTCAGACATGGACAGACGTTGATGTATTCGGCTGGGGTTGGTATGACATCTGGGTCAAAGATCTTGATGACGGTACAGTGGGTATTGCCCGTCTGGTTCCTGTAGCACCTGAAACGCTTGCTGGCTGGGATATTGAAGAACCGACAGGTTATGTTCGTGGTATTTATCAATGTTCACCTAATCAGGGTACAACGACGTTAATCACACGTGACCGTTCGCTTCATTTGATTTCAAGTCCGAATAAAGGTAACCCGGAAGGTTTATCACTGCTGCGCACAGCTTATCGCCCGTGGTACTACAAAAAAGTGAATATGGAAATCGAATCCATACTTGCCGAACGTGGTACAGGGTTCCCGGTAATTACTGTCAACGCAGATATTAAGAAAGCGGCTAATGATCCTAATGTTCCTGAACAACAGCGTCAGGCAGCACAGGCGATGATTGATGACTATGAAAACATCGTCGCTAATATCAAACGCAATGAACAATCAGGACTGGTGATTTATTCTAAACCGTATATCACGGGTTATGATAACGAAACAGGTGTTACTACGTACGGTGGTGAACAACAGGTGAAACTGGAATTCGTTACACCTAACCAGACCAGTTCTGTGGATATTGACCGGACGATTAAACGCCTGGATACCAGTATTGCCCGTGCGTTACTGGCTGATTTTTTATTTTTTGGCAGTTCGGGTAATACAAGTAATGGTGCTAACCTGGGTAATCGTACTGAACTGTGGATCCGCGCAATGCAATCACGTATTGACAGCATTGTAGAATGTGTTAATCGTCAGTTGATACCGCAGTTATGGTCATTAAACGCATTTCCTGATGAATACCGCCCGTCGATTCGCGCCGGGTCGATCAGTAAAGACAGTATCGAGACGTTGACCACTGCACTTGCACGACTTGCACAAGCTGGTGCGCCTGTATTCCCGGATCCAGACCTTCAGGAATACGTGTATAAAGAGGCTGGTCTACCTATTACGGGGATTGATAAAGCCGGGGACGGATTACCGTCTATTGACGACTGAATG-------------------------------------------------------------------------------------------------------------------------------------------------------------------------------------------------------------------------------------------------------------------------------------------------------------------------AAAAAGGGACCGTTACTGGTCCCTTAA-TTTTACTTA---------GTTTC---AGGCTGCACGATTGACAGTAACTTACTCGCTTCATCAACCGCAGTCTGAATACGAGTCTGTAACGGATAACTGTTGTTGATCGCACGTTCCAGCGTTTTATCAAGCAGTTGCAGTTTGACTTCATCATCGCCAGTGAACGCGTACATGTCAGCGACAACTTCCTTAAACTGTGATGCTTGCTCAACAATAGTCGTGGTTACAATGTATTTCCAGACTTTGTTAAGTAGTTTAAATTTCACTTCGTTGTCAGCAACTGCATCAACCAGAATTTCAGCAGCAGTCTTGTCATATTTAACAAGCTCAAGAATTTCAAAACGCATTTAAGTCTTCTCCTGTCAGTTAACATACTTCGCGATCAGTTTATCACAATCCTCGCGACAGGTAGCATACTTAAACAGGTCACTGGCTGCTTCTGCGCGGTAGTCAGTATCAATGGTGTAATGTTCATTAACATAATTATAGGCTGCAAGGTAATTGCTGAACATCCCCGTGGTTACCACTTTCGGTTGTTCCCTTACGACCTTACCGTTAAACAGATGTGCGATTAGCAGAATCAGACCACCGATCACAGGACTTGTGAGAAATGCGATAAAGAACCATACACCAGGGTTACGACCTGTTTGTTTGGCAACACCCGCGACAACCAGAGAGAAAAGAATCCATAAAATAGCGAATAACATGATTGTGTCCTCCTTTGTTTTGATGTTTGTAGGTTACACATCCTTGTGCAATCCGTCAAGAATTATTTTAGATTATCATAGACAGGCGGTAAACCCATTGCGGCCTGTACAGACCGTTTTTCGTATTCCTCCCGAAGTTTCTGAAGCTGTTCAATACCGATGTCACAACCACGCATTATATCAGCGCACAGGTCGTTGTAGGTCGCTTCAGATTGTTTGCTGTGTGGGTAATCAACACAGGATGGATCTGCAATAATGACTTTCGGCAGATACGCGACAGTATCGCCCATTGCGTTTTTAAATATCG--------------------------------------------------------------------------------------------------------------------------------------------------------------------------------------------------------------------------------------------------------------------------------------------------------------------------------------------------------------------------------------------------------------------------------------------------------------------------------------------------TCATAAGTACGATCCCACAATTGCAGCACAGTTGACGATCGCTAAACGCGTTGCTTTTTCACGGTCTTCTCCGTGGCTAACTGGTTGCTTATAACTAACGCCAGTATCAGGGTTATTAACCGTCACTTCGTTGTCACGAACATCCAGATCCATGTACATGTTAACCATCAGACTGAAAGCATCCTCATTACGTGTAAGAGGGTTCCACAGGCGACCATTACCTATATCAATACCTTCGTTTATGTAACGTTCGTCGTACGCGATGTAATATTTACCCTGGATTTCAGCAGCCCGTGCTGCGTTGACTAATAAATCACGATTGTTCATCATACCCGTCCTGTTGATCCAAACCCGCCATTACGCTGACTATCAACATCTGGTAATTCTTCCACTTCAACCAGGTTAACAGGTTCGACACGTTCAACCATAAGCTGACAAACGCGTTCACCGTCTGCGATGGTCTGTAATTTCTGCCCGTGGTTAGTCAGCGTAACGTAGTATTCTTCTTTGTAATCACGATCACCGATACCCACACAGTTGATCAGTGACAAACCGTGTTTAAGACTCATGCCGGAACGTGGATAGAATTTAATGCAATATCCGCTATCAACTGACATTTTCAAACCAGTGGGGATCATAGCGCGGTCGCCGGGCCATAATGCGATTGTTCCTGCAACAACCGGACGTTCCACTTTAGCGCCTGATTCTGTGAATATAGTTACCGATTCTTCCCACAGGCAAGCACGAACGTCTAACCCGGCGCTGTCCGGTGTTGCACGTGTCGGAAGTTCAGCGCGGGGTGTTAGTTTTTTGATATACAGGTTAGTCATTGTTTG----------------------------------------------------------------------------------------------------------------------------------------------------------------ATTCCTCAGTGTGTTTCGTTCGTGACAAATGTTAGTGTTACTGCTTGCAATGTGTCAAGAATTATTTTAAACT-TCTGTCAACGTTAACC---AATGAGGAATAAATGATG---------------------------------------------------CGTAACT------------------------------------TTAACTGGAGTGAAGCACCTAACTGGGCTACATGTGTTGTTAAACCGAAAATTAAAGAACTCAGTGATGATTATCACTGGTCAGAAGAACCCTGTGCATCTGCACGCGTGATGAGAATTGAAACAGGTATT-------GGATTTACAATGAACTGTGAAAATTTCTGG-------------------------------------------GAAATCGTTGA------AAAACGCCCTGTAGGTTCACCA--------CGGGATGTAACGGTTA-------------CTCGTGTT---------------------------------AACGACGACCAGTTAGTCAAATATGGTTA------------------------------------TACTATTCATACCAATGATAAAA-TA---------------GCAAAATATGAACAACCATC--AACAGTAACCCGTGCGTCTAGACCAACACCACCGTCAAATTGTCGGTGTACATTCACCCCTGTTCAACAACCATCAACAGCGTCTGACTTGCTGAAACAGGCTGAACAGCTACTGACAGAACGTGG-------TAAGCAGTACGACACGTCTGGTCAGGAACGTTCGTCAGCTAAAATCGTTGCTGCGTTTAACGCAATTACCGGGCGCGACTTAACACCGGGTGAAGGGTGGTTGTTTCTGATGTTGTTAAAAGCGGTTCGTTTCTATTCCAATACTGAAACACCACATCGTG----ACAGTCTGGAAGACCTGATCAGCTATGCTGCATTACATGCAGAGGAATATCTTAA---------CGATGAACGGTGAACAAGCATTCGACCTTCTGGTTAAATACGACATTATTGTTATTCACTGTGACCGTGAACAAATCGTTTTCACAGACGATCTTCGTTATGAAGAAC------CTTATGACGGTGATAAACGGTCTGCCACGATTCGGTTAATCGAACGTGTGGCACGTGACAGAGGGGAACTATTAT------AATGGTTCAAACTATTTCTGAATTACTACCCACCGTTTATGGCAACGTGACAGAACTTGCCAGGCGGATTGGGTGTAACAAAGCGACAGTTTATAAATATATGGATGACACCAACGGTGAATTTCACGCAGTGGTGAATGGTAAGTTGATGGTCAGACCCGGTTTTAAAGGACGTTATAATCGTGACAAAAGATGAAAAATTATTACGTGAACTTGAAATAGACTACGAACGAGCACAAAAAGCGTTACAGTTTCTGGAAGAACAGATCCGCGAAGTTAAGAATCGCATTCAGGGAACTGAAAAACGTAATCTTCCACGCCCGT---AACACGTGATATAATCGGCCTCAG-TGTGTTAACTGAGGC-TTTTTATGGCTACTAAAGACCCATACCCGGATATTTCAGACAAGTATGACGCTCGCATTCGCGAAGCACTTGACGTTGTGTGGGAAAACGTGCGTCGTAGTGAGTCGTTAGCCAACCTGGAATACATCATTGAAACTCAGGGTATTGCCGGATTACTCCCCATTCTTGAAACACTCCCTGATGAACTTAGTGCACAGTTGCGCCCGGTTATTGAAGATGCGATCGCCGAATCAGGTCGTGTAGTCGTTCAGGTTTTACCGAAAGCGGCTGTAACAGGTCCGGTTGTGTTTAGTCTGGTCACCCCACAGGTCAGCACATATATCAACAACTATGTCGGACAACTGATCCGTGAAGTCAGTGACGAAACAGTCAAAGCTGTTCAGATTGCTGTTAACCAGGGTGTGGTAACCGGACGAAATCCGCGTCAGATAGCCCGTGATTTTCGATCGTCAATAGGGTTAACCACACGGCAGGAAATGACGGTTCAACGTCTGCGATCAGCACTGGAAAAAGGTGAAGCAGGTTATGTGAACAGTCTGACCACTGTTACAGACAGTGGGAAGAACGCTGTAAGTGCCGGGAAACTATCACAGGCGAAGATTGACCAGATAATCGAACAGACACGCTTGCGTTACGTAAAACAGCGTACAGAGACAATAGCGCGTACTGAATCACTTCGTGCTGTATCAGTTGGTCAGGATCAGGCAATACGTCAGGGACAGATTACCGGGGCTATTAGTAATGAATTGCTGAAGCGCTGGTTATACAGAAAGGATGGTCGGACACGTGATGCGCATATTTCCACGGGTGAAACGAATGGCTGGATACCAATGAACAGACCGTTTTCAACGCCGTTAGGACCACTTATGTTTCCTCGTGATCCTAACGGTAGTGCAGCGAATGTGATTAATTGCCGTTGCCGGGTACAGTACAGTTTGCCGGAAGATATAGGTTCGTTGGGTTAATCAGGTTCACGCCAGTCAAGAGGTCGCACATCACATAACAG---------------ACGAACATTATCTTCAAATTTTATGTTTATCCTGTGATGTGCAGTATCATTTTCATAAACAGAAGGCCATATTTCATAACCCTGAACAGTTCGTGCCACCCACTTGTTAATGCTTGCCAGATGGATCAACACTTCACAACCAACTGGAGGGAGGTTTTTACCATCCCAAATCTGTTTCATTCCCATTATTTGCGCAACTCCTGTTTAACTGCATTTTCAATATCATCTAATGCTTTAATCTCGTGATCCCAGTACAAACGGTCAT--CGGTTCCTTCTACTATATCTGGTGGGTTTGCGTGTTCACGAGCGATTTTCAA-AGCATCACGCCAGTTTTCAATATGAGTACTGATCATATCAGCGAGATTTGAATGACCTTTGTAATCTACGTTTTTCATTATTTTCAGAATCCTTAATTTCTTGTAAAAGTTTGAAACCGTAATCGCCCATTTTTCGATCAAACCAC--------GGTTTCTGTGTTTTAGCATAGGTATATGCTTTTTTGCCGTATACGTAGTGTGCGCCATAACTACCGAACTGACATTTCGGACAACCAACACCCGTGTTAAA----------AATCCATTCA---------------CAGGAGGCGCACACTCTTAGTTTAGCTGTCATAGTGGTTACTCCTGTTTCTCCCCGCAGAACGGACAATAAGACATTTTGATGTTGGTTTCCAGGCGTGTGAAGTTCTTCGCCAATTCACCGTTTTTCTTTTTAGCACGGTATGCAAGACGATATTTCAACATAACGTGAATTTTACCAGACGTCAGACCGAAACACTGATTATCCCAGCCAACTTTATCAAACAGGTTAGTGCTGACTTCCGAACCTACTGGTACTTTTTCCATCAGACGTTTTTGAAGTTCGTCACCAACTTTTTTCATACAGTCACACATTACGCGCACCTCGATAGTCGTCTTAATTTAACGATCAACCTTGTGACTTTACTCCAGTCAGATTCAGTAAAGTCGTCCACATCTTTAGC---------CCATAACTCATTAACATGTCGTGGGTTATATGGTTCTTTCTTAACTGGC------TATTTCCGTTTCTTTTTAC------CCATAGGTTATAACCCAA------------------------------GTAAAAGTTTAAGCGCA---------------------------------------------------------------------------------CATTTACGAGCATCGTT--GACCATTTTTAATAATTCTTGTG----------------------------------------------------------------------------------------------------------------------------------------TATCAATGGTGCGATCA------------------------GCGTGTTTAATCAGTTCATTCATACTATTA----------------------------------------------------------------------------------------------------------------------------------ACCTCTTACTATTCCTACGACCACAGGTGCTGCGAAAATCATGAAAGCCAGTATGTAGTAAATCATCGCATGTCTCC-----------------------------------------------------------------------------TTTTTCTTC-CTGTTAACCACAGGGTAGTTGTG-----------------------------------------------------------TCGG-----------------------------------------------------------------------------TGTAATTTGTCAAGAATTATTTTAAAGATACA-----GCTAATACAGAACGT------GTACTAACTGCACATATTTCTACATAGGTTTCATGATTTTGAGTTGCAGCTAATACAGAACGTGTATTAGTAGAT----CATAGATTCATAGATTTCGTCATGTTTATTTTTTAACCAACCTCTCTCTATCTTATTCTTTTTATTATCTTTTTATAATAAAAAGATAATAAACATAATAAACATAGATAAATAGAAGAGTAGTATAAGTAGTATAAGTTGCTGCAAGTAGGAGAGGTTTAAAAGGTATAGGGAGTCGCATACTTCCCATGAATCTATACGTAAAATAATTCTTGACGGATTACACCGACACAAATACCCTGTGGTTAAGAAAACAAGAAGGGTTGAATGTATGAATCCGAACATCAGAGTTGCTACAGACGAATTCATTCGTCGCGCCCGTAAAGTTCACGGTGATCGTTACGACTACTCATTCAGCATTGTTGAAGATAGTTCCAGCACAGTGGTTATTATTGACTGTGAAACTAACACAGTGTTTTTCCAGGTTGTCGCTGAACATCTGGACGGTGTTGAACCAGTAACGACTGCTGTTGAACCAGTAACGACTGCTGTTGAATCGATCAAGAATCTTTCTGAGACATTCGGTAACGTTGCAAACAGCGTGTATCACCAGTGCAATTATTCATCTGAAATGTTAGAATTTAGTCATGTTGAAACAATACGAGGACAATCCCCGTGATTAACGTAAAAGTTAATAAGGTTGACAACTCACTACGTATGGTATTCGGTTGGGGTAGTATCTGTAAAAAACGTAATCAGGAGACAGGTCAGTTAGAAATTTACACAGACACGGACAACGAGCAATTTCCCGAGGATGTCACTCTGAAAGCATGGCTGGACTTTATGAATTCTGACCAGCGCATCATGGACAATATGCACAATGAACAACCTGTTGGGAAAGTTGTGTTTGCGTTCCCGATGACTGAAGACATTGCGGCAAGTTTTGGGCTGGTTGATAAACTGGATCAGACAGGCGTCATTGTTGGTACGTTGATAACTGATGACGAAGTTTTGAAAAAGTTTCAGACTGGTGAATATACGGGATATAGTATCGGTGGAACTGCATATTATGAGGATGTGGAATAATGCGTACAGATGGTACTAATCATTTACGCCGCGCTAAATCGATGAAGATCGGTTTTCTGTCCGGCGTGACAAAACCTGCTCACGAGGGAGCAAATGCTCTTGTTCTTAAATCACATTCAGAACCGCCTGCCGTTGCTCTTTTAAAGTCAACATTCAGTGCAGCACTGGCTGAAAAAGAACTTGAACAGAAAGTTCGCGATTTCCTCTCTAATTCGTGGATGTTGAACGATGCGCTTTATGAAGCAGCAGAGGATATTGCAAAAGATGATTCTATTACCGATAAACAAGCAGCATTGCGTGACGCGGTAATAGAATATATTATAACGTTGCAACAGGCCGCTGGTATTTCGATGAATAAAGCGAAAGGTGGTAAAACTGAAGACGGTGAAGTTTTCCCGGCATCTGATTATGCATATGTACCAGATCCAGAAAAACCTTCAACCTGGAAACTTCGTTTAACAGCTACCCCTGGCGGTGAACCTGATGCGCGTATTGTAGGCGCTGCACTTGCTGCATTAGGTCCGGGTTATCGCGGTAACAAAGTTGAAATCCCTGACGCCGATTTAGCAGGTGTGAAAAACAAAGTCCGATCCGCGTGGAAAAAATTACACCCGGACCAGGAAGTACCTCAAGTTTTAAAAACGGCAGAGGAAATCGAAATGTCC------GAACTGGAAAAATACAAAGCCCTGGCTGAGATGAACGACGTCCATAAGGCGTATCATAATTCTCTGCCTGAATCTGATCAGGAAGCATTCCGTAAAATGGATGCGACTGCTCGCGATGCCCTCGTGACGATGGCTAAACAGGCTGATGAATCGTTTACCACGATTGCGGGTCAGGTTGTTCAGAAATCTGTAGCTGGTCCGATGTATGACGTTCTGAAATCTCAGGACGAACAACTTCGCAAAGCACAGACTGAAGCGGCACTAGCGAAAGCTAAAGAAACCGTGAACGCTGATTTCGCACATATTCCGGGTGAAATGGTACAGAAAACCCAGATGGTCATGACTCTTGAGCGTTTACCGGAAGCGGATCGTAACTTCCTGGTTGAAAAACTCAAACAGGCCGATGAACTCTGGAAAGCACGTAAAGAGCCAGCAGCGCCGAATGGCAGTGGTAAAGGTTCCAGTGCACTGGAAGACATGATCAACGAATGGCTGAAAGCAAATCCGGGTAAAACACGCACCCAGGCTATGCAGGCCGTTTCTGCAACTAAAAAAGGTCAGGAAGCAATCGAAGCGATGCGAGGTGACGAATAATGGCTAAGAACAGCAAAATCTACTGGAACTATGAGCGCCCGACCCGTGCCGTTGCATCCGTGGCTATTTCGGCAGGTGTTGGTCTTGTTCTGGATACCAGTTTAGGTGACACTAACCAATGTGTACCTAAATACAAACTCCCAACGGCTGGCGGTCGTATTGACGGTGTGGCTGTTGATGATGTCGCAGCAGGTGTATTCTTTGATCTGGTGAATGAAAAAGAAAAATTCGTACCAGTAAAAGCCGCTGCAACGTTCGCCACAGGTGTTGAGCTTGCTGTTGGTGCTGACGGACGATTCCAGACCGCTACTGCTGAACAACTGGTTGTGGCTATTTCTCAAACTGGTGCCACTGCTGAAAACCAGGTAGTTACCGCATTACTTATTGCACCGTATTCTAAAGGAGCATAACCGATGAGTTACAAACAGAATTTTCGCGACGTTGGCGCACCAGATACATTCCTGTCTAACTTTTCTGTAAGTTACTGGCAGGATACATCACTGTTTGTTGGTACTCGTTATTTCCCGGTAGTTCCTGTTAATCAGGCTGCTGGTAAGTTTCTGACTTACCCGAAAGGTTATTTCGGTCGTCCGGTTAACTCCAAACGTGCCGAAGATGGTGTTGCTAACACTATTGGTTACAAAACCAAAAACCAGGGTTACACCGTTGATGACGATGCGATCCGTATCTTCATTTCTGACAAAAAACGTGCAAACGTTCAGAACGGTCAGCAACTGGATATGGAAGCGTCTGCAGTAACCACAGATGCGTTACTGATCAATAAAGAAGTGGATTTTGCTGAAAAATTCCTGACCGCTGGTAAATGGGGTCTTGATTTCCAGGGTAAAGACACGTCTCCGTCCACGGGTCAATTCCTGAAATGGTCTAATGCGAATGCCGATCCGATTGGTGATATCCTGTCACGTCGTGTTGCGTTCTCTCTGGCATCCGGTGGTCGCCGCTGGAATAAAGCACTGATGACGCTGGACGTGTATGACGCACTGACCCGTAGCCCGGCTGTTATTGACCGCATTAACGGTGGTTCTACCACTCAGAATCCGGGGATCGTGACTAAACAGGCACTGGCTGCACTGCTGGAAGTTGACGAACTGGAAATCATGCAGTCCGTGGTTAACATGGCTGCTGATGGCGTTGAAGACGGTGACGGCAATCCGCTGTCAGACTTCCAGTTTGCTAAAACTGGTGTGCTGATGCTCAACTATGTCGAACCGACTGTTGGTAATATGAAACCTGTTGCGGCTGCGGGCTTCGTGTGGAACGAGTTCATCGGTCTGGGTGTTAACAACGGTCCGTCTATCCGCACCTATCCGGGTGTTGAAGGTCGTCGTGGTAATTTCGTTGAAGCGGAATTTGCCATTGATGTTCAGATGGTTGCACCTGACCTGGGCGTTCTGTTCTACGACGCGGTTTAATAACAACTGTGGTATTATTAAGGGGTGGCTTATGCTGCCCCTTTTTTTCATGAGGTTAAAATCATGCGTAATTCATATGATCCGTCACTGAAATATGTTTTCACCCGTCCGATGCTGTGGAATGGTAAACAGATGTCCGCTGGCGATAAAGTATCAACATCAAAAGCTATCCCGGCTGTTTTAAATGCCCTTGTGCGTATGCGCCACATTGAAC------------CAGCTACTGCGACCGTTGAAGAACCAGTGACTG------------------TAGCAACCGAAGAATCGGTATCAACCACAGCTGCTGAAATCCGACGTGACGCGCCAAAAACCTATAACGTTTATGTTATGGGTATGCCGATGAATTCAGAATCATTCAGCAGTAAAAGTGCCGCTGCTGAATGGTGTGAATCTCAAGGCTTGACATATAACTATTCTTGACCTATTGTTAGTTGTAGATAGTTTTCGTGGCGACTTTGCGGACTTTTTAGAAACTGACCACAAAGATAAATGCAAACGAAGAACGTTTTCTGATGGCGGCGTAATAGCCTGTAAGTCAGCAAGGTCTTCCGATTCCTTGTAAATAAATTCGGCGCACTGGCCCGGTGTGATTAATAATGGGCACCCACGAATGAGAGTATTGTGATTGATCGTCGTTCTTGCGCGCAAAGTCTGCTCGAAGACAGTATTCTCATTCGTGGGTAACAACGGGCGTGTCGCCTTAGTAAATCCCTCAAGGGTGCAGCGAATAATCCGGTAATGTCGTTGCCGTAAGCCGCACGAAACGTGGCACACAACAGGTAAGAGCATTTGGTCAATGCGAAGTTATTCGCGCAGACGTAAGG--CCTAATTGTCGGCAGTGCTCTTATCGTTGTGGTGAATTGCAGTTCTCAGAAACAACCAGAAGATAAGCGTCTGGCACCACAACACAAACACTCGCTGATAAGGAGGTGATCCTTATCTTGCTGGCGGGAAAGCCGCAAATCGTGGGTAAAGCATGTTGTGAAACATCCTGAACTGCGTGTCGTTTTACATAACTGGTTATTCACGTGTCACGCATAGGGGTATGTTGGGACGTCAGGTGTGGATGACCAGTTATGTAAAACCCTCATTATCACCCAGAGCCATTTGCCGTCTGTTTAAGACGGC-TTTTTTCGTGC----------------------TAATATAACGAAAACATTTCTCACAGGTGATCACATGGCTATTACAGTTGAAGGTATTCGTTATTTGATCAGTGTCCCTGATGTTACTGATGAACAAATTCAGTGGTACATTGACAACGGTTATACAAATCCTCTCAGTATTTGCGTTGCTCTCTGTGATTATATGGCGTCTATCGCCAGCAACGATACTGATATTAAAGTAGGTCCGATCTCACTCAGCAGTAGTCAGTCAGCAGACGCCTGGAATAAACTTAAAAAAGATTTTATTTTACGTATTAATACTGGCGCTGATTCAGGTGGTGGTTTGTTAGGTAGTTTTATGGGTGTTGGTGGAGCTACATTAACTGGCGCTGGTATGCAACCTGCTATTCAACGTGGTCAGTTCGACAACCCACCTGTAACACTTGAAAGCGGTGGTCGTGCACTTAACGAGGGTGAACGGTGATGGCAGACAAACGTCAAAGTGTCCTGAAAGGTGTTACTCGTGCACTTGCTGAAGTAGGTGAGGATTTGACGGTAAAACGTGTGACAACAGTTCCCAACCCGTCTAATCCTACATTACCGGGTACAACCGTTACTGAATCACACACCTGTCGTGGTTATATTTACCCATTAGAAAAATGGGATCCGACTACTATGACCAGGATAACTACGACGATGGTAATTATGGATAGTCAGAGTTTTGAACCACGATTCGTTCCCGATCGGGGGGATGTTGTGGTTGATGAACGTGGTAAAGAATATCGCCTTCTTGATCGTCAAAACCCACGATTGTTAGGTGATGATATGGCGTTTATTCACCCTGTTGGAGCTGCCTGATATGGCTAAGGCTAACGTTAACGATATAAACCGGATAACAGGTGTCTTTAAAGACATTAAAGCTGACTTGCGAGATTTTACCGATCGTGAAGTCATCCGGTATGTCCTGACGTTACGTAATATTCTTGTCAGTGAACCACCTGACGGTACACCTGTGGATACAGGCTGGGCAAGTAACAACTGGTGGTTCGATCAGGGGCAACCCGCTAATAGTCCTGATACACCAACAGGTAATGTTGAAGCCAGTAAAGCACGTATCGAACAGGATACGGTCACTATCAGCAGTATTAAAGTTAATGGTCAGGAACTGCATATTACTAACAACGTTCCTTACATTGGGGTTCTCAATGGTGGTAGCAGTACACAGACACCTTCCGGGTTTGTCGAACGTGCTATATTAAAAGCCGGAATAATGGTGAGGTTTAATCAGTGATGACACTCTCAGATGTTTCAGGAATTGTTTATAATCGCGTTCTGGCGAATCTTCCCGTGGAAATTACACCTGACCGATTTACAATCGCTTCTGGTCAACTCCCTGATGACACTACAGAAAAACCAGGTTTGATTCTGACACACAATCCCGGCCCGCGGACAATAACCACGCTGGGTGGGGAAGGTGTTTGTCGTCGTCGTTTAAGAACAGGAAACGTTTTTTTACAGGTACGCACACCTGCTCAGTATGGTATGGACACTTTGAGTATTGATATTGCGGATCGGCTTGCAAAATTATTTGAAGGTGTCTGGCAGGACCGCCCGTTAATTTACACGAGTGTTGATATTCGTCATCAGGGTCGTGATAACGCGTGGTTTTTAACGAACGTCGTACTTAGTTACGAATACGAAGAAAT-------------------------------------------------------------------------------------------------------------------------------------------------------------------------------------------------------------------------------------------------------------------------------------------------------------------------------------------------------------------------------------------------------------------------------------------------------------------------------------------------------------------------------------------------------------------------------------------------------------------------------------------------------------------------------------------------------------------------------------------------------------------------------------------------------------------------------------------------------------------------------------------------------------------------------------------------------------------------ATATTAAACTACGAATGATTGCAATCAAACGAGGCTTAGAACAATGGCTGAATCAATTTTTAAATGTTCGCAAACACCTGCGGCTGACGTAAACGCAACACGACTCAGTGTGGCAAAAGTCTGTGAACCTGTTTCTGGTACACCCTGGACGGTTCAACAACCGAATGAAATCAGTTCTTACAGTGCTGATATTACAAAGACTCAGCGTACACCGATCAGTACGGACCGATCTGCACGTAAAGGCACAGTAACTAACGTTGAAGTTGCACCGGGTTTTCAGACAGACCTGACACTTGATACGTTCCGCTACTGGGGTGACGGATTCCTTTACAGTAAATGGGTCGGTGCTGGTGCAATTGATATTGACGTTACCAGTGTTGGCGGTGACGCTTATAACGTTACTACTCTTGATGCGGCATTACCTGAAGGTTCTCTTGTTTATGCGACAGGTTTTACACTGGCTGCAAACAACGGTTTGAAAACTGTAGGCGCTGATAGTACCACTACAGCTATCAACGTGTCAGGGCTTACTGCCGAAGCGTCACCGCCTGCTGAAGCTCGTTTGTATCTCGTGGGCTATGCAGCAACGTCTGGTGATATCGCTGTTAACAGTAATGGTCAGTTGACGTCTACCACCCTGGATTTTTCCACACTGGGTTTAGTACCTGGTCAGTATATTTATATTGACGGTCTAACACAGTCGGTTACCAGTAAAATGGCCCGCGTGACTATGGTTGGTGATCATGTTCTGACTCTCGCTAACAGTGAATTCACCACTGAAGAAGGTACGGGTAAAACTGTACGTTTATTTGTTTCCAGTTTTGTTCGAAACGTTCCTGTTGACTCTGCAGAGTTCGTTAAAACTGAATACACAATGGAAGCACGTTACAACACGACACCTGTCATTTATGAATATGCGCGTGCTGTAGCTGCAAATCAGATGACGATCAACGCGCCGTTGACTGAAAAAATGACAATGGATCTGACGTTTGTCGCACAAGACTTGTCAGCACCGTCAGAAACCGCGTTACCGGGTTCCGGGTATATTGAATTCGTGGCTAACGAAGCGTACAACACCGTAACGAACCTGAACCGTGTACGACTGACCGGGATTGATGATAGTGGACTCAGTACGTTCCTGAAAGACGTTACTGTCTCCGTGAATAACAACGTGTCAGGTGAAAACGTGCTGGGCGTGATGGGTGCTGCGTTTACCAACATCGGTAACCTGGAAATCACGATGGAAACTGAAACGGTGATGACGGATGGTGCTGTATTGGCTGCGATCCGTAACAACGCGACCGTTAACTTCGAACTTGCTGGGGTAAACGGTGATGGTGCAATCGTGGTTAACATTCCTGCGATGACACTGGGCGACGGTTCTAAGAACCTGGCAACTGGCGAAAAAGTGAAAGTTACTGTCAGTGGTAATGCTCACGAAGAAGAATCGATCGGCTTTATGATTGGTTTCAGCTTGTTCCCGTACTTGCCTACAGCATGACATGGTGGATGGTAGTGATTGCCCGGT-TAACGCC-GGGCTTTTTTG----------------------------------------------------------------------------------------------------------------------------------------------------------------------------------------------------------------------------------------------------------------------------------------------------------------------------------------------------------------------------------------------------------------------------------------------------------------------------------------------------------------------------------------------------------------------------------------------------------------------------------------------------------------------------------------------------------------------------------------------TTGCGTAATTTGTACAGAACTATTATTATCTAATCGTCTAAT-ACATAAAAGGTAAAAACCATGTCA---AAGTTTGACCATCTGAAAAAAGCACTTTCCCCATTAGTGCTGAAGTCTTCTGCTGAACTGATTTTAAATGAAAATTTCAGTATCACTGTGTTGAACCTGAACACCGCTAATCAGGTATATAACGTAACAGTCGCGGACTATGTAAAACAAAACGGTGTGTTGTCTGAAAACTTCTTTGAAAAACTGTGGAATCAGGAATATACACCAGAAGGTGTTAAGTTCGTGGCTAACGTTCTTATGCTGGACTGGAAACTGATTGGTGAAGATGACAAACCGGAACCATTCAGTGTTGAAGAAGCTATTGAACTGTTAAGTGATGAACGTTTTGGTCAGGTGATCTACAGTCGTGTTATTCAGTTCGCAATTAATTCCGCATTCTTCAAGGACGAATGGGAAAAACAGATTGAAAAAAACTGATCGACTTCCTCTTGTGGAACGATAAGACAGACGGGGACGACCTGGACTGGGTTACACAAGGGGCGGCTGCACGTGGTATATCTGTTCCGGTTGTTGTACAGAAACGACCTAGATTGCGACCTGATGCTATATTTTTTTGGAATGCTTACGTGGATCTGATGGAAGCTGATTGGGTTGCTTGTGAGCGATATGCACGGGTGTATAACGTTGATGTACAATTCCTATGGAAATTATTGGTAGCGTTGCGGTCTGCACGTGTTGTCGAGATGAAGAAAAATAAACACAAGCCCGGTTAGTTCCGGGCTTTTTCATTTATGTAGTCGAGGATTGCAGGAGAGTATTTAAACCACTCTGTAGCACCGTCAAAACCTTTAAGACG---CGCGTTAAGTTAATGATAGACCTTGTGTACCTCTTGTTCCAGTTTATACGCGTCGGCGCCTTGTGGGAACGGATACGACACGAGTTTAACCACGGGGTGTGGAGTTCGTCGTTGTAGTTGTCGTAGTCGCTGTTTTAAGTCGTTTGTAATACCAACTTTAAGCAGAGTAGGACACTGTTTATCGTCAGTTAACACGTAGAGCGTTCCGTGTTCTGACGGGTTAAAACCTGTTTCAGCGCACTGGGGGCAACCTTG------------------------------------------------------------------------------------------------------------------------------------------------------------------------------------------------------------TTTCATTGAAGTGTGATTGTTCGGAGTCTGTTCAAACACACCGTGTTCTGAACAAATGATTTTCACAGGAGTACACCGATTAACATACTCCACCAACGAATAGTCGTAACGGTCCCCGTGAACTTCACGGGCGCGTGTAATAAACTCTTCTGTGGTTAAACGTTGTTGCTTAACTGCACATTGGGGACAACCTCTCC---CGCGAACATGATTATTAGGAATCTGTTCAAACACACCATGTTCAGGACAGGTGATCTTCACAGGAGTACACCAATTCACATACACCACTAGCGAGTAATCGTATTTGTGCCCATGAACTTCACGGGCACGTGTGATAAATTCTTCTGTGGTTAAACGTTTCCTACTCATCTTATTTGTCGCTTTTTAACACAGCCCAGATTAACGCACCTAACCAACCGACGAATGTCCAACCCGCAAAGATGTTAAGTAAAATAATTGCTGTTTGTTGTTTATGTTTAATGTTAATCGCGATGAGTGCTGGGATCAGATATACAGCAGCGATTAAGAAAAGAATGATGAAAGTAGCCATTTTGTAACCCTCCGTTGTTTTGTTGATTGTAGGTTACACGTCTTTGTGTAATCCGTCAAGAATTATTTTAAACGTTTGTCGCTTTTTAGACCCGTGTTAAACTGTGTACATGCTTCGTGAAAAGGTTAACCACAATGGCACAGTATCCGATTGATATAAAAATAGACACTGGTAACGCTGACAGAAATCTTAACAGTCTTAATAACCAGTTAGACCAAACAGCTAATTCTGCAAAATCTGCTGCACAAGCGGCAAACACTTTATCAAAAAGTGAACAGCAAGCTGCAAAATCTGCACAAGTAATGGCGTCAAATACTGGTAACGCTACATCATCTTTAAAGACGATGGCATCTGGCGTAAATCTTGCAACAAACGCCGTTCGTGGTTTTATGGCAATAGGTGCGGTGTCTTCTGCTATTGAGTTAGGAAAAGCGTTTATTGTTGCGGGTGATGCAGCTAATCAACTCGAAGCTCGTATTGCAAGATTGACCGGGAGTACATCATCAGCCAAACAAACATTTCAAACACTCGCGGATATTGCCTCTAAAACAGGTGGTGGTCTTGCTGATACTGAACGTTTATGGGAAACCTTATCATCATCATTAAAGGATAGCGGTGCAACAAACGATCAGATATTACGATTAACTGAAACACTTCAAAAAATAGGTCGTGTTGGTGGTTCATCTGCTGAAGAAATGTCTAACGCATTACGTCAGTTTGGTCAGTCAATTTCATCTGGTGTAGTTCGTGCAGAAGAATTTAACAGCATTGTTGAACAGATGCCA------------GAACTGGCAAGACAGATGGCTGCTGGTTTAGGTATTTCAATGGGTGAGTTACGTCAGCAAATGCTGAATGGTGAACTTACAGCGGAACAAGCATTGAACGCTATCATTCGTCAA----ACGCAAAATGTTGATGAAGAATTTAGCAAATTGCCACGGTCTTTAGATCAGGCCACAAATTCGTTATCTGTATCGTTAGCCACGTTTGTTGCAAGCATGAATGATGTGACTGGAGCATCAAATCTT------------------------------------------------------------GCTGTAGACGCTATTGATACACTTACAGGTTTCATCAATAAATTAGGCGATGATTCAACAACAACTGCTGATAAATTGTGGTCAATAGCTGGCGTAATATCTAAGTTACAACCTGGTGCTATCGGAGCATCCCTTGCCGATCTGGTCTGGTCAAATGATGATGTAAATAATGCAAAAGCGTACAATGACCAGGTTGATAGATTTGTTAAAGCATCTGCTGCTGG-ATACGAACAAGCTAAAAAAAACCGTGATGCTACAAAACCTATTTC---------------------------TATAAAAGGGACAAATGCATCA---------------------------------------GACGCGGAAGCACAAAAACAGATTAAAAACCTAAAAGAACAGATCACTTACACCCAGGCGCTTGCTGACGGTAACTATGAACTGGCAGCAAGTCAGAAACTGGGTAACAAAGCAACAAAGGAACAGATTGCAGACTACGCCGCGTTGTTGAAACAACAGGCAGAATATAAAGAAAATCAAAAAAACCAGAAGAAATCAGCGAGTGCTGAAGCATCTGCTGCTAAACGTGCACAGAAAGAACTGGAACGTAATCAGGCTGCTAACCAGAAATACCTGAAAACGCTTCAGGATAAAATCAATGCTGGTAATTATGATGTTCAGTTAGCCCGCGAACAGGTTCAGATTGCTTTAACACAGGGATCGTCTGTTGAGCAACTTACAGCAACGTATCAGAAAGAATATCAGGTACGTCAACAGTTAACGCTGGCATCACAACAGGCAGAAGCACAGTCACGACTGAATAAAGACGCGACTGATGCTGAACGTGCTGCCGTTGATGCGCATGTGGCTGCGTTGCAACGTCAACAGCAGATAGCACAGTTAAGCGCAGATGTAAAACAAGTTGACATTGATGTGAAAGCACAGTTGAACCCGTATCAATCACAAATTGATCAGGTTAATCAACAGGAAGCAACACGTCTTAGTATTACCCAAGCTGCCCGTGAACAAGATTTAATCAACGAGCAACAATACCAGGATATGAAAACGCAGATTCAACAGGCTGGTGAACAAGCCCGTACGAATCTTGCAAATGCTAACTACAGCTTGTTGCTACAATCCAGTGCTGATTTTTTGGGTCAAATGGCTGCTGGTCTGGCACAATCTAAAGGTGAGCAATCAAACGCGTATAAAGCGATGTTTGCACTGTCTAAAGCCTTTAGTATTGCACAGGCAAGCATTAACCTGTGGACAGCAGTTAGCCAGGCTATGGCGTTGCCGTTCCCGGCGAATATTCCATTCATTGCACAGGCTTTAGCATACGGAACAAGCGTGTTAGGTAATATTCAGTCTGTGGCTGCAACAGGTTTTGCAACGGGTGGTTATGTTAAAGGACCGGGTACAGGTCAGAGTGACAGTATAAACGCACGTTTGAGTAATGGTGAATTTGTCAGCACCAAACAGGCTACCAGTCGTTATCGTAGCACTCTGGAAGCAATGAATCGTGGGACATACACCCCCGGGTCTGAAGGTGGTTCATCACCTAATATTCAGGTTCATAACTACGGTGGTGAACGTGTTCAGGTGAAACAAGGATTAACACGGGATGATGTAGTGCTTATCATAGGTGAAGAATTCCCACGACAATCAGCGGCACAATGGAATGACCCGTACAGTCAGACGAATAAAGCATTCAGGTCTAACTATGATGCGAACAGGAAAAT---ATAATGAGCAATACAGATGATTTACCACGGCTTGAGTACGGCGCGAAAATGGTGTTACCTGAGCGTGATAATTACAGTTACAGTCCACCGTGGGGCGTAACTAAATCTGATATTTCCGGTACGTTATCACGGTTGGGTCGTAGTGCCTTTGGTGGTCCTGCTCAGGTATCGTGTACAATTCAGTTATATAGTCCTGCGATGCTTCAGTGGTGGGACGATTTTTATAATCTGGAAATCGCTGAAGGTAGTAAGCGGTTTGTGATGCAACTGTTTGTGAACGGTTTGATTCAGGAACACGTTGTTCAGATTGTCAGTAACCCGTCATCCTCTGTTGTAGGATGGAAAGGATCTGTCGATCTACAGTTGCAAGCTGTTCCTGTAATCGACCGTTGCGCAATGGCATCACGATTGTTAATCACTAAATGCCAGGGTGATTACGCTGCTTGTTACCTTAAAGAAATTATTGATACTGGCCTACTCTTAAATAACGCGTGGACACCAGAATGAAAGACGAACTGCGTGAATTATTAACGGTCGCGACAACAGGTAAAGGTGTTGTTGACGGTGTGAAACTGAATCATAGTTCATGGCCCAATCCGCTATACATCACCAGTGTTTATCCGGGATTTATCGCGGTGCATGAAGACGGTAAGGAATATGAGTACGAGTATGTTCCGATGTCCGTCAAGAAGGCGAATAAACAAAACGATTTATCACAGGATTATTCATTCACTATTCAGGATTTGAATGAAGTTGTTGGTGTGTATCTGGACTTAATTCCTCTTGACAGTAATGAAAAACCATCTGTTGAGTTGCGAACGTTTGTTTACCGTGAAGATGGTTCCATGTCTGATATTCAGGATGGACCATATCTTCTGGAATCTGGCGATATTACTACTGAACCACAGGGTTGTACGTTTACAGCGTCACCACCTATTACAAACTTTGCCGGGACAGGTGAACTATATACGTTTGAACGTTTTCCCACTCTACTGGCGTATGCAACATGATCGGTGATCGCTATGATATTGACAAATGGAATTGTACACACGAGGTTAGTCAGTGGTATCAGGTCCACAACTACCCACACGTATTGAAAACTGTTTCAGGTGATGAATGGGATATTGCGTTTGTCAGATGGATGCGAAAACGTTTTTCATCAATTACCACACCGGAACAAGGCGCGCTTGTACTGATGAAGAACAGATATTCAGGCGGTTTTCACGTTGGTGTGTGGGATTGTGGAATGGTTCATCATTGTTATCAGCCACCTGGTGATTCACCAGGACAGACAATCAGATCACCTTTAAGTATAATCAAGACAGCACATAAAGAAATCACGTTCTGGAGAATGAAAAGTGTCTAAAGTCATCTATCACACTAATCCTGTTGAACACGCTGATAACGTTGACTTTGGTGAATGGATGCTGAAACGCTGGCCCGTGGGTACTGTTCGCCCGCGTGGGTTACTGATTTATAAAAACGACGAAAACATTACCCAGAAATGGGTCACTGACCCCAGCGTATTAACTGATCCTGATGCTGTTTATCACATTTATGAATTACCAAAAGGTGGGGTGATTAGTGCAATAACGAAAGTTATTAGCACAATTCTAAACCCCATTTTAAAATTGTTCATGCCGAATACCAGTGCGTCGGCTAATCTTAAGAACTCACGTTCAGCGTCGTCTAACAACGCGCTTCAGGGGCGTACCAACGCTTCACGACCGGGTGAACGTATTTCTGATATCCGTGGTCGTGTACTGGCATATCCTGATCTGTTAATGGACTACCGAATCTTTATTGACCGAACAGAATATGAAGTTCAGTTCCTGTGTCTGGGCGCTGGTGAATACGAAGTCGAAGACGTTCGTGACGGTATTACACCTGCGGTAAATATAAGTGGTGAAAAATTAGACTTTTATAAAAAAGGTAATGCACCAGGGTATGGTTCTCCATATATGAATATCGGTGGTGCAATTGATATTAACACTTTTCCGATCATGGTTGCTAAGTCATCGAACGAAGCAGACGGATCTGAAGTTAAGCCACCAAACTATGCTGATATTAGTAAAGCAAGTTTTAAAATTTACAGCACAGGTGAAATTGATACTACGATTTCCAGCGATGATAACACTACTATTGACTGGTCGGAACGTGCACCAATCGGTAGTAAAATACGTTTATCGCAATTTTACAGTTTTACACCTAATACTTTACCGTTAAACACGTATGTACGTAATGACCTGTCCGGTGATTACGATGTTATTTATGCAGGTGAGAATACGTTAATCATTGATACTAATGGTCGTGATGGTTGGGATGCTCTGTCTGAAAGTGGTCAGGCTGCGTATACACAGGCTTACTTGCGAAATGACGGTTACTGGGAATTTGAAACCACTGAAGGAAGTGGAAGTTTTTTATACAAATTTTCACCATCTCTTGACAGCACTATGCCGTATATTGTCGGACCTTATCTGATCGATAGTGCGGATAAGCTGATGATCAACCTTTATGCACAGAATGGTGTGTATAAAACTGATGGTGATATTTATCCGTTTACCTGTGACTTCCAGGTAGTCTTGTCAGACCCGAACGGTGTAAAAGCGAATGTGACACACTCTATGTCTGTCAGTGGTCGCTATACAGAAGCTGTAGGCAGTTCATTAATTGTGGATAATCCTTTTGACGGTCCTGTCAATGTGTCTGTAAGACGACTGTCAAACACAGATAAAGATTTCGAAGGGTCTGTTGTTGACAACATCAAGTGGCGCGATTTATACGCTATAACGAACGTTTCTCCGCGTTCCTATGGTGATGTGACATTGATTCATACAGTGACAAAAGCAACAAACGCGGCACTGAAACAAAAAGAACGTAAATTAAACATGATTGCAACACGCGTGTATAACGATGTTGCAAGTAGTAATTTTGCAGATGTTGTAATGTCAATGCACACAGATCCTTTATTTGGTCGTCGCACATTGGACACTATTGATCGCGATGCTTTATATGCTGTTCAGGAACAACTTCTTGAATATTTTGGTGACCAACGAGCAATTGAAGTTGGCTATACGTTTGATAATAACAGTACGACGTACGAAGAAGGATTGGACACTATCTGTAACACGGTGAATGTTAAACCGTATCAGATCGGTAGTGTATTGTATTTCTGGCCTGAATTACCGCAAGACCAGTCTGCAATGCAGTTTGGTCATGCGTTTAAAATTCCTGACAGTGATAAACGCACACGTTCTTTTGCACCACCTAAAGAATATACTGGTGTTCAGGTTAAATATTTCGACCACGATGAAAAATCATATTTATATGTTACTAAAGGCGAAGAAACAAACCTTAATAAAATAGACCTTGTTGCATGTCAGTCGCGATACCTTGCAAACATCCGTGCTAATCGTGAGATGAATAAATTACGTTACCAGCGTATTACTCACGAGTGCACAGCACTTAGTATCGGGTTACAGGCTACCCCGGGTATGCGTGTGGATATGATTGACAATACCCGTATGAAACAACACGAAGGTGTTGTTGTCGATGTTGACGGTTTAACACTTATTCTCAGCGATCCTGTTACATTCACCACGGGTAATACATACAGCATAACGTTAACACACCGACTGGGAACACTTGAAAACATTCCTGTAACTGCCGGGGATGATGAATTTTCAGTGGTAATGGCTTATCAACCATCTGAAGAAATTTACACGGGGTGGTTGCGTGACCGTACCGCATACGTGATCCGTACTGATGATGAAAGAAGTAAATTAGCAATGCTTGTTCAGAACATGGAACCGTCAGGAAGGGATAATAACTATCAGGTAGGTTTAACGTGCATCAATTACGATGCACGTTATTATCAGGATGATT------AAATCA----ATCCATAAATGGCATTGTGTATTACGACACCCCC-----------------------------------------AACAACAGAGGAAACATTGAAATTAATTTC----------------------AGCTTTGTAAGCTCCTGGTGGAACACAATCTACCAAAGCATAAAAATTGAACG----TGCCTCCTGCTGAGATGTTATATCCCATGGAGTCCGCGACAGCATTTCCTTGTTGGTCAAGGAACCTAAGTGACGCCAGGGTGGTTGTTGTATTTTT---AGCCCAAAAACCAAGCTGAAAATAACGACCTGGCTCACAATCAATGATTGTTTGGGTGAAATTAGCTGCTGCGTCAGA--------------------------------------TGATGGTACAGATAAAACAAAAGAAG------------------------------------TTGAAAACATTAAATCATTAGGAA--------------------CATCGTTTGTTGTAGTA----GCAGTGACAA---------------CTCCTGTTCCAGTTTGCGAG---------AGTGTCCAGTTAG-------------------------------ATATGTTTAAAAACTGTCCTGAGCCATTACTGATGCTATTAATATAAGGGCTTACAATGCTCCCTA-------------------AATTCCAGTTACTTGTGATAAATCCTGCCCGTGGATAGCACCCTCTGGACATTACTTTTTTGCTC---GCGCCACCTATCAACTGTCTTGTGGGAAATCCG--GTAGCAATCGTTGTATTCCCATAGAGGGGTAACGAGCAATTATTTAGGCTAACAACCCCATC--GCCGTTGCTAACAATAGGTA---CACTGGTATACCCGTCTGGGAGTAGTATCGTCGAATTACTGACGGTTAATCGTGAACTGCCATCCACAGTAAACCCAACGAAACT----------------------------------------------CTGACCAGGTTGGTACTCAATGTTACCGTTTGT--GAAAACCACTGTTGCGTTATCTGATAACGCAAC----------------AGTAGGGTCAA------AATATCCTGAT------TTTTTACCTG-------CCGGTAGAGAGCAGCTATCGAAT-----------------ATAAA----TTGACCATTAAC-------------AAACGTGAAAGGTCCACCG------------TTGTCAACCAT-----CCAGCAGTGATTA-AATTTTATAACCTCACCGGAATTCGCTGGTGAATTGAAAATAGCAGAATTTGTAAAACT--------------TCTGGACAACGCGCATTTATCAAAAAGAATACGATATGCATTATCAAGAAACTCAATTCCGGCAGTTGAG----------ATAAACCCACTATTAGATATTCTTAACTCTGATACTACACCACTGGTAGAGCCACCGATAGCCAATTTCCTGGAACCTTTTCCGACGAA--TGACACACCACTCATCAAAGCAGTTGCGTTAAC---TGCA-------TCTCTGTTAATGTAATCCGCGCCTGTATTAATAATGGTTAGGTAGTAGTCACCGGTTACAGATGCAGTTTCTGTTAAAGTACATTT------------------ATTTTTTCCAATAAGTGCGCCTTT--------------TGCTATGTCGAAAATAATCGGT--GTTGTTATCTCACCAGAAACAGGAACCACACAGTCAAATCCGGCAGCGTTTATT------------------------------TTGTTGATGAATACCGCCA-----AATCTTCGGTTCCAGTATAACCAGCAT---------------------------CATACACGTCCACGGTGCCGTTGAAGAATTTTCTTTTCCATA------------CCACACCGTTTCCGGGGAAGGTAACAATATTGTCTACAGTAGTAGTCGCGCT------------------------------------------------------------AACAGCTACCATAATACCACCACCAAAATTAAACCCGCT------CACATACGAATCAAGAATTATGGAATCACCAATTGATCCTG----ATATCGATGATAA-CTCAGAAACTGATGATAC----AGTCCCTATATAAGACAAACCATTTGATTT---------------GTTTAAATCAGAACGTAACATTAAATCCGTCTGATTAACCCAGTGTGTAGCATCAATACCACCCGTAGTTGCAGGTGTTGAACCAGGTGGAACAATTTTAGGCAACATACCCATCCACTGGTAATAATTACCTTCTGATTCATATAGTAGT-----GTTTCCCAACGATGGTT----------AATAGTACTACCGCCTTCAAACGAACCGTCTGCAGGTTTAAAACCAACTGAACTAAAA---------------------AAACCATCCAGTGTTTTGTTAGTAACTGATTCGCCACGGATTGTATCGGTTGCTTCCAGTGCAGGTTTACCGGTAGCGTCACGACTTTTTGCAACGTGTTCAATATGTAAAATCGCTTGTTTGCCTGTTTTCAAATCATCAGCACTGATATAATCGTTACAGTTAGCCATCTTTAAGTCTCC--AGGAGTGTAGAACAATGTCTGATAACCCAGTGTTGAGGTATTGGCCTATAATAGCATTTGTTGCCACGGGGTTGGTAGGTTACGGGGTAACTCAAAACCAAATCAATTCTAATGAAAAAGATATTGCAGATGCAAAAACCTATGCGCATGAGGCGCTTAATCTGGCAAAGCGAGTGGAATCCCGAGTGGATGTCCACGACATCAAAATCGAATATCAGGCAACACAGAACGCTGAAATCCTCACCAGTGTTAAAGAGCTAACACAGTCAACAAATGACCTGAAAGTTGTTATTGAAGGTTTGAAAGCGGAACAACGTAAAACCGGGAGTAAGC---AATGAGTAACTTTAAATTCAGTCAGAGAAGTGAAAATAATCTGAAAGGGGTTAACCCGGATCTTGTGAAAATCGTGCGTCGGGCACTTCAGTTATCACCCGTTGATTTCGGTATCACAGAAGGTTTACGAACTGTTGAACGACAACGACAACTGGTTGCTGCAGGTAAAAGTCAGACGATGAACAGTCGCCATATTTCAGGCCATGCCGTGGATGTATTCGCATATCCTACACCTGCTGGGTCGTGGGAATGGAAATACTATGAACAAATTGCCACTGCATTTAAACAGGCTGCAAAAGAACTGAACATCCCTGTTGAATGGGGTGGTGACTGGAAAACCCTGAAAGATGGTCCACACTTCCAGTTACCACATGCAAAATATCCGGCGTGAGATAACTGTCATGGACAAGTTCAGCATATTACGTAACACAACCGGGGGGATTTCTTTAAGCCGCGCACAAGCGGCTTTAGGCTTCCTCGTGGTAACAGGCATTCTGATTTACCAGGCCGTGGATCGTACACTTGATGATACAGTGCTGTTAACCTATTTCGGTTTCTGTATAGGTCAGTATGTTGGTGCTAAAAAAATCGCTGTAGATAAACAACGAGGTACGCCAAATGACAACCCGTAGTGTGTTAATCACCGTTGTTGCAACCGTTCTTGTGTTAAGCATAGGTGCGTATACGTGTTACCACGCTGGGTATAAAGCACGGGTAAATGAAGAACATCAGGAACGTTTAGACGATGCACAACGGGAACAACAACGGTTAAAGGCACAACAGGAACTGGCAGATGATGTACTTCGTGGTTTAGCTGACTGGTCGCAGAATACTAAAATCGTGGAAATACGACATGAAAAGACTAATACTGTTTTTCGTAACGAGTGTCTTACTTCTGAATATCAACGCTTGTACAACGAACGAGTTACCGAAGCAGAAGCCCGTTTATCAGGCCGCATTAGTTCAGAAGTGTCAGACCGAAAACCTTCCACGGCTGAACGGTCTGACAGGAAGTGATTCAACAGATGTTAATGACCAGTGGTTAGATATTTATTTCAAATGTGCAACTATTCACAACGCATTAGTAGACAGTCTTCAGTAAATCTTCAACCGATACTTCAATCCACGATGCGGGAACCGGATATTCAGTCCGGTACATGAACAAGGATGTTCCTATCAACCCGTGTGGATCTGTTTTAATCCCTCGCATGTTCAACAATGGAAAAAACTGTTCGCGTGTTTGTGGCAACCGTGCAAAGCGTCCTGTCGGGCGTTTAGCAGGATCCATAGGGTTGAATTCAACGATTGTGGACATAGTGAGTTACTCCAGTGAATAGATTGTA-------------ATTTCGCAATCAATGTTGTTCAATTTTTCATAAATCAAAGGTCTGACTACTG-ACCATGATAAACCACCATTTGAACAACCTAATCG--TGGTAATGAAACTGAACGTATTTTAAAGTGTCTGATGACTTTTATAAGATCGTCCAAACCATATTCAATCCATTGTAATTGTGAAGGATTACACCAATGCTCTTTAGTTGGAAAATTAATAATTATCTGATTG----------TTTTCAGATGTGACAAACATTTT---------TCCAACTTTTACATGGTGTTGTTCACACGCTTTTCGGTACTGTTTAAAATTGTCAGGAAAGGTTCTTTTAAACGCTAAAGCAATACCTTTA--CCCATTACACCAACGCAATTCACCGTGTTT----ACTAGAGCATGTGAATTGCTTTTAAGAAGGTCCCCCGTG---ACTTCTATTACTGACATAACAATAACTCCTGTACGCTTGTCGT-------------------------TTTATTTTCTGATAGTCGGAAACTTTT---------ACAGATCTCG----------------------------TTTTACATTCACCGATACGATATGGGTCGAAAACAAACATCACCTGTGAACGGTCATTTCCTCCTGCTGGTAACCTGGTGTCAGGA------TCTACAAACGCTATACG-----------------------------------------------------ACCTTTAAACACCCATAGTTCC----------------------------GAACAATGTGTCAGTGCTTTGTGAAACCAGTCTGCAGAC---GTCATAGCGTTCACGAGTAATAACGAACCA-------GTTCCTTGATGAACAGTGGTTATTATTTTATTAACCCATGGAGACGGATCGCTGTATGGTGGATTACACCAGACGAACCCACCACCATTACTTTGAACAATCGAATTCCAGTCTTTATTCAGACTATCA--------------GTGATAAACAACGAACATTTAGCGTTAGAACCATCGGTACACA------------------CATCAAGAACAAGTGGGAATT----CACGAGAAACGTTATCAATAAAATCCCACGGTGTTTC------CCAGTTGTCTTTAGCCATGTTCCGGTACGCTCTCCACGCTGTAATAAACGGGGATACCCAGACGTTCAGCTTCTGCAATTTCCGCAATAGTCCCGGACGAACGACGATAATCAGGAAGCACCAGAACAGCGTCACAGCGGCGCATAATTTCTAACGTGCCTGACAGGTAGTATTCAGGTTGTATATTGCGTAAACCTCCGTCAAAGTCCCACAATTCGGTGTTCTTGTGAGGGATAACAGGGAACCACCCCGGACGTTGTAAAGCAAGTCGTTTACCTGCCTGTTCAGCGCGTGACACGTTACGGGATGTTTTAAGCGCACAGTCAGCACGATAAGGCCCGGCAATGTAACAGAGTTTAATCATGGTTGTTTTCCTGCATCTGTA----------------------TAATGAGCTA-------------------------------TGATTTCTTCCAAACAAT-----------------------TTATTGTGAAGAGAAATTTTAAACCAACCC-----------GACATTCCCAAATATGTTCTC--------------TCAGATCTCTTGGGTCGGTG---------------TACCCTCCGACAATAATAAAATTTTTAATCTCTTGTT-----TATATTTATCGGGAACGAAGTTGAAAAAGTCACGTTTAGTCTTAATTTC------CCGACTGAATCTACTCATGACGATTCATTCCTTCTAACATATCCCAGATAAGCGCAACACGACGCGGGTCAGTGCTGATAGTGTGTAAAGTTTCACATCCGTAATGCCATCCCCAGCGAACGGATAATTCTGACAGCAGATAACCACGGGAGTTAGCCAGTTCAGCCAGTTCACCAGGTTTGAACGTTGTTGTGTTAGGTTCTGTAAGAACACGAGTACCACAGATAGCGTCACTGATGCGCCACGGTTTCATCAGGTCATCAACTTTGTACCAGTTACTGATACTGATTTCAGACGTTCCCCAGCGTGCAGCCAGTTTCAGACGTTCCTGACGGGCCGGGAACATTGGCATTTGTGGTAAACGCAGTTGGGTCTGTTCTGCAGGTTCGAACATGTCATCGTCTGTTAAACGAAATTCACCACGGTCATCAATATAAAAACCACGGGAACGACCATCACGGGTGAACCCGTCAACACGGTTGTAAATTTTACCGGGAGTAAAGACACCAATCGGTGAACCAGCTACAAATTTGTGTGAAGTATGCATTG-TTATCGCCTCAATAAGTTTTAAATAATTCTATACGGTTTACCGAAGTGGTGCAACGAGTTTTTCAGCTTCTTTGATGTAAAAATCATAATTGAGTGTTGCCCGGTTAAAACGTTTCATGTCGTTACATTCCGTGGTCAACCAACCTTTACACACGGACATGCGGCGTTCAGGCGCGTCAGGGTTCAGTTTCAGTGATTTTGCCAGCGGTGGCATGACTTTTGTCAACGGTGCACCATCTGTACTGACGTAATAACGGGTAATGTTCTGAACCTGTTTATCACCCCATAATAACTTGCTGTTACGCGGTACTTTCGTCACCAACATAAAATCGTGAATGTCTTCGTGTGATGTTATAAAATCACGAATGTCTTTATTGTGTACCAGTGCTGCTTCAGCCGCTTTTGCGACAACCTGCATACTGTGGTTTTGATGCCAACCAAGGTCAACACTGTGGCAATAAGCACCTTTACGTTTAACTTTCTTACCACCTTCATAAACAGCGATGTAGTTATTTACATCGCGGATAAACATCACGTCATAAATCGCTTCTTCAAGCTGGAGTCTGGTTAATTTTTCCCACGCGTGACGAACCTGTTCTACTTGTCCGATAAATACTCGTGGTACGTAAACAGTAAGACCATCTGTGTTAGCCTGAATCATGGATAAACCAGGGATTTTCAGAAGTTCTTCAGCCAACATGCACAAAAGTAACTGTCCATTAATCGTAATAGCCATTGTATAAGCAGGATCGTAGAATGGACTGTATACGTTATTACTGTCACCATACACACCGTTTAATGCCAGTTTTAACATTGCATTTTCTGGTGTACCTTTCGGGTAACTGGAACGCATGTCATAAACATTTTTATAAATGGTGCAAAATTGTTTTCCCAAATGTGCAGGGTAAAGTTCATTACTAATCGCAAGGTTTGGATAAAAACTGGCAACATCCAAATCGATGATCACATAATTTTCAGTGGACCTTATAGTTTGAGATTCAATAGACCCGTGGATACCACCCGTACCAAAATCAAACGAGAACCCGTTAATATCTGCGCTTAAATCAGTAAACACACCTTTTGTTTCAGTGATGACCTGTTGACGTAACCAGTTAAGAACACGATTAAATTCAGGCTGTTCAAAACGGACATAAGGGAAAATCACGCTGTTCAATGCGATTGATAGTCTGTGCGTCTGTCGTGGTTTTCTGCTACCCGG------TTCGAAACATTGAATACCTGATTTTTCAAGTTCCATAATGAAATAGTCTTTACCGATTTTCGTGTCATTATGGTTCATGAAATTACGACCGTATTTAGCAGAAAGTT-----CACGACGAAAATCTATCAGCTTTTTACTGTGTTTATAAAACATCAAAGTCGCTTTCAAATCGTGTATCAGATATTGACGAAGCGTATCAATTTGAGAATTGGTTAAATAAGTCCCTGGTGTAAACGGGAGGTCTTCAATGTTTTCCATTCTCATATTGAATTCAAGTGTTTTCAGACT------------------------------------TGTTCGTTTTGCCTGATTGTCGAAATGATGAATTTTATACAAATCAAGCTGGGGAACTATCCAGTCTTTTTCCCACACCATATGAGCAAAACGATTTTCATCACCAGCGTTAATTATCGAATCACCTTTTTTGTAAATGTCTGCGTTGGTGATATACATGATGTTGTTCAAAATAGAATGCTGAACAGGATAGTCGTAACCCAGATTGTTATAACCAACTTCTTCAGCACGATGTTCACGCAAATATTCTGTGAACAGGTAAAAAGCCTGACGATCGTCGCGACGATGTGAAATCTCAAAAATATAAGGTGTTTCAGTTAATGCGTGAATAGCACCGAACAGGAAAACATTAGGATAGTTTTCAATATCGTGAACGTAAGCATCTGACATAATA--AAATCCTGATAAGTAAATGGGGCGCTATGGCCCCATGTCTGTTTAAAGCGGTATGTCGTCCCAGTTCCAGTAACTATCAGTAACCGTTACCGTTGAGAAAATTAGGGGCCGGGGTGGTCATTACCATATAACCGTTAGCGATCAGTTGTTCATCGTTCCAACCTTGCGCAATAAACTGTTCGTAAGTTGCACCACCTGCTTTTTCAGTCATTACCTTCAC------------------------------------------------------------------------------------------------------------------------------------------------------------------------AGGCGCTGCTACAGGTGCTGCCGCTGGTGTAGGCGCTGCTACAGGTGCTGCCGCTGGTATAGGCGCTGCTACAGGTGCTGCCGCTGGTGTAGGCGCTGCTACAGGTGCTGC------CGCTGGTGTTACGCCGATCGGACGTGCACCTTCAGGCATTGCAGGTGCAGCACCGAACACAGAGGCCGGAGCCGGACCGGAAATGATTTCTTCACCTGCATAAAGCAATTGCGCCATTTCCATATTGATATACACACCAGCCTGATTACCTGTACGACCGTTTGCAACAGATGACCCGCTGATACGGTAGTAATACCCTTTTTTCGCCAGATTTTTATCAATAACTGGCTGGTACGCTGCGTTATAAACAGGACACGCGTCAATAGCCACGTTGCGTGAGAAACCAATAACCCAGTGACCAGCATAACCCGTTTTACTCGCATGTTTCGGATCGTCACCGTTAATAATTTTCCATGCGAAAGTTGGTTGTTGTGGTTCGCCGTTCACATAGTGTGAGTTAGCCGCTCGCATGATCGCCTGGAATACCGTACCCAGTTCACCTTGTTCTTCCCACCAGTTCGCCGCTGTTTTAGGAAACGCCAGACCAACCCACCAGTTATGTTTTTCAGGTGCTAACGGTTTATTTTCGTGGTCATGAGTGTTGATGTCGAAAAAAGAACCGCCAACCAGACGACCAACCGGAGTTACAAAAGATT---CTTTCTGTGCCATGTTATTAACCTTCTTTTAAAGTGGACGTGCGCCAGTCGGCATCGTCACGGGTTTATTAAAAACAGATTCTGCCAGTGTGCTGTGACCTTTACGCGGGTCACTGTCAGGTACTAAAACTGGCTGACCTTCTGGTTTTGTAGTACACATGTCAACAAGTGCCGGGGGCAGTGATTTTTCCAGTGTTGACAACGGTTTTAATTTACGTTCGTACAATGTTTCAGGGTTTACACCAAACATGGGTGCAGCACCGATCAGTTTTCCTTCGTCCGTAAGCTGACGTCGGGTTTGCTTTGTTGCGAGTTTAAAACCCGGTAAAGCCTTACCCATGCGAACAAAATGTAACCCCTGAGTATGTAACGCTGTTTTTGCTTCAGAAGAACGCGTATACAGTTCTTCAAGAAGTGCCAGACGACGCGCTACTTCTTCTGGCGTAAGTGATGCTGGTGCATCAAGAACAGTAGCCAATTCTAAAACCCTCTCATACATCGCCGGACACATACCACGCGCCGGACAGTAATGACAATGACTACCAACATTTAACGGTGCGTCTGGTTTATGTGCTTCGTTAAACCCGTGTTTAAATCGTTCAACCCAGTCCATCAATGTCACCCGGTTAAACTCCCATCGTCTTACAGGTCCGAGTGGGTGATAAGCCCGTGGCTGAACGATTGTGAACACAACACGCTTAACAGTATCAATACAACGTTGATCCAGTGCGTAATAGATCCCCTGTGAGTTATCAACTGCTTCAACTGCAACATGACCGTATTTATAATCCCATACGTAAAGCGTATCAGTATTAAAGTCATACCAGCGATAATCACAGGTTCCGTACTGACCGGGTAACAACCAGTCAATGTGAATGCGAACTTCTGAAAACAGCGGATCGAGTTTCGCACCAACTGAAAGAACATCTGCTATAAAGTCATCCGCGTAAATGTGCATGTCTTCAGTAACCTGAACACCGTTAGGAGCAAGACACGGCATTAATGGCGGTTTACCTTTAATCTTCTGTTCTAACACCCAGTGCCCGGCTGTACCTTCTTCAGCACTGGGTGACGATGGTTCTACATAGTCAATCCGCTGTGACAGTTGAACGCTACCCGGACAAGCTAACCAACGTTTTGATCCACTGGCACTAAAGGTAGCGTGACTTGTCATCAGAATGCCCCACCCATTTGTTTAACAGACTCAGCCTGACCGACAATATTTTCAGCATCAGCAGGGGCAGCGTTGATACGTTCAATCAGTTCGATGATAGATTTCAGTTTCACCGGGTCATCAATTTGCATCACGTTCTGAGTTTCATACAGTCCCATGATTCGCTGACTTAACGGCGCAGCACGGTCACCCGTAATTTGTCCAAACATCTGCATCAGTGCTGACTGAAGAACCTGGGTGTTATAAACTTTAGCCGGATCCGTGGTTACAGGTTGCTCAGCAGGCGCGACTGGTGCTGCTGGTGCTGCTGGTACA------ACTGGAGCTACCGGA---------------GCGGCAGGAACCGCTGGAGCAGGATCAACAGGTGCTACATAACCCGGTGCAAGTTCTGCAGGTCCAGTATAACGCCCTGCTTCAACTGCTTCAGCGATAAGTTCACGTTTAACACCGTCAACAAACGCTTCATCCAGTTTTTTCTTCTGACGCCACAGACCGTCACCTTTGTTCAGGGATTTACTGTCAGTGTGGATACGCGGATCATGACGCAAACCCCATTTGTCGAACTCTTCAGTGCTGGTTTCGTTATCGTCAACATCTTCA------------GTTGGTGCAGATACAACAGGTAGTGATTCAGCA------ACGACAGAAACGATTTCTT---------------------CTTTCGTAATCGGTGAGACACTTTTACCAGCAATCGCCGCTGCCAGATTGTTGATCGCAGTTTCCAGACCCGGAGCAGTTACAAGTAATTTAACTTCGAACATTACATTTTCCTCTTGT---TGTTTGGTTGTC-----GCTAACTTTAAAAGGTGTTGTGTAATCTGTCAAGAATTATTTTACACTCACCTTTCGTT---------GATGCAGATGTTAGAGGAATAAGTTGCAATGCGTCAAGAACTATTTTAAACTTTTTTCACGATTCGATATTAG-CTGAAGGAAAGATACGTGAGT-------------------------------------------------------------CAACAACCACTTCGTTATTACCAACAAGATGCAGTTAACAACGTGCGCCAGGCATGGTCGAACGGTGCTAATGACGTGATTCTTGTGCTTCCCACTGGCTGTCATGCTAAAGACAGTGAAATTCTTATGTACAACGGTGATGTTATAAAAGTACAGGATGTTTTACCTGGTGATTTATTGATGGGTCGTGATTCATTACCACGAACCGTGTTAGCGTTAGCTCGTGGCAGAGAAGAAATGTTTGAAATCATCCCAGTCAAAGGGTCACCTTTCCGTGTAAATAAAAATCACATATTACATTTGATACATACTGAATCAAAAGAAGAAATAGACATTTCTGTAAGTGATTACTTACAGAAATCAAATTATTTCAAACATTGCCACAAGTTGCTTCGTACGGGGGTTGATTTCGAATATCGCGAACCACCGACTTTAGACCCGTGGTTTGCCGGGATTATGATCGGTGATGGTAGTTACAAATCAGGTACACCACGTCTGACAAATGCAGACTCAAGTATTTTAGAAAAGGCTACTTTTTACGCAAACCTTTTTGGATGTGTCTGCAAAGATGTAAAAGGTAACAACTGTGTTACACGTTATTTCGGTTATCCCGGGTCATCGCGTTCGGTTAGTAACCCGTTGAGCGATGCGATGAAATCTGATGGATTGTGGGGGAAAATCGCACATGAAAAATCAATACCTGATGTGTATAAAAAAGGAAGCAGAAACACACGTTTAAACGTTCTGGCAGGATTAATTGATAGCGACGGATATATTTCACATAAGGGCGTTGATTTTGTGTCCAAATCACAGCAGTTAGCCGCTGATTTAGTGTTCGTTGCAAGAAGCCTGGGGAAAGCCGCGTATTACAAAGCCTGTGTTAAATCATGTCAAACGGGTAATGCAAACATTTACTACAGAGTGAGTATTAGTGGCGATTTAAGCGATGTACCATTCGTTAGAAAACATGGTGATTTAACGAGAAAGCAGAAGAAAAATCATTTAGTAACGGGCTTTTCTGTTCGGTCTGTTGGTGAAGATAATTTTTATGGTTTTATGGTTAACGGTGACAATCTTTATCTTACGTCAGACTTCATCATCCATCATAACAGTGGTAAAACACGTACTATGGCTGAACTACTAAAATC---CGACGGTGTAAAAGTCATCCAGGCACACCGCAAAGAACTAGTTAGTCAAATCGCAATGGCTGTTGCTCGCCAGGGGTTAGCACACAGATTTATAGCGCAAAAAGATACTGTTAAGTTTGCAACTAATCAGCAGATGAAAACGCTTGGTTACAGTACCTATTCCCCCGGTGCTGACATCGTTATTACCAGTTCACAAACGTTAAGAACAAAACAGTACGAACGATGGTACAACGACGTGTCTCTTGTATTCAGCGACGAAGCGCATCACCTGGTGCGTGGCACACAGTGGGGAGACTGCCGGGAAAAATTCCCTAACGCTAAAGGTCTGGGTGTTACAGCCACACCGATCCGTGCTGACGGTAAAGGCCTGGGTCGTCATGCATCAGGTTACGCAGATCAGATGATCATTGGTCCGTCAATGCGTGAATTAATCAGTCAACAACACCTGGCTGATTATCGTCTGATCATGGCTGAAACAGACCTGGAATTAACCGCAGAAATGATTTCTCATACGACGGGTGATTACAAACCATCTGCGTTAAAAAAAGCGATGGAAGATTCAAACATTGTTGGTGATACCGTTAGTACGTGGAAAACGTATGCAGATGGTTTACTCACTGTTGTGTTTACGTGTGATGTGGATTCTGCTGAAGCACTTGCAAAAGAATTTCGCGATGCTGGCATTCCTGCAGAGGCGATCAGTTCACGAAACAGTAATCAGGAACGAGCGGATATTCTGGAACGTTTTGAACGACGTAAAACACTCGTGCTATGTAACAACGATTTATTCGGTGAAGGATACGACTGTCCGGCAATGGAATGTGCAGTAATGGATCGCCCCACAGAATCTTACTCTTTGTTTGTACAACAAATGGGTCGACCATTGCGTTTCAAACCCGGTAAAAAAGCACTGATTATTGATAAAGTCGGTAATGTTCGTCGATTTCTGGCCCGTGGTTTTCCACTTCCTGATCAGCATTACAACTGGTCTTTAGATGACCGTGACCGTCGTTCATCTAACAGCAGTGGGAACAGTAATACAACATGTACAAACAAGGGTGATCCTGATAATGGTATTCCACCGTGTCTGAAGCCTTATCCGTCTGGTCTTCCGTGCTGCCCGTATTGTGGTCATGTTCCTGAAAAAGCCGAACGCTCAGGCCCGGATCGTGTAGAAGGTAATTTACGTGAACTGACACCTGAAGAACTGGAAGAATTACGCCGGGCAGTGGTGATAATCGACCGTGACCCTGTTGCAGTAAAAGAACAAATGTTAAACGCGGGTGCACCCCCTGTTGCAGCTTACAGTGCAATGAAAAACATTCAGGCAATGAACGATGCACAGCGTAAGTTACGCAGCATGATCACCACATGGGCAGGTATTCAGCGTGATAAAGGTATACCCGTTGATGACGCTTACAAGATGTTTTACAGGGTGTTTGGTGTTGATGTACTTAGTGCACAGGGCTTACGTACTCGTGAAGCTAATGAACTCGCCGCAAGGGTTGCAAGTTCATTAATCTGATGGTAATCTGCATAGAAATATTTTAAACGTAAGGAACTGTA------------------------------------------------------------------------------------------------------------------------------------------------------------------------------------------------------------------------------------------------------------------------------------------------------------------------------------------------------------------------------------------------------------------------------------------------------------------------------------------------------------------------ATGACAACGCTTGAACAATGGGCGATTCGTCACGGTATTAGTCAGATGGCGTTGTACGAGTTATACGCTCTTTATCAGCCTGACGGAACACCACACGAAGACGGTGTAAGTGAAAGCGCTACCAGTAAAGAGTGTGAACTGATTGCAGCACGTGCCGGGCAACGTATCTGGCGTAATAACTCAGGTGCTCTGAAAAACGAAAAAGGAATGATGGTTCGTTATGGTCTTGGTAACACCAGTGCGAAAATCAACGCTGTTATGAAGTCAAGCGACTACATCGGCATTAAAACCAAAATCGTTACACCGGATATGATCGGTTCGAAAGTGGGCGTCTTTATTGCTGCCGAAATGAAACGCCCTGACTGGTACATGACCCCGAGTGACAGACATGCACAAGCACAGGCCACTTTCGGTGCGATTGTTGAAAACGCAGGTGGTGAATTTCGTTTCATCACTCATCCTTCACAATTTGAAAAATGGATTAAACAATGAATAAAAAATCTTTAATCGCAACAATTGTAAGTCCTGAATACAAACAAAAACGTGAATCAATAACGTCTGAAATTGTTTCTGAATTTGATGACGTTAAAAAAACAAACCAACGCGTATCACGTCTGCAAAAACTGATTGATAACCACGGTATTGAAGCTGTTGCTAAACGTCTGAACGTTACTGAAATTCATGTTAAACGTAATCTGCTTACCGGGCGATCTGCTATCAACCTGGTCAAACTGATGGCTGCTGAACGTCAGTTCGGAGCGTAAATTATGAAAGGGTTACTGAACCGTAAACAGTGGGTCATGTGGCGGCTTGAGACAGTCGCCGATCGTCCAAAACCAACAAAAGTACCATATAGCCCGGTACACGGTTATAAAGCCAGTACCACTAACCCTAACGACTGGTCTGACTATCACACCGCGTTAGGTATGGCGCAAATGTACGGTATGTCCGGCGTTGGTTTTGTATTCACAGAAAATGACCCTTATTTCTTTATCGATGTTGATAACTGTCTGGTAGATCAGGCAACAGCTACGTGGTCACCTCTGGCGCATGAATTCGTAAACCGTTTCCCAAATGCTTACACTGAAGTAAGTCAGTCAGGAACAGGTTTACATATCATCTGTGCTTATACCAGCATGCCGGAAGGTTTTAACAGTCTGAACGACCAGAAAACCGGGTTGGAAATGTACTGGCGTGATCGTTTCGTCGCGATGACGCTCACGGGGAATGGTGATGTTGATATTGATTATACCCAGGGCATTCATGATTCTATTGCCCGGTATGGTCGTATCCGTTCAGACCGTTCCGCACGCTGGACAACAGCACCCTGTGATGACTGGTCAGGTCCGACAGACGACGATGAACTGATTAAAATGGCGTTAAATTCGTCCAGTGCTGCTTCAGTATTTGGCAATAAAGCGTCATTTGCGGATCTGTGGAATGCAAACGTTGAACGCCTGTCTGTGTCATATCCCAGCGACCAGGGAAAAGACTACAATGCATCTGCCGCTGATGCTGCCCTGTGTTCACACCTTGCATTCTGGACTGGGAAAGATTGCGAACGCATTGAACGGTTGTTTAACCGTTCCGGGCTGGTTCGTGGTAAATGGACAGATCGTCAGGATTACCGTGAAAACACAATTCTGGGCGCTGTGGAACGTTGTGATACTGTGTATCGTAGTCAACCGACACTGACACCAGAACTGATGAAAGCAGTCACACCAGCGCCTACCATCGTTCCTAACGGTGGAACACCTGCGTACATGAGTGTGAAACCCGGTGAAGGTGCATATGGTTCAAACCACACAGTTAACGCATCCACTTTCGTTAATAACTATTATCCGAACAACACATTGATTTTCGTCCAGCAACAGCCGTACCGGTTTAACGGTCGTGTATGGGAACGTGTGAGTGAAGATGAACTGAAACATCAGATATCTATGGCAATGCTCGCCAGCGAACCAAAAGCTGACGTGATTAATGGTACGTACAAGGTATTGTCGTATTTATTCACACGGGCTGATCGTGAGCTTGGAACATGGCCCGGCGTTGATGTGTCACACTACATTGTATGTCAGAATGGGATACTGGATGTACACACGGGTAAATGTGATGCACACAACCCGGATTTCTTTACAACCAGTATTTTACCGTATAGCTACGATCCGTTTGCCCGTGCACCAGCGTTTGAACAGTTTCTTAATACAACTCTGGAAGGTGATCAGGAACGTATCGCACTGTTGCAGGAATGGCTGGGTTACATGCTTGTCAACTCGTATGACTATCAGAAAGCGATGCTGTTGATTGGTGCACCACGTTCCGGTAAAGGTACGATTGGTCGCATCATTCAGGCACTGGTAGGTGATGAAGCGTATGCAGGGATCACACTAGAGGGTTTAGCCAGTGATGCGGTACTTGAAACTGTGCTGGATAAATCTGTGCTGTTTATTGGTGATGCTCACAGTGTGTCCGGGCCTGATCGCAACCGAATTCTGGACCGTTTCAAATCTATTACAGGTTGTGATGCGATTCCGGTTAATCGTAAGTATAAAGGTGCATGGAACGGTCGTTTACCTGGACGTATGACACTGGCTGCTAACAACATACCGGCATTTGCTGATGATTCAGGTGCAATGGCTAACCGTTTACTGATCCTACCATTCAACATTTCGTTCCTGGGTCGTGAAGATACCACTCTGGAAGCACGACTGATGAAAGAACTACCTGGGATCTGTAACTGGGCGATTGAAGGTTTACAACGGTTACGTGCAAACGGACGGTTTACTGAACCAAAAGCAAGTCTGGAAGAACGTCAGGAAATTATGGACCAACAATCACCACTTAGAAGTTTTATCAGAGATTGTTGCGAATTGGTATCTGATGGTGAGGTGCACACTGAAGAACTCTATGGTCGTTATCGTCTCTGGAAAACACAGGAAGGTGGTCCAGCAATGACTAAAACTGCATTTAGTCGGGCGTTTAAATCCACCCTTCGTGGTAAAGTGAAAAAAGACGTTGTTAATATAAATAACGTTCGACTAAACGGTTTCAGGGGTATTCGTCTTCTCCCTTTTCAGTCAACAGCTAATATAGTGCCTTTCCCACCTGCGAGTAATGGTTAGTCGTTGCACAAGGACGTGTAAAATAATTCTTGACGAATTACAGATATGTGCGCTATAGTCTGTACATCAAGTGAACAAGGAGTGATTGTTATGAAACCACGCTACCGATTAATGAGACTTTCACAGTGTCCTAACGGAACACGGTTTTATTTTTATCGTCTGAAGCAACTATTACCTTTCACGTTAATTGCTAACAGCTTCAAGAAACACGAAAGTATTTATCACGAGGGTCATGATTTTAATATAACCGCGCGAAAATACAGAACGTCTATTTATAAACTTGTGTGGGCTAAGGTGAACTAA-------------------------------------------------------------------------------------------------------------------------------------------------------------------------------------------------------------------------------------------------------------------------------------------------------------------------------------------------------------------------------------------------------------------------------------------------------------------------------------AATGAAAAACATATTTGACCGTTTAATTACTGCTATTATTTTCCTTGTATCCATAACACTCGCTTCTTGTATTGTCGGACTAATGACCCGTGGTAATCATGCGGAAACACCGTGGTGGTTTCTGGCGGGTCTTGGATTATTAGCGGCTGCTGCATCAATTGGCGCGTGTATGTGGGGAGTGAAAAACGATCATGACTGAGTTCGGTGCTGTAATCAAAAAAGAAGACCGTTATGCACATATTGATACCCGGATTACCTGGGTTGATATCAGTGAAGCTACTCTGTTCAGTTCAACTTACATGGCTGGTGTTGCACTTAAAGCACTTCGTGATCAAGGTTTCAATTGCAGAAAAGTAACAATCGCGCCTGTTAAAATCACACGAATTGTCGAGGAGACAGAAGGATGAAAGTCGTC--------------------------------------------------------------------------------------------------------------------------------------------------------------------------------------------------------------------------------------------------------------------------------------------------------------------------------------------------------------------------------------------------------------------------------------------------------------------------------------------------------------------------------------------------------------------------------------------------------------------------------------------------------------------------------------------------------------------------------------------------------------TGGTCGTTATT---------------CGATGGTTCCGGGATTATGGGTTTACCGTGGGCTAAGGCTGGCTATCAGGTTTATT--------------------------------------------------------------------------------------------------------------------------------------GCTTTA--------------------------------------------------------------------------------------------------------------------------------------------------------------------------------------------------------------------------------------------------------------------------------------------------------------------------------------------------------------------------------------------------------------------------------
	Salmonella_phage_Sasha_extraction	ATGAATAAATTCACCGGAAACATTCATAAGTACCCGCGCTGGCGTGATGCATATGCTGATGATTATAGGATATGGCGTAAAGGTCAGCCGCGCCCGGACTACAAACAGTGTTACATTGACCGTATCAACCTGTTAAACCGTATGCGTACAGATCGGGCAATCGTTCCGGTACTGAAAAAATATTATGAAACAAACCCTGTAGCGTTCATCCTCGACTGGGCGTTTACTTATGACCCGCGTAACGTTGGAACTGAATTCCCCCCAAATATGCCTTTCTGCCTGTTCGAAAGACAGATCGACATGGTTCAGTTTGTTTACGAAGCGCTTGAAGACAAAGAAAAAGGGCTTTGGGAAAAATCGCGAGACTATGGCGCAACCTGGGTAGCATGTGGTTTGTCCGTGTGGGCGTGGCTGTATCGTCCTGGTTCGTCAGTCGGCTGGGGTTCACGTAAAGAGCAGCTTGTCGATAAACTGGGTGACCCGGATAGTATTTTTGAAAAGATTCGCCAGATTATCCGCGCATTACCACCGGAATTACGTCCTGTTGGCCTGCGTGAAAAAGACCATCTGGTTTACATGAAATGTATCAACCCTGAAAACGGTGCAACAATTACTGGTGAAGCTGGCGATAACATCGGTCGTGGTGGTCGTAAATCTGTTTATTTCTTGGATGAAGCGGCACACGTAGATCGTCCTGAACTGATTGAAGCGTCGTTGTCAGCTAACACCAACGTTCGAATTGATATCAGTTCAGTTAACGGTGTTGGTAACGTTTTTTATCGCAATCGTAAAGCTGGTCTGGAATGGGAACCTGGCAAGAAATTACCCCGTGGTAAATTGCGTGTCATGGTTCTTGACTGGCGTGATCACCCGGCTAAAAACGATGAATGGTATAAGCGAGAAAAACAATCGTTCGCTGAAAAAGGTTTACAGCATATTTTCGCACAGGAAGTTGACCGCGATTATGCCGCTGCTGTTCAGGGTGTACTGATTAAAGCTGAATGGGTACGCGCTGCTTTTGATGCTTTCCGTGACACAGAATGGCGCAAAGCTAACGGACTATTTACACCAACAGGTCAACGTATCGCCGGACAGGATGCCGCTGACGGTGGTGAAGATGCAAGTGCACTGGTAATCGCTCACGGTGTATTCCTGACACATCTACAACTTGACCACAGAGGCGCTGAACTGGCTGCACCAGGGATGTTGACGATGGCTAATATGCTGGGTGTTGATGAATACTGGTACGAAGTTAACGGTGTTGGTACAGGCGTTAAAGTAGCGGCAAATGACCGGAAAGATATTTTACGCTTCCGTGTGCGTCCGTGGTTACCGAATGGAAAAGTTGTGGATCCGGGTGGTGATATTATCGGTGGTACGAAACCTGGTGACAAAGACCGTAAATCAAACAAAGACTATTTCAGCAACTATAAAGCACAGGCATCATGGGCGTTACGTCTGCGTTGTCAGCGTATTTATAAATGGTATGTGGAAGGTCAACCACAGGATCCAGACGAAATTATTTTGATTGATCCGTCACTGGAAAACGCACAACGGTTAGAGGCTGAGTTAAGTCAACCAACTTATACCAGTAACGGTGCCGGAAAGATTGTGATTGACAAGAAACCAAACGGAAGTAAGTCACCAAACTTTTTCGATGCTGCGGTTATTGCACTATCACCAAAACGCACTGAATTTGTCGAAGAACCATTTACTGGTGGTGTGAATCCTGTTGGTACTCCTGAATACGGTGACATTTTTTAAAACAGTGTGGCGGGGTTATTCCCGCCCGTTTCTGTGCCACTCATAACGCCTGTTACCTGAGTTTTCAAAAAATCTTACACCAGCCCGATACGCGTTTTCGTTCTGTGTTAAGTTTGGGTCATAAAGTGATGCGTCAAGTTCAAGTTTCTCTAATGTCCGTGGGATTGCTGCGTGCCACCACGCCTGACGTGATTGACGGCCTGCTTTTGGATGCCACATGTCAAGCGTATGTTGATTATCTTCAGCAAGTATCCAACCACCTGTAGCATAACTGATACCCGTGAAATAGTCTGCGTCCAGAAAAGACTGAACGTGATCCATGTGGAATTCTTCACGAAGGAATTTAAACAGCTTAGAACGACCACCCGGTACGTTACATGATGTTGCATAACGTACCATGTCCCATAACACATACCCATCTGGTAACGTTTTCTGGTCACGGTTTTTCATGATTTTAAACGACATACACGCTACCAGTTCGTCGGTAGTGCGCTCATAAAGCCCGTATTTAGCCTCTTTGGCGCTTGCGTAACCCTGAACATGGTTGGCATTCATAAACTCGCGATAAACGTCTTGTGGGACTGGTGCAATGTAGCATTTGCGTGCGTACACGGTGCGTTCATCACGAACACCCAACGCGTTTTTCAACATGCGGATGATTATTGGACGTTTACGTTCGTCGTTCCAGTCAGCTTCCCATATGGTCATCATTCGAATACCGGCACGGTCACACGCCTGACGTTTACCTAAGTGATAACCGTACCCTTTAGTTCTCACGTCATGCCAGTACATACCGTTATATTCGATTGCAAGACGTAATTCCGGGATATAAATGTCCAGTTCCGCGTTTTTAATAATTTTACGCTCTTTATCACCTTTAAAACGTACTGAAAACTCACCTATAAGCCCTCTGACGTTGTTTTGGACCTCAAGATGTGGGACAAGTTGTTTAACGAGTTCACGCAGTTCCTGCTCTGCTTTAGATACAATACAAGCGCATGACGGACAACCAGCACCTGTTAAATGATTATTAGGTATTTGTATAAATTCCCCGTGTTTTTTGCATATGATTTTTACTGGTTTTTTATTATGTTCATACTCCACCAACGAATAATCGTAACGGTCCCCGTGGACTTCACGAGCACGGGTAATAAATTCTTTGGCGGTTGACGTTTGTTGTTTGGCGTTTTGCTCAAAACCGCATGACGGACACCCGTGACCTTTTAAATGGTTAAAAGGTATTTGCATAAATTCACCGTGTTTTTTGCATATGATTTTTATGTTTGTATCACTATTTTGATATTCAACTTGAGAATAGTTGTATTTGTCCCCGTGGACTTCACGAGCACGGGTAATAAATTCTTCCTGTGTTAATCGACGTTTATCACTTCTTTGTTTTACCCCGCATAACAAACAACCACTGCCGCTCAAGTGGTGATCAGGACGTTGCAAAAACATCCCGTGTTCAGGACAGATGATCATCACAGGTGTACGATTACTTACATATACAACCATTGAGTAGTCGTACTTATCACCATGAACTTTTCGTGCTTTCTCTATAAACATAATCGCCAATCCTTTCACGTTGTTGGCGATTATTATAAATAATTCTTGACGAATTGCAACA-TAAATGTTTGTAAATTATCTGTTAGATTAATGTAACGCGTTTATACTCCTGTAGGTAACCGATTGGTTACAGTTAATTAACATTCTATCACAGGAGTTTTAACATGTCTGACATGACTTTAGTTCCCACTGGCGGTTTCGGCGGTGAAGCTGGCGCGGCTGCACTTGGTGGTGGTATCGGCGGTCTTATCGGTTCCTGGTTCGGTAACGGCTGGGGTGGCGGTGGTGGCTGGGGTGGTCGCGGTAACTTTGGTGGTCCTGTAGA------AGTTCAAGCCTCTGTAGATACCAACGCTATTCTGCAAGCCATCAATAACGGTACTCTTCAGACCATTCAGGGTCAGAATGGTACTAACCTGACTGTTGAACGCGCTGCTGCTTCCACTTTTAACGGTCTGACCCAACAGAACACGCAGAACCTGCTGGCAAACGTTCAGGGTTTTGCAGGTCTGAATACACAGATTCAGGCTGGCACTAACACCGTGGCCAATGCTATCTGTGCGTCTGAAACTGCTGCACTCACCCGTTCTTTCCAGGCACAGTTAGCCGCTGAAAAGTGTTGCTGCGAAACCAACCTGAATATTGAACGTCAGGCTGAAGCAACTCGTGCGCTGATCCGTGACCAGTTTGCACAGTCCCAGGCCGTTCTGATTTGTGACCTGAAATCTCAGCTTCAGGAATCACGTTTCGCTAACTCTCAACTGGCGCAGACCGCACAACTGAACTGCAAAATTAACCAGGTTGAACAGTTGGTTAACTTCAAACTTCCAACGCCTCCAACCCCTCCGACTGGTTGCTGCTAATTAGTTAACTAAGCGCCTTGTGTTCTGCACGGGCGCTTTT--TGGGAGGTTGCATTATGCATTACAAACCGTATTACGTTATCAAAAAAGACGATGATGACGATGAGGAAGAAGATGTTGAAATTCATCATCACCATCATTACCACCACGGGCATCACCCGGATATGATGGGGGTTTATCATCATGATCGTCATGCTTCTGGAAGTTATGAACATGGTTCAGTTATGGCAAATGTTCATGAGCGGCTGGAAAACCCTCCGCACACTTGGGCGTCGTACCACGACAAGTCAGGCGGTTTAATGGCAATAGTGGAAATGGAATATCGTGAACTGATGGAAGAAAAAGCCGAAGGTTCACATTCCGGTATTAAAAAAGAGTTAACGGATCTGGCTGCAGCCTGTATCTGTGCGCTTAAAAAGATGTAACTAACAGGAAACCGACATGCAGAACATTAACACAGGTATGGGCGTAACTCAGTTTAACGGTATGAAACCGCGAAGCACCATTAACATAGGTGGTGTGGAGTGGTCATTACGTCGGGATGCCACTGACTCAACGACTATGTTTCCCCATCAGAAAGTAAGCTGGCTTAATGCAGGTTGCGAACCGATGGGTGATGGTCGCGTTCATTACTGTTGGATCATGGGTGTAATTCCCCCAACGCCGGGGACAATCGAACGACCGATTAATGTGATGTATGTTGGTTTCCACCAATTTAAAATTAATATCGCGCCTAATTCTATCAGTCAGGCTGATTTAGACAGAATGCATGTTTATGTCAGCGATACTTCTCACTTTGCTGGTGAATTCGTCAGTAAGTTTTTAGGCACGGAACCTGAACCTGTGGAAACCCGTGAAAATATCAGCCCGTGGCCCCCGATGATTGATAAAGAAGTTCTGAATCCTCGTGAGCAACCAAAAGTAGCCAAAAATAAGGTAAACGAAGATGACGAAGAATGAAGGGGTAGACAAGGTGGTAGAAAGTCTGGGGTTACGCGCACACGTAATCGTAGACGAAGGTCACAGTCAGGAAACGATCATGAAATCAGCATTTAATGATTTTAAAGCGATGGGTTCTATGGGTGGGATCATGGCGGTTATGACTACCGGGAAACTGAGTCAGCAACAGTTAGATCTTGCACAACGCATTGCAGTAAAGGTGATTGCCGTTCTGGGGATCAAAGAGTCAGAGAAGATTTAAGGG----GGTTATTATGTGCTGTAGAACATCATGTTGCCTGGGAATCCCTGCTACACAATTCGGCCTTCTTCAGTCACAGATTGCGCATACTCAGGCTGTATTTAGGGGGTTTACAACACCCGTGATTGTACCATTGCAGTTTTCCGCGTTCACGTTTAGGCCTTTTGTATTTTGGTGATCGAC-TTGCCCCGGAACAGTCCGGGGCTTTTTTTAACGCCTGAATGATGAAAGAACAGCAAGACTGACAGAACCTAAACCGAATATAATAGCGTATGTCAGTTGATGTTGAAATTTAACAAAACCGTAGTAATCGCTTTGCAGTTCCACGATGTCAAAAGCAATTGAAAAACTGGTTACCAGCAACATGATTGAAAGAACACGAATCAGAGCAACCGCTAACCCTATCACCCCTTGTTCTTTTTTCTCAGTTGTAATAACAACGACAATCATTAACAGAAGCGAAAAAGCAATATACATGTATTCCATAGTTATTAGTCCCGATAAACTTCAGCACACCCGTAAATTTTACCAGGGTTGTAAGCCTGTTCAGCTTGCATAGCACCCTGACACTGTTCAAACGTCATAATACGTTCTGTTACAGGTTCAATAACCACGCCATGCAGAACAAGCACCAGTACATAACCAATTAACATTTTCTAAGAGTCTCCCGCCAGTTAAGACCGTGTAGGTTTA----------CTGTTGCTACATGAACAAATGGAATATCAGGATAATACCATGAACTACCGCTGATATAGGGGTCATTTTCCCATGCGTAAACTTCACCATCAGCATCAGTAGTAATAACTGTATATTT-TTCTGGTATAGTGACTGATAACCCAAAATACATTA---CGGTTTTATAAAGTGCCATTTCAACCAGTGTCATTTTACAATCTGGCGCTTCTTCGTGGATATCCCACGACTTACCACAATGTGAGCACTGATATTCATCATTACAGCGAATAGCGTTTACATGGTTCACGATTATTCTCCTGTTATTCAGTTGACTAAGTAATAAATGTTATCA---CGGGCCAATTCATCAGCGTCTTCCTGACATTGGATTAAGGTGTTATCGTCATGCCATTCTTTAGCACATTCACGCGCTTGTTTACGACGTTTTTTCTTACTGTTACGAAGGTCTAAAAATATTTTTAATTCTTTATCATAAGCTCTTACCATACGTTTCATTGTACTTTTCATGATTATTCTCCGATTGCTTTAGCAACAATAGCTTTCATTTTCATATAAATTTCATATTCAGAATTACGTTTTGCGATAGCTAATTGTAAAACTTCTAACAGTTCCGGCGCTGCAGCGATTAATCGTGCGTTTGCTAATTGTT----CTGTTTTGTCACCGTTATAAGTTGGTGTATATGCAATCTCAACACCTGAGTCTGAAACAATATCGGGAGTATTATCATCATTGATA-ACAACTTTCCACGGACCTTGTGTACC-TTTAAACTGGTTCATGATTATCACCCCCCCCCGCGTCCTGAATATCTTCCCATTCTTCGTCAGATATATTTTGCCCAAAAACACCGCCGTAAAAGTGATCTTCACCAGGCCAAACAATACTGCCACCATAATAACCATTAGAACTGTTACGATAATCAATGACTAAATCACCTTTATCGGTGGTAATTTTTGCACCATAGAATTGAAGATAATCGTATTCTTCATTTTCTAACGGTTCTTTATTCATATCTAAATCATCGCAAGCAATGAC-----------GGTAAACGGAAAGCCTAATGCTGGAAGTTCTACTGATTC----AATCCATGTGTGTGAACAACATTCAGCATCAACACGAACGATCAGTTGTTGACCATCATCAGTGACAAAAAGAAGTGCTTCTT--TATCCGAAGCGATTTGCATTTTAACTATTTTCTTATTCAATAATAAGTTATTCATAATTCAAAAACCTCTTACTTTTAGC-AATTTGTTGTGCACGTTTTTTAGTGTGACC---------------------------------------------------------------------------GGCTAATATTTCTCGGATTCAT------------------------------------------------------------------------------------------------------------------------------------------------------------------------------------------------------------------------------------------------------------------------------------------------------------------------------------------------------------------------------------------------------------------------------------------------------------------------------------------------------------------------------------------------------------------------------------------------------------------------------------------------------------------------------------------------------------------------------------------------------------------------AGTCTCGT-----------------ACCCCT-GTTCATTTGATGACTAAAGCATAATCGCACGTTTGCAATCCGTCAAGAATTATTTTAACACCGTGCAAAAAAACCATCACTGATATAACATACGTTAAGAACCGTAAACCGTATGGAGCCTGTAGAACATGGCTGATCAACAATTCGAACAACTAGCCGTTGCCGGGTACAGTCGAACAGGCAACCAGGTAAACGACGATTTCCTTCCTAAGCTGAACGGTAAACAAGGCCGTCGTATTCTGCGTCAGATGGCTGAGAACGACGAAACTATTGGCGGTGTGTTATTCGCTATGAGTAGCGTTTATCGTTCTGTACAGTGGATTTTTGACCCGTCTGACAAAGATGATCCAGAAGCTATTCGTTATTCAGAATGGTTACAGGATGCTGTTGAAAATAAAATGGGTGATCCGCGTGGTGCACTCCCGGACGATACCTGGTCCGCGTTCGTTCATACATGGACAGACGTTGATGTGTTTGGCTGGGGTTGGTATGACATCTGGGTGAAAGACCTTGATGATGGCACGGTGGGTATTGCCCGTCTGGTTCCTGTAGCACCTGAAACGCTTGCTGGCTGGGACATTGAAGAACCGACAGGTTATGTTCGTGGTATTTATCAACGTTCACCTAACCAGGGTACAACGACGTTAATCACGCGTGACCGTTCGCTTCATTTGATTTCAAGTCCGAATAAAGGTAACCCGGAAGGTTTATCACTGCTGCGCACAGCTTATCGTCCGTGGTACTACAAAAAAGTGAATATGGAAATCGAATCCATACTTGCCGAACGTGGTACAGGGTTCCCGGTAATTACTGTTAACGCAGATATTAAGAAAGCGGCTAATGACCCCAACGTTCCTGAACAACAACGTCAGGCAGCACAGGCGATGATTGATAACTATGAAAACATCGTCGCTAATATCAAACGCAATGAACAATCAGGACTGGTGATTTATTCTAAACCGTATATCACGGGTTACGATAACGAAACAGGTGTCACTACATATGGTGGCGAACAACAGGTAAAACTGGAATTCATCACGCCTAACCAGACCAGTTCAGTTGATATCGACCGTACTATCAAACGCCTGGATACCAGTATTGCCCGTGCGTTACTGGCAGATTTTATGTTTTTCGGAACGGGCGGAAATACCGGAAACAATGCTAACCTGGGTAACCGTACTGAATTATGGATCCGTGCAATGCAGTCACGCATTGATAGTATCATTGAATGTGTAAACCGTCAGTTAATCCCACAGTTGTGGTCGCTGAATGCTTTTCCTGATGAATACCGTCCGTCTATTCGTGCCGGGTCAATCAGTAAGGATAGTATTGAAACACTGACAACAGCACTTGCACGACTTGCACAAGCTGGTGCGCCTGTATTCCCGGATCCAGAACTACAGGAATTCGTTTATAAAGAGGCTGGGTTACCTACTAAGGGTATTGATAAGACCGGGGATGGTTTACCATCTATTGAAGACTAAATG-------------------------------------------------------------------------------------------------------------------------------------------------------------------------------------------------------------------------------------------------------------------------------------------------------------------------AAAAAGGGACCAGTAACGGTCCCTTAG-TTTTACTTG---------ACTACAGGAGGTTGGACAATCGGAAGCAATTTGTCAGCTTCGTCAATAGCCGTCTGAACGCGAGTTGGTAGCGGATAGCTAGTGTTGATTACACGATCCAGAGTCTTTTCCAGCAACTGCAGTTTGATTTCGTCGTCACCTGTGAAAGCGTACATATCAGTAACGACTTCTTTAAACTGCGATGCACTTTCGGTGACAGTTTGTGTGATGATATATTTCCACACTTTGTTCAGAAGTTTAAATTTCACTTCATTATCACCAACCGCATCAACCAGAATTTCAGCGGCTGCTTTGTCGTACTTAACAAGTTCAAGAATTTCAAAACGCATTTTTAATTATCTCCGTCAGTTGATGTACTTCGCGATCAGTTTATCACAGTCATCACGACAGGTAGCGTATTTAAACAGGTCTGCAGCGGCTGATGCTTTGTGATCGTTGTCAATAGTATAATGTTTCGATACGTAAACATAAGCAGCCATATAATTACTGAACATACCCGTGGTTACAATCGCTGGTTGTTCAGGGGTTAAAGTACCTTTGAACAGCCAGAAGATTGTTAACAGTACACCACCAATAACCGGACTGGTCAGCAACGAAATAAAAAACCATTTACCGGGATTACGCCCGGAATGTTTAGCGATACCACCGATCACCACGCAAAACAAAATAAAGAAAATCCAGAAAGTCATATTTGT------------------------------------------------------TATCCTTTTGGTGTGTCGAGTACAGGTGGTAAACCTATAGCAGCCTGAACCATGCGTTTTTCATAGTCATCGCGCATTTTTTGAAGTTGTTCTATACCGATATCACACCCACGGATGATATCGCCGCACAGGTCGTTATACGTCGCTTCAGATTGATCACTGTGTGGGTAATCAACACATGACGGATCTGTTACAACAACTTTTGGCAGGTAAGCAATGGTGTCACCAACTGCGTTTTTAAATATCG--------------------------------------------------------------------------------------------------------------------------------------------------------------------------------------------------------------------------------------------------------------------------------------------------------------------------------------------------------------------------------------------------------------------------------------------------------------------------------------------------TCATATATATTCTCCCACAATTGCGGCACAGTTGACGATTGCTAAACGCGTTGCTTTTTCACGGTCTTCCCCGTGGTTAATTGGTTGCGTATAACTAATACCCGTATCAGGGTTATTAACCGTCACCCCACTGTCATGAAGATATAGATCCATATACAGGGTAATCATCAGACTGAACGCATCTTCATTATATGTAATAGGATTCCATAGGCGACTATTACCAATATCAATACCTTCATTCGCTTCACGTTCACCATATGCGATGTAGTATTTACCCTGGATTTCAGCAGCCCGTGCAGCATTGATTAACAGATTGCGGGTATCCATCACATGTTCCCCGTTGATCCGAAACCGCCGTTACGTTCACTATCAACGTCAGGTAGTTCATCTACTTCTACCAGGTTAACAGGTTCGACACGTTCAACCATAAGCTGACAAACACGTTCACCGTCTGCGATGGTCTGTAATTTCTGTCCGTGGTTAGTCAGCGTCACATAATATTCTTCTTTGTAATCACGGTCACCGATACCGACACAGTTAATCAGGGATAACCCATGTTTCAGACTGATACCTGAACGCGGATACAGTTTAATGCAGTAGTCAGCATCAACTGACATTTTCATACCCGTGGGGATCATTACCCGGTCACCAGGCCATATTGCGATAATTCCGGCTACCACTTCACGTTCCAGTTTTACGCCTGATTCAGTGAACACTGTTACAGTTTGTTCCCACAGGCAAGCGCGAACATCTAACCCGGCACTATGAAGCGTGGCACGTGTCGGAAGTTCTGCCAGGGGTGTAAGTTTTTTGACATACAGGTTAGTCATTTTTCA----------------------------------------------------------------------------------------------------------------------------------------------------------------GTTCCTCAGTGTGTTTC-TTCGTGGTAAATGTTAGTGCCAACGCTTGCAATGTGTCAAGAATTATTTTAAACTCTTTATCAACGTTAACCGATAGTGAGGAACGAATGATGTTTGAACA-------ACAACACTTAAACACTAAAGCAGTTCTGATACCAAAAATGAAA--------CTTTCTCAAAACATGAAAA---AGTGGGAAGATTTCGATGATGCACCAGACTGGGCTACATATATTGTT----------CTTAATAACGTAACAAATACTTTCGCCTGGTCTGATGGTTCTATGTA--TGCTCCGATTTTAAGAA-----------------------ATCCACCACAGGGTATTCACAAGGTTGATGATTTT------------------------------------GAAATCGTCGC------TAAACGTCCTGCAGGACCAGCA--------CCTGACGTAACGGTTA-------------CCCGTGTT---------------------------------AATGATGATCGTTTA-------------------------------------------------------------------------------------------------------------------------------------------------------------------------------------------CAACAGTGTTTTACTC----------------CAGTCACTAACGTAATGTGAATCATCCTGATCATTATACACAGGGTGGGGTTGAATGTATCAATGCTATAGCTGCTGCAACAGTTGGTAAATCTG--------GAATTGA---------AGAAGCATGTGTCGCAAACATTATTAAATAC--------------------CTATGGCGCTACGAACTGAAAAATGGTGTGGAAGAT---ATCAAAAAAGCACGATGGTATTTAGATAAATTGTTAGAGGTTAAGATTGATGAACGGTGAACAGGCTTTTGATCTGATGGTAAAACATAATATTATCGTGATTCATTGTGATCGTGATCAAATCGTGTTCACTGATGATTTACGATATGAAGAAT------CATATGACGGTGATAAACGGTCGGCAACATTACGATTAATTGAACGTGTTGCCCGTGACAGAGGTGAACAACT---------ATGACTCATACTATTCATGAATTATTACCCACTACCCGTGGGAACATCACTGAATTAGCCCGTATTCTTGACTGTGATAGAGGAACGCTTCGTAAGTATATAAAAGATAAAAAAGGTGAATTTCACGTTATTGTAAATGGTAAGTTATTTGTTAAACCTGGCTTTAAAGGACGCATTAAGCATGACTAAAGACGAACAGTTATTACGTGATTTAGAACAGGATTATGAACGTGCACAGACTGCTATAGCTTATCTGGAAGAACAGATCCGTGAAGTTAAAAACCGTTTACAGGGTACTGAAAAACGTGTCGTACAGCGATAACTTAAACCTGTGATATAATCTGCCTCAGTTACCACGACTGAGGCTTTTCTATGGCAGTTCGCGACCCATACCCAGACATTGCCGATAAATATGATGCACGGATTCGTGAAGCACTGAACATAGTGTGGGAAAACGTGCGTCGTTCTGAGTCATTAGCCAACTTAGAATATATCATTGAAACCCAGGGTATATCCGGGTTACTTCCTATTCTTGACACACTTCCTGATGAACTCAGTGCAGAACTACGCCCAGTCATCGAATCAGCTATCAGTGAATCAGGTCGCGTAGTCATTCAGGTTCTACCGAAAGCAGCGGTTACTGCTCCGATTGTATTCAGTCTGGTTACACCACAGGTCAGCACTTACATCAATAACTATGTCGGACAACTGATCCGTGAAGTCAGTGATGAAACAGTCAAAGCTGTTCAAATTGCAGTTAATCAGGGTGTTGTTACCGGACGTAACCCGCGTCAGATTGCCCGTGATTTTCGTTCCAGTATTGGACTGACTACACGCCAGGAAATGACTGTTCAACGATTACGTGCATCACTGGAAGCAGGTGATGTTGGTTATGTGAACAGTCTGACCACTGTTACAGATAGTGCTAAAAACGCTGTAAGCGCCGGGAAACTGTCACAAGCGAAGATCGACCAGATAGTTGAACAGACACGTTTACGCTACGTAAAACAGCGCACAGAGACAATAGCGCGTACTGAATCACTTCGTGCAGTATCAGTTGGTCAGGATCAGGCAATACGTCAGGGACAGATTACCGGGGCTATTAGTAACGAATTGCTGAAGCGTTGGTTATACAGAAAGGATGGTCGGACACGTGACGCACATATTTCCACGGGTGAAACGAATGGTTGGATACCGATGAACAGACCGTTTTCAACACCGTTAGGACCACTTATGTTTCCTCGTGATCCTAACGGGAGTGCTTCGAATACGATTAATTGCCGTTGCCGGGTACAGTACAGTTTACCGGAAGATATCGGTTCACTGGGTTAGACACGAGCCTGTTTTAAGTGCCATTGAGCAACACACCAGAATGTTGAACCAGGTGCACTAAAACCATTAAACAAGCCACCATTGTTCAAAAGATTTTTAGCGGCGTTTCTGTGCATACGCCGTTTTTTTACGTTTGTCTGTCATTCCTCTAACTCCTGATTTACAGCATGTTCAATATCAGCCAGTGCTTTCAATTC----------ATGTTCCCAATATTCGTGATTTTCAAAATCTTCAT--------------------------------------------------------------------CACGTTGTTTT--------------------------------------------------TGAAGTAAGTCACGATAAACATGAACATGAGTGCTGATCATATCAGCAAGATTTGAATGACCTTTGTAATCTATATTTTTCATCCCCATTATCATTCCCCG-------------------GCGTTATCAGGCTGCATTGCTATGAAATCATCACGGTAAAGTTCTTTGACTTTTGCA---GTAAACTCTTTACTACCCAATTCGTGAC--------TAAACACCGGACGCCCCATTCG-TTTTTCCAAATCCTCATGAAATTTACTGAACGATCCATGTAGTAACCCTGTAAAACCAGATAACACA-ACAGCTTGTTCTACTGTTAATTTACTCATTCCTGTTTTTCCCCACAGAACGGACAGTAAGACATTTTCATATTGGTTTCCAGGCGCGTGAAGTTCTTCGCCAGTTCACCATTAACTTTACGGGCTTTATATGCAAGGCGATATTTCAGCATAACGTAAGTTTTCCCAGACTCTATTCCGAAACACTGATTATCCCAGCCCACTTTATCAAAAAGGTTGGTACTTACTTCTGAACCTGCTGGTACTTTTTCCATCAGACGTTTTTGAAGTTCGTCACCAACTTTTTTAATGCAGTCACACAT------------------------------------AGTTTTATTCCTT------------ATTTAAAAGAACAGCGATTGTTTCTGGTTGAGGGTGGCGGTAGTTAATTAACTGTTCCGGCATT---------TTCATAAATTTGT------TGTTTGCGTCTTTCACTGTGACGAAACACGAGTGAACACCAAACG----------------------------CCCCCGTGTTAATCGTTTCATCGTATTGATGCAGAAGT-------------------------------------------------------TCAGACATTTGTTCCTGCCATTC----------------------------------------------------------------------------------------------------------------------------------TTTAGGCATTTGCATCATCGCCACACGAGGCATCACAAGAAATGCTG------------------AATATGACAGCCCGAACCA-------------------------------------------CGTGTGTAGGTCTTTTC------------------------------------------------------------------------------------------------------------------------------------------------GATAACTATTGTCCATCGCC--------------------------------------------------------------------------TTTACCTTTTTG-----------------AGTTATG-----------------------------------------------CCCGATATTGGGTTGA-------------------------------------------------------GGTAAAGAT--ACCCTACCGTCTGTAATCCGTCAAGAACTATTTTAAAAATACATATCTGGTAAGACGAAAC---------TAACCATCATACATG-----ACATGGTTTGCATACTCTTAGAT----GCAACAACAGTACATATCTGGTTATCTGTAACATAGATTGCACACTTCTTGTATGATTACTTTTTAACCAGTCTTTCTCTATCTTATTATTTTTATTATATTTTT-----------ATAGATAGTATAATTAGTATAGATAATAGTAAGAGTCTATAAAGTAAGGTTAGTTACAGGAACAAGGGTAAGATCTAAAAG-ATAAGAAATCAGGTA-------------------------------------------------------------------------------------------------------------------------------------------TAAAATCTATGATATCATGTAC-------------------------------------CCGTGGTTA-----------------------------------------------------------------------------------------------ACTCGCGAGGAACCAATCAA----------------------------------------------------------------------------------------------------------------TGATTGAAGTAAAAGTAAACAAGGTTGATCCACAGCTACGCATGGTTTTTGGCTGGGGTTCAATTTGTAAAAAACGCAACCCGGAAACGGGTCAGTTAGAAATCTATACTGACACCGACAATGAGCAATTCCCGGAAGACGTTACCCTGAAAGCGTGGCTGGATTTCATGAACGGTGATCAACGGATCATGGACAACATGCATAACGAACAACCTGTGGGTAAGGTCGTATTTGCATTCCCTATGACCGAAGATATAGCAGCCTGTTTTGGTCTGGTTGAAAAACTTGATCAGACGGGTGTTATTGTTGGGACGCTAATAACTGATGATGATGTTCTGAAAAAGTTTCAGGAAGGCACATATACAGGTTATAGTATCGGTGGAACGGCATTTTATGAGGACGTAGAATAATGCGTACTGACGGAACCACCCATTTACGCCGCGCTAAATCAATGAAAATTGGTTTCCTGTCCGGCGTTACTAAACCTGCACATGAGGGCGCGAACGCTCTTATGTTGAAATCTCACAGTGAACCACCTGCAGTTGTTCTTTTAAAGTCAACGTTTAGTGCTGCACTGGCTGAAAAAGAACTTGAACAAAAAGTTCGCGATTTCCTTTCTAACTCATGGATGCTGAATGATGCACTTTATGAATCAGCAGAGGATATTGCGAAAGATGATTCAATTACCGATAAACAAGCAGCATTGCGTGACGCGGTAAATGAATATATTATAACGTTGCAACAGGCCGCTGGTATTTCGCTGAATAAAGCGAAAGAAGGTAAAACTGAAGATGGTAAAGTTTTCCCGGCATCTGATTACGCTTATGTACCGGACCCGGAAAAACCTTCAACCTGGAAACTTCGTTTAACAGTTACCCCTGGCGGTGAACCTGATGCGCGTATTGTAGGCGCTGCACTTGCTGCATTAGGTCCGGGTTATCGCGGTAACAAAGTTGAAATCCCTGAAGCCGACTTAGCAGGTGTGAAAAACAAAGTCCGATCCGCGTGGAAAAAATTACACCCGGACCAGGAAGTACCTCAAGTTTTAAAAACGGCAGAGGAAATCGAAATGTCCGAACTGGAACTGGAAAAATACAAAGCCCTGGCTGAGATGAACGACGTCCATAAGGCGTATCATAATTCTCTGCCTGAATCTGATCAGGAAGCATTCCGTAAAATGGATGCGACTGCTCGCGATGCCCTCGTGACGATGGCTAAACAGGCTGATGAATCGTTTACCACGATTGCGGGTCAGGTTGTTCAGAAGTCTGTAGCTGGTCCGATGTATGACGTTCTGAAATCTCAGGACGAACAACTTCGCAAAGCACAGACTGAAGCGGCACTGGCGAAAGCTGAAAAAACCGTGAACACTGATTTCGCACACATTCCGGGTGAAATGGTACAGAAAACCCAGATGGTTATGACTCTTGAGCGTTTACCGGAAGCGGATCGTAATTTCCTGGTTGAAAAACTCAAACAGGCCGACGAACTCTGGAAAGCACGTAAAGAGCCAGCCGCGCCGAACGGCAGTGGTAAAGGTTCCAGTGCACTGGAAGACATGATCAACGAATGGCTGAAAGCAAATCCGGGTAAAACACGCACCCAGGCTATGCAGGCCGTTTCTGCAACCAAAAAAGGTCAGGAAGCAATCGAAGCGATGCGAGGTGACGAATAATGGCTAAGAACAGCAAAATCTACTGGAACTATGAGCGCCCGACCCGTGCCGTTGCATCCGTGGCTATTTCGGCAGGTGTTGGTCTTGTTCTGGATACCAGTTTAGGTGACACTAACCAGTGTGTGCCTAAATACAAACTCCCAACGGCTGGCGGTCGTATCGACGGTGTAGCTGTTGATGATGCCACTGCTGGTGTATTCTTCGACCTGGTAAACGAAAAAGAAAAATTTGTACCAGTAAAAGCATCTGCAACGTTCGGTACAGGTGTCGAACTTGCTGTTGGTGCTGACGGACGATTCCAGACCGCTACTGCTGAACAACTGGTTGTGGCTATTTCTCAAACTGGTGCCACTGCTGAAAACCAGGTAGTTACCGCATTACTTATTGCACCGTATTCTAAAGGAGCATAACCGATGAGTTACAAACAGAATTTTCGCGACGTTGGCGCACCAGATACATTCCTGTCTAACTTTTCTGTAAGTTACTGGCAGGATACATCACTGTTTGTCGGTACTCGTTATTTCCCGGTAGTTCCTGTTAATCAGGCTGCTGGTAAGTTTCTGACTTACCCGAAAGGTTATTTCGGTCGTCCGGTTAACTCAAAACGTGCCGAAGATGGTGTTGCTAATACTATTGGTTACAAAACCAAAAACCAGGGTTACACCGTTGATGACGATGCGATCCGTATCTTCATTTCTGACAAAAAACGTGCAAACGTTCAGAACGGTCAGCAACTTGATATGGAAGCATCAGCAGTAACCACAGATGCGTTACTGATCAACAAAGAAGTGGATTTTGCTGAAAAATTCCTGACCGCTGGTAAATGGGGTCTTGATTTCCAGGGTAAAGATTCGTCTCCGTCCACGGGCGAATTCCTGAAATGGTCTAATGCGAATGCCGATCCGATTGGTGACATCCTGCCACGACGTGTTGCGTTCTCTCTGGCATCCGGTGGTCGTCGCTGGAACAAAGCACTGATGACGCTGGACGTGTATGACGCACTGACCCGTAGCCCGGCTGTTATTGACCGCATTAACGGTGGTTCTACCACTCAGAATCCGGGAATAGTGACTAAACAGGCACTGGCTGCACTGCTGGAAGTTGACGAACTGGAAATCATGCAGTCCGTGGTCAACATGGCTGCTGATGGTGTTGAAGACGGTGACGGCAATCCGCTGTCAGACTTCCAGTTTGCTAAAACTGGTGTGCTGATGCTCAACTATGTTGAACCGACTGTTGGCAATATGAAACCTGTTGCGGCTGCGGGCTTCGTGTGGAACGAGTTCATCGGTCTGGGCGTTAACAACGGTCCGTCTATCCGTACCTATCCGGGTGTCGAAGGCCGTCGTGGTAATTTCGTTGAAGCGGAATTTGCCATTGATGTTCAGATGGTTGCACCTGACCTGGGCGTTCTGTTCTACGACGCGGTTTAATAACAACTGTGATATCATTAAGGGGTGGCTTATGCTGCCCC-TTTTTTCATGAGGTTAAAATCATGCGTAATTCATATGATCCGTCACTGAAATATGTTTTCACCCGTCCGATGCTGTGGAACGGTAAACAGATGTCCGCTGGCGATAAAGTATCAACATCAAAAGCTACCCCGGCTGTTTTAAACGCCCTTGTGCGTATGCGCCACATTGAAC------------CAGCTACTGCGACCGTTGAAGAACCAGTGATTG------------------TAGCAACCGAAGAATCGGCATCAACCACAGCTGCTGAAATCCGACGTGACGCGCCAAAAACCTATAACGTTTATGTTATGGGTATGCCGATGAATTCAGAATCGTTTAGTAGTAAAAGTGCCGCTGCTGAATGGTGTGAATCACAAGGCTTGACATATAACTATTCTTGACCTATTGT-------------------------------------------------------------------------------------------------------TAAGTCAGTGA-------------------------------------------------------------------------------------------------------CAGAACTGCATAGCAGACGCTA---------------------------------TCACTTAATCGGTCGAAAG-ACGCCGGATAA---------------------------ACGTAAC-CGGCACACAACAGGTAAGAGCATTGGGTA--------ATGTAAAGCTGTGCTGCGACGATTATCATACATCTCAGTGCTCTTATCGTTGTGGTGAATTGCAGTTCTCAGAAACAACCAGAAGATAAGCGCCTGGCACCACAACCCAAACACTCGCTGATAAGGAGGTGACCCTTATCTTGCTGGCGGGAAAGCCGCAAATCGTGGGTAAAGCATGTTGTGAAACATCCTGAACTGCGTGTCGTTTTACATAACTGGTTATTCACGTGTCACGCATAGGGGTATGTTGGGACGTCAGGTGTGGATGACCAGTTATGTAAAACCCTCATTATCACCCAGAGCCATTTGCCGTCTGTTTAAGACGGCTTTTTTTCGTGC----------------------TAATATAACGAAAACATTTCTCACAGGTGATCACATGGCTATTACAGTTGAAGGTATTCGTTATTTGATCAGTGTCCCTGATGTTACTGATGAACAAATTCAGTGGTACATTGACAACGGTTATACAAATCCTCTCAGTATTTGCGTCGCTCTCTGTGATTATATGGCGTCTATCGCCAGCAATGATACTGATATTAAAGTAGGTCCGATCTCACTCAGCAGTAGTCAGTCAGCAGACGCCTGGAATAAACTTAAAAAAGATTTTATTTTACGTATTAATACTGGCGCTGATTCAGGTGGTGGTTTGTTAGGTAGTTTTATGGGTGTTGGTGGAGCTACATTAACTGGCGCTGGTATGCAACCTGCTATTCAACGTGGTCAGTTCGACAACCCACCTGTAACACTTGAAAGCGGTGGTCGTGCACTTAACGAGGGTGAACGGTGATGGCAGACAAACGTCAAAGTGTCCTGAACGGTGTTACTCGTGCACTTGCTGAAGTAGGTGAGGATTTGACGGTAAAACGTGTGACAACGGTTCCCAATCCGTCTAATCCTACATTACCGGGTACAACCGTTACTGAATCACACACCTGTCGTGGTTATATCTACCCGTTGGAAAAATGGGATCCGACTACTATGACCCGAATAACCACGACGATGGTAATTATGGATAGTCAGAGTTTTGAACCACGATTCGTTCCTGATCGGGGCGATATTGTAGTTGATGAACGTGGTAAAGAATATCGCCTTCTTGATCGTCAAAACCCACGATTGTTAGGTGATGATATGGCGTTTATTCACCCTGTTGGAGCGGCCTGATATGGCTAAGGCTAACGTTAACGATATAAACCGGATAACAGGTGTCTTTAAAGACATTAAAGCCGACCTGCGAGATTTTACCGATCGTGAAGTCATCCGGTATGTCCTGACGTTACGTAATATTCTTGTCAGTGAACCACCTGACGGTACACCTGTGGATATAGGCTGGGCAAGTAACAACTGGTGGTTCGATCAGGGACAACCCGCTAATAGTCCTGATACACCAACAGGTAATGTTGAAGCCAGTAAAGCACGTATCGAACAGGATACGGTCACTATCAGCAGTATTAAAGTTAATGGTCAGGAACTGCATATTACTAACAACGTTCCTTACATTGGGGTTCTCAATGGTGGTAGCAGTACACAGACACCTTCCGGGTTTGTCGAACGTGCTATATTAAAAGCCGGAATAATGGTGAGGTTTAATCAGTGATGACACTCTCAGATGTTTCAGGAATTGTTTATAATCGCGTTCTGGCGAATCTCCCCGTGGAAATTACGCCTGACAGATTTACAATCGCTTCTGGTCAACTCCCTGATGACACTACAGAAAAACCCGGTCTGATTCTGACACACAATCCCGGTCCGTGGACAATAACCACGCTGGGTGGGGAAGGTGTTTGTCGTCGTCGTTTAAGAACAGGAAACGTTTTTTTACAGGTACGCACACCTGCTCAGTATGGTATGGACACTTTGAGTATTGATATTGCGGATCGGCTTGCAAAATTATTTGAAGGTATCTGGCAGGATCGCCCGTTAATTTACACGAGTGTTGATATTCGTCATCAGGGTCGTGATAACGCGTGGTTTTTAACAAACGTCGTACTTAGTTACGAATACGAAGAAAT-------------------------------------------------------------------------------------------------------------------------------------------------------------------------------------------------------------------------------------------------------------------------------------------------------------------------------------------------------------------------------------------------------------------------------------------------------------------------------------------------------------------------------------------------------------------------------------------------------------------------------------------------------------------------------------------------------------------------------------------------------------------------------------------------------------------------------------------------------------------------------------------------------------------------------------------------------------------------ATATTAAACTACGAATGATTGCAATCAAACGAGGCTTAGAACAATGGCTGAATCAATTTTTAAATGTTCGCAAACACCTGCGGCTGATGTAAACGCAACACGACTCAGTGTGGCAAAAGTCTGTGAACCTGTTTCTGGTACACCCTGGACGGTTCAACAACCGAACGAAATCAGTTCTTACAGTGCTGATATTACAAAGACTCAGCGTACACCGATCAGTACGGACCGATCTGCACGTAAAGGCACGGTAACTAACGTTGAAGTTGCACCGGGTTTTCAGACAGACCTGACACTTGATACGTTCCGCTACTGGGGTGACGGGTTCCTTTATAGTAAATGGGTCGGTGCTGGTGCAATTGATATTGACGTTACCAGTGTTGATACTGACGCTTATAACGTTGCTACTCTTGACGCAACATTGCCTGAAGGTGCACTGGTTTATGCAACAGGTTTTACACTGGCTGCAAACAACGGTTTGAAAACTGTAGGCGCTGATAGTACCACTACTGCTATCAACGTGTCAGGGCTTACTGCTGAAGCGTCACCGCCTGCTGAAGCTCGTTTGTATCTCGTGGGGTATGCTGCAGCGTCTGGTGACATCGCTGTTAACAGTAATGGTCAGTTGACGTCTGCCACCCTGGATTTTTCCACACTGGGTTTAGTACCGGGCCAGTATATTTATATTGACGGTCTAACACAGTCGGTTACCAGTAAAATGGCCCGTGTGACTATGGTTGGTGATCATGTTCTGACTCTCGCTAACAGTGAATTCACCACTGAAGAAGGTACGGGTAAAACTGTACGTTTATTTGTTTCCAGTTTTGTTCGAAACGTTCCTGTTGACTCTGCAGAGTTCGTTAAAACTGAATACACAATGGAAGCACGTTACAACACGACACCTGTCATTTATGAATATGCGCGTGCTGTAGCTGCAAATCAGATGACGATCAACGCGTCGTTGACTGAAAAAATGACAATGGATCTGACGTTTGTCGCACAAGACTTGTCAGCACCGTCAGAAACCGCGTTACCGGGTTCCGGGTATATTGAATTCGTGGCTAACGAAGCGTACAACACCGTAACGAACCTGAACCGTGTACGACTGACCGGGATTGATGATAGTGGCCTCAGTACGTTCCTGAAAGACGTTACTGTCACCGTGAATAACAACGTGTCAGGTGAAAACGTGCTGGGCGTGATGGGTGCTGCGTTTACCAACGTCGGTAACCTGGAAATCACGATGGAAACTGAAACGGTGATGACGGACGGTGCTGTACTGGCTGCGATCCGTAACAACGCAACAGTCAACTTCGAACTTGCCGGGGTAAACGGTGATGGTGCAATCGTGGTTAACATCCCTGCGATGACACTGGGTGACGGTTCCAAGAACCTTGCGACGGGCGAAAAAGTGAAAGTCACTGTTAGCGGTAACGCCCACGAAGAAGAGTCGATTGGTTTTATGATTGGATTCAGCTTGTTCCCGTACTTGCCTACAGCATGACATGGTGGATGGTAGTTTTGCCCCGGCGTTAAACCGGGGCTTTTTTATTCATACATACTGAATTTGTTTAGGTGAAAATGGTTTATCGTACTTACCGTTCCCTTTTAACCAATCAATTAGTTGTTTACGTAAACTTTTACGGAAATCAGAACGTAAATTACTGTTAAGAAGTTTACAAAATACAGGGAACATATCTGGGTGATATAATTTATAAAGTTTTTCAACTTGTTCGCGATCAACACCAAATTCACGTACTATTAATCTAAACTGTGCGTTCAGTTTGCGTTGCTTGTTTACTCTTTTTATTTTGCAATAACGTTGCCGTTTTTCCTCTTGCTGTTGTTCATAAATATTATATGCTTCTAAAACTTCTGGTGTTGCATCTGGGCGTGAACCATAGCATGGATAACACCAACCACGGGTAGTTGCAAATGTATACCATGAAGCGCTTTTTGTTTCAGGGTTCCATATTAACATTTCAAAATCTGAATCATGGTAACCGTTACGTTCACGTTCTTTGATACAGCACCCATGATCAGTTTCGTATAGAAAATAAGATGGTGGGTAATCGCCACCAATATCATTACGATGGATAGGACTATATGCCCCTTCCAGGAGTTTAACATTTCCTTCAAAAACAGAACTATGCCAACCCATGTTAAT---------AATCGC------CATCCCTCTTACCCTCAGTTCGTTTCGTTGAGGTAAAGATAACCTACAGTCTGTAATCCGTCAAGAATTATTTTAAATCTCTTGCGTAATTTGTACAGAACTATTACTATCTAATCGTCTACT-ACATAAAAGGTAAAAATCATGTCA---AAGTTTGACCATCTGAAAAAAGCACTTTCTCCACTGGTGCTGAAGTCTTCTGCTGAACTGATTTTAAATGAGAATTTCAGTATCACTGTGTTGAACCTGAATACTGCTAATCAGGTATATAATGCAACAGTCGCGGACTATGTAAAACAGAACGGTGTGTTGTCTGAAAACTTCTTTGAAAAACTGTGGAATCAGGAATATACACCAGAAGGTATTAAGTTCGTGGCTAATGTTCTTATGCTGGACTGGAAACTGATTGGTGAAGATGACAAACCGGAACCATTCAGTGTTGAAGAAGCTATTGAACTGTTAAGTGATGAACGTTTCGGTCAGGTGATCTACAGTCGTGTTATTCAGTTCGCAATTAATTCCGCATTCTTCCAGGACGAATGGGAAAAACAGATTGAAAAAAACTGATCGACTTCCTCTTGTGGAACGATAAGACAGACGGGGACGACCTGGACTGGGTTACACAAGGGGCGGCTGCACGTGGTATATCTGTTCCGGTTGTTGTACAGAAACGTCCTGAATTGCGACCTGATGCTATCTTTTACTGGAATGCTTTTTTAGACCTGATAGACGCTGAGTGGGTTGCTTGTGAGCGATATGCACGGGTGTATAACGTTGATGTACAATTCCTATGGAAATTATTGATAGCATTGCGGTCTGCACGTGTTGCCGAGATGAAGAAAAATAAACATAAGCCCGGTTAGTTCCGGGCTTTTTCATATAT-----------------------------------------TATGGTTAACG-TGTTAAACTG---TGTACATGCTTCACGAAAAGGTTAACCAACATGGCACAATATCCTATTGATATTAAGATTG----------------------------ACACCGGTTCGGCTGACCGCAATCTTAATAATCTTAACAGTCAGTTAGATCAGACTGAAAAATCAACCATAGCT------------------------------------GCTGCACAGGCTGCTAATCAGTT---ATCTGTGGTTGAACAGCAGG----------------CTGCAAAAGCAGCACAGCAACTGGCACAA--------------------------------------------------------------CAACAAGCTAATCAGGCTGCTAAAGCTGT----------------------------------------------TGCTGTAGCTAGGG------------------CTACTCGTGAA---------GCAGCACAAGAACAATCACGCCTGTTAGCAA------------CACAGG-GTGC-----------TGCTGCTCGTGCGGCTGGTCAGACTGTTAATAATCAAC---------------AGAAATTTGCTGAATTAGCCAAAATTATCAA-----------------ACAAGCAACTGCTGATGAAAAGAAA--------------------------------GCAATTGACGATCTGACTAACAGTCTTAAAAAACTTGATAATCAGCAG-------------------------------------------------------------------------------------------------------------------------------------------------AATAACACTAATCAA-------------------------TCAACAC------------------------AAAAAACAACAGGCGCTCTTGAAACACT------TGTCACTGGTGCAAAAGCGTTTGTCGGTTTACAGATTGCAGGAT----------------CGCTTTACGACTGGGGTAAAGCCTTTGTAGATACTGCAACGAAAGTCGAACTG-------------------------CTACAAAGTCGTATCAATC------TGTACACATCAACGTCTGTCGAATCACAACAGATATTTGCA-----------CAATTAGTACAACAAGCTAACCGTGC-----------------------------------------------------------TGGTACAGATATTGACG-------------------------------------------------------CTGTGGCAAACAGTTTTCAGCGTTTTGCCGCTGCTGGT------------------------------------------------------------------------------------------------------------------------------------------------------------------------------------------------------------AAAGATGCCGGGATTAGTAATCAGGTTATTTTACAGTTTACCGACAACCTGCAAAAAATGGCCCGTGTATCTGGCGCATCCAGTGCTGAAGCATCTGCTGCTATCTATCAATTATCACAGGCATTTGCATCTGGTCGTTTGCAGGGGGATGAATTCCGATCTGTGTCAGAACAGTTACCAACTGTTCTTCAGGTGCTGGCTAAACAGATG------------GGTGTCACCACGGGGGAACTTAAACAGTTAGGTTCTGATGGTGAAATTAC-------CCGTGATACACTGTTATTGTTAAACAACGCGACTGATGAAATCAGCGCACAGTTCGATAAACTTCCTCGTTCTGTAGATCAGTCTGCCACTGCGTTACGTAACAACCTGTCTGTGGCTATTGCTGAACTCGATCAGCAGATTGGTGCGTCTAAATTCCTGGCTAAATTCCTGGACCTGTTAGCAGGTGGTGTATCGGGTACAACAGAGTTAATAAAAGCCGCTGCAGGTGCTAACAAACTGGCACAAGCCACTAACAATCTGAACAGTGTTACCGCAAAACGTGAAGCCAATCTGAAAGAAATTGCAGATCTGGAAGCACAAATTCAGCGTGGGTATACAACACAGTCAATTGGTGGGTATACAAAATTTGTTGGTGATACAAGCGCTGCACAGAAGAAATTAAACGAACTTAAAAAACTTG-------ATGTTCAGTTAACAAAACAACAAGCAGAAGCACAAAGAGGGGTTGTTCAGGCTACTCCGTTGGGTAAGGGTGTTGCTGAAAATCTTGCAAATCAGGCAAGCACTTTACAGGCGAGTATTACGGCTGCTCAGGCTGCCGGACGTCCTGATGCCGAATCTGCAAAACAGATTAAAAACCTGAAAGAACAGATCACCTATACACAGGCGCTTGCTGACGGTAACTATGAACTGGCAGCAAGTCAGAAACTGGGTAACAAAGCAACAAAGGAACAGATTGCAGACTACGCCGCGTTGCTGAAACAACAGGCAGAATATAAAGAAAATCAAAAAAACCAGAAGAAATTAGCCAGTGCTGAAGCATCTGCGGCTAAACGTGCACAGAAAGAACTGGAACGTAATCAGGCTGCTAACCAGAAATACCTGAAAACGCTTCAGGATAAAATCAATGCTGGTAATTATGATGTTCAGTTAGCACGCGAACAGGTTCAGATTGCTTTAACACAGGGGTCGTCTGTTGAACAACTTACAGCAACGTATCAGAAAGAATATCAGGTACGTCAACAGTTAACGCTGGCATCACAACAGGCAGAAGCACAATCACGACTGAATAAAGACGCGACTGATGCTGAACGTGCCGCTGTTGATGCACATGTGGCTGCATTGCAACGACAACAGCAGATAGCACAGTTAAGCGCAGATGTAAAACAAGTTGACATTGATGTGAAAGCACAGTTGAACCCGTATCAATCACAAATTGATCAGGTTAATCAACAGGAAGCAACACGTCTTAGTATTATCCAAACTGCCCGTGAACAAGATTTAATCAACGAGCAACAATACCAAGATATGAAAACGCAGATTCAACAGGCTGGGGAACAAGCCCGTACGAATCTTGCAAATGCTAACTACAGCTTGTTGCTACAATCCAGCGCTGATTTTTTGGGCCAAATGGCTGCTGGTCTGGCACAATCTAAAGGTGAGCAATCAAACGCGTATAAAGCGATGTTTGCACTGTCTAAAGCCTTTAGTATCGCACAGGCGAGTATTAACCTGTGGACAGCCGTTAGTCAGGCTATGGCGTTGCCGTTCCCGGCGAATATTCCGTTCATTGCACAGGCTTTGTCATACGGAACAAGCGTATTAGGTAACATTCAGTCTGTGGCTGCAACAGGTTTTGCAACGGGTGGTTATGTTAAAGGCCCGGGTACAGGTCAGAGTGACAGTATAAACGCACGTTTGAGTAATGGTGAGTTTGTCAGTACCAAACAGGCTACCAGTCGTTATCGTAGCACTCTGGAAGCAATGAATCGTGGTACATATACACCAGGATCTGAAGGTGGTTCGTCACCTAATATTCAGGTTCATAACTACGGTGGTGAACGTGTTCAGGTGAAACAAGGATTAACACGGGATGATGTAGTGCTTATCATAGGTGAAGAATTCCCACGACAATCAGCGGCACAATGGAATGACCCGTACAGTCAGACAAATAAAGCGTTCAGGTCTAACTATGATGCGAACAGGAAAAT---ATAATGAGCAATACAGATGATTTACCACGGCTTGAGTACGGCGCGAAAATGGTGTTACCTGAGCGTGATAATTACAGTTATAGTCCACCGTGGGGTGTAACTAAATCTGATATTTCTGGGACGCTATCACGGTTAGGTCGTAGCGCCTTTGGTGGCCCTGCTCAGGTATCGTGTACAATTCAGTTATATAGTCCTGCGATGCTTCAGTGGTGGGACGATTTTTATAATCTGGAAATAGCTGAAGGTAGTAAGCGGTTTGTGATGCAACTGTTTGTGAACGGTTTGATTCAGGAACACGTTGTTCAGATTGTCAGTAACCCGTCATCCTCTGTTGTAGGATGGAAAGGATCTGTCGATCTACAGTTGCAAGCTGTTCCGGTAATCGACCGTTGCGCAATGGCATCACGATTGTTAATAACTAAATGCCAGGGTGATTATGCTGCTTGTTACCTTAAAAAAATTATTGATACTGGCTTACTCTTAAATAACGCGTGGACACCAGAATGAAAGACGAACTGCGTGAATTATTAACCGTTGCAACAACTGGTAAAGGTGTTGTTGACGGTGTGAAACTGAATCATAGTTCATGGCCCAATCCGCTATACATCACCAGTGTTTATCCGGGATTTATCGCTGTGCATGAAGACGGTAAGGAATACGAGTATGAGTACGTTCCGATGTCCGTCAAGAAGGCGAATAAACAAAACGATTTATCACAGGATTATTCATTCACTATTCAGGATCTGAATGAAGTTGTCGGTGTATATCTCGACTTAATTCCTCTTGACAGTAATGAAAAACCATCTGTTGAGTTGCGAACGTTTGTTTACCGTGAAGATGGTTCCATGTCTGATATTCAGGATGGACCATATCTTCTGGAATCTGGCGATATTACTACCGAACCACAGGGTTGTACGTTCACAGCATCACCACCTATTACAAACTTCGCCGGGACAGGTGAATTATATACGTTTGAACGTTTTCCCACTCTACTGGCGTATGCAACATGATCGGTGACCGCTACGATATTGATAAATGGAATTGTACACACGAGGTCAGTCAGTGGTATCAGGTGCACAATTACCCACACGTATTGAAAACTGTTTCAGGTGATGAATGGGATATTGCGTTTGTCAGATGGATGCGAAAACGTTTTTCACCAATTACCACACCGGAACAAGGCGCGCTTGTACTGATGAAGAACCGATATTCAGGCGGTTTTCATGTTGGCGTGTGGGATTGTGGAATGGTTCATCATTGTTATCAGCCACCTGGTGATTCACCAGGACAGACAATCAGATCACCTTTAAGTATAATCAAGACAGCACATAAAGAAATCACGTTCTGGAGAATGAAAAGTGTCTAAAGTCATCTATCACACTAATCCTGTTGAACACGCGGATAACGTTGACTTTGGTGAATGGATGCTGAAACGCTGGCCTGTGGGTACAGTTCGTCCGCGTGGGTTACTGATTTATAAAAACGACGAAAACATTACCCAGAAATGGGTCACTGACCCCAGCGTATTAACTGATCCTGATGCTGTTTATCACATTTATGAATTACCAAAAGGTGGGGTGGTTAGTGCAATAACGAAAGTTATTAGCACAATTTTAAACCCCATTTTAAAATTGTTCATGCCGAACACCAGTGCGTCGGCTAATCTTAAAAACTCACGTTCAGCATCGTCTAACAACGCGCTTCAGGGGCGTACTAATGCTTCACGACCAGGTGAACGTATTTCTGATATCCGTGGTCGTGTACTGGCATATCCTGACCTGTTAATGGACTACCGAATCTTTATTGACCGAACAGAATATGAAGTTCAGTTTCTGTGTCTGGGTGCTGGTGAATACGAAGTCGAAGACGTTCGTGACGGTATTACACCTGCTGTAAATATCAGTGGTGAAAAATTAGACTTTTATAAAAAAGGTAATGCACCAGGGTATGGTTCTCCATATATGAATATCGGTGGTGCAATTGATATTAACACTTTTCCGATCATGGTTGCTAAGTCATCGAACGAAGCAGACGGATCTGAAGTCAAGCCACCAAACTATGCTGATATCAGCAAAGCGAGTTTTAAAGTTTACAGCACAGGTGAAATTGATACTACGATTTCTAGTGATGATAATACTACGATTGATTGGTCTGAACGTGCACCAATCGGTAGTAAAATACGTTTATCGCAATTTTACAGTTTTACACCTAATACTTTACCGTTAAACACGTATGTACGTAATGATCTATCCGGTGATTACGATGTTATTTATGCAGGTGAGAATACGTTAATCATTGATACTACTGGTCGTGAAGGTTGGGATGCTCTGTCTGAAAGTGGTCAGGCTGCATATACACAGGCTTATTTGCGAAACGATGGTTACTGGGAACTTGAAACCACTAAAGGAAGTGGAAGTATTTTATACAAGTTTTCACCGTCTCTTGACAGTACCACGCCGTATATTGTCGGGCCTTATCTGATTGATAGTGCGGATAAGTTGATGATTAACCTTTATGCACAAAATGGCGTGTATAAAACTGATGGCGACATTTATCCGTTTACCTGTGACTTTCAGGTAGTTTTGTCGGACCCAAACGGTGTGAAAGCGAATGTGACACATTCTATGTCTGTTAGTGGTCGCTATACAGAAGCTGTAGGTAGTTCGTTAATTGTGAACAACCCTTTTGACGGTCCTGTTAACGTGTATGTAAGACGACTGTCAAATACAGACAAAGATTTCGAAGGGTCTGTTGTTGATAACATTAAGTGGCGCGATTTATACGCTATCACGAACGTTTCCCCGCGTTCCTACGGTGATGTGACATTGATCCATACTGTGACAAAAGCAACAAACGCTGCACTGAAACAAAAAGAACGTAAATTAAACATGATTGCAACACGTGTGTATAACGATGTTGCAAGTAGTAATTTTGCAGACGTTGTAATGTCAATGCACACAGATCCTTTATTTGGTCGTCGCACATTAGACACCATTGATCGTGATGCTTTATATGCTGTTCAGGCACAAATTCTTGAATATTTTGGTGACCAACGAACAATTGAAGTTGGCTATACATTTGATAACAACAGTACGACGTATGAAGAAGGATTGGACACTATCTGTAACACGGTGAACATTAAACCGTATCAGATCGGTAGTGTATTGTATTTTTGGCCTGAATTACCACAGGAGCAGTCTGCAATGCAATTCGGTCACGCGTTTAAGATTCCTGACAGTGATAAGCGCACACGTTCTTTCGCACCACCTAAAGAATATACTGGTGTTCAGGTTAAATATTTCGACCACGATGAAAAATCGTATTTGTATGTAACTAAAGGTGAAGAAACAAATCTTAACAAGATTGATCTTGTTGCGTGTCAGTCGCGATATCTAGCAAATATCCGTGCTAATCGTGAGATGAATAAATTACGTTATCAACGTATTACTCACGAGTGCACAGCGCTTAGTATCGGGTTACAGGCTACCCCGGGCATGCGTGTGGATATGATTGACAATACCCGTATGAAACAACACGAAGGTATTGTAGTTGACGTTGACGGTTTAACACTTATTCTTAGTGATCCTGTTACGTTCACCACGGGTAATACATACAGTATAACGTTGACACACCGACTGGGAACACTTGAAAACATTCCTGTAACTGCTGGGGATGATGAATTTTCAGTGGTAATGGCTTATCAACCATCTGAAGAAATTTACACTGGATGGTTGCAGGACAGGACAACGTATGTGATCCGCACTGATGATGAACGTAGTAAGTTAGCAATGTTGGTTCAGAGTATGGAACCATCCGGGAGAGATAATAATTATCAGGTAGGGTTAACGTGCATCAATTACGATGCACGTTATTATCAGGATGATT------AACTTGCTGTATCCTGCTATAATATTACCAATTATTGCTAATTAAAATCAACAAAACCTTTTATTACAAACGATGATGTTGAAGTTAGAAGTGAAGAGAAGTCATAAAGAACCCT-------------CCCTCCGTCAGTTCGGTAAATTGCTATTTGATCCTGATTTGATAAATTTAATGAAGCCAATGGAATTACGCCATTTGATAATATTATA-----------TTATTCCAATA-----------GTCAACAATAAACATTGATATTGAGCTTGTTTTCCCACTCAT----TCCTGGAAGATAGGCGATATTTAACATCCCACTTGGCGATGATA-----------------TTGAAGATACATTTAC--------------------------------------------------TGTTATAGAAAAATCTATTCTCTTACCAGTTGCCCTAAAGAC--------TCCTGTACTTGATGACGATAGGCTTA------------------TACTTCCACTTGCAGGAAGTAGGACTGGTGTGAACGAACCAGTGACTGACAGCTCAAATCTGTTAGAC-------GTAATCAAGTCAGGG-------------------------------------------------GAAGCTATATAAATATCACCAGCTTGAGA---TAGATTATTACCTGACCCAAAAAC---------ATTACCAGTTGCC--------------CCAGTAGGTACTGTTATACCTGCATTACCTCTAGGGTC-------AATACAAGTATTAGAGTCGATTGTGTTCCCTACACAAGCCTCGCCATTTGCACCAGAAGCCAG---------ACTAATACAAATATGACCGCC--TGGGTAGCCTGCAAAAATTA---CATCATAGTTGGCATCAAACCA------CGATGTATTACCAACTACTGAGC---AGTTACTAACACCTGCAAGCCAGATATTATT-------------------------------------------------------------TTCTCGGTTGTTATAGGTATTGTTACCCTTGACAATGTTTCTGAGTACATCAT--------------------------------------------------TTGTTGCCGA--TTTTTCAGAAAACAAACCCATATCAATAC---------------CACGGT----TCCAGCAGTTGT------------AAACTGTGTTATTTACGATGATGTTATCT-GTTGAATAACCACCATTCCCACCAAAGTAAA-----TTCCACTCTGTCCACAGGCTGATACCTCATTAAAAGCGATGACATATCTGTGAGCATT-----------CTCGGATACTAT---CCCATCCCAATAGTTACTA----------------GCCAAACTCCAGGGTCTAGCCTCCCCGGATGTAAGGTAATTATTGGTTATATGGTTCTTAATTACGCGACCTTCAGTACCACCCAGAGCTACACAGAACTTTGAGTTT---------------GCATAGCATTTAGCGATGACAGTGCCATGCC---------------CTTTATCATAAATACCATAGCCTACACCATCAGCATCTGAGGTATGCAAACCTTTTGCAAAGAAGCCGGTAACCTCTGTACCAGTAATAAAGCAGTATGCAGCATTCTCATCAAAGAGTACGCCATCCTG-----------TCTTACTGTTGTAGAGTCTGGTAAGTTTTTACCC-----------AGGATTTTACCCCCAAACCAACCAGAATTGGCC-----------------------CCCGTTATTTTTACTGCATATTTACC--------------TGCTGGTACATCAGACTT-------------------------------AACACCTGAGTCACCAGTAAGACACTTAACATGCAACCCAT---CACTGATTACCAGTGTATCTGTGATCATGAACAAATGGTTTAATACTAATTTTTTACCC----------TTTGATATACAGTGCGCTATTGCACTTTT--------------------AATAGCTACTGTTGCGTCTGTAACA---------------------CCATCTGTAGCGGCATTGAAAGGGGCGTCTGTTGGGTATACGACATTTTGAAGATGCGCTCCTACACTGTCATTACCATATGTATCAGTATGTGAGAAATTGATTACCCCTTCATT---------ATTTAACTCATCTCTTAATGTCGCATCACCAACACTCAACCATGCACCTGAGCCTACACCACCAGTTGTCGCCGGAGTTGAACCAGCAGCTACAGTTTTAGGGAAATCACCATCCCAGCGATAGTATTCACCGTTTGTTTCATCTTGTAGTACTTGATTTGGTAACGTTAATTGGTTACCGGGTAGTGGTGCACCTGTCTGAA---AACTTTTTAGTGTTATATAACCTACCTGTGATATTGCTTGATTATATAAGTTTTTAAGTCCATCTAATGTTTTGTTAGTAACAGATTCACCACGGATAGTATCTGTTACTTCCAGTGCGGGGTTACCAGCAGCATCACGACTTTTCGCCACATGCTCAATGTGTAAAATCGCTTGTTTACCTGTTTTCAAATCATCTGCGCTGATATAATCATTGCAATTAGCCATCTTTAAACCCTCTGGGGAGTGTGGAACAATGTCTGAGAATCCATTGCTAAAGTATTGGCCCATTATAACATTTATTGTGGGTGGTGCGGTAGGGTACGGGGTACTTCAGAATCAGGTCAACGCAACAGCTAAGGATGTTGCAGATACTAAGACACAGGCTAATGACGCATATAACCTGGCTAAACGCGTCGAATCCCGTGTTGATGTGCATGATGTAAAAATTGAATATCAGGCAACACAAAATGCTGAAATTCTCGCTAGTGTTAAAGAGTTAACACAATCAACCAACGATCTGAAAGTCGTTATTGAAAGTCTCAAAGTCGAACAACGCCGAACCGGGAGTAATC---AGAAATGAA---TAAATTCAGCCAGAGAAGTGAAAATAATCTGAAGGGTGTTAACGCGGATCTTGTGAAAATCGTGCGTCGTGCACTTCAATTATCACCCGTTGATTTTGGTATTACAGAAGGTCTTCGAACTGTTGAACGACAACGACAACTGGTCGCCGCTGGTAAAAGTCAGACAATGAATAGTCGTCATATCACGGGTCATGCTGTTGATGTGTTTGCCTACCCTACATCAGCCGGATCATGGGAATGGAAATACTACGAACAGATCGCCGCTGCTTTTAAACAGGCTGCTAAAGAACTGAATATTCCTGTCGAATGGGGCGGTGACTGGAAAACCCTGAAAGACGGTCCACACTTTCAGTTGCCACATGCCACTTATCCCGCGTGAGATAGCTATCATGGATAAGTTCAGCATATTACGTAACACAACCGGGGGGATCTCTTTAAGCCGCGCACAAGCGGCTTTAGGCTTCCTTGTGGTTACAGGTATTCTTATTTATCAGGCTGTCGATCAGACACTTGATAATACGGTGTTATTAACCTATTTCGGTTTCTGTATCGGTCAGTATGTCGGTGCTAAAAAAATCGCAGTAGACAAACAGCGGAGTACACCGAATGACAATCCGTAGTGTTTTAATCACTGTTGTTGCAACTGTTCTGGTATTAGGTGCTGGTGCTTATACCTGTTATCAGGCTGGTTATAAAGCACGAGTAAATGAAGAAAAACAGGAACGTCTGAATGATGCTGAACTGGAACAACAACGGTTAAAAGCACAACAGGAACTGGCTGGTGATGTACTTCGTGGTTTGGCTGACTGGTCACAGAATACTAAAATTGTGGAAATACGGCATGAAAAAACTAATACTGTTTTTCGTAATGAGTGTCTTACTCCTGAATATCAGCGCCTGTACAACGAACGAGTTACCGAAGCAGAAGCCCGTTTATCAGGCCGCGTTAGTTCAGAAGTGTCAGACCGAAAACCTCCCACGGTTAAACGGTCTGACGGGAACTGATTCAACAGATGTTAACGATGCATGGTTAGATATTTATTTCAAGTGTGCGACTATTCACAACGGTTTAGTAGACAGTCTTCAATAAATCTTCAACCGATACTTCAACCCACGATGCGGGAACCGGGTATTCAGTCCGGTACATGAACAGGGATGTTCCGATCAACCCGCGTGAATCTGTTTTAATACCACGCATCATCAACAGTGGTAAAAACTGTTCCCGTGTTTCTGGCAGACGTGCGAAGCGTCCTGTTGGGCGTTTAGCCGGGTCCATAGGGTTAAATTCAACGATTGTGGACATAGTTGATCCTCTGTTTAGCTATTTCACAATAATGTGGGTCCATTTCAAAACCGATAAAATCAAAACCTTCAATTGCACAAGCTTTACCCGTTGAACCACTTCCTGTAAACGGGTCCAGAACTTTACCACCTGGCGGTGTAACGAGACGTA---CAAGCCATTGCATCAACGCTGTTGGTTTTACCGTAGGATGGTTATTACG-TGCGCCTGATGTGCGTCCAGCACCTACCCGTTGGCTGTTTAATCCGTCAGTATCAGGTTTACGGCCTGTCATTTCA---GCAGCGGTCGTTTTAGCGAGTAATACACCTTCGTCACGGTCTGATTTGCTTGCTTT--AGCACAGTAGAAAAACCGC-GCAGCACTTCCTAAATCAGCGTGAAAAGCACCTGGAACCCTTTTACGCTGACTTGTTACATTGCCTGTTGACGCCTGACTATCTTCAGTACCTTTTATGGGTGCAGCAGCGCCAGCTTTCGCCGGAAACAGGCTTACGACTTCATTAGAACCATCGTGGGTAAAGTTAGCGGGGAAACGTCCATCATTATTTGTTGGTTGAAATCCATTTTGTTTACCATAAATATTGCGTTTATTATTTGTTGGTTGATATTGTCTTTTATGGTCTCCATTAC-TTATAATCCGACAACCATCAATATTCAT-----ACCACCTGTGCCGAACTGCAAGATGTTTTCAGAAACAGTTCCTACCAGCGGTTTACGAGCGACACAGATCGGTTCATGAGCAGGTTTTAAAGCTGTTCCCCATCCTTGCCACTGTTCATCACCCATAGCTTTACTGACATCCAGAGATTTAGGAAAACCGGAACCGTACACCCAGTCTATTTGATCGCGGATTTCAAACCCTGCTAAACGGATCGCCAGTGTTCCCAAATCATAGGTACGTGTGCCGAAAAACGCCAATAGGTGACCGCCTGGTTTCAGGACACGGAACACTTCTTTCCAGATT------GACGGACCCG-------------GTACAAAACTATCCCAATACTTGCCCATGAAACCATTTCCCGTGTGAACATAATCATCACCGTTCAACCAGTGGCGTAACACTTCGTTCATATCAGGCTGTTTACTGAGTCCGTAGGGTGGATCGGTGACTACAGCATCAATACTGTTATCAGCAAGCATCATACGCATACCGATCAAACATTCCATGTTAATCACCATATGGAATACTCCCTACACTGTAATAAACTGGAAGACCCAGGCGTTCAGCTTCTGCAATTTCTGCCAGTGTACCGGATGAACGACGATAATCAGGAAGCACCAGGACAGCATCACAGCGGCGCATAACTTCAAGTGTTCCTGACAGGTAGTATTCGGGTTGTACGTTGCGTAAACCGCCGTCAAAGTCCCACAGCTCGGTGTTCTTATGTGGGATTACCGGGAACCATTCAGGACGCTCTAATGTCAGACGTTTACCCATTTGTTCAGCACGGGACACATTACGGGAGGTTTTAAGCGCACATTCAGCACGGTAAGGCCCGGCAATATAGCAGAGTTTCATTAT--TTGTTTTCCTGCATTTGTAAGAATACGATCATCGCGGCGCGAAGTGGGTTTTGATGATT---GTAATAATCATCTGGGTAA-TATTTCCATTCCCAACAC---TCTTCTTCTAATTCACCGTTTGCCCATGCGCACCATTCTTTTTCGGCAGC-----CATCCACATGGTGCTGATTTTATTTTCAGTGATAATCGACCATGCATCAGAAGCATTACTG-----GTGTATTTAAAACCACCTCGTGACCAACAACCCTGAATATCTTTATCGTTCGCGTGAATGCCATAAACAACATTCAGAACAAGACGGTCGATCTCTCTATCACTTAAAACACTGTAATCAGTCATGACGATTCATTCCCTCTAACATGTCCCAGATAAGCGCAACACGGCGCGGATCCGTGCTGATAGTGTGTAAAGTTTCACACCCGTAATGCCATCCCCAGCGAACGGATAGTTCTGACAACAGGTAACCACGGGAATTAGCCAGTTCAGCCAGTTCACCAGGTTTGAACGTTGTTGTGTTAGGTTCTGTAAGAACACGAGTACCACAGATAGCGTCACTGATGCGCCACGGTTTCATCAGGTCATCAACTTTGTACCAGTTGCTGATACTGATTTCAGACGTTCCCCATCGTGCAGCCAGTTTCAGACGTTCCTGACGGGCCGGGAACATTGGCATCTGTGGTAAACGCAGTTGGATCTGTTCTGCAGGTTCGAACATGTCATCGTCTGTTAAACGGAATTCACCACGGTCATCAATATAAAAACCACGGGAACGACCATCACGGGTGAATCCGTCAACACGGTTATAAATTTTACCGGGGGTAAAGACACCAATCGGTGAACCAGCTACGAATTTGTGTGAAGTATGCATTG-TTATCGCCTCAATAAATTTTAAATAATTCTATACGGTTTACCGAAGTGGTGCAACGAGTTTTTCAGCTTCTTTGATGTAAAAATCATAATTGAGCGTTGCCCGGTTAAAACGTTTCATGTCGTTGCACTCAGTGGTCAACCAACCTTTACACACTGACATACGGCGTTCAGGCGCGTCAGGGTTCAGTTTCAGTGATTTTGCCAGCGGTGGCATGACTTTTGTCAACGGTGCACCATCTGTACTGACATAATAACGAGTGATGTTTTGAACCTGTTTATCACCCCATAATAATTTGCTGTTACGCGGTACTTTCGTCACCAACATAAAATCGTGAATATCTTCATGTGATGTTATAAAATCACGAATGTCTTTATTGTGTACCAGTGCTGCTTCAGCCGCTTTTGCGACAACCTGCATACTGTGGTTTTGATGCCAACCCAGATCAACGCTGTGACAATAAGCGCCTTTACGTTTAACTTTCTTACCGCCTTCGTAAACAGCGATGTAATTATTTACATCGCGGATAAACATCACGTCATAAATCGCTTCTTCAAGCTGGAGTCTGGTTAATTTTTCCCACGCGTGACGAACCTGTTCTACTTGTCCGGTAAACACTCGTGGCACGTAAACCGTAAGACCATCTGTGTTAGCCTGGATCATGGACAAACCAGGGATTTTCAGAAGTTCTTCAGCCAACATGCACAAAAGTAACTGTCCGTTAATCGTAATAGCCATTGTATAAGCAGGATCGTAGAATGGGCTGTATACGTTATTACTGTCACCATACACACCGTTTAACGCCAGTTTTAACATTGCGTTTTCTGGTGTACCTTTCGGGTAACTGGAACGCATGTCGTAAACATTTTTATAAATAGTGCAAAATTGTTTACCCAGATGTGCCGGATAAAGTTCATTACTGATCGCAAGGTTTGGGTAAAAACTGGCAACGTCCAGATCGATGATCACATAATTTTCAGTGGACCTGATAGTTTGAGACTCAATAGACCCGTGGATACCACCCGTACCAAAATCAAACGAGAACCCGTTAATGTCTGCGCTTAAATCTGTGAATACACCTTTTGTTTCAGTGATGACCTGTTGACGTAACCAGTTAAGAACACGATTAAATTCAGGCTGTTCAAAACGGACATAAGGGAAAATCACACTGTTCAACGCGATTGATGGTCTGTGCGTCTGTCGTGGTTTTCTGCTACCCGG------TTCGAAACATTGAATACCTGATTTTTCAAGTTCCATGATGAAATAGTCTTTACCGATTTTCGTGTCGTTATGGTTCATGAAATTACGACCGTATTTAGCAGAAAGTT-----CACGACGAAAATCTATCAGCTTTTTACTGTGTTTATAAAACATCAAAGTCGCTTTCAAATCGTGCATCAGATATTGACGAAGCGTATCAATTTGAGAATCGGTTAAATAAGCCCCTGGCGTAAACGGAAGGTCTTCAATGTTTTCCATTCTCATATTGAATTCAAGTGTTTTCAGACT------------------------------------TGTTCGTTTTGCCTGATTGTCGAAATGATGAATTTTGTACAAATCAAGCTGGGGAACTATCCAGTCTTTTTCCCACACCATATGAGCAAAACGATTTTCATCACCGGCGTTAATTATCGAATCGCCTTTTTTGTAAATGTCTGCGTTGGTGATATACAAGATGTTATTCAAAATAGAATGCTGAACAGGATAGTCGTAACCCAGATTGTTATAACCAACTTCTTCAGCACGATGATCACGCAAATATTCTGTGAAGAAGTAAAAAGCTGATCGATCATCGCGACGATGTGAAATCTCAAAAATATAAGGTGTTTCAGTTAACGCGTGAATAGCACCGAACAGGAAAACATTAGGATAGTTTTCAATATCGTGAACGTAAGCATCTGACATAATA--AAACCCTGATAAGTAAATGGGGCACTATGGCCCCATGTCTGTTTAAAGCGGTATATCGTCCCAGTTCCAGTAACTATCAGTAACCGTTACCGTTGAGAAAATTCGGGGCCGGGGTGGTCATTACCATATAACCGTTAGCAATCAGTTGTTCATCGTTCCAACCTTGCGCAATAAACTGTTCGTAAGTTGCACCACCTGCTTTTTCAGTCATTACTTTTACAGGTGCTGCCGCTGGTGTAGGCGCTGCTACAGGTGCTGCCGCTGGTGT------------------------------------------------------------------------------------------------------------------------AGGCGCTGCTACAGGTGCTGCCGCTGGTGTAGGCGCTGCTACAGGTGCTGCCGCTGGTGTAGGCGCTGCTACAGGTGCTGCCGCTGGTGTAGGCGCTGCTACAGGTGCTGC------CGCTGGTGTTACGCCGATCGGACGTGCACCTTCAGGCATTGCAGGAGCCGCACCGAACACAGAGGCAGGAGCAGGACCGGAAATGATTTCTTCACCTGCATAAAGCAATTGTGCCATTTCCATGTTGATATATACGCCAGCCTGATTACCTGTACGACCGTTTGCAACAGATGATCCGCTGATACGGTAGTAATAACCTTTTTTCGCCAGATTTTTATCAATAACTGGCTGGTACGCTGCGTTATAAACAGGACACGCGTCAATAGCCACGTTGCGTGAGAAACCAATTACCCAGTGACCAGCATAACCAGTTTTACTCGCATGTTTCGGATCGTCACCGTTAATAATTTTCCATGCGAAAGTGGGTTGTTGTGGTTCGCCGTTCACATAGTGTGAGTTAGCCGCTCGCATGATGGCCTGGAACACCGCACCAAGTTCACCTTGTTCTTCCCACCAGTTCGCAGCTGTTTTAGGAAATGCCAGACCAACCCACCAGTTATGTTTTTCAGGTGCTAACGGTTTATTTTCGTGATCATGAGTGTTGATATCGAAAAAAGAACCGCCAACCAGACGACCAACCGGAGTTACAAAAGATT---CTTTCTGTGCCATGTTATTAACCTTCTTTTAAAGTGGACGTGCGCCAGTCGGCATCGTCACGGGTTTATTAAAAACAGATTCTACCAGTGTGCTGTGACCTTTACGCGGGTCACTGTCAGGTACTAAAACTGGCTGACCTTCTGGTTTTGTCGTACACATGTCAACAAGTGCCGGAGGCAGTGATTTTTCCAGTGTTGACAATGGTTTTAATTTACGTTCGTACAATGTTTCAGGGTTTACACCAAACATTGGTGCAGCACCGATCAGTTTTCCTTCGTCCGTAAGCTGACGTCGGGTTTGTTTTGTTGCAAGTTTAAAACCCGGTAAAGCCTTACCCATGCGAACAAAATGTAATCCCTGAGTATGTAACGCTGTTTTTGCTTCAGAAGAACGCGTATACAGTTCTTCAAGAAGTGCCAGACGACGCGCTACTTCTTCTGGCGTAAGTGATGGTGGTGCGTCAAGAACAGTAGCCAATTCTAAAACCCTCTCATACATTGCCGGACACATACCACGCGCCGGACAGTAATGACAATGACTACCAACATTTAACGGTGCGTCTGGTTTATGTGCTTCGTTAAACCCGTGTTTAAATCGTTCAGCCCATTCCATCAATGTTGCCCGGTTAAACTCCCACCGTCTTACAGGTCCGAGCGGGTGATAAGCCCGTGGCTGAACAATTGTGAACACAACACGCTTAACGGTGTCGATGCAACGTTGGTCCAGTGCGTAATAGACCCCCTGTGAGTTATCAACTGCTTCAACTGCGACATGACCGTATTTATAATCCCATACGTAAAGCGTATCAGTATTAAAGTCATACCAGCGATAATCACAGGTTCCATACTGACCGGGTAACAACCAGTCAATGTGAATGCGAACTTCTGAAAACAGCGGATCAAGTTTCGCACCAACTGAAAGAACATCTGCTATAAAGTCATCCGCGTAAATATGCATGTCTTCAGTAACCTGAACACCGTTAGGAGCAAGACACGGCATTAATGGCGGTTTGCCTTTAATCTTCTGTTCTAACACCCAGTGTCCGGCTGTACCTTCTTCAGCACTGGGTGATGATGGTTCTACATAATCAATCCGCTGTGACAGTTGAACGCTACCCGGACAAGCTAACCAACGTTTTGATCCACTAGCACTAAAGGTAGCGTGACTGGTCATCAGAATGCCCCACCCATTTGTTTAACAGACTCAGCCTGACCGACAATATTTTCAGCATCAGCAGGGGTAGCGTTAATACGTTCAATCAGTTCGATGATAGATTTCAATTTCACCGGGTCATCAATCTGCATTACATTCTGAGTTTCATACAGTCCCATGATTCGCTGACTTAATGGCGCGGCACGGTCACCCGTAATTTGTCCAAACATCTGCATCAGTGCTGACTGAAGAACCTGGGTGTTATAAACTTTAGCCGGATCCGTGGTTACAGGTTGCT---------CGACTGGTGCAGCCGGTGCTGCTGGTACA------ACTGGAGCTACCGGA---------------GCGGCAGGAACCGCTGGAGCAGGATCAACAGGTGCTACATAACCCGGTGCAAGTTCTGCAGGTCCGGTATAACGCCCTGCTTCAACTGCTTCAGCAATAAGTTCACGTTTAACACCGTCAACAAACGCTTCATCCAGTTTTTTCTTTTGACGCCACAGGCCATCACCTTTGTTCAGGGATTTACTGTCAGTGTGGATACGTGGATCGTGGCGCAAACCCCATTTGTCGAACTCTTCAGTGCTGGTTTCGTTATAGTCAATATCTTCA------------GTCGTTGCTGATACAACAGGCAGTGATTCAGCA------ACGACAGTCACGGTTTCTTTAGTGATACCATCACCCTGAGCAGTCATGAGTGGTGCAGCAC---CAGTCGCAATCGCTGCTGCCAGATTGTTGATCGCAGTTTCCAGACCCGGAGCAGTTACAAGTAATTTAACTTCGAACATTACGTTTTCCTCTTGT---TGTTTGGTTGTC-----GCTAACTTTAAAAGGTGTTGTGTAATCTGTCAAGAATTATTTTACACTCGCCTTTCGTT---------GATGCAGATGTTAGAGGAATAAGTTGCAATGCGTCAAGAACTATTTTAAACTTTTTTCACGATTCGATATTA----CAGGGTAGAAAATGAAAG------------------------------------------------------------------------CTCGTTATTATCAGACTGAAGCTATCAATAACGTATGTCAGGCATGGTCAAGCGGTGCTGACGACGTGATTCTTGTGCTTCCCAC----------------------------------------------------------------------------------------------------------------------------------------------------------------------------------------------------------------------------------------------------------------------------------------------------------------------------------------------------------------------------------------------------------------------------------------------------------------------------------------------------------------------------------------------------------------------------------------------------------------------------------------------GGGGGCAGGAA---------AAACGTTCTG--------------------------------------------------------------------------------------------------------------------------------------------------------------------------------------------------------------------------------------------------------------------------------------------------------------------------------------------------------------------------------------------TATGTCTGAACTGGTAAAAACAAGAGACGGTGTAAAAGTCATCCAGGCACACCGTAAAGAACTGGTTAGTCAAATCGCAATGGCTGTTGCTCGCCAGGGGTTAGCACACAGATTTATAGCGCAAAAAGATACTGTTAAGTTTGCAACTAATCAGCAGATGAAAACGCTTGGTTACAGTACCTATTCCCCCGGCGCTGACATCGTTATTACCAGTTCACAAACGTTAAGAACAAAACAGTACGAACGATGGTACAACGACGTGTCTCTTGTGTTCAGCGACGAAGCGCATCACCTGGTGCGTGGCACACAGTGGGGAGACTGCCGGGAAAAATTCCCTAACGCTAAAGGTCTGGGTGTTACAGCTACACCGATCCGTGCTGACGGTAAAGGCCTGGGTCGTCATGCGTCAGGTTACGCAGATCAGATGATCATTGGTCCGTCAATGCGTGAGTTAATCAGTCAACAACATCTGGCTGATTATCGTCTGATTATGGCTGAAACAGACCTGGAATTAACCGCAGAAATGATTTCCCATACCACGGGTGATTACAAACCTTCTGCGTTAAAAAAAGCGATGGAAGATTCAAACATCGTTGGTGATACCGTCAGTACGTGGAAAACGTACGCAGACGGTTTGCTCACTGTTGTGTTTACGTGTGATGTGGATTCTGCTGAAGCACTGGCGCAAGAATTTCGCGATGCTGGCATTCCTGCAGAGGCGATCAGCTCACGAAACAGCAATCAGGAACGAGCGGATATCCTAGAACGTTTTGAACGACGTAAGACGCTTGTACTATGTAACAACGATTTATTCGGTGAAGGATACGACTGTCCGGCAATGGAATGTGCAGTAATGGACCGTCCCACAGAATCTTACTCTTTGTTTGTACAACAAATGGGTCGACCGTTGCGTTTCAAACCGGGTAAAAAAGCACTGATTATTGATAAAGTCGGTAATGTTCGTCGATTTCTGGCCCGTGGTTTTCCACTTCCCGATCAGCATTACAACTGGTCTTTAGATGACCGTTACCGTCGTTCATCTAACAGCAGCGGGAACAGTAACACAACATGCACAAACAAGGGTGATCCTGATAATGGTATTCCACCGTGTCTGAAGCCTTATCCGTCTGGTCTGCCATGCTGCCCATATTGTGGTCATATTCCTGAAAAAGCCGAACGCTCAGGCCCGGATCGTGTAGAAGGTAATTTACGTGAACTGACACCTGAAGAACTGGAAGAATTACGCCGGGCAGTGGTGATAATCGACCGTGATCCTGTTGCGGTAAAAGAACAAATGTTAAACGCTGGTGCACCCCCTGTTGCAGCTTACAGTGCAATGAAAAACATTCAGGCAATGAACGATGCACAGCATAAACTACGTAGCATAATTACCACATGGGCCGGTATTCAGCGTGATAAAGGTATACCCGTTGATGACGCTTACAAGATGTTTTACAGGGTGTTTGGTGTTGATGTACTTAGCGCTCAGGGGTTACGTACTCGTGAAGCTAATGAACTCGCCGCAAGGGTTGCAAGTTCATTAATCTGATGGTAATCTGCATAGAAATATTTTAAACGTAAGGAACTGTAA-TGCGTGATTTGATGGTTGACATTGAAACGTGTGGTACTAAACCGGGTTGTGCAGTGCTGTCAATTGGCGCTGTTTACTTTGACCGTCAGGGTAACATTGGTGAAACATTTTACGCATCAATGGGTTTTAATGCGCTCGCTTATGGTCACACAGACCCTGACACTATGAAGTGGTGGTCGCAGCAGTCAGAACAAGCACAAAAAGATGCTTTTGGTGGTACTGCCGATCCTGTTCAGGTTGCTAAAGATTTTGCCAAATTCATCTGGCACGATGCTAAACCGTGGGGAAATGGTTCCACATTCGATATCACTATTCTGGAAGCATGGTTTAATGCTGTTGGTGTTCGTTGCCCGTGGAAGTTCTGGAACGTCCGTGATGTTCGTACCGCTGTTGATTTGCTGGGTATTAACCCGAAAGAATTTACCCGTGACGGTACTTACCACAATGCATTAGACGACTGTTTACACCAGATTAAATATCTTACTAGCGGGACTAAAACATTATGACAACGCTTGAACAATGGGCGATTCGTCACGGCGTTAGTCAGATGGCGTTGTACGAGTTATACGCTCTTTATCAGCCTGACGGAACACCACACGAAGACGGTGTAAATGAAAGCGCCACCAGTAAAGAGTGTGAACTGATTGCGGCACGTGCAGGGCAACGTATCTGGCGTAATAACTCAGGTGCTCTGAAAAACGAAAAAGGAATGATGGTTCGTTATGGTCTTGGCAATACCAGTGCGAAAATTAACGCTGTTATGAAGTCAAGCGACTATATCGGCATTAAAACCAAAATCGTTACACCGGATATGGTCGGTTCTAAAGTAGGCGTCTTTATTGCTGCCGAAATGAAACGTCCGAACTGGCATATGATCCACAGTGATAAACGTGCACAAGCACAGGCCACTTTCGGTGCGATTGTTGAAAACGCAGGTGGTGAATTTCGTTTCATCACTCATCCTTCACAATTTGAAAAATGGATTAAACAATGAAT------------------------------------------------------------------------------------------------------ACTGAACGCATTGAACGTCTGCAAAAACTGATTGATAACCACGGTATTGAGGCTGTTGCTAAACGTCTGAACGTTACTGAAATTCATGTTAAACGTAATCTGCTTACCGGGCGATCTGCTATCAACCTGGTCAAACTGATGGCTGCTGAACGTCAGTTCGGAGCGTAAATTATGAAAGGGTTACTGAACCGTAAACAGTGGGTCATGTGGCGACTTGAGACAGTCGCCGATCGTCCAAAACCAACGAAAGTACCATACAGCCCGGTACACGGTTATAAAGCCAGTACCACTAACCCTAACGACTGGTCTGACTATCACACCGCGTTAGGTATGGCGCAAATGTACGGTATGTCTGGTGTTGGTTTTGTATTCACAGAAAACGATCCGTACTTCTTTATTGATGTCGATAACTGTCTGGTAGATCAGGCAACAGCCACATGGTCACCACTGGCGCATGAATTCGTAAACCGTTTTCCAAATGCGTACACCGAAGTCAGTCAGTCAGGAACAGGTTTGCATATCATCTGTGCTTATACCAGCATACCGGAAGGTTTTAACAGTCTGAACGACCAGAAAACCGGGTTGGAAATGTACTGGCGTGATCGTTTCGTCGCGATGACGCTCACGGGTAATGGTGATGTTGATATTGATTATACCCAGGGTATTCATGATTCTATTGCCCGGTATGGTCGCATCCGTTCAGACCGTTCCGCACGCTGGACAACAGCACCCTGTGATGACTGGTCAGGCCCGGCAGACGATGATGAACTGATTAAAATGGCGTTAAATTCGTCCAGTGCTGCTTCAGTATTTGGTAATAAAGCGTCATTTGCAGATCTGTGGAATGCAAACGTTGAACGCCTGTCTGTGTCATATCCCAGCGACCAGGGAAAAGACTACAATGCATCAGCAGCAGATGCTGCCCTGTGTTCACACCTTGCATTCTGGACCGGGAAAGATTGCGAACGTATTGAACGGTTGTTTAACCGTTCCGGGCTGGTTCGTGGTAAATGGACAGATCGTCAGGATTACCGTGAAAACACGATTCTGGGCGCTGTGGAACGTTGTGATACGGTTTATCGTAGTCAACCGACGCTGACACCAGAACTGATGAAAGCAGTCACACCAGCGCCTACAGTCGTTCCTAATGGTGGAACACCTGCGTACATGAGTGTGAAACCCGGTGAAGGTGCATATGGTTCAAACCACACGATTAACGCATCCACGTTCGTTAATAACTATTATCCGAACAACACATTGATTTTTGTCCAGCAACAGCCGTACCGGTTCAATGGTCGCGTGTGGGAACGTGTCAGTGAAGATGAACTGAAACATCAGATATCTATGGCAATGCTCGCCAGCGAACCAAACGCCGACGTGATTAATGGTACGTACAAGGTATTGTCGTATTTATTCACACGCGCTGATCGTGAGCTTGGAACATGGCCCGGCGTTGATGTATCACACTATATTGTTTGTCAGAACGGAATACTGGATGTACACACTGGTAAATGTGACGCACATAACCCGGATTTCTTTACAACCAGTATTTTACCGTATAGCTATGATCCGTTTGCCCGTGCACCAGCGTTTGAACAGTTTTTAAATACAACTCTGGAAGGTGATCAGGAACGTATTGCACTGTTGCAGGAATGGCTGGGCTACATGCTTGTCAACTCGTATGACTATCAGAAAGCGATGCTGTTGATTGGTGCACCACGTTCCGGTAAAGGTACGATTGGTCGCATCATTCAGGCACTGGTAGGTGATGAAGCGTATGCAGGGATCACACTGGAGGGTTTAGCAAGTGATGCGGTACTTGAAACTGTGCTGGATAAATCTGTGCTGTTTATCGGTGATGCTCACAGTGTGTCCGGGCCTGATCGCAACCGAATTCTGGACCGTTTCAAATCTATTACAGGTTGTGATGCGATTCCGGTTAATCGTAAGTATAAAGGTGCATGGAACGGTCGTTTACCGGGACGTATGACACTGGCTGCTAACAACATCCCTGCATTTGCTGATGATTCCGGTGCAATGGCTAACCGTTTGCTGATCCTGCCATTCAACATTTCGTTCCTGGGTCGTGAAGATACCACTCTGGAAGCACGACTGATGAAAGAACTACCGGGGATCTGTAACTGGGCGATTGAAGGTTTACAACGGTTACGTGCAAACGGACGGTTTACTGAACCAAAAGCAAGTCTGGAAGAACGTCAGGAAATTATGGACCAACAATCACCACTTAGAAGTTTTATCAGAGATTGTTGCGAATTGGTATCTGATGGTGAGGTGCACACTGAAGAACTATATGGTCGTTATCGCCTCTGGAAAACACAGGAAGGTGGTCCAGCAATGACTAAAACTGCATTTAGTCGGGCGTTTAAATCCACTCTTCGTGGTAAAGTGAAAAAAGACGTTGTTAATATAAATAACGTACGATTAAACGGTTTCAGGGGTATTCGTCTTCTCCCTTTTCAGTCAACAGCTAATGTAGTGCCTTTCCCACCTGCGAGTAACGGTTAGTCATTGCACAAGGATGTGTAAAATAATTCTTGACGAATTACAGAGGTGTGCGCTATAGTCTGTACATCAAGTGAACAAGGAGTGATTGTTATGAAACCACGCTACCGATTAATGAGACTTTCACAGTGTCCTAACGGAACACGGTTTTATTTTTATCGTCTGAAGCAACTATTACCTTTCACGTTAATTGCTAACAGCTTCAAGAAACACGAAAGCATTTATCACGAGGGTCATGATTTTAATATAACCGCGCGAAAATACAGAACGTCTATTCATAAACTTGTGTGGGCTAAGGTGAACTAA-------------------------------------------------------------------------------------------------------------------------------------------------------------------------------------------------------------------------------------------------------------------------------------------------------------------------------------------------------------------------------------------------------------------------------------------------------------------------------------AATGAAAAACATATTTGACCGTTTAATTACTGTTATTGTATTTCTTGTATCCGTAACACTCGCGTCTTGCATTGTCG------------------------------------------------------------------------------------------------------------------------------------------------------------------------------------------------------------------------------------------------------------------------------------------------------------------------------------------------------------------------------------------------------------------------------------------------------------------------------------------------------------------------------------------------------------------------------------------------------------------------------------------------------------------------------------------------------------------------------------------------------------------------------------------------------------------------------------------------------------------------------------------------------------------------------------------------------------------------------------------------------------------------------------------------------------------------------------------------------------------------------------------------------------------------------------------------------------------------------------------------------------------------------------------------------------------------------------------------------------------------------------------------------------------------------------------------------------------------------------------------------------------------------------------------------------------------------------------------------------------------------------------------------------------------------------------------------------------------------------------------------------------------------
	Salmonella_phage_Sergei_extraction	ATGAATAAATTCACCGGAAACATTCATAAGTACCCGCGCTGGCGTGATGCATATGCTGATGATTATAGGATATGGCGTAAAGGTCAGCCGCGCCCGGACTACAAACAGTGTTACATTGACCGTATCAACCTGTTAAACCGTATGCGTACAGATCGGGCAATCGTTCCGGTACTGAAAAAATATTATGAAACAAACCCTGTAGCGTTCATCCTCGACTGGGCGTTTACTTATGACCCGCGTAACGTTGGAACTGAATTCCCCCCAAATATGCCTTTCTGCCTGTTCGAAAGACAGATCGACATGATTCAGTTTGTTTATGAAGCGCTGGAAGATAAAGAAAAAGGATTATGGGAAAAATCCCGTGACTATGGTGCAACCTGGGTAGCCTGTGGTTTATCAGTGTGGGCCTGGTTATATCGTCCTGGTTCATCAGTTGGCTGGGGGTCACGTAAAGAAACGCTGGTTGATAAATTGGGTGACCCTGATAGTATTTTTGAAAAAATCAGGCAAATTATCCGCGCTTTACCACCTGAATTACGCCCGGTCGGATATCGTGAAAAAGACCACCTGACATTCATGAAATGTATTAACCCTGAAAACGGTGCAACAATTACTGGTGAAGCCGGGGATAACATCGGTCGTGGTGGTCGTAAATCTATCTACTTTTTGGATGAAGCAGCACACGTTGACCGCCCGGAACTGATTGAAGCATCACTGTCAGCTAACACCAACGTTCGTATCGATATCAGTTCAGTTAACGGTGTCGGTAATGTTTTTTATCGTAATCGTAAAGCTGGTATGGAATGGGAACCGGGCAAGAAATTACCCCGTGGTAAATTACGTGTCATGGTTCTGGACTGGCGCGATCACCCGGCTAAAGATGATGAATGGTATAAACGGGAAAAACAATCTTTTGCTGAAAAAGGATTACAACATATTTTCGCACAGGAAGTTGACCGTGATTACGCTGCAGCCGTTCAGGGTGTACTGATTAAAGCTGAATGGGTACGTGCTGCTTTCGATGCGTTTAAAGATATTGCCTGGCGTAAAGCCAATGGTTTACTTACACCAACAGGTCAACGTATCGCCGGACAGGATGCTGCTGACGGTGGTGAAGATGCCAGTGCACTGGTGATCGCCCACGGGGTATTCCTGACACATCTGCAACTGGATCACCGTGGCGCTGAACTGGCTGCACCAAGAATGTTGACAATGGCTAACATGTTGGGCGTTGATGAATACTGGTATGAAGTAAACGGTGTTGGTACAGGCGTTAAAGTAGCAGCAAATGATCGTAAAGATGTGTTGCGGTTCCGTGTGCGTCCGTGGTTACCGAACGGTAAAGTGGTGGATCCTGGCGGTGATATTATCGGCGGTACTAAACCTGGCGATAAAGACCGTAAATCAAACAAAGACTATTTCAGCAATTATAAAGCACAGGCATCATGGGCGCTGCGTCTGCGTTGTCAGCGTATTTATAAATGGTATGTGGAAGGTCAACCACAGGATCCAGATGAAATCATTCTGATTGATCCATCACTGGAAAATGCACAACGGTTAGAGGCTGAATTAAGCCAGCCAACATATACCAGTAATGGTGCAGGTAAAATTGTTATTGATAAAAAACCGAATGGTTTTAAATCACCAAACTTTTTTGATGCTGCAGTTATTGCTATGTCACCAAAACGCGTTGATTTCGTAGAAGAAGCGTTTACAGGTGGTGTGAATCCTGTTGGTACTCCTGACTATGGTGATA--------------------------------------------------------------------------------------------------------------------------------------------------------------------------------------------------------------------------------------------------------------------------------------------------------------------------------------------------------------------------------------------------------------------------------------------------------------------------------------------------------------------------------------------------------------------------------------------------------------------------------------------------------------------------------------------------------------------------------------------------------------------------------------------------------------------------------------------------------------------------------------------------------------------------------------------------------------------------------------------------------------------------------------------------------------------------------------------------------------------------------------------------------------------------------------------------------------------------------------------------------------------------------------------------------------------------------------------------------------------------------------------------------------------------------------------------------------------------------------------------------------------------------------------------------------------------------------------------------------------------------------------------------------------TATTTTAAATAATTCTTGACAAATTACATTATTAAATATATGTAAACTATCTGTTAAGTAAATACAGTAAGACTATACTCCTGTGCGTAGCCATACGGTTACTGTTGATTAACATTTT-TCACAGGAG-TTTAACATGTCTGACATGACTTTGGTTCCCACATCAGGTTTCGGTGGTGAAGCTGGCGCGGCTGGTCTGGGCGGTGCTGTTGGTGGTCTGATCGGTTCCTGGTTCGGTAACGGCTGGGGTGGTGGCGGTGGTTGGGGTGGTCGTGGTGGTGTTGGTGCTGCTGAAGGTGTTGTTGTTCAGAACTCTCTGGATACTAACGCGATTCTTCAGGCGATCAATGCTTCATCTCTCGCTAACATTCAGGGTCAGAACGGTACTAACCTGACTGTTGAACGCGCTGCTGCTTCCACTTTTAACGGTCTGACCCAACAGAACACGCAGAACCTGCTGGCAAACGTTCAGGGTTTTGCAGGTCTGAATACACAGATTCAGGCTGGCACTAACACCGTGGCCAATGCTATCTGTGCGTCTGAAACTGCTGCACTCACCCGTTCTTTCCAGGCACAGTTAGCCGCTGAAAAGTGTTGCTGCGAAACCAACCTGAATATTGAACGTCAGGCTGAAGCAACTCGTGCGCTGATCCGTGACCAGTTTGCACAGTCCCAGGCCGTTCTGATTTGTGACCTGAAATCTCAGCTTCAGGAATCACGTTTCGCTAACTCTCAACTGGCGCAGACCGCACAACTGAACTGCAAAATTAACCAGGTTGAACAGTTGGTTAACTTCAAACTTCCAACGCCTCCAACCCCTCCGACTGGTTGCTGCTAATTAGTTAACTAAGCGCCTTGTGTTCTGCACGGGCGCTTTT--TGGGAGGTTGCATTATGCATTACAAACCGTATTACGTTATCAAAAAAGACGATGATGACGATGAGGAAGAAGATGTTGAAATTCATCATCACCATCATTACCACCACGGGCATCACCCGGATATGATGGGGGTTTATCATCATGATCGTCATGCTTCTGGAAGTTATGAACATGGTTCAGTTATGGCAAATGTTCATGAGCGGCTGGAAAACCCTCCGCACACTTGGGCGTCGTACCACGACAAGCCAGGCGGTTTAATGGCAATAGTGGAAATGGAATATCGTGAACTGATGGAAGAAAAAGCCGAAGGTTCACATTCCGGTATTAAAAAAGAGTTAACGGATCTGGCTGCAGCCTGTATCTGTGCGCTTAAAAAGATGTAACTAACAGGAAACCGACATGCAGAACATTAACACAGGTATGGGCGTAACTCAGTTTAACGGTATGAAACCGCGAAGCACCATTAACATAGGTGGTGTGGAGTGGTCATTACGTCGGGATGCCACTGACTCAACGACTATGTTTCCCCATCAGAAAGTAAGCTGGCTTAATGCAGGTTGCGAACCGATGGGTGATGGTCGCGTTCATTACTGTTGGATCATGGGTGTAATTCCCCCAACGCCGGGGACAATCGAACGACCGATTAATGTGATGTATGTTGGTTTCCACCAATTTAAAATTAATATCGCGCCTAATTCTATCAGTCAGGCTGATTTAGACAGAATGCATGTTTATGTCAGCGATACTTCTCACTTTGCTGGTGAATTCGTCAGTAAGTTTTTAGGCACGGAACCTGAACCTGTGGAAACCCGTGAAAATATCAGCCCGTGGCCCCCGATGATTGATAAAGAAGTTCTGAATCCTCGTGAGCAACCAAAAGTAGCCAAAAATAAGGTAAACGAAGATGACGAAGAATGAAGGGGTAGACAAGGTGGTAGAAAGTCTGGGGTTACGCGCACACGTAATCGTAGACGAAGGTCACAGTCAGGAAACGATCATGAAATCAGCATTTAATGATTTTAAAGCGATGGGTTCTATGGGTGGGATCATGGCGGTTATGACTACCGGGAAACTGAGTCAGCAACAGTTAGATCTTGCACAACGCATTGCAGTAAAGGTGATTGCCGTTCTGGGGATCAAAGAGTCAGAGAAGATTTAAGGG----GGTTATTATGTGCTGTAGAACATCATGTTGCCTGGGAATCCCTGCTACACAATTCGGCCTTCTTCAGTCACAGATTGCGCATACTCAGGCTGTATTTAGGGGGTTTACAACACCCGTGATTGTACCATTGCAGTTTTCCGCGTTCACGTTTAGGCCTTTTGTATTTTGGTGATCGAC-TTGCCCCGGAACAGTCCGGGGCTTTTTTTAACGCCTGAATGATGAAAGAACAGCAAGACTGACAGAACCTAAACCGAATATAATAGCGTATGTCAGTTGATGTTGAAATTTAACAAAACCGTAGTAATCGCTTTGCAGTTCCACGATGTCAAAAGCAATTGAAAAACTGGTTACCAGCAACATGATTGAAAGAACACGAATCAGAGCAACCGCTAACCCTATCACCCCTTGTTCTTTTTTCTCAGTTGTAATAACAACGACAATCATTAACAGAAGCGAAAAAGCAATATACATGTATTCCATAGTTATTAGTCCCGATAAACTTCAGCACACCCGTAAATTTTACCAGGGTTGTAAGCCTGTTCAGCTTGCATAGCACCCTGACACTGTTCAAACGTCATAATACGTTCTGTTACAGGTTCAATAACCACGCCATGCAGAACAAGCACCAGTACATAACCAATTAACATTTTCTAAGAGTCTCCCGCCAGTTAAGACCGTGTAGGTTTA----------CTGTTGCTACATGAACAAATGGAATATCAGGATAATACCATGAACTACCGCTGATATAGGGGTCATTTTCCCATGCGTAAACTTCACCATCAGCATCAGTAGTAATAACTGTATATTT-TTCTGGTATAGTGACTGATAACCCAAAATACATTA---CGGTTTTATAAAGTGCCATTTCAACCAGTGTCATTTTACAATCTGGCGCTTCTTCGTGGATATCCCACGACTTACCACAATGTGAGCACTGATATTCATCATTACAGCGAATAGCGTTTACATGGTTCACGATTATTCTCCTGTTATTCAGTTGACTAAGTAATAAATGTTATCA---CGGGCCAATTCATCAGCGTCTTCCTGACATTGGATTAAGGTGTTATCGTCATGCCATTCTTTAGCACATTCACGCGCTTGTTTACGACGTTTTTTCTTACTGTTACGAAGGTCTAAAAATATTTTTAATTCTTTATCATAAGCTCTTACCATACGTTTCATTGTACTTTTCATGATTATTCTCCGATTGCTTTAGCAACAATAGCTTTCATTTTCATATAAATTTCATATTCAGAATTACGTTTTGCGATAGCTAATTGTAAAACTTCTAACAGTTCCGGCGCTGCAGCGATTAATCGTGCGTTTGCTAATTGTT----CTGTTTTGTCACCGTTATAAGTTGGTGTATATGCAATCTCAACACCTGAGTCTGAAACAATATCGGGAGTATTATCATCATTGATA-ACAACTTTCCACGGACCTTGTGTACC-TTTAAACTGGTTCATGATTATCA-CCCCCCCCGCGTCCTGAATATCTTCCCATTCTTCGTCAGATATATTTTGCCCAAAAACACCGCCGTAAAAGTGATCTTCACCAGGCCAAACAATACTGCCACCATAATAACCATTAGAACTGTTACGATAATCAATGACTAAATCACCTTTATCGATGGTAATTTTTGCACCATAGAATTGAAGATAATCGTATTCTTCATTTTCTAACGGTTCTTTATTCATATCTAAATCATCGCAAGCAATGAC-----------GGTAAACGGAAAGCCTAATGCTGGAAGTTCTACTGATTC----AATCCATGTGTGTGAACAACATTCAGCATCAACACGAACGATCAGTTGTTGACCATCATCAGTGACAAAAAGAAGTGCTTCTT--TATCCGAAGCGATTTGCATTTTAACTATTTTCTTATTCAATAATAAGTTATTCATAATTCAAAAACCTCTTACTTTTAGC-AATTTGTTGTGCACGTTTTTTAGTGTGACC---------------------------------------------------------------------------GGCTAATATTTCTCGGATTCAT------------------------------------------------------------------------------------------------------------------------------------------------------------------------------------------------------------------------------------------------------------------------------------------------------------------------------------------------------------------------------------------------------------------------------------------------------------------------------------------------------------------------------------------------------------------------------------------------------------------------------------------------------------------------------------------------------------------------------------------------------------------------AGTCTCGT-----------------ACCCCT-GTTCATTTGATGACTAAAGCATAATCGCACGTTTGCAATCCGTCAAGAATTATTTTAACACCGTGCAAAAAAAATAGCACTGATATAACATACGTTAAGAACCGTAAACCGTATGGAGCCTGT-GAACATGGCTGATGAACAATTCGAACAACTAGCCGTTGCCGGGTACAGTCGAACAGGCAACCAGGTAAATGATGATTTCTTACCTAAGCTGAATGGTAAACAAGGCCGTCGAATCCTTCGCCAGATGGCTGAAAACGATGAAACGATCGGTGGTGTATTATTCGCCATGAGTAGCGTTTATCGTTCAGTACAATGGATTTTCGACCCGTCTGATAAAGATGATGCAGAAGCTGTACGCTATTCAGAATGGTTACAGGATGTTATTGAAAATAAAATGGGTGATCCGCGTGGTGCACTCCCTGATGATACATGGTCAGCATTTGTTCAGACCTGGATAGACGTTGATGTATTTGGTTGGGGCTGGTATGACGTATGGGTGAAAGATTTAGATGATGGTTCCGTGGGTATTGCCCGTCTGGTTCCTGTAGCGGCTGAAACGCTGGCTGGCTGGGATATTGAAGAACCGACCGGATATGTGCGTGGTATTTATCAACGTTCGCCTAATCAGGGTACAACAACGTTAATCACGCGTGACCGTTCGTTACATCTGATTTCAAGCCCAAATAAAGGTAACCCAGAAGGTTTATCACTGTTACGTACAGCCTATCGACCGTGGTACTACAAAAAAGTGAATATGGAAATCGAATCCATACTTGCTGAACGTGGTACAGGGTTTCCGGTAATCACTGTTAATGCGGATATTAAAAAAGCAGCTAATGATCCTAATGTTCCTGAACCACAGCGTCAGGCAGCGCAGGCGATGATTGATAATTATGAAAATATTGTTGCAAATATCAAACGTAATGAACAATCAGGGTTGGTGATTTATTCGAAACCTTATATTACTGGTTATGATAATGAAACAGGTGTCACTACATATGGTGGCGAACAACAGGTAAAACTGGAATTCATCACGCCTAACCAGACCAGTTCAGTTGATATCGACCGTACTATCAAACGCCTGGATACCAGTATTGCCCGTGCGTTACTGGCAGATTTTATGTTTTTCGGAACGGGCGGAAATACCGGAAACAATGCTAACCTGGGTAACCGTACTGAATTATGGATCCGTGCAATGCAGTCACGCATTGATAGTATCATTGAATGTGTAAACCGTCAGTTAATCCCACAGTTGTGGTCGCTGAATGCTTTTCCTGATGAATACCGTCCGTCTATTCGTGCCGGGTCAATCAGTAAGGATAGTATTGAAACACTGACAACAGCACTTGCACGACTTGCACAAGCTGGTGCGCCTGTATTCCCGGATCCAGAACTACAGGAATTCGTTTATAAAGAGGCTGGGTTACCTACTAAGGGTATTGATAAGACCGGGGATGGTTTACCATCTATTGAAGACTAAATG-------------------------------------------------------------------------------------------------------------------------------------------------------------------------------------------------------------------------------------------------------------------------------------------------------------------------AAAAAGGGACCAGTAACGGTCCCTTAG-TTTTACTTG---------ACTACAGGAGGTTGGACAATCGGAAGCAATTTGTCAGCTTCGTCAATAGCCGTCTGAACGCGAGTTGGTAGCGGATAGCTAGTGTTGATTACACGATCCAGAGTCTTTTCCAGCAACTGCAGTTTGATTTCGTCGTCACCTGTGAAAGCGTACATATCAGTAACGACTTCTTTAAACTGCGATGCACTTTCGGTGACAGTTTGTGTGATGATATATTTCCACACTTTGTTCAGAAGTTTAAATTTCACTTCATTATCACCAACCGCATCAACCAGAATTTCAGCGGCTGCTTTGTCGTACTTAACAAGTTCAAGAATTTCAAAACGCATTTTTAATTATCTCCGTCAGTTGATGTACTTCGCGATCAGTTTATCACAGTCATCACGACAGGTAGCGTATTTAAACAGGTCTGCAGCGGCTGATGCTTTGTGATCGTTGTCAATAGTATAATGTTTCGATACGTAAACATAAGCAGCCATATAATTACTGAACATACCCGTGGTTACAATCGCTGGTTGTTCAGGGGTTAAAGTACCTTTGAACAGCCAGAAGATTGTTAACAGTACACCACCAATAACCGGACTGGTCAGCAACGAAATAAAAAACCATTTACCGGGATTACGCCCGGAATGTTTAGCGATACCACCGATCACCACGCAAAACAAAATAAAGAAAATCCAGAAAGTCATATTTGT------------------------------------------------------TATCCTTTTGGTGTGTCGAGTACAGGTGGTAAACCTATAGCAGCCTGAACCATGCGTTTTTCATAGTCATCGCGCATTTTTTGAAGTTGTTCTATACCGATATCACACCCACGGATGATATCGCCGCACAGGTCGTTATACGTCGCTTCAGATTGATCACTGTGTGGGTAATCAACACATGACGGATCTGTTACAACAACTTTTGGCAGGTAAGCAATGGTGTCACCAACTGCGTTTTTAAATATCG--------------------------------------------------------------------------------------------------------------------------------------------------------------------------------------------------------------------------------------------------------------------------------------------------------------------------------------------------------------------------------------------------------------------------------------------------------------------------------------------------TCATATATATTCTCCCACAATTGCGGCACAGTTGACGATTGCTAAACGCGTTGCTTTTTCACGGTCTTCCCCGTGGTTAATTGGTTGCGTATAACTAATACCCGTATCAGGGTTATTAACCGTCACCCCACTGTCATGAAGATATAGATCCATATACAGGGTAATCATCAGACTGAACGCATCTTCATTATATGTAATAGGATTCCATAGGCGACTATTACCAATATCAATACCTTCATTCGCTTCACGTTCACCATATGCGATGTAGTATTTACCCTGGATTTCAGCAGCCCGTGCAGCATTGATTAACAGATTGCGGGTATCCATCACATGTTCCCCGTTGATCCGAAACCGCCGTTACGTTCACTATCAACGTCAGGTAGTTCATCTACTTCTACCAGGTTAACAGGTTCGACACGTTCAACCATAAGCTGACAAACACGTTCACCGTCTGCGATGGTCTGTAATTTCTGTCCGTGGTTAGTCAGCGTCACATAATATTCTTCTTTGTAATCACGGTCACCGATACCGACACAGTTAATCAGGGATAACCCATGTTTCAGACTGATACCTGAACGCGGATACAGTTTAATGCAGTAGTCAGCATCAACTGACATTTTCATACCCGTGGGGATCATTACCCGGTCACCAGGCCATATTGCGATAATTCCGGCTACCACTTCACGTTCCAGTTTTACGCCTGATTCAGTGAACACTGTTACAGTTTGTTCCCACAGGCAAGCGCGAACATCTAACCCGGCACTATGAAGCGTGGCACGTGTCGGAAGTTCTGCCAGGGGTGTAAGTTTTTTGACATACAGGTTAGTCATTTTTCA----------------------------------------------------------------------------------------------------------------------------------------------------------------GTTCCTCAGTGTGTTTC-TTCGTGGTAAATGTTAGTGCCAACGCTTGCAATGTGTCAAGAATTATTTTAAACTCTTTATCAACGTTAACCGATAGTGAGGAACGAATGATGTTTGAACA-------ACAACACTTAAACACTAAAGCAGTTCTGATACCAAAAATGAAA--------CTTTCTCAAAACATGAAAA---AGTGGGAAGATTTCGATGATGCACCAGACTGGGCTACATATATTGTT----------CTTAATAACGTAACAAATACTTTCGCCTGGTCTGATGGTTCTATGTA--TGCTCCGATTTTAAGAA-----------------------ATCCACCACAGGGTATTCACAAGGTTGATGATTTT------------------------------------GAAATCGTCGC------TAAACGTCCTGCAGGACCAGCA--------CCTGACGTAACGGTTA-------------CCCGTGTT---------------------------------AATGATGATCGTTTA-------------------------------------------------------------------------------------------------------------------------------------------------------------------------------------------CAACAGTGTTTTACTC----------------CAGTCACTAACGTAATGTGAATCATCCTGATCATTATACACAGGGTGGGGTTGAATGTATCAATGCTATAGCTGCTGCAACAGTTGGTAAATCTG--------GAATTGA---------AGAAGCATGTGTCGCAAACATTATTAAATAC--------------------CTATGGCGCTACGAACTGAAAAATGGTGTGGAAGAT---ATCAAAAAAGCACGATGGTATTTAGATAAATTGTTAGAGGTTAAGATTGATGAACGGTGAACAGGCTTTTGATCTGATGGTAAAACATAATATTATCGTGATTCATTGTGATCGTGATCAAATCGTGTTCACTGATGATTTACGATATGAAGAAT------CATATGACGGTGATAAACGGTCGGCAACATTACGATTAATTGAACGTGTTGCCCGTGACAGAGGTGAACAACT---------ATGACTCATACTATTCATGAATTATTACCCACTACCCGTGGGAACATCACTGAATTAGCCCGTATTCTTGACTGTGATAGAGGAACGCTTCGTAAGTATATAAAAGATAAAAAAGGTGAATTTCACGTTATTGTAAATGGTAAGTTATTTGTTAAACCTGGCTTTAAAGGACGCATTAAGCATGACTAAAGACGAACAGTTATTACGTGATTTAGAACAGGATTATGAACGTGCACAGACTGCTATAGCTTATCTGGAAGAACAGATCCGTGAAGTTAAAAACCGTTTACAGGGTACTGAAAAACGTGTCGTACAGCGATAACTTAAACCTGTGATATAATCTGCCTCAGTTACCACGACTGAGGCTTTTCTATGGCAGTTCGCGACCCATACCCAGACATTGCCGATAAATATGATGCACGGATTCGTGAAGCACTGAACATAGTGTGGGAAAACGTGCGTCGTTCTGAGTCATTAGCCAACTTAGAATATATCATTGAAACCCAGGGTATATCCGGGTTACTTCCTATTCTTGACACACTTCCTGATGAACTCAGTGCAGAACTACGCCCAGTCATCGAATCAGCTATCAGTGAATCAGGTCGCGTAGTCATTCAGGTTCTACCGAAAGCAGCGGTTACTGCTCCGATTGTATTCAGTCTGGTTACACCACAGGTCAGCACTTACATCAATAACTATGTCGGACAACTGATCCGTGAAGTCAGTGATGAAACAGTCAAAGCTGTTCAAATTGCAGTTAATCAGGGTGTTGTTACCGGACGTAACCCGCGTCAGATTGCCCGTGATTTTCGTTCCAGTATTGGACTGACTACACGCCAGGAAATGACTGTTCAACGATTACGTGCATCACTGGAAGCAGGTGATGTTGGTTATGTGAACAGTCTGACCACTGTTACAGATAGTGCTAAAAACGCTGTAAGCGCCGGGAAACTGTCACAAGCGAAGATCGACCAGATAGTTGAACAGACACGTTTACGCTACGTAAAACAGCGCACAGAGACAATAGCGCGTACTGAATCACTTCGTGCAGTATCAGTTGGTCAGGATCAGGCAATACGTCAGGGACAGATTACCGGGGCTATTAGTAACGAATTGCTGAAGCGTTGGTTATACAGAAAGGATGGTCGGACACGTGACGCACATATTTCCACGGGTGAAACGAATGGTTGGATACCGATGAACAGACCGTTTTCAACACCGTTAGGACCACTTATGTTTCCTCGTGATCCTAACGGGAGTGCTTCGAATACGATTAATTGCCGTTGCCGGGTACAGTACAGTTTACCGGAAGATATCGGTTCACTGGGTTAGACACGAGCCTGTTTTAAGTGCCATTGAGCAACACACCAGAATGTTGAACCAGGTGCACTAAAACCATTAAACAAGCCACCATTGTTCAAAAGATTTTTAGCGGCGTTTCTGTGCATACGCCGTTTTTTTACGTTTGTCTGTCATTCCTCTAACTCCTGATTTACAGCATGTTCAATATCAGCCAGTGCTTTCAATTC----------ATGTTCCCAATATTCGTGATTTTCAAAATCTTCAT--------------------------------------------------------------------CACGTTGTTTT--------------------------------------------------TGAAGTAAGTCACGATAAACATGAACATGAGTGCTGATCATATCAGCAAGATTTGAATGACCTTTGTAATCTATATTTTTCATCCCCATTATCATTCCCCG-------------------GCGTTATCAGGCTGCATTGCTATGAAATCATCACGGTAAAGTTCTTTGACTTTTGCA---GTAAACTCTTTACTACCCAATTCGTGAC--------TAAACACCGGACGCCCCATTCGTTTTTTTCAAATCCTCATGAAATTTACTGAACGATCCATGTAGTAACCCTGTAAAACCAGATAACACA-ACAGCTTGTTCTACTGTTAATTTACTCATTCCTGTTTTTCCCCACAGAACGGACAGTAAGACATTTTCATATTGGTTTCCAGGCGCGTGAAGTTCTTCGCCAGTTCACCATTAACTTTACGGGCTTTATATGCAAGGCGATATTTCAGCATAACGTAAGTTTTCCCAGACTCTATTCCGAAACACTGATTATCCCAGCCCACTTTATCAAAAAGGTTGGTACTTACTTCTGAACCTGCTGGTACTTTTTCCATCAGACGTTTTTGAAGTTCGTCACCAACTTTTTTAATGCAGTCACACAT------------------------------------AGTTTTATTCCTT------------ATTTAAAAGAACAGCGATTGTTTCTGGTTGAGGGTGGCGGTAGTTAATTAACTGTTCCGGCATT---------TTCATAAATTTGT------TGTTTGCGTCTTTCACTGTGACGAAACACGAGTGAACACCAAACG----------------------------CCCCCGTGTTAATCGTTTCATCGTATTGATGCAGAAGT-------------------------------------------------------TCAGACATTTGTTCCTGCCATTC----------------------------------------------------------------------------------------------------------------------------------TTTAGGCATTTGCATCATCGCCACACGAGGCATCACAAGAAATGCTG------------------AATATGACAGCCCGAACCA-------------------------------------------CGTGTGTAGGTCTTTTC------------------------------------------------------------------------------------------------------------------------------------------------GATAACTATTGTCCATCGCC--------------------------------------------------------------------------TTTACCTTTTTG-----------------AGTTATG-----------------------------------------------CCCGATATTGGGTTGA-------------------------------------------------------GGTAAAGAT--ACCCTACCGTCTGTAATCCGTCAAGAACTATTTTAAAAATACATATCTGGTAAGACGAAAC---------TAACCATCATACATG-----ACATGGTTTGCATACTCTTAGAT----GCAACAACAGTACATATCTGGTTATCTGTAACATAGATTGCACACTTCTTGTATGATTACTTTTTAACCAGTCTTTCTCTATCTTATTATTTTTATTATATTTTT-----------ATAGATAGTATAATTAGTATAGATAATAGTAAGAGTCTATAAAGTAAGGTTAGTTACAGGAACAAGGGTAAGATCTAAAAG-ATAAGAAATCAGGTA-------------------------------------------------------------------------------------------------------------------------------------------TAAAATCTATGATATCATGTAC-------------------------------------CCGTGGTTA-----------------------------------------------------------------------------------------------ACTCGCGAGGAACCAATCAA----------------------------------------------------------------------------------------------------------------TGATTGAAGTAAAAGTAAACAAGGTTGATCCACAGCTACGCATGGTTTTTGGCTGGGGTTCAATTTGTAAAAAACGCAACCCGGAAACGGGTCAGTTAGAAATCTATACTGACACCGACAATGAGCAATTCCCGGAAGACGTTACCCTGAAAGCGTGGCTGGATTTCATGAACGGTGATCAACGGATCATGGACAACATGCATAACGAACAACCTGTGGGTAAGGTCGTATTTGCATTCCCTATGACCGAAGATATAGCAGCCTGTTTTGGTCTGGTTGAAAAACTTGATCAGACGGGTGTTATTGTTGGGACGCTAATAACTGATGATGATGTTCTGAAAAAGTTTCAGGAAGGCACATATACAGGTTATAGTATCGGTGGAACGGCATTTTATGAGGACGTAGAATAATGCGTACTGACGGAACCACCCATTTACGCCGCGCTAAATCAATGAAAATTGGTTTCCTGTCCGGCGTTACTAAACCTGCACATGAGGGCGCGAACGCTCTTATGTTGAAATCTCACAGTGAACCACCTGCAGTTGTTCTTTTAAAGTCAACGTTTAGTGCTGCACTGGCTGAAAAAGAACTTGAACAAAAAGTTCGCGATTTCCTTTCTAACTCATGGATGCTGAATGATGCACTTTATGAATCAGCAGAGGATATTGCGAAAGATGATTCAATTACCGATAAACAAGCAGCATTGCGTGACGCGGTAAATGAATATATTATAACGTTGCAACAGGCCGCTGGTATTTCGCTGAATAAAGCGAAAGAAGGTAAAACTGAAGATGGTAAAGTTTTCCCGGCATCTGATTACGCTTATGTACCGGACCCGGAAAAACCTTCAACCTGGAAACTTCGTTTAACAGTTACCCCTGGCGGTGAACCTGATGCGCGTATTGTAGGCGCTGCACTTGCTGCATTAGGTCCGGGTTATCGCGGTAACAAAGTTGAAATCCCTGAAGCCGACTTAGCAGGTGTGAAAAACAAAGTCCGATCCGCGTGGAAAAAATTACACCCGGACCAGGAAGTACCTCAAGTTTTAAAAACGGCAGAGGAAATCGAAATGTCCGAACTGGAACTGGAAAAATACAAAGCCCTGGCTGAGATGAACGACGTCCATAAGGCGTATCATAATTCTCTGCCTGAATCTGATCAGGAAGCATTCCGTAAAATGGATGCGACTGCTCGCGATGCCCTCGTGACGATGGCTAAACAGGCTGATGAATCGTTTACCACGATTGCGGGTCAGGTTGTTCAGAAGTCTGTAGCTGGTCCGATGTATGACGTTCTGAAATCTCAGGACGAACAACTTCGCAAAGCACAGACTGAAGCGGCACTGGCGAAAGCTGAAAAAACCGTGAACACTGATTTCGCACACATTCCGGGTGAAATGGTACAGAAAACCCAGATGGTTATGACTCTTGAGCGTTTACCGGAAGCGGATCGTAATTTCCTGGTTGAAAAACTCAAACAGGCCGACGAACTCTGGAAAGCACGTAAAGAGCCAGCCGCGCCGAACGGCAGTGGTAAAGGTTCCAGTGCACTGGAAGACATGATCAACGAATGGCTGAAAGCAAATCCGGGTAAAACACGCACCCAGGCTATGCAGGCCGTTTCTGCAACCAAAAAAGGTCAGGAAGCAATCGAAGCGATGCGAGGTGACGAATAATGGCTAAGAACAGCAAAATCTACTGGAACTATGAGCGCCCGACCCGTGCCGTTGCATCCGTGGCTATTTCGGCAGGTGTTGGTCTTGTTCTGGATACCAGTTTAGGTGACACTAACCAGTGTGTGCCTAAATACAAACTCCCAACGGCTGGCGGTCGTATCGACGGTGTAGCTGTTGATGATGCCACTGCTGGTGTATTCTTCGACCTGGTAAACGAAAAAGAAAAATTTGTACCAGTAAAAGCATCTGCAACGTTCGGTACAGGTGTCGAACTTGCTGTTGGTGCTGACGGACGATTCCAGACCGCTACTGCTGAACAACTGGTTGTGGCTATTTCTCAAACTGGTGCCACTGCTGAAAACCAGGTAGTTACCGCATTACTTATTGCACCGTATTCTAAAGGAGCATAACCGATGAGTTACAAACAGAATTTTCGCGACGTTGGCGCACCAGATACATTCCTGTCTAACTTTTCTGTAAGTTACTGGCAGGATACATCACTGTTTGTCGGTACTCGTTATTTCCCGGTAGTTCCTGTTAATCAGGCTGCTGGTAAGTTTCTGACTTACCCGAAAGGTTATTTCGGTCGTCCGGTTAACTCAAAACGTGCCGAAGATGGTGTTGCTAATACTATTGGTTACAAAACCAAAAACCAGGGTTACACCGTTGATGACGATGCGATCCGTATCTTCATTTCTGACAAAAAACGTGCAAACGTTCAGAACGGTCAGCAACTGGATATGGAAGCATCAGCAGTAACCACAGATGCGTTACTGATCAACAAAGAAGTGGATTTTGCTGAAAAATTCCTGACCGCTGGTAAATGGGGTCTTGATTTCCAGGGTAAAGATTCGTCTCCGTCCACGGGCGAATTCCTGAAATGGTCTAATGCGAATGCCGATCCGATTGGTGACATCCTGCCACGACGTGTTGCGTTCTCTCTGGCATCCGGTGGTCGTCGCTGGAACAAAGCACTGATGACGCTGGACGTGTATGACGCACTGACCCGTAGCCCGGCTGTTATTGACCGCATTAACGGTGGTTCTACCACTCAGAATCCGGGAATAGTGACTAAACAGGCACTGGCTGCACTGCTGGAAGTTGACGAACTGGAAATCATGCAGTCCGTGGTCAACATGGCTGCTGATGGTGTTGAAGACGGTGACGGCAATCCGCTGTCAGACTTCCAGTTTGCTAAAACTGGTGTGCTGATGCTCAACTATGTTGAACCGACTGTTGGCAATATGAAACCTGTTGCGGCTGCGGGCTTCGTGTGGAACGAGTTCATCGGTCTGGGCGTTAACAACGGTCCGTCTATCCGTACCTATCCGGGTGTCGAAGGCCGTCGTGGTAATTTCGTTGAAGCGGAATTTGCCATTGATGTTCAGATGGTTGCACCTGACCTGGGCGTTCTGTTCTACGACGCGGTTTAATAACAACTGTGATATCATTAAGGGGTGGCTTATGCTGCCCC-TTTTTTCATGAGGTTAAAATCATGCGTAATTCATATGATCCGTCACTGAAATATGTTTTCACCCGTCCGATGCTGTGGAACGGTAAACAGATGTCCGCTGGCGATAAAGTATCAACATCAAAAGCTACCCCGGCTGTTTTAAACGCCCTTGTGCGTATGCGCCACATTGAAC------------CAGCTACTGCGACCGTTGAAGAACCAGTGATTG------------------TAGCAACCGAAGAATCGGCATCAACCACAGCTGCTGAAATCCGACGTGACGCGCCAAAAACCTATAACGTTTATGTTATGGGTATGCCGATGAATTCAGAATCGTTTAGTAGTAAAAGTGCCGCTGCTGAATGGTGTGAATCACAAGGCTTGACATATAACTATTCTTGACCTATTGT-------------------------------------------------------------------------------------------------------TAAGTCAGTGA-------------------------------------------------------------------------------------------------------CAGAACTGCATAGCAGACGCTA---------------------------------TCACTTAATCGGTCGAAAG-ACGCCGGATAA---------------------------ACGTAAC-CGGCACACAACAGGTAAGAGCATTGGGTA--------ATGTAAAGCTGTGCTGCGACGATTATCATACATCTCAGTGCTCTTATCGTTGTGGTGAATTGCAGTTCTCAGAAACAACCAGAAGATAAGCGCCTGGCACCACAACCCAAACACTCGCTGATAAGGAGGTGACCCTTATCTTGCTGGCGGGAAAGCCGCAAATCGTGGGTAAAGCATGTTGTGAAACATCCTGAACTGCGTGTCGTTTTACATAACTGGTTATTCACGTGTCACGCATAGGGGTATGTTGGGACGTCAGGTGTGGATGACCAGTTATGTAAAACCCTCATTATCACCCAGAGCCATTTGCCGTCTGTTTAAGACGGCTTTTTTTCGTGC----------------------TAATATAACGAAAACATTTCTCACAGGTGATCACATGGCTATTACAGTTGAAGGTATTCGTTATTTGATCAGTGTCCCTGATGTTACTGATGAACAAATTCAGTGGTACATTGACAACGGTTATACAAATCCTCTCAGTATTTGCGTCGCTCTCTGTGATTATATGGCGTCTATCGCCAGCAATGATACTGATATTAAAGTAGGTCCGATCTCACTCAGCAGTAGTCAGTCAGCAGACGCCTGGAATAAACTTAAAAAAGATTTTATTTTACGTATTAATACTGGCGCTGATTCAGGTGGTGGTTTGTTAGGTAGTTTTATGGGTGTTGGTGGAGCTACATTAACTGGCGCTGGTATGCAACCTGCTATTCAACGTGGTCAGTTCGACAACCCACCTGTAACACTTGAAAGCGGTGGTCGTGCACTTAACGAGGGTGAACGGTGATGGCAGACAAACGTCAAAGTGTCCTGAACGGTGTTACTCGTGCACTTGCTGAAGTAGGTGAGGATTTGACGGTAAAACGTGTGACAACGGTTCCCAATCCGTCTAATCCTACATTACCGGGTACAACCGTTACTGAATCACACACCTGTCGTGGTTATATCTACCCGTTGGAAAAATGGGATCCGACTACTATGACCCGAATAACCACGACGATGGTAATTATGGATAGTCAGAGTTTTGAACCACGATTCGTTCCTGATCGGGGCGATATTGTAGTTGATGAACGTGGTAAAGAATATCGCCTTCTTGATCGTCAAAACCCACGATTGTTAGGTGATGATATGGCGTTTATTCACCCTGTTGGAGCGGCCTGATATGGCTAAGGCTAACGTTAACGATATAAACCGGATAACAGGTGTCTTTAAAGACATTAAAGCCGACCTGCGAGATTTTACCGATCGTGAAGTCATCCGGTATGTCCTGACGTTACGTAATATTCTTGTCAGTGAACCACCTGACGGTACACCTGTGGATATAGGCTGGGCAAGTAACAACTGGTGGTTCGATCAGGGACAACCCGCTAATAGTCCTGATACACCAACAGGTAATGTTGAAGCCAGTAAAGCACGTATCGAACAGGATACGGTCACTATCAGCAGTATTAAAGTTAATGGTCAGGAACTGCATATTACTAACAACGTTCCTTACATTGGGGTTCTCAATGGTGGTAGCAGTACACAGACACCTTCCGGGTTTGTCGAACGTGCTATATTAAAAGCCGGAATAATGGTGAGGTTTAATCAGTGATGACACTCTCAGATGTTTCAGGAATTGTTTATAATCGCGTTCTGGCGAATCTCCCCGTGGAAATTACGCCTGACAGATTTACAATCGCTTCTGGTCAACTCCCTGATGACACTACAGAAAAACCCGGTCTGATTCTGACACACAATCCCGGTCCGTGGACAATAACCACGCTGGGTGGGGAAGGTGTTTGTCGTCGTCGTTTAAGAACAGGAAACGTTTTTTTACAGGTACGCACACCTGCTCAGTATGGTATGGACACTTTGAGTATTGATATTGCGGATCGGCTTGCAAAATTATTTGAAGGTATCTGGCAGGATCGCCCGTTAATTTACACGAGTGTTGATATTCGTCATCAGGGTCGTGATAACGCGTGGTTTTTAACAAACGTCGTACTTAGTTACGAATACGAAGAAAT-------------------------------------------------------------------------------------------------------------------------------------------------------------------------------------------------------------------------------------------------------------------------------------------------------------------------------------------------------------------------------------------------------------------------------------------------------------------------------------------------------------------------------------------------------------------------------------------------------------------------------------------------------------------------------------------------------------------------------------------------------------------------------------------------------------------------------------------------------------------------------------------------------------------------------------------------------------------------ATATTAAACTACGAATGATTGCAATCAAACGAGGCTTAGAACAATGGCTGAATCAATTTTTAAATGTTCGCAAACACCTGCGGCTGATGTAAACGCAACACGACTCAGTGTGGCAAAAGTCTGTGAACCTGTTTCTGGTACACCCTGGACGGTTCAACAACCGAACGAAATCAGTTCTTACAGTGCTGATATTACAAAGACTCAGCGTACACCGATCAGTACGGACCGATCTGCACGTAAAGGCACGGTAACTAACGTTGAAGTTGCACCGGGTTTTCAGACAGACCTGACACTTGATACGTTCCGCTACTGGGGTGACGGGTTCCTTTATAGTAAATGGGTCGGTGCTGGTGCAATTGATATTGACGTTACCAGTGTTGATACTGACGCTTATAACGTTGCTACTCTTGACGCAACATTGCCTGAAGGTGCACTGGTTTATGCAACAGGTTTTACACTGGCTGCAAACAACGGTTTGAAAACTGTAGGCGCTGATAGTACCACTACTGCTATCAACGTGTCAGGGCTTACTGCTGAAGCGTCACCGCCTGCTGAAGCTCGTTTGTATCTCGTGGGGTATGCTGCAGCGTCTGGTGACATCGCTGTTAACAGTAATGGTCAGTTGACGTCTGCCACCCTGGATTTTTCCACACTGGGTTTAGTACCGGGCCAGTATATTTATATTGACGGTCTAACACAGTCGGTTACCAGTAAAATGGCCCGTGTGACTATGGTTGGTGATCATGTTCTGACTCTCGCTAACAGTGAATTCACCACTGAAGAAGGTACGGGTAAAACTGTACGTTTATTTGTTTCCAGTTTTGTTCGAAACGTTCCTGTTGACTCTGCAGAGTTCGTTAAAACTGAATACACAATGGAAGCACGTTACAACACGACACCTGTCATTTATGAATATGCGCGTGCTGTAGCTGCAAATCAGATGACGATCAACGCGTCGTTGACTGAAAAAATGACAATGGATCTGACGTTTGTCGCACAAGACTTGTCAGCACCGTCAGAAACCGCGTTACCGGGTTCCGGGTATATTGAATTCGTGGCTAACGAAGCGTACAACACCGTAACGAACCTGAACCGTGTACGACTGACCGGGATTGATGATAGTGGCCTCAGTACGTTCCTGAAAGACGTTACTGTCACCGTGAATAACAACGTGTCAGGTGAAAACGTGCTGGGCGTGATGGGTGCTGCGTTTACCAACGTCGGTAACCTGGAAATCACGATGGAAACTGAAACGGTGATGACGGACGGTGCTGTACTGGCTGCGATCCGTAACAACGCAACAGTCAACTTCGAACTTGCCGGGGTAAACGGTGATGGTGCAATCGTGGTTAACATCCCTGCGATGACACTGGGTGACGGTTCCAAGAACCTTGCGACGGGCGAAAAAGTGAAAGTCACTGTTAGCGGTAACGCCCACGAAGAAGAGTCGATTGGTTTTATGATTGGATTCAGCTTGTTCCCGTACTTGCCTACAGCATGACATGGTGGATGGTAGTTTTGCCCCGGCGTTAAACCGGGGCTTTTTTATTCATACATACTGAATTTGTTTAGGTGAAAATGGTTTATCGTACTTACCGTTCCCTTTTAACCAATCAATTAGTTGTTTACGTAAACTTTTACGGAAATCAGAACGTAAATTACTGTTAAGAAGTTTACAAAATACAGGGAACATATCTGGGTGATATAATTTATAAAGTTTTTCAACTTGTTCGCGATCAACACCAAATTCACGTACTATTAATCTAAACTGTGCGTTCAGTTTGCGTTGCTTGTTTACTCTTTTTATTTTGCAATAACGTTGCCGTTTTTCCTCTTGCTGTTGTTCATAAATATTATATGCTTCTAAAACTTCTGGTGTTGCATCTGGGCGTGAACCATAGCATGGATAACACCAACCACGGGTAGTTGCAAATGTATACCATGAAGCGCTTTTTGTTTCAGGGTTCCATATTAACATTTCAAAATCTGAATCATGGTAACCGTTACGTTCACGTTCTTTGATACAGCACCCATGATCAGTTTCGTATAGAAAATAAGATGGTGGGTAATCGCCACCAATATCATTACGATGGATAGGACTATATGCCCCTTCCAGGAGTTTAACATTTCCTTCAAAAACAGAACTATGCCAACCCATGTTAAT---------AATCGC------CATCCCTCTTACCCTCAGTTCGTTTCGTTGAGGTAAAGATAACCTACAGTCTGTAATCCGTCAAGAATTATTTTAAATCTCTTGCGTAATTTGTACAGAACTATTACTATCTAATCGTCTACT-ACATAAAAGGTAAAAATCATGTCA---AAGTTTGACCATCTGAAAAAAGCACTTTCTCCACTGGTGCTGAAGTCTTCTGCTGAACTGATTTTAAATGAGAATTTCAGTATCACTGTGTTGAACCTGAATACTGCTAATCAGGTATATAATGCAACAGTCGCGGACTATGTAAAACAGAACGGTGTGTTGTCTGAAAACTTCTTTGAAAAACTGTGGAATCAGGAATATACACCAGAAGGTATTAAGTTCGTGGCTAATGTTCTTATGCTGGACTGGAAACTGATTGGTGAAGATGACAAACCGGAACCATTCAGTGTTGAAGAAGCTATTGAACTGTTAAGTGATGAACGTTTCGGTCAGGTGATCTACAGTCGTGTTATTCAGTTCGCAATTAATTCCGTATTCTTCCAGGACGAATGGGAAAAACAGATTGAAAAAAACTGATCGACTTCCTCTTGTGGAACGATAAGACAGACGGGGACGACCTGGACTGGGTTACACAAGGGGCGGCTGCACGTGGTATATCTGTTCCGGTTGTTGTACAGAAACGTCCTGAATTGCGACCTGATGCTATCTTTTACTGGAATGCTTTTTTAGACCTGATAGACGCTGAGTGGGTTGCTTGTGAGCGATATGCACGGGTGTATAACGTTGATGTACAATTCCTATGGAAATTATTGATAGCATTGCGGTCTGCACGTGTTGCCGAGATGAAGAAAAATAAACATAAGCCCGGTTAGTTCCGGGCTTTTTCATATAT-----------------------------------------TATGGTTAACG-TGTTAAACTG---TGTACATGCTTCACGAAAAGGTTAACCAACATGGCACAATATCCTATTGATATTAAGATTG----------------------------ACACCGGTTCGGCTGACCGCAATCTTAATAATCTTAACAGTCAGTTAGATCAGACTGAAAAATCAACCATAGCT------------------------------------GCTGCACAGGCTGCTAATCAGTT---ATCTGTGGTTGAACAGCAGG----------------CTGCAAAAGCAGCACAGCAACTGGCACAA--------------------------------------------------------------CAACAAGCTAATCAGGCTGCTAAAGCTGT----------------------------------------------TGCTGTAGCTAGGG------------------CTACTCGTGAA---------GCAGCACAAGAACAATCACGCCTGTTAGCAA------------CACAGG-GTGC-----------TGCTGCTCGTGCGGCTGGTCAGACTGTTAATAATCAAC---------------AGAAATTTGCTGAATTAGCCAAAATTATCAA-----------------ACAAGCAACTGCTGATGAAAAGAAA--------------------------------GCAATTGACGATCTGACTAACAGTCTTAAAAAACTTGATAATCAGCAG-------------------------------------------------------------------------------------------------------------------------------------------------AATAACACTAATCAA-------------------------TCAACAC------------------------AAAAAACAACAGGCGCTCTTGAAACACT------TGTCACTGGTGCAAAAGCGTTTGTCGGTTTACAGATTGCAGGAT----------------CGCTTTACGACTGGGGTAAAGCCTTTGTAGATACTGCAACGAAAGTCGAACTG-------------------------CTACAAAGTCGTATCAATC------TGTACACATCAACGTCTGTCGAATCACAACAGATATTTGCA-----------CAATTAGTACAACAAGCTAACCGTGC-----------------------------------------------------------TGGTACAGATATTGACG-------------------------------------------------------CTGTGGCAAACAGTTTTCAGCGTTTTGCCGCTGCTGGT------------------------------------------------------------------------------------------------------------------------------------------------------------------------------------------------------------AAAGATGCCGGGATTAGTAATCAGGTTATTTTACAGTTTACCGACAACCTGCAAAAAATGGCCCGTGTATCTGGCGCATCCAGTGCTGAAGCATCTGCTGCTATCTATCAATTATCACAGGCATTTGCATCTGGTCGTTTGCAGGGGGATGAATTCCGATCTGTGTCAGAACAGTTACCAACTGTTCTTCAGGTGCTGGCTAAACAGATG------------GGTGTCACCACGGGGGAACTTAAACAGTTAGGTTCTGATGGTGAAATTAC-------CCGTGATACACTGTTATTGTTAAACAACGCGACTGATGAAATCAGCGCACAGTTCGATAAACTTCCTCGTTCTGTAGATCAGTCTGCCACTGCGTTACGTAACAACCTGTCTGTGGCTATTGCTGAACTCGATCAGCAGATTGGTGCGTCTAAATTCCTGGCTAAATTCCTGGACCTGTTAGCAGGTGGTGTATCGGGTACAACAGAGTTAATAAAAGCCGCTGCAGGTGCTAACAAACTGGCACAAGCCACTAACAATCTGAACAGTGTTACCGCAAAACGTGAAGCCAATCTGAAAGAAATTGCAGATCTGGAAGCACAAATTCAGCGTGGGTATACAACACAGTCAATTGGTGGGTATACAAAATTTGTTGGTGATACAAGCGCTGCACAGAAGAAATTAAACGAACTTAAAAAACTTG-------ATGTTCAGTTAACAAAACAACAAGCAGAAGCACAAAGAGGGGTTGTTCAGGCTACTCCGTTGGGTAAGGGTGTTGCTGAAAATCTTGCAAATCAGGCAAGCACTTTACAGGCGAGTATTACGGCTGCTCAGGCTGCCGGACGTCCTGATGCCGAATCTGCAAAACAGATTAAAAACCTGAAAGAACAGATCACCTATACACAGGCGCTTGCTGACGGTAACTATGAACTGGCAGCAAGTCAGAAACTGGGTAACAAAGCAACAAAGGAACAGATTGCAGACTACGCCGCGTTGCTGAAACAACAGGCAGAATATAAAGAAAATCAAAAAAACCAGAAGAAATTAGCCAGTGCTGAAGCATCTGCGGCTAAACGTGCACAGAAAGAACTGGAACGTAATCAGGCTGCTAACCAGAAATACCTGAAAACGCTTCAGGATAAAATCAATGCTGGTAATTATGATGTTCAGTTAGCACGCGAACAGGTTCAGATTGCTTTAACACAGGGGTCGTCTGTTGAACAACTTACAGCAACGTATCAGAAAGAATATCAGGTACGTCAACAGTTAACGCTGGCATCACAACAGGCAGAAGCACAATCACGACTGAATAAAGACGCGACTGATGCTGAACGTGCCGCTGTTGATGCACATGTGGCTGCATTGCAACGACAACAGCAGATAGCACAGTTAAGCGCAGATGTAAAACAAGTTGACATTGATGTGAAAGCACAGTTGAACCCGTATCAATCACAAATTGATCAGGTTAATCAACAGGAAGCAACACGTCTTAGTATTATCCAAACTGCCCGTGAACAAGATTTAATCAACGAGCAACAATACCAAGATATGAAAACGCAGATTCAACAGGCTGGGGAACAAGCCCGTACGAATCTTGCAAATGCTAACTACAGCTTGTTGCTACAATCCAGCGCTGATTTTTTGGGCCAAATGGCTGCTGGTCTGGCACAATCTAAAGGTGAGCAATCAAACGCGTATAAAGCGATGTTTGCACTGTCTAAAGCCTTTAGTATCGCACAGGCGAGTATTAACCTGTGGACAGCCGTTAGTCAGGCTATGGCGTTGCCGTTCCCGGCGAATATTCCGTTCATTGCACAGGCTTTGTCATACGGAACAAGCGTATTAGGTAACATTCAGTCTGTGGCTGCAACAGGTTTTGCAACGGGTGGTTATGTTAAAGGCCCGGGTACAGGTCAGAGTGACAGTATAAACGCACGTTTGAGTAATGGTGAGTTTGTCAGTACCAAACAGGCTACCAGTCGTTATCGTAGCACTCTGGAAGCAATGAATCGTGGTACATATACACCAGGATCTGAAGGTGGTTCGTCACCTAATATTCAGGTTCATAACTACGGTGGTGAACGTGTTCAGGTGAAACAAGGATTAACACGGGATGATGTAGTGCTTATCATAGGTGAAGAATTCCCACGACAATCAGCGGCACAATGGAATGACCCGTACAGTCAGACAAATAAAGCGTTCAGGTCTAACTATGATGCGAACAGGAAAAT---ATAATGAGCAATACAGATGATTTACCACGGCTTGAGTACGGCGCGAAAATGGTGTTACCTGAGCGTGATAATTACAGTTATAGTCCACCGTGGGGTGTAACTAAATCTGATATTTCCGGGACGCTATCACGGTTAGGTCGTAGCGCCTTTGGTGGCCCTGCTCAGGTATCGTGTACAATTCAGTTATATAGTCCTGCGATGCTTCAGTGGTGGGACGATTTTTATAATCTGGAAATAGCTGAAGGTAGTAAGCGGTTTGTGATGCAACTGTTTGTGAACGGTTTGATTCAGGAACACGTTGTTCAGATTGTCAGTAACCCGTCATCCTCTGTTGTAGGATGGAAAGGATCTGTCGATCTACAGTTGCAAGCTGTTCCGGTAATCGACCGTTGCGCAATGGCATCACGATTGTTAATAACTAAATGCCAGGGTGATTATGCTGCTTGTTACCTTAAAGAAATTATTGATACTGGCTTACTCTTAAATAACGCGTGGACACCAGAATGAAAGACGAACTGCGTGAATTATTAACCGTTGCAACAACTGGTAAAGGTGTTGTTGACGGTGTGAAACTGAATCATAGTTCATGGCCCAATCCGCTATACATCACCAGTGTTTATCCGGGATTTATCGCTGTGCATGAAGACGGTAAGGAATACGAGTATGAGTACGTTCCGATGTCCGTCAAGAAGGCGAATAAACAAAACGATTTATCACAGGATTATTCATTCACTATTCAGGATCTGAATGAAGTTGTCGGTGTATATCTCGACTTAATTCCTCTTGACAGTAATGAAAAACCATCTGTTGAGTTGCGAACGTTTGTTTACCGTGAAGATGGTTCCATGTCTGATATTCAGGATGGACCATATCTTCTGGAATCTGGCGATATTACTACCGAACCACAGGGTTGTACGTTCACAGCATCACCACCTATTACAAACTTCGCCGGGACAGGTGAATTATATACGTTTGAACGTTTTCCCACTCTACTGGCGTATGCAACATGATCGGTGACCGCTACGATATTGATAAATGGAATTGTACACACGAGGTCAGTCAGTGGTATCAGGTGCACAATTACCCACACGTATTGAAAACTGTTTCAGGTGATGAATGGGATATTGCGTTTGTCAGATGGATGCGAAAACGTTTTTCACCAATTACCACACCGGAACAAGGCGCGCTTGTACTGATGAAGAACCGATATTCAGGCGGTTTTCATGTTGGCGTGTGGGATTGTGGAATGGTTCATCATTGTTATCAGCCACCTGGTGATTCACCAGGACAGACAATCAGATCACCTTTAAGTATAATCAAGACAGCACATAAAGAAATCACGTTCTGGAGAATGAAAAGTGTCTAAAGTCATCTATCACACTAATCCTGTTGAACACGCGGATAACGTTGACTTTGGTGAATGGATGCTGAAACGCTGGCCTGTGGGTACAGTTCGTCCGCGTGGGTTACTGATTTATAAAAACGACGAAAACATTACCCAGAAATGGGTCACTGACCCCAGCGTATTAACTGATCCTGATGCTGTTTATCACATTTATGAATTACCAAAAGGTGGGGTGGTTAGTGCAATAACGAAAGTTATTAGCACAATTTTAAACCCCATTTTAAAATTGTTCATGCCGAACACCAGTGCGTCGGCTAATCTTAAAAACTCACGTTCAGCATCGTCTAACAACGCGCTTCAGGGGCGTACTAATGCTTCACGACCGGGTGAACGTATTTCTGATATCCGTGGTCGTGTACTGGCATATCCTGACCTGTTAATGGACTACCGAATCTTTATTGACCGAACAGAATATGAAGTTCAGTTTCTGTGTCTGGGTGCTGGTGAATACGAAGTCGAAGACGTTCGTGACGGTATTACACCTGCTGTAAATATCAGTGGTGAAAAATTAGACTTTTATAAAAAAGGTAATGCACCAGGGTATGGTTCTCCATATATGAATATCGGTGGTGCAATTGATATTAACACTTTTCCGATCATGGTTGCTAAGTCATCGAACGAAGCAGACGGATCTGAAGTCAAGCCACCAAACTATGCTGATATCAGCAAAGCGAGTTTTAAAGTTTACAGCACAGGTGAAATTGATACTACGATTTCTAGTGATGATAATACTACGATTGATTGGTCTGAACGTGCACCAATCGGTAGTAAAATACGTTTATCGCAATTTTACAGTTTTACACCTAATACTTTACCGTTAAACACGTATGTACGTAATGATCTATCCGGTGATTACGATGTTATTTATGCAGGTGAGAATACGTTAATCATTGATACTACTGGTCGTGAAGGTTGGGATGCTCTGTCTGAAAGTGGTCAGGCTGCATATACACAGGCTTATTTGCGAAACGATGGTTACTGGGAACTTGAAACCACTAAAGGAAGTGGAAGTATTTTATACAAGTTTTCACCGTCTCTTGACAGTACCACGCCGTATATTGTCGGGCCTTATCTGATTGATAGTGCGGATAAGTTGATGATTAACCTTTATGCACAAAATGGCGTGTATAAAACTGATGGCGACATTTATCCGTTTACCTGTGACTTTCAGGTAGTTTTGTCGGACCCAAACGGTGTGAAAGCGAATGTGACACATTCTATGTCTGTTAGTGGTCGCTATACAGAAGCTGTAGGTAGTTCGTTAATTGTGAACAACCCTTTTGACGGTCCTGTTAACGTGTCTGTAAGACGACTGTCAAATACAGACAAAGATTTCGAAGGGTCTGTTGTTGATAACATTAAGTGGCGCGATTTATACGCTATCACGAACGTTTCCCCGCGTTCCTACGGTGATGTGACATTGATCCATACTGTGACAAAAGCAACAAACGCTGCACTGAAACAAAAAGAACGTAAATTAAACATGATTGCAACACGTGTGTATAACGATGTTGCAAGTAGTAATTTTGCAGACGTTGTAATGTCAATGCACACAGATCCTTTATTTGGTCGTCGCACATTAGACACCATTGATCGTGATGCTTTATATGCTGTTCAGGCACAAATTCTTGAATATTTTGGTGACCAACGAACAATTGAAGTTGGCTATACATTTGATAACAACAGTACGACGTATGAAGAAGGATTGGACACTATCTGTAACACGGTGAACATTAAACCGTATCAGATCGGTAGTGTATTGTATTTTTGGCCTGAATTACCACAGGAGCAGTCTGCAATGCAATTCGGTCACGCGTTTAAGATTCCTGACAGTGATAAGCGCACACGTTCTTTCGCACCACCTAAAGAATATACTGGTGTTCAGGTTAAATATTTCGACCACGATGAAAAATCGTATTTGTATGTAACTAAAGGTGAAGAAACAAATCTTAACAAGATTGATCTTGTTGCGTGTCAGTCGCGATATCTAGCAAATATCCGTGCTAATCGTGAGATGAATAAATTACGTTATCAACGTATTACTCACGAGTGCACAGCGCTTAGTATCGGGTTACAGGCTACCCCGGGCATGCGTGTGGATATGATTGACAATACCCGTATGAAACAACACGAAGGTATTGTAGTTGACGTTGACGGTTTAACACTTATTCTTAGTGATCCTGTTACGTTCACCACGGGTAATACATACAGTATAACGTTGACACACCGACTGGGAACACTTGAAAACATTCCTGTAACTGCTGGGGATGATGAATTTTCAGTGGTAATGGCTTATCAACCATCTGAAGAAATTTACACTGGATGGTTGCAGGACAGGACAACGTATGTGATCCGCACTGATGATGAACGTAGTAAGTTAGCAATGTTGGTTCAGAGTATGGAACCATCCGGGAGAGATAATAATTATCAGGTAGGGTTAACGTGCATCAATTACGATGCACGTTATTATCAGGATGATT------AACTTGCTGTATCCTGCTATAATATTACCAATTATTGCTAATTAAAATCAACAAAACCTTTTATTACAAACGATGATGTTGAAGTTAGAAGTGAAGAGAAGTCATAAAGAACCCT-------------CCCTCCGTCAGTTCGGTAAATTACTATTTGATCCTGATTTGATAAATTTAATGAAGCCAATGGAATTACGCCATTTGATAATATTATA-----------TTATTCCAATA-----------GTCAACAATAAACATTGATATTGAGCTTGTTTTCCCACTCAT----TCCTGGAAGATAGGCGATATTTAACATCCCACTTGGCGATGATA-----------------TTGAAGATACATTTAC--------------------------------------------------TGTTATAGAAAAATCTATTCTCTTACCAGTTGCCCTAAAGAC--------TCCTGTACTTGATGACGATAGGCTTA------------------TACTTCCACTTGCAGGAAGTAGGACTGGTGTGAACGAACCAGTGACTGACAGCTCAAATCTGTTAGAC-------GTAATCAAGTCAGGG-------------------------------------------------GAAGCTATATAAATATCACCAGCTTGAGA---TAGATTATTACCTGACCCAAAAAC---------ATTACCAGTTGCC--------------CCAGTAGGTACTGTTATACCTGCATTACCTCTAGGGTC-------AATACAAGTATTAGAGTCGATTGTGTTCCCTACACAAGCCTCGCCATTTGCACCAGAAGCCAG---------ACTAATACAAATATGACCGCC--TGGGTAGCCTGCAAAAATTA---CATCATAGTTGGCATCAAACCA------CGATGTATTACCAACTACTGAGC---AGTTACTAACACCTGCAAGCCAGATATTATT-------------------------------------------------------------TTCTCGGTTGTTATAGGTATTGTTACCCTTGACAATGTTTCTGAGTACATCAT--------------------------------------------------TTGTTGCCGA--TTTTTCAGAAAACAAACCCATATCAATAC---------------CACGGT----TCCAGCAGTTGT------------AAACTGTGTTATTTACGATGATGTTATCT-GTTGAATAACCACCATTCCCACCAAAGTAAA-----TTCCACTCTGTCCACAGGCTGATACCTCATTAAAAGCGATGACATATCTGTGAGCATT-----------CTCGGATACTAT---CCCATCCCAATAGTTACTA----------------GCCAAACTCCAGGGTCTAGCCTCCCCGGATGTAAGGTAATTATTGGTTATATGGTTCTTAATTACGCGACCTTCAGTACCACCCAGAGCTACACAGAACTTTGAGTTT---------------GCATAGCATTTAGCGATGACAGTGCCATGCC---------------CTTTATCATAAATACCATAGCCTACACCATCAGCATCTGAGGTATGCAAACCTTTTGCAAAGAAGCCGGTAACCTCTGTACCAGTAATAAAGCAGTATGCAGCATTCTCATCAAAGAGTACGCCATCCTG-----------TCTTACTGTTGTAGAGTCTGGTAAGTTTTTACCC-----------AGGATTTTACCCCCAAACCAACCAGAATTGGCC-----------------------CCCGTTATTTTTACTGCATATTTACC--------------TGCTGGTACATCAGACTT-------------------------------AACACCTGAGTCACCAGTAAGACACTTAACATGCAACCCAT---CACTGATTACCAGTGTATCTGTGATCATGAACAAATGGTTTAATACTAATTTTTTACCC----------TTTGATATACAGTGCGCTATTGCACTTTT--------------------AATAGCTACTGTTGCGTCTGTAACA---------------------CCATCTGTAGCGGCATTGAAAGGGGCGTCTGTTGGGTATACGACATTTTGAAGATGCGCTCCTACACTGTCATTACCATATGTATCAGTATGTGAGAAATTGATTACCCCTTCATT---------ATTTAACTCATCTCTTAATGTCGCATCACCAACACTCAACCATGCACCTGAGCCTACACCACCAGTTGTCGCCGGAGTTGAACCAGCAGCTACAGTTTTAGGGAAATCACCATCCCAGCGATAGTATTCACCGTTTGTTTCATCTTGTAGTACTTGATTTGGTAACGTTAATTGGTTACCGGGTAGTGGTGCACCTGTCTGAA---AACTTTTTAGTGTTATATAACCTACCTGTGATATTGCTTGATTATATAAGTTTTTAAGTCCATCTAATGTTTTGTTAGTAACAGATTCACCACGGATAGTATCTGTTACTTCCAGTGCGGGGTTACCAGCAGCATCACGACTTTTCGCCACATGCTCAATGTGTAAAATCGCTTGTTTACCTGTTTTCAAATCATCTGCGCTGATATAATCATTGCAATTAGCCATCTTTAAACCCTCTGGGGAGTGTGGAACAATGTCTGAGAATCCATTGCTAAAGTATTGGCCCATTATAACATTTATTGTGGGTGGTGCGGTAGGGTACGGGGTACTTCAGAATCAGGTCAACGCAACAGCTAAGGATGTTGCAGATACTAAGACACAGGCTAATGACGCATATAACCTGGCTAAACGCGTCGAATCCCGTGTTGATGTGCATGATGTAAAAATTGAATATCAGGCAACACAAAATGCTGAAATTCTCGCTAGTGTTAAAGAGTTAACACAATCAACCAACGATCTGAAAGTCGTTATTGAAAGTCTCAAAGTCGAACAACGCCGAACCGGGAGTAATC---AGAAATGAA---TAAATTCAGCCAGAGAAGTGAAAATAATCTGAAGGGTGTTAACGCGGATCTTGTGAAAATCGTGCGTCGTGCACTTCAATTATCACCCGTTGATTTTGGTATTACAGAAGGTCTTCGAACTGTTGAACGACAACGACAACTGGTCGCCGCTGGTAAAAGTCAGACAATGAATAGTCGTCATATCACGGGTCATGCTGTTGATGTGTTTGCCTACCCTACATCAGCCGGATCATGGGAATGGAAATACTACGAACAGATCGCCGCTGCTTTTAAACAGGCTGCTAAAGAACTGAATATTCCTGTCGAATGGGGCGGTGACTGGAAAACCCTGAAAGACGGTCCACACTTTCAGTTGCCACATGCCACTTATCCCGCGTGAGATAGCTATCATGGATAAGTTCAGCATATTACGTAACACAACCGGGGGGATCTCTTTAAGCCGCGCACAAGCGGCTTTAGGCTTCCTTGTGGTTACAGGTATTCTTATTTATCAGGCTGTCGATCAGACACTTGATAATACGGTGTTATTAACCTATTTCGGTTTCTGTATCGGTCAGTATGTCGGTGCTAAAAAAATCGCAGTAGACAAACAGCGGAGTACACCGAATGACAATCCGTAGTGTTTTAATCACTGTTGTTGCAACTGTTCTGGTATTAGGTGCTGGTGCTTATACCTGTTATCAGGCTGGTTATAAAGCACGAGTAAATGAAGAAAAACAGGAACGTCTGAATGATGCTGAACTGGAACAACAACGGTTAAAAGCACAACAGGAACTGGCTGGTGATGTACTTCGTGGTTTGGCTGACTGGTCACAGAATACTAAAATTGTGGAAATACGGCATGAAAAAACTAATACTGTTTTTCGTAATGAGTGTCTTACTCCTGAATATCAGCGCCTGTACAACGAACGAGTTACCGAAGCAGAAGCCCGTTTATCAGGCCGCGTTAGTTCAGAAGTGTCAGACCGAAAACCTCCCACGGTTAAACGGTCTGACGGGAACTGATTCAACAGATGTTAACGATGCATGGTTAGATATTTATTTCAAGTGTGCGACTATTCACAACGGTTTAGTAGACAGTCTTCAATAAATCTTCAACCGATACTTCAACCCACGATGCGGGAACCGGGTATTCAGTCCGGTACATGAACAGGGATGTTCCGATCAACCCGCGTGAATCTGTTTTAATACCACGCATCATCAACAGTGGTAAAAACTGTTCCCGTGTTTCTGGCAGACGTGCGAAGCGTCCTGTTGGGCGTTTAGCCGGGTCCATAGGGTTAAATTCAACGATTGTGGACATAGTTGATCCTCTGTTTAGCTATTTCACAATAATGTGGGTCCATTTCAAAACCGATAAAATCAAAACCTTCAATTGCACAAGCTTTACCCGTTGAACCACTTCCTGTAAACGGGTCCAGAACTTTACCACCTGGCGGTGTAACGAGACGTA---CAAGCCATTGCATCAACGCTGTTGGTTTTACCGTAGGATGGTTATTACG-TGCGCCTGATGTGCGTCCAGCACCTACCCGTTGGCTGTTTAATCCGTCAGTATCAGGTTTACGGCCTGTCATTTCA---GCAGCGGTCGTTTTAGCGAGTAATACACCTTCGTCACGGTCTGATTTGCTTGCTTT--AGCACAGTAGAAAAACCGC-GCAGCACTTCCTGAATCAGCGTGAAAAGCACCTGGAACCCTTTTACGCTGACTTGTTACATTGCCTGTTGACGCCTGACTATCTTCAGTACCTTTTATGGGTGCAGCAGCGCCAGCTTTCGCCGGAAACAGGCTTACGACTTCATTAGAACCATCGTGGGTAAAGTTAGCGGGGAAACGTCCATCATTATTTGTTGGTTGAAATCCATTTTGTTTACCATAAATATTGCGTTTATTATTTGTTGGTTGATATTGTCTTTTATGGTCTCCATTAC-TTATAATCCGACAACCATCAATATTCAT-----ACCACCTGTGCCGAACTGCAAGATGTTTTCAGAAACAGTTCCTACCAGCGGTTTACGAGCGACACAGATCGGTTCATGAGCAGGTTTTAAAGCTGTTCCCCATCCTTGCCACTGTTCATCACCCATAGCTTTACTGACATCCAGAGATTTAGGAAAACCGGAACCGTACACCCAGTCTATTTGATCGCGGATTTCAAACCCTGCTAAACGGATCGCCAGTGTTCCCAAATCATAGGTACGTGTGCCGAAAAACGCCAATAGGTGACCGCCTGGTTTCAGGACACGGAACACTTCTTTCCAGATT------GACGGACCCG-------------GTACAAAACTATCCCAATACTTGCCCATGAAACCATTTCCCGTGTGAACATAATCATCACCGTTCAACCAGTGGCGTAACACTTCGTTCATATCAGGCTGTTTACTGAGTCCGTAGGGTGGATCGGTGACTACAGCATCAATACTGTTATCAGCAAGCATCATACGCATACCGATCAAACATTCCATGTTAATCACCATATGGAATACTCCCTACACTGTAATAAACTGGAAGACCCAGGCGTTCAGCTTCTGCAATTTCTGCCAGTGTACCGGATGAACGACGATAATCAGGAAGCACCAGGACAGCATCACAGCGGCGCATAACTTCAAGTGTTCCTGACAGGTAGTATTCGGGTTGTACGTTGCGTAAACCGCCGTCAAAGTCCCACAGCTCGGTGTTCTTATGTGGGATTACCGGGAACCATTCAGGACGCTCTAATGTCAGACGTTTACCCATTTGTTCAGCACGGGACACATTACGGGAGGTTTTAAGCGCACATTCAGCACGGTAAGGCCCGGCAATATAGCAGAGTTTCATTAT--TTGTTTTCCTGCATTTGTAAGAATACGATCATCGCGGCGCGAAGTGGGTTTTGATGATT---GTAATAATCATCTGGGTAA-TATTTCCATTCCCAACAC---TCTTCTTCTAATTCACCGTTTGCCCATGCGCACCATTCTTTTTCGGCAGC-----CATCCACATGGTGCTGATTTTATTTTCAGTGATAATCGACCATGCATCAGAAGCATTACTG-----GTGTATTTAAAACCACCTCGTGACCAACAACCCTGAATATCTTTATCGTTCGCGTGAATGCCATAAACAACATTCAGAACAAGACGGTCGATCTCTCTATCACTTAAAACACTGTAATCAGTCATGACGATTCATTCCCTCTAACATGTCCCAGATAAGCGCAACACGGCGCGGATCCGTGCTGATAGTGTGTAAAGTTTCACACCCGTAATGCCATCCCCAGCGAACGGATAGTTCTGACAACAGGTAACCACGGGAATTAGCCAGTTCAGCCAGTTCACCAGGTTTGAACGTTGTTGTGTTAGGTTCTGTAAGAACACGAGTACCACAGATAGCGTCACTGATGCGCCACGGTTTCATCAGGTCATCAACTTTGTACCAGTTGCTGATACTGATTTCAGACGTTCCCCATCGTGCAGCCAGTTTCAGACGTTCCTGACGGGCCGGGAACATTGGCATCTGTGGTAAACGCAGTTGGATCTGTTCTGCAGGTTCGAACATGTCATCGTCTGTTAAACGGAATTCACCACGGTCATCAATATAAAAACCACGGGAACGACCATCACGGGTGAATCCGTCAACACGGTTATAAATTTTACCGGGGGTAAAGACACCAATCGGTGAACCAGCTACGAATTTGTGTGAAGTATGCATTG-TTATCGCCTCAATAAATTTTAAATAATTCTATACGGTTTACCGAAGTGGTGCAACGAGTTTTTCAGCTTCTTTGATGTAAAAATCATAATTGAGCGTTGCCCGGTTAAAACGTTTCATGTCGTTGCACTCAGTGGTCAACCAACCTTTACACACTGACATACGGCGTTCAGGCGCGTCAGGGTTCAGTTTCAGTGATTTTGCCAGCGGTGGCATGACTTTTGTCAACGGTGCACCATCTGTACTGACATAATAACGAGTGATGTTTTGAACCTGTTTATCACCCCATAATAATTTGCTGTTACGCGGTACTTTCGTCACCAACATAAAATCGTGAATATCTTCATGTGATGTTATAAAATCACGAATGTCTTTATTGTGTACCAGTGCTGCTTCAGCCGCTTTTGCGACAACCTGCATACTGTGGTTTTGATGCCAACCCAGATCAACGCTGTGACAATAAGCGCCTTTACGTTTAACTTTCTTACCGCCTTCGTAAACAGCGATGTAATTATTTACATCGCGGATAAACATCACGTCATAAATCGCTTCTTCAAGCTGGAGTCTGGTTAATTTTTCCCACGCGTGACGAACCTGTTCTACTTGTCCGGTAAACACTCGTGGCACGTAAACCGTAAGACCATCTGTGTTAGCCTGGATCATGGACAAACCAGGGATTTTCAGAAGTTCTTCAGCCAACATGCACAAAAGTAACTGTCCGTTAATCGTAATAGCCATTGTATAAGCAGGATCGTAGAATGGGCTGTATACGTTATTACTGTCACCATACACACCGTTTAACGCCAGTTTTAACATTGCGTTTTCTGGTGTACCTTTCGGGTAACTGGAACGCATGTCGTAAACATTTTTATAAATAGTGCAAAATTGTTTACCCAGATGTGCCGGATAAAGTTCATTACTGATCGCAAGGTTTGGGTAAAAACTGGCAACGTCCAGATCGATGATCACATAATTTTCAGTGGACCTGATAGTTTGAGACTCAATAGACCCGTGGATACCACCCGTACCAAAATCAAACGAGAACCCGTTAATGTCTGCGCTTAAATCTGTGAATACACCTTTTGTTTCAGTGATGACCTGTTGACGTAACCAGTTAAGAACACGATTAAATTCAGGCTGTTCAAAACGGACATAAGGGAAAATCACACTGTTCAACGCGATTGATGGTCTGTGCGTCTGTCGTGGTTTTCTGCTACCCGG------TTCGAAACATTGAATACCTGATTTTTCAAGTTCCATGATGAAATAGTCTTTACCGATTTTCGTGTCGTTATGGTTCATGAAATTACGACCGTATTTAGCAGAAAGTT-----CACGACGAAAATCTATCAGCTTTTTACTGTGTTTATAAAACATCAAAGTCGCTTTCAAATCGTGCATCAGATATTGACGAAGCGTATCAATTTGAGAATCGGTTAAATAAGCCCCTGGCGTAAACGGAAGGTCTTCAATGTTTTCCATTCTCATATTGAATTCAAGTGTTTTCAGACT------------------------------------TGTTCGTTTTGCCTGATTGTCGAAATGATGAATTTTGTACAAATCAAGCTGGGGAACTATCCAGTCTTTTTCCCACACCATATGAGCAAAACGATTTTCATCACCGGCGTTAATTATCGAATCGCCTTTTTTGTAAATGTCTGCGTTGGTGATATACAAGATGTTATTCAAAATAGAATGCTGAACAGGATAGTCGTAACCCAGATTGTTATAACCAACTTCTTCAGCACGATGATCACGCAAATATTCTGTGAAGAAGTAAAAAGCTGATCGATCATCGCGACGATGTGAAATCTCAAAAATATAAGGTGTTTCAGTTAACGCGTGAATAGCACCGAACAGGAAAACATTAGGATAGTTTTCAATATCGTGAACGTAAGCATCTGACATAATA--AAACCCTGATAAGTAAATGGGGCACTATGGCCCCATGTCTGTTTAAAGCGGTATATCGTCCCAGTTCCAGTAACTATCAGTAACCGTTACCGTTGAGAAAATTCGGGGCCGGGGTGGTCATTACCATATAACCGTTAGCAATCAGTTGTTCATCGTTCCAACCTTGCGCAATAAACTGTTCGTAAGTTGCACCACCTGCTTTTTCAGTCATTACTTTTACAGGTGCTGCCGCTGGTGTAGG------------------------------------------------------------------------------------------------------------------------------------------------------------------------------------CGCTGCTACAGGTGCTGCCGCTGGTGTAGGCGCTGCTACAGGTGCTGCCGCTGGTGTAGGCGCTGCTACAGGTGCTGC------CGCTGGTGTTACGCCGATCGGACGTGCACCTTCAGGCATTGCAGGAGCCGCACCGAACACAGAGGCAGGAGCAGGACCGGAAATGATTTCTTCACCTGCATAAAGCAATTGTGCCATTTCCATGTTGATATATACGCCAGCCTGATTACCTGTACGACCGTTTGCAACAGATGATCCGCTGATACGGTAGTAATAACCTTTTTTCGCCAGATTTTTATCAATAACTGGCTGGTACGCTGCGTTATAAACAGGACACGCGTCAATAGCCACGTTGCGTGAGAAACCAATTACCCAGTGACCAGCATAACCAGTTTTACTCGCATGTTTCGGATCGTCACCGTTAATAATTTTCCATGCGAAAGTGGGTTGTTGTGGTTCGCCGTTCACATAGTGTGAGTTAGCCGCTCGCATGATGGCCTGGAACACCGCACCAAGTTCACCTTGTTCTTCCCACCAGTTCGCAGCTGTTTTAGGAAATGCCAGACCAACCCACCAGTTATGTTTTTCAGGTGCTAACGGTTTATTTTCGTGATCATGAGTGTTGATATCGAAAAAAGAACCGCCAACCAGACGACCAACCGGAGTTACAAAAGATT---CTTTCTGTGCCATGTTATTAACCTTCTTTTAAAGTGGACGTGCGCCAGTCGGCATCGTCACGGGTTTATTAAAAACAGATTCTACCAGTGTGCTGTGACCTTTACGCGGGTCACTGTCAGGTACTAAAACTGGCTGACCTTCTGGTTTTGTCGTACACATGTCAACAAGTGCCGGAGGCAGTGATTTTTCCAGTGTTGACAATGGTTTTAATTTACGTTCGTACAATGTTTCAGGGTTTACACCAAACATTGGTGCAGCACCGATCAGTTTTCCTTCGTCCGTAAGCTGACGTCGGGTTTGTTTTGTTGCAAGTTTAAAACCCGGTAAAGCCTTACCCATGCGAACAAAATGTAATCCCTGAGTATGTAACGCTGTTTTTGCTTCAGAAGAACGCGTATACAGTTCTTCAAGAAGTGCCAGACGACGCGCTACTTCTTCTGGCGTAAGTGATGGTGGTGCGTCAAGAACAGTAGCCAATTCTAAAACCCTCTCATACATTGCCGGACACATACCACGCGCCGGACAGTAATGACAATGACTACCAACATTTAACGGTGCGTCTGGTTTATGTGCTTCGTTAAACCCGTGTTTAAATCGTTCAGCCCATTCCATCAATGTTGCCCGGTTAAACTCCCACCGTCTTACAGGTCCGAGCGGGTGATAAGCCCGTGGCTGAACAATTGTGAACACAACACGCTTAACGGTGTCGATGCAACGTTGGTCCAGTGCGTAATAGACCCCCTGTGAGTTATCAACTGCTTCAACTGCGACATGACCGTATTTATAATCCCATACGTAAAGCGTATCAGTATTAAAGTCATACCAGCGATAATCACAGGTTCCATACTGACCGGGTAACAACCAGTCAATGTGAATGCGAACTTCTGAAAACAGCGGATCAAGTTTCGCACCAACTGAAAGAACATCTGCTATAAAGTCATCCGCGTAAATATGCATGTCTTCAGTAACCTGAACACCGTTAGGAGCAAGACACGGCATTAATGGCGGTTTGCCTTTAATCTTCTGTTCTAACACCCAGTGTCCGGCTGTACCTTCTTCAGCACTGGGTGATGATGGTTCTACATAATCAATCCGCTGTGACAGTTGAACGCTACCCGGACAAGCTAACCAACGTTTTGATCCACTGGCACTAAAGGTAGCGTGACTGGTCATCAGAATGCCCCACCCATTTGTTTAACAGACTCAGCCTGACCGACAATATTTTCAGCATCAGCAGGGGTAGCGTTAATACGTTCAATCAGTTCGATGATAGATTTCAATTTCACCGGGTCATCAATCTGCATTACATTCTGAGTTTCATACAGTCCCATGATTCGCTGACTTAATGGCGCGGCACGGTCACCCGTAATTTGTCCAAACATCTGCATCAGTGCTGACTGAAGAACCTGGGTGTTATAAACTTTAGCCGGATCCGTGGTTACAGGTTGCT---------CGACTGGTGCAGCCGGTGCTGCTGGTACA------ACTGGAGCTACCGGA---------------GCGGCAGGAACCGCTGGAGCAGGATCAACAGGTGCTACATAACCCGGTGCAAGTTCTGCAGGTCCGGTATAACGCCCTGCTTCAACTGCTTCAGCAATAAGTTCACGTTTAACACCGTCAACAAACGCTTCATCCAGTTTTTTCTTTTGACGCCACAGGCCATCACCTTTGTTCAGGGATTTACTGTCAGTGTGGATACGTGGATCGTGGCGCAAACCCCATTTGTCGAACTCTTCAGTGCTGGTTTCGTTATAGTCAATATCTTCA------------GTCGTTGCTGATACAACAGGCAGTGATTCAGCA------ACGACAGTCACGGTTTCTTTAGTGATACCATCACCCTGAGCAGTCATGAGTGGTGCAGCAC---CAGTCGCAATCGCTGCTGCCAGATTGTTGATCGCAGTTTCCAGACCCGGAGCAGTTACAAGTAATTTAACTTCGAACATTACGTTTTCCTCTTGT---TGTTTGGTTGTC-----GCTAACTTTAAAAGGTGTTGTGTAATCTGTCAAGAATTATTTTACACTCGCCTTTCGTT---------GATGCAGATGTTAGAGGAATAAGTTGCAATGCGTCAAGAACTATTTTAAACTTTTTTCACGATTCGATATTA----CAGGGTAGAAAATGAAAG------------------------------------------------------------------------CTCGTTATTATCAGACTGAAGCTATCAATAACGTATGTCAGGCATGGTCAAGCGGTGCTGACGACGTGATTCTTGTGCTTCCCAC----------------------------------------------------------------------------------------------------------------------------------------------------------------------------------------------------------------------------------------------------------------------------------------------------------------------------------------------------------------------------------------------------------------------------------------------------------------------------------------------------------------------------------------------------------------------------------------------------------------------------------------------GGGGGCAGGAA---------AAACGTTCTG--------------------------------------------------------------------------------------------------------------------------------------------------------------------------------------------------------------------------------------------------------------------------------------------------------------------------------------------------------------------------------------------TATGTCTGAACTGGTAAAAACAAGAGACGGTGTAAAAGTCATCCAGGCACACCGTAAAGAACTGGTTAGTCAAATCGCAATGGCTGTTGCTCGCCAGGGGTTAGCACACAGATTTATAGCGCAAAAAGATACTGTTAAGTTTGCAACTAATCAGCAGATGAAAACGCTTGGTTACAGTACCTATTCCCCCGGCGCTGACATCGTTATTACCAGTTCACAAACGTTAAGAACAAAACAGTACGAACGATGGTACAACGACGTGTCTCTTGTGTTCAGCGACGAAGCGCATCACCTGGTGCGTGGCACACAGTGGGGAGACTGCCGGGAAAAATTCCCTAACGCTAAAGGTCTGGGTGTTACAGCTACACCGATCCGTGCTGACGGTAAAGGCCTGGGTCGTCATGCGTCAGGTTACGCAGATCAGATGATCATTGGTCCGTCAATGCGTGAGTTAATCAGTCAACAACATCTGGCTGATTATCGTCTGATTATGGCTGAAACAGACCTGGAATTAACCGCAGAAATGATTTCCCATACCACGGGTGATTACAAACCTTCTGCGTTAAAAAAAGCGATGGAAGATTCAAACATCGTTGGTGATACCGTCAGTACGTGGAAAACGTACGCAGACGGTTTGCTCACTGTTGTGTTTACGTGTGATGTGGATTCTGCTGAAGCACTGGCGCAAGAATTTCGCGATGCTGGCATTCCTGCAGAGGCGATCAGCTCACGAAACAGCAATCAGGAACGAGCGGATATCCTGGAACGTTTTGAACGACGTAAGACGCTTGTACTATGTAACAACGATTTATTCGGTGAAGGATACGACTGTCCGGCAATGGAATGTGCAGTAATGGACCGTCCCACAGAATCTTACTCTTTGTTTGTACAACAAATGGGTCGACCGTTGCGTTTCAAACCGGGTAAAAAAGCACTGATTATTGATAAAGTCGGTAATGTTCGTCGATTTCTGGCCCGTGGTTTTCCACTTCCCGATCAGCATTACAACTGGTCTTTAGATGACCGTTACCGTCGTTCATCTAACAGCAGCGGGAACAGTAACACAACATGCACAAACAAGGGTGATCCTGATAATGGTATTCCACCGTGTCTGAAGCCTTATCCGTCTGGTCTGCCATGCTGCCCATATTGTGGTCATATTCCTGAAAAAGCCGAACGCTCAGGCCCGGATCGTGTAGAAGGTAATTTACGTGAACTGACACCTGAAGAACTGGAAGAATTACGCCGGGCAGTGGTGATAATCGACCGTGATCCTGTTGCGGTAAAAGAACAAATGTTAAACGCTGGTGCACCCCCTGTTGCAGCTTACAGTGCAATGAAAAACATTCAGGCAATGAACGATGCACAGCATAAACTACGTAGCATAATTACCACATGGGCCGGTATTCAGCGTGATAAAGGTATACCCGTTGATGACGCTTACAAGATGTTTTACAGGGTGTTTGGTGTTGATGTACTTAGCGCTCAGGGGTTACGTACTCGTGAAGCTAATGAACTCGCCGCAAGGGTTGCAAGTTCATTAATCTGATGGTAATCTGCATAGAAATATTTTAAACGTAAGGAACTGTAA-TGCGTGATTTGATGGTTGACATTGAAACGTGTGGTACTAAACCGGGTTGTGCAGTGCTGTCAATTGGCGCTGTTTACTTTGACCGTCAGGGTAACATTGGTGAAACATTTTACGCATCAATGGGTTTTAATGCGCTCGCTTATGGTCACACAGACCCTGACACTATGAAGTGGTGGTCGCAGCAGTCAGAACAAGCACAAAAAGATGCTTTTGGTGGTACTGCCGATCCTGTTCAGGTTGCTAAAGATTTTGCCAAATTCATCTGGCACGATGCTAAACCGTGGGGAAATGGTTCCACATTCGATATCACTATTCTGGAAGCATGGTTTAATGCTGTTGGTGTTCGTTGCCCGTGGAAGTTCTGGAACGTCCGTGATGTTCGTACCGCTGTTGATTTGCTGGGTATTAACCCGAAAGAATTTACCCGTGACGGTACTTACCACAATGCATTAGACGACTGTTTACACCAGATTAAATATCTTACTAGCGGGACTAAAACATTATGACAACGCTTGAACAATGGGCGATTCGTCACGGCGTTAGTCAGATGGCGTTGTACGAGTTATACGCTCTTTATCAGCCTGACGGAACACCACACGAAGACGGTGTAAATGAAAGCGCCACCAGTAAAGAGTGTGAACTGATTGCGGCACGTGCAGGGCAACGTATCTGGCGTAATAACTCAGGTGCTCTGAAAAACGAAAAAGGAATGATGGTTCGTTATGGTCTTGGCAATACCAGTGCGAAAATTAACGCTGTTATGAAGTCAAGCGACTATATCGGCATTAAAACCAAAATCGTTACACCGGATATGGTCGGTTCTAAAGTAGGCGTCTTTATTGCTGCCGAAATGAAACGTCCGAACTGGCATATGATCCACAGTGATAAACGTGCACAAGCACAGGCCACTTTCGGTGCGATTGTTGAAAACGCAGGTGGTGAATTTCGTTTCATCACTCATCCTTCACAATTTGAAAAATGGATTAAACAATGAAT------------------------------------------------------------------------------------------------------ACTGAACGCATTGAACGTCTGCAAAAACTGATTGATAACCACGGTATTGAGGCTGTTGCTAAACGTCTGAACGTTACTGAAATTCATGTTAAACGTAATCTGCTTACCGGGCGATCTGCTATCAACCTGGTCAAACTGATGGCTGCTGAACGTCAGTTCGGAGCGTAAATTATGAAAGGGTTACTGAACCGTAAACAGTGGGTCATGTGGCGACTTGAGACAGTCGCCGATCGTCCAAAACCAACGAAAGTACCATACAGCCCGGTACACGGTTATAAAGCCAGTACCACTAACCCTAACGACTGGTCTGACTATCACACCGCGTTAGGTATGGCGCAAATGTACGGTATGTCTGGTGTTGGTTTTGTATTCACAGAAAACGATCCGTACTTCTTTATTGATGTCGATAACTGTCTGGTAGATCAGGCAACAGCCACATGGTCACCACTGGCGCATGAATTCGTAAACCGTTTTCCAAATGCGTACACCGAAGTCAGTCAGTCAGGAACAGGTTTGCATATCATCTGTGCTTATACCAGCATACCGGAAGGTTTTAACAGTCTGAACGACCAGAAAACCGGGTTGGAAATGTACTGGCGTGATCGTTTCGTCGCGATGACGCTCACGGGTAATGGTGATGTTGATATTGATTATACCCAGGGTATTCATGATTCTATTGCCCGGTATGGTCGCATCCGTTCAGACCGTTCCGCACGCTGGACAACAGCACCCTGTGATGACTGGTCAGGCCCGGCAGACGATGATGAACTGATTAAAATGGCGTTAAATTCGTCCAGTGCTGCTTCAGTATTTGGTAATAAAGCGTCATTTGCAGATCTGTGGAATGCAAACGTTGAACGCCTGTCTGTGTCATATCCCAGCGACCAGGGAAAAGACTACAATGCATCAGCAGCAGATGCTGCCCTGTGTTCACACCTTGCATTCTGGACCGGGAAAGATTGCGAACGTATTGAACGGTTGTTTAACCGTTCCGGGCTGGTTCGTGGTAAATGGACAGATCGTCAGGATTACCGTGAAAACACGATTCTGGGCGCTGTGGAACGTTGTGATACGGTTTATCGTAGTCAACCGACGCTGACACCAGAACTGATGAAAGCAGTCACACCAGCGCCTACAGTCGTTCCTAATGGTGGAACACCTGCGTACATGAGTGTGAAACCCGGTGAAGGTGCATATGGTTCAAACCACACGGTTAACGCATCCACGTTCGTTAATAACTATTATCCGAACAACACATTGATTTTTGTCCAGCAACAGCCGTACCGGTTCAATGGTCGCGTGTGGGAACGTGTCAGTGAAGATGAACTGAAACATCAGATATCTATGGCAATGCTCGCCAGCGAACCAAACGCCGACGTGATTAATGGTACGTACAAGGTATTGTCGTATTTATTCACACGCGCTGATCGTGAGCTTGGAACATGGCCCGGCGTTGATGTATCACACTATATTGTTTGTCAGAACGGAATACTGGATGTACACACTGGTAAATGTGACGCACATAACCCGGATTTCTTTACAACCAGTATTTTACCGTATAGCTATGATCCGTTTGCCCGTGCACCAGCGTTTGAACAGTTTTTAAATACAACTCTGGAAGGTGATCAGGAACGTATTGCACTGTTGCAGGAATGGCTGGGCTACATGCTTGTCAACTCGTATGACTATCAGAAAGCGATGCTGTTGATTGGTGCACCACGTTCCGGTAAAGGTACGATTGGTCGCATCATTCAGGCACTGGTAGGTGATGAAGCGTATGCAGGGATCACACTGGAGGGTTTAGCAAGTGATGCGGTACTTGAAACTGTGCTGGATAAATCTGTGCTGTTTATCGGTGATGCTCACAGTGTGTCCGGGCCTGATCGCAACCGAATTCTGGACCGTTTCAAATCTATTACAGGTTGTGATGCGATTCCGGTTAATCGTAAGTATAAAGGTGCATGGAACGGTCGTTTACCGGGACGTATGACACTGGCTGCTAACAACATCCCTGCATTTGCTGATGATTCCGGTGCAATGGCTAACCGTTTGCTGATCCTGCCATTCAACATTTCGTTCCTGGGTCGTGAAGATACCACTCTGGAAGCACGACTGATGAAAGAACTACCGGGGATCTGTAACTGGGCGATTGAAGGTTTACAACGGTTACGTGCAAACGGACGGTTTACTGAACCAAAAGCAAGTCTGGAAGAACGTCAGGAAATTATGGACCAACAATCACCACTTAGAAGTTTTATCAGAGATTGTTGCGAATTGGTATCTGATGGTGAGGTGCACACTGAAGAACTATATGGTCGTTATCGCCTCTGGAAAACACAGGAAGGTGGTCCAGCAATGACTAAAACTGCATTTAGTCGGGCGTTTAAATCCACTCTTCGTGGTAAAGTGAAAAAAGACGTTGTTAATATAAATAACGTACGATTAAACGGTTTCAGGGGTATTCGTCTTCTCCCTTTTCAGTCAACAGCTAATGTAGTGCCTTTCCCACCTGCGAGTAACGGTTAGTCATTGCACAAGGATGTGTAAAATAATTCTTGACGAATTACAGAGGTGTTCGCTATAGTCTGTACATCAAGTGAACAAGGAGTGATTGTTATGAAACCACGCTACCGATTAATGAGACTTTCACAGTGTCCTAACGGAACACGGTTTTATTTTTATCGTCTGAAGCAACTATTACCTTTCACGTTAATTGCTAACAGCTTCAAGAAACACGAAAGCATTTATCACGAGGGTCATGATTTTAATATAACCGCGCGAAAATACAGAACGTCTATTCATAAACTTGTGTGGGCTAAGGTGAACTAA-------------------------------------------------------------------------------------------------------------------------------------------------------------------------------------------------------------------------------------------------------------------------------------------------------------------------------------------------------------------------------------------------------------------------------------------------------------------------------------AATGAAAAACATATTTGACCGTTTAATTACTGTTATTGTATTTCTTGTATCCGTAACACTCGCGTCTTGCATTGTCGGACTAATGACCCGTGGTAATCATGCGGAAACACCGTGGTGGTTTCTGTCGGGTATTGGATTATTAGCGGCTGTGACATCAATTGGCGCTTGCATGTGGGGAGTGAAAAACGATCATGACTGAGTTCGGTGCTGTAATCAAAAAAGAAGACCGTTATGCACATATTGATACCCGGATTACCTGGGTTGATATCAGTGAAGCTACTCTGTTCAGTTCAACTTACATGGCTGGTGTTGCACTTAAATCACTTCGCGATCAGGGTTTCAATTGCAGAAAAGTAACAATTGCGCCTGTTAAAATCACGCGGATCGTCGAGGAGACAGAAGGATGAAAATTGTCTGGTCGTTATTCGACGGTTCCGGGATTATGGGCTTACCGTGGGTTAAGGCTGGCTATCAGGTTTATTGCTTTAATGCTGATGGTGCTGATCATGGTCCATATGATAAATTTCATGCGAGATACATCCACGAAGGGCTTCATTATGTAAACGCATGGATAGATGTTAATTTTATGAATGCTGCGGTTGCGGGTATTTATGGGAA-------GCCGGATATTATATTTGCATTCCCTCCCTGTACAGATATGGCTGTAAGTGGTGCATCAGCGTTTGAATCTAAAAGGAAAAAAGATCCGTTATTTCAAGAAAAAGCAGCATTTACGGCGATGATTGCAA---------GTAGAATCGCTGACCATTTCAATATTCCGTATGTTGTTGAAAACTCGGTCAGTGTTCTTTCTACTTTT----TGGCGGAAAC-CTGATTATATATTTA-ACCCGTGGGAATATGGTGGTTATCTACCTGAAAATGACATTCATCCTTTCTTTCCTGAGTATATTAATCCACGGGATGCTTACCCTAAGAAAACATGTTTATGGACAGGTAACGGTTTTATTATACCAGAAAAGAAAATTGTCAAGGTTGAAAAAGGTTATTC---AAACCAACATCTTAAATTAGGCGGAAAATCTACTAAAACAAAAGTCATCAGGTCATTAACCCCGCGTGGTTTTGCTCGCGCTGTATTTGAGGCTAATAAATAATGATAATAGTCGTTACAGGCGGTCGTGACTTCAACGACAGAACAGCAGTATTTTCCGCGTTAGGAATACTTCACAAACAATTCCCCATTACCGAACTAATTGAAGGTGGTGCGTCAGGTGTTGATAACCTGTGTAAGCAATGGGCGCAGTTACACAGTATTCCTGTGCGTAGTTGCCCGGCAGCGTGGGATGATCTGACTGTACCAGGTGCGGTTGTAAAACAGGGTAAGCACGGGGCTTATAACGCTGTTGCAGGTCATCAACGTAATCAGGCAATGTTAGAGGGTGAACCACGGCCTACATACGGTGTTGTGTTCCCTGGTGGGCGTGGTACTGCTGATATGCACCGTCGCAT-----GTTGAAAGCTGGTTTAACTGTGTGGGTTCCGTACTCATGAAAC--------TGTCTAAAAAGCAGCGTCAGGAACTGCGTATGAAATTCGGCGGGTATTGTGCTTACTGTGGTCAGTTGTTGCCGGAAAAAGGCTGGCACGCGGACCATGTTCAGGCTGTTTATCGTAAACTTGAACAGGATATGGA--CGCGGCTAAAAAAGGTTTATGGAAACTAAAA----------GCAACCGGAGAACATTATCGGGAACATAATGATGTTCTTGAAAATCTGTACCCAGCTTGTGCACCTT
	Salmonella_phage_9NA_extraction	ATGAATAAATTCACCGGAAACATTCATAAGTACCCGCGCTGGCGTGATGCATATGCTGATGATTATAGGATATGGCGTAAAGGTCAGCCGCGCCCGGACTACAAACAGTGTTACATTGACCGTATCAACCTGTTAAACCGTATGCGTACAGATCGGGCAATCGTTCCGGTACTGAAAAAATATTATGAAACAAACCCTGTAGCGTTCATCCTCGACTGGGCGTTTACTTATGACCCGCGTAACGTTGGAACTGAATTCCCCCCAAATATGCCTTTCTGCCTGTTCGAAAGACAGATCGACATGATTCAGTTTGTTTATGAAGCGCTGGAAGATAAAGAAAAAGGATTATGGGAAAAATCCCGTGACTATGGTGCAACCTGGGTAGCCTGTGGTTTATCAGTGTGGGCCTGGTTATATCGTCCTGGTTCATCAGTTGGCTGGGGGTCACGTAAAGAAACGCTGGTTGATAAATTGGGTGACCCTGATAGTATTTTTGAAAAAATCAGGCAAATTATCCGCGCTTTACCACCTGAATTACGCCCGGTCGGATATCGTGAAAAAGACCACCTGACATTCATGAAATGTATTAACCCTGAAAACGGTGCAACAATTACTGGTGAAGCCGGGGATAACATCGGTCGTGGTGGTCGTAAATCTATCTACTTTTTGGATGAAGCAGCACACGTTGACCGCCCGGAACTGATTGAAGCATCACTGTCAGCTAACACCAACGTTCGTATCGATATCAGTTCAGTTAACGGTGTCGGTAATGTTTTTTATCGTAATCGTAAAGCTGGTATGGAATGGGAACCGGGCAAGAAATTACCCCGTGGTAAATTACGTGTCATGGTTCTGGACTGGCGCGATCACCCGGCTAAAGATGATGAATGGTATAAACGGGAAAAACAATCTTTTGCTGAAAAAGGATTACAACATATTTTCGCACAGGAAGTTGACCGTGATTACGCTGCAGCCGTTCAGGGTGTACTGATTAAAGCTGAATGGGTACGTGCTGCTTTCGATGCGTTTAAAGATATTGCCTGGCGTAAAGCCAATGGTTTACTTACACCAACAGGTCAACGTATCGCCGGACAGGATGCTGCTGACGGTGGTGAAGATGCCAGTGCACTGGTGATCGCCCACGGGGTATTCCTGACACATCTGCAACTGGATCACCGTGGCGCTGAACTGGCTGCACCAAGAATGTTGACAATGGCTAACATGTTGGGCGTTGATGAATACTGGTATGAAGTAAACGGTGTTGGTACAGGCGTTAAAGTAGCAGCAAATGATCGTAAAGATGTGTTGCGGTTCCGTGTGCGTCCGTGGTTACCGAACGGTAAAGTGGTGGATCCTGGCGGTGATATTATCGGCGGTACTAAACCTGGCGATAAAGACCGTAAATCAAACAAAGACTATTTCAGCAATTATAAAGCACAGGCATCATGGGCGCTGCGTCTGCGTTGTCAGCGTATTTATAAATGGTATGTGGAAGGTCAACCACAGGATCCAGATGAAATCATTCTGATTGATCCATCACTGGAAAATGCACAACGGTTAGAGGCTGAATTAAGCCAGCCAACATATACCAGTAATGGTGCAGGTAAAATTGTTATTGATAAAAAACCGAATGGTTCTAAATCACCAAACTTTTTTGATGCTGCAGTTATTGCTATGTCACCAAAACGCGTTGATTTCGTAGAAGAAGCGTTTACAGGTGGTGTGAATCCTGTTGGTACTCCTGACTATGGTGATA--------------------------------------------------------------------------------------------------------------------------------------------------------------------------------------------------------------------------------------------------------------------------------------------------------------------------------------------------------------------------------------------------------------------------------------------------------------------------------------------------------------------------------------------------------------------------------------------------------------------------------------------------------------------------------------------------------------------------------------------------------------------------------------------------------------------------------------------------------------------------------------------------------------------------------------------------------------------------------------------------------------------------------------------------------------------------------------------------------------------------------------------------------------------------------------------------------------------------------------------------------------------------------------------------------------------------------------------------------------------------------------------------------------------------------------------------------------------------------------------------------------------------------------------------------------------------------------------------------------------------------------------------------------------TATTTTAAATAATTCTTGACAAATTACATTATTAAATATATGTAAACTATCTGTTAAGTAAATACAGTAAGACTATACTCCTGTGCGTAGCCATACGCTTACTGTTGATTAACATTTT-TCACAGGAG-TTTAACATGTCTGACATGACTTTGGTTCCCACATCAGGTTTCGGTGGTGAAGCTGGCGCGGCTGGTCTGGGCGGTGCTGTTGGTGGTCTGATCGGTTCCTGGTTCGGTAACGGCTGGGGTGGTGGCGGTGGT----------------------------------------------------------------------------------------------------------------------------------------------------------------------------------------------------------------------------------------------------------------------------------------------------------------------------------------------------------------------------------------------------------------------------------------------------------------------------------------------------------------------------------------------------------------------------------------------------------------------------------------------------------------------------------------------------------------------------------------------------------------------------------------------------------------------------------------------------------------------------------------------------------------------------------------------------------------------------------------------------------------------------------------------------------------------------------------------------------------------------------------TGGGGTGGTCATTACGTCGGGATGCCACTGACTCAACGACTATGTTTCCCCATCAGAAAGTAAGCTGGCTTAATGCAGGTTGCGAACCGATGGGTGATGGTCGCGTTCATTACTGTTGGATCATGGGTGTAATTCCCCCAACGCCGGGGACAATCGAACGACCGATTAATGTGATGTATGTTGGTTTCCACCAATTTAAAATTAATATCGCGCCTAATTCTATCAGTCAGGCTGATTTAGACAGAATGCATGTTTATGTCAGCGATACTTCTCACTTTGCTGGTGAATTCGTCAGTAAGTTTTTAGGCACGGAACCTGAACCTGTGGAAACCCGTGAAAATATCAGCCCGTGGCCCCCGATGATTGATAAAGAAGTTCTGAATCCTCGTGAGCAACCAAAAGTAGCCAAAAATAAGGTAAACGAAGATGACGAAGAATGAAGGGGTAGACAAGGTGGTAGAAAGTCTGGGGTTACGCGCACACGTAATCGTAGACGAAGGTCACAGTCAGGAAACGATCATGAAATCAGCATTTAATGATTTTAAAGCGATGGGTTCTATGGGTGGGATCATGGCGGTTATGACTACCGGGAAACTGAGTCAGCAACAGTTAGATCTTGCACAACGCATTGCAGTAAAGGTGATTGCCGTTCTGGGGATCAAAGAGTCAGAGAAGATTTAAGGG----GGTTATTATGTGCTGTAGAACATCATGTTGCCTGGGAATCCCTGCTACACAATTCGGCCTTCTTCAGTCACAGATTGCGCATACTCAGGCTGTATTTAGGGGGTTTACAACACCCGTGATTGTACCATTGCAGTTTTCCGCGTTCACGTTTAGGCCTTTTGTATTTTGGTGATCGAC-TTGCCCCGGAACAGTCCGGGGCTTTTTTTAACGCCTGAATGATGAAAGAACAGCAAGACTGACAGAACCTAAACCGAATATAATAGCGTATGTCAGTTGATGTTGAAATTTAACAAAACCGTAGTAATCGCTCTGTAATTCAATAATATCAAAAGCAATTGAAAAACTGGTCATTAACAGTGCAATTGACAAAACACGAAGCAATGCAACTGCTAAACCTATAACACCCTGTTCTTTCTTCTCAGTCGTAACAACGACAACAATCATTAATAAAATAGATATTGCAGCAATTAAATATTCCATA---ATCAACCCCGATGAACTTCAGCACACCCGTAAGTATTACCGGGATTATAAGCCTGTTCAGCTTGCATAGCACCCTGACATTGTTCGAACGTCATAATACGTTCTGTCACAGGTTCAATAGCCACACCATGCAGAACAAGTACCAGTACATAACCAATTAACATTTTCTAAGAGTCTCCCGCCAGTTAAGACCATGTAGGTTTA----------CTGTTGCTACATGAATTATTGTAGAGTCACCGACAAACCAATCATCACCATCTATGATAGGCTTGTTATCATATGCATATACCTCACCGTTACTATCTGTTGCTAAGTAATTAGGTCCAATCAGGAATAATTACTTCCATACCAAAATATAAAAATTTAGTAGCATTATACTCAACATTAACTAACGTCATTTTACAATCAGGCGCTTCTTCGTGGATATCCCACGATTTACCACAATGCGAGCACTGATATTCATCGTTGCAACGAATAGCGTTTACATGATTCATGGTTGTTCTCCAATACT---------------ATAATTATTAACATTACG-------------------------------------------------------------------------GCTTG---------------------------------------------------------------------TTAACGGTTCCCAGCATT--------------------------------------------------------------------------------------------------TTTCAATAGCAGCATCAATGCATTGAGCCAATGTATCAGCTTTAATTGGTACGCCAATTTCTACATCGTCATATGTTCG--------------------CTGAATTTG----------------ATAACCGTCAACAACATATAATATTTCAATCGCCCCGTGTAGAGTATGCATTGATTCAAGCCATTCA--------------------------ATATGTTTCATTTCACGGTCTCCGCTACAAACCATTGTGAAGCAAGATAAGCGCACCCGG-----CAATTTTATGTTCGTGTTTAGGATCGAAAC------------------------------TAGCCAGGATAACTTTGATATG-----------------CGCAT----------------GTGCGTCTTTAAAATTAATACCCTCAACAGCAACGGCATATTCTTTCAAACCACTGAAAAACCACTTACTAA----TCCACTGGTTCCACGGATTAGAGTCTTTGAAAAACTCTT----------------TTGGGATGCTTCCCATTGCAGGGAGGAAATCAGAAAGGTTTTTAGGACCAAAAGCGATATCTCGTTGAATAATGTTTTCGTTAGGT---------TTCATGATT-----AACCCTTATTTATAATAAAGTTCTTTTTCAAGTTTGATAATTTCTTCTTTCAGCCACAAAAGTTCTGAAAGAGTTTGTTTACCCCATTGAATGACCTGTTCATAACGTTTACGTTTG-----AATAAATATTTCTTATGTTCGT-------------------AGTAAGCAT-------------AAGCACTCATCCACAATG-----------------------------------------------------------------------------------------------------------------------------------------------------------------------------------GTCTATGTTTGAT-------------------------------------------------------------GATATGCTCTACGTTTGCAGC--------------------------------------------------------AGTACAGACAGAACCAGATGACCC------------------------------------------------------ATATAAGTTAGATTGCCACGGGTGTATGACCCATT--------------------------CTACTTTATGTTCAGTTAAATCATCATTTATACAGTCGTTTACATTTCGCCAGTCCTGAC-----------------------------------------------------GCATTTTCGCCAG------------------------------------TGCGACAAGTTTTTCGGCCCTTGTGGTCAT------------------------CGTCCCAC-----------------ACTCCT-GTTCAGTTGATGGTGAAAGCATAACCGTACATCTGTAATCCGTCAAGAATTATTTTAACACCGTGCAAAAAAAATAGCACTGATATAACATACGTTAAGAACCGTAAACCGTATGGAGCCTGT-GAACATGGCTGATGAACAATTCGAACAACTAGCCGTTGCCGGGTACAGTCGAACAGGCAACCAGGTAAATGATGATTTCTTACCTAAGCTGAATGGTAAACAAGGCCGTCGAATCCTTCGCCAGATGGCTGAAAACGATGAAACGATCGGTGGTGTATTATTCGCCATGAGTAGCGTTTATCGTTCAGTACAATGGATTTTCGACCCGTCTGATAAAGATGATGCAGAAGCTGTACGCTATTCAGAATGGTTACAGGATGTTATTGAAAATAAAATGGGTGATCCGCGTGGTGCACTCCCTGATGATACATGGTCAGCATTTGTTCAGACCTGGATAGACGTTGATGTATTTGGTTGGGGCTGGTATGACGTATGGGTGAAAGATTTAGATGATGGTTCCGTGGGTATTGCCCGTCTGGTTCCTGTAGCGGCTGAAACGCTGGCTGGCTGGGATATTGAAGAACCGACCGGATATGTGCGTGGTATTTATCAACGTTCGCCTAATCAGGGTACAACAACGTTAATCACGCGTGACCGTTCGTTACATCTGATTTCAAGCCCAAATAAAGGTAACCCAGAAGGTTTATCACTGTTACGTACAGCCTATCGACCGTGGTACTACAAAAAAGTGAATATGGAAATCGAATCCATACTTGCTGAACGTGGTACAGGGTTTCCGGTAATCACTGTTAATGCGGATATTAAAAAAGCAGCTAATGATCCTAATGTTCCTGAACCACAGCGTCAGGCAGCGCAGGCGATGATTGATAATTATGAAAATATTGTTGCAAATATCAAACGTAATGAACAATCAGGGTTGGTGATTTATTCGAAACCTTATATTACTGGTTATGATAATGAAACAGGTGTCACTACATATGGTGGCGAACAACAGGTAAAACTGGAATTCATCACGCCTAACCAGACCAGTTCAGTTGATATCGACCGTACTATCAAACGCCTGGATACCAGTATTGCCCGTGCGTTACTGGCAGATTTTATGTTTTTCGGAACGGGCGGAAATACCGGAAACAATGCTAACCTGGGTAACCGTACTGAATTATGGATCCGTGCAATGCAGTCACGCATTGATAGTATCATTGAATGTGTAAACCGTCAGTTAATCCCACAGTTGTGGTCGCTGAATGCTTTTCCTGATGAATACCGTCCGTCTATTCGCGCCGGGTCAATCAGTAAAGACAGTATTGAAACACTGACAACTGCACTTGCACGACTTGCACAAGCTGGTGCGCCAGTATTCCCGGATCCTGATCTGCAGGAATTCGTGTATAAAGAGGCGGGTTTACCTACTACTGGTATTGATAAGACCGGGGATGGTTTACCGTCTATTGAGGACTGACTATGAGTAAGTTACTTAGTGCTAAATTGTTATCAATGGGTGAGAGTATTTATTTTCATTGTCCAGGTTGTAACATGCTTCACCCATACCGTGTAAAAGGTGAAGCACCTGGTCCGATGTGGACTTTCAACGGTGACTTTGAAAAACCAACTTTCACACCGTCTTTACTGGTTTTCAAAGATGACCCAGGATCACGTTGTCATTTGTTTATGACAGATGGGAAACTTCAGTATTGTTCTGATAGTTGGCATGATTTAGCAGGTAAAACAGTCGATATGATAGATATTCCAGAACCGGAAGTATGGTTAGACTAAATGAAAAGGGACCAGTAACGGTCCCTTAA-TTTTACTTACTCGTGGTGACTACAGGTGGTTGAACAATTGGAAGCAATTTATCCGCTTCATCAATCGCTGTCTGAACACGGGTTGGTAGCGGATAACTAGTATTGATTACACGATCCAGTGTCTTTTCCAGCAACTGTAGTTTCACTTCATCGTCACCTGTAAACTTATACAGTTCAGTAATGACTTCTTTAAACTGTGATGCACGTTCGGTAACGGTTTGTGTGATGATATATTGCCACACTTTATTCAGCAGTTTAAATTTCACTTCATTATCACCAACCGCATCAACCAGAATTTCAGCGGCTGCTTTGTCGTACTTAACAAGTTCAAGAATTTCAAAACGCATTTTTAATTATCTCCGTCAGTTGATGTACTTCGCGATCAGTTTATCACAGTCATCACGACAGGTAGCGTATTTAAACAGGTCAGCAGCGGCTGATGCTTTGTGATCGTTATCAATAGTATAATGTTTCGTCACGTAAACATAAGCAGCCATATAATTGCTGAACATACCACTTGTTACAATTTTTGGTTGTTCAGGGGTTAAAGTACCTTTAAACAACCAAAAGATGGTTAATAACATACCGCCAATCACAGGACTGGTGAGTAAGGAAATGAAAAACCATTTACCCGGGTTACGACCAGAATGTTTAGCAATACCACCGATCACGACACAGAAAAGAATATAGAAAATCCAGAACAGCATATT-------------------------------------------------------AAACCCCTGTTGGTGTATCAAAAACTGGTGGTAAACCCATCGCGGCCTGTACAGAACGTTTTTCGTATTCCTCGCGGAGTTTCTGAAGTCGTTCAATACCGATATCACAACCACGGATTATGTCATTACATAAATCACCATATGATGCGTCAGACTGTTTACGGTGATCGTAATCAACACATGCCGGGTCTGTTATAACTACTTTGGGCAGGTAAGCAACTGTGTCACCTGCTGCATTTTTAAATATCG--------------------------------------------------------------------------------------------------------------------------------------------------------------------------------------------------------------------------------------------------------------------------------------------------------------------------------------------------------------------------------------------------------------------------------------------------------------------------------------------------TCATAAAATTTCCCCGATAATTGCCGCACAATTGACAATTGCTAAACGCGTTGCTTTTTCACTGTCATCCCCGTGATTAACTTTTTGTGTAAATGAAACACCAGTATCAGGATTGTTAACCGTCACCCCACGGTCACGAAAATCCAGATCCATATACAGATTAACTATCAGACTGAAAGCATCTTCATTCCGCGTCAGTGGGTTCCACAGGCGACCAGCGCCAATATCAATACCTTCGTTCACATCACGTTCACTATACGCGATATAGTATTTACCCTGGATTTCCCCAGCCCGTGCAGCATTAATTAATAATTTACGGGTGTCCATCATGCGTTCCCCGTTGATCCGAAACCACCGTTACGTTCACTATCAACATCTGGCAATTCGTCTACTTCAACCAGGTTAACAGGTTCGACACGTTCAACCATAAGCTGACAAACGCGTTCCCCGTCTGCAATGGTCTGTAATTTCTGCCCGTGGTTAGTCAGCGTCACATAATATTCTTCTTTATAATCATGATCACCGATGCCAACACAGTTAATCAGGGACAGACCATTTTTCAGACTGATACCAGAACGCGGATACAACTTAATGCAGTATCCAGCATCAACTGACATTTTCAGACCTGTAGGAATCATTAAACGGTCACCAGGCCATAGTGCAATTGTCCCGGCTACCACTTCACGTTCCAGCTTAGCGCCGGATTCAGTAAATACAGTTACGGTCGGTTCCCACAGGCAAGCTCGAACATCTAACCCGGCGCTATCTGTTGTTGCACGGCGCGGAAGTTCAGCGACAGGTGTAAGTTTTTTGATATACAGATTAGTCATCGTTTT----------------------------------------------------------------------------------------------------------------------------------------------------------------GTTCCTCAGTATGTTTCGTTCGTGACAAATCTTAGTTCGAACGCTTGTAATGTGTCAAGAATTATTTTAAACTCTTTATCAACGTTAACCGATAGTGAGGAATGAATGATG-------------------------------------------------AAACTAGAAGA--------------------------ACTTTTAAACAAACTGCACAATGAACAAGGTTTGATTAAAAAAGATTTT---TGGTACTTTCAAACAGATAAAGGTCATGTT------ATCCAGTCTTTCAACATA--CCTACTCATGTAAATAAACATGATATTAATTTTTCTGGAACTGCAGAAAAAAGTATATGGAAATCAGAAGAAATTTGTATAGATTTTAAAACTACATGTTTGTATGGAAAAGATATCATTGATGGTATAACACGCCCCGTGGGTCCTGTGAACCCAGCTCATACAAAGCTAATAATGACACCAAAAGCTGAAGGTCGTACTTATGATGCTTTCATTCAGCATGGGTGGGATGATGACCAATTAATAGAATACGGGTACGCAAAACGTCCCATATGTGCAACACCTGATGTAACTGTTACCCGTGTTAACGATGACCGTTTAACAGAAAGTTTACGTTGGTCGCCATCGATCATCGGAACTGAAACAATTA------------CAGCACAATCAAACTGTCGCTGTACATTCACACCCGTTCAACAACCGTCAACCGCGCCAGATTTACTTAACCAGGCTGCACAGTTACTGGCTGAACGTGG-------TCAACAGTACGATAAATCTGGTAATGAACGGTCATCTGCTAAAATTGTTGCGGTATTTAATACGATTACTGGGCGCGATTTAACACCGGGTGAAGGGTGGTTATTTCTGACGCTGCTAAAAGCTGTTCGTTTCTATTCCAATACTGAAATACCACATCGTG----ACAGTCTGGAAGATATGATTGCGTATGCTGCGTTACATGCGGAGGAATATCTTAA---------TGATAAGTGAGCTACAGGCATTTCACCTGATGGTGAAGCACAGCATGATTATCATCCACTGTGACCGGGATAAATTAGTGTTTACCGATGACCTGCAGTATACCGAACAGTGGTCTGATAAGTTTGATAAACCCAAAGCCACATGTCGTTTAATCGAACGTGTAGCGCGTGACAGAGGTGAACAGTTATGAAAGCAACAGTGCATACTATTTATGAATTATTACCATCTACCCGTGGTAACATTACTGAACTTGCGCGTGTACTGGGTTGTGATCGGGCAACAATTTATAAGTATATGCACGATATTAATGGTGAATTTCACTCTGTTGTAAATGGTAAATTATTCGTTAAACCAGGATTAAAAGGACGACATACCCGTGACAAAAGATAAACAGTTATTACGCGACCTGGAAGAAAATTATGAACGTGCGCTGGCTGCTGTAGCATATCTGGAAGAACAGATCCGCGAAGTTAAAAACCGTTTACAGGGTAACGAGAAACGTAATCTACCCCATTGTT--AAACCTGTGATATAATCAGCCTTAG-TAACTCTACTGAGGCTTTTTTATGGCTGTTAAAGACCCATATCCGGACATTGCTGATAAATATGATTTAAGGATTCGTGAAGCACTGAACGTTGTGTGGGAAAACGTGCGCCGTTCAGAAAGCCTCGCTAACCTGGAATACATTATTGAAACCCAGGGTATTACCGGGTTACTCCCCATTCTTGAAACACTCCCTGATGAACTCAGCGCACAGTTACGCCCGGTAATTGAAGATGCGATCAGTGAATCAGGTCGTGTAGTCATTCAGGTTCTCCCTAAAGCAGCGATAACAGGTCCGGTAATATTTAGTCTGGTTACACCACAGGTCAGCACTTATATCAATAACTATGTAGGGCAACTGATCCGTGAAGTCAGTGACGAAACAGTTAAAGCTGTTCAGATTGCGGTGAACCAGGGTGTGGTAACCGGACGTAATCCACGTCAGATAGCCCGTGATTTTCGTTCCAGTATTGGACTGACTACACGCCAGGAAATGACTGTTCAACGGTTACGCGCATCACTGGAAACAGGTGATGTTGGTTATGTAAACAGTCTGACAACTGTTACTGATAGTGCAAAGAACGCTGTAAGCGCCGGGAAGCTATCACAGGCTAAGATTGATCAGATAGTTGAACAAACCCGTTTACGTTATATAAAACAGCGTACAGAGACAATAGCGCGTACTGAATCACTCCGGGCAGTATCAGTTGGTCAGGATCAGGCGATTCGCCAGGGACAGGTGACAGGTTCGATTAGTAACGAACTGCTGAAGCGTTGGTTGTACCGGAAAGATGGTCGTACCCGTGATGTACATATTTCCACGGGTGAAACAAATGGGTGGATCCCAATGAACAGACCTTTTTCAACACCGTTAGGGCCACTTATGTTCCCTCGTGACCCTAACGGGAGTGCTGCAAACGTTATTAATTGCCGTTGTCGGGTACAGTACAGTTTACCAGAAGATATCGGTTCACTGGGTTAACCAGGTTCACGCCAGTCAACAGGCCGCACATCAGATAATAA---------------ACGCATATTACCATCAACTTTAATGTTTATTCTATGATGTGCTGTATCATTTTCATGTGTAGAAGGCCAGATTTCATAACCTTCTACTTTATGAGGAACTCACTTGTTAATGCTTGTCAGGTGGATCAACACTTCACAACCAATGGGAGGGAGGTTTTTACCATCCCAAATCTGTTTCATTCCCAT--------------------------------------------------------------------------------------------------------------------------------------------------------------------------------------------------------------------------TATTATTCCTCG-------------------GCGTTATCAGGCTGCATTGCTATGAAATCATCACGATAAATTTCTTTGACTTTATCA---GTAAATTCTTTACTACCTAGTTCGTGAC--------TAAATACCGGACGTCTCATACG-TTTTTCCAAATCCTCGTGAAATTTGGAAAAAGAACCGTGTAGTATTCCTGTAAAACCAGATAGTACA-ACTGCTTGTTCTACTGTTAATTTATTCATTCCTGTTTCTCTCCACAGATCGGGCAATAGGACATTTTCAGATTAGTTTCCAGACGCGTGAAGTTCTTCGCCAGTTCACCATTTTTCTTTTTCGCACGGTATGCCAGGCGATACTTCAGCATGACAAATATTTTCCCGGACTCAATACCAAAACACTGATTATCCCAGCTAACTTTATCAAACAGGTTAGTGCTGATTTCTGCACCTTCAGGTACTTTTTCTATCAGACGTTTTTGAAGTTCGTCACCAAC-TTTTTCATGCAATCACACATTATTCACCTCTTGATAATCGTCTTAGTTTTACGGTCAACCTTAATACATTACGCCAGTCTGAATCAGTGAATTCATCTAAATCTTTAGC---------CCATAGTTCATTGATGTGTCTGGGTACATAAGGTTCTTTTTCTACTGATTCACGGTGTTTCCGTTTCTTTTTCA------CCATAA-TTATTCGCCAGGGTGACGGATGTTCAGATCCGGGAGGATTTGCACC---------------------------------------------------------------------------------------------------------------------------------------------------------------------------------------------------------------------------------TTTACCT---------TTTGAGTTGATGCCCCGTTGTAG--------------GGGCTTGTTG------------------ATTAGTTAGACCAGAGTCGGTCAGCCCAGGCCAGCATTG-----------------------CGTCTTTAGCTTTCCCT-------------------GCAGG----------AGCATCACGCCACGCTT-----------------------------------------------------------------------------------------TGCGGATTACTGTTGCGCGACA----------------------------------------------------------------------------TTTATCTTTTAA-----------CGGTGCATACATC--------------------------------------------------------------------------ATTTT---ACCCTCATTCATAAGCAGCCCAGCGCCGCTTCATGTGATAAATACTATACCTACCTCATGTAATCCGTCAAGAATTATTTTAAACATTTA---------ACACGGTGTGTTATCTGAAACTAACTGCATACA---TGTCATAGATTGCATGATTTTAGAT----GAAACAAAACAACACGGTGTGTTATCTGAAACATAGATAGTACGGTTTCAACATGGTTACTTTTTAATCACTTCTTCTCTATTTTATTGTTTTTATTATATTTTT-----------ATAGATAGTATAGATAGTATAGATAAATAGAAGAAAAATA-ATATAGAGTTAGTAGCAGGAACTAGGGGAAGATCTAAAAG-ATAAGGAAACAGGTA-------------------------------------------------------------------------------------------------------------------------------------------TAAAATCTATGATATTATGTAC-------------------------------------CCGTGGTTA-----------------------------------------------------------------------------------------------ACTCGCGAGGAAACAACCAA----------------------------------------------------------------------------------------------------------------TGATTGAAGTTAAAGTTAACAAGGTTGATCCACAGCTACGTATGGTTTTTGGCTGGGGGTCAATTTGTAAAAAACGTAATCCTGATACGGGTCAGTTAGAAATTTATACTGATACCGATAATGAACAGTTCCCGGAAGATGTGACGTTAAAAGCATGGCTGGATTTCATGAACGGTGATCAACGTATCATGGATAACATGCACAACGAACAACCTGTGGGTAAAGTCGTGTTTGCGTTCCCGATGACTGAAGAAGTTGCAGCCAGTTTTGGCCTGGTTGAAAAACTGGATCAGACCGGGGTGATCGTTGGAACATTAATCACCGATGATGATATTCTGAAAAAGTTTCAGTCAGGCGAATATACAGGTTATAGTATCGGTGGAACGGCATTTTATGAGGACGTAGAATAATGCGTACTGACGGAACCACCCACTTACGCCGTGCAAAGTCGATGAAAATCGGGTTTCTCTCTGGCGTTACTAAACCTGCACATGAAGGTGCTAATGCACTCATGTTGAAATCACATGGGGATACCCCCGGTGTAACACTTCTTAAGTCTGTATTCAGTGCTGCACTAGCTGAGCAGCAACTTGAACAACAAGTTCGTGAATTCTTATCTAATTCATACGTGCTTAGTGATGCATTACGTGAAGCGGCTGAAGATATTGCGAAAGATGATTCTATTACTGATAAACAAGCAGCATTGCGTGATGCAGTAAATGAATATATTATAACGTTGCAACAGACCGCTGGTATTTCGCTGAATAAAGCGAAAGGTGGTAAAACGGAAAATGGTGAAGTTTTCCCGGCATCTGATTACGCATATGTACCGGACCCGGAAAAACCGTCAACCTGGAAACTTCGTTTAACATCCACACCAGGCGGTGAACCTGATGCACGTATTGTTGGCGCTGCACTTGCTGCATTAGGTCCGGGATATCGCGGTAATAAAGTTGAAATTCCCGAAGCTGATTTAGCAAGTGTAAAAAATAAAGTCCGGGCCGCGTGGAAAAAATTGCACCCGGATCAGGAAGTCCCTCAAGTTTTAAAAACGGCAGAGGAAATTGAAATGTCC------GAACTGGAAAAATACAAAGCTCTGGCTGAGATGAGCGATACCCATAAGGCGTATCATAATTCTCTGCCTGAAACCGATCAGGAATCGTTCCGTAAAATGGACGCTAACGCCCGTGATGCCCTCGTGATGATGGCTAAACAGGCTGACGAATCATTTACCACGATTGCGGGTCAGGTGGTTCAGAAGTCTGTAGCGGGTCCGATGTATGATGTTCTGAAATCTCAGGACGAACAACTTCGTAAAGCACAGACTGAAGCGGCGCTGGCGAAAGCTGAAAAAACTGTAAACGCTGATTTTGCACATATCCCTGGTGAAATGGTGCAGAAAACCCAGATGGTTATGACTCTGGAACGTTTACCAGAAGCGGAACGTAATTTCCTGGTTGAAAAACTGAAACAGGCTGATGATCTGTGGAAAGCACGTAAGGAACCAGCCGCACCTGCTGGCGGTGGTAAAGGTTCAAGCGCACTGGAAGACATGATCAACGAATGGCTGAAAGCTAATCCGGGTAAAACACGCACCCAGGCTATGCAAGCTGTTTCAGCAACTAAAAAAGGTCAGGAAGCAATTGAAGCGATGCGGGGTGACGAATAATGGCTAAGAACAGTAAAATTTACTGGAACTATGAGCGCCCAACACGCGCTGTAGCATCCGTGGATATCTCTGCAGGATTTGGTCTGGTACTTGATACCACCCTAGGTGACTCTAACCAGAGTGTACCTAAATATAAACTTCCTGCTGCTGGCGGTCGTATCGATGGTGTTTCCGTTGATGATGTGAAAGCTGGGGTATTCTTTGACCTGGTGAACGAAAAAGAAAAATTCGTACCGATTAAAGCGGATGCAACGTTCGGTACTGGTGTTGAACTGGCTGTAACCGCTGCTGGTAAGTTCCAGACCGCAACCGCTGATCAACTGGTTGTTGCCATTTCCCAGACTGGCGCAACTGCTGTTAATCAGGTAGTAACCGCATTACTTGTTGCACCGTATTCTAAAGGAGCATAACCGATGAGTTACAAACAGAATTACCGCGACGTTGGCGCACCAGATACATTCCTGTCAAACTTTTCTGTAAGTTACTGGCAGGATACGTCACTGTTTGTCGGTACTCGTTATTTCCCGGTAGTTCCTGTTAATCAGGCTGCTGGTAAGTTCCTGACCTATCCGAAAGGCTATTTTGGTCGTCCGGTTAATTCCAAACGTGCCGAAGATGGCGTTGCTAACACTATCGGTTACAAAACCAAAAACCAGGGCTACACCGTTGATGACGATGCGATCCGTATCTTCATTTCTGATAAAAAACGTGCGAACGTTCAGAACGGTCAGCAACTGGACATGGAAGCGTCAGCAGTAACCACAGATGCGTTGTTGATCAACAAAGAAGTGGATTTTGCTGATAAGTTTCTGAGTGCGGGTAAATGGGGTGTTGATTATCAGGGTGTTGATGCATCACCTACTGGTAACCAGTTCCTGAAATGGTCCAATGCGAACGCAGATCCGATTGGTGATGTTCTGTCACGCCGTGTTGCATTCTCTCTGGCATCTGGGGGTCGTCGCTGGAACAAGGCACTGATGACGCTGGACGTGTATGACGCGATGACGCGTAGCCCGGCTGTTATCGACCGTATCAACGGTGGTTCTACCACTCAGAACCCAGGTATGGTTACCAAACAGGCGCTGGCTGCACTGCTGGAAGTTGACGAGCTGGAAATTATGCAATCAGTGGTTAACATGGCTGCAGACGGTATCGAAGACTCTAACGGTAACCCGATGTCAGATTTCCAGTTTGCTAAAACTGGCGTTTTGATGCTGAACTACGTAGAACCGACAGTGGGTAATATGAAACCTGTTGCGGCTGCTGGTTTTGCGTGGAATGAATTTATCGGACTGGGTATCAATAACGGTCCGTCTATTCGTACCTATCCGGGTGTTGAAGGTCGTCGTGGTAATTTCGTCGAAGCGGAATTTGCTATTGATGTTCAGATGGTCGCACCTGATCTGGGTATCCTGTTTTACGACGCGGTTTAATAGCCAGTGTGGTAACATTAAGGGGTAGCATAAGCCACCCCTTTTTTTCATGAGGTTAATTTTATGCGTAACTCATACGATCCATCACTTAAATATGTATTCACCCGACCAATGCTTTGGAACGGTAAAAAAGTATCAGCAGGTGATAAAGTTTCAACATCAAAAGCTACCACGGCTGTTTTAAATGCACTTGTACGTATGCGACATATCGAACCTTCAGGTAAAGCAGCACCTGTAATCGTTGATGAACCAGGGGCGGTGATTGATGAACCCGCAATGGTAGCTGATGAACCTGTAACAACTACCACGGCTGAAATCAGACGTGATGCGCCTAAAACATATAATGTTTATGTTATGGGGATGCCGATGAATTCTGAACCGTTTGGAAGTAAAAGCATGGCTGCTGAATGGTGTGATTCACAAGGCTTGACTTATAATTATTCGTGACATATTGTTAGTT--------------------------------------------------------------------------------------------------TAAGGCGATGC-----------------TTAGTAGA------------------------------------------------------------------------------CAGGACTGCGTTGCAGACACTGTTGAAAACCTA----------------------GCCTTTAATAGTCCAGACG-ATATCTGAGCG---------------------------ACTTAAA---------AACTGATGGGAGTA------------GG-----------------------------------------------------------------------------------------------TGGAAGCCCTACACGAACACTCGCTGATAAGGAGGTGATCCTTATCTTGCTGGCGGGAAAGCCGCAAACCGTGGGTAAAGCACGTTGTGAAACGTTCTGAACTGCGTACTATATTAACCA--------------------------------------------------------------------------------ACCCAGAGCCATTTGCCGTCTGTGTAAGACGGCTTTTTTTCGTATCGAAACCCCGCCCGCACCGTGATAGAATAACGAAAACATTTATCACAGGTGACCACATGTCTATTACAGTTGAAGGTATTCGTTATTTAATCAGTGTCCCTGATGTTACTGACGAACAAATTCAATGGTACATCGATAACGGCTATACAAACCCGCTTAGTATTTGCGTAGCACTTTGTGACTATATGGCATCAATTGCCAGTAATGATACTGATATTAAAGTAGGTCCGATTTCACTCAGTGGTAGTCAGTCAGCAGAAGCATGGAATAAACTTAAAAAAGATTTTATTCTGCGTATCAATACAGGCGCTGATTCTGGTGGCGGTTTATTGGGTGCTTTCATGGGTGTAGGTGGCGCTACGTTAACTGGTGCAGGTATACAACCTGCTATTCAGCGTGGTCAATTCGATAACCCACCAGTAACGCTTGAAAACAGTGGTCGTGCACTTAATGAGGGTGAACGATAATGTCAGATCAGCGTAAAAGAGTTCTGGACGGTGTTACCCGTGCACTTGCTGAGGTAGGCGAGGATTTAACTGTTAAACGTGTGACAACGGTTCCTAACCCTTCTAATCCTACATTACCGGGTACAAGTGTTACTGAATCTCATACTTGCCGGGGTTATATATACCCTCTTGAAAAATGGGATCCGCTGACAATGACCCGTAATACAACGACTATGGTCATTATGGACAGTCAGTCATTTGTTCCTGCTTTCGTCCCGGAACGTGGTGATGTAGTGGTTGATGAACGTGGTAAAGAATATCGACTTTTAGATCGTCAAAATCCACGGTTATTAGGTGATGATATGGCATTTATTCACCCTGTCGGATCAGTATAATGGCGC-----GTAATGTTAATGATATAAACCGAATAACAGGTATCTTTAAAGACATAAAGGCTGACTTACAAGATTTTACGGATCGTCAAGTCATTAGATATGTTTTAACACTACGTAACATACTCATAAGTGAACCACCTGATGGTTCACCCATTGATACTGGCTGGGCTACCAACAACTGGTGGTTTGACCAGGGGCAACCTGCTAACAGCCCTGACACACCAACAGGAAATGTTGAAGCCAGTAAAGCCCGTGTTGAACAGGACACAGTGACCATCAGTGGTATTAAAATTAATGGTCAGGAATTACATATTACTAACAATGTACCCTATATTGGCGTTCTTAACAGTGGTAGTAGTATGCAAACCCCATCTGGTTTTGTTGAACGTGCAATACTGAAAGCCGGAATAATTGTGAGGTTTAAT---TCATGAATTTATCAGATGTTTCAGGGATTGTTTATAATCGTGTTCTGGCGAACTTACCCGTGGAAATCACGCCAGATCGATTTGTAATTGCATCTGGTGGATTACCTGATGACACCACTGAAAAACCAGGTCTGATCCTGACACATAACCCCGGCCCGTGGGCGATAACAACACTGGGTGGTGAAGGTGTTTGTCGTCGTCGTTTAAGAACAGGCAATGTTTTTTTACAGGTTCGTACACCTGCACAATATGGTATGGACACATTAAGTATTGATATTGCGGATCGTCTTGCGCGATTGTTTGAGGGTATATGGCAGGACCGACCATTAATTTACACAGATGTTGATGTTCGTTATCAAGGTCGTGATAACTCATGGTTTTTGACAAATACCGTTATCACGTATGAATTTGAGGAGATTTATTAGTCAAAACTCTAAAGTTTTCAAGGATTTGATCATTAAAATGCAACCATTCTGTTGCACCATCAAACCCTTGAAAACCTGCTGTATCATAACAATCAATAAAACATTTTTCTAAAAATAAAACAACATTACCATTATTTTTATAACATTCCACCAGTGAGAATCTAAAAGGAGTTTTCTTAATTAAAGTTTTAATTCTATTCTTGATATTATTTGTCACCCCTACCTTCACAAATAATCCATCTTCAGACCGTAATAAGTATAGAAATCCTTTTTTATCTGTTCGAAATCCCCCAGGGTGACAAATAGGACAACCAGTTCCGTTTAGATGATTGCATGGGGTTATTGCAAATAAACCATGTTTTTCACATGTTACTAATAACTTTGTATGTGCGTTGATATAGAATGCGTTGTTATATCTATATTTATTTTTATGAACGACAGATGCCTGATGTATAAACATATCTGTATCTTTCTTTGCAACATTCTTACACCATGGACAACCACTACCTTTCAAATGGTCTGCTGGTAATTGTTCAAAATCCCCATGTATTCTACATGTTATAATTATTTTTGTTTTATTACCTTTATAATCAACATTATGATATTTATATTTTACACCATGTATTTTCTGAGCATCTTTTATGAAATCTTCATTTGATTTTAAATTAGTACCACTACAAAAAGTACAACCGTAACCTAAACTATGGTCCTGTGCTTTTTGTTCGAAAATACCATGTATAGGGCATATTATAGTTATTTTTGTATGCATATTATTATATTTAGTAAGAACATAACAATATTTATCACCATGTTTTTCTTTACAACGTTTTATAAATTCTTTAGTGGTTAACTTTTTCATAAGTATCATATACAATGCAACGTGTATAGAATTATTTCATAAAAACACATGTTTATCAATATGATTGTTCAGTGTTAAACTGTGTTTGATTGCAATCAAACGAGGCTTAAAA-AATGGTGAATTCTGTATTTAATTGTTCACAGGTTCCGGCTGCTGATGTTAACGCTACACGACTCAGCATAGCAAAAGTATGTGAACCTGTATCTGGTACACCCTGGACTGTTCAACAGCCGAATGAAATCAGTTCGTATTCTGCTGACATTACTAAAACACAACGTACCCCGATCAGTACCGACCGATCCGCACGTAAAGGTACGGTGACAAACGTTGAAGTTGCGCCGGGTTTCCAGACTGATATTACGCTGGATACCTTCCGTTACTGGGGTGATGGTTTTCTCTATAGTAAATGGGTAGGTGCTGGTGCGATTGATATTGATGTTACCAGTGTTGATGCGGATAGTTATAACGTAGCAACGATGGGTGCTGCACTGGCTGCTGGTACTCTGGTTTACGCAACAGGATTTACACTGGCTGCTAACAATGGTCTGAAAACTGTTGGCGCTTCCAGTACAACCACTGAAATTATGGTGACCGGGTTAGCAGCAGAATCATCACCGCCAGCAGAAGCACGGTTATATGTTGTCGGTCATGTTGCGGCTGCTGGTGATATCGCTGTTAATGGTAACGGTCAGTTAACGTCAACCACGCTTGATTTCACTACGCTGGGTTTAGTACCGGGTCAGTATATTTATGTAGATGGTTTTACACAGTCTGTAACCAGTAAAATGGCCCGTGTGACAACTATCGACGCTGACACAATAACGCTGAGTAACAGCGAGTTCACCACAGAAGCCGGAACAGATAAAACAGTTCGTCTGTTTGTTTCCAGTTTTGTACGTAACGTTCCTGTTGACTCTGCTGACTTCCTGAAAACTGAATATACGATGGAAGCGCGTTATAACACGACACCTGTTATCTATGAATACGCACGTGCTGTAGCTGCAAATCAGATGACTATCAACGCACCATTGACTGAAAAAATGACAATGGATCTTACATTTGTTGCACAGGATTTGTCAGAACCTGTTGAAACACCATTACCGGGTGCTGGATACAGTGAATTTGTGGCTAACGAAGCATATAATACTGTAACTAACCTGAACCGTGTACGACTGACCGGAATTGATGAAAGTGGTCTTAGTACGTATCTGAAAGACGTTACTGTTACAATTAACAACAACGTATCAGGTGAAAACGTACTGGGTGTGATGGGTGCTGCATTTACCAATATCGGCAACCTGGAAATCACGATGGATACTGAAACTGTTATGACGGATGGATCGGTACTTGCTGCAATCCGCAATAACGCCACAGTTAACTTCGAACTGGCAGGTGTAAACGGCGATGGGGCATTTGTGGTTAATATCCCTGCGATGACACTGGGTGATGGTTCAAAGAACCTGGCAACAGGTAAGAAAGTAAAAGTTACGGTATCCGGGACAGCCCATGAAGAGGAAACAGTTGGTTATATGATCGGATTCAGTCTGTTCCCTTACTTACCTACTGCATGACATGGTGGATGGTAGTTTTGCCCCGGTTTAACGCCGGGGCTTTTTT-------------------------------------------------------------------------------------------------------------------------------------------------------------------------------------------------------------------------------------------------------------------------------------------------------------------------TATTTATAGTTCTTCGTACTCTAC----------------------------------------------------ACCCCACATGTTGATGATCCATGATAAATTC--TCGTAGCTATTTAATCTTTAGACCACA----------------------------------------TTCTTTTCACACCG------------------------TTGAAAACCGTTATTTCAGTTAC------------ATCACCGACCTTT----------------ACAAACGTACAATTTGATTTTGTAAT---------TCTTACTTTAATAATCACCCTAATCCTCCGTTCGTTTCGATAAGTTAAAGATACCTTACCTTCTGCAATCCGCCAAGAATTATTTTAAATCTCTTGCGTAATTCGTACAGAACTATTAATATCTAACCGTCCACTAACATAACAGGTAACTACTATGTCAAACAAATTCAATCACCTTAAAAAAGCACTTTCACCACTAGTATTGAAAGCATCTGCTGAACTGATTTTAAATGAAAATTTCAGCATTACCGTACTGAATCTGAACACTGCTAATCAGGCGTATAACGCTGCTGTTGCTGACTATGTGAAACAGAATGGTAAACTGTCAGAAAATTTCTTTGAAAAATTGTGGAATCAGGAGTACACCCAGGAAGGTGTTAAATTCGTGGCGAACGTCCTGATGCTGGACTGGAAACTGATCGGTGAAGATGACAAACCAGAACCGTTCAGTATTGAAGAAGCTATTGAACTGTTAAACGATGATCGTTTTGGTCGTCATATTTACGCGCGTGTGATTCAGTTTGCTATCAACTCAGCCATGTTCAAAGATGACTGGGAGAAACAGATCGAAAAAAACTAACTGATTTCCTCCTGTGGAATGAAAAAACAGACGGTGATGAACTGGACTGGGTTGCACAGGGGGCGGCTGCACGAGGACAGGCAATCCCGGTAGTCGTACAGAACAGGCCCGTATTACGCCCTGACGCTCTTTTTTACTGGAATGCGTATCTTGACCTATATGATGCAGACTGGGTAGCCTGTGAGCGTTATGCACGGTGTTATAACGTTGATGTACAATTCCTGTGGAAATTACTGATAGCGTTAAGATCTACACGT---------------------------AAGCCTGGATAGTATCAAAAC----------------------------------------------------CACGGTTA----GGTTAAACTGATATCAGTTATTGTTTCAGGAGGCTTAAC---CGTGGCCCAGTACCCTATTGACATTAAGATCG----------------------------ATACAGCCAACGCTGACCGGAATCTTAACAATCTTAACAGTCAGTTAGATCAGACTGAAAAATCAACTATTGCT------------------------------------GCAGCACAGGCTGCTAATCAGCT---ATCAACGGCTGAACAGCAGG----------------TTGCAAAAGCAGCCCAACAGTTAGCCCAA--------------------------------------------------------------CAACAAGCTAATCAGGCTGCTAAAGCCGT----------------------------------------------TGCTGTTGCTCGTG------------------CTACCCGTGAA---------GCCGCACAGGAACAATCACGCCTGTTAGCTA------------CACAGG-GTGC-----------TGCTGCTCGTGCTGCTGGTCAGACAGTTAACAATCAAC---------------AGAAATTCGCTGAATTAGCCAGAACTATTAA-----------------ACAGGCAACGGCTGATGAAAAGAAA--------------------------------GCTATTGATGATCTGACTAATAGCCTTAAACGTCTGGATAATCAGCAG-------------------------------------------------------------------------------------------------------------------------------------------------GACAATACTAATCAG-------------------------TCAACGC------------------------AGAAAACAAAAGGCGCATTAGATACCCT------TGTTACGGGTGCAAAAGCGTTTGTTGGTTTACAGGTTGCCGGAA----------------CTGTTTATGAATGGGGTAAAGCATTTGTAGACACAGCAACGAAAGTTGAACTG-------------------------TTGCAAAGTCGTATTAATC------TGTATACAGCAACCTCTGTTGAATCACAGCAAATTTTCGCA-----------CAACTGGTACAACAGGCTAACCGTGC-----------------------------------------------------------CGGGACTGATATTGATG-------------------------------------------------------CCGTAGCAAACAGTTTTCAGCGTTTTGCTGCTGCTGGC------------------------------------------------------------------------------------------------------------------------------------------------------------------------------------------------------------AAAGATGCCGGGATCAGCAATCAGGTAATTCTTCAGTTTACTGACAACCTTCAGAAAATGGCCCGTGTTTCTGGTGCATCAAGTGCAGAAGCATCAGCGGCTATTTATCAGTTATCACAGGCGTTCGCGTCAGGTCGATTACAGGGTGATGAATTCAGATCTGTATCTGAACAGTTACCGACTGTATTACAGGTATTGGCAAAACAGATG------------GGTGTTACCACGGGGGAACTTAAACAGTTAGGTTCTGATGGTGAAATCAC-------CCGCGATAAACTGTTATTACTGAATAATGCAACTGATGATATCAGTGCACAGTTTGACAAATTACCACGATCTGTCGATCAGTCAGCTACCGCATTACGAAATAATCTTTCTGTGGCTATTGCTGAACTTGATCAACAGATCGGTGCATCTAAATTCCTTGCTAAATTCCTGGATATGTTAGCCGGGGGTGTGTCAGGTGCAACAGAATTAATTAAAGCGGCTGATCAGACAAATAAACTAGCACAGGCAACAAATACACTTAACGGTGTAACAGCAAAACGTGAAGCTAATCTGAAAGAAATTGCTGACCTGGAAGCACAAATTCAGCGTGGCTATACCACTCAAACAGTGGGTGGCTATACAAAGTTTGTTAATGATACTGGTGCTGCACAGAAAAAGTTAAACGAACTTAAAAAAATTG-------ATCTTCAGTTAACAAAACAACAGGCAGATGCACAACGTGGTGTTGTTCAGGCTACTCCACTGGGTAAAGGTGTTGCTGAAAATCTTGCAAGTCAGGCAAGTCAATTTCAGGCAAGTATTACGGCTGCACAGGCTGCTGGTCGTCCTGATGCTGAGTCAGCAAAACAGATTAAAAATCTGAAAGAACAGGTTACGTATACTAAAGCACTCGCTGATGGTAATTACGAACTTGCTGCCAGTCAGAAACTGGGTAATAAAGCGACTAAAGAACAGATCGCTGATTATGCTGCATTACTCAAACAACAAAATGATTTCAAACAGTCTCAAAAGGATCAGAAGAAATCCGCAAGTGATGAATCATCAGCGGCTAAACGTGCGCAAAAAGAACTGGAACGTAATCAGGCGGCTAACGAAAAATACCTGAAAACGCTACAGGATAAAGTAAATGCAGGTCAATACGATGTTCAGTTAGCCCGTGAACAAGTTCAGATTGCTTTAACACAAGGGTCGTCTGTTGAACAACTTACAGCAACGTATCAGAAAGAATATCAGGTACGTCAACAGTTAACGCTGGCTTCACAACAGGCAGAAGCACAGTCACGACTGAATAAAGACGCGACAGATGCTGAACGTGCTGCTGTTGATGCACATGTGGCTGCATTACAACGTCAACAGCAGATAGCACAGTTGAGTGCGGATGTAAAACAAGTTGATATTGATGTGAAGGCACAGTTGAACCCGTATCAATATCAACTTGATCAGATTAAACAGCAGGAAGCAACACGTCTTAGTATTGTTCAGGATGCTCGTCAACAAGATCTAATCAGTGAACAACAATACCAGGATATGAAAACACAGATTCAACAGGCTGGGGAACAAGCCCGTATGAATCTGGCTAATGCTAACTACAGCATGTTGTTACAATCCAGTGCTGATTTCCTGGGTCAAATGGCAAGCGGTTTAGCACAATCGAAGGGTGAACAGTCAAGCGCTTATAAAGCGATGTTTGCACTGTCTAAAGCATTTAGTATTGCACAGGCAAGTATTAACCTGTGGACCGCAGTTAGTCAGGCAATGGCGCTACCGTTTCCGGCGAATATCCCTTTTGCAGCCAAGGCACTGACTGAAGGTACGGCGATTCTTGGCAATATTCAGTCTATTGCAGGTACTGGTTTTGCAACAGGTGGTTATGTGTCTGGTCCGGGTACAGGACAAAGTGATAGCATTAATGCACGATTAAGTAATGGTGAATTCGTTAGCACTAAACAGGCTACAAGTCGTTACAGGACGACTTTAGAGGCGATGAACCGTGGAACTTATACACCAGGGTCTGAAGGTGGTTCAGCGCCTAATATACAGGTGCATAACTACGGTGGTGAACGTGTGCAGGTCAAACAAGGATTAACCCGTGATGATGTTATCATGATTATCGGTGAAGAATTCCCAACACAATCAGCACGGGAATGGAATGACCCATATAGCACAACGAATAAAGCGTTTAAATCAAACTACGATGCGAACAGGAAAATCTAACAATGGCGAATACAGACGATTTACCACGGCTTGAATATGGTGGCGAAATGGTTCGCCCAGATCGTGATAATTACTCATATGTACCACCATATGGTGTAACGCGGTCTGATATAGCGGGAACATTGTCACGGTTGGGGCGTAGTTCTTTTGGTGGCCCTGCAACTGTTTCCTGTACTGTTCAGCTTGCAACACCCGCGATGTTGCAATGGTGGGATGATTTTTATAACTTTGCTATTGCTGAAGGTAGTAAACGTTTTGTAATGGAATTATTGGTAAATGGTTTTATCCAGGAACATGTTGTTCAAATCGTTAATCGCGTAACTGCAAACACTGTAGGCTGGAAAGGTTCCATTGATTTACAACTGGAAGCTGTTCCAATCATAGACCGTTGCGCAATGGCTTCACGTTTACTCATAACTCAGTGTCAGGGAAATAATTCAGCATGTTATCTTAAAGGTATTATTGAAACAGGTTTATTATTAGATAATGCGTGGATACCAGAATGAAAGACGAACTTAAAGAACTTTTAACCGTCGCCACTACTGGTAAAGGAGTGGTTGATGGAATCCAGTTAAATCATAGTGCATGGCCTGAAGTATTGTATATCACCAGTGTTCATCCCGGTTTTTCTGCAGTTCATGAAGATGGTCAGGAATACAATTATCAATACATACCCATGAGCGTGAAAAAAGCGAATAAACAAAATGATTTATCACAGGATTATTCGTTTACTATTCAGGATTTGAATGAAGTAGTGGGTGTATATCTTGACCTGATCCCGCTTGAAACTGATGAAAAAGTTTCCGTTATCCTCAGAACTTTTGTGTACAGGGAAGATGGTTCTGTCTCTGATATTCAGGATGGTCCATATACACTGGAAGCTGGTGATATTACTACAACATCACAGGGCTGTACTTTTACAGCATCACCACCTATTACGAACTTCGCCGGGACAGGTGAGATATTTACTTTTGAACGTTTCCCTTCATTACTGGCGTATGCCATATGATTGGTGATCGTTATGACATTGACAGGTGGAACTGCACACATGAAGTTTCACAATGGTACACTTTAAATGGTTACCCACATGTACTGAAATCTGTCCGGGGCGCTGAGTGGGATATTAAATTTGTTCGCTGGATGCGTAAACGTTTTATCCCTGTGGACGTTCCTGAACAGGGTGCACTGGTATTGATGAAAAATCGTTATTCAGGTGGTTTACACGTTGGTGTTTGGGATGACAACATGGTTCATCATTGTTATCAACCGTCAGACAATTCACCAGGACAGACAATACGGTCACCTTTGAGTATAATCAAAACAGCACATAAAGAAATTACATTCTGGAGAATGAAAAGTGTCTAAAGTCATTTATCATACAAACCCAAAAGAACAAAGTGATGATGTTGATTTTGGTGAATGGATGCTTAACCGTTGGCCCGTGGGATCAGTACGTCCCCGTGGATTGCTCATATTTAAAGATGATGAAAACATTACTCAAAAATGGGTAACAGACCCTTCTTTACTAACAGATCCTGATGCTACATACCACCTGTATGAATTACCCCATGGTGGGGCGTTAAGTTTTGTCGGTAAAATAATCAGTACAATTCTTAATCCAATTCTAAAAATTTTCATGCCTGGCACGAGTACATCAGCCAGTCTTAAGAATTCTCGTTCCGCATCTTCTAACAATGCGCTTCAGGGACGTACTAACACATCACGCCCCGGTGAACGTATTGCCGATATCCGTGGTAAAGTTCTGGCATATCCTGATTTATTAATGGATTATCGTATCTTTATTGACAGAACTGAATATGAAGTTCAGTTCCTGTGTTTAGGTGTTGGTGAATATGAAGTATCAGACGTTCGTGATGGAATTACACCTGCTGCTAATATTACTGGTGAAAAATTAGATTTTTATAAAAAAGGCAATGCACCAGGTCATGGTTCACCATATATGAATATTGGTGGTAGTATTGATATAGATACATTTCCGATCATGGTTGCTAAATCATCAAATGAAGCAGATGGGTCTGAAGTGAAACCACCTAACTATGCGGATATTAGTAATGCATCATTTAAGATTTATAGCACTGGTCAAATTGATACCACCGTTACTTCTGGTAGTGGTACTAATATCGACTGGTCTGAACGTGCACCTGTAGGTAGTGAAATTAATTTAGTTGATTTTTATAGTTTTAAAGCTAATGCCTTACCTATTGATACATACACGAGGAAAGATTTATCTGGTACGTATACTGTTTTATTTGCCAGTGAAAATACATTGATTATAGATACTACGGGTCATGATGGTTGGGACGATTTATCGTCCAGCGGTCAGGATGCATATCTGAAAGCATATTTACGTAACGATGGCAACTGGCAGTTCACATC------AGAAGCAGGTACGACTGAAGTTATTTTTAAACCATCTTTAGATAGTGTTACACCATATATTGTAGGACCATATTTATTAGATAGTGCTGATAAAATAATGGTCAATTTATACGCGCAAAATGGTGTATATCTAACAGATGGTGATGTATATACATTCGCTGTTCATTTTGAGGTAATTTTATCTGACCCTAATCATGTTCAACCTAATATTATACATTATATGAGTGTAACTGGACGTTTTACAGAAGCTGTAGGTAATACATTAATTGTAGATAATCCTTATGATGGTCCAGTAAACGTTTCTGTGCGTCGTATAACAACTACAGATAAAGAGTTTAAAGGTTCTGTAGTTGATAACATTAAATGGCGTGATCTGTATGCAATAAGTAATATCACCCCGCGTAGTTATGGTGACGTCACACTTATTCATTCAGTAACTAAAGCAACTAATGCTGCATTAAAACAAAAAGAACGTAAATTAAATATGATTGCAACTCGTATATATAATGGTATTGCAAGTTCAAATTTTGCAGATGTGGTAATGTCAATGCATCTTGATCCATTTTTTGGTCGTCGTACTATAGATACAATAGATCGTGATGCATTATATGCTGTTCAACAACAATTATTAAATTATTTTGGTGATCCACGGGCAATCCAGGTTGGTTACACCTTTGATAACAACAGTACAACTTATGAAGAAGGTTTACAAACGATTTGTAATACCGTTAACGTAACTCCTTACCAGGTCGGAAGTATTTTGTATTTTTGGCCTGAATTACCACAGGATAAATCAGCAATGCAATTTGGACACGCTTATAAAGTTCCTGATAGTGATAAGCGAACAAGAACATTTGCACCACCTAAAGAATATACTGGCGTACAGGTTAAATACTTCGATCATGATGCAAAATCATATTTGTACGTTACTCGTGGTGAAGAACTAAACCTGAATAAAATAGATTTAGTTGCATGTCAGTCAAAATATCTTGCAACCATCCGTGCTAATCGTGAAATGAATAAACTTCGTTATCAACGAGTTACACATGAGACGACTGCTAACAGTATAGGTTTGCAAGCTACTCCAGGTATGCGTGTAGATATGATTGATAATACTCGCATGAAACAAATGGAAGGTTTTATTGAAGATGTTGATGGGTTAACACTAACATTAAGTGACCCCGTGACTATTCAGCCGGGTAATTCTTATTCTATAAGTCTGACTGGTCGTTTAGGTACTATTGAAAATATTCCTGTAACTGCTGGTGATGACGAATTTACTGTTGTCTTAAAATCAGCACCTACTGAAGAAATTTATACAGGATGGTTGCAGGATCGAACTTCTTTTATTATTCGTACAGATGATGAAAGAAGCAAGTTAGCAATGCTTGTTCAAAGTATGAAACCGTCAGGTAGGGATAATAACTATCAGGTAGGTTTAACGTGCATCAATTACGATGCACGTTATTATCAGGATGATT-AACATACATTA-TAAATACTTTGTTAATGTAGATGTTTGAAAC----------------------------------------TTAGAGTTATTATGAAGAAGGCCCAATAATGGGCCTTCTAAAATGAATTATTTATAATGAGTATGTCACAAATGTACCATCAGGTTTTTTGGCAAGAATTCGTAATTCGTCA--TCAGTTCCGAAGAAAAAACCTATA---GAAGAATTAAATTCCAATGCACT-------TTCAGGCAACTGAGATTCCGCAACAGGAATGCTCATATGTTTGAAACCAAGACGGTTTAACTGAAGTTCACCTACCCTTGCACCATCCTGAA---------------TAGCAGAAAGTTTTAC---------------------GATACTTGCCTC-----------------ATTCCCAGGAGAAGCCACCTGACAGTCAGCAGTCAGAACCAG-----------------------CGACGGATTAA------------------TAGTACCACCCATAGCAGGTCGCATAGACAATGTCA----------TAGCGTTCTCACCATGCTGCACAT-------------------------------------------------TTATATT---------------ACCACCTTGAATGTCAGCAACATACGTACAAAGTATTTTTTTGGTTCCTGAACCTGCACATGAAACATTGCTAACC--------------TCAGAGGATGGAGCGTATACTGCATATCCTT----------GCGTGGTATACGCATGTACCATTATCCCTCTTA----AGCGACTTCCGCCTTCACAAACAA-----------TCTGGTTTAGGTTGGTGAGGTCTTT--GTTTGCGCACACTACGGTGA---TATTGGTAATGTCATT------------ATTTGTTCCTCTGTCAAACATACCTTCCTTATGAGCTTCGTAGGTAACAACATTATCAATAATATTTTT----------------------------------CTGCCCATCCCA---CCATGCACCAATACCCATGCAATCACGCGTAATGATATTACGGATAATGTGTT-------GCGTCGGTAACTGGAACCAC-----GGGTACTCAGCTAAAGTATAATCATCCA-CTCGTTCAGTTGGTGAACCAGTATCAGCATTAACGTCAATACCATCATAGTAGCATTGAATAGTGGTT-----------ATGTTATCAAACACCAGGCGATAGTTTCTTGCTGAGCGCCCAC-----------------------CTATTTCATTTTGATAGGTTTTTACACCGCTCTCACCTACGCGATATGAAATTAAAT------------CCCGAACCCCAC-----CATCGTGATCATCGCCACCATCATTTCGGATAAACAACACAGCAGAACCAGAA----CCATATTTAATCTCTCCACCCACTACCTTATTGCCAGTGCCCCAGGCAGTAGTGTGGTGATTCTCAAATGTAATACCAGATTCCCATGCAATAAAGTTACGAGGGGATTCAACTAAAATATGGTTGCAGAGAGTAAATAAATATCCTCCCATAGTAGCTTCAGGATGGGTAAAAATAATGTTATTAGCAGAGTTAACTCGTAATGTTGCCCCGGCTACCTGATTCTTAAC------------------ATTGTCAGGTAAAGATGCCCAAATGTCATGATCATTAACATTTGGCTTGTAACCTTTATCAAGTCTCTGTGC-AACGGATGCCAATACTGTA------------GTAGGGTTTGTT-------------------------ACCCAGTTTCCATTATCATCAAAACGGT----------ATACAGTATAAGGAGTTG-------------------TCTTAG--TATGCATATGAGGGGAAATAACTTTGGATCCACTACCCAAGTTATTCCAGTTAAGGACACCATCGCCAATAAACTTCGCTTTGCATTCAATGGTTAAAACCTTTCCACCAAAATC---------------------------------------------------AACAGCTTCTCCGTCGATAAAGTTATAGTCGATATCGATAAGCAGACTATCTACTGCAGCAGTAGCAG----------------------CTTCCTGTAACGT-CATGTAATCTGAAAGTTTT-----------------ACCGAATATTTGAACTTCTT-----------ATCAGCTTCGCTTCTGAATACCGCATCACCCACACTTAACCATTTACCTGTACCAATCCCACCTGTTGATTCTGGAGTTGAACTGGGAGGTACTGATTTAGGAAATGCCCCGTCCCATCGATAATACTCACCAGTTGCTTCAAAGCGCAGAACTTGATTTGGCAGTGTGAGAT---------------TATTCCCGTCCTCGA---AACTGTCCAGAGTGATATAGCCAACTTGTGATACTGTTTGGTTATATAAATTTTCAAGTCCATCAAGTGTCTTGTTAGTAACTGATTCACCACGGATTGTATCTGTCACTTCCAGTGCATGGTTACCAGCAGCATCACGACTTTTCGCAACGTGTTCAATGTGTAAAATCGCTTGTTTACCTGTTTTCACATCACCTGCACTGATATAATCATTGCAATTAGCCATCTTTAAACCCTCCTGGGAGTGTGGAACAATGTCTGAGAATCCGCTATTGAAGTATTGGCCCATCATAACATTTATTGTAGGTGGTGCGGTAGGGTACGGGGTGCTTCAGAATCAGGTTAACGCAACAGCTAAGGATGTTGCAGATACTAAGACACAAGCTAATGACGCATATAATCTTGCTAAACGTGTCGAATCCCGTGTTGATGTACATGATGTACGTATTGAATATCAGGCCACACAGAATGCTGAAATTCTCGCAAGCGTTAAAGAGTTAACGCAGTCAACGAACGATCTAAAAGTTGTTATTGAAAGTCTGAAAGTTGAACAACGTCGAACCGGGAGTAATCAGAAATGAGTAATTTTAAATTCAGTCAGAGAAGCGAAAATAATCTGAAAGGGGTTAATGCGGATCTTGTGAAAATTGTACGTCGCGCCCTTCAGTTATCATCTGTTGATTTTGGTATCACAGAAGGTTTACGCACTGTTGAACGACAACGACAACTGGTCGCCACTGGTAAAAGTCAGACAATGAACAGTCGTCATATTTCTGGTCATGCCGTGGATGTTTTTGCTTATCCCACATCGGCTGGGTCATGGGAATGGAAATATTACGAACAGATCGCTACTGCTTTTAAACAGGCTGCAAAGGAATTAAACATTCCAGTTGAATGGGGTGGTGACTGGAAAACCCTGAAAGATGGTCCACATTTTCAGTTACCACATGCTTCTTACCCGGCGTAAGGTAATGAGTATGGACAAGTTCAGCATATTACGTAATACAACAGGGGGGATCTCTTTAAGCCGCGCACAAGCGGCTTTAGGGTTTCTTGTGGTGACGGGTATTCTGATTTACCAAGCTGTGGATGAGACTCTTGATAATACCGTATTACTGACATATTTTGGTTTCTGTATCGGTCAGTATGTCGGTGCTAAAAAAATCGCAGTAGACAAACAGCGGAGTACACCGAATGATAATCCGTAGTGTTTTAATTACTGTTGTTGCAACTGTTCTGGTATTAGGTGCTGGCGCATACACCTGTTATCAGGCTGGCTATAAAGCACGAGTAAATGAAGAACGTCAGGAACATCTGAATGATGCCGAACGGGAACAACAACGGTTAAAGGCACAACAGGAACTGGCTGATGATGTTCTTCGCGGTATAGCTGACTGGTCACAAAATACTAAAATTGTGGAAATACGACATGAAAAAACTAATACTATTTTTCGTAATGAGTGTCTTACTCCTGAGTATCAGCGCCTGTACAACGAACGAGTTACCGAAGCAGAAAGTCGTTTATCAGGCCGCGCTGGTTCAGAAGTGTCAGACCGAAAACTTACCACGGTTAAACGGTCTGACGGGAACTGATTCAACTGATGTTAACGATCGGTGGTTAGATATTTATTTTAAGTGTGCACGTATTCACAACGGATTAGTAGACAGTCTTCAGTAAATCTTCAACAGTCACTTCTACCCACGATGCCGGAACCGGGTATTCAGTCCGGTACATGAACAGGGATGTTCCTATCAACCCATGTGGATCTGTTTTAATCCCCCTCATAGTGAGCAACGGTAAAAACTGTTCCCGTGTTTGTGGCAATCGTGCGAAGCGTCCTGTGGGCCGTTTAGCCGGGTCTAATTGGTTAAACTCAACGATTGTGGACATAGTTGATCCTCTGTTTAGCTATTTCACAATAATGTGGGTCCATTTCAAAACCGATAAAATCAAAACCTTCAATTGCACAGGCTTTACCAGTTGAACCACTACCTGTAAACGGATCCAGAACCTTACCACCTGGTGGTGTAACAAGGCGTA---CAAGCCACTGCATCAGCGCTGTAGGTTTAACGGTAGGATGGTTATTACG-TGCGCCAGAAGTACACCCGGCACCAGCGCGAGGACTGTTTAACCCGTCTGTATCAGGTTCACGATCAGTCATTTCA---GCAGCGGTTCTTTTAGCCAGTAATACACCTTCATCACGGTCTGATTTACTCGCTTT--AGCACAATAGAAAAACCGT-GCTGCACTTCCTGAGTCAGCGTGAAAAGCACCAGGAATCCTTTCACGCTGATCTGTAACGTTTCCAGTTGACGCCTGACTTTGTTCAATGCCTTTAACGGGTGCAGCAGCCCCAGCTTTTGCAGGGAACAGGCTTACCACTTCATCAGACCCATCGTGGACAAAGTTAGCTGGGAAACGACCTTCAGCATTAGTAGGTATGAATCCTTTTTGTTTACTAAATATTTTACGTTCATTATTTGTTGGTTGATATTTTCTTTTATGACTACCGTCGC-TATCAATTCGACAATTATCAATATTCAT-----ACCACCTGTGCCGAACTGCATAACATTTTCAGCAACGGTTCCTGCCAGTGGTTTACGCGCAACACAGATTGGTTCATGAGCAGGTTTTAAAGCAGTTCCCCATCCTTCCCACTGTTCATCACCCGTGGCTTTACTCACATCCAGCGACTTAGGAAAACCAGAACCATAAACCCAGTCAATTTGATCGCGTATTTCAAACCCTGCTAAACGGATCGCCAGTGTTCCCAGGTCATAGGTACGTGTTCCGAAAAAGGCCAACAAGTGACCGCCTGGTTTCAGGACGCGGAAAACTTCTTTCCAGATT------GACGGACCGG-------------GTACAAAACTATCCCAGGTCTTACCCATGAAACCCCCGCCCGTGTGAATATAATCATCACCGTTCAACCAGTGGCGTAATACTTCACTCATGTCAGGCTGTTTACTCAGGCCATAAGGTGGATCGGTAACTACAGCATCAATACTGTTATCGGCAAGCATCATACGCATACCGATCAAACATTCCATGTTAATCACCATGCGGAATACTCCCTACACTGTAATAAACGGGGATGCCCAGCCGTTCAGCCTCTGCAATTTCTGCCAGTGTGCCAGACGAACGACGGTAATCAGGAAGCACCAGAACAGCATCACAGCGGCGCATAACTTCCAGTGTACCTGACAGGTAGTATTCAGGCTGAACGTTGCGCAGACCGCCGTCAAAGTCCCAAAGTTCGGTGTTCTTGTGTGGGATTACCGGGAACCATTCAGGACGCTCTAACGTCAGACGTTTACCCATTTGTTCAGCACGAGACACGTTACGGGATGTTTTAAGCGCACATTCAGCACGGTAAGGCCCGGCAATATAGCAGAGTTTCATTGT--TTATCTTCCTGCATCTGTAAGAATACGATCATCGCGGCGCGAAGTGGGTTTACGTCAGTGACAGCACTATCACTTGCATAAAAACAAACGTCAAAATCTCCGGTAATCCCATCAATTACGGTATCAACCGGTGCTGCAATCCATTTATCATTG------AGTGATACGATACTTATCTTGTTAGCAACAATGATCGACCATGCATCTGTTGGATTATTGCAATAATGTTTGTTATATCCTTTTACATGACGTAAATTTGTATAT--------GGAGGATGTAAGATATCATCAACTTTT---------TTATTGATCTCAAAGTCGCTCAACTTACTGTAATCAGTCATGACGTTTCATTCCTTCTAACATATCCCAGATGATAGCCACACGGCGCGGGTTGGTGCTGATTGAATGCAGGGTTTCGCACCCGTGATGATAGCCCCAGCGAACAGATAGTTCTGATAACAGGTAGCCGCGAGTATTAGCCAGTTCTGCCAGTTCACCCGGCGCGAAAACAGTTGTATTCGGCTCTGTCAGAACATGCGAGCCGAAAATTGCGTCAGTGATGCGCCACGGTTTCATGAGGTCGTCAACCATGTACCAGTTACTGATACTGATTTCAGAAACACCCCAGCGTGCAGCCAGTTTCAAACGTTCCTGGCGCGGCGGGAAAACCGGCATTCGTGGTAAACGCAATTCGATCTGTTCTACAGGTTCAAAAAGTGCGTCATCGGTCAGGCGGAATTCACCACGGTCATCAATGTAGAAACCACGGGATTTCCCGTCACGAACGAACCCGTCAACGCGGTTGTAAACTTTACCCGGCGTAAACACGCCAATGGTGGAACCAGAAAGGAATTTATGTGAAGTATGCATTGTTTATCGCCTCAGTAAGTTTTAAATAATTCTATACGGTTTACCGTAACGGCGCAACCAGCTTTTCAGCCTCTTTAATGTAAAACTCATAGTTCAGTGTTGCCCGGTTGAAGCGCTGCATGTTGTTACACTCTGTTACTGTCCACCCTTTGCAGATAGCAACCGCACGTTTACCAGCATTTGGGTCTTTCTTGAGCTGTGCTGCAGTTGGTGGTAAAAATTTTGTGATCGGTTCACCATCGGTGCTGACATAATAACGACTTGTATTTTGAACTTTACGTTCACCGAAAAACAATTCAGCATTACGGTTAGCACGGGCAAGCATCATAAAATCATGAACGTCTTCATGTGATGTTATAAAGTCATTAATGTTTTTACCATACACCAGTGCGGCTTCTGCTGCTTTTGCGATAACCTGACCGCTAAAATTCTGTTCCCATCGTAAATCCTTACCGTAAGCATATGCGCCTTTACGTTTAAGTTCTCCTGTTGATGCATAACGCGCTATATATGAGTTAACATCACGTATCCACATATCAGAGTATTCATTTTGTTCCAGGGTAAGTTTAGTAAGATTCATCCACCATTCACGAATGGCGTTAACCTGTGGTAAAAACACCCTAGGCACATAATAAGTGATACCATCTGTATTAGCCTGTACAAGCATTAACCCTGGAATTTTTACTAATTGTTCAGCTAACATGCAAAGTAAGAATTGACCATTCAGTGTGATAGTCATTGTAAAATTAGGATCGTAGAACGGGCTAAACTTTGAGTTACTATTTCCATAGGTGCCATTCAGACCCAGTTTAACCATTTTGTTTTTACCAGTTCCTTTTTTAAACTGTTTGCGGTAATGGAAAAGATTGTCATAAACATCACAGAATACAGGACTTAAATGTTCGGGGTAAACTCTACCTTTAATAGCAAGGTTCGGATAATATGATTCCACATCATCATCAATTAATACGTACTGCGCATTACTCTGTAAATGGCGTGATTCTACTGAACCATGAATACCACCTACACCAAAGAAAAATTTAAAACCGTCAATATTCGCTGTAAGATTTTTAAATACACCCTTTGTTTCTTTTATAACTTTACTGCGAATAAATGTTAAAACGTCGTTAAACTCCCTACGTTCGAACTGAACATAAGGGAAAATAAGATTATTTAATACAATCTCTGGTCTAGGTGTTGTACGAACCTGACGACGGCCTGAAATTTTCTCATAACAAGGAATGCCAGCTTCTTCTAATTTAATAATGAAGAATTCTTTACCGATATTAGTATCGCTGGTATTTGAAAAATCTCTTTGATATTCAGCACCGATTTCTTCACGAAATGAAAGGTCATCAGC-----GCTTTTGATATAGAAATCATATGTTGCGTCAACGTCATGCATCATGTATGAGCGGACAACATCTATTTGTTCGTTGGTTAAGTATGTACCCGGCGGATATGGTAAGTCTTCAATAGAATCCATACGCATCGCAAACTCTAACGATTTAAGACTAACACCGCCGATTTTTTCTTCATCATCATTTTTAGGCTTTTGCTTACCTTTGAAATCAAAATGATGCATTTTAAACAAATCAAGCTGTGCGAAATACCATTCGCTTTGCCAGACCATTTGAGCACGTTTTTCTTCTTTAGTGCCGTTTATGAGCTTATCCGCTTTATTATAAATATCCAAAACGGTAATATATTGAATATTATTCAATATGCTATGTAAAATAGGATAGTCAAAACCAAGACTATTGAAGCCAACACCACGACCATTATTATTGCGTAAATAATCACAGAAATTAAATAAATGAACTCGATCGTCACGACGTTGTGAAATTTCAAATATATAACGATGACCACTGGCAACATGGCGTGCACCAAAAAGAAAACAGTTGGGATACGTTTCCTGATCGTAAATGTAATCATCAAATTTCATAGTAAATCCTGATAAATAAATGGGGCGCTATGGCCCCATGTCTGTTCAAAGCGGTATGTCGTCCCAGTTCCAGTAACTATCAGTAACCGTTACCTGTGAGAAATCCCGGCGCGGGGGTGGTCATCACCATGTAACCCTGCTCGATCATTGCCTGGTCAGTCCAGCCTTGTGTAACAAACTGTTCGTAAGTCGCACCAGCGGCTTTTTCAGTCATCACTTTCACAGGAGCGGCTACAGGCGCAGGTGTCGCAACAGGAGCGGCTACAGGCGCAGGTGTCGCAACAGGAGCGGCTACAGGCGC------------------------------------------------------------------------------------------AGGTGTCGCAACAGGAGCGGCTACAGGCGCAGGTGTCGCAACAGGAGCGGCTACAGGCGCAGGTGTCGCAACAGGAGCGGCTACAGGCGCAGGTGTCGCAACAGGAGCGGCTACAGGCGCAGGTGTCGCGCCGATCGCAGTGGCACCTGCGGGCATTGCTGGTACAGCACCAAACACAGACGCAGGAGCCGGGCCAGAAATGATTTCTTCACCTGCGTACAGCAGTTGCGCCATTTCCATATTGATGTAAACACCCGCCTGATTACCCGTTGCTTCATTTGCAGACGTCGATCCGCTGATCCGGTAGTAGTAGCCTTTTTTAGCCTGGTTTTTATCGATCACAGGCTGGAACTGTGCGTTATACAACGGACAAGCATCGATTGCCACGTTGCGAGAAAAACCGATAATCCAGTGACCGGGATAACCCGTTTTAGTTGCGTGTTTCGGGTCGTCACCGTTCGTGATTTTCCACGCGAAAGTGGCTTGTTGCGTTTCCCCGGCAACATAATGCGAACTGGCAGCTTTCAGGATTGCCTGGAATACTGCGCCCAGTTCGCCCTGTTCTTCCCACCAGTTCGCGGCAGTTTTAGGGAATGCCAGACCAACCCACCAGTTGTATTTTTTAGGATCCAGATCGCGTCCGTTGTTATCTTTCGTGTTCATATCGAAGAACGAACCACCAACCAGACGACCAACCGGAGTGACGAATTTTTCAACTACTTTAGCCATGTTACTTACCT---TTTATAATGGACGTGCGCCTGCGGGCATCGTCACGGGAGTATTGAAAACGGATTCAGCCATTGTGCTAAAACCAGTTCGAGCGTCGGTATCAGGTACTAACGTAAACTGACCATCAGGTTTCGTTGTGCACATGTCAACCAGCGCTTTGGGTAATGTTTTTTCCAGAGTAGCCAGAGGCTTCAGTTTACGTTCATAAAGCGTATCAGGCATAACGCCAAACATAGGCGCGGCACCAATCAGTTTCCCTTCGTCGGTTAACTGACGTCGGGTTTGTTTCGGGGCCAGTTTAAAACCGGGTAGCGGCTTACCTTGCCGAACGAAATGCAAACCCTGAATGTGCAACGCTGTTTTAGCATCGCTCGCCCGTGAATAAAGTTCCTCCAGCAGCTGTAAACGCTGCCCTACCTCTTCAGGTGTCAATGATGGTGGTGCATCAAGAACCGTAGCCAATTCAATGATCCTCTCGTAAAGGGCCGGGCATAAACCACGAGCCGGGCAATAGTGACAATGATCGCCGACAACTAAAGGCGCATCGATCTTGTGAGCATCAGTAAAACCTTTCTTAAAGCGATCTGCCCAGTCCATCAATACACTGCGTGAAAACTGCCAGCGTCTAATCATTCCATTCGGATGCCATGCACGCGGTTGAACGACTGTAAATACCACTTGTTTAACCGAACTGATACAACGTTGATCCAGTGCGTAATACACACCCTGTGTATTATCTTCGGCTTCCACTGCCTGATGACCGTACTTGTAATCCCAAACGTAAAGGATATCGGTTAAAAAATCATACCAGCGATAATCACAGATGCCGTATTGTCCCGGCAAAAGCCAGTCAATATGAATGCGAACTTCTGAAAACAGCGGATCGATTTTTGCACCAACTGACAGAACATCAGCAATGAATTCATCAGCATGTTCATGCATATCATCAGTTACTGTAATACCATTTGGTGCAACACAAGGCATCAATGGTGGTTTACCTTTAATTTTTTGCTCAAGCACCCAGTGAGCGGCTTTACCTTCCTGTTTACTCGTACTTAAAGGTTCATCGAAATCGATCCGCTGTGACAGTTGAACGCTACCCGGACAAGATAACCAACGTTTAGAACCACTGGCACTAAAGGTAGCGTTGCGTGTCATCAGAATGCACCACCCATGTTTTTGCTGACTTCAGCCTGACCCAGAATGTTTTCAGCATCTGCTGGCGTCTGGTTGATACGCTCGATCAGGTCGATAGCAGATTTCAGTTGTGCAGGGTCTGACAGCGCCATGATGTTCTGCGTGTTGTACAGCGCCAGAATACGCTGGCTGATCGGCGCGGCACGCTCACCAGTGATCTGACCGAACATCTGCATCAGTGCAGACTGCAATACCTGGCTGTTATAGACTTTCGCTGGGTCAGCAG---------------CAGGCGCAACAGGTGCTACCGGGGCAGTCGGGGCACTGTTCACTGGCGCTGCCGGAACAGTGCTGGCAGGCGCAACGGGTACTGCAGGAGTCGGATCGACTGGTGCAACATAGCCCGGCGCAAGTTCGGCAGGTCCGGTATAGCGTCCGGCTGCAGCGGCTTCAGCGATCAGTTCGCGTTTTACTTTATCCAGGAAAACTTCATCCAGCTTTTTACGCTGACGCCACAGGCCATCGCCTTTATTGATGGATTTGCTGTCAGTGTGGATACGCGGATCGTGGCGCAGACCCCATGCGTCAAATTCGTTGGTACTGGTTTCGCCGTCATCGTCGTTATCAGACCCGGTAGCTGGCGGGACTGGTGTAACGATCGGTAAGTTAGGGTGCTGTCCGGCAGCCACTGCTTCTTTAACGATGCCATCAGCGGCAACAGTCATAAGCGGTGCGGCAC---CAGTCGCGATCGCATTCGCCAGATTGTTGATCGCAGTTTCCAGACCCGGAGCGGTGATAAGCAATTTAACTTCAAACATAGTTGGTTCCTTGTGTGGGTGATTGGTTGTTACGTGGCTAAGGTTACGAGTCAGGTTGCAATGTGTCAAGAATTATTTTATGATAATTTCACATTCAAAACGGAGATACAGACCATGGGTTTATACAGTTTCATTCGTCACAACGTATTTTTCGACCGTGTAACGGGTAAGTATATTTTCCGGGGTCGTGAGTTTAAACGAAACGGACAGGCACAGAAAGCCGCGCGTGATGCATACGTTAAGGAGAACCGCGCGTGAGTCAACAACCGTTACGTTACTACCAGCAGGATGCCGTTAACGGCGTGAATGCGCAGTGGGACGCTGGTAAGAAAGATGTGATTCTGGTCATGCCTACC---------------------------------------------------------------------------------------------------------------------------------------------------------------------------------------------------------------------------------------------------------------------------------------------------------------------------------------------------------------------------------------------------------------------------------------------------------------------------------------------------------------------------------------------------------------------------------------------------------------------------------------------GGGAGCGGTAAAACGC----GAAC--------------------------------------------------------------------------------------------------------------------------------------------------------------------------------------------------------------------------------------------------------------------------------------------------------------------------------------------------------------------------------------------------GATGGCTGAACTGGTGAAAGT---TGACGGGATCAAAGTTATCCAGGCGCACCGTAAGGAACTGGTCAGTCAGATAGCGATGGCGATTGCTGCGCAGGGATTACCACACCGTTTTATTGCGCAAAAAGACGCTATTAAGTTTGCCACGGGGCAGCAGATGAAAAAGCTGGGTTACAGCACGTATGCACCCGGCGCGGATATCGTTATTGCCAGTGCACCCACGCTGCGAACAAAAAAATACGAACGCTGGCACGATAGCGTAACCCGTGTTTTTTGTGATGAAGCCCATCACCTGGTACGCGGCACCATGTGGGGAACCTGTCGTGAACTTTTCCCAAAATCTTTAGGATTAGGCGTAACTGCATCACCGATCCGTGCAGATGGTAAAGGGCTTGGACGTCATGCGTCTGGTTATGCTGATGCGATGGTGATCGGCCCGGCAATGCGCGAACTAATCAACCAGCAGCACCTGGCCGATTATCGCCTGATTATGGCTGAAACAGATATTGACCTGACAGCGGATATGATTTCCAGCACCACGGGGGATTACAAGCCATCTGCGTTGAAAAAGGCAATGGAAGATTCAACCATCGTTGGTGATACAGTGAGTACCTGGAAAATGTACGCCGACGGTATGCTGACGGTGGTTTTCACCGTTGATGTTGACGCGGCTATAACACTGGCACAGGAATTCAGGGACGCGGGTATTCCTGCTGAGGCAATCAGTTCGCGTAATACCGATCAGGAACGCGCCGATATTCTGGACCGTTTCGAAAAACGCAAAACCCTGATTATGTGCAACGCGGATCTGTTCGGCGAGGGTTACGACTGTCCCGCAATGGAGTGTGCTGTGATGGACAGACCAACAGAATCGTATTCATTGTTCATCCAGCAAATGGGACGCCCGTTACGCTATGTCCCCGGTAAAAAAGCACTCATCATTGATAAAGTGGGTAATGTCCGGCGCTTTATTGCCCGTGGTTTTCCATTACCCGATCAGCATTACAACTGGTCGTTAGACGACCGCGATCGTAAATCATCA---AGCGGCGGATCCAGTAACACCACCTGTACAAACAAAGGAGATGCGGTAAAGGGTATTGAACCGTGTCTGAAACCTTATCCTGCAGGGCTTGCTGCTTGCCCTTACTGCGGTCATGTACCGGAAAAAGCGCTACGTTCAGGACCGGATCGCGTTGAGGGTAATTTACGTGAACTGACCGCTGAAGAACTCGAAGAACTGCGCCGCGCAGTGGTCATTATCGACCGTGACCCGGCAGCAGTTAAAGACCAGATGTTAAACGCTGGCGCACCTCCTGTTGCAGCTTACAGCGCGATGAAAAATATTCAGGCGATGAACGATGCACAGCGTAAACTACGTTCCATGATAACCACATGGGCTGGGCTACAGCGTGATAAAGGTATTTCACCTGACGATGCTTATCGTATGTTTTATCAGGTATTTGGTGTTGATGTACTCAGCGCACAGGCGTTACACACGCGGGAAGCAAACGAGTTGTCAGCACGGGTTGCAGGAACTATGATTTAATGGTAATCTGTTTAGAATTATTTTAAACGTAAGGTTGAACGAATGCTGGATCTGATGATTGATATTGAAACATGCGGCAAGAAACCCGGTTGTGCGGTGCTGTCCATCGGTGCTGTATATTTCGATCGTAAAGGTAACATCGGCGAACAATTTTATGCATCGATGGGTTTTAGCGCGTTGTCTTATGGTCACGCTGACGTCAGTACAATGCGTTGGTGGTCGCAGCAATCTGAACAAGCGCGTAATGATGCGTTTGGTGGGACGGATGACCCGCGCGAAGTTGCACAACGTTTTGCAAAATTCATTCGTTCTGGTGTGCTTCCCTGGGGTAACGGATCAGTATTCGATATCACCATTTTAGAAGCATGGTTTGATGCCGTGGGCGTTGAATGCCCGTGGGAATTCTGGAACGTTCGTGATGTTCGCACTGCTGTAGATTTGCTGGGTATCAAAACCAAACTGTTTACGCGCGAAGGTGTGTTTCATAATGCACTGGACGATTGCCTTCATCAGATTAAATACCTGACCAGCGGGACTAAACATTTATGACACCACTTGAACAATGGGCGAAACGCCACGGTGTAAGCCAGATGGCGCTTTATGAACTGTATGGTCTTTTTCAACCGGACGGGAAACCGCATGAGGATGGTGTTAGCGAGTCAGCAACGTCTAAAGAATGCGAACTGATCGCTGCCCGTGCGGGTCAACGTCTCTGGCGAAACAACAATGGCGCTTTACAGAATGAAAAAGGCCAGTGGGTGCGTTATGGTCTGGGTAACACCAGCAAGAAGATCAACGACGTTATGAAATCCAGTGACTATATCGGGATCAAAACGTTGATCATCACGCCTGCTGATGTTGGGCGTAAAATCGGTATGTTCATCGCCGCTGAAATGAAAGAACCAAACTGGCACATGACACCCAGTGATAAACGCGCACAAGCGCAAGCAACTTTTGGTACAGTTGTAGTTAATGCAGGTGGTGAATTCAGATTCATCACCCACCCATCACAGTTTGAACAATGGATGAAACAATGAAT------------------------------------------------------------------------------------------------------AACGAACGCGTAAACCGTCTGCAAAAACTGATTGATAACCATGGTATCGAAAACGTCGCTAAACGTATGAACGTTACTGAAATTCACATTAAACGTAACCTTCTCACGGGTCATTCAGCGATCAATCTGGTAAAACTCATGGCTGCTGAACGTCAGTTCGGAGCGTAGATCATGAAAGGATTGCTGAACCGCAAACAATGGGTCTGCTGGAGACTGGAACACGTTGAAGGTCGCCCAAAACCTACCAAAGTACCTTACAGCCCAATTCACGGGTATAAAGCCAGTACAACAAACCCTGCTGACTGGTCTGACTATCATACTGCGCTTGGTATGGCGCAAATGTATGGTATGTCAGGTGTCGGTTTCGTTTTCACTGAAAACGATCCTTATTTTTTCATTGACGTTGATAACTGTCTGGTAGACCAGGCTACCGCTACATGGTCACCACTGGCGCACGAATTTGTAAACCGTTTCCCCGGCGCTTATACGGAAGTAAGTCAGTCAGGAACAGGTTTGCATATCATCTGTGCTTACACCAGTTTACCGGAAGGTTTCAACAGCCTTAATGATCAGAAAACCGGACTTGAAATGTACTGGCGCGATCGTTTTGTCGCCATGACATTAACAGGAAACGGTGAAGTTGACGTTGATTATACACAGGGTGTTCATGACTCTATCGCCCGGTATGGTCGTATTCGTTCCGATCGTTCCGCAAGGTGGACAACAGCACCCTGTGATGACTGGTCAGGCCCGGTTGACGATGATGAACTGATTAAAATGGCGCTTAATTCTTCCAGTGCTGCTTCTGTATTTGGTAATAAAGCATCATTTGCGGATCTGTGGAACGCCAACGTTGAAAAACTGTCTGTCAGTTATGCCAGTGACCAGGGGAAAGATTATAACGCATCAGCGGCTGATGCTGCCCTGTGTTCACATCTGGCATTCTGGACAGGGAAAGATTGTGAACGTATTGAACGTCTGTTTAACCGTTCGGCGCTGGTTCGTGGTAAATGGACAGATCGCCAGGACTACCGCGAAAACACTATTTTAGGTGCTGTAGAACGTTGTGATACCGTTTACCGGGGACAACCATCATTAACGCCCGAACTGGTCAAAGCCGTCACACCTGCACCAACTACAGTAACCAGTGGTGCAATACCTGCTTATATGAGTGTGAAACCCGGTGAAGGTGCTTATGGTTCAAACCACACGGTTAACGCATCAACTTTCGTTAATAACTACTATCCGAACAACACGTTGATTTTTGTACAGCAGCAACCATACCGTTTTAATGGTCGCGTGTGGGAACGTGTCAGTGAAGATGAACTGAAACATCAACTATCTATGGCTATGCTTGCCAGTGAACCGAAAGCTGATGTGATCAATGGTACGTATAAAGTGTTGTCGTATCTTTTCACCCGTGCGGATCGTGAACTTGGGACATGGCCCGGTGTTGATGTGTCGCATTATATCGTTTGTCAGAACGGGATACTGGACGTACACACCAGAAAATGTGAACCGCATAACCCTGATTTCTTTACAACCAGTGTTTTACCGTACAGTTACGATCCGTTTGCCCGTGCGCCAGCATTTGAACAGTTTTTAAATACCACCCTGGAGGGTGATAAAGAACGTATTTCACTGTTACAGGAATGGCTGGGTTATATGCTGGTTAACTCATATGACTACCAGAAAGCAATGTTGTTAATCGGTGCACCACGTTCTGGTAAAGGTACGATAGGCCGTATCATTCAGGCGTTAGTAGGTGATGAAGCCTATGCGGGAATCACTCTGGAAGGTTTAGCCAGTGACGCGGTACTTGAAACAGTTCTTGATAAATCCGTGTTGTTTATCGGGGATGCCCACAGTGTTTCAGGACCAGACCGTAACCGAATTCTGGACCGCTTTAAATCTATTACTGGTGCTGATGCAATTCCGGTTAACCGTAAATATAAAGGTGCATGGAACGGACGTTTACCAGGCCGTATGACACTTGCTGCTAACAACATCCCGGCATTTGCTGATGACTCTGGTGCAATGGCTAACCGTCTGCTGATCCTGCCGTTTAATATTTCATTTCTGGGCCGTGAAGATATCACCCTGGAAGCACGACTGATGAAAGAGCTACCGGGGATTTGTAACTGGGCAATTGAAGGTCTGCAGCGTCTGCGTAGTAACGGACGGTTTACCGAACCAACTGCGAGTATCGTAGAGCGTCAGGAAATCATGGACCAGCAAGCGCCGTTGATGGCCTATGTTCGTGAATGCTGTGAACTGGTTACAGATGGTGTTACGCATACTGAAGAACTCTATGCACGTTATAAAATGTGGAAGATGCAAGAGGGAGGCGCGTCAATGACTAAAACTGCATTCAGCCGTGCGTTTAAATCCATGTTGCGCGGTCGCGTGGTTAAAGATGTTGTATCCGTCAATGGTCAACGTGCTAATGGTTTCCGTGGGGTTCGCTTACTCCCTTTTCAGTCAGCCGCTAATGTGCTGCCATTCCCACCTGCAAGTAATGGTTAGTGATTGCACAAGGATGTGTAAAATAATTCTTGACGGATTACAGACGTATGATCTATAGTCTGCATATCAAGTGAACAGGGAGTGATTGTTATGAAACCACACTACCGACTAATGAAACTTTCAGATTGTACAAACGGTACACGGTTTTACTTCTACCGTTCAAAAAAGTTATTACCGTACACACTGATCGCAAACAGTTATAAAAAGTTTGAATCTATTTATCATTCGGGTCATGAGTTTAACATCATGGCTAAAAAATTCAGAACATCAATTCATAAACAAGTTTGGGCTAAGGTAGGTTAATGATGGAACAT-----------------------TTAATTATTTTGTAGCAGGTGGTGT--------------------------------------------------------------------------------------------------------------------------------------------------------------------------------------------------------------CAATAGTCATTACATATGGGATGAATT-TGGTTCTTCACTAGAAGAAGCTATTGA---------------------------AAAAGCACATCAA---------------------------------------------------------------------------------------------AAACATGGTGAACCATCATGAAAAACATATTTGACCGTTTAATTACTGTTATTGTTTTCCTTGTATCTGTAATGCTTGCGTCGTGCATTGTTGGGTTAATGGCCCGTAGTAACCATGCTGAAACGCCGTGGTGGCTTCTGGCTGGTCTTGGACTGTTAGCAGCTGCTGCATCAATTGGCGCTTGTATGTGGGGAGTAAAACACGATCATGGTTGAATTCGGTGCTGTTATTCGCAAGGGTGAACGATACGCACAAATCGGTGACAGGCTTGAGTGGGTAAGAATTAATAATGCTACTGTTTTCAGTTCATCCTATAAAGCAGGTGTTGCTATCCATGCGTTACGGGAACAAGGTTTTGACGTACATCAAATGATTATCGCACCCGTTAAAGTGACACGAACAGTTGAGGAAAT---ATCATGAAGGTTGTCTGGTCACTGTTCGATGGTTCAGGGATTATGGGTTTACCATGGGCTGAGGCTGGCTATCAGGTTTATTGCTTTAATGCTGATAAGGGTAACCACGG---------GGAATATTTTATCAAAGCAGACCATCCAAATTTACATTATATCGATCAGTGGATTGACCCACAATTTGCAATTA-------AACGTGAAATACTGGGTACACCATTACCGTCGATTATATTTGGTTTTCCTGATTGTACTCTGTTTGCTCAAAGTGGTTCAC---------AACATGACCGGGATGGCGCT---------------GAACTTGAATATGCGCTGGAAAATGCAAAACTGATCCGTGAACTTGGTGAACGTTATAATGTCCCGTGGATGATTGAAAACCCGGTAGGTGCATTATCCCGGCCTGAAATGATGGGTACACCAAATGCGTATTTTCAACCGTGGGAATACGGCGGTTATATGACGGTTGATGATA---AACCTTTTCATCCTAAA-ATGCCGATGTTTG--ATGGATATACAAAGAAAACCTGTCTGTGGTTTGGTAATGGTTTCAAAATGCCTGAAAAATGTCCGGGACCAATTAACATCGGTTTTTTCTGGGGCTGGAAATTT---CTAGGCGGTAATTCACCACGAACTAAACAGTTACGGTCATTAACACCCCGTGGTTTTGCCCGTGCAGTAT-----------------------------TTAAGGCTAATCATGACCCATCTTGAAAAATTACGGTCGCTGATGGGCTATTACCAGTCAGGTAGCGAT--CAGATTATCAGTCTTGCCCAGGATCCACATACGGGCCTTTA----CTGGGTAAGTTGTAAACGCTGCT----GGTATG--------------------AATGCGGCATAACCTTA--GAAGCAGCTATTGATATTGCTTATGAAAAACATGGAGT-----ACCTTCTTATGAGTGAACAAGTTAACCGGGCTAGGTCATATAATG----TCAATTTCCGCACGGCTGAACGTTTCGGACTGGTTCAGGTA--GTTGAT-CGTCCAGTCGTGTTCTGGTTCGAAATCTACCCTCATAGTTCAAAATAATTCTTGACAGATTACCAACCATCCCCGATAATTAGCCTCAGTTAACACACATGAGGCTGAAAACCAATGTCAAACATTAACTCCCTTCGTAAACTGTCAGAAACTAATA---AAACTAA--------TGTTAAACGTGGTAATGCATATCGTATCGATCCGCGTATTATAAAAATTCGTCCGGGTCATAACCCGCGTGGTGCATTCACTGAAAATTACTGGGAAACT----------------------------------------

;
end;
begin trees;
	tree ML_tree = [&R] (Salmonella_phage_9NA_extraction[&Organism="Salmonella phage 9NA","Genetic Code"="Bacterial",Taxonomy="Viruses; Duplodnaviria; Heunggongvirae; Uroviricota; Caudoviricetes; Caudovirales; Siphoviridae; Nonanavirus"]:0.087354215,(((Escherichia_virus_PJ16_extraction[&Organism="Escherichia phage vB_EcoS_PJ16","Genetic Code"="Bacterial",Taxonomy="Viruses; Duplodnaviria; Heunggongvirae; Uroviricota; Caudoviricetes; Nonanavirus"]:0.018012669999999995,Escherichia_phage_AVIO78A_extraction[&Organism="Escherichia phage vB_EcoS_AVIO78A","Genetic Code"="Bacterial",Taxonomy="Viruses; Duplodnaviria; Heunggongvirae; Uroviricota; Caudoviricetes; Nonanavirus"]:0.018389299999999997)[&"bootstrap proportion"=91.0]:0.0017682900000000057,Escherichia_virus_KarinMuster_extraction[&Organism="Escherichia_virus_PS11","Genetic Code"="Bacterial",Taxonomy="Viruses; Duplodnaviria; Heunggongvirae; Uroviricota; Caudoviricetes"]:0.015428560000000008)[&"bootstrap proportion"=100.0]:0.032742649999999984,(Salmonella_phage_Sasha_extraction[&Organism="Salmonella phage vB_SenS_Sasha","Genetic Code"="Bacterial",Taxonomy="Viruses; Duplodnaviria; Heunggongvirae; Uroviricota; Caudoviricetes; Caudovirales; Siphoviridae; Sashavirus; Salmonella virus Sasha"]:0.00439603999999999,Salmonella_phage_Sergei_extraction[&Organism="Salmonella phage vB_SenS_Sergei","Genetic Code"="Bacterial",Taxonomy="Viruses; Duplodnaviria; Heunggongvirae; Uroviricota; Caudoviricetes; Caudovirales; Siphoviridae; Sashavirus; unclassified Sashavirus"]:0.005866189999999993)[&"bootstrap proportion"=100.0]:0.01789049000000001):0.087354215);
	tree bootstrap_1 = [&U] ((((Escherichia_phage_AVIO78A_extraction[&Organism="Escherichia phage vB_EcoS_AVIO78A","Genetic Code"="Bacterial",Taxonomy="Viruses; Duplodnaviria; Heunggongvirae; Uroviricota; Caudoviricetes; Nonanavirus"]:0.01613088,Escherichia_virus_PJ16_extraction[&Organism="Escherichia phage vB_EcoS_PJ16","Genetic Code"="Bacterial",Taxonomy="Viruses; Duplodnaviria; Heunggongvirae; Uroviricota; Caudoviricetes; Nonanavirus"]:0.01572941):0.00168239,Escherichia_virus_KarinMuster_extraction[&Organism="Escherichia_virus_PS11","Genetic Code"="Bacterial",Taxonomy="Viruses; Duplodnaviria; Heunggongvirae; Uroviricota; Caudoviricetes"]:0.01290301):0.02728493,Salmonella_phage_9NA_extraction[&Organism="Salmonella phage 9NA","Genetic Code"="Bacterial",Taxonomy="Viruses; Duplodnaviria; Heunggongvirae; Uroviricota; Caudoviricetes; Caudovirales; Siphoviridae; Nonanavirus"]:0.14125218):0.01205097,Salmonella_phage_Sasha_extraction[&Organism="Salmonella phage vB_SenS_Sasha","Genetic Code"="Bacterial",Taxonomy="Viruses; Duplodnaviria; Heunggongvirae; Uroviricota; Caudoviricetes; Caudovirales; Siphoviridae; Sashavirus; Salmonella virus Sasha"]:0.00334865,Salmonella_phage_Sergei_extraction[&Organism="Salmonella phage vB_SenS_Sergei","Genetic Code"="Bacterial",Taxonomy="Viruses; Duplodnaviria; Heunggongvirae; Uroviricota; Caudoviricetes; Caudovirales; Siphoviridae; Sashavirus; unclassified Sashavirus"]:0.00579204);
	tree bootstrap_2 = [&U] ((((Escherichia_phage_AVIO78A_extraction[&Organism="Escherichia phage vB_EcoS_AVIO78A","Genetic Code"="Bacterial",Taxonomy="Viruses; Duplodnaviria; Heunggongvirae; Uroviricota; Caudoviricetes; Nonanavirus"]:0.01503279,Escherichia_virus_PJ16_extraction[&Organism="Escherichia phage vB_EcoS_PJ16","Genetic Code"="Bacterial",Taxonomy="Viruses; Duplodnaviria; Heunggongvirae; Uroviricota; Caudoviricetes; Nonanavirus"]:0.01527209):0.000499,Escherichia_virus_KarinMuster_extraction[&Organism="Escherichia_virus_PS11","Genetic Code"="Bacterial",Taxonomy="Viruses; Duplodnaviria; Heunggongvirae; Uroviricota; Caudoviricetes"]:0.01162903):0.02808539,Salmonella_phage_9NA_extraction[&Organism="Salmonella phage 9NA","Genetic Code"="Bacterial",Taxonomy="Viruses; Duplodnaviria; Heunggongvirae; Uroviricota; Caudoviricetes; Caudovirales; Siphoviridae; Nonanavirus"]:0.14103389):0.0143644,Salmonella_phage_Sasha_extraction[&Organism="Salmonella phage vB_SenS_Sasha","Genetic Code"="Bacterial",Taxonomy="Viruses; Duplodnaviria; Heunggongvirae; Uroviricota; Caudoviricetes; Caudovirales; Siphoviridae; Sashavirus; Salmonella virus Sasha"]:0.00254796,Salmonella_phage_Sergei_extraction[&Organism="Salmonella phage vB_SenS_Sergei","Genetic Code"="Bacterial",Taxonomy="Viruses; Duplodnaviria; Heunggongvirae; Uroviricota; Caudoviricetes; Caudovirales; Siphoviridae; Sashavirus; unclassified Sashavirus"]:0.00505422);
	tree bootstrap_3 = [&U] ((((Escherichia_virus_PJ16_extraction[&Organism="Escherichia phage vB_EcoS_PJ16","Genetic Code"="Bacterial",Taxonomy="Viruses; Duplodnaviria; Heunggongvirae; Uroviricota; Caudoviricetes; Nonanavirus"]:0.01461895,Escherichia_phage_AVIO78A_extraction[&Organism="Escherichia phage vB_EcoS_AVIO78A","Genetic Code"="Bacterial",Taxonomy="Viruses; Duplodnaviria; Heunggongvirae; Uroviricota; Caudoviricetes; Nonanavirus"]:0.01383597):0.0020283,Escherichia_virus_KarinMuster_extraction[&Organism="Escherichia_virus_PS11","Genetic Code"="Bacterial",Taxonomy="Viruses; Duplodnaviria; Heunggongvirae; Uroviricota; Caudoviricetes"]:0.01142987):0.02805946,Salmonella_phage_9NA_extraction[&Organism="Salmonella phage 9NA","Genetic Code"="Bacterial",Taxonomy="Viruses; Duplodnaviria; Heunggongvirae; Uroviricota; Caudoviricetes; Caudovirales; Siphoviridae; Nonanavirus"]:0.14763599):0.01245862,Salmonella_phage_Sasha_extraction[&Organism="Salmonella phage vB_SenS_Sasha","Genetic Code"="Bacterial",Taxonomy="Viruses; Duplodnaviria; Heunggongvirae; Uroviricota; Caudoviricetes; Caudovirales; Siphoviridae; Sashavirus; Salmonella virus Sasha"]:0.00450301,Salmonella_phage_Sergei_extraction[&Organism="Salmonella phage vB_SenS_Sergei","Genetic Code"="Bacterial",Taxonomy="Viruses; Duplodnaviria; Heunggongvirae; Uroviricota; Caudoviricetes; Caudovirales; Siphoviridae; Sashavirus; unclassified Sashavirus"]:0.00363434);
	tree bootstrap_4 = [&U] (((Escherichia_virus_KarinMuster_extraction[&Organism="Escherichia_virus_PS11","Genetic Code"="Bacterial",Taxonomy="Viruses; Duplodnaviria; Heunggongvirae; Uroviricota; Caudoviricetes"]:0.0132534,(Escherichia_phage_AVIO78A_extraction[&Organism="Escherichia phage vB_EcoS_AVIO78A","Genetic Code"="Bacterial",Taxonomy="Viruses; Duplodnaviria; Heunggongvirae; Uroviricota; Caudoviricetes; Nonanavirus"]:0.01444279,Escherichia_virus_PJ16_extraction[&Organism="Escherichia phage vB_EcoS_PJ16","Genetic Code"="Bacterial",Taxonomy="Viruses; Duplodnaviria; Heunggongvirae; Uroviricota; Caudoviricetes; Nonanavirus"]:0.01414906):0.00158558):0.02760938,Salmonella_phage_9NA_extraction[&Organism="Salmonella phage 9NA","Genetic Code"="Bacterial",Taxonomy="Viruses; Duplodnaviria; Heunggongvirae; Uroviricota; Caudoviricetes; Caudovirales; Siphoviridae; Nonanavirus"]:0.14412208):0.01463516,Salmonella_phage_Sasha_extraction[&Organism="Salmonella phage vB_SenS_Sasha","Genetic Code"="Bacterial",Taxonomy="Viruses; Duplodnaviria; Heunggongvirae; Uroviricota; Caudoviricetes; Caudovirales; Siphoviridae; Sashavirus; Salmonella virus Sasha"]:0.00380722,Salmonella_phage_Sergei_extraction[&Organism="Salmonella phage vB_SenS_Sergei","Genetic Code"="Bacterial",Taxonomy="Viruses; Duplodnaviria; Heunggongvirae; Uroviricota; Caudoviricetes; Caudovirales; Siphoviridae; Sashavirus; unclassified Sashavirus"]:0.00352138);
	tree bootstrap_5 = [&U] (((Escherichia_virus_KarinMuster_extraction[&Organism="Escherichia_virus_PS11","Genetic Code"="Bacterial",Taxonomy="Viruses; Duplodnaviria; Heunggongvirae; Uroviricota; Caudoviricetes"]:0.01191811,(Escherichia_phage_AVIO78A_extraction[&Organism="Escherichia phage vB_EcoS_AVIO78A","Genetic Code"="Bacterial",Taxonomy="Viruses; Duplodnaviria; Heunggongvirae; Uroviricota; Caudoviricetes; Nonanavirus"]:0.01469171,Escherichia_virus_PJ16_extraction[&Organism="Escherichia phage vB_EcoS_PJ16","Genetic Code"="Bacterial",Taxonomy="Viruses; Duplodnaviria; Heunggongvirae; Uroviricota; Caudoviricetes; Nonanavirus"]:0.01447141):0.00134347):0.0280466,Salmonella_phage_9NA_extraction[&Organism="Salmonella phage 9NA","Genetic Code"="Bacterial",Taxonomy="Viruses; Duplodnaviria; Heunggongvirae; Uroviricota; Caudoviricetes; Caudovirales; Siphoviridae; Nonanavirus"]:0.14398956):0.01263468,Salmonella_phage_Sergei_extraction[&Organism="Salmonella phage vB_SenS_Sergei","Genetic Code"="Bacterial",Taxonomy="Viruses; Duplodnaviria; Heunggongvirae; Uroviricota; Caudoviricetes; Caudovirales; Siphoviridae; Sashavirus; unclassified Sashavirus"]:0.0041247,Salmonella_phage_Sasha_extraction[&Organism="Salmonella phage vB_SenS_Sasha","Genetic Code"="Bacterial",Taxonomy="Viruses; Duplodnaviria; Heunggongvirae; Uroviricota; Caudoviricetes; Caudovirales; Siphoviridae; Sashavirus; Salmonella virus Sasha"]:0.00405357);
	tree bootstrap_6 = [&U] ((((Escherichia_virus_PJ16_extraction[&Organism="Escherichia phage vB_EcoS_PJ16","Genetic Code"="Bacterial",Taxonomy="Viruses; Duplodnaviria; Heunggongvirae; Uroviricota; Caudoviricetes; Nonanavirus"]:0.01422837,Escherichia_phage_AVIO78A_extraction[&Organism="Escherichia phage vB_EcoS_AVIO78A","Genetic Code"="Bacterial",Taxonomy="Viruses; Duplodnaviria; Heunggongvirae; Uroviricota; Caudoviricetes; Nonanavirus"]:0.01659453):0.00100086,Escherichia_virus_KarinMuster_extraction[&Organism="Escherichia_virus_PS11","Genetic Code"="Bacterial",Taxonomy="Viruses; Duplodnaviria; Heunggongvirae; Uroviricota; Caudoviricetes"]:0.01379438):0.0263316,Salmonella_phage_9NA_extraction[&Organism="Salmonella phage 9NA","Genetic Code"="Bacterial",Taxonomy="Viruses; Duplodnaviria; Heunggongvirae; Uroviricota; Caudoviricetes; Caudovirales; Siphoviridae; Nonanavirus"]:0.13723441):0.01103165,Salmonella_phage_Sasha_extraction[&Organism="Salmonella phage vB_SenS_Sasha","Genetic Code"="Bacterial",Taxonomy="Viruses; Duplodnaviria; Heunggongvirae; Uroviricota; Caudoviricetes; Caudovirales; Siphoviridae; Sashavirus; Salmonella virus Sasha"]:0.00297312,Salmonella_phage_Sergei_extraction[&Organism="Salmonella phage vB_SenS_Sergei","Genetic Code"="Bacterial",Taxonomy="Viruses; Duplodnaviria; Heunggongvirae; Uroviricota; Caudoviricetes; Caudovirales; Siphoviridae; Sashavirus; unclassified Sashavirus"]:0.00493614);
	tree bootstrap_7 = [&U] ((((Escherichia_virus_PJ16_extraction[&Organism="Escherichia phage vB_EcoS_PJ16","Genetic Code"="Bacterial",Taxonomy="Viruses; Duplodnaviria; Heunggongvirae; Uroviricota; Caudoviricetes; Nonanavirus"]:0.0150148,Escherichia_phage_AVIO78A_extraction[&Organism="Escherichia phage vB_EcoS_AVIO78A","Genetic Code"="Bacterial",Taxonomy="Viruses; Duplodnaviria; Heunggongvirae; Uroviricota; Caudoviricetes; Nonanavirus"]:0.01557629):0.000814,Escherichia_virus_KarinMuster_extraction[&Organism="Escherichia_virus_PS11","Genetic Code"="Bacterial",Taxonomy="Viruses; Duplodnaviria; Heunggongvirae; Uroviricota; Caudoviricetes"]:0.01282994):0.02837687,Salmonella_phage_9NA_extraction[&Organism="Salmonella phage 9NA","Genetic Code"="Bacterial",Taxonomy="Viruses; Duplodnaviria; Heunggongvirae; Uroviricota; Caudoviricetes; Caudovirales; Siphoviridae; Nonanavirus"]:0.14815505):0.01253422,Salmonella_phage_Sergei_extraction[&Organism="Salmonella phage vB_SenS_Sergei","Genetic Code"="Bacterial",Taxonomy="Viruses; Duplodnaviria; Heunggongvirae; Uroviricota; Caudoviricetes; Caudovirales; Siphoviridae; Sashavirus; unclassified Sashavirus"]:0.00397528,Salmonella_phage_Sasha_extraction[&Organism="Salmonella phage vB_SenS_Sasha","Genetic Code"="Bacterial",Taxonomy="Viruses; Duplodnaviria; Heunggongvirae; Uroviricota; Caudoviricetes; Caudovirales; Siphoviridae; Sashavirus; Salmonella virus Sasha"]:0.00435607);
	tree bootstrap_8 = [&U] ((((Escherichia_virus_PJ16_extraction[&Organism="Escherichia phage vB_EcoS_PJ16","Genetic Code"="Bacterial",Taxonomy="Viruses; Duplodnaviria; Heunggongvirae; Uroviricota; Caudoviricetes; Nonanavirus"]:0.01424753,Escherichia_phage_AVIO78A_extraction[&Organism="Escherichia phage vB_EcoS_AVIO78A","Genetic Code"="Bacterial",Taxonomy="Viruses; Duplodnaviria; Heunggongvirae; Uroviricota; Caudoviricetes; Nonanavirus"]:0.01435526):0.00135712,Escherichia_virus_KarinMuster_extraction[&Organism="Escherichia_virus_PS11","Genetic Code"="Bacterial",Taxonomy="Viruses; Duplodnaviria; Heunggongvirae; Uroviricota; Caudoviricetes"]:0.01248344):0.02717793,Salmonella_phage_9NA_extraction[&Organism="Salmonella phage 9NA","Genetic Code"="Bacterial",Taxonomy="Viruses; Duplodnaviria; Heunggongvirae; Uroviricota; Caudoviricetes; Caudovirales; Siphoviridae; Nonanavirus"]:0.14079943):0.01264478,Salmonella_phage_Sergei_extraction[&Organism="Salmonella phage vB_SenS_Sergei","Genetic Code"="Bacterial",Taxonomy="Viruses; Duplodnaviria; Heunggongvirae; Uroviricota; Caudoviricetes; Caudovirales; Siphoviridae; Sashavirus; unclassified Sashavirus"]:0.00525267,Salmonella_phage_Sasha_extraction[&Organism="Salmonella phage vB_SenS_Sasha","Genetic Code"="Bacterial",Taxonomy="Viruses; Duplodnaviria; Heunggongvirae; Uroviricota; Caudoviricetes; Caudovirales; Siphoviridae; Sashavirus; Salmonella virus Sasha"]:0.00311687);
	tree bootstrap_9 = [&U] ((((Escherichia_phage_AVIO78A_extraction[&Organism="Escherichia phage vB_EcoS_AVIO78A","Genetic Code"="Bacterial",Taxonomy="Viruses; Duplodnaviria; Heunggongvirae; Uroviricota; Caudoviricetes; Nonanavirus"]:0.01518476,Escherichia_virus_PJ16_extraction[&Organism="Escherichia phage vB_EcoS_PJ16","Genetic Code"="Bacterial",Taxonomy="Viruses; Duplodnaviria; Heunggongvirae; Uroviricota; Caudoviricetes; Nonanavirus"]:0.01516739):0.000699,Escherichia_virus_KarinMuster_extraction[&Organism="Escherichia_virus_PS11","Genetic Code"="Bacterial",Taxonomy="Viruses; Duplodnaviria; Heunggongvirae; Uroviricota; Caudoviricetes"]:0.01250144):0.0269926,Salmonella_phage_9NA_extraction[&Organism="Salmonella phage 9NA","Genetic Code"="Bacterial",Taxonomy="Viruses; Duplodnaviria; Heunggongvirae; Uroviricota; Caudoviricetes; Caudovirales; Siphoviridae; Nonanavirus"]:0.14083547):0.01286348,Salmonella_phage_Sasha_extraction[&Organism="Salmonella phage vB_SenS_Sasha","Genetic Code"="Bacterial",Taxonomy="Viruses; Duplodnaviria; Heunggongvirae; Uroviricota; Caudoviricetes; Caudovirales; Siphoviridae; Sashavirus; Salmonella virus Sasha"]:0.00281259,Salmonella_phage_Sergei_extraction[&Organism="Salmonella phage vB_SenS_Sergei","Genetic Code"="Bacterial",Taxonomy="Viruses; Duplodnaviria; Heunggongvirae; Uroviricota; Caudoviricetes; Caudovirales; Siphoviridae; Sashavirus; unclassified Sashavirus"]:0.00524444);
	tree bootstrap_10 = [&U] ((((Escherichia_virus_PJ16_extraction[&Organism="Escherichia phage vB_EcoS_PJ16","Genetic Code"="Bacterial",Taxonomy="Viruses; Duplodnaviria; Heunggongvirae; Uroviricota; Caudoviricetes; Nonanavirus"]:0.01512126,Escherichia_phage_AVIO78A_extraction[&Organism="Escherichia phage vB_EcoS_AVIO78A","Genetic Code"="Bacterial",Taxonomy="Viruses; Duplodnaviria; Heunggongvirae; Uroviricota; Caudoviricetes; Nonanavirus"]:0.01547038):0.00128736,Escherichia_virus_KarinMuster_extraction[&Organism="Escherichia_virus_PS11","Genetic Code"="Bacterial",Taxonomy="Viruses; Duplodnaviria; Heunggongvirae; Uroviricota; Caudoviricetes"]:0.01232798):0.02789425,Salmonella_phage_9NA_extraction[&Organism="Salmonella phage 9NA","Genetic Code"="Bacterial",Taxonomy="Viruses; Duplodnaviria; Heunggongvirae; Uroviricota; Caudoviricetes; Caudovirales; Siphoviridae; Nonanavirus"]:0.14104505):0.01255814,Salmonella_phage_Sergei_extraction[&Organism="Salmonella phage vB_SenS_Sergei","Genetic Code"="Bacterial",Taxonomy="Viruses; Duplodnaviria; Heunggongvirae; Uroviricota; Caudoviricetes; Caudovirales; Siphoviridae; Sashavirus; unclassified Sashavirus"]:0.00525236,Salmonella_phage_Sasha_extraction[&Organism="Salmonella phage vB_SenS_Sasha","Genetic Code"="Bacterial",Taxonomy="Viruses; Duplodnaviria; Heunggongvirae; Uroviricota; Caudoviricetes; Caudovirales; Siphoviridae; Sashavirus; Salmonella virus Sasha"]:0.00346281);
	tree bootstrap_11 = [&U] ((((Escherichia_virus_PJ16_extraction[&Organism="Escherichia phage vB_EcoS_PJ16","Genetic Code"="Bacterial",Taxonomy="Viruses; Duplodnaviria; Heunggongvirae; Uroviricota; Caudoviricetes; Nonanavirus"]:0.015764,Escherichia_phage_AVIO78A_extraction[&Organism="Escherichia phage vB_EcoS_AVIO78A","Genetic Code"="Bacterial",Taxonomy="Viruses; Duplodnaviria; Heunggongvirae; Uroviricota; Caudoviricetes; Nonanavirus"]:0.01533457):0.0013035,Escherichia_virus_KarinMuster_extraction[&Organism="Escherichia_virus_PS11","Genetic Code"="Bacterial",Taxonomy="Viruses; Duplodnaviria; Heunggongvirae; Uroviricota; Caudoviricetes"]:0.01309846):0.0280264,Salmonella_phage_9NA_extraction[&Organism="Salmonella phage 9NA","Genetic Code"="Bacterial",Taxonomy="Viruses; Duplodnaviria; Heunggongvirae; Uroviricota; Caudoviricetes; Caudovirales; Siphoviridae; Nonanavirus"]:0.14412121):0.01376026,Salmonella_phage_Sasha_extraction[&Organism="Salmonella phage vB_SenS_Sasha","Genetic Code"="Bacterial",Taxonomy="Viruses; Duplodnaviria; Heunggongvirae; Uroviricota; Caudoviricetes; Caudovirales; Siphoviridae; Sashavirus; Salmonella virus Sasha"]:0.0040839,Salmonella_phage_Sergei_extraction[&Organism="Salmonella phage vB_SenS_Sergei","Genetic Code"="Bacterial",Taxonomy="Viruses; Duplodnaviria; Heunggongvirae; Uroviricota; Caudoviricetes; Caudovirales; Siphoviridae; Sashavirus; unclassified Sashavirus"]:0.00409629);
	tree bootstrap_12 = [&U] ((((Escherichia_virus_PJ16_extraction[&Organism="Escherichia phage vB_EcoS_PJ16","Genetic Code"="Bacterial",Taxonomy="Viruses; Duplodnaviria; Heunggongvirae; Uroviricota; Caudoviricetes; Nonanavirus"]:0.01466612,Escherichia_phage_AVIO78A_extraction[&Organism="Escherichia phage vB_EcoS_AVIO78A","Genetic Code"="Bacterial",Taxonomy="Viruses; Duplodnaviria; Heunggongvirae; Uroviricota; Caudoviricetes; Nonanavirus"]:0.01434981):0.00155783,Escherichia_virus_KarinMuster_extraction[&Organism="Escherichia_virus_PS11","Genetic Code"="Bacterial",Taxonomy="Viruses; Duplodnaviria; Heunggongvirae; Uroviricota; Caudoviricetes"]:0.01271019):0.02505327,Salmonella_phage_9NA_extraction[&Organism="Salmonella phage 9NA","Genetic Code"="Bacterial",Taxonomy="Viruses; Duplodnaviria; Heunggongvirae; Uroviricota; Caudoviricetes; Caudovirales; Siphoviridae; Nonanavirus"]:0.14244012):0.014982,Salmonella_phage_Sergei_extraction[&Organism="Salmonella phage vB_SenS_Sergei","Genetic Code"="Bacterial",Taxonomy="Viruses; Duplodnaviria; Heunggongvirae; Uroviricota; Caudoviricetes; Caudovirales; Siphoviridae; Sashavirus; unclassified Sashavirus"]:0.00387122,Salmonella_phage_Sasha_extraction[&Organism="Salmonella phage vB_SenS_Sasha","Genetic Code"="Bacterial",Taxonomy="Viruses; Duplodnaviria; Heunggongvirae; Uroviricota; Caudoviricetes; Caudovirales; Siphoviridae; Sashavirus; Salmonella virus Sasha"]:0.00395897);
	tree bootstrap_13 = [&U] ((((Escherichia_virus_KarinMuster_extraction[&Organism="Escherichia_virus_PS11","Genetic Code"="Bacterial",Taxonomy="Viruses; Duplodnaviria; Heunggongvirae; Uroviricota; Caudoviricetes"]:0.01243265,Escherichia_phage_AVIO78A_extraction[&Organism="Escherichia phage vB_EcoS_AVIO78A","Genetic Code"="Bacterial",Taxonomy="Viruses; Duplodnaviria; Heunggongvirae; Uroviricota; Caudoviricetes; Nonanavirus"]:0.01532702):0.000420,Escherichia_virus_PJ16_extraction[&Organism="Escherichia phage vB_EcoS_PJ16","Genetic Code"="Bacterial",Taxonomy="Viruses; Duplodnaviria; Heunggongvirae; Uroviricota; Caudoviricetes; Nonanavirus"]:0.01339416):0.02734756,Salmonella_phage_9NA_extraction[&Organism="Salmonella phage 9NA","Genetic Code"="Bacterial",Taxonomy="Viruses; Duplodnaviria; Heunggongvirae; Uroviricota; Caudoviricetes; Caudovirales; Siphoviridae; Nonanavirus"]:0.13907008):0.01269429,Salmonella_phage_Sergei_extraction[&Organism="Salmonella phage vB_SenS_Sergei","Genetic Code"="Bacterial",Taxonomy="Viruses; Duplodnaviria; Heunggongvirae; Uroviricota; Caudoviricetes; Caudovirales; Siphoviridae; Sashavirus; unclassified Sashavirus"]:0.00535339,Salmonella_phage_Sasha_extraction[&Organism="Salmonella phage vB_SenS_Sasha","Genetic Code"="Bacterial",Taxonomy="Viruses; Duplodnaviria; Heunggongvirae; Uroviricota; Caudoviricetes; Caudovirales; Siphoviridae; Sashavirus; Salmonella virus Sasha"]:0.00313151);
	tree bootstrap_14 = [&U] (((Escherichia_virus_KarinMuster_extraction[&Organism="Escherichia_virus_PS11","Genetic Code"="Bacterial",Taxonomy="Viruses; Duplodnaviria; Heunggongvirae; Uroviricota; Caudoviricetes"]:0.01170035,(Escherichia_phage_AVIO78A_extraction[&Organism="Escherichia phage vB_EcoS_AVIO78A","Genetic Code"="Bacterial",Taxonomy="Viruses; Duplodnaviria; Heunggongvirae; Uroviricota; Caudoviricetes; Nonanavirus"]:0.01560404,Escherichia_virus_PJ16_extraction[&Organism="Escherichia phage vB_EcoS_PJ16","Genetic Code"="Bacterial",Taxonomy="Viruses; Duplodnaviria; Heunggongvirae; Uroviricota; Caudoviricetes; Nonanavirus"]:0.01432991):0.00198787):0.02465765,Salmonella_phage_9NA_extraction[&Organism="Salmonella phage 9NA","Genetic Code"="Bacterial",Taxonomy="Viruses; Duplodnaviria; Heunggongvirae; Uroviricota; Caudoviricetes; Caudovirales; Siphoviridae; Nonanavirus"]:0.14330171):0.01443199,Salmonella_phage_Sergei_extraction[&Organism="Salmonella phage vB_SenS_Sergei","Genetic Code"="Bacterial",Taxonomy="Viruses; Duplodnaviria; Heunggongvirae; Uroviricota; Caudoviricetes; Caudovirales; Siphoviridae; Sashavirus; unclassified Sashavirus"]:0.00433566,Salmonella_phage_Sasha_extraction[&Organism="Salmonella phage vB_SenS_Sasha","Genetic Code"="Bacterial",Taxonomy="Viruses; Duplodnaviria; Heunggongvirae; Uroviricota; Caudoviricetes; Caudovirales; Siphoviridae; Sashavirus; Salmonella virus Sasha"]:0.00391254);
	tree bootstrap_15 = [&U] (((Escherichia_virus_KarinMuster_extraction[&Organism="Escherichia_virus_PS11","Genetic Code"="Bacterial",Taxonomy="Viruses; Duplodnaviria; Heunggongvirae; Uroviricota; Caudoviricetes"]:0.01364419,(Escherichia_virus_PJ16_extraction[&Organism="Escherichia phage vB_EcoS_PJ16","Genetic Code"="Bacterial",Taxonomy="Viruses; Duplodnaviria; Heunggongvirae; Uroviricota; Caudoviricetes; Nonanavirus"]:0.01416298,Escherichia_phage_AVIO78A_extraction[&Organism="Escherichia phage vB_EcoS_AVIO78A","Genetic Code"="Bacterial",Taxonomy="Viruses; Duplodnaviria; Heunggongvirae; Uroviricota; Caudoviricetes; Nonanavirus"]:0.01576412):0.00127884):0.02724448,Salmonella_phage_9NA_extraction[&Organism="Salmonella phage 9NA","Genetic Code"="Bacterial",Taxonomy="Viruses; Duplodnaviria; Heunggongvirae; Uroviricota; Caudoviricetes; Caudovirales; Siphoviridae; Nonanavirus"]:0.1438829):0.01259391,Salmonella_phage_Sasha_extraction[&Organism="Salmonella phage vB_SenS_Sasha","Genetic Code"="Bacterial",Taxonomy="Viruses; Duplodnaviria; Heunggongvirae; Uroviricota; Caudoviricetes; Caudovirales; Siphoviridae; Sashavirus; Salmonella virus Sasha"]:0.0038637,Salmonella_phage_Sergei_extraction[&Organism="Salmonella phage vB_SenS_Sergei","Genetic Code"="Bacterial",Taxonomy="Viruses; Duplodnaviria; Heunggongvirae; Uroviricota; Caudoviricetes; Caudovirales; Siphoviridae; Sashavirus; unclassified Sashavirus"]:0.00377227);
	tree bootstrap_16 = [&U] ((((Escherichia_virus_PJ16_extraction[&Organism="Escherichia phage vB_EcoS_PJ16","Genetic Code"="Bacterial",Taxonomy="Viruses; Duplodnaviria; Heunggongvirae; Uroviricota; Caudoviricetes; Nonanavirus"]:0.01411561,Escherichia_phage_AVIO78A_extraction[&Organism="Escherichia phage vB_EcoS_AVIO78A","Genetic Code"="Bacterial",Taxonomy="Viruses; Duplodnaviria; Heunggongvirae; Uroviricota; Caudoviricetes; Nonanavirus"]:0.01423784):0.00148292,Escherichia_virus_KarinMuster_extraction[&Organism="Escherichia_virus_PS11","Genetic Code"="Bacterial",Taxonomy="Viruses; Duplodnaviria; Heunggongvirae; Uroviricota; Caudoviricetes"]:0.01288457):0.02513776,Salmonella_phage_9NA_extraction[&Organism="Salmonella phage 9NA","Genetic Code"="Bacterial",Taxonomy="Viruses; Duplodnaviria; Heunggongvirae; Uroviricota; Caudoviricetes; Caudovirales; Siphoviridae; Nonanavirus"]:0.14398884):0.01340031,Salmonella_phage_Sergei_extraction[&Organism="Salmonella phage vB_SenS_Sergei","Genetic Code"="Bacterial",Taxonomy="Viruses; Duplodnaviria; Heunggongvirae; Uroviricota; Caudoviricetes; Caudovirales; Siphoviridae; Sashavirus; unclassified Sashavirus"]:0.00408163,Salmonella_phage_Sasha_extraction[&Organism="Salmonella phage vB_SenS_Sasha","Genetic Code"="Bacterial",Taxonomy="Viruses; Duplodnaviria; Heunggongvirae; Uroviricota; Caudoviricetes; Caudovirales; Siphoviridae; Sashavirus; Salmonella virus Sasha"]:0.00367285);
	tree bootstrap_17 = [&U] ((((Escherichia_virus_PJ16_extraction[&Organism="Escherichia phage vB_EcoS_PJ16","Genetic Code"="Bacterial",Taxonomy="Viruses; Duplodnaviria; Heunggongvirae; Uroviricota; Caudoviricetes; Nonanavirus"]:0.01318038,Escherichia_phage_AVIO78A_extraction[&Organism="Escherichia phage vB_EcoS_AVIO78A","Genetic Code"="Bacterial",Taxonomy="Viruses; Duplodnaviria; Heunggongvirae; Uroviricota; Caudoviricetes; Nonanavirus"]:0.01584987):0.00172652,Escherichia_virus_KarinMuster_extraction[&Organism="Escherichia_virus_PS11","Genetic Code"="Bacterial",Taxonomy="Viruses; Duplodnaviria; Heunggongvirae; Uroviricota; Caudoviricetes"]:0.01279729):0.02869564,Salmonella_phage_9NA_extraction[&Organism="Salmonella phage 9NA","Genetic Code"="Bacterial",Taxonomy="Viruses; Duplodnaviria; Heunggongvirae; Uroviricota; Caudoviricetes; Caudovirales; Siphoviridae; Nonanavirus"]:0.14146355):0.01167994,Salmonella_phage_Sasha_extraction[&Organism="Salmonella phage vB_SenS_Sasha","Genetic Code"="Bacterial",Taxonomy="Viruses; Duplodnaviria; Heunggongvirae; Uroviricota; Caudoviricetes; Caudovirales; Siphoviridae; Sashavirus; Salmonella virus Sasha"]:0.00324222,Salmonella_phage_Sergei_extraction[&Organism="Salmonella phage vB_SenS_Sergei","Genetic Code"="Bacterial",Taxonomy="Viruses; Duplodnaviria; Heunggongvirae; Uroviricota; Caudoviricetes; Caudovirales; Siphoviridae; Sashavirus; unclassified Sashavirus"]:0.00527947);
	tree bootstrap_18 = [&U] ((((Escherichia_virus_KarinMuster_extraction[&Organism="Escherichia_virus_PS11","Genetic Code"="Bacterial",Taxonomy="Viruses; Duplodnaviria; Heunggongvirae; Uroviricota; Caudoviricetes"]:0.01153888,Escherichia_phage_AVIO78A_extraction[&Organism="Escherichia phage vB_EcoS_AVIO78A","Genetic Code"="Bacterial",Taxonomy="Viruses; Duplodnaviria; Heunggongvirae; Uroviricota; Caudoviricetes; Nonanavirus"]:0.01461292):0.0014686,Escherichia_virus_PJ16_extraction[&Organism="Escherichia phage vB_EcoS_PJ16","Genetic Code"="Bacterial",Taxonomy="Viruses; Duplodnaviria; Heunggongvirae; Uroviricota; Caudoviricetes; Nonanavirus"]:0.01462333):0.02607714,Salmonella_phage_9NA_extraction[&Organism="Salmonella phage 9NA","Genetic Code"="Bacterial",Taxonomy="Viruses; Duplodnaviria; Heunggongvirae; Uroviricota; Caudoviricetes; Caudovirales; Siphoviridae; Nonanavirus"]:0.14010497):0.01396149,Salmonella_phage_Sergei_extraction[&Organism="Salmonella phage vB_SenS_Sergei","Genetic Code"="Bacterial",Taxonomy="Viruses; Duplodnaviria; Heunggongvirae; Uroviricota; Caudoviricetes; Caudovirales; Siphoviridae; Sashavirus; unclassified Sashavirus"]:0.00542479,Salmonella_phage_Sasha_extraction[&Organism="Salmonella phage vB_SenS_Sasha","Genetic Code"="Bacterial",Taxonomy="Viruses; Duplodnaviria; Heunggongvirae; Uroviricota; Caudoviricetes; Caudovirales; Siphoviridae; Sashavirus; Salmonella virus Sasha"]:0.00336199);
	tree bootstrap_19 = [&U] ((((Escherichia_virus_PJ16_extraction[&Organism="Escherichia phage vB_EcoS_PJ16","Genetic Code"="Bacterial",Taxonomy="Viruses; Duplodnaviria; Heunggongvirae; Uroviricota; Caudoviricetes; Nonanavirus"]:0.01412802,Escherichia_phage_AVIO78A_extraction[&Organism="Escherichia phage vB_EcoS_AVIO78A","Genetic Code"="Bacterial",Taxonomy="Viruses; Duplodnaviria; Heunggongvirae; Uroviricota; Caudoviricetes; Nonanavirus"]:0.01463036):0.00143527,Escherichia_virus_KarinMuster_extraction[&Organism="Escherichia_virus_PS11","Genetic Code"="Bacterial",Taxonomy="Viruses; Duplodnaviria; Heunggongvirae; Uroviricota; Caudoviricetes"]:0.01336159):0.02639268,Salmonella_phage_9NA_extraction[&Organism="Salmonella phage 9NA","Genetic Code"="Bacterial",Taxonomy="Viruses; Duplodnaviria; Heunggongvirae; Uroviricota; Caudoviricetes; Caudovirales; Siphoviridae; Nonanavirus"]:0.1422279):0.01502911,Salmonella_phage_Sasha_extraction[&Organism="Salmonella phage vB_SenS_Sasha","Genetic Code"="Bacterial",Taxonomy="Viruses; Duplodnaviria; Heunggongvirae; Uroviricota; Caudoviricetes; Caudovirales; Siphoviridae; Sashavirus; Salmonella virus Sasha"]:0.00386347,Salmonella_phage_Sergei_extraction[&Organism="Salmonella phage vB_SenS_Sergei","Genetic Code"="Bacterial",Taxonomy="Viruses; Duplodnaviria; Heunggongvirae; Uroviricota; Caudoviricetes; Caudovirales; Siphoviridae; Sashavirus; unclassified Sashavirus"]:0.00427551);
	tree bootstrap_20 = [&U] ((((Escherichia_phage_AVIO78A_extraction[&Organism="Escherichia phage vB_EcoS_AVIO78A","Genetic Code"="Bacterial",Taxonomy="Viruses; Duplodnaviria; Heunggongvirae; Uroviricota; Caudoviricetes; Nonanavirus"]:0.01477713,Escherichia_virus_PJ16_extraction[&Organism="Escherichia phage vB_EcoS_PJ16","Genetic Code"="Bacterial",Taxonomy="Viruses; Duplodnaviria; Heunggongvirae; Uroviricota; Caudoviricetes; Nonanavirus"]:0.01601971):0.000768,Escherichia_virus_KarinMuster_extraction[&Organism="Escherichia_virus_PS11","Genetic Code"="Bacterial",Taxonomy="Viruses; Duplodnaviria; Heunggongvirae; Uroviricota; Caudoviricetes"]:0.01148157):0.02832967,Salmonella_phage_9NA_extraction[&Organism="Salmonella phage 9NA","Genetic Code"="Bacterial",Taxonomy="Viruses; Duplodnaviria; Heunggongvirae; Uroviricota; Caudoviricetes; Caudovirales; Siphoviridae; Nonanavirus"]:0.14182424):0.01372359,Salmonella_phage_Sergei_extraction[&Organism="Salmonella phage vB_SenS_Sergei","Genetic Code"="Bacterial",Taxonomy="Viruses; Duplodnaviria; Heunggongvirae; Uroviricota; Caudoviricetes; Caudovirales; Siphoviridae; Sashavirus; unclassified Sashavirus"]:0.00364791,Salmonella_phage_Sasha_extraction[&Organism="Salmonella phage vB_SenS_Sasha","Genetic Code"="Bacterial",Taxonomy="Viruses; Duplodnaviria; Heunggongvirae; Uroviricota; Caudoviricetes; Caudovirales; Siphoviridae; Sashavirus; Salmonella virus Sasha"]:0.00403415);
	tree bootstrap_21 = [&U] (((Escherichia_virus_KarinMuster_extraction[&Organism="Escherichia_virus_PS11","Genetic Code"="Bacterial",Taxonomy="Viruses; Duplodnaviria; Heunggongvirae; Uroviricota; Caudoviricetes"]:0.01333314,(Escherichia_phage_AVIO78A_extraction[&Organism="Escherichia phage vB_EcoS_AVIO78A","Genetic Code"="Bacterial",Taxonomy="Viruses; Duplodnaviria; Heunggongvirae; Uroviricota; Caudoviricetes; Nonanavirus"]:0.01448515,Escherichia_virus_PJ16_extraction[&Organism="Escherichia phage vB_EcoS_PJ16","Genetic Code"="Bacterial",Taxonomy="Viruses; Duplodnaviria; Heunggongvirae; Uroviricota; Caudoviricetes; Nonanavirus"]:0.01363549):0.00178195):0.02746013,Salmonella_phage_9NA_extraction[&Organism="Salmonella phage 9NA","Genetic Code"="Bacterial",Taxonomy="Viruses; Duplodnaviria; Heunggongvirae; Uroviricota; Caudoviricetes; Caudovirales; Siphoviridae; Nonanavirus"]:0.13882707):0.01363069,Salmonella_phage_Sergei_extraction[&Organism="Salmonella phage vB_SenS_Sergei","Genetic Code"="Bacterial",Taxonomy="Viruses; Duplodnaviria; Heunggongvirae; Uroviricota; Caudoviricetes; Caudovirales; Siphoviridae; Sashavirus; unclassified Sashavirus"]:0.0051437,Salmonella_phage_Sasha_extraction[&Organism="Salmonella phage vB_SenS_Sasha","Genetic Code"="Bacterial",Taxonomy="Viruses; Duplodnaviria; Heunggongvirae; Uroviricota; Caudoviricetes; Caudovirales; Siphoviridae; Sashavirus; Salmonella virus Sasha"]:0.00299367);
	tree bootstrap_22 = [&U] ((((Escherichia_virus_PJ16_extraction[&Organism="Escherichia phage vB_EcoS_PJ16","Genetic Code"="Bacterial",Taxonomy="Viruses; Duplodnaviria; Heunggongvirae; Uroviricota; Caudoviricetes; Nonanavirus"]:0.01407337,Escherichia_phage_AVIO78A_extraction[&Organism="Escherichia phage vB_EcoS_AVIO78A","Genetic Code"="Bacterial",Taxonomy="Viruses; Duplodnaviria; Heunggongvirae; Uroviricota; Caudoviricetes; Nonanavirus"]:0.01457061):0.000853,Escherichia_virus_KarinMuster_extraction[&Organism="Escherichia_virus_PS11","Genetic Code"="Bacterial",Taxonomy="Viruses; Duplodnaviria; Heunggongvirae; Uroviricota; Caudoviricetes"]:0.01170756):0.02624092,Salmonella_phage_9NA_extraction[&Organism="Salmonella phage 9NA","Genetic Code"="Bacterial",Taxonomy="Viruses; Duplodnaviria; Heunggongvirae; Uroviricota; Caudoviricetes; Caudovirales; Siphoviridae; Nonanavirus"]:0.14252176):0.01327686,Salmonella_phage_Sergei_extraction[&Organism="Salmonella phage vB_SenS_Sergei","Genetic Code"="Bacterial",Taxonomy="Viruses; Duplodnaviria; Heunggongvirae; Uroviricota; Caudoviricetes; Caudovirales; Siphoviridae; Sashavirus; unclassified Sashavirus"]:0.00431451,Salmonella_phage_Sasha_extraction[&Organism="Salmonella phage vB_SenS_Sasha","Genetic Code"="Bacterial",Taxonomy="Viruses; Duplodnaviria; Heunggongvirae; Uroviricota; Caudoviricetes; Caudovirales; Siphoviridae; Sashavirus; Salmonella virus Sasha"]:0.00428533);
	tree bootstrap_23 = [&U] (((Escherichia_virus_KarinMuster_extraction[&Organism="Escherichia_virus_PS11","Genetic Code"="Bacterial",Taxonomy="Viruses; Duplodnaviria; Heunggongvirae; Uroviricota; Caudoviricetes"]:0.01210839,(Escherichia_phage_AVIO78A_extraction[&Organism="Escherichia phage vB_EcoS_AVIO78A","Genetic Code"="Bacterial",Taxonomy="Viruses; Duplodnaviria; Heunggongvirae; Uroviricota; Caudoviricetes; Nonanavirus"]:0.01355379,Escherichia_virus_PJ16_extraction[&Organism="Escherichia phage vB_EcoS_PJ16","Genetic Code"="Bacterial",Taxonomy="Viruses; Duplodnaviria; Heunggongvirae; Uroviricota; Caudoviricetes; Nonanavirus"]:0.0140624):0.00172786):0.02652295,Salmonella_phage_9NA_extraction[&Organism="Salmonella phage 9NA","Genetic Code"="Bacterial",Taxonomy="Viruses; Duplodnaviria; Heunggongvirae; Uroviricota; Caudoviricetes; Caudovirales; Siphoviridae; Nonanavirus"]:0.13957234):0.01244999,Salmonella_phage_Sergei_extraction[&Organism="Salmonella phage vB_SenS_Sergei","Genetic Code"="Bacterial",Taxonomy="Viruses; Duplodnaviria; Heunggongvirae; Uroviricota; Caudoviricetes; Caudovirales; Siphoviridae; Sashavirus; unclassified Sashavirus"]:0.00474792,Salmonella_phage_Sasha_extraction[&Organism="Salmonella phage vB_SenS_Sasha","Genetic Code"="Bacterial",Taxonomy="Viruses; Duplodnaviria; Heunggongvirae; Uroviricota; Caudoviricetes; Caudovirales; Siphoviridae; Sashavirus; Salmonella virus Sasha"]:0.00277741);
	tree bootstrap_24 = [&U] (((Escherichia_virus_KarinMuster_extraction[&Organism="Escherichia_virus_PS11","Genetic Code"="Bacterial",Taxonomy="Viruses; Duplodnaviria; Heunggongvirae; Uroviricota; Caudoviricetes"]:0.01250808,(Escherichia_phage_AVIO78A_extraction[&Organism="Escherichia phage vB_EcoS_AVIO78A","Genetic Code"="Bacterial",Taxonomy="Viruses; Duplodnaviria; Heunggongvirae; Uroviricota; Caudoviricetes; Nonanavirus"]:0.01393676,Escherichia_virus_PJ16_extraction[&Organism="Escherichia phage vB_EcoS_PJ16","Genetic Code"="Bacterial",Taxonomy="Viruses; Duplodnaviria; Heunggongvirae; Uroviricota; Caudoviricetes; Nonanavirus"]:0.01403962):0.0010517):0.02514804,Salmonella_phage_9NA_extraction[&Organism="Salmonella phage 9NA","Genetic Code"="Bacterial",Taxonomy="Viruses; Duplodnaviria; Heunggongvirae; Uroviricota; Caudoviricetes; Caudovirales; Siphoviridae; Nonanavirus"]:0.13989543):0.01357007,Salmonella_phage_Sergei_extraction[&Organism="Salmonella phage vB_SenS_Sergei","Genetic Code"="Bacterial",Taxonomy="Viruses; Duplodnaviria; Heunggongvirae; Uroviricota; Caudoviricetes; Caudovirales; Siphoviridae; Sashavirus; unclassified Sashavirus"]:0.00407613,Salmonella_phage_Sasha_extraction[&Organism="Salmonella phage vB_SenS_Sasha","Genetic Code"="Bacterial",Taxonomy="Viruses; Duplodnaviria; Heunggongvirae; Uroviricota; Caudoviricetes; Caudovirales; Siphoviridae; Sashavirus; Salmonella virus Sasha"]:0.00248214);
	tree bootstrap_25 = [&U] (((Escherichia_virus_KarinMuster_extraction[&Organism="Escherichia_virus_PS11","Genetic Code"="Bacterial",Taxonomy="Viruses; Duplodnaviria; Heunggongvirae; Uroviricota; Caudoviricetes"]:0.01196757,(Escherichia_phage_AVIO78A_extraction[&Organism="Escherichia phage vB_EcoS_AVIO78A","Genetic Code"="Bacterial",Taxonomy="Viruses; Duplodnaviria; Heunggongvirae; Uroviricota; Caudoviricetes; Nonanavirus"]:0.0152708,Escherichia_virus_PJ16_extraction[&Organism="Escherichia phage vB_EcoS_PJ16","Genetic Code"="Bacterial",Taxonomy="Viruses; Duplodnaviria; Heunggongvirae; Uroviricota; Caudoviricetes; Nonanavirus"]:0.0149292):0.00143024):0.02587849,Salmonella_phage_9NA_extraction[&Organism="Salmonella phage 9NA","Genetic Code"="Bacterial",Taxonomy="Viruses; Duplodnaviria; Heunggongvirae; Uroviricota; Caudoviricetes; Caudovirales; Siphoviridae; Nonanavirus"]:0.14270335):0.0134262,Salmonella_phage_Sergei_extraction[&Organism="Salmonella phage vB_SenS_Sergei","Genetic Code"="Bacterial",Taxonomy="Viruses; Duplodnaviria; Heunggongvirae; Uroviricota; Caudoviricetes; Caudovirales; Siphoviridae; Sashavirus; unclassified Sashavirus"]:0.00386759,Salmonella_phage_Sasha_extraction[&Organism="Salmonella phage vB_SenS_Sasha","Genetic Code"="Bacterial",Taxonomy="Viruses; Duplodnaviria; Heunggongvirae; Uroviricota; Caudoviricetes; Caudovirales; Siphoviridae; Sashavirus; Salmonella virus Sasha"]:0.00430212);
	tree bootstrap_26 = [&U] ((((Escherichia_virus_PJ16_extraction[&Organism="Escherichia phage vB_EcoS_PJ16","Genetic Code"="Bacterial",Taxonomy="Viruses; Duplodnaviria; Heunggongvirae; Uroviricota; Caudoviricetes; Nonanavirus"]:0.01545146,Escherichia_phage_AVIO78A_extraction[&Organism="Escherichia phage vB_EcoS_AVIO78A","Genetic Code"="Bacterial",Taxonomy="Viruses; Duplodnaviria; Heunggongvirae; Uroviricota; Caudoviricetes; Nonanavirus"]:0.01378736):0.00232306,Escherichia_virus_KarinMuster_extraction[&Organism="Escherichia_virus_PS11","Genetic Code"="Bacterial",Taxonomy="Viruses; Duplodnaviria; Heunggongvirae; Uroviricota; Caudoviricetes"]:0.01251221):0.02870905,Salmonella_phage_9NA_extraction[&Organism="Salmonella phage 9NA","Genetic Code"="Bacterial",Taxonomy="Viruses; Duplodnaviria; Heunggongvirae; Uroviricota; Caudoviricetes; Caudovirales; Siphoviridae; Nonanavirus"]:0.14238702):0.01303877,Salmonella_phage_Sasha_extraction[&Organism="Salmonella phage vB_SenS_Sasha","Genetic Code"="Bacterial",Taxonomy="Viruses; Duplodnaviria; Heunggongvirae; Uroviricota; Caudoviricetes; Caudovirales; Siphoviridae; Sashavirus; Salmonella virus Sasha"]:0.0028141,Salmonella_phage_Sergei_extraction[&Organism="Salmonella phage vB_SenS_Sergei","Genetic Code"="Bacterial",Taxonomy="Viruses; Duplodnaviria; Heunggongvirae; Uroviricota; Caudoviricetes; Caudovirales; Siphoviridae; Sashavirus; unclassified Sashavirus"]:0.00482145);
	tree bootstrap_27 = [&U] ((((Escherichia_virus_PJ16_extraction[&Organism="Escherichia phage vB_EcoS_PJ16","Genetic Code"="Bacterial",Taxonomy="Viruses; Duplodnaviria; Heunggongvirae; Uroviricota; Caudoviricetes; Nonanavirus"]:0.01389361,Escherichia_phage_AVIO78A_extraction[&Organism="Escherichia phage vB_EcoS_AVIO78A","Genetic Code"="Bacterial",Taxonomy="Viruses; Duplodnaviria; Heunggongvirae; Uroviricota; Caudoviricetes; Nonanavirus"]:0.0152398):0.00172717,Escherichia_virus_KarinMuster_extraction[&Organism="Escherichia_virus_PS11","Genetic Code"="Bacterial",Taxonomy="Viruses; Duplodnaviria; Heunggongvirae; Uroviricota; Caudoviricetes"]:0.01280427):0.02419311,Salmonella_phage_9NA_extraction[&Organism="Salmonella phage 9NA","Genetic Code"="Bacterial",Taxonomy="Viruses; Duplodnaviria; Heunggongvirae; Uroviricota; Caudoviricetes; Caudovirales; Siphoviridae; Nonanavirus"]:0.14221645):0.01525768,Salmonella_phage_Sergei_extraction[&Organism="Salmonella phage vB_SenS_Sergei","Genetic Code"="Bacterial",Taxonomy="Viruses; Duplodnaviria; Heunggongvirae; Uroviricota; Caudoviricetes; Caudovirales; Siphoviridae; Sashavirus; unclassified Sashavirus"]:0.00418418,Salmonella_phage_Sasha_extraction[&Organism="Salmonella phage vB_SenS_Sasha","Genetic Code"="Bacterial",Taxonomy="Viruses; Duplodnaviria; Heunggongvirae; Uroviricota; Caudoviricetes; Caudovirales; Siphoviridae; Sashavirus; Salmonella virus Sasha"]:0.00368103);
	tree bootstrap_28 = [&U] ((((Escherichia_phage_AVIO78A_extraction[&Organism="Escherichia phage vB_EcoS_AVIO78A","Genetic Code"="Bacterial",Taxonomy="Viruses; Duplodnaviria; Heunggongvirae; Uroviricota; Caudoviricetes; Nonanavirus"]:0.01403352,Escherichia_virus_PJ16_extraction[&Organism="Escherichia phage vB_EcoS_PJ16","Genetic Code"="Bacterial",Taxonomy="Viruses; Duplodnaviria; Heunggongvirae; Uroviricota; Caudoviricetes; Nonanavirus"]:0.01486092):0.00106227,Escherichia_virus_KarinMuster_extraction[&Organism="Escherichia_virus_PS11","Genetic Code"="Bacterial",Taxonomy="Viruses; Duplodnaviria; Heunggongvirae; Uroviricota; Caudoviricetes"]:0.01330595):0.0261502,Salmonella_phage_9NA_extraction[&Organism="Salmonella phage 9NA","Genetic Code"="Bacterial",Taxonomy="Viruses; Duplodnaviria; Heunggongvirae; Uroviricota; Caudoviricetes; Caudovirales; Siphoviridae; Nonanavirus"]:0.14161851):0.01341121,Salmonella_phage_Sasha_extraction[&Organism="Salmonella phage vB_SenS_Sasha","Genetic Code"="Bacterial",Taxonomy="Viruses; Duplodnaviria; Heunggongvirae; Uroviricota; Caudoviricetes; Caudovirales; Siphoviridae; Sashavirus; Salmonella virus Sasha"]:0.00281881,Salmonella_phage_Sergei_extraction[&Organism="Salmonella phage vB_SenS_Sergei","Genetic Code"="Bacterial",Taxonomy="Viruses; Duplodnaviria; Heunggongvirae; Uroviricota; Caudoviricetes; Caudovirales; Siphoviridae; Sashavirus; unclassified Sashavirus"]:0.00501272);
	tree bootstrap_29 = [&U] ((((Escherichia_virus_PJ16_extraction[&Organism="Escherichia phage vB_EcoS_PJ16","Genetic Code"="Bacterial",Taxonomy="Viruses; Duplodnaviria; Heunggongvirae; Uroviricota; Caudoviricetes; Nonanavirus"]:0.01396886,Escherichia_phage_AVIO78A_extraction[&Organism="Escherichia phage vB_EcoS_AVIO78A","Genetic Code"="Bacterial",Taxonomy="Viruses; Duplodnaviria; Heunggongvirae; Uroviricota; Caudoviricetes; Nonanavirus"]:0.01637351):0.00159273,Escherichia_virus_KarinMuster_extraction[&Organism="Escherichia_virus_PS11","Genetic Code"="Bacterial",Taxonomy="Viruses; Duplodnaviria; Heunggongvirae; Uroviricota; Caudoviricetes"]:0.01223788):0.02592118,Salmonella_phage_9NA_extraction[&Organism="Salmonella phage 9NA","Genetic Code"="Bacterial",Taxonomy="Viruses; Duplodnaviria; Heunggongvirae; Uroviricota; Caudoviricetes; Caudovirales; Siphoviridae; Nonanavirus"]:0.14525853):0.01262405,Salmonella_phage_Sasha_extraction[&Organism="Salmonella phage vB_SenS_Sasha","Genetic Code"="Bacterial",Taxonomy="Viruses; Duplodnaviria; Heunggongvirae; Uroviricota; Caudoviricetes; Caudovirales; Siphoviridae; Sashavirus; Salmonella virus Sasha"]:0.00403806,Salmonella_phage_Sergei_extraction[&Organism="Salmonella phage vB_SenS_Sergei","Genetic Code"="Bacterial",Taxonomy="Viruses; Duplodnaviria; Heunggongvirae; Uroviricota; Caudoviricetes; Caudovirales; Siphoviridae; Sashavirus; unclassified Sashavirus"]:0.00483408);
	tree bootstrap_30 = [&U] (((Escherichia_virus_KarinMuster_extraction[&Organism="Escherichia_virus_PS11","Genetic Code"="Bacterial",Taxonomy="Viruses; Duplodnaviria; Heunggongvirae; Uroviricota; Caudoviricetes"]:0.01229997,(Escherichia_phage_AVIO78A_extraction[&Organism="Escherichia phage vB_EcoS_AVIO78A","Genetic Code"="Bacterial",Taxonomy="Viruses; Duplodnaviria; Heunggongvirae; Uroviricota; Caudoviricetes; Nonanavirus"]:0.01401944,Escherichia_virus_PJ16_extraction[&Organism="Escherichia phage vB_EcoS_PJ16","Genetic Code"="Bacterial",Taxonomy="Viruses; Duplodnaviria; Heunggongvirae; Uroviricota; Caudoviricetes; Nonanavirus"]:0.01339041):0.000426):0.0270461,Salmonella_phage_9NA_extraction[&Organism="Salmonella phage 9NA","Genetic Code"="Bacterial",Taxonomy="Viruses; Duplodnaviria; Heunggongvirae; Uroviricota; Caudoviricetes; Caudovirales; Siphoviridae; Nonanavirus"]:0.1407818):0.01268067,Salmonella_phage_Sasha_extraction[&Organism="Salmonella phage vB_SenS_Sasha","Genetic Code"="Bacterial",Taxonomy="Viruses; Duplodnaviria; Heunggongvirae; Uroviricota; Caudoviricetes; Caudovirales; Siphoviridae; Sashavirus; Salmonella virus Sasha"]:0.00318137,Salmonella_phage_Sergei_extraction[&Organism="Salmonella phage vB_SenS_Sergei","Genetic Code"="Bacterial",Taxonomy="Viruses; Duplodnaviria; Heunggongvirae; Uroviricota; Caudoviricetes; Caudovirales; Siphoviridae; Sashavirus; unclassified Sashavirus"]:0.00507259);
	tree bootstrap_31 = [&U] ((((Escherichia_phage_AVIO78A_extraction[&Organism="Escherichia phage vB_EcoS_AVIO78A","Genetic Code"="Bacterial",Taxonomy="Viruses; Duplodnaviria; Heunggongvirae; Uroviricota; Caudoviricetes; Nonanavirus"]:0.01473235,Escherichia_virus_PJ16_extraction[&Organism="Escherichia phage vB_EcoS_PJ16","Genetic Code"="Bacterial",Taxonomy="Viruses; Duplodnaviria; Heunggongvirae; Uroviricota; Caudoviricetes; Nonanavirus"]:0.01472692):0.00128383,Escherichia_virus_KarinMuster_extraction[&Organism="Escherichia_virus_PS11","Genetic Code"="Bacterial",Taxonomy="Viruses; Duplodnaviria; Heunggongvirae; Uroviricota; Caudoviricetes"]:0.01340755):0.02638668,Salmonella_phage_9NA_extraction[&Organism="Salmonella phage 9NA","Genetic Code"="Bacterial",Taxonomy="Viruses; Duplodnaviria; Heunggongvirae; Uroviricota; Caudoviricetes; Caudovirales; Siphoviridae; Nonanavirus"]:0.14720201):0.01374492,Salmonella_phage_Sergei_extraction[&Organism="Salmonella phage vB_SenS_Sergei","Genetic Code"="Bacterial",Taxonomy="Viruses; Duplodnaviria; Heunggongvirae; Uroviricota; Caudoviricetes; Caudovirales; Siphoviridae; Sashavirus; unclassified Sashavirus"]:0.00403268,Salmonella_phage_Sasha_extraction[&Organism="Salmonella phage vB_SenS_Sasha","Genetic Code"="Bacterial",Taxonomy="Viruses; Duplodnaviria; Heunggongvirae; Uroviricota; Caudoviricetes; Caudovirales; Siphoviridae; Sashavirus; Salmonella virus Sasha"]:0.00403043);
	tree bootstrap_32 = [&U] (((Escherichia_virus_KarinMuster_extraction[&Organism="Escherichia_virus_PS11","Genetic Code"="Bacterial",Taxonomy="Viruses; Duplodnaviria; Heunggongvirae; Uroviricota; Caudoviricetes"]:0.01154405,(Escherichia_phage_AVIO78A_extraction[&Organism="Escherichia phage vB_EcoS_AVIO78A","Genetic Code"="Bacterial",Taxonomy="Viruses; Duplodnaviria; Heunggongvirae; Uroviricota; Caudoviricetes; Nonanavirus"]:0.01515207,Escherichia_virus_PJ16_extraction[&Organism="Escherichia phage vB_EcoS_PJ16","Genetic Code"="Bacterial",Taxonomy="Viruses; Duplodnaviria; Heunggongvirae; Uroviricota; Caudoviricetes; Nonanavirus"]:0.01427986):0.00204595):0.02689386,Salmonella_phage_9NA_extraction[&Organism="Salmonella phage 9NA","Genetic Code"="Bacterial",Taxonomy="Viruses; Duplodnaviria; Heunggongvirae; Uroviricota; Caudoviricetes; Caudovirales; Siphoviridae; Nonanavirus"]:0.14554326):0.01291864,Salmonella_phage_Sergei_extraction[&Organism="Salmonella phage vB_SenS_Sergei","Genetic Code"="Bacterial",Taxonomy="Viruses; Duplodnaviria; Heunggongvirae; Uroviricota; Caudoviricetes; Caudovirales; Siphoviridae; Sashavirus; unclassified Sashavirus"]:0.00467974,Salmonella_phage_Sasha_extraction[&Organism="Salmonella phage vB_SenS_Sasha","Genetic Code"="Bacterial",Taxonomy="Viruses; Duplodnaviria; Heunggongvirae; Uroviricota; Caudoviricetes; Caudovirales; Siphoviridae; Sashavirus; Salmonella virus Sasha"]:0.00472593);
	tree bootstrap_33 = [&U] ((((Escherichia_phage_AVIO78A_extraction[&Organism="Escherichia phage vB_EcoS_AVIO78A","Genetic Code"="Bacterial",Taxonomy="Viruses; Duplodnaviria; Heunggongvirae; Uroviricota; Caudoviricetes; Nonanavirus"]:0.01496416,Escherichia_virus_PJ16_extraction[&Organism="Escherichia phage vB_EcoS_PJ16","Genetic Code"="Bacterial",Taxonomy="Viruses; Duplodnaviria; Heunggongvirae; Uroviricota; Caudoviricetes; Nonanavirus"]:0.01467986):0.00200674,Escherichia_virus_KarinMuster_extraction[&Organism="Escherichia_virus_PS11","Genetic Code"="Bacterial",Taxonomy="Viruses; Duplodnaviria; Heunggongvirae; Uroviricota; Caudoviricetes"]:0.01238136):0.02946295,Salmonella_phage_9NA_extraction[&Organism="Salmonella phage 9NA","Genetic Code"="Bacterial",Taxonomy="Viruses; Duplodnaviria; Heunggongvirae; Uroviricota; Caudoviricetes; Caudovirales; Siphoviridae; Nonanavirus"]:0.14595931):0.0134047,Salmonella_phage_Sergei_extraction[&Organism="Salmonella phage vB_SenS_Sergei","Genetic Code"="Bacterial",Taxonomy="Viruses; Duplodnaviria; Heunggongvirae; Uroviricota; Caudoviricetes; Caudovirales; Siphoviridae; Sashavirus; unclassified Sashavirus"]:0.00443654,Salmonella_phage_Sasha_extraction[&Organism="Salmonella phage vB_SenS_Sasha","Genetic Code"="Bacterial",Taxonomy="Viruses; Duplodnaviria; Heunggongvirae; Uroviricota; Caudoviricetes; Caudovirales; Siphoviridae; Sashavirus; Salmonella virus Sasha"]:0.00431673);
	tree bootstrap_34 = [&U] ((((Escherichia_virus_KarinMuster_extraction[&Organism="Escherichia_virus_PS11","Genetic Code"="Bacterial",Taxonomy="Viruses; Duplodnaviria; Heunggongvirae; Uroviricota; Caudoviricetes"]:0.01247781,Escherichia_phage_AVIO78A_extraction[&Organism="Escherichia phage vB_EcoS_AVIO78A","Genetic Code"="Bacterial",Taxonomy="Viruses; Duplodnaviria; Heunggongvirae; Uroviricota; Caudoviricetes; Nonanavirus"]:0.0150194):0.000639,Escherichia_virus_PJ16_extraction[&Organism="Escherichia phage vB_EcoS_PJ16","Genetic Code"="Bacterial",Taxonomy="Viruses; Duplodnaviria; Heunggongvirae; Uroviricota; Caudoviricetes; Nonanavirus"]:0.01470369):0.02898639,Salmonella_phage_9NA_extraction[&Organism="Salmonella phage 9NA","Genetic Code"="Bacterial",Taxonomy="Viruses; Duplodnaviria; Heunggongvirae; Uroviricota; Caudoviricetes; Caudovirales; Siphoviridae; Nonanavirus"]:0.140545):0.0130421,Salmonella_phage_Sergei_extraction[&Organism="Salmonella phage vB_SenS_Sergei","Genetic Code"="Bacterial",Taxonomy="Viruses; Duplodnaviria; Heunggongvirae; Uroviricota; Caudoviricetes; Caudovirales; Siphoviridae; Sashavirus; unclassified Sashavirus"]:0.00552378,Salmonella_phage_Sasha_extraction[&Organism="Salmonella phage vB_SenS_Sasha","Genetic Code"="Bacterial",Taxonomy="Viruses; Duplodnaviria; Heunggongvirae; Uroviricota; Caudoviricetes; Caudovirales; Siphoviridae; Sashavirus; Salmonella virus Sasha"]:0.00299708);
	tree bootstrap_35 = [&U] ((((Escherichia_virus_PJ16_extraction[&Organism="Escherichia phage vB_EcoS_PJ16","Genetic Code"="Bacterial",Taxonomy="Viruses; Duplodnaviria; Heunggongvirae; Uroviricota; Caudoviricetes; Nonanavirus"]:0.01313813,Escherichia_phage_AVIO78A_extraction[&Organism="Escherichia phage vB_EcoS_AVIO78A","Genetic Code"="Bacterial",Taxonomy="Viruses; Duplodnaviria; Heunggongvirae; Uroviricota; Caudoviricetes; Nonanavirus"]:0.01410426):0.00197085,Escherichia_virus_KarinMuster_extraction[&Organism="Escherichia_virus_PS11","Genetic Code"="Bacterial",Taxonomy="Viruses; Duplodnaviria; Heunggongvirae; Uroviricota; Caudoviricetes"]:0.01080736):0.02747879,Salmonella_phage_9NA_extraction[&Organism="Salmonella phage 9NA","Genetic Code"="Bacterial",Taxonomy="Viruses; Duplodnaviria; Heunggongvirae; Uroviricota; Caudoviricetes; Caudovirales; Siphoviridae; Nonanavirus"]:0.14131025):0.01158619,Salmonella_phage_Sasha_extraction[&Organism="Salmonella phage vB_SenS_Sasha","Genetic Code"="Bacterial",Taxonomy="Viruses; Duplodnaviria; Heunggongvirae; Uroviricota; Caudoviricetes; Caudovirales; Siphoviridae; Sashavirus; Salmonella virus Sasha"]:0.0033221,Salmonella_phage_Sergei_extraction[&Organism="Salmonella phage vB_SenS_Sergei","Genetic Code"="Bacterial",Taxonomy="Viruses; Duplodnaviria; Heunggongvirae; Uroviricota; Caudoviricetes; Caudovirales; Siphoviridae; Sashavirus; unclassified Sashavirus"]:0.00523745);
	tree bootstrap_36 = [&U] ((((Escherichia_virus_PJ16_extraction[&Organism="Escherichia phage vB_EcoS_PJ16","Genetic Code"="Bacterial",Taxonomy="Viruses; Duplodnaviria; Heunggongvirae; Uroviricota; Caudoviricetes; Nonanavirus"]:0.01397695,Escherichia_phage_AVIO78A_extraction[&Organism="Escherichia phage vB_EcoS_AVIO78A","Genetic Code"="Bacterial",Taxonomy="Viruses; Duplodnaviria; Heunggongvirae; Uroviricota; Caudoviricetes; Nonanavirus"]:0.01441178):0.000981,Escherichia_virus_KarinMuster_extraction[&Organism="Escherichia_virus_PS11","Genetic Code"="Bacterial",Taxonomy="Viruses; Duplodnaviria; Heunggongvirae; Uroviricota; Caudoviricetes"]:0.01219188):0.02695942,Salmonella_phage_9NA_extraction[&Organism="Salmonella phage 9NA","Genetic Code"="Bacterial",Taxonomy="Viruses; Duplodnaviria; Heunggongvirae; Uroviricota; Caudoviricetes; Caudovirales; Siphoviridae; Nonanavirus"]:0.1436877):0.01413836,Salmonella_phage_Sergei_extraction[&Organism="Salmonella phage vB_SenS_Sergei","Genetic Code"="Bacterial",Taxonomy="Viruses; Duplodnaviria; Heunggongvirae; Uroviricota; Caudoviricetes; Caudovirales; Siphoviridae; Sashavirus; unclassified Sashavirus"]:0.00396422,Salmonella_phage_Sasha_extraction[&Organism="Salmonella phage vB_SenS_Sasha","Genetic Code"="Bacterial",Taxonomy="Viruses; Duplodnaviria; Heunggongvirae; Uroviricota; Caudoviricetes; Caudovirales; Siphoviridae; Sashavirus; Salmonella virus Sasha"]:0.00409319);
	tree bootstrap_37 = [&U] (((Escherichia_virus_KarinMuster_extraction[&Organism="Escherichia_virus_PS11","Genetic Code"="Bacterial",Taxonomy="Viruses; Duplodnaviria; Heunggongvirae; Uroviricota; Caudoviricetes"]:0.01302427,(Escherichia_phage_AVIO78A_extraction[&Organism="Escherichia phage vB_EcoS_AVIO78A","Genetic Code"="Bacterial",Taxonomy="Viruses; Duplodnaviria; Heunggongvirae; Uroviricota; Caudoviricetes; Nonanavirus"]:0.01404574,Escherichia_virus_PJ16_extraction[&Organism="Escherichia phage vB_EcoS_PJ16","Genetic Code"="Bacterial",Taxonomy="Viruses; Duplodnaviria; Heunggongvirae; Uroviricota; Caudoviricetes; Nonanavirus"]:0.01430957):0.00148191):0.02483632,Salmonella_phage_9NA_extraction[&Organism="Salmonella phage 9NA","Genetic Code"="Bacterial",Taxonomy="Viruses; Duplodnaviria; Heunggongvirae; Uroviricota; Caudoviricetes; Caudovirales; Siphoviridae; Nonanavirus"]:0.14183979):0.01195038,Salmonella_phage_Sergei_extraction[&Organism="Salmonella phage vB_SenS_Sergei","Genetic Code"="Bacterial",Taxonomy="Viruses; Duplodnaviria; Heunggongvirae; Uroviricota; Caudoviricetes; Caudovirales; Siphoviridae; Sashavirus; unclassified Sashavirus"]:0.00479983,Salmonella_phage_Sasha_extraction[&Organism="Salmonella phage vB_SenS_Sasha","Genetic Code"="Bacterial",Taxonomy="Viruses; Duplodnaviria; Heunggongvirae; Uroviricota; Caudoviricetes; Caudovirales; Siphoviridae; Sashavirus; Salmonella virus Sasha"]:0.00299175);
	tree bootstrap_38 = [&U] ((((Escherichia_phage_AVIO78A_extraction[&Organism="Escherichia phage vB_EcoS_AVIO78A","Genetic Code"="Bacterial",Taxonomy="Viruses; Duplodnaviria; Heunggongvirae; Uroviricota; Caudoviricetes; Nonanavirus"]:0.01490057,Escherichia_virus_PJ16_extraction[&Organism="Escherichia phage vB_EcoS_PJ16","Genetic Code"="Bacterial",Taxonomy="Viruses; Duplodnaviria; Heunggongvirae; Uroviricota; Caudoviricetes; Nonanavirus"]:0.01528144):0.0014484,Escherichia_virus_KarinMuster_extraction[&Organism="Escherichia_virus_PS11","Genetic Code"="Bacterial",Taxonomy="Viruses; Duplodnaviria; Heunggongvirae; Uroviricota; Caudoviricetes"]:0.01213716):0.02926821,Salmonella_phage_9NA_extraction[&Organism="Salmonella phage 9NA","Genetic Code"="Bacterial",Taxonomy="Viruses; Duplodnaviria; Heunggongvirae; Uroviricota; Caudoviricetes; Caudovirales; Siphoviridae; Nonanavirus"]:0.14317224):0.0139155,Salmonella_phage_Sergei_extraction[&Organism="Salmonella phage vB_SenS_Sergei","Genetic Code"="Bacterial",Taxonomy="Viruses; Duplodnaviria; Heunggongvirae; Uroviricota; Caudoviricetes; Caudovirales; Siphoviridae; Sashavirus; unclassified Sashavirus"]:0.00441963,Salmonella_phage_Sasha_extraction[&Organism="Salmonella phage vB_SenS_Sasha","Genetic Code"="Bacterial",Taxonomy="Viruses; Duplodnaviria; Heunggongvirae; Uroviricota; Caudoviricetes; Caudovirales; Siphoviridae; Sashavirus; Salmonella virus Sasha"]:0.00402112);
	tree bootstrap_39 = [&U] ((((Escherichia_phage_AVIO78A_extraction[&Organism="Escherichia phage vB_EcoS_AVIO78A","Genetic Code"="Bacterial",Taxonomy="Viruses; Duplodnaviria; Heunggongvirae; Uroviricota; Caudoviricetes; Nonanavirus"]:0.01404674,Escherichia_virus_KarinMuster_extraction[&Organism="Escherichia_virus_PS11","Genetic Code"="Bacterial",Taxonomy="Viruses; Duplodnaviria; Heunggongvirae; Uroviricota; Caudoviricetes"]:0.01248175):0.000814,Escherichia_virus_PJ16_extraction[&Organism="Escherichia phage vB_EcoS_PJ16","Genetic Code"="Bacterial",Taxonomy="Viruses; Duplodnaviria; Heunggongvirae; Uroviricota; Caudoviricetes; Nonanavirus"]:0.01594577):0.02817975,Salmonella_phage_9NA_extraction[&Organism="Salmonella phage 9NA","Genetic Code"="Bacterial",Taxonomy="Viruses; Duplodnaviria; Heunggongvirae; Uroviricota; Caudoviricetes; Caudovirales; Siphoviridae; Nonanavirus"]:0.14230082):0.01226495,Salmonella_phage_Sasha_extraction[&Organism="Salmonella phage vB_SenS_Sasha","Genetic Code"="Bacterial",Taxonomy="Viruses; Duplodnaviria; Heunggongvirae; Uroviricota; Caudoviricetes; Caudovirales; Siphoviridae; Sashavirus; Salmonella virus Sasha"]:0.00261431,Salmonella_phage_Sergei_extraction[&Organism="Salmonella phage vB_SenS_Sergei","Genetic Code"="Bacterial",Taxonomy="Viruses; Duplodnaviria; Heunggongvirae; Uroviricota; Caudoviricetes; Caudovirales; Siphoviridae; Sashavirus; unclassified Sashavirus"]:0.00479061);
[truncated: 87,087 more chars]
