# Supplementary material for: Completing the BASEL phage collection to unlock hidden diversity for systematic exploration of phage–host interactions
Source: PLoS Biol. 2025 Apr 7;23(4):e3003063. doi: 10.1371/journal.pbio.3003063 (PMC11990801; doi:10.1371/journal.pbio.3003063)
Supplement: S3 Data — (ZIP) [file pbio.3003063.s010.zip › fig6F_treefile.nex]

#NEXUS
begin taxa;
	dimensions ntax=17;
	taxlabels
	Escherichia_virus_TheodorHerzl[&Organism="Escherichia virus TheodorHerzl",Description="Bas14",Modified=Sun Oct 29 18:15:11 CET 2023,"Genetic Code"="Bacterial","Path (Imported From)"="VD1",Taxonomy="Viruses; Duplodnaviria; Heunggongvirae; Uroviricota; Caudoviricetes; Caudovirales; Siphoviridae; Dhillonvirus; unclassified Dhillonvirus","% GC"=54.4%,gff-version="3								","# Nucleotide Sequences With Quality"=0,Topology="linear","Filename (Imported From)"="Escherichia virus BrunoManser.gff, Escherichia virus DanielBernoulli.gff, Escherichia virus FritzSarasin.gff, Escherichia virus GeorgBuechner.gff, Escherichia virus GottfriedDienst.gff, Escherichia virus GreteKellenberger.gff, Escherichia virus IsaakIselin.gff, Escherichia virus JakobBernoulli.gff, Escherichia virus JohannLBurckhardt.gff, Escherichia virus KarlBarth.gff ...",source-version="geneious 2021.0.1								",Created=Sat Jan 23 03:49:53 CET 2021,URN="urn:local:.:amp-heb9epi","Molecule Type"="DNA"]
	Escherichia_virus_GeorgBuechner[&Organism="Escherichia virus GeorgBuechner",Description="Bas16",Modified=Sun Oct 29 18:15:11 CET 2023,"Genetic Code"="Bacterial","Path (Imported From)"="Zur3",Taxonomy="Viruses; Duplodnaviria; Heunggongvirae; Uroviricota; Caudoviricetes; Caudovirales; Siphoviridae; Dhillonvirus; unclassified Dhillonvirus","% GC"=54.6%,gff-version="3								","# Nucleotide Sequences With Quality"=0,Topology="linear","Filename (Imported From)"="Escherichia virus BrunoManser.gff, Escherichia virus DanielBernoulli.gff, Escherichia virus FritzSarasin.gff, Escherichia virus GeorgBuechner.gff, Escherichia virus GottfriedDienst.gff, Escherichia virus GreteKellenberger.gff, Escherichia virus IsaakIselin.gff, Escherichia virus JakobBernoulli.gff, Escherichia virus JohannLBurckhardt.gff, Escherichia virus KarlBarth.gff ...",source-version="geneious 2021.0.1								",Created=Sat Jan 23 03:49:52 CET 2021,URN="urn:local:.:amn-heb9epi","Molecule Type"="DNA"]
	Escherichia_virus_bob[&country="Denmark",db_xref="taxon:2696386",collection_date="2017",Organism="Escherichia phage bob",Description="Escherichia phage bob, complete genome",Modified=Wed May 24 12:09:01 CEST 2023,"Genetic Code"="Bacterial","Path (Imported From)"="C:\data\DNA sequences",Taxonomy="Viruses; Caudovirales; Siphoviridae; Dhillonvirus; unclassified Dhillonvirus",Accession="MN850628.1","% GC"=54.5%,"# Nucleotide Sequences With Quality"=0,Topology="linear","Filename (Imported From)"="dhillonvirus.gb",Created=Sun Feb 16 00:00:00 CET 2020,URN="urn:local:.:amm-heb9epi",host="Escherichia coli K-12 MG1655","Molecule Type"="DNA",isolation_source="wastewater"]
	Escherichia_virus_Pride[&db_xref="taxon:1883205",Organism="Escherichia phage Pride",Description="Escherichia phage Pride, complete genome",Modified=Wed May 24 12:09:35 CEST 2023,"Genetic Code"="Bacterial","Path (Imported From)"="C:\data\DNA sequences",Taxonomy="Viruses; Caudovirales; Siphoviridae; Dhillonvirus; unclassified Dhillonvirus",Accession="KX534341.1","% GC"=54.5%,"# Nucleotide Sequences With Quality"=0,Topology="linear","Filename (Imported From)"="dhillonvirus.gb",Created=Mon Aug 08 00:00:00 CEST 2016,URN="urn:local:.:amk-heb9epi",lab_host="Escherichia coli","Molecule Type"="DNA",isolation_source="human bladder microbiota"]
	Escherichia_virus_jat[&country="Denmark",db_xref="taxon:2696411",collection_date="2017",Organism="Escherichia phage jat",Description="Escherichia phage jat, complete genome",Modified=Wed May 24 12:08:46 CEST 2023,"Genetic Code"="Bacterial","Path (Imported From)"="C:\data\DNA sequences",Taxonomy="Viruses; Caudovirales; Siphoviridae; Dhillonvirus; unclassified Dhillonvirus",Accession="MN850650.1","% GC"=54.5%,"# Nucleotide Sequences With Quality"=0,Topology="linear","Filename (Imported From)"="dhillonvirus.gb",Created=Mon Feb 03 00:00:00 CET 2020,URN="urn:local:.:amj-heb9epi",host="Escherichia coli K-12 MG1655","Molecule Type"="DNA",isolation_source="wastewater"]
	Escherichia_virus_PTXU06[&country="Germany",db_xref="taxon:2508185",collection_date="Jan-2014",Organism="Escherichia phage vB_EcoS_PTXU06",Description="Escherichia phage vB_EcoS_PTXU06, complete genome",Modified=Wed May 24 12:10:25 CEST 2023,"Genetic Code"="Bacterial","Path (Imported From)"="C:\data\DNA sequences",Taxonomy="Viruses; Caudovirales; Siphoviridae; Dhillonvirus; unclassified Dhillonvirus",Accession="MK373789.1","% GC"=54.4%,"# Nucleotide Sequences With Quality"=0,Topology="linear","Filename (Imported From)"="dhillonvirus.gb",Created=Tue Apr 02 00:00:00 CEST 2019,URN="urn:local:.:ami-heb9epi",lab_host="Escherichia coli","Molecule Type"="DNA",isolation_source="sewage"]
	Escherichia_virus_Oekolampad[&Organism="Escherichia virus Oekolampad",Description="Bas18",Modified=Sun Oct 29 18:15:11 CET 2023,"Genetic Code"="Bacterial","Path (Imported From)"="EM05",Taxonomy="Viruses; Duplodnaviria; Heunggongvirae; Uroviricota; Caudoviricetes; Caudovirales; Siphoviridae; Dhillonvirus; unclassified Dhillonvirus","% GC"=54.5%,gff-version="3								","# Nucleotide Sequences With Quality"=0,Topology="linear","Filename (Imported From)"="Escherichia virus BrunoManser.gff, Escherichia virus DanielBernoulli.gff, Escherichia virus FritzSarasin.gff, Escherichia virus GeorgBuechner.gff, Escherichia virus GottfriedDienst.gff, Escherichia virus GreteKellenberger.gff, Escherichia virus IsaakIselin.gff, Escherichia virus JakobBernoulli.gff, Escherichia virus JohannLBurckhardt.gff, Escherichia virus KarlBarth.gff ...",source-version="geneious 2021.0.1								",Created=Sat Jan 23 03:49:53 CET 2021,URN="urn:local:.:amh-heb9epi","Molecule Type"="DNA"]
	Escherichia_virus_slur06[&db_xref="taxon:1720499",Organism="Escherichia phage slur06",Description="Escherichia phage slur06, complete genome",Modified=Wed May 24 12:09:29 CEST 2023,"Genetic Code"="Bacterial","Path (Imported From)"="C:\data\DNA sequences",Taxonomy="Viruses; Caudovirales; Siphoviridae; Dhillonvirus; unclassified Dhillonvirus",Accession="LN881731.1","% GC"=54.5%,"# Nucleotide Sequences With Quality"=0,Topology="linear","Filename (Imported From)"="dhillonvirus.gb",Created=Fri Mar 25 00:00:00 CET 2016,URN="urn:local:.:amg-heb9epi",host="Escherichia coli","Molecule Type"="DNA"]
	Escherichia_virus_JohannBuxtorf[&Organism="Escherichia_virus_EB3A",Description="Bas84",Modified=Sun Jun 18 10:15:11 CEST 2023,"Genetic Code"="Bacterial",Taxonomy="Viruses; Duplodnaviria; Heunggongvirae; Uroviricota; Caudoviricetes; Dhillonvirus",Accession="Escherichia_virus_EB3A","% GC"=54.5%,"# Nucleotide Sequences With Quality"=0,Topology="linear","Alignment method"="MAFFT Alignment",Created=Thu Jun 01 00:00:00 CEST 2023,"Free end gaps"=true,"Molecule Type"="DNA"]
	Escherichia_virus_PaulFeyerabend[&Organism="Escherichia virus PaulFeyerabend",Description="Bas15",Modified=Sun Oct 29 18:15:11 CET 2023,"Genetic Code"="Bacterial","Path (Imported From)"="Zur1",Taxonomy="Viruses; Duplodnaviria; Heunggongvirae; Uroviricota; Caudoviricetes; Caudovirales; Siphoviridae; Dhillonvirus; unclassified Dhillonvirus","% GC"=54.4%,gff-version="3								","# Nucleotide Sequences With Quality"=0,Topology="linear","Filename (Imported From)"="Escherichia virus BrunoManser.gff, Escherichia virus DanielBernoulli.gff, Escherichia virus FritzSarasin.gff, Escherichia virus GeorgBuechner.gff, Escherichia virus GottfriedDienst.gff, Escherichia virus GreteKellenberger.gff, Escherichia virus IsaakIselin.gff, Escherichia virus JakobBernoulli.gff, Escherichia virus JohannLBurckhardt.gff, Escherichia virus KarlBarth.gff ...",source-version="geneious 2021.0.1								",Created=Sat Jan 23 03:49:53 CET 2021,URN="urn:local:.:ame-heb9epi","Molecule Type"="DNA"]
	Escherichia_virus_KarlBarth[&Organism="Escherichia virus KarlBarth",Description="Bas17",Modified=Sun Oct 29 18:15:11 CET 2023,"Genetic Code"="Bacterial","Path (Imported From)"="MB13",Taxonomy="Viruses; Duplodnaviria; Heunggongvirae; Uroviricota; Caudoviricetes; Caudovirales; Siphoviridae; Dhillonvirus; unclassified Dhillonvirus","% GC"=54.6%,gff-version="3								","# Nucleotide Sequences With Quality"=0,Topology="linear","Filename (Imported From)"="Escherichia virus BrunoManser.gff, Escherichia virus DanielBernoulli.gff, Escherichia virus FritzSarasin.gff, Escherichia virus GeorgBuechner.gff, Escherichia virus GottfriedDienst.gff, Escherichia virus GreteKellenberger.gff, Escherichia virus IsaakIselin.gff, Escherichia virus JakobBernoulli.gff, Escherichia virus JohannLBurckhardt.gff, Escherichia virus KarlBarth.gff ...",source-version="geneious 2021.0.1								",Created=Sat Jan 23 03:49:53 CET 2021,URN="urn:local:.:amd-heb9epi","Molecule Type"="DNA"]
	Escherichia_virus_Haito[&Organism="Escherichia_virus_BB8",Description="Bas83",Modified=Sun Jun 18 10:15:08 CEST 2023,"Genetic Code"="Bacterial",Taxonomy="Viruses; Duplodnaviria; Heunggongvirae; Uroviricota; Caudoviricetes; Dhillonvirus",Accession="Escherichia_virus_BB8","% GC"=54.4%,"# Nucleotide Sequences With Quality"=0,Topology="linear","Alignment method"="MAFFT Alignment",Created=Thu Jun 01 00:00:00 CEST 2023,"Free end gaps"=true,"Molecule Type"="DNA"]
	Escherichia_virus_RuthEpting[&Organism="Escherichia_virus_GE14",Description="Bas85",Modified=Sun Jun 18 10:15:15 CEST 2023,"Genetic Code"="Bacterial",Taxonomy="Viruses; Duplodnaviria; Heunggongvirae; Uroviricota; Caudoviricetes; Dhillonvirus",Accession="Escherichia_virus_GE14","% GC"=54.4%,"# Nucleotide Sequences With Quality"=0,Topology="linear","Alignment method"="MAFFT Alignment",Created=Thu Jun 01 00:00:00 CEST 2023,"Free end gaps"=true,"Molecule Type"="DNA"]
	Escherichia_virus_WFI[&country="Germany",db_xref="taxon:2508187",collection_date="Feb-2016",Organism="Escherichia phage vB_EcoS_WFI",Description="Escherichia phage vB_EcoS_WFI, complete genome",Modified=Wed May 24 12:09:15 CEST 2023,"Genetic Code"="Bacterial","Path (Imported From)"="C:\data\DNA sequences",Taxonomy="Viruses; Caudovirales; Siphoviridae; Dhillonvirus; unclassified Dhillonvirus",Accession="MK373791.1","% GC"=54.6%,"# Nucleotide Sequences With Quality"=0,Topology="linear","Filename (Imported From)"="dhillonvirus.gb",Created=Tue Apr 02 00:00:00 CEST 2019,URN="urn:local:.:am8-heb9eph",lab_host="Escherichia coli","Molecule Type"="DNA",isolation_source="sewage"]
	Escherichia_virus_CHD2B1[&db_xref="taxon:2865803",Organism="Escherichia phage vB_EcoS-CHD2B1",Description="Escherichia phage vB_EcoS-CHD2B1, complete genome",Modified=Wed May 24 12:07:48 CEST 2023,"Genetic Code"="Bacterial","Sequencing Technology (Assembly-Data)"="Illumina","Assembly Method (Assembly-Data)"="Spades v. Jun-2020","Path (Imported From)"="C:\data\DNA sequences",Taxonomy="Viruses; Duplodnaviria; Heunggongvirae; Uroviricota; Caudoviricetes; Dhillonvirus",Accession="MZ234026.1","% GC"=54.5%,"# Nucleotide Sequences With Quality"=0,Topology="linear","Filename (Imported From)"="dhillon_ctrls.gb",Created=Mon Jun 27 00:00:00 CEST 2022,URN="urn:local:.:am7-heb9eph",host="Escherichia coli","Molecule Type"="DNA"]
	Escherichia_virus_rolling[&country="Denmark",collection_date="2017",db_xref="taxon:2696442",Organism="Escherichia phage rolling",Description="Escherichia phage rolling, complete genome","Genetic Code"="Bacterial",Modified=Wed May 24 12:06:18 CEST 2023,"Sequencing Technology (Assembly-Data)"="Illumina","Assembly Method (Assembly-Data)"="CLC genomics workbench v. 10.1.1","Path (Imported From)"="C:\data\DNA sequences",Accession="NC_073056.1",Taxonomy="Viruses; Duplodnaviria; Heunggongvirae; Uroviricota; Caudoviricetes; Dhillonvirus","% GC"=54.2%,"# Nucleotide Sequences With Quality"=0,Topology="linear","Filename (Imported From)"="dhillon_ctrls.gb",Created=Wed Apr 05 00:00:00 CEST 2023,URN="urn:local:.:am3-heb9eph",host="Escherichia coli K-12 MG1655","Molecule Type"="DNA",isolation_source="wastewater"]
	Shigella_virus_EP23[&note="also infects Escherichia coli",db_xref="taxon:1109721",Organism="Shigella phage EP23",Description="Shigella phage EP23, complete genome",Modified=Wed May 24 12:09:48 CEST 2023,"Genetic Code"="Bacterial","Path (Imported From)"="C:\data\DNA sequences",Taxonomy="Viruses; Caudovirales; Siphoviridae; Dhillonvirus",Accession="JN984867.1","% GC"=54.4%,"# Nucleotide Sequences With Quality"=0,Topology="linear","Filename (Imported From)"="dhillonvirus.gb",Created=Mon Sep 24 00:00:00 CEST 2012,URN="urn:local:.:am2-heb9eph",host="Shigella sonnei","Molecule Type"="DNA"]
;
end;

begin characters;
	dimensions nchar=59825;
	format datatype=dna missing=? gap=-;
	matrix
	Escherichia_virus_TheodorHerzl	---------------------ATGGCA--GAAATCAAAGTTAAGGGCCGACGCGCCAAACTGGACGGACGAGTGGCAGTAACCCCGCGCCGTAAACCAGGCGAGCAAACCGAACATACCAATCTCGGGCCTGAAATCGAGTACGGAAAGCGCCGTAAAGGCGGCAAATGTGGGCGCCCTACTGACTACCGATCTGTTTACTGCGACCAGCTTCGCCGCTATTTCGCCGATGCCGTAGCGTGGCAGATCAACTACTCTGACAAGGGGGCCGCGCAAGTCATTCCCCGGAACAAGATGCCGACTTTTGGTCGTTTTGCCGCAGAAATTGGGGTAGGCGTTGCCTGCCTGTATCGCTGGGCGCGCGCACATGAGGAGTTCGCCGAGGCGATGGCGGACGCAATGGAGTTGCAGAAAACTTTCCTGATGGAAGCTGGCGGCGTAACC---ATAGCGGCGGGCTTCGCTACGTTCCTGCTTAAAGCCAACCACGGCGTCCGCGACGA------TATCCCACTGGATGACGACGAAGATGATAACGGCGACGTCGTTGTTGAGCCTACCGGCAAAGGCCAGGGCGAATAATGCGTAACTATGCGGCAGAACACCGCGCACTGGAGCGCACGATC-----GCAAAGCGCAACCGACCGCCACGCCCTACACGCGTTGCGCAGGCGGTGCGTCTTTACCAGCCTGATTGCCTACCGCACCAGGTAGAACTACTGCGCGACACGAAGACTAAAATCCTCGGCCTGTGTTCCGGCTTCGGCGGCGGTAAGTCATGGGTCGCAGCACGTAAGGTAATCCAGCTTCTCACATTGAACCCCGGTCATGATGGCATTGTGACGGAGCCGACTATTCCGCTCCTGGTTAAAATCATGTACCCGGAACTCGAGAAGGCATTCGATGAGGCTGGCTTCCGGTGGAAGTTCAACAAGCAGGACAAGATCTATAACGTGCGGGTGAAAGGGAAATGGACCCGCGTTATCTGTGAATCAATGGAGAACTATACCCGCCTGATCGGGGTCAACGCCGCGTGGATTGTTGCCGACGAGTTCGACACCACGAAACAAGACGTCGCGCTGGCGGCATATCACAAATTGCTAGGTCGTCTGCGTGCGGGCTTCGTCCGCCAGTTCGTCATAGTATCCACGCCTGAAGGCTACCGGGCGATGTACCAGATTTTCGAAGTGGAGAAGGATAGCCAAAAACGTTTGATCCGGGCGAAGACCACCGACAACCACCACTTACCGGCAGACTTTATCGACACGCTGCGCAGTCAGTACCCGGCTAACCTGATTGATGCGTACTTGAACGGCCTGTTTGTCAACCTTACGTCTGGCGCAGTATACAAGATGTTCAACCGTGAGGAGAACGCCAGCACCGAAGAAGTGCAGCCGGAAGACACGCTGATTATCGGTATGGACTTTAACGTCACGAAAATGGCGGCGGTTGTGTACGTCAGACGGCAGCGCACCACGGAGAACAAGGAGTTCCGCGACGAGATCCACGCAGTGGATGAGTTTGTGGACCTGTTTGATACCCCGGCTATGATTGAGGCGATCGAGGAGCGCTACCCCGATCATTGTGCTGCCGGTCGTGTTGTCGTTTATCCGGATAGCAGCGGCAAGTCTCGCAAGACTGTCAACGCATCGTCGTCCGATATCGCGCAACTGGAAGACGCGGGCTTCGAGGTGGAATACGACAGCGTTAACCCACCTGTGAAAGACCGATTGATCGCGATGAATACGATGATGTGCAACTCGAAGGGTGTGCGCCAGTATTTTGTCAACCTGGATAAATGCCCTACACTAGCGAAATGTCTGGAACAGCAGGTTTACGACCTGAAGAAAGGCGAGCCGGATAAAACCGCCGGTGTGGACCACATGAACGATGCCGCGGGCTATCCAATTGCGCACCTGTTCCCAGTGATTCGTCCGATCGCCGTTGTTCCAACTGTAG---ACTTCTACTA--AGGAAA-CGACCATGACCGTTAACGTTGACAACCAGCACCCGCTCTATGCGCGCATCGCGCCAGAGTGGAAAATGATCCGTGACTGTGTAGCAGGGGAGCGCGCCGTGAAGGCGTGCGGCCCCTTATACCTGCCACACCCAGCCAGTGGCGACAACACTGACCCGAAAGCACGGGCGCGGTATAAGGCGTACAAGCAACGCGCTGTATTCATGAACGCCACCGCCCGTACACTTAACGCGCTGTTAGGCGTTGCCTTTGCTAAACCGGTAAGTCTGGACCTTTCCGGGGCAATGGCTGACCTGATTGACGACGTAGACGGCAGCGGTATGCCGCTGCCGCAACTCCTGCGCGGTGCTATGTCTGAAGTTCTGCAATCAGGCCGTGCGGGCTTTATGGTCGACTACGACCGCCAGGCGCATTTTGATGAACTTGGTAACGTAGTGCCGCAGACAGCCGCCGAGATGGCGTCACACCGCCCGCTTATCCGCCTGTACACGGCAGAACAGATCATCAACTGGCGGCAGACCCACGGCGTCGATACGCTAATTGTGCTGAAGGAGACGGATGAAATCAGCACCGAAGACCCGGACGACTTCGCAAACCACGAAGTAACAATCTGGACCGAGCTTCGCATGATTAACGGTGCAGCACACGCCCGCCGCTGGTACTACAACGCCGACACGTCCGAGGTGCAAATGGACTTGCCGCGTGGATTCACCCGCACCGACCTTGTACCGCTGGTGGATGCTGCCGGTAATGCGCTGACACAACTTCCGTTTTGCTGGTGTGGCGCGGTGGATAACAACGCGACGCCAGACGCCGCGCCGCTGGCGGATATTGCATCCATCAACATTAAGCACTACAACGCCGAAGCGGACGTCGCCGAGATTGCGCACATCGTGGGCCAACCTACCCTGGTGGCAACTGGCTTGACTCAATCATGGGCGGACAAAAACCTGAAAGGCGGCATCGCGCTCGGAGCGACTAAGGGCGTTATCCTTGGCCAGAACATGGACGCCAAACTGATTCAGGCCGAGGAGCGCAACTTGTCTGTTACACTGTGTGAGCGACGCGAATTGCAAATGGCTAAACTGGGCGCGGCCCTGGTCGAGAAGGGGACCGCACCTAAGACGGCAACCGAGGCGGCATACGATGCGCAGACTGATAACAGTATCCTGTCGCTTATTGCCGGTAACGTTGAGAAGGCTTTCAACCGTGCGCTGCAAATCGTCCAGCTATTCACGGGCGACACTGCCGACCAGCGCGTAACGCTGAACAAGTTCTACACCGAAATCACGGTTGATGCGCAGCTTATGACCGCGATGATGTCGGGGGTGCAGACCGGCACGGTCCGCCTGGCTGACTTCATCAAGTGGATGATGGCGCAGGGTGTCATCGACGACTCGCAAACCGTCGAGCAGGTGGAAGACGAATTGCGAAATCAGAATCCATTGCCCCAAATGTCCCCCGATGCGGTAGAATCTACCGAAGAAGACCCGGACAAGGTAGCGGACGATGGCGAGAACAATTAATCAATATATGGCGGACCGCATGATCCGCCGTCACATCTTCACCCAGCGCCTGAGCAATGACCAGGCGCGGAGGGTGCTGGCTATGTGGGAGAAGTTCCGGCCCACGTTACTGGGTAAGCTGACCGAGTTACTT--------GATGGCAAAAAGTCCATGAATAA---CAAGGCACTTACCACACTTTTAACGCAA-CTCGACAAGACCGTTAAAACGGAACTGCGCGCCGAGTTTAAAGTGCTGGCGGAGAGCCTTCAGGAGTTCGCCGACACCGAGGCTGATTATCTCGCTGACACACTAACGGCAGCGATCCAGCCCGCTGTCGCCGTACCCGCTGTTGAAGTAGTTGGCGTTGTTACCGGCGCGCAGATTGCAGCGACGGCAGTGAAAAACCCGTTCCAGGGTAATACGATGATGCAATGGCCTGACTCACTTTCCGAGTGGACCCGGACGCAGATCGGCAACCAGGTGCGCGCCGGATTCATCCAGGGCAAGCCAACGATGGAAATTATCGCGGACGTGAGGCGCGCACTCGGCGGTCGTAGTGCGCAAGCGATCTCAAGCGTTGTTAAGTCCGCGGTCAACCACTATGCGGCGACCGCCCGCGAATTAATGGTAAAAGCTAATGACGATATTCTCGAAGGTCGCCAATGGTTGGCTACATTGGACACTCATACTTCCCCTATGTGCCAGCTACGCGATCGCCTGTTTTATCCTGTTGACGTCACTCCCGACACCAAAGGAAAACGCGGCGGGAAAGTG---------GTGGCGGGATCACAATATGGCGCTGGTCCGGGCAAGCTGCATTATTGCTGCCGTTCGACGGAGACGTGGAAAGTTAAGGGCATGGAAGATTGGCCCAGTGGTAAGCGTCCGGCACTGAAGGCTGAC------GCGGGCCGATTGCTGAGTGAGCAGGTCGACGCGCAGACTGATTTCTTCTCCTGGGTGCAGCGCCAGCCTCGCCATATTCTGGAGGAATTATATGGGGTGCAGCGCGCCGATCAGATTATGCGCGGCGTGAAAGTTCCGAAGATGTTTACCGATTCTGGCGAACTGATGACTATTGCACAGCTTAAAAACCGGGGGTTATGGCGTGATTAAGT---ATGCAGCGATTGGGCTGGTTATCGGTCTG---------------------------------------------------------------------------------------------------------------------------------------------------------------------------------------------------------------------------------------------------------------------------------------------------------------------------------------------------------------------------------------------------------------------------------------------------------------------------------------------------------------------GCGGTGGGATTCTGGCTAGGTGACTCCTATCGCGCTGGCGTAGTGGCGGAGGCGGCGCAAGAAGCGCAAGCCCAAGCCCAACGGCAGCAAACTAAAGTTGTTGAGCGCTCCGTGCAGGCAGAACAGGCCCGCGACGTAGAATACCGGACTATCACGAAAGAGGTTGTTAAATATGTTACGCGCCCTAACCGCCCTGATTGTAATTTTGATTCTGAGCGCGTGCGGATCAAGCAACGTGCCGTTGATGCCGCTAACGGAGTCGGCACTGCGACCGCCGTGCAAGTTCGATAGCCCGTCCGCAGACCCCGACGAGGATTTGATGATTGACGTGAAAAATATGGAATGCGGGGCGAATCTAAGGGCGCAGGTGCTGGAGTTGCAGCAAATAATTCGGGGGCCGTAATGGCCCC-T---------------------------------------------------------------------------------------------------------------------------------------------------------------------------------------------------------------------------------------------------------------------------------------------------------------------------------------------------------------------------------------------------------------------------------------------------------------------------------------------------------------------------------------------------------------------------------------------------TTTTGTTAGC-----------------------------------TACAAACGCATCGGCATGA--------------TAACAAGGAAGGCACCGCCTTTGAACAGCACACGTGTCGCCTTGTCT-------------------------ACTCCCTGAAATTCCAGTTTTAAGCTATCAAACTTA-----------CGGTCGAACAATTTAGCAATTTTGCAGGCG----------------TCTGACAGGTATGCCCCA------------------------------------------------------------GCAAACCCGATAGCCTC---------CACTTTAGCGCTGTCGAAAGACGTAAATCTACTCCAGT---------------------------CTGGGAATCGG---CCGTCTACGATCTCTATGGGTATGGTACAGATTAATACGTCTTTACTTTCAAAGAACGCAGCGGAGGTGCCGTCTA---------------------------------------TGTTGCAGTATTCG--AATTTAGTAG--------GTAAGCGGCCTTTAATTGCTACTATTTTACTTTCAC--------CTTCGGGAACAACCGCGGACCCGCAGAACAAGCGATGACCGTTGGTGGCCACAATGAATCCTTTCTCGTCGAAAAATACACCATTTAGGTAGTATCGCACGTCATTAGTTGCGGCGCACATCGTAGCGGCTTTAAGTTCGGCATAGTTAACTTTAATCATTGTCATT------TCCTCGT--------------------------------------------------------------------------------------------------------------------------------------------------------------------------------------------------------------------------------------------------------------------------------------------------------------------------------------------------------------------------------------------------------------------------------------------------------------------------------------------------------------------------------------------------------------------------------------------------------------------------------------------------------------TGTTGGTGTGCAACCAATATAGTGCAACCAATACGCGGATTGCAAGCGAATTTTGCGATTATTTTTATCACTGATAATATTAGAGGCGTGAAGTCGAGCGGGTGGCCTGCTCTGCCACAATCCCAGGGGGATAGCATGAAACTTACTAAAGCAGAATATGACGCGTTGCCGGAAGGTATGAAGGCGCTTTTTGTTGCCGATGGCGACGGGTATAAATCAACGTTCATGACCGCAGAAGAAGTACAGGCGGAAATCAAGGGTCTGAAAGACAACAACGCTAAGCTGGTGAGCGAGAAGAAAGCAGAAGCTGAACGCCGCGCAGAAGCTGAGCGCCTTGCGAAAGAGAAAGAGGAAGCCGCCGCGCGCAAAAACGGCGACCTCGAAGCGATCGATAAGTCCTGGAAGGATAAGTTTGCGAAACACGAAGCAGATACATCGGGAAAAATCGAAGCCTACCGCAAGCAGATCCACGACCTAACCATCGGCAGCGCTGCCAAAGACCTGGCGTCGAAGCTGTTCGGTAAGAATGCGGGAATCATGCAACGCCACGTAATGGACCGCCTGACGCTGGAAGACGGCGAAGACGGCAGCTTGAAAGTGCGTGTCTTGCAGGATGGCAAACCATCCGCGCTGACTATGGAAGAGCTTGAAAAAGAGTTCCGTAATAACGCCGATTTCGCATCCGTCCTGGCTGGCACGCCAGCCAGTGGCGCGCCTAGCAAACCGACGCAG---GTTGTCGAAGATGTGAAGTCTAAAATTACGATGGGCCATAGCTTCGGTATCACCGATCTCACCAAACAGGCCGGGGATATCATCGCAAAAATGGG---CGACTAGTAAGCAGATTGCCCGCGAAAGCGGGCAATTTTGCGAGCGCGTAAAACTAAGGTAACATTAATGCCACTGGGCGAATGCTCACAACTCAAAGGATTTCGATATGTCTTTAACAGTGTTCCAGCGTAAACTCGTTACCGCGGTTACGCAAATGATCCCCGACAACCTGAACGTTTTCAACGCCGCCGCCAATGGCGCTGTTGTTCTCGGTACTGGTGAAGTGCTGAAGGATGTTGTAGAAAAAATGTCCGTAGGCTTGATCGCCAACCTCGTTACAGACCGTAACGCCTATGCCCCTGTCGGTACTCCGGCGACCGCAAAAGTGCTGGCGCGTATGCTGACCAACTCGGTTAACCTTTCCGCGAAAGTGGGTCCGGTAGCAATCACTAAGGCCATGACTGCTAAGATCGAAACCAACGTTAACAGCGTTGCGGCTGAGATTGCGGCGCAGGCTACTCAAGCGATTATGCTGCACTACCTGAAAGCGGGTATCGGCGCAAGTAAAGCGGCGATCGAAAG---CAACGCAGCGGCAAAATACACCCAACCGGCGCGCGTTGATG---GCGTTGGCGGTCGTACCTTCCCGACCCTGGCAGACTTCCCGCTGGCGGCGTCTAAGTTCGGCGATCAGGCGTCTTTGATTAAGTCCTGGTTTATGGACGGTGTTACCTGGGCAAACTTCATTGCGTACCAGGCGCTCCCTTCCGCTGAACATGTATTCGCAATTGGCGATCTTCAGGTAATGGGTGATGGCCTGGGCCGTCGTTTCATTATCTCCGATGCCGCTGCCGGTGCTATGGGCACGGGTAAC------------------------------------ATGCTGGGTCTGGTCCCTGGCGCGGTTGCCGTTACCACCAACGGCCTCGATATGCTGGCGCAGGAGAAAGGCGGTAACGAGAACATCGAACGCTGGTGGCAGGGTGAGTTCGACTTCAACGTGGCGGTTAAAGGCTACCGTCTGAAGGCGTCCGCTCGTACTCCGGTAGAAGGTGTGCGCTCGTTCAAGCTGTCTGATATCACCACTAAGGATAACTGGGAGCTTGACAATGGCCAGGTAGACAACGCACCGGCAACCGTGCAGGACGTTGGCGCTGTTGGTGATGGCGATACT---------------------AAAGGCCGTCGTAAGACCCAGGCCGCACAGGTAGTGCCGACCCGTCACATCAAGGAAACGGCGGGCGTACTGGTTACGCTGACTGAGACCAAAGC----------GTCCTGATCTACGCACATCA---AAAATGGGCGGGCTTATGCCCGCC--TTTTTTATAGGAGCAAATAAGATGTATGGCGACCCGCAAACCTTTGTCGATTATGCCGCTGCGCGAGGCGTTGAAATTACGCTGGGCGATGCAACTCGACACCTTACCGTCGTTAATGACTTCCTTAACGGCATCAACTGGATCGGCGAACAAGCGGACCAGACCGGAATCGACGCATGGCCCCGCATCAATTACCCATCGGACGGTAAGCCGGTGCGCGAC---------ACGCTAACCGAAGTCGTGGCGGTAGTGCCTGTCGGGCAAATCGTAGACTTTGCATCAATCCCCGTTGCCGTTGAGCAAGCTGTTTACCGGCTGGCGCTGTTGGTGGCGGACGAGATCGATATTTCTCCGGTCGGCGATGGTAAAGAGACTATCCGCGAAACGGTCGGC---CCGATCACGATGGAATATGACCCGGCGTCGATTGGTAGCGGG------------------GTGTCGTTCCCGTGGTGGGATGGCTTGTTAGGCCACTGGGTTGATTCAGGCGGCAACGCCGCAGGCAATTTCGACGTATTCAGGGGGTAA-TATGAAT---CCTGCATTACTCGCGGCGATAATCGCCGCCAACACTAAACAGCCGCC---GGAACA------------AGAACCGGAGCCAGAACAAGTACA---------ACCGGCAC-------AGGAG-------------------------------------------------------------------------------------------------------------------------------AGCGAAGAAGATGGCGGGCTTTAATTACGCAGGATTAAAGCGGAAAGTGAATCCGCTGATTAAAAAATTCGGCATGACCGTTACGGTTACGCGTCCGGGATCGGTTGACCGTGTAGACGGCGACGAAGTGGTAATCCCGCCAACGTCGTTTGACGTCATCGGTCTTCGCGAGGAGTACAAGCCTAGCGAGATCGACGGAACGCGTATCGTTGCCGGTGATGTGAAGTTT---TTATGTCGGGCGGTTGAGCAATTGCGGGTGGGCGACCTTGTTAACCTGAACGGCACTGACTACAGGGTCATCAACCCAAACCCCCTGCAACCGGCTGGCACAACCATGCT---GTTTCAACTACAGCTAAGGGGGTAACGTGGCTGAAGTCTACTCGTTCGCCGCCACTATTGCTACGTGGGTGGATAAGACGAAGGAGAACAACGACAAGGCGGTGCGGGCGTACGGTATGCAAATACTCGGACGCCTGATCGAGATCTCCCCAGTGGGCGACCCGCGCCGATGGAAAATTAACAGGGCTTACGCGCTCGCCCGCCAGCACGCAAACAAGGTGAACGC-----------------CGCACAGCGTCGCAAGAATGGCGGCAAACTGAAGCGCGGTCAGAAGAAGCACGCCAGTGTGCTGGTATCATTCAAAACTAAAAACGGCAA---CGTCACGTTCCGCCAGCGCGGCTGGGCCGCGAAGAATTACACCGGGGGGCGCTTCCGGGGGAACTGGCAGGTGACGTTCGACCGCCCGGCTGTTGGCGCTATTGACCGCGTGGACAAGGCCGGAACGGCAACATTAGCCGCTGGGCGTGAAGTGCTGGCACATTACGATTCGAGTGAATACGGGTCGATCTGGTTTACTAACAACGTGCCATACGCGCAGCGCCTAGAGTATGGCTGGAGTAAACAAGCGCCCGCGGGGATTGTTCGCGTAGTAGCGGCAGAAAT---------TAATTCGAAGGTG------------AAATAATGAGCAATACTCTAATCCGCAAGGCGCTTAACCGCGTGGTAGAAGATTTATCGGTAAGCCTGAGCACCAGCCAGCGACCGATCCTTGTTAACTGGGAGAACGTGCAAGGGGACCACGCAAACGGCAGCGGTGTCTACCTGGAACCATATCTGCTTCCGGCCCCTACCCAGTTTGTGGGCTTCCAGCAGAAGGGCCGGATCTATGCAGGCGTGTATCAGATTGCCGTGGTATTTCCTGCGGGCACTGGCACACAGTATGCGAGCGAACTGGCGGACGCCATCGCGACGTCT-------GACAAGTGGCAGGCCGTAAGGCTTACCGGCGCTGCGTTCCAGCTTCAAGACGCGCCATACACCAGTTCGGTGATTGAGGATGTTGATCGCGCCCGCATCGTGGTTACAGTACCCTACACCTGTTGCGCCTGATTTGGCGCAATTCTGCGCGTGCTGTATCATTAAACCGTATATCTAAACAGGAGC-TTTATTATGGGTTATCAACTTCCCAACGGGTCCAGCGTCCAGATCGGGTCCGTATTAGGCAGCGGCATCGCGGTTACGGCAGCTACCAACGCCGCGGCGTCAATCTCCGATCTTACGCAAGGTTGCGTAATTACCTGCGCGGCTTTGCATGGTCTGGTTGTTGGCGACGTTGTTATGTTCACTAAAACCCCGTGGGTCCGAGCGCTTAACCGCGCATTCATCGTGGGTAAAGTGGACGC------CAACGACGTTACGCTGGCGCGCTTCGACACCGAAGACGTCACAAAATACCCGACCGGCGCTTTCAGCGTAGGCACTCCAGGCGAAGTGGTGAAGGTGTCGGGCTTTATCGACTTCCCTTTCATTACTAACGTTGCCGTGTCTGGTGGCGACCAGCAGACGACTACCTTCCAGCCGTTGCAGGTGAACACCGCAATCAGTCTGAACACCACGAAAAACCCGTTGGTACAGACTTACACTTTCACCCACGACGAAGAAGACCCGATCCGCCCAATCCTGGAAGACCTGGACGACACACAGAAAACCACTGTGATTAAGTTCACGAACCCAGCGGCAGCAAGCGGCAAAGGTGAAATCCGTATTTACCCTGCTAAGGTATCTTTCCAGAAGATTCCGTCCGCTGAAGTAAACAACGTGGAAACGGTGCAGTCCACTCTGACCATGCAGTCTGATATGGTTATCTACCGTAAGGACCTGGTCGAGGCGTTGTCTTGATTTGGTCGCTTAAATAGCGAGTGTTAATATGGGGCCAGCAAGGCCCCTTTTTTTATTGGAGAA--TATTACAATGGCTAAAGCACCACTCTTTACACTTGACCCTAAGCCGACCTTTAAGCTGCCGATTGAGATCCCGCGCCCTGGTGAGAACGAACCAGGCAAGATGACGTTTACCGTCCGCCACCGCCCTATCGACGAATTTTCGCAGACCATGCAGGACACCGAACGCAAGTTGTCGGAGTATGAC--GACAATGACCCGGACGGCTTTAACGTTATGGTCGAGGCCATCATGCACGTCGCAGAAGGCTGG------AATCTGCCGGACGAATTTAACGCGGAGAACGTCCGCCGCCTGGTGGTCAACTATCCACGCGCGTTCGGTGTGTTCCACACTTCGTACTATCTCGAACTGATGGGATTGCGTGAAAAAAACTAATTGAGGCGGCGCGACGCTTTTATGGCCCGCCGCCACCCTCCGAAGATTTAGCCGCAAGTTTATGGGGTGCGACCCCCGAAGATGTTTGTCCGCCTGTTGCGCTGTGGCCTGACAACGCGAAGATAGTCGCAGTCTTCACAGATTGCGCCACGCAATGGCGCACCGGATTTGGTGGCGCATACGGCATCGACTACGGCGTGATGGAGTGGTTATTTAAGATGCACGGTATCGAAAACGAGCAGCGCGCGTTTAAAGATATCAAGCTAATGGAACGAATCGCGCTTGATGAGATGG---------------------------------------------------------------------------------------------------------------------------------CGCAGCAGAACCCCGCATAAT----------------------------------------------------------------------------------------------------------------------------------------------------------------------------------------------------------------------GAAGCGGGAC-AGGCGGGACGTCCCGTTTTGTCCCA-----------CCCCTGTGAAACTGCATACCTACTCACTTCCATTGCATAATA----------------------------------------------------------------------TAAAAGCGGGACAGGCGGGACGTCCCGTTTTGTCCCACCC------------CACAAAAGTGCATACGTATTCGGTTTTCGTGCATAA-------AACAAACTGGACAAAAAGCGGGACAAACACTAGGCG---------GGACAAAGCGGGACAGCACCCC-----------------------------------------GTCCCAGCCAGTGCT-------------------------------------------------------------------------------------------------------------------------------GCCGC-GGTTTTCAGCCG---------------------------------------------------------------------------------------------------------------------------------------------------------------------------------------------------------------------------------------------------------------------ATCGGGACAGCGGGACAGCACCCCAGTCTTTC---AGACTAGACGGGGGTCAA-CGGCCCCCCTCGTCTGAGACTGAAT------AAGGTTTGTTTTGAAATCGCTGATACAA----------------------TATCCATCGGCAACTGCAT-------AAAAAAGGGGACTGCATAATGGCAGATCAGGCAGCAGGCATCACGCTAAAGGCTGATGTTGCACAAATCAGAACGGCAAATACTGTGCTGGACTCCTTCGCACAGAAATCCGAGAACACAGAAAACAAGGTTAAGAAATTAAACGACACCCTCGGCAAATCCAAAAAGGTGACGAGTGACGCCGCGGGCGGAATGGAAAAGCTGGCAAACGAATCGCAGCG---------CGCCGCCGATGGCATGACGAAACAGGAGC------------GACTCGCCAACAGGTTAGGGATGTCGACTAAAAACCTGGGCTTTGCCTCGCGTAACGCCGCATTCCAGCTACAGGATATTGCGGTAACGCTTGAGATGGGTATGCCGGTTCACCGCGTCATGCTTCAGCAGTTACCGCAGCTAACTGGGGCGTTCGGTGGACTGGGTAACACGCTGCGTTATGTTGCGGGCTTCCTCGGCCCAGTAGGGATCGGCCTCGCCGCCGTAACGGCAACGTTAGGCGTGGGCGTGGCAATTACGTCCCGCGCAGAGAACCAGGTCGCCGCGCTTAACAAGACGCTGGCGCTGTCAGGTAACATTTCCGGCCTGACGGCAAACCAGATCCTGGTGTTATCCGAGAACGCCGAGCGCATGGGCGGATCATTCCGCAAGACGCGTGACACAATCCAGGCGCTGGCGGCGGCGGGTGTGAAAGCGGGTGGTGACTTCGGTGCATTGGCTAAGGTAGTGAATGACTTCGCGAAGGTGTCCAGCCAGCCGATCGAGGATGTGGTCGCGGCGGTGGCGAAGCTGTCTACAGACCCGGTAGGCGGCTTGCGAGCATTGGCTGATAAGTATCACGTCGTAAACGAAGCGCAGATCCAGCAGGTGCAGTCACTAATGACGGCTGGTCGCGAAACCGAAGCGGTGGCGCTGGCTAACAAAACAGCCGCGGCGTCGTTTACCACTATGACCAACGATATTAAGTCCAGCATGGGTACGCTTGAGCGGTCGATGAACGTCGTTACATCGGCAGCTAAATCTATGTGGGATGCCATCCTGGATGTCGGGCGCGCGCAGTCCTCGAATGAGTCAGAGATGAAAGCGCGTGAATCATTGCAGCGAC-----TGACCACGGCTTACTATGCCGAGATGAAAGCGGTAAACGCT-------GCCGGTGGGGTGATGACCGAAGCGCAGAAAGCACGTATTAACATGCTTTATAGCGAAATGGTCGCCCAGGAGAAAGTAGTCGCGTCGCTCACCCTGCGCAACCGTGCAGAGCGTGACAACGCCAACGCCGCGGAACAATCAGCAAAGGCGAACGAGGAGGCAAACCGCACTGCCCGCGACCGC-GCCGCGTTTGAGAAGGAGTACGCAACCAACGCTAAGCGGCGCGCCGACGAGATCGCCCGCCTCAATTTGCTTAATAAGCGCGGCGTGATTAACGAGAAAGAGCTTGCCGAGGCGGTGAAGCAGGT---AAACGAGCGTTACAAAGACCCCGCCCCGAAGAAGGCCGCCGCTGTTCGAGTCGATGCCGGGCTGAAAATGCTGGAGGTCGCACGGAGCGAACTGGCACAGCTTCGGGAATCAGGCAAGCAGATTGAG--GCCAACTCTTCGACGCAGACCCGCACGCAACGAGCGCAAGCGGCCCTTAACAAGC-------TGATTGCCGACAACGAGCAGTTAATCGCCGCGAGCAAAGAAAGGGCGCTGACGGCAGCAGAGAAGCAGCAATTAGTCGAGTTCGGACGCGTGAAGGAAGTACGTGAGCAGATCGTCGAAGAAGCCAAATTGCTGGACGCGAAAGAGAAGCAGGTCAAGGCGCACGCGCAGATCGACGCCTTCGTTAAGAACCAGAACGCCGAGCTAAAAGCCACCGCGGCGGGATATGCGCTTTCCACTCGCGAAGCGGCTAACCTGCGCGAAGAATTGCAGCTAA-----------TTGACCGCCTTAAGCGGGTGGGCGCTAGCGATACCGATATTGATCTGGCGGTGTCTAAGCTGCGCGAAGTGCAGGAAGCACAGACCGGTGCTAATGCCTCGTTGTGGGATGGCTTCAGCCGCGGGCTTAAGGATAGCGTGGATGAAATGGGTAACTGTTATACGCAGATGGCGTCACTCACAAAATTCACGTTCGGCGCTATGCAGGACACGATGAAC---------------------GAGTTTTTCGAGACTGGCAAGCTGAACGCAAAG------------GATATGGTTAAGTCCATCCTGAGCGAATTAATCAAGCTGGCTACATCGCAGGCATTCAAGTCCATCGTTAACGCTTTCGGTGGTGACGGCGGCAAAAACGGATTGTTCGGCGCTATCTTCTCTGGCCTCACTAAGAATGCGGACGGCGGAGCGTACGCAGGGGGCAATCTCGCGGCCTATTCGGGGAAAGTGGTAAGCCAGCCTACCTTTTTCAGTT---ATGGCGTTCAGGCGTTCGCTAAGGGCGCGGGATTGATGGGCGAGGCTGGACCCGAGGCCATCATGCCACTGAAGCGCGGGCCGGACGGGAAACTGGGCGTTGCCGCGTCTGGAGCAGGCGGAGGT---ATGGTCGTGACGACTAACGTTTACACGGGGTCCG--------GTAAAACAGATACCAGTGTCAGCGGGCCGGACCCCCGTACCGCGCAGGCGTTCGGCAAGCAAATCACCGAAGCGGTGAAGGCCGAGATCGTGAAAGCGACGAAACCGGGTGGTGTACTTTACAAA-CGATGATAAAATGGCCCTCACATCCATCGTGGGGGCTTTTTTATGTCACAAGGTACAATCACATTAACTAAGGGGAGTAAGACCGTTACGGGCGCGGGAACGGCGTTCCT-TAGCGAGATCGGGAAGGTACGCGTATTTACCCGCATAGACGGCAACGACTACACCGGCAAAATTGCGGCATTCAACTCGAACACGGTCATTACACTGAAAGATAACTGGGCCGGTCCGACGAAATCCGGTGCGGCATATGAACTAATCGAAGCACACGACCCGCGGTCAAACGAATGGCCATATTACTGGCACATGCAATTGCAGGGCGGCGGCGACGTGCAGTTAGCTTTCCGATCCGAGGAATTGCAATTCGGTAATGGTTACGGGCAGAACATCGCGGACGGCCAGAACGCCGAGACGAAACAATTTCCCGTGCAATTCATAGGACTGACTACTGACAAGTGGTGCGACCCTAAACTGGTTTACAACTTTCTTCGCGGTCACTTCGTCAAACCGTTTGTCGTCACCGCTCCGGATGGCGAAACAGGTTTATTCGTGGTCGAGCGTTCGAGCTTGTCGTACACTGACAACGGACACAACACGGCAACGGTATCCGCCACCCTTAAGACAGCTATTGGATTCGTAAGATGAATAAACTATATCGCGAGGCGACGCGCTTTGACCCATCGG--------GCCGCGTTCGCCTGATTCACATTGACGCTCAGGACGTGGAGCCAGGCGATGGCGCGATCGGAGCGGGCCACCACTATTTTCACTACTGCTTTATTCCGCACACTGCCGAGGATATTGCCGCCGCAGGCGGTGACGAGGACAAGCTAAAACCTAAATCCATCTTCTTCGGCGGGCAGGAGTTCGAATTTTGGCCCTTCGATCTTTCCGGCCTTAACTTCTCCACATCAACGGCAGCAGAACCGCAGCTAACCATCGTTGATATTGGCGGCATAATTACCCGGCTGTCGCTGAATCACGACCAGCTACTGGGCGCGAAGGTTGAAATAATCGACACGTTCGCGAAGTTCCTGGATAACGGGTCGGATCCAGACCCGACGCAAAAACGTGTCCAGGAGTATTACATCGACTCACAGGTCGGGCGCAATCCG---------------GGCAAGCAAATCACCTTCGCATTATCCTCACCCGCGGATATGGAGGGGCAAGTAGTTCCCCGCCGCCAAATCATGAATATGTGCGAATGGGCTTTAAATGGGAAGTACGCCAGCGGGGACGGTTGCACCTGGAACCTTGCGAAGCCAGGTATCAAGTATTACGACGAGCGAGGTAATGAAGTCATCGCGATGAACATGGACCTATGCGGCGGCTGTTTGTCCGACTGTTATCTTCGATTTGGGCAAGGGCTTGCCGATCCTAAAGCGGCGGTGCTGGACTTCGGCGGCTTTCCGGGGTCGCGATTAATTAAGGGGTAGTCATGTTAACGAAGAAGGTTAAAAGCGATATCGCCGCACACGTCGCGGCATGTCTGCCGGAAGAAGCCTGCGGCCTGGTTGTCATGGTGGGCCGCAAACAAGTGTTTATCCCGTGCCCGAACGTCTTCGAAGACCCCACCGGCGCTCGCTCGCGAAAGGACGCGTTTACAATTAGTGATATGGCCTGGATGGATGCCGAGGATATGGGCGACGTTGTGCGCGTAGTCCACTCGCACCCCGGTCAGCGCGAGCTAACACCGTCATTGGGCGACGTCAA---CGGATGCAACGGCAGCGGCGTCGTCTGGACCAT---CACTAACGAATATGGCGACTTCATCGAGATCGACCCGGAAGACCCGCCGCTGGTAGGACGCCGATTTGTTCTCGGGGTTACGGACTGTTACGGCCTCGTCATGGCATGGCATAAAAAGCAGGGCGTAAACCTGCCAGACTTCCGCGTACCGTACAACTGGTGGGAGGAAGGCGAAAACCTGTATATGGACAATTGGTATGGCGCGGGCTTCCGGGAGTGTGCGGAGAATACACCAGGGGCTATGGTCATCATGCAGATTAGCGCGCCAGTTCCTAACCATGCCGGAATCTACCTTCCGGGCAACCAACTACTACACCATATCTACGGCAGCCTGTCGAGCGTGATCCCCTTCCGGGCAGGATTTTTCCGCGACAATGTGGTTAAATGGGTACGTCATAAAGACCTACCGGGGAATATCACAGAATGGCAA---TGACCACATTTAAATTGTACGGCGTCTTAGGACGTCGTTTTGGTAAAGTGCATAAGCTGGACTGCTTCACACCGGGCGAAGGAATCACCGGCTTGTGTGTGAAGTTGCCAGGGTTACAAGACTTTTTAATGTCAGCCCACCTGGACAACATGATGTTCAAAGTGCGCAAGGGCAATCACACCATGACCGGCTACGATGAGCTGGGCGAGTTCCACGGCGACCGCGTAGTGACCATCGCGCCGGTTATGACGGGCGCAAAAAGCGGACTGGGCCAATTGCTGGCGGGTGTAGCGATCGTGGTGGCGTCGTTCTATAC-CGGAGGGCTTGCGACTGCCGCTTTCGGAGCTTCAGCGGCGACCGCGGCATCTATCGGCGCAGCGACGTTTTCGTTCGGGATGTCGATGGCGCTGGGTGGCGTTATGCAATTGTTATCACCGCAACCGAAGGGATTGCAAACACGGCAGGACGTGGATAACAAGGCGTCGTATGCGTTCGGCGGACCGGTAAACACGACCGCGCAAGGTACGGCACTTGGTGTATTATGGGGCGAGCGTGAGATCGGCGGCGCTATTATTTCCGCCGGAATCGTAACCGAGGACTTGAACGAATGACGATT---ATCTACGACGTCACGGGCCATAAAGGCGGCGGTGGCAAGCAGCACACCCCACAGGAGACGCCTGACAGCCTGCATTCGCTGGCTAAAATCCGCATCTTGCTCGCGCTGGGCGAAGGTGAGTTCGAAGGCATTACCGACCCTAACGAATTACGGCAGCGCGTATACCTGGACGGAACACCGATCCAGAACGCCGACCGGTCTGAAAACTTCCCAGGCGCGCGCGTGGAGTTCCGCCCAGGCACGCAGCATCAAGACGTGATTCACGGATTTTCTGCGGTGGAAAGCGAGCAAACAGTGGGCGTAAAACTGGAAAACGGCACGCCGTGGGTGCGCCAGATTAATGACACCAGTCTTGACGCCGTGCGCATTCGAATCGGCATTCCGGCCCTATACACTAACGAAGATAATGGCGACCTGGTGGGCGGGCGCATCGACTATAAGATCGTTGTGTATACGGATAACGCCGACCCGCGTG---------------AGTTCAGATTCGCCGCCGTTGGTAAAACAATGTCGCTATATGAGCGCGACCACCGCATCGAATTACCGCCGAACGTGAATACCGGCTGGCGAGTGGAGGTGCACCGCATAACGGCAGACTCCACATCGGCGAAAGTGGTGAACGATATTCAGGTGCAATCCATCACTGAGATTATCGACGCCCGCCTGCGTTACCCGCTAACCGCGCTGTTGTTTGTGGAGTTCGACGCCAAAGCGTTCCAGAACATCCCGCGCGTGTCCATCAAGTGCAAAGGCCGCAAAGTTCTAATACCGAACAACTACGACCCGATTAATCATACCTATTCCGGGGACTGGGACGGCACGTTTAAACGCGCATGGACGGATAACCCCGCGTGGCACTGGTACGATATTTGTATTACTGAGCGCTTCGGCCTCGGTCGGCGTATCAAACCGCAAATGTTAAACCGGTACGCGCTCTACCAGATTGCGCAGCGCTGCGATCAGTTGGTCAGCGACGGCAACGGTGGTCGAGAAATCCGCTTTAAGAATGATATGTACATTCAGTCACAGACGGATGCCTGGACCGTGCTTAAGGATTTAGCCGCTATCTTTGCCGGTATGACCTGGTGGGGAAATCAGATGTTGAATATCGTCAGTGACCAGCCGGTCGCAGCGGTATCGCACACCATCACCAACGCCTCGGTCATTGATGGTCGATTCGACTACGCGTCCGGTAGCCAGAAAACTCGGTATTCCACATTCGCGGTAGCATACGGCAACTCGAAGAACCACTATGAAGATGCCATTGCTACGGGGCAGCGTGTCGAACTGGTACGCCGCCATAAGATTAACCGTCTGGATATAACGGCGATCGGCTGTACGCGTGAGTCAGAAGCGCAACGACGTGGGCACTGGGCGCTAATCTCCAACCAGCTTGACCAGCAAGTTAGCTTTAAGGTTGGCATGGAAGGACTATTCTTTATTCCGGGTAGCGTAGTCGCGATCGCCGATACAAACATTTCTGGAGGCTTCGAGACACGCGGCGGTCGCCTGTTGTCGGACCCTGGCACGCG-TACCGTGCTTAACACTGACAGCGAAATCACATTC--------------CGCCCTGGTGATAAGTTCCTGGTGCGCACCGATAGCGGAAATGTGGAGACTCGCGAGATCGCCAGCGTCAACGGCAACAAGGTTACGCTAAAAACCGCACTGGACGCCGACCCGATTCCTGATCAGCCGTTTTGCGTCGATGGC---AACGATATCCAGTTGCAGAAGTTCCGCATCACCGACCTGGAATATGACGACTCTACCAGCACTTTTTCAGTGCGCGGGATCGAGTACAACGATAGCAAATATGATGCCGTTGATAATGGCGCTCGCCTTGACCCTGGCATCTTTACGCAAGTGCCTGACGGCGTAATGAAGGGGCCGGAGTCAGTGACCATCACCCCGTCGCAGATTTCATCGCAAGGCCAGCTAATCACCAACGTGGATATT----------------GTATTCCCGCCGGTGAA--------GGACGCCGTGGTGTATGAAATCCAGTGGCGACGTACCAGCTTGCAGAATATGGCGATCCAGTGGGGAAACGACTGGGTAAACATCCCCCGCACGGCATCGAACGGCGCTCACATCCCTAACGTGTTCTCCGGTAACTACCAGGCACGCGTCCGCGCAATCGGTATGGGCGAGATTTCGTCCCCGTGGGTGTCGTCCGCTATCACGCCGATCGAAGGTCGTCTCGGCGGGCTTAACGCGCCAATCATCACCAACGCGATTTCGGGCCTCCACCAAATTTTGTGGAA----------GTGGAACCACAACAACGCCGCGACGGATATCTCTTACACCGAGCTTGAA---GTCCGCAAGACTGGTGAGACGGAATGGAAGTTCCTAACCAACGTCCCATATCCGGGGGCGGAGTATGCGCAAACGTCACTGGAGTTCGGCATCTACCAGCAGTTGCGCGCCCGCGTAGCAGATAAAATCGGCAACCTGTCGGACTGGTCGGCCCAGTTTGAAGGGCAGGTGAGTGACAAAGTTGACGAGTACATGAAGGGGCTTGATGACGAGTTCTTGACTTCCGAGGATGGTAAGCACTTCCAGGAAGCTATTAACACGATCCCGCAAGGCATTTATGAGTCAATGCTCACCGACGCCCAGCAGCTATTCAATGCCCGCGCCGAGTATAAAGGGATTTATGCGGAAATCACGGTGGCGTATAACGTGGCGGCGGATGCCCACAAGGCGGTCGCGCAACTTGAGACGTTGATCGGCACTCGTCTTGACGATGCAGAAGCGTCGATCCACACGTTGCAGACCGCGCAAAGCACGCATGAACAAGCGTTCGCCCAGTATCAACAAACTGTTGCCGCTAAGTTCGGGGAGCAGGAATCAGCCATCCAGCAGGTACAAACGGCAACGGCAGACGTAGCGGGAGCGCTGGCGGAGTACAAGACCCAGGTAGCGACACAGTTCGGTCAGCAGTCCGCCGCGATCGAGCAGAAGATGACGTCTTCGTTTAACCATGCTGGT---GGTAGCGCCACCTACAGCCTTAAGGCGGGCGTGACGTATAACGGGACTTACTATGATGCCGGTATGCAGCTTTCCGTCGTGACGTCGGGCAACGCAGTTAAATCTCGTATTGCGTTCAAGGCCGACCAGTTCTACATTATGCACCCGTCGAATGGGTCGCTTTCGTCCGCGTTTATCGTTGACGGCGGTCAGGTGTATATTGACACGGCGCGCATCAAGGACGCGTCCATCAATTTCGCGCAGATCACGGACACGCTGCAATCAAATAACTTCGTTTCGGGGTCACGCGGCTGGCGTATCCAGAAAGGCGGCGCTGCGGAGTTTAACGAA----------------GTAACGGCCCGCGGCAGGCTGTACGCTAACAGTGGTGAGTTCGCTTTTAACGGACAAAATAACACCGTGCAGATTAACGGGAATGGGGTTACAG-------TTAACCTACCCG---GAGGGGGAAGGGTTGTATT--AGGTGTGTTCTGA--AATTAAAGCCCCGCAAGGGGC----T-TTAATA----CATGTTTGGGAGGTACGGCAGCGGAGTTGG-----------------------TATCGTAACG----------------------T--------------CGG-----GTCTGTTGCCGATTGCGTACCTTACAATCCGGGAGCCAGTTCCCGACCTTACATATCCGCCACTCATAACTACGCCTTTGTTTCTTAGTT---CCTTATATGCTGGTATGGCCCTTGTGTTGA--ACCCACA---CCTTA-----------------GAATGGGGAAGTAAGA-------ATCCCCGATATACTGATTGCTTCCTGACAGACTTATAAACCCGGACA-------------CAACAAAGGGCCTGGTAACTGT--------TGAAAGAATACAGGCGCCGTTGCGGTTAAATA----------------TGTT--TAACCCCGGTCCCGGAACGGGCGCAACCATCTGGAAAATAACCAAATCCAT-------------------------------------------------------AGTAACACTT-----CCGGGGGTGTGCCCTGTATCTTTTGTGTTTATGTTTGTACAAATCAACCGATTAACTCCGTCGTACTCAACAGA---AACACCGGAATTGTCCCACCTGCCGAA---------CGGTATGCCGTAGA------------TGGGGA-------GGGTGTAACTATCATGGAATGATATAGTTTGAGCAAATTTGCAGACA-----------AGCAACCGGTCCGTTGTGGTTATCGATGTAAAATCCGTACTGTCGGCAACGTAGATCCCCTGGCCTGTCGAT---GCTCTAAGAACCTCAACTACAGTTCCAGAGAAC----TGCGT------TACGCGG------TCGGGA------------TAA-CCATTCACAGAGCCAATAGATATAGTTCCGCTGGATGCTGTTGACGAAAAGCCCTTTATATAATAAGCCTCA---ACACCCCGGTCCAGTTCGAAGGAGT------------ATGCGCCATTGTTCGGCAGCAGAAACCTTGAAG-------CCCCTTC-----------------------ATTA---C-----------CTTTAA------TGGGGAATGACTTGCTAAA-----CCCGCCACTTGAAAC-GTTGAAGTTACCCGCAAAATTCAAGGCACGCATAC------CCGCGGTGAT-TGTCATCGGTTTACGGCCATCCTTAAGAT-CGATGTAAATACCTTGCGCCA-----------TTAGTTCCACTCCC----GGGAGCCA------------------------------------TAATCGCGAACGGAGCCGCCATGCCCTTTAATTCCGTCATAACGAATATCAACTTCACCCGCCGGAACGACTACA-----CCGCCTTTCCATTT----AGCCACACATAC----GCCGCTTGCTTGCGTAGCGCACCAACCATCCGGACGCG--GGCCAGAA-----------------GAGCAACCAACAGTTATTACTACTA------CCGCGGCAATGATTGCGGATTTGATTAAAGTTTTCATGTTATCATCTCCTTTAT--TTGGTTGAGTTTTAGTATTACACCGCT----------------CGATCAAGAATGCAACCAA-TTTAAGAGGA--TTTAGCTATGGCAGCGG-----------------------GTACGCTCTCCGTAACGAACAATAGCAAGGCGGTAGTAGGGGTCGGCACAACGTTCACCGCGTTCAAGGCTGG---CGACTTCTTATCGCTGGTGGTAGGGCAAGTGCCTTACACC----------------------GTAGCGATCGCATCAATCGAAAGTAACACGGCGCTTACGCTGGTGCTGCCGTTCGACGGCCCAACGGCAACCGGCCTTGCGTGGGACGGCGTTAAACGCGATACCCTGTCACTGGCAACGATGGGCGTTACCGTCCAGGCCCAGAAAGCATTGCGCTTGATGATTGCCGACGAAAACAAC-TGGCGTGCAATCTTCGGCGAAGAAGAAGAAATCTCGGTCACGCTACCTAACGGTCAAGTGGTGCAGGGTATGTCGTGGGGCTATTTGTCCTCCTTGCTGAAGGAAGTAGACCCCGTTGAGATGCGCAACCTTCAACAACAGGCCG--AGAACGCTCGCAACCA------------GGCGCAAGGCTACCGTGATGAGGCGGAAGGTTTTAAAAACCA---------------------GATTAACCCT-----------------------------------------------------------------------------------------------------------------------------------------------------------------------------------------------GCACTATTCGTGCAGAAGTCCCAAAACCTGAATGACGTTGCCGATAAAGCTGA------------------------------------GGCGCGCGCTAACTTGCAAGTTTT------------------ATTTGCGTCAAACTCTAACCTGGGGT---CTACCGACCTCAACACGCTCAACAGCA-----------------------------------------------------------------------------CGAAGGAAG----------GGCGTTATTACCAGACCACATCGGT--------------------------------------------------------------------------------------------------------------------------------------------------------------------------------------------------------------------------------------------------------------------------------------------------------------------------------------GAACG----CTACACCAGAGCGTAAC-------------------------------------------------------------------------------------------------------T---------ACCC---------------------------------GTTTCAGGAAGCCGGT----------------------TGTCTTACCGTGTTTAAAAC-----------------------------------------------------------------------CGGCGGGGGTAGTGTGGAGGCTTGCATCCAG-GAGTACACCACGT------------TTTCAAGCCTGCGTCGGTTCGTCCGTGCGCTCGCTGGGGCGGTG-----------------------------------------TGGACGGAGTGGAA-----------GGAGATC---------------------------------------------------------------------------------------TACCTGCAAGGGTCGTCCCCAA---------------CATACGAAAATATCGACTCGACAGGACGAG----------------------------------TTAGATCTGAAAAGGCATATCCGGCGTT--------------------------------CGAGTGGGTGTCGACGAG----------AGTAGACGACGATTTCATCGGTAAGCGAGTCAGCAT------------------------------------------------TGAGAACGACACAGGCGTTAATATGTATATGTTC-------------------TTCATGCA-------------------------GAAAGACACAACCGCAAACAGACGTGTCGTAGCGTTCGCAAGGCCAAACTCTACTGTTTTCCACTTCGTAGGATATA------------ACGGCGGGCTACC-CACAGACGG---------CAACAGCGCCCCGTCGGATA-----------ACATTAACTTTAACACGCAACCGCAAGGATGGCGTATGGTG-TCCGGCGGCTGGCAAAATGCACCGCTCGCCGGG-----------AACAACTACGGGACTTTATTCAC---------------------GCAGTGTGTGCAAGGTGT------------------------GTCGCAGGGGGATTCTAAAAACAGCGGCA---CTTCTGGCCTAT------------------------GGTACTCACAGC---GATATTTTAATACA---------------------------------------------------------GAATCGCGGGCGTTTATCCGAAATCAAACAAACAACGCAGACTGGGG-----------------------------------------CGGGTGGTATGAATTTACTAAAA--------------------------------------------------------------------------------------------------------CGG------CAGTCTCGGATGAACGCCT--GAAGAATGTAAAAGGTAATTTG----------------------------------------AATGTTGAAG------------------------------------------------------------------------------GTGCGCTCGATAACATCAA------------------CCGCATGGAATTTAAAATATTCTCG------------------------------------------------------TTTAAGGATGAGAAGGCCGGTAAG---GGGTATCGTCGCGGTGTTATCTCGCAGCAGATTCGCCAGAT---------------------------------------------CGATAAAGAGTACACGAAGGAGATC---------------------------G---GCGGGTACTATCACCTCGACCAGACACCAATGCTACTGGACGCCCTAGCG--GCAA---------------------TTAAGGCGTTGC-------------------------------------G-------TGCGCGTGACGAGGCTAA------TAAAGCAGAGATTGCAGAACTGAAGGCGGC------------------------------------------------------------------------TATTGCCGAATTGAAG--------------------------------------------------CA------ATAAATAGA-AGGGGCCGTATGGCCCCTTTTT------TAGTTTAAGTTTTCCCAGTCCATTTTGCGCCGCACTAGCGGGCTTTCGTAATACTCCTTCCCATCCACTTCCACTAAGGGCCAGTCATTAACAATGACGTAAGGCTCTGCGATATCCTCGATCACGCCGTGCGCGCTATGTTGTCCGAAAT-------------------------CTACGCCCACCAGGATAACACCGGCAACGCGACGCGTGAGAT-------------------ACTCGCGAGCGCAA-----------CGGGCCTCGACCAGTCCTCGACGTATGCCGCTGGTGGCCTTAACCTCGTAGGTCCAGACGGCATCGATCACATGTTCGCGGAAGTCGGGACCGGATTTTACCT------TGCGCTTGCCGACCATGATAATATC--GCCGCGGTCGATAGTGTTAG----CGCTAAACAGGCCGGTACGCATTAGTAAGCCTTGCGGGATACAGCTACGCCCACCCGTCTGCCC-------TTCGAGGTACATGCCTGCAAACATTTCGCCCAGCACA-------CCGACGAGTCTGCTTTGCTTGCACGCGTCGG----ACTTATACCGCCACTGGTCAAACTCGATGCTTGCGATCATTGCCGCCAGGTGGAATTGTTTACCTGATATTTCATATTCGCCGTACATTG-TGAATCCCCCATTGCCGCGGG----CCGAAGCCCGCGATTAG-AATTATTTCAGTGCGCCAGTCACCAGTGTTTTTTCCATGTTGCGGAAGTCTTCCGGCGTCATGAGGATTTTGGACCCATCCTCGCCAGTGAGCACGACAATAGGCTGGACGTCCTGGGCTACGACGCCG----------AAATCGGCGGCTTTGACAGTCTTGCCCGCAGAT-----G------------------------------------------------------------------------CCGAAGGACGCCACGTTCCGCCGGAGGCG----------------------------------------ATGGGCCAACCT-----TTGAGGCTGTCGAATTGTGCTGCCGTTGTATCGATCTGAATCTCGTCATGC-------ACGGTCATGTAAGACTCACCCAGCAGGGCGGCATACGCCACCAGATCCACGATGTTATCTTCCTGGTGCTTTCGGTGCTGACGTAC-CAGCTTC---AGGCAGATCAGGAAGGTCCAGGCTTCTTGCTCGGACAGGTCGCGACCGGTAAGCGCG-TTAAACACGGCGGCGATT-TGTTTAGCGCTGCGTTCTTCTTTC-------GCGTTGTCATAGCCGTTTTCTTTCCCTCGCTGCTCCATAGTGGTGGCGGCGTTTTTGCAGTATTCGTATGCTTTCACAGTA-TTACCCTTTTTAGTGAGGGGGCTGTATTG-CCCCCGACGAGTTAACTATAATGCAA------CCAACCTATTGGTTGCAAGTGAATTTTGCAACGTTTATTGCGTAAATTTTCGGAACCAAATCACCACACGCCCGACGAATTGCCGCGATGTTCTTCTCGCAATCTTCAATGATGACCAGTTCCGACACGTCTGCGTAGCAGACCATTTTGAACACGGCGCACGCCTTAAACTCTGGCGGCGGTGTGTCGTCCAGCATGTGGCGCATAAACAACCGGCCCACCGGGAAGACCTTCAATTGCTCGGCGGTGGTGTCCCAACATTCTCGCTG--CCGGTTTGTCAGATACGCTATCTCGAAGCCTTGCTCTTTGTACATGCGCAG----------CAGCGGCAGCATATCCATGTTCAGATCTTCGCGGACGTGCGCTTTGTGCCACTTTGCCCAAAAGGTGGATTTCGTTTTTATCCCTGGCACCAGGTCGGCACGCGCATCG--CTTGAACCGTTAATAACGCCATCCAGGTCACAAATCAGTAATTTCATT------TTAAACTCTCAATAAGGGTCTGTCGGGCGCTTCGCGCAGTAAAGGAGTTGC--ACACGAAATGGCAACGCTGAGTCAT----------GACAAGCCAACCGGTGAGGTCAAGGCCCATGATGCGTCCGGGATGAGACGCGCGCACCACATGA--------TTGCGCCGCGGGTCAATGCCGTAGTCTTTTTGCATTTGGTCTACGACCGCAGGGTCGCGGTCAACGATTAAGATATTCATGTAGCTCACTCTCGCTCATTATTTCAATTTGTGCGCTGCCGGTGGGCGGCGCTTCGTCAAAGATTATCAATTGCTGGCACTTGTTATTGCTCGGCCCGACTTCGCCGGTTACAGCATGTATAAATCGGATCCGCCAGTCCAGAAGAATTATCAGGTTTGC-----AGTCTTCCGGGCCATCTTTGCCCACTTCGTCGACGTGTCCTGATTCAGTAGCATGACAGTCCGGCGACCGTGCGCTGCGCATTCCACCCACGGCAGCGGATCGGAATACGGCGGATTGCACCACTTCCACCCTTTCAACTCTGCCCAGTCCACATCAAGCGCGCTGTGCTCTGCCGTGAAGTAACGCGGTAGCAGATGATTGGCGTCGCTTGCCGCCATATCGTAACGGAATCGATACTTCCGACGAAGCGGTT---TAAATAAAGCTGGCGGCGTGCGCCAGCTATCTTTTTGCTCATTCTTCTGCATGACCTGGATCTATCGCGTATAAAGGGACTTTATTGCCGGTTTTCATAACGCGCTGGACGCGCTTTGACTCCTCGGC-----GCTCATTGGGCGCATATCAGTGCTATAACCTCCGTTTGATGTATGCCGCCACGCTATCAGC--ACCAGATCTTTCCTGTCGATCTTAGACTGGCTGCACTTCGGTCGCACGTACGCCTCGGCCCGTTTGCAATGCTCGCGCAGACCTTCGGCCGTGATGCGGTTTAGC-GCGACGGTGGTTGTGTACCCGGTGCGCTGCATAATACCCATCAACTCATACAGCAGTTCGAAGCGTTCC---------TCTAATTCCTTGCGCGCCTTCTCC---------------TCGCCTTCATAGCTTGCCAGGTAGGTGTCCGCCAACGCGTTCGCACGTTCGGCCTGTTCGCGG--------------------GCTTCGAGGCATTGCGCGGCCCAGTAATTTTTCTCTTCTTGTAAAATTTTCATTTATTTAATCTCCGTAGTGCGGATTTCCTTGCGAGGAATAAATTTGCCGTCTTTCTCGACCCAGCAAGTTCCGTAACGCCATTGGGTATTACGGCCTGTTTGCTCGGCATATACGGTCTTGCATTCGTAGCGTTCCGTGTAGTAAATAGCCGCGGTAGGTACGAAAATACAAACGGCAAACATGAGGGTGAGTATCACCCAAAATCGAAGGTCGCCGTCGTAGTCGAAAAATAATGATCTCATTGTGTCGTCTCCGGGTATT-----AAAAAGGGCGT----------CCAAACCGG-ACACCCTCAATATAATGCAACCAATATGATTAT-----------------GCAACCAATTTACGCATAAAAGTTCGGGTCGCGTGCAACGTCTACCAGGTAAAGGTTGCTTATGCGGTTGCCGTAGTGCCCTGGGGTGCGCTGGCGGCACACAACGGCGAAGCCTGGAGGGATTGTATTGCCCGTCGCAATAATCCACGCCACGCGTG-----CGCCAGACAGCGTCTTGCCGTTGCATTCGATACGGGTTCCGCCGTCGGCAGTGTTAAGGTTGCCAATCTTGCAGCCGGTGGACTTCAGACGG-----------------ATGACCCCGGTTTTGCTGTCGTAGGTGAATAGCTGGTTAGTCATTGCGACCGA-AAAGTCGATTGCTTCGAATGAAGTAT--------------------------------------------------------------------------------------------------------------------------------------------------------------------------------------------------------------------------------------------------------------------------------------------------------------------------------------------------------------------------------------------------------------------------------------------------------------------------------------------------------------------------------------------------------------------------------------------------------------------------------------------------------------------------------------------------------------------------------------------------------------------------------------------------------------------------------------------------------------------------------------------------------------------------------------------------------------------------------------------------------------------------------------------------------------------------------------------------TCATTTTAAATTTTCCTCGTTAACCGCTATCGC---------------------------------------------------------------------------------------------------------------------GAAGCCGTTGCCGGTCCATAAG-CAGGTCAGCTTCGGATATGAATCGCGGGCGTTGATGTATTCCGGGAAGAGCGGGTGTACGTCATCCTCCGGCAGAT-------------------ATCCCCCATACTCCCACGGGTCGAACGAGTGATCCGGCTTGCGCCACTGGGAGGAAAGCACACTGCGCGGATTCTCAATCATATATGGCACTTCGAAGAAGTCACCCAGGTAAGCGGCGATC-TTCGCGGTGCGCACCGCCTTAAGCTGAAAGGCCGGGTCTTTAGCCCGCTTGCGCGGGAAAGCTGGCGCACCGCTCACTGCCAGATCCGTACACGGAGGGAATG---------------------CATAGATGATATCCGGCGTA---------CCGAAATCGCCGTTCATCGCGCGGTCCACAAAGTCCATATCGATAAACACATTGCGATACCGGATTCCGCGACCATAAATACGGTAGTCAAGGTAAGACCCGTGATCGGCTTCGGAGTAGTTGAAGCAATAACACTTATGCCCCATCTCGGCAGCACGCTCAATCATCAAGCCGCTGCCGTCA-----AACAATGACCAGATT-----------------------ATCATTTGCGCGC---CTTTTTAGCTTTCATGTATTCCATCAAGTCGTCCTGTATATCTCGCTTACTGTCGCGACGCTCGGCGACCAATTCGTCCAGTGTCCCGCGCGCCTGGATAATGTAGACGAATACCGGTCGAGGGTGTCCGGCCTGCATCTGGCGAACCGGCCCGATACGCTCAACGATCTGCGAAAAGTGCTCAAAGTTCCAGGTATCGGAGAAGATTGCCAGGTGATGCCCGCCGTCCTGCAAGTTAAGGCCGTGGCCCGCCGATGCCGGGTGTGCAAACATGATGGGGATCTCGCCCCTGTTCCACGCTTCCATATCCTTATTGCCCTGCTTACCCTTACCCAACGCGACGCCGTGCGGAAATTTCTTCTTAAGACGTGCCAGGTCATGCTTATACTGATACGCAACGAGCAACGGCGCGCCGTTCAACTCCTCCACGATACTTTCCAGCGCGTCCAGCTTCGCGTCGTGAATCTTCACCCACTCGTCGGTCCGTTCGCCGTCTTCGTCCACCTTATACACAGCGCCGGAAGCAAGCTGAAGGCACTTAATTGTCTTCGCCGCGGCATTCGCCGCTTCCACTGTCCCGCTTTCCAGTTCGGCAAATAGCTCGCTTTCAAACTGGTCGTAAATCTTGCGGGCTTTCTTCGGCAGGTCCACAACAACAGGCGTATAGATTGGCTTGTCGCACCCGAAGTATTCAGCCGCGTCAACGGTGAGGGATACATCTGACAGACGTTGTTGTATCTCTTTCTCGGAGTTCTTTAGCGGAGCGTGCTGCATAGTGAAGCTGCCAGGCTTAACAGGCTTGCTAATGAACCAGCGGTCGGTAAATGCCTTATAACTACTGCCGAGGCGTTCGCCACCGTCGACAAACCACGTCTGACCCCATAAGTCTTTCAGCCCGTTTGGCGCTGGTGTGCCGGTAAGGTTAATCCAGCGCTTGACGTGCTTATGTGCAATCGCTGCCAGTGCGCGGGCGCGCTTGCTCCCCTGCTTGCTACGATAGCCTTTCAGCTTAGTCGATTCATCGGCAACAACGACCGTAAAGGGCCACGCATCGCCGTAATAGTCGACCAGCCACTCAACCACATCGTAGTTAACACAAACCACGTTAGCGTCGCTCTCAAGCGCTGCAATACGGTCCTTCTCCGGCCCGGTGCCGTCTACGACCAGCAGGGATGAGAACCGCCATTTCTCCTGTTCCGGGGGCCATGTACCCGACGCAACACGCAGCGGGGCCAGCACCAGTACGCGGTCCTCATGATGGGACAGGACGCCAGTCTGGAACATTTTATTCAGCGCCCACATTGTCGCGCCGGTTTTACCCGACCCCATTGTCGCCCAGATATTGCATCGCTTATGCTTGAGGATGAACGCGGTAATCAACTTCTGATATTCGCGGCGTCGGAATCGTGCCATCTCTTTATTCCGC-----------------------------------------------------------------CTTTTTCCAG---------------------------------------ACTTCAGTTTCACTATCCCAGTTCCTCT----------------------------------------------------------------TTGTGGCGTCGTAGTTGGTGGCGTGTCCGACGTGGATACCGGTCGC------------------------------------------------------------------------------ACGGAAGCTCTTAAACTTCTGCC--------------------------------AACACACCGTCAACGGCA--------------------GCGGGGTATTCATGCCTGCGATAA-------------ACCATACGCGATCTCCTTGTTT---------------------------------------------------------------ACATTCGCCCAGCTTGGTGAGTCGGTAATGTTC-----------------------------------------------------------------------------------------TTTCATCGTCATGTCTC----------------------------------------CCAAAAATGGCGGGACAAGCCCGCCGTATTAATTATTT---------------------------TTGTTCTGCACGGTAACGGCGCTGCCGTTCGCGCTCTTTCTTATTGCGGCACGATTTGCACTCTGCCCGATACCCGTCCGGGCTTCGCGCAGTCTTACCGGTGTATTTGTGGAACTGTGATAGCGGTTTAACGCAGCCGCAATTACTACAACGTTT--------------------------------------------------------------------------------------------------------------------------------------------------TTCTTCAATCATCTCTAAAATCCTCGATATGG---------------------------------------------------------------------------------------CTAACCGGCACACTATACCGCTA----------------------------------------TGCGACCAATTCA--------------------GCAACCAATAAATCACAGTCGGCGATGTTGTCTATAACGCGAACGTCAGCGCCGCGGCGGGCCATCCGCTCATGTTCACGTACCTGGTGCGGCTTCGGTTTTCCTCCGGGGCGCTTCACTTCGAC---GAACACTATTTTGCCGTTGATGATGATAATCAGATCGGGCGCACCTGCGCGCCCCTCCCATGCCAGTTTGCGGCAGAATCCGCCCACCTCTTTCACCCGTCGCATCAGGTGACTTTGAATCTTGCCTTCTGGAGTCAT-------------------------------------------------------------------------------------------------------------------------------------------------------------------------------------------------------------------------------------------------------------------------------------------------------------------------------------------------------------------------------------------------------------------------------------------------------------------------------------------------------------------------------------------------------------------------------------------------------------------------------------------------------------------------------------------------------------------TACTTCCTGTACCTGTACATGATGTCGCCCTCTGCGGCAAGTGGGAAGCCTTTCGCCCAAATCGGCAGGTCGCACATCAGCGCGCAAAGCTCCTCGGTCGTGTAGTCGTCGGTGTCCGGCACTTCTGTGATCAATTCGTCGTGTACTGACAGGACGATTTCATAGCCAGCAGCTTCAACGCCCGGCATGGACCATGCGAGAATATCGCGGCACAACGCCTGTACGATGTTTTCCGTCAGTTTGCCGCCGTAGGTATACTGGAAGCCCCACTGGCGCGTAGTCTGATTCTCGCCCTGATATTTAATGCGTGTGCTGGTGCGCTTCTTGCCGGTGTCTTCGTCGATCTCGGTCGTGACAGACAGCGCGATGCCCGGATAGCTCATGATGCGCCCCGACGGCAACTCAATTTTCAACCACCAACCGGCGGCGTTCGGGTCGTCGCGCTCCTCGTCGAAGGTTGGGTCGTGCTTCGCCTTCGTGCGCACAATCTTAAGCGCTTTCCTACCGTCAGGGCGAACGTTCGCGCCAGCCCAGTATGCTTTGCCCGGATTGCGGATCGCACATAACACCGCGTCCTCAAGCTCGGCCCAAAAGGCTACCGTCTTCGGGTGAGCCTCGCGCCACATACGTTTGATTGCGTCACAAGTCAGCCATACGTTTTTCGGCAGTATGTATGTTGGACGCTCGTCTTTCTTGCCTGGCTTCGGCGGGCGTTTCGCTTCGTTAATGCGGGCGTACTCATAACCACGTTTCGCCGCCGCCCAAATGTGATCCGGGAACGTGCCTTTCATCACGTCCGCCATAGTGTAAAGGTCGAGGCCCAGGTTTTTAGCGAACTGCAAGAACGCCGCGACGCCGCCACCATAGCCCAACCCCAATTC---------------------------------------------------------------------------------------------------------------------------------------------------------------------------------------------------------------------------------------------------------------------------------------------------------------------------------------------------------------------------------------------------------------------------------------------------------------------------------------------------------------------------------------------------------------------------------------------------------------------------------------------------------------------------------------------------------------------------------------------------------------------------------------------------------------------------------------------------------------------------------------------------------------------------------GCACGCCTTACCGATCTGGCGTAAGTCCTTGCGGTTAGCTTTAATGTAGTCCGGGTCCAGGCCGAACATCTTACCGGCAGTCTCACAATAGATATCGCGACCGGCCTTAAACACCATTAGCGCGGTTTTCTCGCCAGCGATCCAGGCAAGGCCACGCCCTTCCACGTTGGAGTAGTCCGCTACGACAAACTTCTTACCCTTTGCAGGGATAATGCACCCGCGAACGGTCGAGGCCGTTAGCTTCGATATGTCATACGCCCAGTGTGCGGTCCCGCGTAACAGGGAGTTGATGCCGTTGGTGAGCATGTGCGACCGGACCCAAAACGAGACGTCGCTTTCACCCTCGCGGCGTTTAATCTTCCCTTCGTGGTCGTCGCTGTACTCGCCACGCGCCAGGTTTTGAGGTTGAAAGCCTTTACCGGCCCAGCGTAGCGTGCGCTTTGCCCCACCATACTGAAGACAACCACGGCGGCGACCATCTGCGGATAAGCCGTTAACTAGCGGATTGTACTTAGTCGATGCCGTTGATGACGCACCGAGGCGCATTTCGATCAGCGCTTTGCCCTCGTCCGGGAAGTCCGGGTCTTCCAGTAGGTCGTTTAGCGTGGATTTCTGCGCGTTGTGTATCGTGAATGCTGGCGCAATATCACGCAGGATTGGCAGGAAGTCATTGCCGGTCAGCTTACCGCCAAACCGCTCCCAGGCTTCTTCCTTCAATTCTTCCTTATGCGCCTGCACCGCTTTGATCGCGGCGTTCGCCAGGTCAACGTCCACATAGAAGCCGCGGTCGTTGATCAACTGGTCGATAAGCAGGATTTCATCTTCCTTCGGAGTATTACCCCAGTCCGGTATGCGCCAGTAGACTTCACGCATTGCGATAATATCCAGCGCGGCATAGCGCAGAAATTTGGCCCATTCTTCAGGGTGAGTCTCGCGAGTGTAGCGGCGTATTTTGTAGGTCTTAGGGGTAGGCTTACAGAATCTTTTAATCAGCGCCTTGCCTGCCTTATCCTTCGCGTGCTCTGCGTCAACGCCCAGCACCTGGCACTGCATATCGAGGCTACCGGGCAGCGCGTGGCGAAAGGCCATAATCATGGTGTCTTCGATCTGGCTTACCGGCAGGTCAATACCCCACTTCTCGCGAATAACCAGGCGGTCAAACAGGAGGCCGTTAGCCATCACTATTTTTGCTTTCTTGCGGGATACCTGACGGAGCGCCTTGCGCAGTTCAC-----GCGGCATTGT-------------------------TGGGGATTCAGTGGCATCCCATGTCTGCACGCGGCCTTCGTCGATGGCGTAGGTGCAAATCATAATCTCGGTGGTTGGGTGCTCTGCGTAGGCGTACGCCCCTACTTTCTTCAGGTCCACCCCGCTAAATGTCTCGGTGTCGAGAAACAGACGTTCGAAGTCTCTCATTGCTTTATCCTCACCACGGCGTCAGCGCTGCCGATCATGGAGAAGATGCCGTCTGACAGGGCGATCTCTTCGCCGTTGTTGCGAATCTCGGCAACTGTGAAATATTCCCCCAGTAGCTTGGACCATACTTGCATTCCGACTTTTACTTCGCTGGCTTTAATACGCA-TTTTTCATTGTCCTATTAAAAAGCCCGCATTAAGCGGGCTTGAATAGTGGTCTTTGCCCTTAACGGCGGCGACGTTTACGTGGCGCTTCGTCT---TCCTCA------------------------------------------------------------------TCGTCGTCGTCATCGCGGCGCTTGGATTTCTTGGACTTGCGCGGCTTGTCATCTTCATCATCGTCATCACGACGTTTTGACTTTTTGGACTTGCGCGGTGCTTCGTCTTCGTCGT--CGTTGTCCAGGTCTTCATCGGAGCAAGAAGACC---CGCCACCTCCGAAGGCTTCGCCGTCTTCACGGAATCGCAGACCCAGCAAGCCAGCCCCGAGACCCTTGCCGTTGGTATTGTTCCATGCCCAAATATCAAGGGACACGTTGCAATAACAACCGGAGTAGATCTCCTGGCCTTCAATCTCGTCGCCGTCGATGGTCAGACCTTGTTCAGTCTGCTTCTCGCCGAGTGACGTTTGAATGATTGGTTGTTTGAACGATTTGGCGTTGATATACAACATGCCTTCGAATTCTTCGGTTACTTCATCGCGCTCGTCACCGTCGCGGACTGCGCATTCCT---TAGAATCCTGGGCGTAGTGGCGGTCCATCCACTTATCGGCATTCTTCTCAGATTTCAGCTTGTCGGTGAGCACTGCGCGTGCTGCCGCTTCCACTTTGTCCACCTGCGGATCTTCTTTATCAAGAAGAATCACGGCACGGTATGCCGGTTTTTGTCCATCCTGTTTAGGGGTATCACGTTCCCAAATTTTCAGGAAACATACGCGCACATTTTTCAGGTTGACTTTAGCCATTTTCCAATTCCTCATTTTCACA--TGTATCGGGGTTATTGGAAGCCACCCCGTTCGGCTTGGTTGCCAATTTACTTGGTTGCGCCTGAGCGGTCAAGCATT-TTCATTAAAAAGATTTCTGGTCACGTAGTTGGTAGCGTTCTCGATCCAGCTTAACGGCGGGCGGTTGATGTTCTTCTCCACCCAATCGGCGGCAGCTTCGCTATAGCCGTCATCCAACCAGCTGGTCTGATG-------------------------------------------------------------------------------------------------------------------------------TCGAATCATCCACGCCACCATTAACACGCCTTGCACACAATGCAGGATAAAGCCCAGCGCGCCGAGCAAAAACATCAATAAGATTGCGAATACTTTATTCATTGCTTAAGTCCTCGTCAGTAGCTTCTGACCACGCAGGGCGCGGGTCGTCGATTGGTGCTAATACCGGTTTTGCCGGTGCGCGCGTGATTTTATCACACAGCTTCGCCCACACTTTCGGTTTCTCATCCTTCAATACCTTCTCGGCATCAGTAGGGCTGAGCAATGTTTCTTTGTACATCACATCGCGCTTGATCCGGGCCTTCGTGAAGATTTCAAT-CACTTCGCTTTCGTCTGCCCACTTGCGAATCCCTTCCTTACCGGCAACCATCTTGAGGCCCAGCGATTCGCCATCGCCCGCCATAACCGCTTTGAATACCGCGGACTCGATAGCCTTGATGTGCTGGCGCATTGCGTCTAAACCTTCATACGCCTTGCGCAGTTCCGCGGCAGTCATAGCGCCGGAGG------------CCGCTTCTTTCTTGCCACGCTTCGCACGTCGTGCCGCTTTGCGGGCTTCGCGGGCCATATTGCGGTCATGATTGGCGCATTCTTCCTCTGTCGCAATACTCACGTCGTCGCCCAGGTCTTCGTCTGTTGCCGTTGGTGGGGTCATCGTGTCGATTGCAGCCTTAGCGCGGGCGCTACACTGATCCGCAAATCTGCACCACTGACACGCATCAACGCTCGGTCGGAAGTCGGCGCGGGTGAGTCCCTTTTTGCCTCTGGCGTACGCTTCCAGGGCGGCGATAGCACGCTTGGACGCAAACTTAGCGAATATCTCCAGGGCTTCTACCGAAATATCCCACTCCGACGCCCCACCGCAATACGGCTGGAAGATAACCAGGCGCACGGTCGTAATGTCGTACATAGTTTTCAGCTTGCGCAGCAGGCCGAGCGCGTACAACATAAGCTGTTTGTTTTCTTTCGCCTCGACCTTATGCCGCCCCGTCTTCAGGTCGCCAACAATCAGCATGTACGTGCCGTCGGTCTTCTTCATGACCATGACCATATCCGCAGTGCCGAACGTCTTAACCCGGTTGCCGTCGATCTCGAAGCCAGAGTGTAGGACGCGGGTTAGGTCGGCGCGCATCTCAAGCTGGACAAACTCCGCCACTTCG---AGGAGCGGTCGCCAGTGGTCGATGTACGCGTCGCACTGTTTCACCATGTCGTCGTTGACCAGTACGCCGCCTTTCGGTGCTTTCGGGTGCGCCTTTACCGGCCCCTTACCTTCGTTCTCGACGTAACACCCTTTGTACGTCTTAGCGGTTATCAGCTTCTCACCGGCAATGATGCGGTTGAGTACGACTTCAGATACGGTGTGCATACTCGTACCGTTAATCGCCGCTTGCCCGGATTCGTTCGGGATATCTTTTTCCACCACCAGGGCGGCGGGGCAACCCATCCATTTTTTAGCACCGGATGGCCCGAGTAATGAGTGTTCCGTGTTGCTACCGGA------TTGCGTTTTACGTTTTGGTTT---AATCGCCATTATTCCACC-------------------------------------CTTGAAAATTGAGCAATGTAATAGTCGTGTTTAACATTGGCCCGCTTCGCGGCTTC------------------------------GTTCATGGTCGATGCCAGTTCTC-------------------------------------GGGCTTGCGTCCAGCAGCAATTCCAGTTTTGATTCATAA------------------------------------------CAATTTCTGATTGCTCGTCGCCGGTGATA-CGGCAACGAAATAAAACAAAGAA-----------TATAGCCATTTATTTTGTCTCCCAGCGGTCGATTGTTTTT------------------GCTTCGGATGCAACAGCGAAGCGA-ACAAATT-----------------------------------------CCAGATTGGAATCAGCCCAAATATAAAAGTCG---------------GGATTAATAAAGGT----GGTGCGCTTAATTTG-----------------------------CGCGGGGGTATTGCGGCGTTTGTCTATTACGGCAACGCGTG-------------ACTGAAAATTGCCGATGCGTTCGAAT-----AGCCAATAATATGAGCGCTGGTCGCGGGA--------------------------------------GTCCACCGCCTCGATTAGCGTGAAGCGTGCCATTGTCTCGTC------------CTCTAAAAAGAGGCCCGCTAATCTGCGGGCCGGAAT----------------------------------------------------------------------------------------------------------------------------------ATATTAGTCTTCCAGTTCGAAATAGGTTTCGACGATTTCTTTTAGCTCTTTGTGGAAGTCTTCGACGTCGTCATCTTCCAGCTTGGCGATTGATTTGATCTCGAACGATTCCAGCAGGTCGTCGAATTCGTCGTTCGCGTCGTCGTCGTCACCACCGGCAATAATCGCGGCATACTGTTTGATCTCGTCGCGCATCTCTGCCAGC---GGATCGGCATCTTTCTTACCTTTGCCCTTCGCCGGTGCTTTTTTAGCTTTAGCCGGTTTT------------TCGTCTTCGGCG------TCATC---------------------------------------------------------------------------------------------------TTCGGCGTCATCTTCGACAACTTCTTTTTTGGCCTTA---------GACGGCTTCTTGTCTTC--CTGTTTAC----CAACGGCAGCGCCAACGGTTTCATAATGCTTT---------GCAATGGTTTCCAGTGCTACTACGCCGCGAGTGATCAGGTTTACGATTTGCTCAAACATGGTAT-ATCTCCGATTGGTTAA----------GTTTAGGTGTCGGCAGTTAACTTCGTCGGTGGCCTTAACATATTGCCAGGTTACGCGTTCTCCCGTTCGGGTAGTGGACCTGGTTATATAATCACGGTTGGGAATCCTGACACTTCGATCCGGCCCCTGCGTTGCCCCTCTCCAGTTTGCGTCCTGTATCCTGTCGACGGAGTGAATAATAGATTGGTTGCAGGATGGGTGTCAACAACTAATTT----CAAAAAAAAGCGCCGAGGCAAAATGCGACGGCGCTAACCAATGAGAGACAATGAGACGAGA--ATTATTATTACAC---GCGTGCGCGCCCGTTTCAATA-TCCAAAGGA---TTGGACACCTTGCGGTTTTAGGTGTAGTTT------------CGTTGGTCATTAACCAACTGAGGGCAGAGCAATGAATGTAAACGA-------------------------------------------------------CGCAATCGAAATGTTAACGAAGACTGTTAGCAGTGAAACAAGCCGGTCATGGGCTTATACCGA--TGCCGTTGGGGCGGTATTATTTGAGGTCG-----------------------------------------------------------AGCGCCTGCGCAGTGTCGAGAAAGAAT-TACGCGCCAGGCTGGGATTGCTCAACGG---------CACGGCAGCGAGCAAGCTACAAAAACACAATGAAGAAATG------------GAAGAATACAAAAAGCAGGTTATCCGTTTGCGCGCCGAGGGTAAATCGTGGGCGATGATTGCCGAGTTGACCGGGATTAATCAGAGCACAGTGCGCTCCTGGGTACGCAATAATAAAACTTCTAAGTAAGGCCAC--GGCAATGA------GCTTAATTAAATTCGCTGTAACAAGACCCGCTAAAAAAGGCGAAAAAGCCAGGGCGGAAAACTTCCAGATGACGACCGATGAGTTTTTCGAATTTATCAAAGATGCGAAAGAAAT---------CTCCTCGGTGCATATCAACAAGACGGAAGATAAA------GCCGAGTATGCGCGCCGCAAGCGTAAGGCCGATGGCATCGTGGCGTATACCAGTGACGGATTGCGTCGTAAGACCAGTGCGGTGGACCGCTCGATCCTGTTCTTTGATATTGACCGCACCGACACCCGCAC-CCTGCGCCGCTGCCGTAAGGCGTTCATCGACGCGGGTCTGGAACACGTATTTCACACCACCACCGGCGACCGCCACCCGCTGAAGGGC---GGCACGCGTTGCGCCCGTTTCCTGGTGTTCACTGACAAGCCTGTACCGGCTGAAGACCTGGGCCGCGTCCAGTATGCACTATTACACCAACTGGGTCTGTCAGATGTGGACTTCGACGATTGCACGAAAGACACAAACCGCCTGATGTACCTGCCACACCAGCAGTCCGTTATTAAGTGCCACTATGGCAAGCGCGCCAATGTGCGTCGTCTACTCCGTCGGGCGGACAAGCTGGGGGTGGAAAAAGAGGAA---------------GTACGCCGCGAGCTTACCCAGGGCGACGACGCAGTGGCAGACGG------------CATTCTGGACTGGTGCTTCCAGGCCGGATTCGAGGAGTTATCTTCTGGTCGCGGTTATGAAGTGCCGTGCCCGAA-----CGAACATCTGCACAGCGGCGAAGGG-------TCGACGGCTATCATG---------GTCAAGGATGGCGAGATCCGTTTCAAGTGTATGCACACCGGCAACGAGTGTTGCTCGGAACTGAACAGACACCAGCACCTGGCGCTACGTCTTATCGGGATCCCGGACCACCTGAACGTCGAACCGCACAACATGTCACGTAAGCAAATCGCCGCCATCCTCCCAGGACTGGACGACGAGGAAGTGGAATCGTGCTATGAACATATCGTTGATGCGGTCGGTGACGGCGACGAGTACGGCGGATGTACGGACGCAGACCTTGACAACGAGCCGG---TTGCGCTGTTCAGTAAGCACGACCCGATCATCGAGGGGTTGATTAACTTTAAATCGACCTGGTACATGGCGGGTGAGTCGAACATCGGTAAGTCTTTCTACGTGCTGGGCCAGATGGGCGCGGTTGCCGCGGGTATTCCGTTCGGCGGCGCTAAGGTCGTCCAGTCCCATTGTTTCTATTTCGATGCGGAAGGCGGCGAAGCCTCCAACCAGCGTAAGGAAGCATTGCAGATTAAATATGAGCACGACCTGGACAAGCTGCACATTATCGATCTGCAATCACGCGGCTGGGATATCACCAGCAAATCCGGCTTGCGTGAAGTTATCAGCTTCATCAACCGCACCGCTAACGGCGAACCGGTTGGCCTGGTGGCCTTCGACTCACTCAACCAGACTGTTGCGCTGCGGTCCGCGGATTCTAAGCCGTTCGACGAGAACAACGCCAGCGATATGGGTGAAGTGGTCAAGGCGCTGAAGGCCATTGCGGAAAATACAGGCGGAAGTGCGGGCGTCATCCACCACCCGGCGAAG---GGTGCAAACGGCAGCAGAACGCCACGCGGGTCCGGCGCGCTTCATGGTGCTGTCGATTCTGCGTTCTTCCTGGAGCAACCGGACGACAATCAGCCGGGCCAATTGAACCTGTATCACGAAAAGGCACGTAACGGCATCAAGCAAGCGCCGCGCGGCTTCGTCCTGCTCAAGTGCAAGGTTAAGGTGGATCTCCGCAAGTCCGAAGCGTTCGAAGCCCACCAGTCCACCAGCACCGGGCCGGACTTCGGTGATGTGGTTGCCGGTTGGGACGTCAAGCCGATCGCATCCACGCCACGCGACGAGACTCTTTATCTCGTACCGGTCGCCCTGGCACCGTTCGCCATCGAACAGGCGAAGGCCGC---GGGTAAGGCAGCAGTTAAGGAAGAGAACGCCGCAGGGCCGCGCAACGAAAAAGAGAAAGTGCTTTATGCG------GCACTGGAAAAACTGATGGAAG--ATAACCCGGACCATACCGGATTCAGTA---AATCGGCAATCGTCCGCCAGGCGGGATTGGCAAAAGG-----------------------------------------------------------------------------TGGCACATCGACGAAGGCAATCGACGATATGGTCGAGCGCGGCGTACT---------CGGTTTTTATACCGATCCGCACACCGG--GGCCATCTATGGGT----------CGTCGAATATCGTCATCAAAACGAATATACCCATCACGCTTTCTGCGACCGATGACGACCTGAAAGAT------------------------------------------------------TAAATTTTGCGCGCATTGGTTGCCATTTTGAGTGTTTTTATCTGGTCGTATTGGTTGCCGTGTAGTGTAAGTATAATGAATAGTTATGCAATAAAACTGCATAAACCAAACGGGACAAAAAGCGGGACAAACACTAGGCGGGACAAAGCGGGACAGCACCCCCGTCCCGCCCCGGATGACGCGGCCTGGAGAGGAGCGGGACAGCGGGACAGCACCCC-AGTCTTTCAGACTAGAC-GGGGGTC-AACGGCCCCCTCGTCTG---------------AGACTGAATAAAATCC-GAGGATTGC---------------------------AAATTACACGGCAGCATGTTGCGAAGTGCGGTCGCGGATGA-------------------------------------ACTAGGCAACCAATGCGAGTTGTATTATGCTGAGTGAAAAATGTGGTTTGCAGTCACAGCAGATAGCGATCGACTTTTTCATGCGCGTGATTAATATTGGTTGCATTCACCCCGGCACCTTGTTATATTGGTTGCACACCAACGGGAGGGCGGAAC-ATGAAAACCGAAATGGTTAATAAGCGCGAAATCAAGATCGGCGATACGGTAGTCCA--------------CAACGGGGAGCTTCGCACTGTGTGCAAGCGAG----------CGTTTAGCATCGATGAATTTATGGGCCTGCTACTTTGGGGCGACAGCT--ATCGTTTAGGGCATAAACTGGTTGAGAGGGTTACGGAACTATGAAAGCGATT-----------------ATCTGGAATTACGCAATGGCTATGGCGGCGGCACAAGAAGCGG--------------------------------CGGAGTTCGCCGGTGAAGGAG-------------------------CGGAAGCGGTCGAAAGACTATCGGCAGCGTG--------GTCCGTTGTTCGCGTCACGCAGCAGGCCATCGCCTGTATGCTTGAGCGCCGTTTCGACACGATGGCGGAGATCCAGCCT----CTGGCGAACGCAATCCAGGACTACGCGC-------------TTGCATTTGCCCGTGAGCGCCTGGCGTATCGCTTCGGGATCGGC----------------------GAGACGGCAGTGACAAACGTCGCCCGGATTAAAGCCCAGCGCGAACTATTTGCCCAGCTTGCGAAATAAGGGGCCAAAATGGGCCGTAGACGAGCAAAACAGCTTTCGTGGCATATTCCCCTGCATTGCATACGAATATGGGCTGAGAATGCGAATGCTGGGGATTCTGTATTCTGGTGTTATCGCGA--------------TGACGTTAAGCCGTTGACGCAGACTCGCTACCTGCACCAGTTCGCAGCACAACACGATTTCAGGGTGCGGACTTCCTTGCAACCAATGGGGATCCGTATTACATTACGCCGGAAGCCCGCCGTTGAGCGGGTAGGCAAACACT-----------------------------------------------------------------------------------------------------------------------------------------------------GGAGACTGAGCAAATGACGCCA--------ATGCAAATAACGCTAATGGCAGGGTATTCGCAGCAATTCGTAGACCTGTTAT------------------------------------------------------------CTTGCATAGCGGACTATGAAATGGACGGC-------------------------ATCGCTACGGTGTGCGATG-------GCGACAC-------------------------------------------------------------------GAAGACTATCGACGAGATCG----------------------------------------------------------------------------------------------------------------------------------------------------------------------------------AGGAGACAGAA-CAATGAAATTACTATTCCGCCGTAAAGCAGATGGCTTCCCCATGAGGCCGATCCAGACCCTTGATAC----ATGCGTGCGCTTGCGCCATGTACACAGCGGCCT-TGAGAGCCTGGCAGATACGGCCCACCTACCGGCAAACTTTGACGTACTTACACATGATATCGAGCGCGGCGATGTGCTGCGTGATATACGCAACGGGCAATTGTGGGTCGT---------------GGAGCACACCCACCAGCACGGCTTGCGTATGCA---ATCCCGCAAGGA------------TG------GCGTAGTAGTCGGGATGACGTACTTCG--------GGCTAATCCACTACGAGCGCGTGGGCCGCAAATACAGCCTCCGCAAACGCCAGCCGCATGAGCG------------------------------------------------------------CGTCGAG---------TTCCGCAAGTCGCAGCCC--------------GCCTACGCAACCTACGA----CGCCCACCAGGTGCAAGCGAGGATGAAACGCGCCGCGCACGAAATCGTCAATCGCTTTGATGCCGTGACGAATGCGCAACGCCATGCGCAGGAATACGGCGTTGGATTCATCCGGGTGGAACAAGACGGCAGCATGAAAGCCATCGACCCGCGCTCGGTGATTCTGAA---------------------------------------------------------------------------------------ATGAGT-------------------------------------------------------------------------------------------------------------------------------------------------------GCGTCTATCCGTGATATGCTGATGCACAACCGCTTTGAGATCGGCGGTCGGGTGTTTCGCAATTACTTCGTGG------------------CGCGTGCATGGGCGCGCCATATT---------GGCAAACCGGAAGGGGCAATTCGATGC---------------------------------------------------------------------------------------------------------------------------------------------------------------------------------------------------------------------------------------------------------------------------------------------------------------------------------------------------------------------------------------------------------------------------------------------------------------------------------------------------------------------------------------------------------------------------------------------------------------------------------------------------------------------------------------------------------------------------------------------------------------------------------------------------------------------------------------------------------------------------------------------------------------------------------------------------------------------------------------------------------------------------------------------------------------------------------------------------------------------------------------------------------------------------------------------------------------------------------------------------------------------------------------------------------------------------------------------------------------------------------------------------------------------------------------------------------------------------------------------------------------------------------------------------------------------------------------------------------------------------------------------------------------------------------------------------------------------------------------------------------------------------------------------------------------------------------------------------------------------------------------------------------------------------------------------------------------------------------------------------TATACGTCTTCGCGGTAGTATGTGGCGGTAGTCTGGCGGCCCTGGTGCTGTTGGCGTCGGTTATTAGTCTGGT-----TAAATACCTATGGGGCAGATTATGATTCATGATGTGATTTGTTGGTTTGGTTTGATCTG----CGGGCTATGCCTGCTTACCGCGGTGCTGTTGGGCATCCTGATGTTCGTCGTATGGCCTGCAGTGGAAGCCGCCAGTATTACCCGCATGACGTTCGAGGTATACAAGCGCCGCGGGATCACGGAGCACCCGACCAGGTTGCGCATGTGG--TGGCTGTGGTATCGGGATATGATAGGCGGGCGAACATTCGAGGCCGTCCGGTCGAGTGGATGGGAGTGGAAAGGCGTCGGCAAGTGGTCCATTTT-------------CGATTAATTATGCAAGCGTGATATAGT-CCCAGTGA-GCTAAAACTTACTGGGAC-TTTTTTATGG-------------ATAAGCTAAACGAGTGGTTATTTGCCATCGCATGTCTGGCAGGCGGCTTCGTAGGCGCACGCATTCATGGCGAGGCTACGAAAGGACCGCTAAACTTCGTTTTATATATCGTGGTCGGCTTCTTGTGTGCCGTTTTTGGCGCACCGGCTATTGCCGAGTGGGCTGGCTTATCTGGCGAGCGCACTGTCGCC--------GGTTTGGGCTTCGTAACTGCAATCTTCTGGATGCCAATAGCCGCCCGGATCAGGGAGACTATTGAGTCGTTCCGACTTCCGGGGGGTGCAAAATGATTATCTCCGTC------------------------CTGTTGTTTGTTATCATAGGGGCTTCGTCCCTGTTTAACGTGTACGCGCCATCCGTTCAGGATGGCTTCTTCG------------GTCGGGTGTTATATCTGCTCAC-GGCGATGATCTGCATTATCGGATTGTTGCAGACAGGAGACG------------TATCAGATACTACCTGGACCG--CGTTAATCTGGCTGTTTGCATTGCGCACACTGCGTAATGCTGTTTTGAATGGGGTAAAACATGCGATTCAGTGACAACGGTCTAAGATTTACGGCAGCATGGGAGGCTTTCAGCCCGGTGCCGTATTTCGCGACCAAGAAAGAGCAGGCCCGCGGCCTGTACACTTGGGGTTATGGTCATACCGGCACTAATCCGCCTCGAAGCATTACCCGCGAGGA-AGCGCTGGAACTGCTCAAGCGCGATGTGGCGTATG--CCGAGGACTGGGTGAACAAATACGCACATCCGAGCA------TTAACCAGGCGCAATTCGACGCGCTGGTGGATCTGGTAATCAACGCCGGTCCGGGTCCGATCG-------TACCGGATGACGTCGCGAACGACTTTGATGATGCGGTCCGCCTGGGCGACTGGGCGAAGGTACGGGCTACTCTGCCGCAGTTCCGCA-------AGCAAGGCGGGGAAGTGCTTAAGGGTCTGGTCCGTCGCGCAATCGGCAGGCAAGCACTATTCGATGGTAAGCCGTGGGACGTTGCCGAGAAAATCGGGCGTAACGCAGCATAATACGAGGTAACACAGTATGTTAAAAAGCATTCTTGATCATAACGCCGACGCGCTCGCCGCGCTGGCTAAAACCTAAGATCCGGGCGCGCGAGCTATCATCGCGGATACTATCAACCACGCTGGGGTCTTCGATGCGAAGCTGCC----------------------------------------------------------------------------------------------------------------------------------------------AAGCCCACC----------------------------------------------------------------------------------------------------------------------------------------------------------------------------------------CCCGCAGGAAGAGTCT--------------------------------------------------------------------------GACCCCGTAGCGTAAACTAT--------------------------------------------------------------------------------------------------------CAAGCCCG-GTTAATTCCGGGCTTTTTATTGC--------------------------------------------------------------------------------------------------------------------------------------------------------------------------------------------------------------------------------------------------------------------------------------------------------------------------------------------------------------------------------------------------------------------------------------------------------------------------------------------------------------------------------------------------------------------------------------------------------CCGCCTCGATAAGTCCCGTGATATATTG--TCCCCGGTCC----CATAATCAGGAAGTA----ATTATGCACCCGCAAACTAAA----ATCACAGACGAGCAATTGATTGCTGAATTACAATCCGGCGCTACATCGAAAGAGATTTCTAAG-----------AAGTACGGCTTGTCCCTCCGAAACGTCTACATGCGGAAAGCACGCTTGTCGAAAAAAGGAATTGGGCATGGCAATGATGCTGTAATCCGCAAGCGCGTTGCCGATGGCTTCGGTGTTAAG-----------------------------------CGCGTATCGGCCCTGGTGCGCG-GCAATGGCGAAGAGGTCATGTCGTGGGTTATCACTGAGCAGGACAAGGAGCGACAACTCGAAGCTATGCGCGCTGTTATCGAGGGTATGAACAGCGA-----------------AATCACACCGGCAGCGCCAGTAAAAGCCCCGCCAGTACCGATCCAGGCGCTCGACTTGCTCAACCTGTACACCGTGTCAGACTTCCACCTGGGCATGTTGGCATGGGGCGAGGAGACTGGCGAAGACTGGGATATGGCGATCGCC-------------------------------------------------------GAAGACCTGTTCTACCGCTGGTTTGTCGAAGCCTTCGCCCGCGCACCGGACGCAGGCACTGCCGTAATTAATATCCTCGGGGATATGGCCCACTTTGATAGCCTCGACGCTGTCACTCCGGCAAGTGGTCACGTACTGGACGC-CGACACCCGCTACCAGAAACTGGTCCGATACATGATTCGCATGGTGCGCAACGTCGTCGAACTGGCGCTGCAAAAACACCACAAAGTAAA-ACTGCTAATCGTCCAGGGAAATCATGACGAGTCGGGTATGATTTGGCTGGCTG--------AGATGTTCAATACTCTGTACGAGAACGAGCCGCGCGT--CGATGTGGATACGTCCCCGGACGTCTACAAAATGGT----------------GCAGCACGGCAAGACCACGCTATTTTTCCACCACGGGCACAAAGCGCGATTCGATGCTATCGAGCAGGTTATGATTTCTAAATTCAGACAGGCTTTCGGATCCAGTGAGTATAGCTACGCGCACGTAGGCCACTTGCACCACCAGAAGATCGTCGAGTCTCGCAATATGATTGTTGAACAGCACCGGACGCTCGCAGCGAAAGACGCCTACGCCAGTCGTGGCGGTTGGATGTCCGGTCGCAGCGCAAACGTCATCACCTACAGCGCCAACT---------------ACGGCGAAGTAGCGCGCTTAACCATTAGCCCAGAAATGTTGAAGTAA-------------------------------------------------------------------------------------------------------------------------------------------------------------------------------------------------------CCCCGCGCTGTAACCCTCC-CAGCCTGCCGATTTGGTGGGCTTTTTTGTG------------CCTGTTATAAT-CCCACTTAGATGGCAGGGCCGTCTCCTATGTTGCCGATGGTCGGCGCATATGAACAAAAGGGCTTATATC
	Escherichia_virus_GeorgBuechner	---------------------ATGGCA--GAAATTAAAGTTAAGGGCCGACGCGCCAAACTGGACGGACGAGTGGCAGTAACCCCGCGCCGTAAACCAGGCGAGCAAACCGAGCATACCAATCTCGGACCTGAAATCGAGTACGGAAAGCGCCGTAAAGGCGGCAAATGTGGACGCCCTACTGACTACCGATCCGTTTACTGCGACCAGCTTCGCCGCTATTTTGCCGACGCCGACGCCTGGCAGGTAAACTACTCTGATAAAGGCGCTGCGCAAGTAATCCCCCGCAACAAAATGCCAACCTTCGGTCGATTTGCCGCGGAAATCGGCGTGGGCGTAGCTTGCCTGTATCGCTGGGCGCGTGCGCATGAGGAGTTCGCTGAGGCGATGGCGGACGCAATGGAGTTACAAAAAACCTTCCTGATGGAAGCTGGCGGCGTGACC---ATCGCGGCGGGCTTCGCTACCTTCCTGCTTAAAGCTAACCACGGCGTCAGGGACGA------TGTACCGCTGGATGACGACGAAGATGATAACGGCGACGTCGTTGTGGAACCTACCGGCAAAGGCCAGGGTGATTAATGCGTAACTATGCGGCAGAACATCGTGCCCTTGAACGAGCGATC-----GCAAAGCGAAACCGACCGCCGCGCCCGACACGCGTTGCGCAGGCCGTCCGCCTTTACCAGCCTGATTGCTTGCCGCACCAGGTTGAACTACTGCGTGACACGAAGACTAAAATCCTCGGCCTGTGTTCCGGCTTCGGCGGCGGTAAGTCATGGGTCGCGGCGAGAAAGGTCATCCAGCTTTTAACACTAAACCCCGGTCATGATGGCATCGTAACAGAACCGACGATTCCCCTCCTGGTTAAAATCATGTATCCGGAATTGGAAAAGGCATTCGACGAGGCGGGCTTCCGGTGGAAGTTCAATAAGCAGGACAAGATCTATAACGTGCTTGTGAAAGGCAAATGGACCCGCGTTATCTGTGAGTCAATGGAGAACTATACCCGCCTGATCGGGGTTAATGCCGCGTGGATTGTTGCCGACGAGTTCGATACCACGAAGCAAGACGTCGCGCTGGCGGCATATCACAAATTGCTCGGTCGTCTGCGTGCTGGCTTCGTCCGCCAGTTCGTCATCGTGTCAACGCCTGAAGGCTACCGGGCGATGTACCAAATTTTCGAGGTGGAGAAGGATAGCCAGAAGCGTTTGATCCGGGCGAAGACCACCGATAACCACCACTTACCGGCAGACTTTATCGACACGCTGCGCAGCCAATACCCGGCTAACCTGATTGATGCGTACCTAAACGGCCTGTTTGTCAACCTTACGTCTGGCGCAGTATACAAGATGTTCAACCGTGAGGAGAACGCCAGCACCGAAGAAGTGCAGCCCGAAGACACGCTGATTATCGGTATGGACTTTAACGTCACGAAAATGGCGGCGGTTGTGTATGTCAGACGGCAGCGTATCTCCGAGAACAAGGAGTTCCGCGACGAGATCCACGCAGTGGATGAGTTTGTGGACCTGTTTGATACCCCAGCTATGATTGAGGCGATCGAGGAGCGATACCCCGATCATTGTGCCGCCGGTCGGGTTGTCGTTTACCCGGATAGCAGTGGTAAGTCTCGTAAGACTGTTAACGCATCGTCGTCCGATATCGCGCAACTGGAAGACGCGGGCTTCGAGGTGGAATACGACAGCGTTAACCCGCCTGTGAAAGACCGATTGATCGCGATGAATACGATGATGTGCAACTCGAAGGGCGTGCGCCAGTATTTTGTCAACCTGGATAAATGCCCTACACTAGCGAAATGCCTGGAACAGCAGGTTTACGACCTGAAGAAAGGCGAGCCGGATAAAACCGCTGGGGTGGACCACATGAACGATGCCGCGGGCTATCCAATTGCGCACCTGTTCCCAGTGATTCGTCCGATCGCCGTTGTTCCAACTGTAG---ACTTCTACTA--AGGAAAACGACCATGACCGTTAACGTTGACAACCAGCACCCGCTCTATGCGCGCATCGCGCCAGAGTGGAAAATGATCCGTGATTGTGTGGCAGGGGAGCGCGCCGTGAAGGCGTGCGGTCCTTTGTACCTGCCACACCCAGCCAGTGGCGACAACACTGACCCGAAAGCACGGGCGCGGTATAAGGCGTACAAGCAACGCGCTGTATTCCTGAACGCCACCGCCCGCACACTTAACGCACTGTTAGGCGTTGCCTTTGCTAAACCGGTAAGTCTGGACCTTTCTGGGGCGATGGCTGACCTGATTGACGACGTAGACGGTAGCGGTATGCCGCTGCCGCAACTCCTGCGCGGTGCTATGTCGGAAGTGCTGCAATCTGGCCGCGCGGGCTTTATGGTTGACTACGACCGCCAGGCGCATTTTGACGAACTGGGTAACGTAGTGCCGCAGACCGCCGCTGAAATGGCGGCGCACCGCCCGCTTATCCGCCTGTACACGGCAGAACAGATCATCAATTGGCGGCAAACCCACGGGGTCGATACGCTAATTGTGCTGAAGGAAACGGACGAAATCAGCACTGAAGACCCGGACGACTTCGCAAACCACGAAGTAACAATCTGGACCGAGCTTCGCATGATTAACGGTGCGGCACACGCCCGCCGCTGGTTTTATAACGCTGACACGTCCGAGGTGCAAATGGACTTGCCGCGTGGATTTACCCGCACCGACCTTGTGCCGCTGGTGGATGCCGCCGGTAAAGCGCTGACACAGCTTCCGTTTTGCTGGTGTGGCGCGGTGGACAACAACGCAACGCCTGACGCCGCCCCGCTGGCGGATATCGCATCCATCAACATTAAGCACTACAACGCCGAAGCGGACGTCGCCGAGATTGCGCACATCGTGGGTCAACCTACCCTGGTGGCAATGGGCTTGACTCAATCATGGGCAGACAAGAACCTGAAGGGCGGCATTGCCCTCGGTGCAACTAAGGGCGTCATTCTGGGTCAGAACATGGACGCTAAACTGATTCAGGCCGAGGAGCGCAACTTGTCTGTTGCACTGTGTGAGCGCCGCGAATTGCAAATGGCTAAACTGGGCGCGGCCCTGGTCGAGAAGGGGACCGCACCTAAGACGGCAACCGAGGCGGCCTATGATGCGCAGACTGATAACAGTATCCTGTCGCTTATTGCCGGTAACGTTGAGAAGGCTTTCAACCGTGCGCTGCAAATCGTCCAGCTATTCACGGGTGACACCGCCGACCAGCGTGTGACGCTGAATAAGTTCTACACCGAGATCACGGTTGATGCGCAGCTTATGACCGCGATGATGTCTGGTGTGCAGACTGGTACGGTCCGCCTGGCTGATTTCATCAAGTGGATGATGGCGCAGGGCGTTATCGACGACTCGCAAACCGTCGAGCAGGTGGAAGACGAATTGCGAAATCAGAATCCATTGCCTCAAATGTCCCCTGATGCGGTAGAATCTACCGAAGAAGACCCGGACAAGGTAGCGGACAATGGCGAAGACAATTAATCAACATTTGGCGGATCGAATGATTCGCCGTCACATCTTCACCCAGCGCCTGAGCAATGACCAGGCGCGGAGGGTGCTGGCTATGTGGGAGAAGTTCCGGCCCACATTACTGGGTAAGCTGACCGAGTTACTT--------GATGGCAAAAAGTCCATGAACAA---CAAGGCACTTACCACACTGTTAACGCAA-CTCGACAAGACCGTAAAAACGGAACTGCGCGCCGAGTTTAAAGTGCTGGCGGAGAGCCTGCAGGAGTTCGCCGACACCGAGGCTGATTATCTCGCTGACACACTAACGGCAGCGATCCAGCCCGCTGTCGCCGTACCCGCTGTTGAAGTAGTTGGCGTTGTTACCGGCGCGCAGATTGCAGCGACGGCAATGAAAAACCCGTTCCAGGGTAATACTATGATGCAATGGCCTGATTCCCTTTCCGAGTGGACCAGGACGCAGATCGGCAATCAGGTGCGCGCCGGATTCATCCAGGGCAAGCCAACGATGGAAATTATCGCGGACGTGAGGCGCGCGCTCGGCGGGCGTAGTGCGCAAGCAATCGCAAGCGTTGTTAAGTCCGCGGTCAACCACTATGCGGCGACCGCCCGCGAATTAATGGTAAAAGCTAATGACGATATTCTCGAAGGTCGCCAATGGTTGGCTACATTGGACACTCATACTTCCCCTATGTGCCAGCTACGCGATCGCCTGTTTTATCCTGTTGACGTCACTCCCGACACCAAAGGCAAGCGCGGCGGGAAAGTG---------GTGGCGGGATCACAATATGGCGCTGGTCCGGGCAAGCTGCATTATTGCTGCCGTTCGACGGAGACGTGGAAAGTCAAAGGTATGGAAGATTGGCCCAGTGGTAAGCGTCCGGCACTGAAGGCTGAC------GCGGGCCGATTGCTTAGTGAGCAGGTCGACGCGCAAACTGATTTCTTCTCATGGGTGCAGCGCCAGCCGCGCCATATTCTGGAGGAATTATATGGGGTGCAGCGCGCCGATCAGATTATGCGCGGCGTGAAAGTGCCGAAGATGTTCACCGATACTGGCGAACTAATGACTATTGCGCAGCTTAAAAACCGGGGGCTATGGCGTGATTAAGT---ATGCAGCGATTGGGTTGGTAATAGGTCTG---------------------------------------------------------------------------------------------------------------------------------------------------------------------------------------------------------------------------------------------------------------------------------------------------------------------------------------------------------------------------------------------------------------------------------------------------------------------------------------------------------------------GCGGTTGGATTCTGGCAGGGTGACTCCTACCGCACTGGCGTTGAGGCGAGAGCGGCGCAAGAAGCGCAAGCGAAAGCCCAACGGCAGCAAACTAAGGTTGTCGAGGGGGCCGTGCAGGCAGAACAGGCCCGCGACGTGGAATACCGGACTATCACGAAAGAGGTTGTAAAATATGTTACGCGTCCTAACCGTCCTGATTGCCGTTTTGATGATGAGCGCGTGCGGATCAAGCAACGTGCCATCGACGCCGCTAACCGAGTCGGTTTATAGACCTCCTTGCACCTTTGAGAATGCCTCGGCGGACCCAGACGAAGACTTGCTGGTTGATATTAAAAATATGGAGTGTGGTGCGAAGCTGAGGGCGCAAGTGCTGGATTTGCAGAAAATAATTCGGGGGCCGTGATGGCCCC-T---------------------------------------------------------------------------------------------------------------------------------------------------------------------------------------------------------------------------------------------------------------------------------------------------------------------------------------------------------------------------------------------------------------------------------------------------------------------------------------------------------------------------------------------------------------------------------------------------TTTCGTTAGCGCGGAATACCGCAAATCTCGTTTAGTGTTTTCACGTCCAGCGCCACCGCCGTGGACTTCGGCTTGTCCGGGTAAGGAATGAACTGTTCCACTTCAGGCCACGCCTTGATCAGCTTCTTATCGGTATTGTGCATATCCAGCACGCCGGTAACAGTTAGTTTGAACGCGTCATACTTAGCACGCAACTCACGGCGGGCCTTGTCGTTACGGTCCAGGCGCTTACAGAAATCATGGTCCGCCGGGTAGTCTATACGACCGCGTGGTATATAGATCGGCAGCGCTTTCCCGTCGTCGTCGACTTCGCACACTGACGCTAACAAAATTTCCTCATACCCTGGCACAATATCGCCGAGATCGGGAGACAGTTTATTCATGTATTTATACTCCCAGTATCCGCGATGTACTCGGAATCGGTGTCCGTCTCCGCTCAATGACACGGTACGGACGTTTCCACCTGCGTTGATTTCGAAAGTGGCGTCGTAAACGCTGCCTATACCATATGGGTTGTCGGCGTCATGTCTATACGTCGCCTTATTGGTGTACACACAGACGCCGTAC--------ATCTTCGACGGGTCATCGCCGATTTCTTCAATGCGCTCACGTAGCTCGGCGAACGTATGAATGCCTTCCGGCATACAGTCCAGCGTAATGGCGTACGCCAGATTTCGA------GAGTCCATCATGATTGATTTGGCTTCGGTCGCGATTTCGTG-GTCGCGCAGGATGTTAGCCAGAATCTGGTTTTTAATGTCTTTTGTCAGTCTCATTTTTGTGTCCTCGT--------------------------------------------------------------------------------------------------------------------------------------------------------------------------------------------------------------------------------------------------------------------------------------------------------------------------------------------------------------------------------------------------------------------------------------------------------------------------------------------------------------------------------------------------------------------------------------------------------------------------------------------------------------TGTTGGTGTGCAACCAATATA-TGCAACCAATACGAGGATTGCAAGCGAATTTTGCGATTATTTTTATCGCTGATAATATTAGAAGCGTGAAGTCGAGCGGGTGGCCCGCTCTGCCACAATCCCAGGGGGATAGCATGAAACTTACTAAAGCAGAATATGACGCGTTGCCGGAAGGTATGAAGGCGCTTTTTGTTGCCGATGGCGACGGGTATAAATCAACGTTCATGACCGCAGAAGAAGTACAGGCGGAGATCAAGGGTCTGAAAGACAACAACGCGAAGCTGGTGAGCGAGAAGAAAGCAGAAGCTGAACGCCGCGCCGAAGCAGAGCGCCTTGCGAAAGAGAAAGAGGAAGCCGCCGCGCGCAAAAATGGCGACCTCGAAGCGATCGATAAGTCCTGGAAAGATAAGTTTGCGAAACACGAAGCAGACACATCGGGAAAAATCGAAGCCTACCGCAAGCAGATCCACGATCTCACCATCGGCAGCGCTGCCAAAGACCTGGCATCGAAGCTGTTCGGTAAGAATGCGGGAATCATGCAACGTCACGTTATGGACCGCCTCACTCTGGAGGACGGCGAAGACGGCAGCTTGAAAGTGCGTGTATTGCAGGATGGCAAACCATCCGCGCTGACTATGGAAGAGCTTGAAAAAGAGTTCCGTAATAACGCCGATTTTGCATCCGTCCTGGCTGGCACGCCAGCCGGTGGCGCGCCTAGCAAACCGACGCAG---GTTGTCGAAGATGTGAAGTCGAAAATCACTATGGGCCACAGCTTCGGTATCACTGACCTTACGAAACAGGCAGGTGAAATCATCGCGAAGATGGGCGACGACGAGTAAGCAGATTGCCCGCTTTCGCGGGCAATTTTGCGAGCGCGTAAATCTAAGGTAACATTAACGTCACTGGGCGAATGCTCACAACTCAAAGGATTTCGATATGTCTTTAACAGTGTTCCAGCGTAAACTCGTTACCGCGGTTACGCAAATGATCCCCGACAACCTGAACGTTTTCAACGCCGCCGCCAATGGCGCTGTTGTTCTCGGTACTGGTGAAGTGCTGAAGGACGTTATTGAGAAAATGTCCGTAGGCTTGATCGCCAACCTCGTTACCGACCGTAACGCCTACGCCCCCGTCGGCACTCCGGCGACCGCGAAAGTGCTGGCGCGTATGCTAACCAACTCGGTTAACCTTTCCGCAAAAGTGGGTCCGGTAGCAATCACTAAGGCTATGATGGCTAAGATCGAAACCAACGTTAACAGCGTTGCGGCTGAGATTGCGGCACAGGCTACTCAAGCGATTATGCTGCACTACCTGAAAGCTGGTATCGGCGCAAGTAAAGCGGCGATCGAAAG---CAACGCAGCGGCAAAATACACCCAACCGGCGCGCGTTGACG---GCGTTGGCGGTCGTACCTTCCCGACCCTGGCAGACTTCCCGCTGGCGGCTTCTAAGTTCGGCGATCAGGCGTCTTTGATTAAGTCCTGGTTTATGGACGGCGTTACCTGGGCAAACTTCATTGCGTACCAGGCACTCCCTTCCGCTGAACAGGTATTCGCAATTGGCGATCTCCAGGTAATGGGTGATGGCCTGGGCCGTCGCTTCATTATCTCCGATGCCGCTGCCGATGCTATGGGCGCGGGTAAC------------------------------------ATGCTGGGTCTGGTCCCTGGCGCGGTTGCAGTTACCACCAACGGCCTCGATATGCTGGCGCAGGAGAAAGGCGGTAACGAGAACATCGAACGCTGGTGGCAGGGCGAGTTCGACTTCAACGTGGCTGTTAAAGGCTACCGTCTGAAGGCGTCCGCTCGTACCCCGATCGAAGGTGTGCGCTCGTTCAAACTGGACGATATTACCACTTCCGCTAACTGGGAACTGGACCAGGGCCAGGTAGACAACGCACCGGCAACCGTTCAGGATGTTGGC------GGCGATAGCGATACT---------------------AAAGGCCGTCGTAAGACCCAGGCCGCACAGGCAGTGCCTACCCGTCACATCAAGGAAACCGCTGGCGTACTGGTTACGCTGACTGCGACCACCGC----------GTCTTAATCGACGCACATCC---CAAATGGGCGGGCTTATGCCCGCC--TTTTTTATAGGAGTGAATCTAATGTATGGCGACCCGCAAACCTTTGTCGATTATGCCGCCGCGCGAGGCGTTGAAGTCACGTTGGGAGATGCAACGCGACACCTTACCATCGTCAATGACTTCCTTAACGGCATCAACTGGATCGGCGAACAGGCGGATCAGACTGGAGTAGACGCATGGCCCCGCATCAATTACCCATCGGACGGGAAACCGGTGCGCGAC---------ACGCTAACCGAAGTCGTGGAGGTAGTGCCTGTCGGGCAAATCGTAGACTTTGCATCAACCCCAGCTGCCGTTGAGCAAGCTGTTTACCGGCTGGCGCTGTTGGTGGCGGACGAGATCGATATTTCTCCGGTCGGCGATGGTAAAGAGACTATCCGCGAAACGGTCGGC---CCGATCACGATGGAATATGACCCGGCGTCGATTGGTAGCGGG------------------GTGTCGTTCCCGTGGTGGGATGGCTTGTTAGGGCACTGGGTTGATTCTGGCGGCAACGCCGCAGGCAATTTCGACGTATTCAGGGGGTAA-TATGAAT---CCTGCATTACTCGCGGCGATAATCGCCGCCAACGCTAAACGGCAGCC---AGAAC---------------AACCGGAGCCAGAACCAGTACC---------ACCGGCAC-------AGGAG-------------------------------------------------------------------------------------------------------------------------------AGTGAAGAAGATGGCGGGCTTTAATTACGCAGGATTAAAGCGGAAAGTGAATCCGCTGATTAAAAAATTCGGCATGACCGTTAAGGTTACGCGTCCGGGATCGGTTGACCGTGTAGACGGCGACGAAGTGGTAATCCCGCCAACGTCGTTTGACGTCATCGGTCTTCGCGAGGAGTACAAGCCTAGCGAGATCGACGGAACGAGGATCGTTGCCGGTGATGTGAAGTTT---TTATGTCGGGCGGTTGAGCAATTGCGGGTGGGCGACCTGGTTAACCTGAACGGCACTGACTACCGGGTCGTCAACCCTAACCCACTACAACCGGCTGGCACTACCATGCT---GTTTCAACTACAGCTAAGGGGCTAACGTGGCTGAAGTCTACTCATTCGCCGCCACTATTGCTACGTGGGTGGATAAGACGAAGGAGAACAACGATAAGGCGGTGCGGGCGTACGGGATGCAAATACTCGGACGCCTTATTGAGATCTCCCCGGTGGGCGACCCTCGCCGGTGGAAGATTAACAAGGCTTATGCAATGGCCCGCCAGCACGCGAACAAGGTGAACGC-----------------AGCACAGCGCCGCAAGAATGGCGGCAAACTGAAGCGCGGGCAGAAGAAGCACGCCAGTGTGCTCGTCTCATTCAAAACTAAAAATGGCAA---CGTCACGTTCCGCCAGCGTGGCTGGGCCGCGAAGAATTACACCGGCGGACGCTTCCGGGGAAACTGGCAGGTGACGTTCGACCGCCCTGCTGTCGGCGCTATTGACCGCGTGGACAAGGCCGGAACGGCAACATTAGCCGCGGGGCGTGAAGTGCTGGCGCATTACGATTCCGGTGAATACGGGTCGATCTGGTTTACTAACAATGTACCGTATGCCCAGCGACTGGAATATGGCTGGAGTAAACAAGCGCCGTCGGGGATTGTTCGCGTCGTAGCGGCAGAAAT---------TAATTCGAAGGTG------------AAATAATGAGCAATACTCTAATCCGCAAGGCGCTTAACAGCGTAGTAGAAGAATTATCGGTTAGCCTGAGCACTAGCACGCGCCCGATAAAGGTTAACTGGGAGAACGTGAGCGGCGACCACGCAAACGGCAGCGGTGTCTACCTGGAACCATATCTGCTTCCGGCCCCTACCCAGTTTGTGGGCTTCCAGCAGAAGGGCCGGATCTATGCAGGCGTGTATCAGATTGCCGTGGTATTTCCTGCGGGCACGGGCACACAGTATGCGAGCGAACTGGCGGACGCCATTGCGACGTCA-------GACAAGTGGCAGGCCGTAAGGCTTACCGGCGCTGCATTCCAGCTTCAGGACGCGCCATACACCAGTTCAGTGATTGAGGATGTTGACCGCGCCCGCATCGTGGTTACAGTGCCCTATTCCTGTTGTGCCTGATTTGGCGCAATTCTGCGCGTGCTGTATCATTAAACCGTATATCTAAACAGGAGCGTTCATTATGGGTTATCAACTTCCTAACGGGTCCAGCGTGCAGATCGGATCCGTATTGGGTGCAGGCATCGCAGTTACGGCAGCGACCAACGCCGCGGCGTCAATCTCCGATCTTACGAAAGGCTGCGTTATTACCTGTGCGGCTTCGCATGGTCTGGTTGTTGGCGACGTTGTTATGTTCACTAAAACCCCGTGGGTCCGAGCGCTGAAACGCGCCTTTATCGTGGGTAAAGTAGCCGA------GAACGACGTGACGCTGGCGCGCTTCGATACTCAAGACGTAACCAAATACCCGACCGGTGCTTTCGGCGTAGGAACACCGGGTGAGGTGGTGAAGGTGTCGAGCTTTATCGACTTCCCGTTTATCACTAACGTTGGTGTGTCGGGTGGCGACCAGCAGACCACCACCTTCCAGCCGTTGCAGGTGAATGCCGCGATCAGTCTGAACACCACGAAAAACCCGTTGGTCCAGACCTACACTTTCACCCACGACGAAGAAGACCCGATCCGCCCGATTCTGGAAGACCTGGACGACACACAGAAAACCACTGTGATTAAGTTCACCAACCCGGCAGCGGCAAGCGGCAAAGGTGAGATCCGCATTTACCCGGCTAAGGTGACTTTCCAGAAGATTCCGTCCGCTGAAGTAAACAACGTGGAAACAGTACAAGCCACTCTGACCTTGCAGTCTGATATGGTTATCTACCGTAAGGATCTGGTCGAGGAATTGTCTTGATTTGGTCGCTTAAATAGCGAGTGTTAATATGGGGCCAGCACGGCCCC-TTTTTTATTGGAGAA--TACTACAATGGCTAAAGCACCACTCTTCACACTTGACCCTAAGCCAACCTTTAAGCTGCCGATTGAGATCCCGCGCCCTGGCGAGAACGAACCGGGCAAGATGACGTTTACCGTCCGCCACCGCCCGATCGACGAATTTTCGCAAACCATGCAGGAAACTGAACGAAAGCTATCGGAATATGAC--GACAATGACCCGGACGGCTTTAACGTTATGGTCGAGGCCATCATGCACGTCGCAGAAGGCTGG------AATCTGCCGGACGAATTTAACGCGGAGAACGTCCGCCGCCTGGTGGTCAACTATCCACGCGCGTTCGGTGTGTTCCACACGTCGTACTATCTCGAACTGATGGGGTTGCGTGAAAAAAACTAATTGAGGCGGCGCGACGCTTTTATGGCCCGCCGCCACCCTCCGAAGATTTAGCCGCAAGTTTATGGGGTGCGGCCCCCGAAGATGTTTGTCCGCCTGTTGCGCTGTGGCCTGACAACGCGAAGGTAGTCGCAGTCTTCACAGATTGCTCCACGCAATGGCGCACCGGATTTGGTGGCGCATACGGCATAGACTACGGCGTGCTGGAGTGGCTATTTAAGATGCACGGTATCGAAAACGAGCAGCGTGCGTTTAGAGATATCAAGCTAATGGAGCGAATCGCGCTTGATGAAATGG---------------------------------------------------------------------------------------------------------------------------------CGCAGCAGAACCCCGCACAAT----------------------------------------------------------------------------------------------------------------------------------------------------------------------------------------------------------------------GAAGCGGGACAAAACGGGACGTCCCGTTTTGTCCCG-----------CACCTGCAAAACTGCATACCTACTCACTCCCATTGCATAAAC----------------------------------------------------------------------TCAAAACGGGACAAGCGGGACGTCCCGTTTTGTCCCGCCC------------TGTAAATGTGCATACCTATTCAGATTTCGTGCATAA-------ACTAGGCGGGACAAAAAGCGGGACAGACAAGGGGCG---------GGACAAAGCGGGACAGCACCCC-----------------------------------------GTCCCCGCCAGTGCT-------------------------------------------------------------------------------------------------------------------------------GCCGC-GGGTTTCAGCCG---------------------------------------------------------------------------------------------------------------------------------------------------------------------------------------------------------------------------------------------------------------------ATCGGGACAAGCGGGACAAACCCCAGTCTTTC---AGACTAGACGGGGGTCAA-CGGCCCCCCTCGTCTGAGACTGAAT------AAGATTCGTTTTAAAATCGCTGATACAA----------------------TGTCAATCGGCAACTGCAT-------AAAAAAGGGGACTGCATAATGGCAGATCAAGCAGCAGGCATCACGCTAAAGGTCGATGCCTCACAAGTCAGAACGGCTAATACAGCGCTGGACTCGTTCGCACAGAAGTCAGAGACTACGGAATGGAAAGCTAAAAAATTAAACGACACACTCGGCAACACGAAAAAGGTGACGGGTGATGCAGCAGGTGGGATGGGGAAGTTAGCGAACGAATCGCAACG---------CGCCGCCGATGGCATGACGAAACAGGAGC------------GACTCGCCAACCGGTTGGGCATGTCGACCAAAAACCTGGGCTTTGCCTCGCGTAACGCCGCATTCCAGTTACAGGATATCGCGGTTACGCTTGAGATGGGGATGCCGGTGCACCGCGTCATGCTTCAGCAGCTACCGCAGCTTACCGGCGCATTCGGCGGCCTGGGTAACACGCTGCGTTATGTTGTCGGGTCCGTCGGCCCGCTAGGACTCGGCATTGCTGCCTTGACGGCAACGCTAGGCGTAGGGGTGGCTATTACGTCCCGCGCAGAGAACCAGGTCGCAGCGCTTAACAAGACGCTTGCGCTGTCGGGTAACATTTCCGGCCTCACTGCAAACCAGATCCTGGTGCTATCCGAGAACGCCGAGCGCATGGGCGGGTCGTTCCGTAAGACGCGTGACACAATCCAGGCACTGGCGGCGGCGGGTGTGAAAGCGGGTGCTGACTTCGGCGCGCTGGCGAAGGTTGTGAATGACTTCGCGAAGGCGTCTAATCAGCCGATCGCGGACGTGGTTGAATCCATCTCTAAATTGTCAAACGACCCAGTGGGCGGACTGCGTGCGCTGGCGGATAAGTATCATGTCGTAACCGAAGCGCAGATCCAGCAGGTGCAATCGCTTGTAAATATGGGGCGTGAAACGGACGCGGTTGCTCTGGCTAACAAAACCGCCGCGGCGTCGTTCGCCAGCATGACCAACGATGTAAAGGCCAACATGGGTACGCTTGAGCGGTCGATGAACGTCGTTACATCAGCAGCTAAATCTATGTGGGACGCCATCCTGGATGTGGGCCGCGCGCAGTCCTCGAATGAGTCCGAGATGAAAGCGCGTGAGTCCTTGCAGCGCA-----TGACCACGGCTTACTATGCCGAGATGAGAGCGGTAAACGCT-------GCCGGTGGGGTGATGACCGAAGCGCAGAAAGCGCGTATTAACATGCTTTACAGCGAACTGGTCGCACAGGAAAAGGTGGTGGCGTCGCTCACCCTGCGCAACCGTGCCGAGCGAGACAACGCAAGTGCCGCGGACGAAGCAGCAAAGGCGAACGAGGAGGCCAACCGCACCGCCCGCGACCGC-GCCGCGTTTGAGAAGGAGTACGCAACAAACGCGAAGAGGCGTGCCGACGAGATCGCCCGCCTCAATTTGCTGAATAAGCGCGGTGTTATTAACGAGAAAGAACTAGCCGAGGCGGTGAAGCAGGT---CAACGAGCGCTACAAAGACCCCGCACCAAAAAAGGCGGCGGCAGTTCGAGTAGATGCCGGGCTGAAAATGCTGGAGGTCGCGCGAAGCGAACTGGCACAGCTTCGAGAATCAGGCAAGCAGATCGAA--GCCAACGCGTCGACGCAGACCCGAGCGCAACGCGCTCAATCAGCACTTAACAAGC-------TGATCGCAGATCATGAACAGTTAATCGCAGCAAGCAAAGAAAGAGCGCTAACGGCAGCGGAAAAGCAGCAAATTGCGGGTTTCGAGGCGGTTAAATCGGTACGCGAGCAGATCGTCGAAGAAGCCAAATTGCTGGACGAGAAAGAGAAGCAGATCAAGGCACATGCCCAGGTCGAGGCCTTCATCAAGAACCAGAACGCCGAGCTAAAAGCCACCGCGGCGGGCTATGCGCTTTCTACTCGCGAAGCGGCTAACCTGCGCGAAGAATTGCAGCTAA-----------TTGACCGCCTTCAGCGTGTCGGTGCTAACGATACCGATATCGACAAGGCGGTGTCTAAGCTGCGTGAAGTTCAGGACGCACAGACCGGCGCTAACGCCTCGTTATGGGATGGATTCAGTCGCGGGCTTAAGGATAGCGTGGATGAAATGGGTAACGGATATACGCAGATGGCGTCTCTCACGAAATTCACATTCAGCGCTATGCAGGACACGATGAAC---------------------GAGTTTTTCGAGACTGGCAAGCTGAACGCAAAG------------GATATGGTTAAGTCCATCCTGAGCGAATTAATCAAGCTGGCTACCTCGCAGGCGTTCAAGTCCATCGTTAGCGCTTTCGGTGGTGACGGCGGCAAAAACGGATTGTTCGGCGCTATCTTCTCTGGCCTTACTAAGAATGCGGACGGCGGAGCGTACGCAGGAGGCAATCTCGCGGCCTATTCGGGGAAAGTGGTAAGCCAGCCTACCTTTTTCAGTT---ATGGCGTCCAGGCGTTCGCTAAGGGCGCAGGATTGATGGGTGAGGCCGGACCTGAAGCCATCATGCCACTGAAGCGCGGCCCGGACGGCAAACTTGGAGTTGCCGCTGCCGGAGGTGTCGGGGGA---ATGATTGTAACGACCAACGTTAACATGGGGACCG--------GTAAGACGGATACCAGTGTTAGCGGACCAGACCCGCGCACCGCTCAGGCGTTCGGAAAGCAAATCACCGAGTCGGTGAAGGCCGAGATCGTGAAGGCGACGAAACCGGGTGGTGTACTTTACAAA-CGATGATAAAATGGCCCTCACATCCATCGTGGGGGCTTTTTTATGTCACAAGGTACAATCACATTAACTAAGGGGAGTAAGACCGTTACTGGCGCGGGAACGGCGTTCCT-TAGCGAGATCGGGAAGGTACTCGTATTCGCCCGCATCGACGGCAACGACTACACCGGCAAAATTGCGGCATTCAACTCGAACACGGTCATTACACTGCAAGATAACTGGTCCGGCCCAACAAAAGCCGGTGCGGTGTATGAGCTAATCGAAGCACACGACCCGCGATCAAACGAATGGCCATACTACTGGCATATGCAATTGCAAGGCGGCGGAGACGTGCAGTTGGCTTTCCGGTCGGAGGAATTGCAATTTGGTAACGGTTACGGGCAGAACATCGCGGACGGCCCGAACGCCGAAACTAAACAATTCCCCGTGCAATTCGTCGGACTGACTACCGACAAGTGGTGTAACCCTAAGCTGGTTTACAACTTCCTTCGCGGGCACTTTGTAAAACCGTTCGTCGTCACCGCGCCGGATGGCGAGACAGGTTTATTCGTGGTCGAGCGTTCGAGCTTGTCGTACACTGACAACGGACACTACACGGCAACGGTATCCGCCACCCTCAAGACTGCTATCGGATTTGTAAGATGAATAAATTATATCGTGAGGCGACGCGCTTTGACCCATCGG--------GTCGCGTTCGCCTGATTCACATTGACGCGCAGGACGTGGAACCAGGCGACGGTGCGATCGGCGCGGGCCATCACTATTTCCACTACTGCTTTATTCCACACACTGCCGAGGATATTGCTGCCGCTGGGGGTGACGAGGATAAGCTGAAGCCAAAATCCATCTTCTTCGGCGGGCAGGAGTTCGAATTTTGGCCCTTCGATTTGTCCGGCCTCAACTTCTCCACATCAACGGCAGCAGAACCGCAGCTGACCATTGTCGATATTGGCGGAATTATCACCCGGCTGTCGCTGAATCACGACCAGCTACTTGGCGCGAAGGTTGAAATAATCGACACGTTCGCGAAGTTCTTGGATAACGGGTCGGACCCAGACCCGACGCAAAAACGTGTCCAGGAGTATTACATCGACTCACAGGTCGGGCGCAATCCG---------------GGCAAGCAGATCACCTTTGCACTATCCTCCCCCGCGGATATGGAAGGGCAGGTCGTTCCCCGTCGCCAGATCATGAACATGTGCGAATGGGCGCTCAATGGGAAGTACGCCAGCGGGGACGGTTGCACATGGAACCTTGCACAGCCGGGCATCAAGTATTACGACGAACGCGGAAACGAAGTCATCGCAATGAATATGGACCGATGCGGAGGCTGTCTATCAGACTGCTATCTTCGTTTTGGGCAAGGGCTTGCGGACCCTAAAGCTGCGGTGCTGGACTTCGGTGGTTTTCCTGGGTCCAAATTAATCAAGGGGTAGCCATGTTAACGAAAAAGGTTAAAAGCGATATCGCCGCGCACGTTGCGGCATGTCTGCCCGAAGAAGCCTGTGGCCTGGTCGTCATGGTTGGTCGTAAGCAAGTATTCGTCCCGTGCCCGAACGTATTCGAAGACCCGACCGGCGTGCGCTCACGCAAAGACGCGTTCACGATTAGTGATATGGCCTGGATGGACGCCGAGGATATGGGCGACGTCGTGCGAGTAGTCCACTCGCATCCAGGCCAGCGAGAGCTAACCCCGTCATTGGGCGACGTTAA---TGGGTGCAACGGCAGCGGCGTAGTCTGGACCAT---CACTAACGAATATGGCGACTTTATCGAGATCGACCCGGAAGACCCGCCGCTGGTAGGCCGCCGATTTGTTCTCGGAATTACGGATTGTTACGGCCTCGTCATGGACTGGCACAAAAAGCAGGGGGTAAACCTGCCAGACTTCCGCGTGCCGTATAACTGGTGGGAGACAGGCGAAAATCTGTACATGGATAATTGGTACGGCGCGGGCTTCAGGGAGTGTGAGGAAAATACGCCGGGGGCAATGGTAATTATGCAAATCAGCGCGCCAGTACCGAACCATGCCGGGATATTCCTTCCGGGCAACCAACTACTACACCATATCTACGGCAGCCTGTCGAGCGTGATACCCTTCCGGGCAGGATTTTTCCGCGACAATGTGGTTAAATGGGTGCGTCATAAAGACCTACCGGGGAATATCACAGAATGGCAA---TGACCACGTTTAAATTGTACGGCGTCTTAGGGCGTCGTTTTGGTAAAGTGCATAAGCTGGACTGCTTCACACCGGGCGAAGGAATCACCGGCTTGTGTGTGAAGTTGCCAGGGTTACAAGACTTTTTAATGTCAGCCCACCTGGACAACATGATGTTCAAAGTGCGCAAGGGCAATCACACCATGACCGGCTACGATGAGCTGGGCGAGTTCCACGGCGACCGCGTAGTGACCATCGCGCCGGTTATGACGGGCGCAAAAAGCGGACTGGGCCAATTGCTGGCGGGTGTAGCGATCGTGGTGGCGTCGTTCTATAC-CGGAGGGCTTGCGACTGCCGCTTTCGGAGCTTCAGCGGCGACCGCGGCCTCTATCGGCGCAGCGACGTTTTCGTTCGGGATGTCGATGGCGCTGGGTGGCGTTATGCAATTGTTATCACCGCAACCGAAAGGATTGCAGACACGGCAGGACGTGGATAACAAGGCGTCGTACGCGTTCGGCGGGCCGGTGAACACAACCGCGCAAGGCACGGCACTTGGTGTATTATGGGGCGAGCGTGAGATCGGCGGCGCTATTATTTCCGCCGGAATCGTAACCGAGGACTTGAACGAATGACGATT---ATCTACGACGTCACGGGCCATAAAGGCGGCGGCGGAAAACAGCACACCCCACAGGAGACGCCAGACAGCCTGCATTCGCTGGCTAAAATCCGCATCTTGCTCGCACTGGGCGAAGGGGAATTCGAAAGTATTACCAGCGCAAGCGAATTACGGCAGCGCGTATATCTGGACGGCACGCCGATCCAGAACGCCGATCTGTCGGAAAACTTCCCCGGCGCGCGCGTGGAGTTCCGCCCCGGCACACAACACCAGGACGTGATCCACGGATTTTCAGCGGTGGAAAGTGAACAATCTGTCGGCGTAAAACTGGAAAACGGCACGCCGTGGGTGCGCCAGATTAATGACACCAGTCTTGACGCCGTGCGCATTCGAATCGGCATTCCGGCCCTATACACTAACGAAGATAATGGCGACCTGGTGGGCGGGCGCATCGACTATAAGATCGTTGTGTATACGGATAACGCCGACCCGCGTG---------------AGTTCAGATTCGCCGCCGTTGGTAAAACAATGTCGCTATATGAGCGCGACCACCGCATCGAATTACCGCCGAACGTGAATACCGGCTGGCGAGTGGAGGTGCACCGCATAACGGCAGACTCCACATCGGCGAAAGTGGTTAATGATATCCGGGTGCAATCCATCACTGAGATTATCGACGCCCGCCTGCGATACCCGCTAACCGCGCTGTTGTTTGTGGAGTTCGACGCCAAAGCGTTCCAGAACATCCCGCGCGTGTCCATCAAGTGCAAAGGCCGCAAAGTTCTAATACCGAACAACTACGACCCGATTAATCATACCTATTCCGGGGACTGGGACGGCACGTTTAAACGCGCATGGACGGATAACCCCGCGTGGCACTGGTACGATATTTGTATTACTGAGCGCTTCGGCCTCGGTCGGCGTATCAAACCGCAAATGTTAAACCGGTACGCGCTCTACCAGATTGCGCAGCGCTGCGATCAGTTGGTCAGCGACGGCAACGGTGGTCGAGAAATCCGCTTTAAGAATGATATGTACATTCAATCACAGACGGATGCCTGGACCGTGCTTAAGGATTTAGCCGCTATCTTTGCCGGTATGACCTGGTGGGGAAATCAGATGTTGAATATCGTCAGTGACCAGCCGGTCGCAGCGGTATCGCACACCATCACCAACGCCTCGGTCATTGATGGTCGATTCGACTACGCGTCCGGTAGCCAGAAAACTCGGTATTCCACATTCGCGGTAGCATACGGCAACCCGAAGAACCACTATGAAGATGCCATTGCTACGGGGCAGCGTGTCGAACTGGTACGCCGCCATAAGATTAACCGTCTGGATATAACGGCGATCGGCTGTACGCGTGAGTCAGAAGCGCAACGACGTGGGCACTGGGCGCTAATCTCCAACCAGCTTGACCAGCAAGTTAGCTTTAAGGTTGGCATGGAAGGGCTATTTTTTATTCCGGGTAGCGTAGTCGCGATCGCGGATACAAACATTTCTGGCGGCTTCGAGACACGCGGCGGTCGCCTGTTGTCGGACCCTGGCACGCG-TACCGTGCTTAACACGGACAGCGAAATCACGTTC--------------CGCCTTGGTGATAAATTCCTGGTACGCACCGATAGCGGTAATGTGGAGACCCGCGAGATCGCCAGCGTCAACGGCAACAAGGTTACGCTAAAAACCGCACTGGACGCCGACCCGATTCCGGACCAGCCGTTTTGCGTTGATGGT---GACGATATCCAGTTGCAGAAGTTCCGCATTACCGACCTGGAATATGACGACTCTACCAGCACTTTTTCAGTGCGCGGGATCGAGTACAACGATAGCAAATATGATGCCGTTGATAATGGCGCTCGCCTTGATCCGGGCATCTTTACTCAAGTGCCTGACGGCGTAATGAAGGGGCCGGAGTCCGTGACCATCACCCCGTCGCAGATTTCATCGCAAGGCCAGCTAATCACCAACGTGGATATT----------------GTATTCCCGCCGGTGAA--------GGATGCCGTGGTGTATGAAATCCAGTGGCGACGTACCAGCTTGCAGAATATGGCGGTCCAGTGGGGAAACGACTGGGTAAACATCCCCCGTACGGCTTCGAACGGCGCGCACATCCCTAACGTGTTCTCCGGTAACTACCAAGCACGCGTCCGCGCAATCGGTATGGGCGAGATTTCGTCCCCGTGGGTATCGTCCGCTATCACGCCGGTGGAAGGTCGTCTCGGCGGGCTTAACGCGCCTATCATCACCAACGCGATTTCGGGCCTCCATCAAATTTTGTGGAA----------GTGGAACCATAACAACGCCGCGACGGATATTTCGTACACCGAGCTTGAG---GTCCGCAAGACGGGCGAAACGGAATGGAAGTTCTTAACCAACGTCCCATATCCGGGGGCGGAGTATGCGCAAACGTCGCTGGAGTTCGGCATCTACCAGCAGTTGCGCGCCCGCGTAGCGGATAAAATCGGCAACCTGTCGGACTGGTCCGCCCCGTTTGAAGGCCAGGTGAGTGACAAAGTCGACGAATACATGAAGGGGCTTGATGACGAGTTCTTGACTTCCGAGGACGGTAAACGCTTCCAGGAAGCGATCGACACCATGCCGCAAGGCATTTATGAGTCTATGCTCACCGACGCACAGCAATTATTTAACGCCCGCGCCGAGTACAAGGGGATTTATGCAGAAATCTCGGTCGCGTATAACGTGGCGGCAGATGCCCACCAGGCGGTAGCGCAACTGGAAACGTTGATCGGTACTCGCCTTGACGATGCTGAAGCGGCAATCCACACGTTGCAGACGGCGCAAAGCACGCATGAACAAGCGTTCGCCCAGTACCAGCAAACTGTTGCCGCTAAGTTCGGGGAGCAGGAAGCCGCCATCCAGCAGGTACAAACGGCAACGGCAGACGTAGCGGGCGCGCTGGCTGAGTACAAGACCCAGGTTGCGGCGCAGTTCGGCCAGCAGTCCGCCGCGATCGAGCAGAAGATGACGTCCTCGTTTAACCATGCTGGA---GGCAGCGCCACATATAGCCTTAAGGCCGGCGTGACGTATAACGGGACTTACTATGACGCTGGTATGCAGCTTTCAGTTGTGACGTCTGGCAGCGCGGTTAAATCGCGTATCGCGTTCAAAGCCGACCAGTTCTACATCATGCACCCATCTAATGGGTCGCTTTCGTCCGCGTTTATTGTTGACGGCGGGCAGGTGTATATTGACACGGCACGCATCAAGAATGCGTCCATCAACTTCGCGCAGATCACAGACACGCTGCAATCGAATAACTACGACGGCAGCACGCGCGGATGGCGCTTAGGTAAGGATGGAA---CGTTTATCAACCTG----------------GGGACCGGAAGCGGTGGTGG---------------------------------------TACAAAGCAGACCAACACCAACTACAGCGTTAAAGACGCGAACGGTGTTTTACG---CGTGCAAATTGGCGAGCTTACTGGTCGCTGGTA-------GTATAGGGGCTTAGGCCCCTTT-TTAACGAGGTTATTTATGGCATTCGGTATCGCAACGTGGGACGCGCAAGGACGCCCCAACAACTACGGCATTAAACCGGTAAGCGTGATCGGAAGGATTCATCTTGCGGAAGGACAAAAATCAGGCGCA--TGGTCATTCCCGGTACCGGCGGGGATGAAGGTCGGATATGTGGTCGCACTGGATAAAGGCGCGGTCGGGCCGGGACG---CAGAATAACCG-------CCAGCGGGAACACTATCACGGTTTCCGCG-----------------GCAAGTGCGGTAGGTGGCGGGGTTTACTCCGCATCTGAATGTGACGTTATTGTTTTTGTGGAGCGAGCAT----AATGGCTAATTACGGCGCGCTGATTGACTT---------ACCAAACGGCAACCCGTT----TATCACGCCAGAATCGACGCCGTT--TTGT------CTATTCCGCCGTGTGGTTGTTGGGTCTTCGGCTAACGGCACTGCGCAGT------------CGGCGGCTGCCGATATTAATTTGGGGG-------GTGACTACCCTGCAATA-----GCGTTTGTGAAAACTACGCACACCGCCCAGCCGACCGTCGTAGGG----TCTTCTCGCGTTGGTAATGTGGTGAAGGTGAGCGCCAGCAATCCATTTAGGCAAG----------GATTCACGATGAC--------------AGCATACATCTTTGCCATATTCCCACAGACCCTTCCGCGGTGGG-----------------------------GCTTCGCTATTTGGGATAAGACGGGGAGGCTAGT------------GCTGACGAACGAGAGCCGGGTACTAAGCGATTTAGTTACCGTCGGATCGCCAGGCGCT----AACGGGGGGATTAACATTGACCAGACGCTAAAC---GGCAGCTAC-GCCGTCGCTCCGGGCATATTGGGGTCTACGCTGATCCGTTTTTTTGTGCAGGGCCAGCCGCA----------GGTGATATCGGTAACGGCGTACA----------------------CGGGGGCCAGATTTGATGGGTCGCGAAC-------GCGTATA------------------------------------------------------TCGGCAGCGTCGTCGGGGAACGCCACGGGGGGTGTGGTGGGGTATACTAACAAC--------GGCAACGCGATTA------TGGCGATTAA--------CACTGCCAATTATGATTGAAG------AAGGCCCCGAAAGGGGC-----------CTATTTGCAGGTTG----TGCTTTT----GAAAT-----------------------GGTCAACTGACACATACTGGAAGTTAAACGGGTATCCCGCCCTGAGCATTTTGTGGCCGCTAAAATCCGCGACCCCA---------AACACGGGGACTG----AGTAATCCATGCCGCTATTCTGGTACGTCGCGTCGCA---GACTTTAGCTGGC-----ATGTTG-----------------GCACAACCG------GACAAAAGAA------CTGCACAAATCA---------TAATTAAAGTTTTCATGGTATCATCCCCTATAT--TTGGTTGAGTTTTAGTATTACACCGCT----------------CAATCAAGAATGCAACCAA-TTTACGAGGA--TTTAGCTATGGCAGCGG-----------------------GTACGCTCTCCGTAACGAACAATAGCAAGGCGGTAGTAGGGGTTGGCACAACGTTTACCGCGTTCAAGGCTGG---CGACTTCTTATCACTGGTGGTGGGGCAAGTGCCTTATACA----------------------GTGGCGATCGCGTCCATTGAAAGCGCAACCGCTCTCACGCTAGTGTTGCCGTTCGATGGCCCTACGGCAACCGGACTTGCCTGGGATGGTATTAATCGCGATACCATGTCACTGGCAACGATGGGCGTTACCGTACAGGCGCAAAAAGCATTGCGCTTGATGATTGCAGATGAAAACAAC-TGGCGTGCAATCTTCGGCGACGCTGAAGAAATCACAGTGACGTTACCTAACGGGCAAGTCATGCAGGGTATGTCATGGGGATACCTGTCGGAATTGCTTAAGAACGTAGATCCGGTTGAGATGCGCGACCTCGCAGCGCAAGCCGAAGCATCGAAATCGGCA--------------GCGCAAGGATTTCGTAATGAGGCCGAAGGCTTCAAGAACGA---------------------TACCAATACAATCAAGACGCAGACCAACC---------------------------------------------------------------AGATTAAGGCGGATACGCAGGCTATCCACGACGCCACCAATACCATCAAGACGCAGACCAACCAGATTAAGACGGAT--------------------------ACGCAGGCCATCAAAGACCAGACGAACCAGATCAAGACTGACACTGGCGTTATGAGGGACGAGGCCAACACCGCGAAGGCGGAC---GCGCAAGCTGCCAGCACTGCCGCACAGGAATTCCGCGACCAGGCAGAGGAGTGGGCGCAAAGCGTTAACGCGGAT------AACCTGCTAACCAAATCCGGCAACC-----------------------------------------------------------------------------TGGCAGGACTTGCGGATAAAACTGAGTCGTGGGCAAACCTTATG-CCTGCAGGCC------------------------------------------CGCTACGAGTCGGCG-GTGACCCCAATGCGGATCTGGATGCG---------------------------------------------GCAACTAAGCGTTGG-----------------------------------------------------------------------------------------------------------------------------------------------------------------------------------------------------------------------------------------------------------------------------------------------------------------------------------------------------------------------------------------ACGTTGGGTTTAT----------------------------------------------------------------------------------------------TAGACGCAGGCACG------------------------------------------------------------------------------------------------------------------------------------------------------------------------------------------------------------------------------------------------------------GCGAATACGTCGT-----------GGTCGGTAATCAACGGCGACGCCACTAAAC-CGCCAGCG-----GGCACTACGGCAGACGGCGGAAGCATTATATCTGAATATCGTGTAGGT--------------------------------ACTTCTGTACATTCGGAA----------GCAAAGCTGCGCGTCCG------TGCGACTATCGGCGGT-GAGACTTACGCCCGCTTGGCGATCACCA-------------ACCTGGAGACGGCGCAGAGTTCGGGCATCG--------------------------------------------------------------------ACTTTAACACCAAAGGCGAGATGACCTTGCCGGGCAAGTTTACGGTGAACAGTCCAGGGTCAGAT----------------GTCGTCGGCAGC-TTGTCCTTAAGCCGCGGGTCTTACCTGCAATTTGCATT-----------CGAACCGTACTACACCGTAGCCGAAACCGTGCCGAAC---------GACGTTGTAGGCGGTAGGACGTTCTTCGAACC----GGCACTAGTCAAGAGCGGCACTCGATATT---------TTCGCCTGTTTATGCGACGTAA---------------------------------GGATGGGAAC------CGTACCGGCGAAATTATGCTTAACT------------------------TCCCGACTACCGTATCGGGGACTATCGC-------------------------------------------------------------GCTGCAAGGCACATCCGGCC--------------------GCGA-----------------------------------------GTATAAGAAAGATATTGCCGATG--------------------------------------------------------------------------------------------------------CGGACGCAAGCGAAGCTATGGACCGCATTAACAGCCAGCGCCTTGTTAACTT----------------------------------------CGTGTATAAGGATGATGAGCAGGC--------------------------------------------------------------CCGCCAGCGCTTCGGTATTAT------------------CGCCGAAGAAGCGGAGTTAATTGCG------------------------------------------------------CCGCAGTACGTTAAACACCACGAG---TT--------CCCG------ATCGAGGATATTCT-------------------------------------------------------------CGACGAAGACGGCAAC---------------------------AAGATCGGGGAGAAGATGACGGACCGCCCATCCATCGACGTTAACCCGATCGTAATGGAC---------------------TTGATGGGATGT-------------------------------------GTTCAATATCTCAATAAGCAG---------------------GTGGAGGATTTGAAGGCCGA------------------------------------------------------------------------GATCGCGGCGTTGAAG--------------------------------------------------AA------ATAAATAGA-AGGGGCCATGCGGCCCCTTTTT-----CTAGTTTGAGTTTTCCCAGTCCATTTTGCGCCGCACTAGCGGGCTTTCGTAATATTCCTTGCCCTCAACTTCCACTAAGGGCCAGTCATTAACAATGACGTATGGTTCCGCGATATCTTCAATAACGCCGTGCGCGCTTTGTGGCCCGAACG-------------------------ATACGCCCACCAGGATAACACCGGCAACTCTACGGGTGAGAT-------------------ACTCGCGAGCGCAA-----------CGTGCTTCCACCAATCCGCGACGGATGCCACTGGTGGCCTTAACCTCGTAGGTCCAGACGGCATCGATCACATGCTCTCGGAAGTCGGGGCCAGATTTAACCT------TGCGCTTACCGACCATGATGATATC--GCCGCGGTCGATGGTATTGG----CGCTGAACAAGCCGGTACGCATGAGCAAGCCTTGCGGGATACAACTGCGCCCGCCTGCTTGCCC-------TTCAAGGTACATGCCCGCAAACATTTCGCCCAGCACA-------CCGACCAGTCGGCTTTGCTTGCACGCGTCGG----ACTTTAAGCGCCATTGGTCAAACTCGATGCTTGCTATCATTGCCGCCAGGTGGAATTGTTTACCGGATATTTCATATTCGCCGTACATCG-TGTGGTCCTCATTGATGCGGG----CCGAAGCCCGCGATTAG-AATTATTTCAGTGCGCTACGTACCAGTGTTTTTTCCATGTTGCGGAAGTCTTCCGGCGTCATGAGGATCTTGGACCCATCCTCGCCAGTGAGCACGACCATCGGCTGGACGTCCTGGGATACGACGCCG----------AAATTGGCGGCTTTGACAGTCTTGCCCGCCGAT-----G------------------------------------------------------------------------CCGAAGGATGCCACGTTCCGCCGGTGGCG----------------------------------------ATGGGCCAACCT-----TTAAGGCTGTCGTATTGCGCTGCCGTTGTATCGACCTGAATCTCATCATGC-------ACGGTCATGTGGGATTCGCCCAGCAAGGCCGCATACGCTACCAGGTCGACGATATTGTCTTCCTGGTGCTTACGGTGCTGGCGCAC-CAGCTTC---AGGCAGATCAAGAAGGTCCAGGCTTCTTGCTCGGTAAGGTCGCGACCGGTAAGCGCG-TTAAACACGGCGGCAATT-TGTTTCGCGCTGCGTTCCTCTTTC-------GCGTTGTCATAGCCGTTTTCTTTTCCGCGCTGTTCCATAGTGGTGGCGGCGTTTTTGCAGTATTCGTATGCTTTCATGATGTTTTTCCTTTTTAGTT-GGGGGCGGTATTG-CCCCCAACGAGTTAACTATATTGCAA------CCAACCTATTGGTTGCAAGTGAATTTTGCAACGTTAATTGCGTAAATATTCGGGACCAAATCGCCACACGCCCGACGAATTGCCGCGATGTTCTTCGGGCAGTCCTCAATGATGACCAGTTCAGACACGTCCGCGTAGCAGACCATTTTGAACACGGCGCACGCCTTAAACTCT---------------------------------------------------------------------------------------------------------------------------------------------------------------------------------------------------------------------------------------------------------------------------------------------------------------------------------------------------------------------GGCGGAAAACTTGTTAC--ACACAAGATGCCAATTTGCGGTTAT----------GACAAGCCAGCCGGTAAGGTCCATACCCAGGATATATTCTGGACGTGACACTCGCTTCACACGA--------TCGCGGCGCGGGTCGATGTTATAGTCTCTTTGCATTCGGTCTACTACCGCAGGGTCGCGGTCAACGATTAAGATATTCAAGGAGTTCTCCTTCGCTCATTATTTCAATTTGTGCGCTGCCGGTTGGCGGCGCTTCGTCAAATATTATCAATTGCTGGCATTTGTTATTGCTCGGCCCGACTTCACCGGTGACAGCATGTATAAATCGTATCCGCCAGTCCAGAAGAATTATCAGGTTTGC-----AGTCTTCCGGGCCAGCCTCGCCCACTTAGTCGACGTGTCCTGATTCAGCAGCATGACCGTCCGGCGTCCGTGCGCTGCGCACTCGACCCACGGCAGCGGATCTGAATACGGCGGATTGCACCACTTCCACCCTTTCAACTCTGCCCAGTCCACATCAAGCGCGCTGTGCTCCGCCGTGAAGTAACGCGGTAGCAGATGATTGGCGTCGCTCGCCGCCATATCGTAACGGAATCGGAACTTACGGCGCAGCGGTT---TAAATAAAGCTGGCGGTGTGCGCCAGCTATCTTTCTGCTCACTCTTCTGCATAGTCTGGGTCTATCGCATACAGGGCAATCTTATCGCCTTTCGTCAAGATGCGCTGCACGCGCTTTGACTCCTCGGC-----GCTCATAGGGCGAGCGTTCGGGTATAGGCTGCCGTTTGTGGGATTGCGCCACGCCACAAGC--ACCAGGTCTTTACGGTCGATCTTAGACTGGCGGCCCTTCGCGCGCACGTATTCCTCGGCCCGTTTGCAATGCTCGCGCAGACCTTCGGCAGTGATGCGGTTTAGC-GCGACGGTGGTGGTGTATCCGGTGCGCTGCATAATACCCATCAACTCATACAGCAGATCGAAGCGCTCC---------TCTAATTCCTTGCGCGCCTTCTCC---------------TCGCCTTCATAGCTCGCCAGATAGGTGTCTGCCAGCGCGCTAACACGTTCGGCATGTTCGCGG--------------------GCTTCGAGGCATTGCGCGGCCCAGTAATTTTTCTCTTCTTGTAAAATTTTCATTTATTTAATCTCCGTAGTGCGGATTTCCTTGCGCGGAATAAATTTGCCGTCTTTCTCGACCCAGCAAGTTCCGTAACGCCATTGGGTATTACGGCCTGTTTGCTCGGCATATACGGTCTTGCATTCATAGCGTTCCGTATAGTAAATAGCCGCGGTAGGTACGAAAATACAAACGGCAAACATGAGGGTGAGTATCACCCAAAATCGAAGGTCGCCGTCGTAGTCGAAAAATAATGATCTCATCGTGTTGTCTCCAGGTATT-----AAAAAGGGCGT----------CCAAACCGG-ACACCCTTAATGTACTGCAACCAATCTAATTAT-----------------GCAACCAATTTACGCATAAAAGTTTGGGTCGCGTGCAACGTCTACCAGGTAAAGGTTGCTTATGCGGTTGCCGTAGTGCCCTGGAGTGCGCTGGCGGCACACAACGGCGAAGCCTGGGGGGATTGTATTGCCCGTCTCAATAATCCACGCCACGCGTG-----CGCCAGACAGCGTCTTGCCGTTGCATTCGATACGAGTACCGCCATCTGCAGTATTGAGGTTGCCAATTTTGCAGCCGGTGGATTTCAGGCGA-----------------ATTACGCCGGTTTTGCTGTCGTAGGTGAATAGCTGGTTAGTCATTGCGACCGA-AAAGTCGATGGCTTCGAATGAAGTAT--------------------------------------------------------------------------------------------------------------------------------------------------------------------------------------------------------------------------------------------------------------------------------------------------------------------------------------------------------------------------------------------------------------------------------------------------------------------------------------------------------------------------------------------------------------------------------------------------------------------------------------------------------------------------------------------------------------------------------------------------------------------------------------------------------------------------------------------------------------------------------------------------------------------------------------------------------------------------------------------------------------------------------------------------------------------------------------------------TCATTTTAAATTTTCCTCGTTAACCGCTATCGCGAAGCCGCGCGGAGTGAGCGACCGGATTAATTTTGTGCGGGCTGATTTGCCTCCGAGGCGACTATACTGCTTCGAGTACCCTTTTTCAACGAAAACAGGTCTCTTCTCGGGCATACGGAAGCCGTTGCCGGTCCATAAG-CAGGTCAGCTTCGGATATGAGTCGCGGGCGTTGATGTATTCAGGGAACAACGGATGTACGTCATCCTCCGGCAGAT-------------------ATCCCCCATACTCCCACGGGTCGAACGAGTGATCCGGCTTTCGCCACTGGGTGGAAAGCACACTGCGCGGATTCTCAATCATATATGGCACTTCGAAGAAGTCACCCAGGTAAGCGGCGATC-TTCGCGGTGCGCACCGCCTTAAGCTGAAAGGCTGGGTCTTTTGCACGCTTGCGTGGGAAAGCTGGCGCACCGCTAACCGCCAGATCCGTACACGGCGGGAACG---------------------CATAAATGATATCCGGCGTA---------CCGAAATCGCCATTCATCGCGCGGTCCACGAAGTCCAGGTCGATAAACACATTACGATAGCGAATGCCGCGACCATAGATCCGGTAGTCCAGATAAGACCCGTGATCGGCTTCGGAGTAGTTGAAGCAGTAGCACGTATGCCCCATCTCGGCGGCACGCTCAATCATCAAGCCGCTGCCGTCA-----AACAATGACCAGATTGTCATTTTAGCAA--------TAGTCATTTGCGCGC---CTTTTTAGCTTTCATGTATTCCATTAAATCGTCCTGAATGTCCCGCTTACTGTCGCGACGCTCCGCGACCAGTTCGTCCAGTGTGCCGCGCGCCTGGATAATGTAGACGAATACGGGACGAGGGTGTCCGGCTTGCATCTGGCGAACTGGCCCGATACGCTCCACGATCTGCGCGAAATGCTCATAGTTCCAGGTGTCTGAGAAGATAGCAAGGTGGTGTCCGCCGTCCTGCAAGTTAAGGCCGTGACCTGCCGATGCCGGGTGCGCAAACATGATGGGGATCTCGCCCCTGTTCCACGCTTCCATATCCTTATTTCCTTGCTTTCCCTTACCCATCGCGACGCCGTGCGGGAATTTCTTCTTAAGACGTGCCAGGTCATGCTTGTACTGGTACGCGACGAGCAACGGTGCGCCGTTCAACTCCTCTACGATACTTTCCAGCGCGTCCAGTTTAGCGTCGTGAATTTTCACCCATTCGTCGGTGCGCTCGCCGTCTTCGTCGACTTTATACACGGCCCCGGAAGCAAGCTGAAGGCACTTAATAGTCTTCGAAGCAGCGTTCGCCGCCTCCACCGTCCCGCTTTCCAGTTCGGCAAATAGCTCCGCTTCGAACTGGTCATAAATCTTGCGGGCTTTCTTCGGCAGGTCAACAACAACCGGCGTATAGATTGGCTTGTCACACCCGAAGTATTCAGCCGCATCAACGGTTAGCGACACGTCGGACAGGCGTTGTTGTATTTCTTTCTCGGAGTTCTTAAGCGGGGCGTGCTGCATAGTGAAGCTGCCAGGCTTAACCGGCTTACTAATAAACCAGCGGTCTGTGAATGCCTTATAGCTACTGCCGAGGCGTTCGCCACCGTCTACGAACCACGTCTGACCCCATAAGTCTTTCAGCCCGTTTGGCGCCGGTGTGCCGGTCAGGTTAATCCAGCGCTTGACGTGCTTATGTGCGATTGCCGCCAGTGCGCGTGCGCGCTTACTACCCTGCTTGCTTCGGTAGCCTTTCAGCTTAGTCGATTCATCGGCAACAACGACCGTAAAGGGCCACGCATCGCCGTAATAGTCAACCAGCCACTCAACCACATCATAGTTAACACAAACCACGTTAGCGTCGCTCTCAAGCGCCGCAATACGGTCCTTCTCCGACCCAGTGCCGTCTACGACCAGCAGGGATGAGAACCGCCATTTCTCCTGCTCCGGGGGCCATGTACCCGACGCAACACGCAGCGGGGCCAGCACCAGTACGCGGTCCTCATGGTGGGACAGGACGCCAGTCTGGAACATTTTATTCAGCGCCCACATTGTCGCGCCGGTTTTACCGGACCCCATTGTCGCCCAGATATTACATCGCTTATGCTTGAGGATGAACGAGGTTATCAACTTCTGATATTCGCGGCGTCGGAATCTTGCCATCTCTTTATTCCTC-----------------------------------------------------------------CTTTTTCCAG---------------------------------------ACTTCAGTTTCACTATCCCAGTTCCTCT----------------------------------------------------------------TTGTGGCGTCGTAGTTGGTGGCGTGTCCGATGTGGACACCGGTAGC------------------------------------------------------------------------------CCGGAAGCTCTTGAACTTCTGCC--------------------------------AGCACACCGTCAACGGCA--------------------GCGGGTGGTTCATGCCCGCAATAA-------------ACCACACGCGATCGCCCTGTTT---------------------------------------------------------------ACATTCGCCCAGCTTGGTGAGTCGGTAATGTTC-----------------------------------------------------------------------------------------TTTCATCGTCATGTCTC----------------------------------------CCAAAAATGGCGGGACAAGCCCGCCATATTGATTATTC---------------------------TTGTTCTGCACGATAGCGGCGCTGCCGTTCGCGCTCTTTCTTATTGCGGCACGATTTGCACTCGGCCCGATGCCCGTCCGGGCTGCGCGCAGTCTTACCGGTGTATTTGTGGAACTGAGACAGCGGCTTGATACAACCGCAATTACTACAACGTTT--------------------------------------------------------------------------------------------------------------------------------------------------TTCTTCAATCATTTCTAAAATCCTCGATAGTG---------------------------------------------------------------------------------------CTAACCGGCACACTATACCGCTA----------------------------------------CGCGACCAATTCA--------------------GCAACCAATAAATCACAGTCGGCTATGTTGTCGATAACGCGAACGTCAGCACCGCGGCGGGCCATTCGCTCATGTTCACGTACCTGGTGCGGCTTTGGTTTTCCTCCGGGGCGCTTCACTTCTAC---GAATACCACTTTGCCGTTTATGATTATAATCAGGTCGGGCGCGCCTGAGCGCCCCTCCCATATCACCTTACGGCAGAATCCGCCAACCGCTTTCACCAGCTTCATCAGGTGACTTTGTACCTTGCCTTCTGGTGTCATT-------------------------------------------------------------------------------------------------------------------------------------------------------------------------------------------------------------------------------------------------------------------------------------------------------------------------------------------------------------------------------------------------------------------------------------------------------------------------------------------------------------------------------------------------------------------------------------------------------------------------------------------------------------------------------------------------------------------ATTTTCTATACCTGTACATGATGTCGCCTTCTGCGGCAAGTGGGAAGCCTTTCGCCCAAATAGGCAGGTCGCACATCAGTGCGCAAAGCTCCTCGGTCGTGTAGTCGTCGGTGTCCGGCACTTCTGTGATCAATTCGTCGTGTACTGACAGGACTATTTCATAGCCCGCAGCTTCAACGCCAGGCATGGACCACGCGAGGATATCGCGACACAGCGCCTGTACGATGTTTTCCGTCAGTTTGCCGCCGTAGGTATACTGGAAGCCCCACTGGCGCGTCGTCTGATTCTCGCCCTGGTATTTGATGCGGGTGCTGGTGCGCTTCTTGCCGGTGTCTTCGTCGATCTCGGTAGTGACAGACAGCGCGATGCCGGGGTAGCTCATGATGCGCCCCGACGGCAACTCAATTTTCAACCACCAACCGGCGGCGTTCGGGTCGTCGCGCTCCTCGTCGAAGGTTGGGTCGTGCTTCGCCTTCGTGCGCACAATCTTAAGCGCTTTCCTACCGTCCTGGCGAACGTTCGCGCCAGCCCAGTATGCTTTGCCCGGATTGCGGATTGCACACAACACCGCGTCCTCAAGCTCGGCCCAAAAGGCTACCGTCTTCGGGTGGGCCTCACGCCACATACGTTTGATCGCGTCGCAGGTCAGCCAAACGTTTTTAGGCAGTATGTATGTTGGGCGCTCGTCTTTCTTGCCAGGCTTCGGCGGGCGTTTCGCTTCGTTAATGCGGGCGTACTCATAGCCGCGTTTCGCCGCCGCCCAAATGTGATCCGGGAACGTGCCTTTCATGACGTCAGCCATAGTGTAAAGGTCGAGGCCCAGGTTTTTAGCGAACTGCAAGAACGCCGCGACGCCGCCACCATAGCCCAGCCCCAATTC---------------------------------------------------------------------------------------------------------------------------------------------------------------------------------------------------------------------------------------------------------------------------------------------------------------------------------------------------------------------------------------------------------------------------------------------------------------------------------------------------------------------------------------------------------------------------------------------------------------------------------------------------------------------------------------------------------------------------------------------------------------------------------------------------------------------------------------------------------------------------------------------------------------------------------GCACGCCTTACCGATCTGGCGTAAGTCCTTGCGGTTAGCTTTAATGTAGTCCGGGTCCAGGCCGAACATTTTACCGGCAGTCTCGCAATAGATATCGCGACCGGCCTTAAACACCATGAGCGCGGTTTTCTCGCCCGCGATCCAGGCAAGTCCACGCCCTTCCACGTTGGAGTAGTCCGCTACGACAAACTTCTTGCCCTTAGCCGGGATAATGCACCCGCGAACGGTCGCGGCTGTTAGCTTAGATATGTCATACGCCCAGTGCGCGGTTCCGCGTAACAGGGCGTTGATGCCGTTGGTGAGCATGTGCGACCGGACCCAAAAAGAAACGTCGCTCTCGCCTTCTCGGCGCTTAATCTTCCCTTCGTGATCGTCGCTATACTCGCCGCGTGCCAGGTTTTGAGGCTGAAAACCTTTACCGGCCCAACGCAGTGTACGCTTTGCCCCACCATACTGAATGCAACCACGGCGGCGTCCATCGGCAGACAGGCCGTTGACGAGCGGATTGTACTTAGTCGATGCCGTTGATGACGCACCGAGACGCATCTCAATCAGCGCTTTGCCCTCGTCGGGGAAGTCCGGATCTTCCAGTAGGTCGTTTAGCGTGGATTTCTGCGCGTTGTGGATCGTGAACGCCGGGGCGATATCACGCAGGATTGGCAGGAAGTCATTTCCTGTCAGTTTACCGCCAAATCGCTCCCAGGCTTCTTCCTTCAATTCTTCCTTATGCGCCTGCACCGCTTTGATCGCGGCGTTCGCCAGGTCAACGTCCACATAGAAGCCGCGGTCGTTGATCAACTGGTCGATAAGCAGGATTTCATCTTCCTTCGGAGTATTACCCCAGTCCGGTATGCGCCAGTAGACTTCACGCATTGCGATAATATCCAGCGCGGCATAGCGCAAAAATTTGGCCCATTCTTCAGGGTGAGTCTCGCGGGTGTAGCGGCGGATTTTGTAGGTCTTCGGGGTAGGCTTGCAGAATCGTTTAATCAGCGCCTTGCCTGCCTTATCCTTCGCGTGCTCTGCGTCAACGCCCAGCACCTGGCACTGCATATCGAGGCTACCCGGAAGCGCGTGGCGAAAGGCCATAATCATTGTGTCTTCGATCTGGCTTACCGGCAGGTCAATACCCCACTTCTCGCGGATAACCAGGCGGTCAAACAGGAGGCCGTTAGCCATCACTATTTTAGCCTTCTTGCGGCATACCTGGCGGAGCGCCTTGCGCAGTTCAC-----GCGGCATTGT-------------------------TGGGGATTCAGTGGCGTCCCATGTCTGCACGCGGCCCTCGTCGATGGCGTATGTGCAAATCATAATCTCGGTGGTTGGGTGCTCTGCGTAGGCGTACGCCCCTACTTTCTTCAGGTCCACCCCGCTAAATGTCTCGGTATCGAGAAACAGGCGTTCGAAGTCTTTCATTGCTTTATCCTCACTACGGCGTCAGCGCTGCCGATCATGGAGAAGATGCCGTCAGACAGGGCAATCTCTTCGCCATTGTTGCGAATCTCGGCAACTGTGAAATATTCCCCCAGTAGCTTGGACCATACTTGCATTCCGACTTTTACTTCGCTGGCTTTAATACGCA-TTTTTCATTGTCCTATTAAAAAGCCCGCATTAAGCGGGCTTGAATAGTGGGCTTTGCCCTTAACGGCGGCGACGTTTACGTGGTGCTTCGTCT---TCGTCG---TCGTCCTCATCTTCATCATCGCGTGGTTTACGACGTTTGCGAGGTTTTTCATCTTCCTC---ATCGTCGTCATCATCGCGGCGCTTGGACTTTTTGGACTTGCGCGGTTTGTCGTCT------------------------------------------------TCGTCTTCGTCAT--CGTTGTCCAGGTCTTCGTCGGAACATGAAGACC---CGCCACCTCCGAAGGCTTCGCCGTCTTCACGGAATCGCAGACCCAGCAAACCCGCCCCGAGTCCCTTGCCGTTGGTATTGTTCCACGCCCAAATATCAAGGGACACGTTGCAATAACAACCGGAGTAGATCTCCTGGCCTTCAATCTCGTCGCCGTCGATGGTCAGACCCTGTTCAGTCTGCTTCTCGCCTAGTGACGTTTGAATGATTGGCTGTTTGAACGATTTGGCGTTGATATACAACATGCCTTCGAATTCTTCGGTTACTTCATCGCGCTCGTCGCCATCGCGAACCGCACATTCCT---TAGAATCCTGGGCGTAGTGGCGGTCCATCCACTTATCGGCATTCTTCTCGGATTTCAGCTTGTCGGTGAGCACTGCGCGCGCTGCCGCTTCCACTTTGTCCACCTGCGGATCTTCTTTATCGAGAAGAATCACGGCACGGTATGCCGGTTTTTGTCCATCCTGTTTAGGGGTATCACGTTCCCAGATTTTCAGGAAGCATACGCGCACATTTTTCAGGTTGACTTTAGCCATTTTCCAATTCCTCATTTTCACA--TGTATCGGGGTTATTGGAAGCCACCCCGTTCGGCTTGGTTGCCAATTTACTTGGTTGCGCCTAAGCGGTCAAGCATT-TTCGTTAAAAAGATTTCTGGTCACGTAGTTGGTCGCGTTCTCGATCCAGCTTAACGGCGGGCGGTCGATGTTCTTCTCCACCCATTCTACGGCAGCGTCGCTATAACCGTCGTCCAGCCATTTGGTTGGATG-------------------------------------------------------------------------------------------------------------------------------GCGAATCATCCAGGCCACCATTAAGACGCCTTGCACGCAATGCAGGATAAAGCCCAGCGCGCCGATCAAAAACATCAATAAGATTGCGAATACTTTATTCATCGCTTAAGTCCTCGTCAGTAGCTTCATACCACGCAGGGCGCGGGTCGTCGATTGGTGCTAATACCGGTTTAGCCGGTGCGCGAGTGATTTTATCACACAGCTTCGCCCACACTTTCGGTTTCTCATCCTTCAATACCTTCTCGGCATCCGTAGGACTGAGCAATGTTTCTTTGTACATCACGTCGCGCTTGATTCGGGCCTTCGTGAAGATCTCAAT-CACTTCGCTCTCGTCCGCCCACTTGCGGATTCCTTCCTTACCGGCAACCATCTTGAGGCCCAGCGATTCGCCATCACCCGCCATTACGGCCTTGAATACCGCGGACTCGATAGCCTTGATGTGCTGGCGCATTGCGTCAAGACCTTCATATGCCTTGCGCAGTTCCGCGGCGGTCATAGCGCCTGGGG------------CCGCTTCTTTCTCGCCACGCTTCGCACGTCGTGCTGCTTTGCGAGCTTCGCGGGCCATATTGCGGTCGTGATTGGCGCATTCTTCCTCTGTAGCAATACTCACGTCGTCGCCCAGGTCTTCGTCTGTTGCCGTTGGTGGGGTCATCGTGTCGATTGCGGCCTTAGCGCGGGCGCTACACTGATCCGCAAATCGGCACCACTGGCACGCATCAACGCTGGGCCGAAAGTCGGCACGGGTTAGTCCCTTTTTGCCGCGGGCGTACGCTTCCAGGGCGGCGACAGCACGCTTGGACGCAAACTTAGCGAATATCTCCAGGGCTTCTACCGAAATATCCCACTCCGACGCCCCGCCGCAATACGGCTGGAAGATAACCAGGCGCACGGTCGTAATGTCGTACATGGTTTGCAGCTTGCGCAGCAGGCCGAGCGCGTACAACATAATCTGTTTGTTTTCTTTCGCCTCGACCTTATGTCGTCCCGTCTTCAGGTCGCCAACAATCAGCATGTACGTGCCGTCGGTCTTCTTCATGACCATAGCCATATCGGCAGTACCGAACGTCTTAACCCGGTTGCCGTCGATCTCGAAGCCAGAGTGTAGGACGCGGGTAAGATCGACGCGCATCTCAAGCTGAACAAACTCCGCCACTTCG---AGGAGCGGTCGCCAGTGGTCGATGTATGCGTCGCACTGTTTCACCATGTCGTCGTTGACCAGCACGCCGCCTTTCGGCGCTTTCGGGTGCGCCTTTACCGGTCCCTTACCTTCGTTCTCGACGTAGCACCCTTTGTACGTCTTCGCGGTTATCAGCTTCTCCCCGGCAATGATGCGGTTGAGCACGACTTCAGATACGGTGTGCATACTCGTACCGTTAATCGCCGCTTGCCCGGATTCGTTCGGGATATCTTTTTCCACCACCAGGGCGGCAGGGCAACCCATCCATTTTTTAGCACCGGACGGCCCGAGTAATGAATGTTCAGTATTACTACCGGA------TTGTGTTTTGCGCTTCGGTTT---AATCGCCATCATTCCACC-------------------------------------CTTGAAAATTGAGCAATGTAATAATCGTGTTCAACATTGGCCCGCTTCGCGGCATT------------------------------GTTCATGGTAGCCGCCAGTCCTA-------------------------------------GAGCTTGCATCCAGCAGCAATTCCAGTTTTGATTCATAA------------------------------------------CAATTTCTGGTTGCTCGTCGCCGGTAATA-CGGCAACGAAATAAAACAAAGAA-----------TATAGCCATTTATTTCGTCTCCCAGCGGTCGATTGTTTTT------------------GCTTCGGATGCAACTGCGAAGCGA-ACATATT-----------------------------------------CCAGATTGGAATCCGCCCAAATATAAAAGTCT---------------GGATTAGTAAAGGT----GGTGCGCTTAATTTG-----------------------------CGCGGGAGTGTTGCGGCGTTTATCAATTACGGCAACGCGCG-------------ATTGAAAGCTGCCGATGCGTTCGAAT-----AGCCAATAATACGGGCGCTGGTCGCGGGA--------------------------------------GTCCACCGCCTCGATTAGCGTGAAGCGTGCCATTGTCTCGTC------------CTCTAAAAAGAGGCCCGCAGATTAGCGGGCCGGAAT----------------------------------------------------------------------------------------------------------------------------------ACATTAATCTTCCAGTTCGAAATAGGTTTCGACGATTTCTTTTAGCTCTGTGTGGAAGTCTTCGACGTCGTCATCTTCCAGCTTGGCGATTGATTTGATCTCGAACGATTCCAGCAGGTCGTCGAATTCGTCGTTCGCATCGTCGTCATCACCACCGGCGATAATCGCGGCATACTGTTTGATTTCGTCGCGCATCTCCGCCAGC---GGATCGGCATCTTTCTTACCTTTGCCTTTCGCCGGTGCTTTTTTGGCCTTAGCCGGTTTT------------TCGTCTTCGGCGTC---TTCGTCGTCGTCATCTTCTACGACTTCTTTTTTGGCCTTAC---------------CCTTCGCCGGTGCTTTTTTAGCTTTAGCCGGTTTTTCGTCTTCGGCGTCATCGTCGCCATCTTCGACAACTTCTTTTTTGGCCTTA---------GACGGCTTCTTGTCTTC--CTGCTTAC----CAACGGCAGCGCCAACGGTTTCATAATGCTTT---------GCAATGGTTTCCAGTGCTACTACGCCGCGAGTGATCAGGTTTACGATTTGCTCAAACATGGTAT-ATCTCCGATTGGTTAA----------GTTTAGGTGTCGGCAGTTAACTTCGTCGGTGGCCTTAACATATTGCCAGGTTACGCGTTCTCCCGTTCGGGTAGTGGACCTGGTTATATAATCACGGTTGGGAATCCTGACACTTCGATCCGGCCCCTGCGTTGCCCCTCTCCAGTTTGCGTCCTGCATCCTGTCGACGGGGTGAATAATAGATTGGTTGCAGGATGGGCGTCAACAACTAATTTC--AAAAAAAAAAGCGCCGAGGCAAAATGCGACGGCGCTAACCAATAAGAGACAATGAGACGGGA--ATAATTATTACAC---GCGTGCGCGCCCGTTTCAATA-TCCAAAGGA---TTTGACACCGTGCAGTTTTGGGTGTAGTTT------------CGTTGGCCATTAACCAACTGAGGGCAGAGCAATGAATGTAAACGA-------------------------------------------------------CGCAATCGAAATGTTAACGAAGACTGTTTGCAGTGAGACAAGCCGGTCATGGGCATATACCGA--TGCCGTGGGGGCGGTGTTATTTGAAATCG-----------------------------------------------------------AACGACTGCGGCTTACCGAAAAAGAAT-TGCGCGCGAAGCTGGAATTACTCAACGG---------TACGGCAGCCAGCAAGCTGCAAAAGCACAATGAAGAAATG------------GAAGAATACAAAAAACAGGTTATCCGTTTGCGCGAGGAGGGAAAGTCATGGGCGATGATCGCTGAGCTAACCGGAATTAATCAGAGCACCGTGCGCTCATGGGTACGCAATAATAAAACTTCTAAGTAAGGCAAC--GGCAATGA------GCTTAATTAAATTTGCGGTAACACGACCCGCTAAAAAAGGCGAAAAAGCCAGGGCGGAAAACTTCCAGATGACAACCGATGAGTTTTTCGAATTTATCAATGATGCGAAAGAAAT---------CTCCTCGGTGCATATCAACAAGACGGAAGATAAA------GCCGAGTATGCGCGCCGCAAGCGTAAGGCCGATGGGATTGTGGCTTATACTCGTGACGGCTTACGTCGCAAGACCAGTGCGGTGGACCGCTCGATCCTGTTCTTCGATATAGACCGTACCGACACCCGCAC-CTTACGCCGCTGCCGTAAGGCGTTCATCGACGCGGGGCTGGAACACGTATTTCACACCACTACCGGCGACCGCCACCCGCTGAAAGGC---GGCACGCGTTGCGCCCGTTTCCTGGTGCTCACCGATAGGCCTGTACCTGCTGAAGACCTGGGCCGCGTCCAGTATGCACTATTACACCAACTGGGCCTGTCAGATGTGGACTTCGATGATTGTACGAAAGACACAAACCGCCTTATGTACCTGCCTCACCAGCAATCGGTTGTCAAGTGTCACTACGGCAAACGTGCCCGCGTCCGTCGTCTGCTTCGCCTGGCGGATAAGCTGGGAGTGGAAAAAGAGGAA---------------GTACGACGCGAACTGACCCAGGGCGATGACGGCGTGGCGGACGG------------TATTCTGGATTGGTGCTTCCAGGCAGGATTCGAACCGCTGTCGTCCGGTCGTGGTTATGAAGTACCGTGCCCGAA-----CGAACACCTGCACAGTGGTGAAGGG-------TCCACCGCAATCATG---------GTTAAGGATGGCGAGATCCGTTTCAAGTGTATGCACACCGGCAACGAGTGTTGCTCGGAACTGAACAGACACCAGCACCTGGCGCTACGTCTTATCGGGATCCCGGACCACCTGAACGTCGAACCGCACAACATGTCACGTAAGCAAATCGCCGCCATCCTCCCTGGACTGGACGACGAGGAAGTGGAATCGTGCTATGCGCATATCGTTGATGCGGTCGGAGACGGCGACGAGTACGGCGTATGTACCGACGCTGACCTGGATAACGAACCGG---TCGCACTGTTCAGTAAGCACGACCCGATCATAGAAGGCCTGGTCAACTTCAAATCGACCTGGTATATGGCTGGCGAATCGAACATCGGTAAATCGTTCTACGTGCTGGGGCAAATGGGTGCGGTTGCCGCGGGGATTCCGTTCGGCGGTGCGAAGGTCGTCCAGTCCCATTGCTTCTATTTCGACGCGGAAGGTGGCGAAGCCTCCAACCAGCGTAAGGAAGCATTGCAGATCAAATACGAGCACGACCTCGACAAGCTGCACATTATCGATCTGCAATCACGCGGCTGGGATATCACCAGCAAATCCGGCTTGCGTGAAGTTATCAGCTTCATCAACCGCACCGCTAACGGCGAACCGGTTGGCCTGGTGGCGTTCGACTCACTCAACCAGACGGTTGCGCTGCGGTCCGCCGATGCCAAACCGTTCGACGAGAACAACGCCAGCGATATGGGCGAAGTGGTCAAGGCGCTGAAGGCCATCGCGGAAAATACAGGCGGCAGTGCGGGCGTTATCCACCACCCGGCGAAG---GGTGCAAACGGCAGCAGATCTCCCCGTGGGTCCGGCGCGCTGCATGGCGCTGTCGATTCTGCGTTCTTCCTGGAGCAACCGGACGACAATCAGCCGGGCCAATTGAACCTGTATCACGAAAAGGCACGTAACGGCATCAAGCAAGCGCCACGCGGATTCGTCCTGCTCAAGTGCAAGGTTAAGGTGGATCTCCGCAAGTCCGAAGCGTTCGAGTCACACCAGTCCACCAGCACCGGGCCTGACTTCGGCGATGTGGTTGCCGGTTGGGACGTCAAGCCAATTGCATCCACACCACGCGACGAGACTCTGTACCTCGTACCGGTCGCCCTGGCACCGTTCGCCATCGAACAGGCGAAGGCCGC---GGGCAAAGCAGCAGTTAAGGAAGAGAACGCAGCAGGACCGCGCAACGAAAAAGAGAAAGTGCTTTATGCG------GCGCTGGAAAAACTGATGGAAG--ATAACCCGGACCATACCGGATTCAGCA---AATCGGCAATTGTCCGCCAGGCTGGGCTTGCGAAAGG-----------------------------------------------------------------------------TGGCACATCGACGAAGGCAATTGACGATATGGTCGAGCGCGGAGTGCT---------AGGTTTTTATACCGATCCGCACACCGG--GGCCATCTATGGGT----------CGTCGAATATCGTCATTAAAACGAATATACCAATCACGCTTTCTGCGACCGATGACGATTTAAAAGATTAAATGCTGCGCGCATTGGTTGCCGATATGGGGATTCCCATATCGCTAAAAGATTAAATCTTGCGCGCATTGGTTGCCATTTTGAGTGTTTTTAGCTGGTCGTATTGGTTGCCGTGTAGTGTAAATATAATGCATAGTTATGCAGTTTTAGTGCATAAAGTAAGCGGGACAAAAAGCGGGACAAACAAGGGGCGGGACAAAGCGGGACAGCACCCCCGTCCCGCCCCGGATGGCGCGGCTTCCAGAGGAGCGGGACAGGCGGGACAAACCCC-AGTCTTTCAGACTAGACGGGGGTCA-ATGGCCCCCCTCGTCTG---------------AGACTGAATAAAATCC-GGGGATTGC---------------------------AAAATACACGGCAGCATGATGCGAAGCGCTGTCGTTGGTGA-------------------------------------ACTAGGCAACCAATGCGAGTTGCATTATGCTGAGTG-AAAATGCAGTTTGCAGCCACAGCAGATAGCGATCAACTTTTTCATACGCATGATTAATATTGGTTGCATTCAGCCTGGCACCCTGCTAGATTGGTTGCACACCAACGAGAGGACCAAAC-----AAAATGAAATTTCCAGTAACCATCAA-------------AGACGGTAAATCAACTATCACCTTCACCAGCAACGACCAGGGCACC-TATGAAAGCGGGGCGACTTGCATGTCTACCCTGGACGATGTGATGATTCGTGTTAATTCCGGTAAAGCCTCGATTGTTGACGACAACACT-------AAGAAGGACCGAACAATGAGAGCACTA-----------------ATCTGGAATTACTCACTGGCCCTGGCAAAGCTGAACGAAGCGA--------------------------------AGGCGCTGAACGGCAACGTAG-------------------------ACCGTGCGCGCCA-----------------------------GTTTGCGACACTGGCACACCAGTCAATCATGTGTGCGCTAGACGATATGGACGCCAGCATGGATGGCCTGGGTCCG----CTGCGTAAGGCAATCCATGAATACGCGC-------------TGGCATTCTCCCGTGAGCGCCTGGCTTATCGCTTCGGTATTGGC----------------------GAGACGGCAGTGACAAACGTCGCCCGGATTAAAGCCCAGCGCGAACTATTCGCCCAGCTTGCGAAATAAGGGGCCAAAATGAGCCGTAGGCGCGCAAAACAGCTTTCGTGGAGCATCCCACTGCATTGCATACGAATATGGGCTAAGAATGCGGTTGAGGGCGAATCGGTATTCTGGTGCTATCGCGA--------------CGATGTGAAGCCGTTGACGCAGACTCGCTACTTGCACCAGTTCGCAGCACAACACGATTTCAGGGTGCGGACTTCCTTGCAACCAATGGGAATACGTATTACATTACGCCGGAAGCCCGCCGTTGAGCGGGCAGGCAAACACT-----------------------------------------------------------------------------------------------------------------------------------------------------GGAGACTGAGCAAATGACACCA--------ATGCAAAGGGCACTAATGGCGGGATTCTCGCAGAAGTTTATTTCAGTAGACG------------------------------------------------------------CCTGCATAGCTGATTATGAGATGGACGGC-------------------------ATCGCTACGGTATGCGATG-------GCGACTA-------------------------------------------------------------------TAAGACTGTTGACGAGATTG----------------------------------------------------------------------------------------------------------------------------------------------------------------------------------AGGAGACTGAG-CAATGAGATTACTATTCCGCCGCAAATCAGACGGGCGCATACTGAAGCCGATCCAGACCCTGGATTC----CTACGTCCGCTTGCACCACGCGGCAAGCGATCG-GGTATTCCGCGCATCGAAGGGCACATTGCCGCAGTTCTTCGAAGTCCTCACACACGATATCGAGCGGGGCGATGTTCTGCGTGATATTCGCGACGGGCAATTGTGGGTCGT---------------GGAGCACACCCACCGGCACGGCTTGCGGTTGAA---GTCCGGCAT------------------------CTTGCTAAAGGGTATGACGTACTTCG--------GACTAATCAACTACGAGCGAGTGGGCCGCAAATACAGCCTTCGCAAACACCAGCAGCATGAGCG------------------------------------------------------------CGTGGAG---------TTCCGCAAGTCGCAGCCC--------------GCGTATGCCACCTACGA----CGCGAGCAAAGTGCAGGAGCCGATCCGCCAGGCCACGCGTGAGATAGTCAATCGCTTTGATGCCGTGACGAATGCACAGCGCCAGGCGCGGGAATACGGTGTGGGATTTATCCGTGTCGAACCAGACGGCAGCATGAAGGCCATCGACCCGCGCTCGGTGATTCTGAA---------------------------------------------------------------------------------------ATGAGT-------------------------------------------------------------------------------------------------------------------------------------------------------GCGTCTATCCGTGATATGCTCATGCACAACCGCTTTGAGATAGGCGGTCGGGTGTTTCGCAATTACTTCGTGG------------------CGCGTGCATGGGCGCGCCATATT---------GGCAAACCGGAAGGGGCAATTCGATGC---------------------------------------------------------------------------------------------------------------------------------------------------------------------------------------------------------------------------------------------------------------------------------------------------------------------------------------------------------------------------------------------------------------------------------------------------------------------------------------------------------------------------------------------------------------------------------------------------------------------------------------------------------------------------------------------------------------------------------------------------------------------------------------------------------------------------------------------------------------------------------------------------------------------------------------------------------------------------------------------------------------------------------------------------------------------------------------------------------------------------------------------------------------------------------------------------------------------------------------------------------------------------------------------------------------------------------------------------------------------------------------------------------------------------------------------------------------------------------------------------------------------------------------------------------------------------------------------------------------------------------------------------------------------------------------------------------------------------------------------------------------------------------------------------------------------------------------------------------------------------------------------------------------------------------------------------------------------------------------------------TATACGTCTTCGCGGTAGTATGTGGCGGTAGTCTGGCGGCCCTGGTGCTGTTGGCGTCGGTTATTAGTCTGGT-----TAAATACCTATGGGGCAGATTATGATTCATGATGTGATTTATTGGTTTGGTTTGATCTG----CGGGCTATGCCTGCTTACCGCGGTGCTGTTGGGCATCCTGATGTTCGTCGTATGGCCTGCAGTGGAAGCCGCCAGTATTACCCGCATGACGTTCGAGGTATACAAGCGCCGCGGGATCACGGAGCACCCGACCAGGTTGCGCATGTGG--TGGCTGTGGTATCGGGATATGATAGGCGGGCGAACATTCGAGGCCGTCCGGTCGAGTGGATGGGAGTGGAAAGGCGTCGGCAAGTGGTCCATTTT-------------CGATTAATTATGCAAGCGTGATATAGT-CCCAGTGA-GATAAAACTTACTGGGAC-TTTTTTATGG-------------ATAAGCTAAACGAGTGGTTATTCGCCCTCGCGTGTCTGGCTGGCGGCTTCGTAGGCGCACGCATTCATGGCGAGGCTACGAAAGGGCCGCTAAACTTCGTTTTATATATCGTAGTTGGCTTCCTGTGTGCCATATTTGGTGCGCCAGCTATCGCCGAGTGGGCAGGCTTATCTGGCGAGCGCACTGTCGCC--------GGTTTGGGCTTCGTAACTGCAATCTTCTGGATGCCAATAGCCGCCCGGATCAGGGAGACTATTGAGTCGTTCCGACTTCCGGGGGGCGCAAAATGATTATCTCCGTC------------------------CTGTTGTTTGTTATCATAGGGGCTTCGTCCCTGTTTAACGTGTATGCGCCGTCCGTCCAGGATGGCATTTTAG------------GCCGGGTGTTATATCTGCTAAC-GGCGATGATCTGCGTTATCGGATTGTTGCAAACAGGAGACG------------TATCTGACACCACCTGGACCG--CGTTAATCTGGCTGTTTGCATTGCGCACGCTGCGTAATGCTGTTTTGAATGGGGTAAAACATGCGATTCAGTGACAACGGTCTACGATTTACGGCAGCATGGGAGACGTTTAGCCCGGTGCCGTATTTCGCGACTAAGAAAGAGCAGGCCCGCGGCCTGTACACCTGGGGTTATGGTCACACTGGCACTAACCCGCCTCGAAGCATTACCCGCGCGGA-AGCGCTGGAGCTACTTAAGCGCGATGTGGCGTATG--CTGAGGACTGGGTGAACAAATACGCGCATAAGAGCA------TTAACCAGGCGCAATTCGACGCGCTGGTGGACCTGGTTATCAATGCAGGTCAAGGTCCGATCG-------TACCGGACCATATTGCCAATGACTTCGACGACGCGGTGCGCTTGGGCGACTGGGCAAAGGTCCGTGCTACGCTGCCACAGTTCCGCA-------AGCAAGGCGGGGAAGTGCTTAAGGGTCTGGTCCGTCGAGCAATCGGCAGACAGGCTTTATTCGATGGAAAGCAGTGGGACGTTGCCGAGAAGATCGGACGTAACGCAGCATAATACGGGGTAACACAGTATGTTAAGAAGTATTCTTGATCATAACGCCGACGCGATTGCTGCGCTGGCTAAAACAGAAGACCCAGGCGCTCGCGCTATCATCGCGGACACTATCAGCCACGCGGGGGTCTTCGACGCGAAGCTGCC----------------------------------------------------------------------------------------------------------------------------------------------TAGCCCGCCGGAAAGTAAGCCGGTGACAAGTGCCACCGTAACAATCACACCGGAATCCGCCGCAGTTGGTGCGAAGGCCGCCGCTTCTGTTGCCGTCTTGCCATCCGACGCGACTAACAAGGCAGGGAAGTGGGTGCCGTCGAATCCGGCCTGTGCGGCAATCGATCAGACTACCGGCGAAATCACAGCCCAAACGGCAGGTAGCGCCCAC------------ATCTTTTGGGTGGCCTCCGATGGTAGCGGGGTGATAGCGTCCGCCATCTTCACCGTGACGGAAGCAGGAGAATAAAACCA--------------------------------------------------------------------------------------------------------CAAGCCCG-GTTAATTCCGGGCTTTTTATTGCTT-----GACTCGCAACCAATTATCAGA--------CTATACTGCGACCAATCAACGAG-AGGAGTATTACACTATGGCACGTAATGATAT------------TTGGGTATTGGCTATCTGGTCCGCCGCAGTATTTATCGGTATGGTTAT-------------------------------------------------------------------------------------------------------------------------------------------------------------------------------------------------------------------------------------------------TTGCGAATTGCTATA-------------------------------------------------------------------------------------------------------------------------------------------------------------------------------ACCCGCCACAATAGGGACCGTGGTATATTG--TCCTCGGTCC----CATAATCTGGAAGTGAATTAATATGCACCCGCAAACTAAA----ATCACCGACGAGCAATTGATCGCTGAGCTGCAATCCGGCACTACCTCGAAAGATATTGCTAAG-----------AAGTACGGTCTTTCCCTCCGAAATGTATACATGCGAAAAGCCCGCCTGTCGAAGAAAGGGATTGGTCACGGCAACGATGCCGTAATCCGTAAGCGCGTTGCCGATGGTTTTGGCGTTAAG-----------------------------------CGTGTCTCAGCCCTGGTGCGCG-GAAATGGCGAAGAGGTCATGTCGTGGGTTATCACTGAGCAGGACAAGGAGCGCCAGCTTGAAGCAATGCGCGCCGTTGTCGAGGGTATGAACAGCGA-----------------AATCACACCGGCAGCACCAGTAAGCGCCCCGCCAGTCCCGGTCCAGGCGCTCGACCTGCTCAACCTGTACACTGTGTCAGACTTCCACCTGGGCATGTTGGCCTGGGGCGAGGAGACTGGCGAAGACTGGGATATGGCGATTGCC-------------------------------------------------------GAAGACTTGTTCTACCGCTGGTTTGTCGAAGCCTTCGCACGCGCACCGGACGCAGGCACTGCCGTTATCAATATCCTCGGAGATATGGCGCATTTTGATAGCCTCGATGCCGTCACTCCTGCCAGCGGTCACGTACTGGACGC-AGACACCCGCTACCAGAAGCTGGTCCGCTACATGATTCGCATGGTGCGCAACGTGGTGGAACTGGCGCTGCAAAAGCACCACAAAGTCAA-ACTGCTAATCGTCCAGGGGAATCATGACGAGTCTGGCATGATTTGGCTGGCTG--------AAATGTTCAATACGCTGTATGAGAACGAGCCGCGCGT--TGATGTGGACACGTCACCGGACGTATACAAAATGGT----------------GCAGCACGGCAAGACCACGCTGTTCTTCCACCACGGGCACAAAGCGCGCTTCGACGCTATTGAAACCGTCATGATTTCCAAATTCAGACAGGCTTTCGGGTCCAGCGAGTACAGCTACGCACACATAGGCCACTTGCACCACCAGAAGATTGTAGAATCCCGCAACATGATTGTTGAACAGCACAGGACGCTCGCAGCGAAAGACGCCTACGCCAGTCGTGGCGGTTGGATGTCCGGTCGCAGCGCCAACGTCATTACCTACAGCGCCAACT---------------ACGGCGAAGTAGCGCGCTTAACCATTAGCCCGGAAATGTTGAAGT------------------------------------------------------------------------------------AACGGCAGCCA-------------------------------------------------------------------------------------------------------------------GTAAGCCACC-CAGCCTGCCGATTTGGTGGGCTTTTTTGTG------------CCTGTTATAAT-CCACCTTAGATGGCAGGGCCGTCTCCTATGTTGCCGATGGTCGGCGCATATGCACAAAAGGGCTTATATC
	Escherichia_virus_bob	---------------------ATGGCA--GAAATCAAAGTTAAGGGCCGACGCGCCAAACTGGACGGACGAGTAGCAGTAACCCCGCGCCGTAAACCAGGCGAGCAAACCGAGCACACCAATCTCGGACCTGAAATCGAGTACGGCAAGCGCCGTAAAGGCGGAAAATGTGGACGCCCTACTGACTACCGATCCGTTTACTGCGACCAGCTTCGCCGCTATTTTGCCGACGCCGACGCCTGGCAGGTAAACTACTCCGATAAAGGCGCTGCGCAAGTAATCCCCCGCAACAAAATGCCAACCTTCGGTCGATTTGCCGCTGAAATCGGCGTAGGCGTAGCTTGCCTGTACCGCTGGGCGCGAGCACATGAGGAGTTTGCCGAAGCGATGGCGGACGCAATGGAACTGCAGAAAACTTTCCTGATGGAAGCCGGTGGTGTGACC---ATCGCGGCAGGCTTCGCTACATTCCTGCTTAAAGCAAACCACGGCGTCCGCGACGA------TGTACCGCTGGATGACGACGAAGATGATAACGGCGACGTAGTTGTCGAACCTTCCGGCAAAGGCCAGGGTGAATAATGCGTAACTATGCGGCAGAACACCGCGCCCTCGAACGGGCGATC-----GCAAAGCGAAATCGACCGCCGCGACCGACACGCGTTGCGCAGGCCGTCCGCCTGTATCAGCCCGATTGCCTTCCGCACCAGGTGGAACTACTGCGTGACACAAAGACCAAAATACTCGGCCTGTGTTCCGGCTTCGGTGGCGGAAAGTCATGGGTCGCGGCACGTAAGGTCATCCAGCTTCTGACACTGAATCCGGGTCATGACGGCATCGTGACCGAGCCGACTATCCCACTCCTGGTTAAGATCATGTACCCGGAACTGGAGAAGGCTTTCGACGAGGCAGGCTTCCGGTGGAAGTTCAACAAGCAGGACAAGATTTATAGCGTGCTGGTGAAAGGAAAATGGACGCGCGTAATCTGCGAGTCAATGGAGAACTATACCCGCCTGATCGGGGTTAACGCCGCGTGGATTGTTGCCGACGAGTTCGATACCACGAAGCAAGACGTTGCGCTGGCGGCGTATCACAAATTGCTCGGTCGTCTGCGTGCAGGCTTTGTACGCCAGTTCGTCATCGTGTCCACCCCGGAAGGCTACCGGGCGATGTACCAGATTTTCGAAGTGGAGAAGGATAGCCAGAAACGTTTGATCCGGGCGAAGACCACCGATAACCACCACCTACCGGCAGACTTTATCGACACGCTGCGCAGTCAGTACCCGGCTAACCTGATTGATGCGTACCTGAACGGCCTGTTTGTTAACCTTACGTCGGGCGCGGTGTACAAGATGTTCAACCGCGAGGAGAACGCCAGCACCGAAGAAGTACAACCGGAAGACACGCTGATTATCGGTATGGACTTTAACGTCACGAAAATGGCGGCGGTCGTGTATGTAAGACGGCAGCGTACCACCGAGAACAAGGAGTTCCGCGACGAGATTCACGCCGTGGATGAATTCGTGGACCTGTTTGATACCCCGGCTATGATTGAAGCGATCGAGGAGCGCTACCCCGATCATTGCGCTGCCGGTCGTGTTGTCGTGTACCCGGATAGCAGCGGCAAATCCCGCAAAACGGTTAACGCTTCGTCGTCCGATATCGCGCAACTGGAAGATGCGGGCTTCGAGGTGGAATACGACAGCGTTAACCCGCCTGTGAAAGACCGATTGATCGCGATGAATACGATGATGTGCAACTCGAAGGGCGTGCGCCAGTATTTTGTCAACCTGGATAAATGCCCTACACTAGCGAAATGTCTGGAACAGCAGGTTTACGACCTGAAGAAAGGCGAGCCGGATAAAACCGCCGGTGTGGACCACATGAACGATGCCGCGGGTTATCCAATTGCGCACCTGTTCCCTGTGATTCGTCCAATCGCCGTTGTTCCTACCGTAG---ATTTCTACTA--AGGAAACCGACCATGACCGTTAACGTTGACAACCAGCACCCGCTCTATGCGCGCATCGCGCCAGAGTGGAAGATGATCCGCGATTGTGTAGCAGGGGAGCGCGCCGTGAAGGCGTGCGGCCCTTTGTACCTGCCTCATCCTGCCAGTGGCGACAATACTGACCCGAAAGCACGGGCGCGATATAAGGCGTATAAGCAACGCGCTGTATTCCTGAACGCCACCGCCCGCACACTTAACGCGCTGTTAGGCGTTGCCTTTGCTAAACCGGTAAGTCTGGACCTTTCCGGGGCGATGGCTGACCTGATTGACGATGTAGACGGCAGTGGCATGCCGCTGCCGCAACTCCTGCGCGGTGCTATGTCTGAAGTTCTGCAATCAGGCCGTGCGGGCTTTATGGTGGACTACGACCGCCAGGCTAACTTTGACGAACTGGGTAACGTAGTGCCACAGACCGCCGCCGAGATGGCTACACACCGCCCGCTTATCCGCCTGTATACGGCAGAACAGATCATCAACTGGCGGCAGACCCACGGTGTTGACACGCTAATCGTGCTGAAGGAAACGGACGAAATCAGCACCGAAGACCCGGACGACTTCGCAAACCACGAAGTAACCATTTGGACCGAGCTTCGCATGATTAACGGTGCGGCACACGCCCGCCGCTGGTTTTATAACGCGGACACATCCGAGGTGCAAATGGACTTGCCGCGTGGATTTACCCGCACCGACCTTGTGCCGCTGGTGGATGCTGCCGGTAAGGCGCTGACACAGCTTCCGTTTTGCTGGTGTGGCGCGGTGGACAACAACGCAACGCCTGACGCCGCTCCGCTGGCGGATATCGCATCCATCAACATTAAGCACTACAACGCCGAAGCGGACGTCGCCGAGATTGCGCACATCGTGGGTCAGCCTACCCTAGTGGCAACTGGCTTGACTCAATCATGGGCTGACAAGAACCTGAAGGGCGGCATTGCTCTCGGTGCGACTAAGGGCGTTATCTTGGGCCAGAACATGGACGCTAAACTGATTCAGGCCGAGGAGCGCAACTTGTCGGTTGCACTGTGTGAGCGTCGCGAACTGCAAATGGCTAAACTTGGCGCGGCCCTGGTTGAGAAGGGGACCGCACCTAAGACGGCAACCGAAGCGGCCTACGACGCGCAGACTGATAACAGTATCCTGTCACTGATTGCCGGTAACGTAGAGAAGGCTTTCAACCGTGCGCTGCAAATCGTCCAGCTATTCACGGGTGACACCGCTGACCAGCGCGTAACGCTGAACAAGTTCTACACCGAAATCGCGGTTGATGCGCAGCTTATGACCGCGATGATGGCAGGTGTGCAAACTGGTACGGTCCGACTTGCTGACTTCATCAAGTGGATGATGGCCCAGGGCGTCATTGACGACTCGCAAACCGTCGAGCAGGTGGAAGACGAATTGCGAAATCAGAATCCATTGCCTCAAATGTCCCCTGATGCGGTAGAATCCACCGAAGAAGACCCGGACAAGGTAGCGGACAATGGCGAGAACGATTAATCAACATATGGCGGATCGCATGATCCGTCGTCACATCTTCACCCAGCGCCTGAGCAATGACCAGGCGCGGCGGGTGCTGGCTATGTGGGAGAAGTTCCGGCCCACGTTACTGGGTAAGCTGACCGAGTTACTT--------GATGGCAAAAAGTCCATGAACAA---CAAGGCACTTACCACTCTGTTAACGCAA-CTCGACAAGACCGTTAAAACAGAACTGCGCACCGAGTTTAAGGCGCTGGCTGAAAGCCTTCAGGAGTTCGCCGACACCGAGGCTGATTATCTCGCTGACACACTAACGGCAGCGATCCAGCCCGCTGTCGCCGTACCCGCTGTTGAAGTAGTTGGCGTTGTTACCGGTGCACAGATCGCAGCGACGGCTATGAAAAACCCGTTCCAGGGTAATACGATGATGCAATGGCCTGACTCACTCTCTGAGTGGACCAGGACGCAGATCGGTAATCAGGTGCGCGCTGGCTTCATCCAGGGCAAGCCGACTATGGAAATTATCGCGGACGTGAGGCGCGCTCTCGGCGGTCGTAGTGCGCAGGCAATCTCAAGCGTTGTTAAGTCCGCAGTTAACCACTATGCGGCGACTGCCCGCGAATTAATGGTGAAAGCTAATGACGATATTCTCGAAGGTCGCCAATGGTTGGCTACATTGGACACTCATACTTCCCCAATGTGCCAGCTACGCGATCGCCTGTTTTATCCTGTTGACGTCACTCCCAACACCAAAGGAAAGCGCGGCGGGAAAGTG---------GTGGCTGGGTCACAATATGGCGCTGGTCCGGGCAAGTTGCATTATTGTTGCCGGTCTACGGAGACGTGGAAAGTTAAGGGCATGGAAGATTGGCCCAGTGGTAAGCGTCCGGCATTGAAGGCTGAC------GCGGGCCGGTTGCTGAGTGAGCAGGTCGACGCGCAGACTGATTTCTTCTCCTGGGTGCAGCGCCAGCCGCGCCACATCCTGGAGGAGTTATATGGAGTGCAACGCGCCGACCAGATTATGCGCGGCGTGAAAGTGCCGAAGATGTTTACCGATTCTGGCGAACTGATGACTATTGCACAGCTTAAAAACCGGGGGTTATGGCGTGATTAAAT---ATGCAGCGATCGGACTGGTTATCGGTCTG---------------------------------------------------------------------------------------------------------------------------------------------------------------------------------------------------------------------------------------------------------------------------------------------------------------------------------------------------------------------------------------------------------------------------------------------------------------------------------------------------------------------GTGGTAGGATTCTGGCAGGGTGATTCCTACCGCGCTGCCGTTGTGGCGAGAGCATCGCAAGAAGCGCAAGCGAAAGCCCAACGGCAGCAAACTAAGGTTGTCGAGGGGGCTGTGCAGGCAGAACAGGCCCGCGATGTGGAATACCGGACTATCACGAAAGAGGTTGTGAAATATGTTACGCGTCCTAACCGTCCTGATTGCAGTTTTGATGCTGAGCGCGTGCGGATCAAGCAAAGCGCCGTTGATGCCGCTAACGGAGTCGGCACTGCGACCGCCGTGCAAGTTCGATAACCCGTCCGCGGACCCCGACGAAGATTTGATGATTGACGTGAAAAATATGGAATGCGGGGCGAAGCTGAGGGCGCAGGTCCTGGAGTTGCAGCAAATAATTCGGGGGCCGTAATGGCCCC-----------------------------------------------------------------------------------------------------------------------------------------------------------------------------------------------------------------------------------------------------------------------------------------------------------------------------------------------------------------------------------------------------------------------------------------------------------------------------------------------------------------------------------------------------------------------------------------------------TTTTATTAGCGCGGAATACCGCAAATCTCGTTTAACGTCTTCACGTCCAGCGCCACCGCCGTGGACTTCGGCTTGCCCGGGTAAGGAATGAACTGTTCCACTTCAGGCCACGCCTTGATCAGCTTCTTATCGGTATTGTGCATATCCAGCACGCCGGTAACAGTTAGTTTGAACGCGTCATACTTAGCACGCAACTCACGGCGGGCCTTGTCGTTACGGTCCAGGCGCTTACAGAAATCATGGTCCGCCGGGTAGTCTATACGACCGCGTGGCATATATATCGGCAGCGCTTTCCCGTCGTCATCGACTTCGCACACTGACGCTAACAAAATTTCCTCATACCCAGGCACAATATCGCCGAGATCGGGAGACAGTTTATTCATGTATTTATACTCCCCGTATCCGCGATATACTCGGACTCGGTGTCCGTCTCCGCTCAATGACACGGTACGGACGTTTCCGCCTGCGTTGATTTCGAAAGTGGCTTCGTAAACGCTGCCTACACCATATGGGCTGTCGGCGTCATGTCTATACGTCGCCTTGTTGGTGTACACACAGACGCCGTAC--------ATCTGCGACGGGTCACCGCCGATTGCTGCAATGCGCTCACGTAGCTCGGCGAACGAATGAATGCCTTCCGGCATACAGTCCATCGTAATGGCGTACGCCAGATTTCGA------GAGTCCATCATGATTGATTTGGCTTCGGTCGCGATTTCGTG-GTCGCGCAGGATGTTAGCCAGAATCTGGTTTTTAATGTCTTTTGTCAGTCTCATTTTTGTGTCCTCGT--------------------------------------------------------------------------------------------------------------------------------------------------------------------------------------------------------------------------------------------------------------------------------------------------------------------------------------------------------------------------------------------------------------------------------------------------------------------------------------------------------------------------------------------------------------------------------------------------------------------------------------------------------------TGTTGGTGTGCAACCAATATAGTGCAACCAATACGCGGATTGCAAGCGAATTTTGCGATTATTTTTATCGCTGATAATATTAGAAGCGTGAAGTCGAGCGGGTGGCCTGCTCTGCCACAATCCCAGGGGGATAGCATGAAACTTACTAAAGCAGAATATGACGCGTTGCCGGAAGGTATGAAGGCGCTTTTTGTTGCCGATGGCGACGGGTATAAATCAACGTTCATGACCGCAGAAGAAGTACAGGCGGAAATCAAGGGTCTGAAAGACAACAACGCGAAGCTGGTGAGCGAGAAGAAAGCAGAAGCTGAACGCCGCGCCGAAGCTGAGCGCCTTGCGAAAGAGAAAGAGGAAGCCGCCGCGCGCAAAAATGGCGACCTCGAAGCGATCGACAAGTCCTGGAAAGATAAGTTTGCGAAACACGAAGCAGACACATCGGGAAAAATCGAAGCCTACCGCAAGCAGATCCACGATCTAACCATCGGCAGCGCTGCCAAAGACCTGGCGTCGAAGCTGTTCGGTAAGAATGCGGGCATCATGCAACGCCACGTAATGGACCGCCTGACGCTGGAAGACGGCGAAGACGGCAGCTTGAAAGTGCGTGTCTTGCAGGATGGCAAACCGTCCGCGCTGACTATGGAAGAACTTGAAAAAGAGTTCCGTAATAACGCCGATTTTGCGTCCGTCCTGGCTGGCACGCCAGCAGGCGGCGCGCCTAGCAAACCGACGCAG---GTTGTCGAAGATGTGAAGTCGAAAATCACGATGGGCCACAGCTTCGGTATCACTGACCTTACGAAACAGGCTGGTGAAATCATCGCTAAGATGGG---CGACGAGTAGGAAGACCGCCCGCGAAAGCGGGCGATTTTGCTAGCGCGTAAATCTAAGGTAACATTAACGTCACTGGGCGAATGCTCACAACTCAAAGGATTTCGATATGTCTTTAACAGTGTTCCAGCGTAAACTCGTTACCGCGGTTACGCAAATGATCCCCGACAACCTGAACGTATTCAACGCTGCCGCCAATGGCGCTGTTGTTCTCGGTACTGGTGAAGTGCTGAAGGATGTTATTGAGAAAATGTCCGTAGGCTTGATCGCCAACCTCGTTACCGACCGTAACGCCTACGCCCCTGTCGGCACTCCGGCAACCGCTAAAGTGCTGGCGCGTATGCTGACCAACTCGGTTAACCTTTCCGCAAAAGTGGGTCCGGTAGCAATCACTAAGGCTATGATGGCTAAGATCGAAACCAACGTTAACAGCGTTGCGGCTGAGATTGCGGCACAGGCTACTCAAGCGATTATGCTGCACTACCTGAAAGCTGGTATCGGCGCAAGTAAAGCGGCGATCGAAAG---CAACGCAGCGGCAAAATACACCCAACCGGCGCGCGTTGACG---GCGTTGGCGGTCGTACCTTCCCGACCCTGGCAGACTTCCCGCTGGCGGCTTCTAAGTTCGGCGATCAGGCGTCTTTGATTAAGTCCTGGTTTATGGACGGCGTTACCTGGGCAAACTTCATTGCGTACCAGGCGCTCCCTTCCGCTGAACAGGTATTCGCAATTGGCGATCTCCAGGTAATGGGCGATGGCCTGGGCCGTCGCTTCATTATCTCCGATGCCGCTGCCGATGCTATGGGCGCTGGTAAC------------------------------------ATGCTGGGTCTGGTCCCTGGCGCGGTTGCAGTTACCACCAACGGCCTCGATATGCTGGCGCAGGAGAAAGGCGGTAACGAGAACATCGAACGCTGGTGGCAGGGCGAGTTCGACTTCAACGTGGCCGTTAAAGGCTACCGTCTGAAGGCGTCCGCTCGTACCCCGATCGAAGGTGTGCGCTCGTTCAAACTGGACGATATTACCACTTCCGCTAACTGGGAACTGGACCAGGGCCAGGTAGACAACGCACCGGCAACCGTGCAGGACGTTGGCGCTGTGGGTGATGGCGATACT---------------------AAAGGTCGTCGTAAGACCCAGGCCGCACAGGCAGTGCCTACCCGTCACATCAAGGAAACCGCTGGCGTACTGGTTACGCTGACTGCGACTACCGC----------GTCTTAACGGGCGCACATCC---CAAAGGGGCGGGCTTATGCCCGCC-TTTTTTTATAGGAGTGAATACAATGTATGGCGACCCGCAAACCTTTGTCGATTATGCCGCTGCGCGAGGCGTTGAAATTACGCTAGGCGATGCAACGCGACACCTTACCATCGTTAACGACTTCCTTAACGGCATCAACTGGATCGGCGAACAAGCAGACCAGACCGGAATCGACGCATGGCCCCGCATTAATTACCCGTCAGACGGTAAGCCGGTGCGGGAC---------ACGCTCACTGAAGTTGTGGCGGTAGTGCCCGCCGGGCAGATCGTAGACTTCGCATCAACCCCCGTTGCCGTTGAGCAAGCTGTTTACCGGTTGGCGATGTTGGTGGCGGACGAGATCGATATTTCTCCGGTCGGCGATGGTAAAGAGACTATCCGCGAAACGGTCGGC---CCGATCACGATGGAGTATGACCCGGCGTCGATTGGTAGCGGGGTGTCGATTGGTAGCGGGGTGTCGTTCCCGTGGTGGGATGGCTTGTTAGGGCACTGGGTTGATTCTGGCGGCAACGCCGCAGGCAATTTCGACGTATTCAGGGGGTAA-TATGAAT---CCTGCATTACTTGCGGCGATTATCGCTGCAAATACTAAACAGCCGAC---GGAACA------------AGAACCGGAGCCAGAACCAGTACC---------ACCGGCAC-------AGGAG-------------------------------------------------------------------------------------------------------------------------------AGCGAAGAAGATGGCGGGCTTTAATTACGCAGGATTAAAGCGGAAAGTGAATCCGCTGATTAAAAAATTCGGCATGACCGTTACGGTTACGCGTCCGGGGTCGGTTGACCGCGTAGACGGCGATGAAGTGGTAATCCCGCCGATGTCGTTTGACGTCATCGGTCTTCGCGAGGAATACAAGCCTAGCGAGATCGACGGAACGCGTATCGTTGCCGGTGATGTGAAGTTT---TTATGTCGGGCGGTTGAGCAATTGCGGGTGGGCGACCTGGTTAACCTGAACGGCACTGACTACCGGGTCGTCAACCCTAACCCACTGCAACCGGCGGGCACTACCATGCT---GTTTCAACTACAGCTAAGGGGCTAACGTGGCTGAAGTCTACTCATTCGCCGCCACTATTGCTACGTGGGTGGATAAGACGAAGGAGAACAACGATAAGGCGGTGCGGGCGTACGGTATGCAAATACTCGGACGCCTGATCGAGATCTCCCCGGTGGGCGACCCACGCCGGTGGAAGATTAACAAGGCTTACGCGCTTGCACGCGAACACGCGAACAAGGTGAACGC-----------------CGCACAGCGCCGCAAGAACGGCGGCAAACTGAAGCGCGGGCAGAAGAAGCACGCCAGTGTGCTCGTCTCATTCAAAACTAAAAATGGCAA---CGTCACGTTCCGCCAGCGTGGCTGGGCCGCGAAGAATTACACCGGCGGACGCTTCCGGGGAAACTGGCAGGTGACGTTCGACCGCCCTGCTGTCGGCGCTATTGACCGCGTGGACAAGGCCGGAACGGCAACATTAGCCGCGGGGCGTGAAGTGCTGGCGCATTACGATTCCGGTGAATACGGGTCGATCTGGTTTACTAACAATGTACCGTATGCCCAGCGACTGGAATATGGCTGGAGTAAACAAGCGCCGGCGGGGATTGTTCGCGTCGTAGCGGCAGAAAT---------TAATTCGAAGGTG------------AAATAATGAGCAATACTCTAATCCGCAAGGCGCTTAACAGCGTAGTAGAAGAATTATCGGTTAGCCTGAGCACTAGCACGCGCCCGATAAAGGTTAACTGGGAGAACGTGAGCGGCGACCACGCAAACGGCGGCGGTGTCTACCTGGAACCATATCTGCTTCCGGCCCCTACCCAGTTTGTGGGCTTCCAGCAGAAGGGCCGGATCTATGCAGGCGTGTATCAGATTGCCGTGGTATTTCCTGCGGGCACGGGCACACAGTATGCGAGCGAACTGGCGGACGCCATTGCGACGTCA-------GACAAGTGGCAGTCCGTAAGGCTTACCGGCGCTGCATTCCAGCTTCAGGACGCGCCATACACCAGTTCAGTGATTGAGGATGTTGACCGCGCCCGCATCGTGGTTACAGTGCCCTATTCCTGTTGTGCCTGATTTGGCGCAATTCTGCGCGTGCTGTATCATTAAACCGTATATCTAAACAGGAGC-TTTATTATGGGTTATCAACTCCCCAACGGGTCCAGCGTCCAGATCGGGTCCGTATTAGGCAGCGGCATCGCTGTTACGGCAGCTACCAACGCCACCGCATCAATCTCTGACCTTACGCAAGGTTGCGTAATTACCTGCGCGGCATCGCATGGCCTGGTTGTTGGCGACGTTGTTATGTTCACTAAAACCCCGTGGGTCCGAGCGCTTAACCGCGCATTCATCGTGGGTAAAGTAGCCGA------GAACGACGTGACGCTGGCGCGCTTCGACTCCTCGGACGTCACAAAATACCCGACCGGCGCTTTCAGCGTAGGCACGCCGGGCGAAGTGGTGAAGGTGTCGAGCTTTATCGACTTCCCTTTCATTACTAACGTTGCCGTGTCTGGTGGCGACCAGCAGACTACTACCTTCCAGCCGTTACAGGTGAACACCGCGATCAGTCTGAACACCACGAAAAACCCGTTGGTTCAGACTTACACTTTCACCCACGACGAAGAAGACCCGATCCGCCCAATCCTGGAAGACCTGGACGACACACAGAAAACCACTGTGATCAAGTTCACTAACCCGGCAGCGGCAAGCGGCAAAGGTGAAATTCGTATTTACCCGGCTAAGGTATCTTTCCAGAAGATTCCTTCCGCTGAAGTAAACAACGTGGAAACGGTGCAGTCTACTCTGGCCATGCAGTCTGATATGGTTATTTACCGTAAGGATCTGGTCGAGGCATTGTCTTGATTTGGTCGCTTAAATAGCGAGTGTTAATATGGGGCCAGCACGGCCCC-TTTTTTATTGGAGAA--TACTACAATGGCTAAAGCACCACTCTTTACACTTGACCCTAAGCCGACCTTTAAGCTGCCGATTGAGATCCCGCGCCCAGGTGAGAACGAACCAGGCAAGATGACTTTTACCGTCCGCCACCGCCCGATCGACGAATTTTCGCAAACCATGCAGGACACCGAACGAAAGCTGTCGGAATATGAC--GACAATGACCCGGACGGCTTTAACGTTATGGTCGAGGCCATCATGCACGTCGCGGAAGGCTGG------AATCTGCCAGACGAATTTAACTCGGAGAACGTCCGCCGCCTGGTGGTCAACTACCCACGCGCGTTCGGTGTGTTCCACACGTCGTACTATCTCGAACTGATGGGATTGCGTGAAAAAAACTAATTGAGGCGGCGCGACGCTTTTATGGCCCGCCGCCACCCTCCGAAGATTTAGCCGCAAGTTTATGGGGTGCGGCCCCCGAAGATGTTTGTCCACCTGTTGCGCTATGGCCCGACAACGCGAAGGTAGTCGCAGTCTTCACAGATTGCTCCACGCAATGGCGCACCGGATTTGGTGGCGCATACGGCATCGACTACGGCGTGCTGGAGTGGTTATTTAAGATGCACGGTATCGAAAACGAGCAGCGCGCGTTTAAAGATATCAAGCTAATGGAACGAATCGCGCTTGATGAGATGG---------------------------------------------------------------------------------------------------------------------------------CGCAGCAGAACCCCGCATAAT----------------------------------------------------------------------------------------------------------------------------------------------------------------------------------------------------------------------GAAGCGGGAC-AGGCGGGACGTCCCGTTTTGTCCCG-----------CCTCTGTAAAACCGCATATCTAATCACTTTCATTGCATAAAC----------------------------------------------------------------------TCAAAGCGGGACAGGCGGGACGTCCCGTTTTGTCACGCCC------------TGTAAATGTGCATACCTATGCAGTTTTATTGCATAA-------AGTAAGCGGGACAGAAAGCGGGACAAACAAGGGGCG---------GGACAAAACGGGACAGCACCCC-----------------------------------------GTCCCCGCCAGTGCT-------------------------------------------------------------------------------------------------------------------------------GCCGC-GGTTTTCAGCCG---------------------------------------------------------------------------------------------------------------------------------------------------------------------------------------------------------------------------------------------------------------------ATCGGGACAGCGGGACAGCACCCCAGTCTTTC---AGACTAGACGGGGGTCAA-TGGCCCCCCTCGTCTGAGACTGAAT------AAGGTTTGTTTTGAAATCGCTGATACAA----------------------TATCAATCGGCAACTGCAT-------AAAAAAGGGGACTGCATAATGGCAGATCAGGCAGCAGGCATCACGCTAAAGGCTGATGTTGCACAAATCAGAACGGCGAATACTGTGCTGGACTCCTTCGCACAGAAATCCGAGAACACAGAAAACAAGGTTAAGAAATTAAACGACACCCTCGGCAAATCCAAAAAGGTGACGAGTGACGCCGCGGGCGGAATGGAAAAGCTGGCGACTGAATCGCAGCG---------CGCAGCCGATGGCATGACGAAACAGGAGC------------GACTTGCCAACAGGTTAGGCATGTCGACCAAAAACCTGGGCTTTGCCTCGCGTAACGCCGCATTCCAGTTACAGGATATCGCAGTTACGCTTGAGATGGGGATGCCAGTACACCGCGTTATGCTTCAGCAGTTACCGCAGTTAACTGGGGCGTTCGGCGGATTTGGTAACACGCTGCGTTATGTTGCGGGCGTCCTCGGTCCGGTAGGGATCGGCATTGCAGCACTAACGGCAACGTTAGGCGTAGGGGTGGCAATTACGTCCCGCGCAGAGAACCAGGTCGCAGCGCTTAACAAGACGCTGGCGCTGTCAGGTAACATTTCCGGCCTCACTGCAAACCAGATCCTGGTGCTATCCGAGAACGCCGAGCGCATGGGCGGATCATTCCGCAAGACGCGTGACACAATTCAGTCACTGGCGGCGGCTGGGGTTAAAGCCGGAGCGGATTTCGGCGGGTTAGCAAAGGTGGTTAATGACTTTGCAAAGACGTCGGGCCAGCCGATCGAAGATGTTGTCGCGGCGGTAGCGAAGCTGTCAACTGACCCAGTAGGCGGTTTGCGCGCACTGGCAGATAAGTATCACGTCGTAAACGAAGCGCAGATCCAGCAGGTTCAGTCGCTTGTGGATATGGGTCGCGAGACAGACGCGGTCGCGCTGGCTAACAAAACAGCCGCAGCGTCGTTTACCACTATGACCAACGATATTAAGTCCAACATGGGTACGCTTGAGCGTTCGATGAACGTCGTCACATCGGCAGCTAAATCTATGTGGGATGCAATCCTTGATGTGGGCCGCGCGCAGTCCTCGAATGAGTCCGAGATGAAAGCGCGTGAGTCCTTGCAGCGCA-----TGACCACGGCGTACTATGCCGAGATGAAAGCGGTAAACGCT-------GCCGGTGGGGTGATGACCGAAGCGCAGAAAGCGCGTATTAACATGCTTTACAGCGAACTGGTCGCCCAGGAAAAGGTAGTGGCGTCGCTCACCCTGCGCAACCGTGCAGAGCGAGACAGCGCCAGCGCCGCGGATGAAGCAGCAAAGGCGAACGAGGAGGCAAACCGCACCGCCCGCGACCGC-GCCGCGTTTGAGAAGGAGTACGCAACCAACGCGAAGCGGCGAGCCGACGAGATCGCCCGCCTCAATTTGCTGAATAAGCGCGGTGTTATTAACGAGAAAGAACTAGCCGAGGCGGTGAAGCAGGT---CAACGAACGCTACAAAGACCCCGCACCGAAAAAGGCCGCGGCAATTCGAGTCGATGCCGGTCTGAAAATGCTGGAAGTCGCGCGAAGCGAATTAGCCCAGCTTCGTGAGTCTGGCAAGCAGATCGAA--GCCAATGCATCGACGCAGACCCGCACGCAACGCGCTCAAGCGGCCCTAAACAAGC-------TGATCGCGGATAATGAGCAGTTAATCGCTGCGAGCAAAGAAAGAGCACTAACGGCAGCCGAAAAGCAGCAGATGGTCGAATTTGGACGCGTGAAGGAAGTCCGCGAGCAGATCGTCGAAGAAGCCAAATTGCTGGATGCGAAAGAGAAGCAGATCAAAGCCCACGCGCAGGTCGACGCTTTCCTCAAGAATCAGAACGCCGAGATAAAAGCCACCGCTGCGGGCTACGCACTGTCTACGCGCGAAGCGGCTAACCTGCGCGAAGAATTGCAGCTAA-----------TCGACCGTCTGAAGAGGGTTGGCGCTAACGATACCGATATAGACAAGGCGGTGTCTAAGCTGCGGGAAGTGCAGGAGGCGCAGACCGGCGCTAACGCCTCGCTATGGGATGGATTCAGTCGCGGGCTTAAGGATAGCGTGGATGAGATGGGTAACGGATATACGCAGATGACGTCACTCACAAAATTCACGTTCAGCGCTATGCAGGACACGATGAAC---------------------GAATTTTTCGAGACGGGCAAGATTAACGCGAAG------------GATATGGTCAAATCCATCCTGAGCGAGTTAATCAAGCTGGCTACCTCGCAGGCGTTCAAGTCGATCGTTAGCGCTTTCGGTGGCGACGGCGGCAAAAACGGATTGTTCGGCGCTATCTTCTCGGGCCTCACTAAGAATGCGGACGGCGGAGCGTACGCAGGAGGCAATCTGGCGGCCTATTCGGGGAAAGTGGTAAGCCAGCCTACCTTTTTCAGTT---ATGGCGTTCAGGCGTTCGCTAAGGGCGCAGGATTGATGGGTGAGGCCGGACCCGAGGCCATCATGCCACTGAAGCGCGGGCCAGACGGGAAACTGGGCGTTGCCGCTGCCGGTGTGGGCGGTGGG---ATGATTGTAACGACCAACGTTAACATGGGGACCG--------GTAAGACGGACACCAGTGTTAGCGGACCGGACCCTCGCACCGCGCAGGCGTTCGGAAAGCAAATCACCGAGTCGGTAAAGGCTGAGATTGTGAAAGCGACCAAACCGGGTGGTGTACTTTACAAA-CGATGATAAAATGGCCCTCACATACAACGTGGGGGCTTTTTCATGGCACAAGGTACAATCACTCTAACGAACGGAAGTAAGACCGTCACGGGCGCGGGGACGGCGTTCTT-GAGCGAGGTCGGGAAGGTCCGCGTATTCGCCCGCATCAACGGCAACGACTACACCGGAAAAATTGCGGCATTCAACTCTAACACCGTCATCACCCTGGCGGATAACTGGGCCGGTCCAACGAAATCCGGTGCGGTATATGAGCTAATCGAAGCACACGACCCGCGGTCAAATGAATGGCCCTATTACTGGCACATGCAATTGCAGGGCGGCGGCGACGTTCAGTTAGCTTTCCGGTCGGAGGAATTGCAATTCGGTAATGGCTATGGACAGAACATCGCGGACGGCCCGAACGCCGAAACGAAACAGTTCCCCGTGCAATTCATAGGACTGACTACCGACAGGTGGTGCAACCCCAAACTAGTTTACAACTTCCTTCGCGGGCACTTCGTCAAGCCGTTTGTCGTCACCGCGCCGGATGGCGAAACAGGTTTATTCGTGGTCGAGCGTTCGAGCTTGTCGTACACGGACAACGGGCACTACACGGCAACGGTATCCGCCACCCTTAAAACTGCTATCGGATTTGTAAGATGAATAAATTATATCGTGAGGCGACGCGCTTTGACCCATCGG--------GTCGCGTTCGCCTGATTCATATTGACGCGCAGGACGTGGAACCAGGCGACGGCGCGATCGGCGCGGGCCATCACTATTTCCACTACTGCTTTATTCCGCACACTGCCGAGGATATTGCTGCCGCTGGGGGTGACGAGGACAAGCTGAAGCCTAAATCCATCTTCTTCGGCGGGCAGGAGTTCGAATTTTGGCCCTTTGATTTGTCCGGCCTCAACTTCTCCACGTCAACGGCAGCGGAACCGCAGCTGACCATTGTCGATATTGGCGGCATAATCACCCGGCTGTCGCTGAACCACGACCAGCTACTGGGCGCGAAGGTTGAAATAATCGATACGTTCGCGAAGTTCCTGGACAACGGGACAGACCCAGACCCGACGCAGAAACGAGTCCAGGAGTATTACATCGACTCGCAGGTCGGGCGCAATCCG---------------GGCAAGCAAATCACCTTCGCACTATCCTCACCTGCGGATATGGAAGGGCAGGTCGTTCCACGTCGCCAAATCATGAACATGTGCGAATGGGCGCTCAACGGGAAGTACGCCAGCGGGGACGGTTGCACTTGGAACCTTGCGCAGCCAGGCATCAAGTATTACGACGAACGCGGAAACGAAGTCATCGCAATGAATATGGACAGATGCGGTGGCTGTTTGTCAGATTGTTATCTTCGTTTTGGTCAGGGGCTTGCCGACCCGAAAGCTGCGGTGCTGGACTTCGGTGGTTTTCCAGGGTCCAAATTGATTAAGGGGTAGCCATGTTAACGAAAAAGGTTAAAAGCGATATCGCCGCGCACGTTGCGGCATGTCTGCCGGAAGAAGCCTGTGGGTTGGTCGTCATGGTGGGACGTAAGCAAGTATTCGTCCCGTGCACGAACGTATTCGAAGACCCTACCGGCGTGCGCTCACGCAAAGACGCGTTCACGATTAGTGATATGGCCTGGATGGATGCGGAGGATATGGGCGACGTCGTGCGCGTAGTCCACTCGCACCCAGGCCAGCGAGAGCTTACCCCATCACTGGGCGACGTTAA---CGGATGCAACGGCAGCGGCGTAGTCTGGGCCAT---CACTAACGAATATGGCGACTTTATCGAGATCGACCCTGAAGATCCTCCGCTGGTGGGGCGTCGATTTGTTCTCGGAATTACGGATTGTTACGGCCTCGTCATGGACTGGCACAAAAAGCAGGGAGTAAGCCTGCCTGACTTCCGCGTGCCGTATAACTGGTGGGAGACAGGCGAGAATCTGTATATGGATAATTGGTACGGCGCGGGCTTCAGGGAGTGTGAGGAAAATACGCCGGGGGCAATGGTAATTATGCAAATCAGCGCGCCAGTACCTAACCATGCCGGGATATTTCTTCCGGGCAACCAACTTCTACACCATATCTACGGCAGTCTGTCGAGTGTGATACCCTTCCGGTCAGGATTTTTCCGCGACAATGTGGTTAAATGGGTACGTCATAAAGACCTACCGGGGAATATCACAGAATGGCAA---TGACAACGTTTAAATTGTACGGCGTATTAGGGCGTCGATTCGGTAAAGTGCATAAGCTGGACTGCTTCACACCGGGCGAAGGCATCACCGGCTTGTGTGTGAAGTTGCCAGGGCTACAAGACTTTTTAATGTCGGCACACCTGGACAACATTATGTTCAAGGTGCGCAAAGGCAACCACACAATGACCGGCTACGATGAGCTAGGCGAGTTTCACGGCAACCGCGTCGTTACCATCGCGCCGGTTATGACTGGCGCAAAAAGAGGATTGGGCCAATTGCTGGCGGGTGTCGCGATTGTAGTGGCGTCGTTCTATAC-TGGCGGACTTGCTACTGCCGCTTTCGGGGCTTCGGCTGCAACCGCTGCCGCTATCGGTACGGCTACATTTTCGTTCGGCATGTCGCTTGCGCTGGGCGGTGCTATGCAATTGCTGTCCCCACAGCCGAAAGGATTGCAGACACGGCAGGACGTGGATAACAAAGCGTCGTATGCGTTCGGCGGACCGGTAAACACAACCGCGCAAGGCACGGCACTTGGTGTATTATGGGGCGAGCGTGAGATCGGCGGCGCTATTATTTCCGCCGGAATCGTAACCGAGGACTTGAACGAATGACGATT---ATCTACGACGTCACGGGCCATAAAGGCGGCGGCGGCAAACAGCACACCCCACAGGAGACGCCAGACAGCCTGCATTCGCTGGCTAAAATCCGCATCTTGCTCGCACTGGGCGAAGGGGAGTTCGAAAGTATTACGAGCGCCAGCGAATTACGGCAGCGCGTCTACCTGGACGGAACACCGATCCAGAACGCCGACCTGTCGGAAAACTTCCCGGGCGCTCGCGTGGAGTTCCGTCCGGGCACACAGCACCAGGATGTGATCCACGGATTTTCAGCGGTGGAAAGTGAACAATCTGTCGGCGTAAAACTGGAAAACGGCACGCCGTGGGTGCGCCAGATTAATGACACCAGTCTTGACGCCGTGCGCATTCGAATCGGCATTCCGGCCCTGTACACTAACGAAGATAATGGCGACCTGGTGGGCGGGCGCATCGACTATAAGATCGTTGTGTATACGGATAACGCGGACCCGCGTG---------------AGTTCAGATTCGCCGCCGTTGGTAAAACAATGTCGCTGTATGAGCGCGACCACCGCATCGAATTACCTCCGAACGTTAACACCGGCTGGCGCGTGGAGGTGCACCGCATAACGGCAGACTCCACATCGGCGAAAGTGGTTAATGATATCCGGGTGCAGTCCATCACTGAGATTATCGACGCCCGCCTGCGTTACCCGCTAACCGCGCTGTTGTTTGTGGAGTTCGACGCCAAAGCGTTCCAGAACATCCCGCGCGTGTCCATCAAGTGCAAAGGCCGCAAAGTTCTAATACCGAACAACTACGACCCGATTAATCATACTTATTCCGGGGACTGGGACGGCACGTTTAAACGCGCATGGACGGATAACCCTGCGTGGCACTGGTACGATATTTGTATTACTGAGCGCTTTGGCCTCGGTCGTCGTATCAAACCGCAAATGCTAAACCGATACGCGCTTTACCAGATTGCGCAGCGCTGCGATCAGCTGGTCAGTGACGGCAACGGCGGGCGGGAGATCCGATTTAAGAATGATATGTACATTCAGTCGCAGACCGACGCCTGGACCGTGCTTAAGGATTTGGCTGCCATCTTCGCCGGAATGACCTGGTGGGGCAATCAGATGTTAAATATCGTCAGTGACCAGCCGGTCGCCGCGGTGTCGCACACTATCACCAACGCCTCGGTCATTGATGGGCGATTCGACTATGCCTCGGGAAGCCAGAAAACTCGGTACTCAACATTCGCGGTAGCATACGGCAACCCGAAGAACCACTACGAGGACGCCATTGCAACGGGCCAGCGCGTCGAACTGGTGCGCCGCCATAAGATTAACCGCCTCGATATTACGGCGATCGGCTGTACGCGTGAATCTGAAGCGCAACGCCGCGGGCACTGGGCGCTAATTTCCAACCAGCTTGACCAGCAAGTTAGCTTTAAAGTTGGCATGGAAGGGTTATTCTTTATTCCTGGTAGCGTAGTCGCGATCGCGGATACTAATATTTCTGGCGGCTTCGAGACACGCGGCGGACGTCTGTTGTCTGATCCGGGGACGCG-TACTGTGCTGAACACGGACAGCGAAATCACGTTC--------------CGCCCTGGCGATAAGTTCCTGGTACGCACCGATAGCGGTAATGTGGAGACTCGCGAGATCGCCAGCGTCAACGGCAACAAGGTAACGCTAAAAACCGCACTGGACGCCAACCCTATTCCTGACCAGCCGTTTTGCGTTGATGGC---GACGATATCCAGTTGCAGAAATTCCGCATCACCGACCTGGAGTATGACGACTCTACGAGCACTTTCTCGGTGCGCGGGATTGAGTACAACGATAGCAAGTATGATGCCGTTGATAATGGCGCGCGCCTTGATCCGGGTATCTTTACGCAAGTGCCTGACGGGGTAATGAAGGGGCCGGAATCCGTGACCATCACCCCGTCGCAGATTTCATCGCAAGGGCAGCTAATCACCAACGTGGATATT----------------GTATTCCCTCCGGTGAA--------GGATGCCGTGGTGTATGAAATCCAGTGGAGGCGTACCAGCCTTCAGAATATGGAAATCCAGTGGGGTAACGACTGGGTGAATATCCCACGCACGGCGTCGAATGGGGCGCACATCCCTAACGTGTTCTCCGGTAACTACCAGGCACGCGTCCGCGCGATCGGTATGGGCGAGATTTCATCTCCGTGGGTGTCGTCCGCCATCACGCCGGTGGAAGGTCGTCTCGGTGGGCTTAACGCACCAATCATCACCAACGCTATTTCGGGCCTTCACCAGATCTTGTGGAA----------GTGGAACCACAACAACGCCGCTACTGATATCTCGTACACCGAGCTTGAA---GTGCGCAAGACCGGTGAGACTGAATGGAAATTCCTTACCAACGTCCCATATCCGGGGGCGGAGTATGCGCAAACATCGCTGGAGTTCGGAATTTACCAGCAGTTGCGCGCCCGTGTAGCGGATAAAATCGGCAACCTGTCGGACTGGTCGGCCCCGTTTGAAGGGCAGGTGAGTGACAAAGTTGACGAGTACATGAAGGGGCTTGATGACGAGTTCTTGACTTCCGAGGATGGTAAACGCTTCCAGGAAGCAATCGACACGATCCCGCAGGGTATTTACGAGGCGATGCTCACCGACGCGCAGCAATTGTTCAACGCCCGCGCCGAGTACAAGGGCATTTATGCGGAAATCAAGGTGGCGTATAACGTGGCGGCGGACGCCCACAAGGCGGTCGCTCAACTGGAGACGTTGATCGGCACGCGACTTGACGATGCGGAAGCGGCGATCCACACGTTGCAGACAGCGCAAAGCACGCACGAGCAAGCCTTCGCCCAGTACCAGCAAACTGTTGCCGCTAAGTTCGGGGAACAGGAAGCTGCCATCCAGCAGGTACAAACGGCAACGGCAGACGTAGCGGGCGCGCTGGCGGAGTACAAGACCCAGGTCGCGGCACAGTTCGGTCAGCAGTCCGCAGCTATCGAGCAGAAGATGACGTCCACGTTTAACCATGCTGGT---GGCAACGCCACGTACAGCCTTAAGGCGGGCGTGACGTATAACGGGACTTACTATGATGCCGGTATGCAGCTTTCCGTCGTGGCGGAAGGCGGCGCGGTTAAATCCCGCATCGCATTCAAAGCGGACCAGTTCTACATCATGCACCCATCTAACGGGTCGCTTTCGTCCGCGTTTATCGTAGACGGCGGCGCGGTGTATATTGACACGGCACGCATCAAAGACGCGACTATCAACTTCGCGCAGATTACGGACACGTTGCAATCGAATAACTATGACGGCTACTCGCGTGGTTGGCGCTTAGGGAAAGACGGAA---CGTTTATCAACCTG----------------GGAACCGGTAACGGTGGCGG---------------------------------------GATGAAACAGACAAACACGCAAATCAGCGTTAGGGACGGAAACGGCGTGCTCCG---CGTGCAAATTGGTGAAATCACAGGTTATTGGTA-------ACACAGGGGCTTCGGCCCCTTTCTTAGTGAGGTATAGCATGGCTTTCGGTGTCGCAACATGGGACGCGCAAGGGCGCCCAAACAACTACGGGATAAAGCCCGTTTCGGTTGTCGGAATTATTAAACTGGCACAAGGTCAAACATCGGGGGCG--TGGACGTTCGATATTCCGTCAGGTATGAAAGTAGGTTTTGCGGTTACGCTGGACGTAGGCGGCACTACGGTCGGTCG---GGCGATCCGTG-------CCAGCGGGAACACGATAACAGTATCTGCC-----------------GCAAACAGCGTCGGTATTGGAAACTACCCAGCATCAGAATGTGAAGTAGTAGTTTTTGTGGAGAAAGCGTA-AAAATGGCAAACTTCGGAGCATTAATTGACAA---------CAACAACGGCAACCCATT----CGTCACGCCAAACTCAACGCCATTCGTTCT------CTATGCTAAGGTGTCG-----GCAAACTCAGTGGACGCAGGGGCGTATTA--TAA----AACCGCGAGTGGCGCAGTGGATATCCCCG-------CGAACTATCCGGCGATG-----GTGTTTATGCGGTCGAATAAC---------CGTTGCGTCCTGGCG----GCGTCACGATCAGGTAACCGGATTATATTTAGCGGAAGCATTC----AGGGTAAGAATAACCCGCATTTTACCGTCAC--------------GGCGTACGTATTCGCGCGATTCCCGCAACCGCTGCCAAAATGGG-----------------------------GCTTCGCGATTTGGGACGCCAGCGGGACGTGCAT------------ACTCACCAACGAGAGCAAGGTACTCACCGATTTAGTCACAGTTGGCAGCTTCGGCAAT----AACGGCGGGATAAACATAGACCAGACGCTGCCG---GGTAAGTAC-GCGGTATCACCTATGTTAATGGGCGCCACTCTGATCCAGATCTTTGTACAAGGGCAGCCGCA----------GATTATCCAGATCTCGGCAGGGG----------------------CCGGGGCTTACGACAACGGAAGCGGCAC-------TCGTATT------------------------------------------------------AACGCGGTCGCTACGCAGGCTGGGTCAGGGAGCATCGCAGGGTATCAAAACACA--------GGCGTTGCGCTGA------CCGCAATTAA--------CGTGGATG-----GGATATAA------AACGCCCCGAAAGGGGC-----------TTATTCGCAGGTGG----TGCTTTT----GAAGT-----------------------GGTCGACCGACACATACTGGAAGTTGAACGGATAACCCGCCCTTAGCATTTTATGCCCGCTAAAGTCGGCGACCCCA---------AACACCTGGACGG----AATACTCCATACCACTATTCATGTATGTTGCGTCGCA---GATTTTAGACGGC-----ATGTCG-----------------GCACAACCG------GACAAAAGAA------CCGCACAAATCA---------TAATTAAAGTTTTCATGGTATCATCCCCTATAT--TTGGTTGAGTTTTAGTATTACACCGCT----------------CAGCCAGGATTGCAACCAA--TTACGAGGA--TTTAGCTATGGCAGCGG-----------------------GTACGCTATCCGTAACGAACAATAGCACGGCGGTAGTAGGAGTCGGCACAACGTTTACCGCGTTTAAAGCTGG---CGACTTCTTAACGCTGGTGGTAGGACAAGTGCCTTACACA----------------------GTGGCGATCGCATCAATCGAAAGTAACACGGCGCTTACGCTGGTGTTGCCGTTCGACGGCCCAACGGCAACCGGCCTTGCGTGGGATGGCGTTAAGCGCGATACCATGTCGCTGGCAACGATGGGCGTAACAGTACAGGCGCAGAAAGCGTTGCGCTTGATGATCGCAGATGAAAACAAC-TGGCGCGCAATCTTCGGCGACGCTGAAGAAATCACAGTGACGTTACCTAACGGGCAAGTCATGCAGGGAATGTCATGGGGATACCTGTCGGAATTGCTTAAGAACGTAGACCCCGTTGAGATGCGCGACCTCGCAGCGCAAGCCGAAGCATCGAAATCCGCC--------------GCGCA-----------------------------------------------------------------------------------------------------------------------------------------------------------------------------------------------------------------------------------------------------------------------------------------------------------------------------------------------------------------------------GGGATTCCGCGATCAGGCCGAGGAGTGGGCGCAAAGCGTTAACGCGGAT------AACTTGCTAACAAAATCAGGCAACC-----------------------------------------------------------------------------TGGCGGGACTCACCGACAAACCGCAAGCCTGGCTTAACGTTCGC-CCGGACGGGG------------------------------------------CAACACCACTGGCCG-GCGACCCTGTTGGTGACTACGACGCC---------------------------------------------ACGACAAAGCGCTGGGTGCAGAATCTGATCAACACCGGCACTGTCGGCCCTACAATGAA------------CGGCGTCATGAACTATGGCGTAGGTGATTTCCATTTACGGGACAGCCGCGCGTATATTCAACCTTACGAAGTGGTGTCCGATGGTCAATTGTTAAA-CCGAGCGGATTGGCCTGAGCTTTGGGCGTATGCGCAAATGCTGTCGCCAATTAGTGACGAGACCTGGCTG---------GCAAACCCAAATCAGCGCGGAAAGTATTCTACGGGTGACGGCACAACTACCTTCCGAGTGCCGGACCGTAATGGCGTTCAGCCTGGGTCAATATTCGGCTTGTTCTGCCGGGGTGACGGCGGGCAAAGTGGC------------AACGATGGGTATATCTACGAATCAGGAGCACCT-------------------------------AACATCACAGGCC----------------------GCATCGAATTACACGGCGGCGGGT-CAGCAAG-TATTATCAACGGTGCAAGTGGCGCGTTCCGGGGGGCTGGCGGTGCGGCTTCGCAATATCGATCGCCAGGCGGGCTAACTGTTAGTAACGGCGCGGAATCATACGGCATCATTAACATGGACGCCTCGAAGGTAAACGCGATC----------------TACGGGCGGACCGTATCG---GAGTTGCGCCCGAATAACTTCATGGGCGTGTGGGTTATTCGAGCGTCAGGCGGATTTGTTGCCGCTAACACATCGT-----------GGTCGGTAATCAACGGCGACGCCACTAAAC-CGCCAGCG-----GGCACTACGGCAGACGGCGGAAGCATTGTGTCTGAATATCGTGTTGGC--------------------------------ACTTCTTTACACTCGGAA----------GCAAAGCTGCGCGTCCG------TGCGAATATCGACGGT-GAGACTTACGCCCGCCTGGCGATCACTA-------------ACCTGGAGACGGCGCAGAGTTCAGGCATCG--------------------------------------------------------------------ACTTTAACACCAAAGGCGAGATGACCTTGCCGGGCAAGTTTACGGTGAACAGTTCAGGGTCAGAT----------------GTCGTTGGTAGC-CTGGCAGTAAGCCGCGGGTCTTACCTGCAATTTGCATT-----------CGAACCGTACTACACCGTAGGCGAAACCGTGCCGAAC---------GACGTCGTAGGCGGTAGGACGTTCTTCGAACC----GGCACTAGAAAAGAGCGGCACTCGATATT---------TTCGCCTGTTTATGCGACGTAA---------------------------------GGATGGGAAC------CGTACCGGCGAAATTATGCTTAACT------------------------TCCCGACTACCGCATCGGGGACTATCGC-------------------------------------------------------------GCTGCAAGGCACATCCGGCC--------------------GCGA-----------------------------------------GTATAAGAAAGATATAGCCGATG--------------------------------------------------------------------------------------------------------CGGACGCAAGCGAAGCTATGGACCGCATTAACAGCCAGCGCCTTGTTAACTT----------------------------------------CGTGTATAAGGATGATGAGCAGGC--------------------------------------------------------------CCGCCAGCGCTTCGGTATTAT------------------CGCCGAAGAAGCGGAGTTAATTGCG------------------------------------------------------CCGCAGTACGTTAAGCACCACGAG---TT--------CCCG------ATCGAGGATATTCT-------------------------------------------------------------CGACGAAGACGGCAAC---------------------------AAGATCGGGGAGAAGATGACGGACCGCCCATCCATCGACGTTAACCCGATCGTAATGGAC---------------------TTGATGGGGTGT-------------------------------------GTTCAATATCTCAATAAGCAG---------------------GTGGAGGATTTGAAGGCCGA------------------------------------------------------------------------GATCGCGGCGTTGAAG--------------------------------------------------AA------ATAAATAGA-AGGGGCCATGCGGCCCCTTTTT-----CTAGTTTGAGTTTTCCCAGTCCATTTTGCGCCGTACTAGCGGGCTTTCGTAATATTCCTTGCCCTCAACTTCCACTAAGGGCCAGTCATTAACGATGACGTATGGTTCCGCGATATCTTCAATCACGCCGTGCGCGTTATGTTGTCCGAAAT-------------------------CTACGCTCACCAGGATAACACCAGCAACTCGACGGGCAAGAT-------------------ACTCGCGAGCGCAA-----------CGTGCCTCAACCAGTCCGCGGCGAATGCCGCTGGTGGCTTTAACCTCGTAGGTCCAGACGGCATCGATCACATGCTCGCGGAAGTCGGTGCCGGATTTAACCT------TGCGCTTACCGACCATGATGATATC--GCCGCGGTCGATGGTATTGG----CGCTGAACAAGCCGGTACGCATGAGCAAGCCTTGCGGGATACAACTACGCCCGCCCGCCTGACC-------CTCGAGGTACATGCCCGCAAACATCTCGCCCAGCACA-------CCGACAAGACGGCTTTGCTTGCACGCGTCAG----ACTTGTATCTCCACTGGTCAAACTCGATGCTTGCGATCATTGCCGCCAGGTGGAATTGTTTACCAGATATTTCGTATTCGCCGTACATCG-TGTGGTCCTCATTGATGCGGG----CCGAAGCCCGCTATTAG-CATTATTTAAGTGCGCCAGTCACCAGTGTTTTTTCCATGTTGCGGAAATCTTCCGGCGTCATGAGGATTTTCGATCCGTCCTCGCCGGTGAGCACGACCATAGGCTGGACGTCCTGGTCTACGACGCCG----------AAATTAGCGGCTTTAACCGTCTTGCCTGCCGAT-----G------------------------------------------------------------------------ACGAAGGATGCCACGTCCCCGCGGTGGCG----------------------------------------ATGGGCCAACCT-----TTAAGGCTGTCGTATTGCGCTGCCGTTGTATCAACCTGAATCTCGTCGTGT-------ACGGTCATGTACGACTCGCCCAGCAATGCGGCGTACGCTACCAAATCAACGATATTATCTTCCTGGTGCTTACGGTGCTGGCGCAC-CAGCTTC---AGGCAGATCAAGAAGGTCCAGGCTTCTTGCTCGGTCAGGTCGCGACCGGTAAGCGCA-TTAAACACGGCAGCGATC-TGTTTAGCGCTGCGTTCTTCTTTC-------GCGTTGTCATAGCCGTTTTCTTTCCCGCGCTGTTCCATAGTGGTGGCGGCGTTTTTGCAGTATTCGTATGCTTTCATGATGTTTTTCCTTTAGC-----GGGGCCGTATTG--CCCCGACGAGTTAAATATAATGCAA------CCAACCTATTGGTTGCAAGTAAATTTTGCAACGTTTATCGCATAAATTTTCGGGACCAGATCGCTGCACGCCCGTCGAATGGCCGCGATGTTCTTCGGACAGTCTTCAATGATGACCAGTTCCGATACGTCCGCATAGCAGACCATTTTGAACACGGCGCACGCTTTAAACACTGGCGGCGGGGTATCGTCCAGCATGTGGCGCATAAACAACCGGCCTACGGGGAATACTTCCAATTGCTCGACGGTAGTCTCCCAGCATTCTCGCTG--CCGGTTTGTCAGATACGCGATCTCGAAGCCTTGCTCTTTATACATGCTCAA----------CAGCGGCAGCATATCCATGTTAAGGTCTTCGCGTACATGCGCTTTGTGCCACTTCGCCCAAAATGTTGATTTGGTTTTTATACCTGGCACCAGGTCGGCACGCGCATCG--CTTGAACCGTTAATGACGCCATCCAAATCACAAATCAGTAGTTTCATT------TTAATTCCTCAACCAAATCCGAACGAACAACTCTGGCGGAAAACTTGTTAC--ACACAAGATGCCAATTTGCGGTTAT----------GACAAGCCAGCCGGTAAGGTCCAGACCCAGGATATATTCCGGACGTGACACTCGCTTCACACGA--------TCGCGGCGTGGGTCGATGTTATAGTCTCTTTGCATTCGGTCTACTACCGCAGGGTCGCGGTCAACGATTAAGATATTCAAGGAGTTCTCCTTCGCTCATTATTTCAATTTGTGCGCTGCCGATGGGTGGCGCTTCGTCAAAGATTATCAATTGCTGGCACTTGTTATTGCTAGGCCCGACTTCGCCGGTGACGGCGTGTATAAATCTAATCCGCCAGTCCAGAAGAATTATCAGGTTTGC-----AGTCTTCCGGGCCAGCTTCGCCCACTTCGTCGACGTGTCCTGATTCAGTAGCATGACAGTCCGGCGTCCGTGCGCTGCACACTCGACCCACGGCAGCGGATCGGAATACGGCGGATTGCACCACTTCCACCCTTTCAACTCTGACCAGTCCACATCAAGCGCGCTGTGCTCTGCCGTGAAGTAACGCGGTAGCAGATGGTTGGCGTCGCTTGCCGCCATATCGTAACGGAATCGGAACTTACGGCGCAGCGGTT---TGAATAAAGCTGGCGGCGTGCGCCAGCTATCTTTTTGCTCACTCTTCTGCATGACCTGGATCTATCGCGTATAAAGGGACTTTATTGCCGGTTTTCATAACGCGCTGGACGCGCTTTGACTCCTCGGC-----GCTCATTGGGCGCATATCAGTGCTATAACCACCGTTTGATGTGTGCCGCCACGCTATCAGC--ACCAGATCTTTCCGGTCGATCTTAGACTAGCGGCCCTTCGGTCGCACGTACGCCTCGGCCCGTTTGCAATGCTCGCGCAGACATTCGGCAGTTAGCCGGGTGAGC-GATACGGATGTTGTGTATCCGGTGCGCTGCATAATGGTAATCAGTTCGCCCAGCAGTTCGAAGCGTTCC---------TCTAATTCCTTTCGGACCTTCTCT---------------TCTTCTTCATAGCTAGCCAGGTAGGTATTTGCCAGCGCGTTCGCGCGTTCGGCCTGTTCGCGG--------------------GCTTCAAGACACTGTGCTACCCAATACGCTTTCTCTTCTTGTAAAATTTTCA-TTATTTAATCTCCGTCATGCGAATTTCTTTGCGTGGTATAAATTTACCATCCATTTCAACCCAGCAAGTGCCATAGCGCCACTGGGTGTTACGACCTGTTAGTTCTGCGTAGACAATACGGCATTCATATTTATCGAGGTTATACGTGCAGGAAATCGGCAGCAGGAGACAAAAGAATAAGAACAGCACCATGCACACCCATAACCGCAAATCACCGTCGTAATCTAAAAAGAATCGTTTCAT--CGTCAAATCCTCATATTAAAAAAAAAAGGGCGT----------TCCCTTCGGAACACCCTTAAGATAATGCAACCAATATGATTAT-----------------GCAACCAATTTACGCATAAAAGTTCGGGTCGCGTGCGACGTCTACCAGGTAAAGGTTGCTTATGCGGTTGCCGTAGTGCCCTGGAGTGCGCTGGCGGCACACAACTGCGAAGCCTGGAGGGATTGTATTGCCCGTCTCAATAATCCACGCCACGCGTG-----CGCCAGACAGCGTCTTGCCGTTGTATTCGATACGTGTTCCGCCATCGGCGGTATTGAGGTTGCCAATTTTGCAGCCGGTGGACTTCAGACGA-----------------ATGACGCCGGTTTTGCTGTCGTAGGAGAATAACTGGTTAGTCATTGCAACCGA-AAAATCGATGGCTTCGAATG--------------------------------------------------------------------------------------------------------------------------------------------------------------------------------------------------------------------------------------------------------------------------------------------------------------------------------------------------------------------------------------------------------------------------------------------------------------------------------------------------------------------------------------------------------------------------------------------------------------------------------------------------------------------------------------------------------------------------------------------------------------------------------------------------------------------------------------------------------------------------------------------------------------------------------------------------------------------------------------------------------------------------------------------------------------------------------------------------------TCATTTTAAATTTTCCTCGTTAACCGCTATCGCGAAGCCGCGCGGAGTGAGCGACCGGATTAATTTTGTGCGGGCTGATTTGCCTCCGAGGCGACTATACTGCTTCGAGTACCCTTTTTCAACGAATACAGGCTTTTTCTCTGGCATACGAAAGCCGTTGCCGGTCCATAAG-CAGGTCCGCTTCGGATATGAATCGCGCGCGTTGATGTATTCCGGGAACAACGGGTGCACGTCATCCTCCGGCAGAT-------------------AGCCGCCATACTCCCACGGATCAAACGAGTGGTCTGGCTTACGCCACTGTGTGGAAAGCACACTGCGCGGATTCTCAATCATATACGGCACTTCGAAGAAGTCACCCAGGTAAGCTGCGATC-TTCGCGGTGCGCACCGCCTTAAGCTGGAAGGCCGGGTCGCGGGCGCGTTTGCGCGGGAAAGCTGGCGCACCGCTCACCGCCAGATCAGTACACGGCGGGAATG---------------------CGTAGATGATATCTGGCGTA---------CCGAAATCGCCATTCATCGCGCGGTCTACAAAGTCCAGATCAATAAACTCATTGCGATATCGGATCCCGCGACCATAAATCCGGTAGTCCAGGTACGACCCGTGATCGGCTTCGGAGTAGTTAAAACAGTAGCACTTATGCCCCATCTCGGCAGCACGCTCAATCATCAAGCCGCTGCCGTCA-----AACAATGACCAGATT-----------------------ATCATTTGCGCGC---CTTTTTAGCTTTCATGTATTCCATCAAGTCGTCCTGAATGTCTCGCTTACTGTCGCGACGCTCGGCGACCAATTCGTCCAGTGTCCCGCGCGCCTGGATAATGTAGACGAATACCGGACAGGGGTGCCCGGCTTGCATCTGTCGAACCGGCCCGATACGCTCCACAATCTGCGAAAAGTGCTCAAAGTTCCAGGTGTCGGAGAAGATTGCCAGGTGATGACCGCCGTCCTGCAAGTTAAGGCCGTGGCCCGCCGATGCCGGGTGTGCAAACATGATGGGGATCTCGCCCCTGTTCCATGCTTCCATATCCTTATTGCCCTGCTTACCTTTACCCAACGCAACGCCGTGCGGAAATTTCTTCTTAAGACGTGCCAGGTCATGCTTATACTGATACGCAACGAGCAACGGCGCTCCGTTCAACTCCTCCACAATACTTTCCAGCGCGTCCAGCTTCGCGTCGTGAATCTTCACCCACTCGTCGGTCCGTTCGCCGTCTTCGTCCACCTTATACACGGCCCCGGATGCAAGCTGAAGGCACTTAATTGTCTTCGACGCCGCGTTCGCCGCTTCCACTGTTCCGCTTTCCAGTTCTGCAAATAGCTCGCTTTCAAACTGGTCATAAATCTTGCGCGCTTTCTTCGGCAGGTCCACAACAACCGGCGTATAGATTGGCTTGTCGCACCCGAAGTATTCCGCCGCGTCAACGGTGAGGGATACATCTGACAGACGTTGTTGTATCTCTTTCTCGGAGTTCTTTAGCGGAGCGTGCTGCATAGTGAAGCTGCCAGGCTTAACAGGCTTGCTAATGAACCAGCGGTCGGTAAATGCCTTATAGCTACTGCCGAGGCGTTCGCCACCGTCGACAAACCACGTCTGACCCCATAAGTCTTTTAGCCCGTTTGGCGCTGGTGTGCCGGTAAGGTTAATCCAGCGCTTGACGTGTTTATGTGCAATCGCTGCCAGTGCGCGGGCGCGCTTGCTCCCCTGCTTGCTACGATAGCCTTTCAGCTTAGTCGATTCATCGGCAACAACGACCGTAAAGGGCCACGCATCGCCGTAATAGTCAACCAACCACTCAACCACATCATAGTTAACACAAACCACGTTGGCGTCGCTCTCAAGCGCTGCGATACGGTCCTTCTCCGGCCCGGTGCCGTCTACGACCAGCAGGGATGAGAACCGCCATTTCTCCTGCTCCGGGGGCCATGTACCGGACGCAACACGCAGCGGGGCCAGCACCAGTACGCGGTCCTCATGATGGGACAGGACGCCAGTCTGGAACATTTTATTCAGCGCCCACATTGTCGCGCCGGTTTTACCGGATCCCATTGTCGCCCATATATTACATCGCTTATGCTTGAGGATGAACGCGGTTATCAACTTCTGATATTCGCGACGTCGGAAACGTGCCATATCTTTATTCCGC-----------------------------------------------------------------CTTTTTCCAG---------------------------------------ACTTCGGTTTCACTGTTCCAGTTCCTTT----------------------------------------------------------------TTGTGGCGTCGTAGTTGGTTCGGTGCCCGATGTGCACACCCGTCGC------------------------------------------------------------------------------CCGGAAGCTCTTAAATTTTTGCC--------------------------------AGCATACCGTCAACGGCA--------------------GCGGGTCATTCATGCCCGCAATAA-------------ACCATACGCGATCGCCTGGTTT---------------------------------------------------------------GCATTCACCCAGCTTGGTGAGTCGGTAATGTTC-----------------------------------------------------------------------------------------TTTCATCGTCATGTCTC----------------------------------------CCAAAAAGGGCGGGACAAGCCCGCCGTATTAATTATTT---------------------------TTGTTCTGCACGGTAGCGGCGCTGCCGTTCGCGCTCTTTCTTATTGCGGCACGATTTGCACTCTGCCCGATACCCGTCTGGACTGCGCGCAGTCTTACCGGTGTATTTGTGGAACTGGGATAGCGGCTTTACACAGCCGCAATTACTACAACGTTT--------------------------------------------------------------------------------------------------------------------------------------------------TTCTTCAATCATCTCTAAAATCCTCGATATGG---------------------------------------------------------------------------------------CTAACCGGCACACTATACCGCTA----------------------------------------TGCGACCAATTCA--------------------GCAACCAATAAATCGCAGTCGGATATGTTGTCGATAACGCGAACGTCAGCACCGCGGCGGGCCATTCGCTCATGTTCACGTACCTGGTGCGGCTTCGGTTTTCCACCGGGGCGCTTCACTTCGAC---AAACACTATTTTGCCGTTGATGATAATAATCAGGTCGGGCGCACCCGCGCGCCCCTCCCATGCCAGTTTTCTGCAGAATCCGCCGACCTCTTTAACCCGTTTCATAAGGTGACGCTGCACCTTGCCTTCTGGTGTCATTTAGTTTGCAATTCCACGTTACGCAGACGAAGGTCTACCGGTATATCCGATCGACCGGTTAGCGCCAGCGCCAGGTTTTCAGGCGTGACAAGTGCCGTAATGGTCTTGCCACGTTCCAGTC-----------TAATGACGATTCGAAT----------CTCGTCGTTTTCCGCCGCGCCATTGTCGCCGGTGGATCCGCAGTAAGCGCATGGCAGAGAAGTAAGGCGTAGCACGTCCTCGGTGGTGAGGTCGGTGTTTAGCCCCTTCCTTTCGTCCGCCTTACGGTACTGAAAGAGCTTATAGTAAGCGCGGATCTCTGGTGTCCGGTGGTTGTACTCACGGCGAGACTTATTAGCGCACGACCGGCATTCTTTACGAATATGAGACTGGCTTGCCTGGTTTCCGGGCCGGAAGTTTTCCGGCGTGAGCCGCTTGCGCTCACCGCACGTACGGCATGTTACGATCTCCCCGGTATACTCTCGCCATACTACACGCGGCGGCGCTCCTCTTTCCTTATCCCGTCTCTCTTTCTTATATGCCGCCATGCATTTGGCACACCACGACTGACCCTTGTTGAAAGCGGACCCATCTTTATCCGTATTACAACGCCCACAATGTTTCATATACACCCCCGAAAAAGAAAACGCCAGACAATATTGCCTGACGTTTCCGCTAAAAGCAACATTTCCGCTACTTGCGGTATCGATACATACAATCGCCTTCGGCGGCAAGTGGGAAGCCTTTCGCCCATACAGGCAGGTCGCACATCAGCGCGCAAAGCTCCTCGGTCGTGTAGTCGTCGGTGTCCGGCACTTCTGTGATCAATTCATCATGCACCGATAGAACGATTTCATAGCCCGCAGCTTCAACGCCAGGCATAGACCATGCGAGAATATCGCGACACAACGCCTGCACGATGTTCTCCGTCAGTTTGCCGCCGTAGGTATACTGGAATCCCCACTGGCGCGTCGTCTGATTCTCGCCCTGATATTTAATGCGTGTGCTGGTGCGCTTCTTGCCGGTGTCTTCGTCAATCTCGGTAGTGACAGACAGCGCAATGCCTGGATAACTCATAATACGCCCCGACGGCAACTCAATTTTCAACCACCACCCCGCGGCGTTCGGGTCGTCGCGTTCCTCGTCGAAGGTTGGGTCATGCTTCGCCTTCGTGCGGACTATCTTGAGCGCTTTCTTACCATCCGGGCGAACGTTCGCGCCAGCCCAGTACGCTTTGCCAGGATTGCGGATTGCACACAACACCGCGTCCTCAAGCTCGGCCCAAAAGGCTACCGTCTTCGGGTGAGCCTCGCGCCACATGCGTTTAATCGCATCACACGTAAGCCATACGTTTTTCGGCAGTATGTAAGTCGGTCGCTCGTCCTTCTTGCCAGGCTTCGGTGGGCGTTTCGCTTCGTTAATGCGGGCGTACTCATAGCCGCGTTTCGCCGCCGCCCAAATGTGATCCGGGAACGTGCCCTTCATCACGTCCGCCATAGTGTAAAGGTCGAGGCCCAGGTTTTTAGCGAACTGCAAGAACGCTGCCACGCCGCCACCATAGCCCAGTCCCAATTC---------------------------------------------------------------------------------------------------------------------------------------------------------------------------------------------------------------------------------------------------------------------------------------------------------------------------------------------------------------------------------------------------------------------------------------------------------------------------------------------------------------------------------------------------------------------------------------------------------------------------------------------------------------------------------------------------------------------------------------------------------------------------------------------------------------------------------------------------------------------------------------------------------------------------------GCACGCCTTACCGATCTGGCGTAAGTCCTTGCGGTTGGCTTTAATGTAGTCCGGGTCCAGGCCGAACATCTTACCGGCGGTCTCACAATAGATATCGCGTCCGGCCTTAAACACCATTAGCGCGGTTTTCTCGCCAGCGATCCAGGCAAGGCCGCGCCCTTCCACGTTGGAGTAGTCCGCGACGACAAACTTCTTACCCTTAGCTGGGATAATGCACCCGCGAACGGTCGAGGCAGTCAGCTTCGATATGTCATACGCCCAGTGTGCGGTCCCGCGTAACAGGGAGTTGATGCCGTTGGTGAGCATGTGCGACCGGACCCAAAACGAGACGTCGCTCTCGCCTTCGCGGCGCTTAATCTTCCCTTCGTGGTCGTCGCTATACTCGCCGCGTGCCAGGTTTTGAGGCTGGAAGCCTTTACCGGCCCAGCGTAGCGTGCGCTTTGCGCCGCCATACTGAAGACACCCACGGCGGCGACCATCTGCGGATAGGCCGTTAACGAGCGGATTGTACTTAGTCGATGCCGTTGATGACGCTCCGAGGCGCATTTCGATAAGCGCTTTGCCTTCGTCGGGGAAGTCCGGGTCTTCAAGCAGGTCGTTAAGTGTGGATTTCTGCGCGTTGTGGATTGTGAACGCCGGGGCGATATCACGCAGGATTGGCAGGAAGTCATTGCCTGTCAGTTTACCACCAAATCGCTCCCAGGCTTCTTCCTTCAATTCTTCCTTATGCGCCTGCACCGCTTTGATCGCGGCGTTCGCCAGATCAACGTCAACGTAGAAGCCGCGGTCGTTAATCAACTGGTCGATGAGCAGGATTTCATCTTCCTTCTGAGTATTACCCCAGTCCGGTATGCGCCAGTAGACTTCACGCATGGCAACAATATCCAGCGCGGCATAGCGCAAGAATTTGGCCCATTCTTCGGGGTGCGTCTCGCGTGTGTAGCGGCGGATTTTGTAGGTCTTAGGGGTGGGCTTACAGAATCGTTTAATCAGCGCCTTGCCTGCCTTATCTTTCGCGTGCTCTGCGTCAACGCCCAGCACCTGGCACTGCATATCTAGGCTACCGGGCAGCGCGTGGCGAAAGGCCATAATCATGGTGTCTTCGATCTGGCTTACCGGCAGGTCGATGCCCCACTTCTCACGGATAACCAGGCGGTCAAACAGGAGGCCGTTAGCCATCACGATTTTTGCTTTCTTGCGGGATACCTGGCGAAGCGCCTTGCGCAGTTCAC-----GCGGCATTGT-------------------------TGGGGATTCAGTGGCATCCCATGTCTGCACGCGGCCCTCGTCGATGGCGTATGTGCAAATCATAATCTCGGTGGTTGGGTGCTCTGCGTAGGCGTACGCCCCAACTTTCTTCAGGTCCACCCCGCTAAATGTCTCGGTATCGAGAAACAGGCGTTCGAAGTCTTTCATTGCTTTATCCTCACTACGGCGTCAGCGCTGCCGATCATGGAGAAGATGCCGTCAGACAGGGCAATCTCTTCGCCGTTGTTGCGAATCTCGGCAACTGTGAAATACTCCCCCAGTAGCTTAGACCATACTTTCATTCCGACTTTTACTTCGCTGGCTTTAATACGCATTTTTTCATTGTCCTATTAAAAAGCCCGCATTAAGCGGGCTTGAATAGTGGGCTTTGCCCTTAACGGCGGCGACGTTTACGTGGCGCTTCGTCT---TCGTCG---TCGTCCTCATCTTCGTCATCGCGTGGCTTACGACGTTTGCGAGGTTTTTCATCTTCCTC---ATCGTCGTCGTCATCGCGGCGCTTGGATTTCTTGGACTTGCGCGGCTTGTCATCTACATCATCGACATCACGACGTTTTGACTTTTTGGACTTGCGCGGTGCTTCGTCTTCGTCGT--CGTTGTCCAGGTCTTCATCGGAGCAAGAAGACC---CGCCACCTCCGAAGGCTTCGCCGTCTTCACGGAATCGCAGACCCAGCAAGCCAGCCCCGAGACCCTTGCCGTTGGTATTGTTCCATGCCCAAATATCAAGGGACACGTTGCAATAACAACCGGAGTAGATCTCCTGGCCTTCAATCTCGTCGCCGTCGATGGTCAGACCTTGTTCAGTCTGCTTCTCGCCGAGTGACGTTTGAATGATAGGCTGTTTGAACGATTTGGCGTTGATATACAACATGCCTTCGAATTCTTCGGTCACTTCGTCGCGCTCGTCACCGTCGCGAACTGCGCATTCCT---TCGAATCCTGGGCGTAGTGGCGGTCCATCCACTTATCGGCGTTCTTCTCGGACTTCAGCTTGTCGGTGAGCACTGCGCGCGCTGCCTCTTCCACTTTGTCCACCTGCGGATCTTCTTTATCAAGAAGAATCACGGCACGGTATGCCGGTTTTTGCCCATCCTGTTTAGGGGTATCACGTTCCCAAATTTTCAGGAAACATACGCGCACATTTTTCAGGTTGACTTTAGCCATTTTCCAATTCCTCATTTTCACA--TGTATCGGGGTTATTGGAAGCCACCCCGTCCGGCTTGGTTGCTAATCTACTTGGTTGCGCCTAAGCGGTCAAGCATT-TTCATTAAAAAGATTTCTGGTCACGTAGTTGGTGGCGTTCTCGATCCAGCTTAACGGCGGGCGGTCGATGTTCTTCTCCACCCAATCGGCGGCAGCTTCGCTATAACCGTCATCCAGCCAGCGGGTCGGATG-------------------------------------------------------------------------------------------------------------------------------TCGAACCATCCACGCCACCATTAACACGCCTTGCACACAATTCAGGATAAAGCCCAGCGCGCCGATAACAAACATCAATAAGATTGCAAATACTTTATTCATTGCTTAAGTCCTCGTCAGTAGCTTCAGACCACGCAGGGCGCGGGTCGTCGATTGGTGCTAATACCGGTTTTGCCGGTGCGCGCGTGATTTTATCACACAGCTTCGCCCATACTTTCGGCTTCTCGTCCTTCAGTACCTTTTCGGCATCCGTAGGACTGAGCAATGTTTCTTTGTACATCACATCGCGCTTGATCCTGGCCTTCGTGAAGATTTCAAT-CACTTCGCTTTCGTCTGCCCACTTGCGAATCCCTTCCTTACCGGCAACCATCTTGAGGCCCAGCGATTCGCCATCTCCCGCCATGACCGCCTTGAATACCGCGTACTCGATAGCCTTGATGTGCTGGCGCATTGCGTCAAGACCTTCATATGCCTTGCGCAGTTCCGCCGCGCTCATAGCGCCGGGGG------------CCGCTTCTTTCTTGCCTCGCTTCGCACGTCGTGCTGCTTTGCGGGCTTCGCAG---------------------------------TCGGTTGGCTTCAGTGCTTCGTCCGCCAGGTCTTCGTCTGTTGCCGTTGGTGGGGCCATCGTGTCGATTGCAGCCTTAGCGCGGGGACTACACTGGTCCGCAAATCGACACCACTGGCACGCATCAACGCTGGGTCGGAAGTCAGCGCGGGTCAGTCCCTTCTTGCCACGGGCGTATGCATCGAGCGCGGCGATAGCACGCTTGGCCGCAAACTTCGCGAATATCTCCAGCGCTTCCACTGAGATATCCCACTCTGACGCCCCGCCGCAATACGGCTGGAAGATGACCAGGCGCACGGTCGTAATGTCGTACATGGTTTGCAGCTTGCGCAGCAGGCCGAGCGCGTACAACATAAGTTGTTTGTTTTCTTTCGCCTCGACCTTATGCCGTCCCGTCTTCAGGTCGCCAACAATCAGCATGTACGTGCCGTCGGTCTTCTTCATGACCATGACCATATCGGCAGTACCGAACGTCTTAACCCGGTTGCCGTCGATCTCGAAGCCAGAGTGTAGGACGCGGGTAAGATCGGCGCGCATCTCAAGCTGAACAAACTCCGCCACTTCG---AGGAGCGGTCGCCAGTGGTCTATGTATGCGTCGCACTGTTTCACCATGTCGTCGTTGACCAGCACGCCGCCTTTCGGTGCTTTCGGGTGCGCCTTTACCGGCCCCTTACCTTCGTTCTCGACGTAACACCCTTTGTACGTCTTCGCGGTTATCAGCTTCTCACCGGCGATAATGCGGTTGAGCACGACTTCAGATACGGTGTGCATACTCGTACCATTAATCGCCGCTTGCCCGGATTCGTTCGGGATATCTTTTTCTACCACCAGGGCGGCAGGGCAACCCATCCATTTTTTAGCACCGGATGGCCCGAGTAATGAGTGTTCCGTATTGCTACCGGA------TTGCGTTTTACGTTTTGGTTT---AATCGCCATTATTCCACC-------------------------------------CGTGTAAACTGGACAATTACATA------TTTCACATTAGCCAGGCCCGCTTTTTC------------------------------GACTCGGCGCTTAACTTCATTTT-------------------------------------GCGCGTCCACAAAGCAATTGCTTGCGTTGGTGTTTTCAA------------------------------------------CAATAAAAGAAGTGTGATCGTTTAATTCG-TGGCATGTTGCCATGACGAAGAA-----------TTTCA----TTATTTTGTCTCCCAGCGGTCAATTGTTCTT------------------GCTTCGGATGCAACGGCGAAGCGA-ACATATT-----------------------------------------CCAGATTGGAATCAGCCCAAATATAAAAGTCA---------------GGATTGATAAAGGT----GGTGCGCTTAATTTG-----------------------------CGCGGGAGTATTGCGGCGTTTATCTATTACGGCAACGCGTG-------------ACTGAAAGTTGCCGATGCGTTCGAAT-----AGCCAATAATAAGGGCGTTGGTCGCGGGA--------------------------------------GTCCACCGCCTCGATTAGCGTGAAGCGTGCCATTGTCTCGTC------------CTCTAAAAAGAGGCCCGCTAATCTGCGGGCCGGAAT----------------------------------------------------------------------------------------------------------------------------------ATATTAATCTTCCAGTTCGAAATAGGTTTCGACGATTTCTTTTAGCTCTTTGTGGAAGTCTTCGACGTCGTCATCTTCCAGCTTGGCGATTGATTTGATCTCGAACGATTCCAGCAGGTCGTCGAATTCGTCGTTCGCGTCGTCGTCATCACCACCCGCAATAATCGCGGCATACTGTTTGATTTCGTCGCGCATCTCCGCCAGC---GGATCGGCATCTTTCTTACCTTTGCCTTTC------GCTTTTTTAGACTTAGCCGGTTTTTCGTCTTCGGCATCGTCTTCGGCA------TCGTCGTCGTCATCTTCTACGACTTCTTTTTTAGCCTTAC---------------CTTTCGCCGGTGCTTTTTTAGATTTAGCCGGTTTTTCGTCTTCAGCTTCATCGTCGTCATCTTCGACAACTTCTTTTTTCGCCTTA---------GACGGCTTCTTATCTTC--CTGTTTAC----CAACGGCAGCGCCAACGGTTTCATAATGCTTA---------GCGATGGTTTCCAGTGCTACTACGCCGCGAGTGATCAGGTTTACGATTTGCTCAAACATGGTAT-ATCTCCGATTGGTTAA----------GTTTAGGTGTCGGCAGTTAACTTCGTCGGTGGCCTTAACATATTGCCCGGTTGCGCGTTCTCCCGTTCGGGTAGTGGACCGGGTTATATAATCACGGTTGGGAATCCTGACACTTCGATCCGGCCCCTGCGTTGCCCCTCTCCAGTTTGCGTCCTGCATCCTGTCGACGGGGTGAATAATAGATTGGTTGCAGGATGGGTGTCAACAACTAATTTC--AAAAAAAAAAGCGCCGAAGCAAAATGCGACGGCGCTAACCAATAAGAGACAATGAGACGGG---AGTATTATTACAC---GCGTGCGCGCCCGTTTCAATATTCCAAAGAA---GTTGACACCCTGCGGTTTTAGGTGTAGTTT------------CGTTGGTCATTAACCAACCGGAGACAGAAAAATGAATATCGACGA-------------------------------------------------------CGCAATCGAAATGTTAACTAAGACTGTTTGCAGTGAGACAAGCCGGTCTTGGGCGTATACCGA--TGCCGTGGGTGCGGTGCTATTTGAAATCG-----------------------------------------------------------AACGTCTGCGACTTACCGAAAAAGAAT-TACGCGCCAGGCTGGAATTGCTCAACGG---------CACGGCAGCAAGCAAGCTGCAAAAGCACAATGAAGAAATG------------GAAGAATACAAAAAACAGGTTATCCGTTTGCGCGCCGAGGGCAAATCCTGGGCGATGATTGCCGAGTTGACCGGAATTAATCAGAGCACAGTGCGCTCCTGGGTACGCAATAATAAAACTTCTAAGTAAGGCAAC--GGCAATGA------GCTTAATTAAATTCGCTGTAACACGACCCGCTAAAAAAGGCGAAAAAGCCAGGGCGGAAAACTTCCGGATGACGACCGATGAATTTTTCGAATTTATCAAAGATGCGAAAGAGAT---------ATCGTCGGTGCATATCAACAAGACGGAAGATAAA------GCCGAGTATGCGCGCCGCAAGCGTAAGGCCGATGGCATCGTAGCGTATACCAGTGACGGCTTACGCCGCAAGACCAGTGCGGTGGACCGCTCGATCCTGTTCTTCGATATTGACCGTACCGACACCCGCAC-CCTACGCCGCTGCCGTAAGGCTTTCATCGACGCGGGGCTGGAGCACGTATTTCACACCACAACCGGCGACCGCCACCCGCTGAAAGGC---GGCACGCGTTGCGCTCGATTCCTGGTACTCACGGACAAGCCTGTACCGGCTGAAGACCTGGGCCGTGTCCAGTATGCGCTATTACACCAACTTGGTCTGTCAGATGTGGACTTCGACGACTGTACAAAAGACACAAACCGCCTTATGTACCTGCCACATCAGCAGTCTGTCGTTAAGTGCCACTACGGCAAGCGCGCCCGCGTCCGTCGTCTTCTCCGCCTGGCGGACAAGCTGGGAGTCGAGAAAGAGGAA---------------GTACGCCGCGAACTGACCCAGGGCGATGATGGTGTGGCGGACGG------------TATTCTGGATTGGTGCTTCCAGGCGGGATTCGAACCGCTGTCGTCTGGTCGTGGTTATGAAGTGCCATGCCCGAA-----CGAACACCTGCACAGCGGCGAAGGG-------TCCACCGCTATCATG---------GTTAAGGATGGCGAGATCCGTTTCAAGTGTATGCACACCGGCAACGAGTGTTGCTCGGAACTGAACAGACACCAGCACCTGGCGCTACGTCTTATCGGGATCCCGGACCACCTGAACGTCGAGCCGCACAACATGTCACGTAAGCAAATCGCCGCCATCCTTCCGGGACTGGACGATGAGGAAGTGGAATCGTGCTATGAACATATCGTTGATGCGGTCGGAGACGGCGACGAGTACGGCGTGTGTACTGATGCAGACCTGGACAACGAGCCGG---TCGCACTGTTCAGTAAGCACGACCCGATCATCGAAGGCCTGGTCAACTTCAAATCGACCTGGTATATGGCTGGCGAATCGAACATTGGCAAGTCGTTCTACGTGCTGGGCCAGATGGCGTCAGTATCTGCCGGTATTCCGTTCGGCGGTGCGAAGGTCGTCCAGTCTCATTGCTTCTATTTCGATGCGGAAGGTGGTGAGGCCTCCAACCAGCGTAAAGAAGCACTGCAGATCAAATATGAGCACGACCTGGACAAGCTGCACATTATCGATCTGCAATCACGCGGATGGGATATCACCAGCAAATCTGGCTTGCGTGAAGTTATCAGCTTCATCAACCGCACCGCTAACGGCGAGCCGGTTGGCCTGGTGGCGTTCGACTCACTCAACCAGACTGTTGCGCTGCGGTCCGCCGATGCAAAACCGTTCGACGAGAACAACGCCAGCGATATGGGCGAAGTGGTCAAAGCGCTGAAGGCCATTGCGGAAAATACAGGCGGCAGTGCGGGCGTCATCCACCACCCGGCGAAA---GGTTCAAACGGCAGCAGATCTCCCCGCGGGTCCGGCGCGCTGCATGGTGCTGTCGATTCTGCGTTCTTCCTGGAACAGCCGGACGACAACCAGCCCGGACAATTGAACCTGTATCATGAGAAGTCACGTAACGGCATCAAGCAAGCGCCGCGTGGCTTCGTCCTGCTCAAGTGCAAAGTTAAGGTGGATCTCCGCAAGTCCGAGGCGTTCGAGGCACACCAGTCCACCAGCACCGGGCCGGACTTCGGCGATGTAGTTGCCGGTTGGGACGTCAAGCCAATTGCCTCCACGCCACGCGACGAGACTCTTTACCTCGTACCGGTCGCCCTGGCACCGTTCGCCATCGAACAGGCGAAGGCCGC---TGGCAAGGCAGCAGTTAAGGAAGAGAACGCAGCAGGACCGCGCAACGAAAAAGAGAAAGTGCTTTATGCA------GCGCTGGAAAAACTGATGGAAG--ATAACCCGGACCATACCGGATTCAGTA---AATCGGCAATTGTCCGCCAGGCTGGGCTTGCGAAAGGTGGCACATCGAAGATAACCCGGACCATACCGGATTCAGTAAATCGGCAATTGTCCGCCAGGCTGGGCTTGCGAAAGGTGGCACATCGACGAAGGCAATCGACGATATGGTCGAGCGCGGCGTACT---------CGGTTTTTATACAGACCCACACACCGG--AGCCATCTATGGGT----------CGTCGAATATTGTCATAAAAACGAATATACCCATCACGCTTTCGGCGACCGATGACGATTTAAAAGATTAAATTTTGCGCGCATTGGTTGCCGATATGTGGATTCCCATATCGCTAAAAGACTAAATTTTGCGCGCATTGGTTGCCATTTTGAGTGTTTTTATCCAGTCGCGTTGGTTGCCGTGTAATGTGGATGTAATGAATAGTTATGCAATAAAACTGCATAAACCAAACGGGACAAAAAGCGGGACAGACTAGGGGCGGGACAAAGCGGGACAGCACCCCCGTCCCGCCCCGGATGGCGCGGCTTCCAGAGGAGCGGGACAGCGGGACAGCACCCC-AGTCTTTCAGACTAGACGGGGGTCA-GTGGCCCCCCTCGTCTG---------------AGACTGAATAAAATCC-GGAGATTGC---------------------------AAAATACACGGCAGCATGATGTGAAGTGCGGTCGCGGATGA-------------------------------------ACTAGGCAACCAATACGAGATGCACTATGCTGAGTGAAAAACGCAGTTTGCAGTTGCAGCAGATAGCGATCAACTTTTTCATGCGCGTGATTAATATTGGTTGCATTCGCCCTGGCACCTTGCTATATTGGTTGCACACCAACATG----------------------------------------------------------------------------------------------------------------------------------------------------------------------------------------------------------AGGACTGAACGATGAGAGCATTA-----------------ATCTGGAATTACGCAATGGCCCTGGCGAAGCTGGACGAAGCGA--------------------------------AGGCTCTGAACGGCAACGCAG-------------------------ACCGCGCGGCGCA-----------------------------TGTAGTAATACTGGCCCAGCAGGCAATCATGTATGCGCTCGACGGCATTGATGCCAGCCTTGACGAACTGAAGACG----CTGGCGAAGGCAATCCACGAATACGCGC-------------GTGCATTCTCCCGCGAGCGCCTGGCATATCGCTTCGGTATTGGC----------------------GATAAGGCAGTGACAAACGTCGCCAGGATTAAAGCCCAGCGTGAGCTATTCACCCAGCTTGCGAAATAAGGGGCCAAAATGGGACGTAGACGAGCAAAACAGCTTTCGTGGCATATTCCCCTGCATTGCATACGAATATGGGCTAAGAATGCGAATGTGGGGGATTCTGTGTACTGGTGCTATCGCGA--------------TGACGTAAAGCCACTGACGCAGACTCGCTACTTGCACCAGTTCGCAGCACAACACGATTTCAGGGTGCGGACTTCCTTGCAACCAATGGGGATTCGTATTACATTACGCCGAAAGCCTGCCGTTGAGCGGGTAGGCAAACACT-----------------------------------------------------------------------------------------------------------------------------------------------------GGAGACTGAGCAAATGACACCA--------ATGCAGAGAGAACTAATGCGGCTGTCTTCGCAGGGTAATATCGACCCGCGTA------------------------------------------------------------TGTGCGCACTTGACTACGAACGCCACGGC-------------------------ATCGCAACGGTATGCGATG-------GTGATAC-------------------------------------------------------------------GAAAACTGTTTACGAGATCG----------------------------------------------------------------------------------------------------------------------------------------------------------------------------------AGGAGACAGAG-CAATGAAATTACTATTCCGCCGTAAAGCAGATGGCTACCTAATGCGGCCGATCCAGACCCTGGATTC----CTACGTCCGCTTGCACCACGCGGCAAGCGATCG-GGTATTCCGCGCATCGAAGGGCACATTGCCGCAGTTCTTCGAAGTCCTCACACACGATATTGAGCGCGGCGATGTGTTGCGTGATATTCGCGACGGGCAATTGTGGGTCGT---------------GGAGTGCACCTACCGGAACGGCCTGCGTATGCA---GACCCGCGTTGGCGGAGTTACGGGCA------ACGTACGGAGGGGCATGACGTATTTCG--------GGCTGGTCAACTACGAGCGAGTTGGACGCAAGTACAGCCTCCGTGATCGCCATCCGCATGAGCG------------------------------------------------------------CGATGAGCGCGTGGAGTTCCGCAAGTCGCAGCCC--------------GCGTATGCCACTTACGA----CGCGAGCAAAGTGATGGAGCCGATCCGCCAGGCCACGCGTGAGATAATCAATCGCTTTGATGCCATGACGAATGCACAGCGCCAGGCGCGGGAATACGGCGTTGGATTCATCCGGGTAGAACGAGACGGCAGCATGAAGGCCATCGACCCGCGCTCGGTGATTCTGAA---------------------------------------------------------------------------------------ATGAGT-------------------------------------------------------------------------------------------------------------------------------------------------------GCGTCTATCCGTGATATGCTCATGCACAACCGCTTTGAGATAGGCGGTCGGGTGTTTCGCAATTACTTCGTGG------------------CGCGTGCATGGGCGCGCCATATT---------GGCAAACCGGAAGGGGCAATTCGATGC---------------------------------------------------------------------------------------------------------------------------------------------------------------------------------------------------------------------------------------------------------------------------------------------------------------------------------------------------------------------------------------------------------------------------------------------------------------------------------------------------------------------------------------------------------------------------------------------------------------------------------------------------------------------------------------------------------------------------------------------------------------------------------------------------------------------------------------------------------------------------------------------------------------------------------------------------------------------------------------------------------------------------------------------------------------------------------------------------------------------------------------------------------------------------------------------------------------------------------------------------------------------------------------------------------------------------------------------------------------------------------------------------------------------------------------------------------------------------------------------------------------------------------------------------------------------------------------------------------------------------------------------------------------------------------------------------------------------------------------------------------------------------------------------------------------------------------------------------------------------------------------------------------------------------------------------------------------------------------------------------TA-------------------------------------------------------------------------------------------------------CACGATGTGATTTATTGGTTTGGTTTGATCTG----CGGGCTATGCCTGCTTACCGCGGTGCTGTTGGGCATCCTGATGTTCGTCGTATGGCCTGCAGTGGAAGCCGCCAGTATTACCCGCATGACGTTCGAGGTATACAAGCGCCGCGGGATCACGGAGCACCCGACCAGGTTGCGCATGTGG--TGGCTGTGGTATCGGGATATGATAGGCGGGCGAACATTCGAGGCCGTCCGGTCGAGTGGATGGGAGTGGAAAGGCGTCGGCAAGTGGTCTATTTT-------------CGATTAATTATGCAAGCGTGATATAGT-CCCAGTGA-GATAAAACTTACTGGGAC-TTTTTTATGG-------------ATAAGCTAAACGAGTGGCTATTCGCCCTCGCGTGTCTCGCGGGGGGCTTCGTTGGCGCTCGCATTCATGGCGAGGCTACGAAAGGGCCGCTAAACTTCGTTTTATATATCGTGGTCGGCTTCTTGTGTGCCATATTTGGTGCGCCAGCTATTGCCGAGTGGGCTGGCTTATCTGGCGAGCGCACTGTTGCC--------GGGTTGGGCTTCGTAACTGCCATCTTCTGGATGCCAATAGCCGCCCGGATCAGGGAGACTATTGAGTCGTTCCGACTTCCGGGGGGCGCAAAATGATTATCTCCGTC------------------------CTGTTGTTTGTTATCATAGGGGCTTCGTCCCTGTTTAACGTGTATGCGCCGTCCGTCCAGGATGGCATTTTAG------------GCCGGGTGTTATATCTGCTAAC-GGCGATGGTCTGCGTTATCGGATTGTTGCAAACAGGAGACG------------TATCAGATACCACCTGGACCG--CGTTAATCTGGCTGTTTGCATTGCGCACACTGCGTAATGCTGTTTTGAATGGGGTAAAACATGCGATTCAGTGACAACGGTCTAAGATTTACGGCAGCATGGGAGGCTTTCAGCCCGGTGCCGTATTTCGCGACTAAGAAAGAGCAGGCCCGCGGCCTGTACACCTGGGGTTATGGGCACACCGGCACTAACCCGCCTCGAAGCATTACCCGCGCGGA-AGCGCTGGAGCTACTCAAGCGCGATGTGGCGTATG--CCGAGGACTGGGTGAACAAATACGCGCATAAGAGTA------TTAACCAGGCGCAATTCGACGCGCTGGTGGACCTGGTAATCAACGCCGGTCCTGGTCCGATCG-------TACCGGATGACGTCGCGAATGATTTCGACGATGCGGTGCGACTGGGGGACTGGGCGAAGGTCCGTGCTACTCTGCCGCAGTTCCGCA-------AGCAAGGCGGGGAAGTGCTGAAGGGTCTGGTACGCCGTGCAATCGGCAGACAGGCGTTGTTTGATGGCAAGCAGTGGGACGTTGCCGAGCGAATCGGACGTAACGCTGCATAATACGAGGTGACACAATATGTTAAAAAGTATTCTTGATCATAACGCTGACGCGCTCGCCGCGCTGGCTAAAACCGAAGACCCTGGCGCACGCGCTATCATCGCGGACACTATCAGCCATGCAGGCGTCTTTGACGCGAAGCTGCC----------------------------------------------------------------------------------------------------------------------------------------------AAGCCCGCC----------------------------------------------------------------------------------------------------------------------------------------------------------------------------------------ACCGCCGGAAGAACCC--------------------------------------------------------------------------GGCCCCGCAGCGTAAACAAT--------------------------------------------------------------------------------------------------------CAAGCCCG-GATAATACCGGGCTTTTTATTGCTT-----GACTTGCAACCAACATAGACG--------CCATACTGCAACCAATCAACGAG-AGGAGTAAT-TAAGATGGCACGTAAAGATAT------------TTGGGTATTAGCGATCTGGACCACCGCGGCTTTTATCGGCATGGTTAT-------------------------------------------------------------------------------------------------------------------------------------------------------------------------------------------------------------------------------------------------TTGCGAATTGATATA-------------------------------------------------------------------------------------------------------------------------------------------------------------------------------GCCCGCCGCCATACGGACCGTGGTATATTG--TCCACGGTCC----ACTAATCAGGAATTAATTAAATATGCACCCGCAAACTAAA----ATTACCGATGAGCAATTGATCGCAGAAATTCAGGCAGGGACTACGGTTAAAGAGATTGCAAAG-----------AAATACGGCATTGCACTTCGAAATGTCTATATGCGCAAAGCCCGCCTATCGAAAAAGGGAATTGGTCACGGTAATGATGCCGTGATCCGTAAGCGAGTTGCAGATGGCTTTGGGGTTAAG-----------------------------------CGCGTATCGGCCCTGGTGCGCG-GCAATGGCGAAGAGGTCATGTCGTGGGTCATCACTGAGCAGGACAAAGAGCGCCAACTCGAAGCCATGCGCGCTGTTGTCGAGGGTATGAACAGCGA-----------------AATCACACCGGCAGCGCCAGTAAACGCCCCGCCAGTACCGATCAAGGCGCTCGACTTGCTCAACCTGTATACCGTGTCCGACTTCCACCTGGGCATGTTGGCCTGGGGCGAGGAGACTGGCGAAGACTGGGATATGGCGATTGCC-------------------------------------------------------GAAGACCTGTTTTACCGCTGGTTTGTCGAAGCCTTCGCCCGCGCACCAGACGCAGGAACTGCCGTAATCAATATCCTCGGTGATATGGCGCATTTTGATAGCCTCGATGCCGTCACCCCAGCCAGTGGTCATATCCTGGACGC-AGATACCCGATACCAGAAGTTGGTCCGCTACATGATTCGCATGGTGCGCAACGTCGTCGAACTGGCGCTGCAAAAACACCACAAAGTCAA-ACTGCTAATCGTCCAGGGAAATCATGACGAGTCGGGTATGATTTGGCTGGCTG--------AGATGTTCAATACTCTGTACGAGAACGAGCCGCGCGT--CGATGTGGATACGTCCCCGGACGTCTACAAAATGGT----------------GCAGCACGGCAAGACCACGCTATTCTTCCACCACGGGCACAAAGCGCGCTTTGACGCTATCGAAACCGTCATGATTTCTAAATTCAGACAGGCTTTCGGATCCAGTGAGTACAGCTACGCGCACATAGGCCACTTGCACCACCAGAAGATTGTAGAATCCCGCAACATGATTGTTGAACAGCACCGGACGCTCGCAGCGAAAGACGCCTACGCCAGTCGTGGCGGTTGGATGTCCGGTCGCAGCGCAAACGTCATTACCTACAGCGCCAACT---------------ACGGCGAAGTAGCGCGCTTAACCATTAGCCCGGAAATGTTGAAGT------------------------------------------------------------------------------------AACGGCAGCCA-------------------------------------------------------------------------------------------------------------------GTAATCCTCC-CAGCCTGCCGATTTGGTGGGCTTTTTTGTG------------CCTGTTATAAT-CCCACTTAGATGGCAGGGCCGTCTCCTATGTTGCCGATGGTCGGCGCATATGAACAAAAGGGCTTATATC
	Escherichia_virus_Pride	---------------------ATGGCA--GAAATTAAAGTTAAAGGTCGTCGCGCTAAACTGGACGGACGAGTCGCAGTAACCCCGCGCCGTAAACCAGGCGAGCAAACAGAGCATACCAATCTCGGACCTGAGATCGAATATGGCAAGCGTCGTAAAGGCGGCAAATGCGGACGCCCTACTGACTACAGATCCGTTTACTGCGACCAGCTTCGCCGCTATTTTGCCGACGCCGACGCCTGGCAGGTCAACTACTCCGATAAAGGCGCTGCGCAAGTAATTCCCCGCAACAAAATGCCAACCTTCGGTCGATTTGCCGCGGAAATCGGCGTTGGCGTCGCTTGCCTGTATCGCTGGGCGCGTGCACATGAGGAGTTCGCCGAGGCTATGGCGGACGCTATGGAGCTACAGAAAACTTTCCTGATGGAAGCTGGCGGCGTTACC---ATCGCGGCGGGCTTCGCCACGTTCCTGCTTAAAGCCAACCACGGCGTCCGCGATGA------TGTTCCACTGGATGACGACGAAGATGATAACGGCGACGTCGTTGTCGAACCTACCGGCAAAGGCCAGGGTGAGTAATGCGTAATTATGCGGCAGAACACCGCGCCCTGGAACGCGCGATC-----GCAAAGCGCAACCGACCGCCGCGCCCTACGCGTGTTGCGCAGGCCGTCCGCCTGTATCAGCCTGATTGCCTTCCCCACCAGGTGGAACTACTGCGCGATACAAAGACCAAAATCCTCGGCCTGTGTTCCGGCTTCGGTGGCGGTAAGTCATGGGTTGCGGCGCGCAAGGTCATCCAGCTTCTGACACTGAACCCTGGTCATGACGGCATCGTTACAGAACCGACAATCCCCCTCCTGGTTAAAATCATGTACCCGGAATTGGAAAAGGCGTTTGACGAGGCGGGCTTCCGGTGGAAGTTCAATAAGCAGGACAAGATCTATAACGTGCTTGTGAAAGGCAAATGGACCCGCGTTATCTGTGAATCAATGGAGAACTATACCCGCCTGATCGGGGTCAACGCCGCGTGGATTGTTGCCGATGAATTCGACACCACGAAGCAGGACGTTGCGCTGGCGGCGTATCACAAATTGCTCGGCCGTCTGCGTGCGGGTCTGGTCCGCCAGTTTGTCATCGTGTCCACCCCGGAAGGCTACCGGGCAATGTACCAGATTTTCGAGGTGGAGAAAGACAACCAGAAACGCTTGATCCGGGCGAAGACCACGGACAACCACCATTTACCGGCAGACTTTATCGACACGCTCCGTAGTCAGTACCCAGCTAACCTGATCGACGCGTACCTGAACGGCCTGTTTGTTAACCTTACGTCGGGCGCGGTATACAAGATGTTTAACCGTGAGGAGAACGCCAGCACCGAAGAAGTGCAACCGGACGACACGCTGATTATCGGTATGGACTTTAACGTCACGAAAATGGCGGCGGTCGTGTACGTCAGACGGCAGCGCATCACCGAAAACAAGGAGTTCCGCGACGAGATTCACGCAGTGGATGAATTTGTGGACCTGTTTGATACCCCGGCTATGATTGAGGCGATCGAGGAGCGATACCCCGATCATTGTGCTGCCGGTCGTGTTGTTGTTTACCCGGATAGCAGCGGCAAGTCTCGCAAGACTGTCAACGCATCGTCGTCCGATATCGCGCAACTGGAAGACGCGGGCTTCGAGGTGGAGTATGACAGCGTTAACCCTCCCGTGAAAGACCGATTGATCGCGATGAATACGATGATGTGCAACTCGAAGGGCGTGCGCCAGTATTTTGTCAACCTGGATAAATGCCCTACACTAGCGAAATGTCTGGAACAGCAGGTCTACGACCTGAAGAAAGGCGAGCCGGATAAAACCGCCGGTGTGGACCACATGAACGATGCCGCGGGCTATCCAATTGCGCACCTGTTCCCAGTGATTCGTCCGATCGCCGTTGTTCCAACTGTAG---ACTTCTACTA--AGGAAA-CGACCATGACCGTTAACGTTGACAACCAGCACCCTCTCTATGCGCGCATCGCGCCAGAGTGGAAAATGATTCGTGACTGTGTAGCAGGGGAGCGCGCCGTGAAGGCGTGCGGCCCCTTGTACCTGCCTCATCCCGCCAGTGGCGACAATACTGACCCAAAAGCACGGGCGCGATATAAGGCGTACAAGCAACGCGCTGTATTCCTGAACGCCACCGCCCGCACACTTAACGCGCTGTTAGGCGTCGCCTTTGCAAAACCTGTAAGTCTGGACCTTTCTGGGGCGATGGCTGACCTGATTGACGACGTAGACGGCAGCGGTATGCCATTGCCGCAACTTCTGCGCGGTGCTATGTCGGAAGTTCTGCAATCGGGCCGCGCGGGCTTTATGGTGGACTACGACCGCCAGGCTAACTTTGATGAACTGGGTAACGTAGTTCCGCAGACAGCCGCCGAGATGGCGTCACACCGCCCGCTTATCCGCCTGTACACGGCAGAACAGATCATCAACTGGCGGCAGACCCACGGCGTCGATACGCTAATTGTGCTGAAGGAAACGGACGAAATCAGCACCGAAGACCCGGACGACTTCGCAAACCACGAAGTAACAATCTGGACCGAGCTTCGCATGATTGACGGCAAGGCACACGCCCGCCGCTGGTTTTACAACGCGGACACGTCCGAAGTGCAGATGGACTTGCCGCGTGGATTTACCCGCACCGATCTGGTGCCGTTGGTGGATGCTTCCGGTAATGCGCTTACGCAACTACCGTTTTGCTGGTGCGGTGCGGTGGACAACAACGCAACGCCTGACGCCGCTCCGCTGGCGGATATCGCATCCATCAACATTAAGCACTACAACGCCGAAGCGGACGTCGCCGAGATTGCGCACATCGTGGGCCAGCCTACCCTCGTTGCGACGGGCTTGACCCAATCATGGGCGGACAAGAACCTGAAGGGCGGCATTGCCCTCGGTGCGACTAAGGGCGTTATCCTGGGCCAGAACATGGACGCTAAACTGATCCAGGCGGAGGAGCGCAACTTGTCTGTTGCACTGTGTGAGCGTCGCGAATTGCAAATGGCTAAACTTGGCGCGGCCCTGGTCGAGAAGGGGACAGCACCTAAGACGGCAACGGAAGCGGCCTACGATGCGCAGACTGATAACAGTATCCTGTCACTGATCGCCGGTAACGTCGAGAAGGCTTTCAACCGTGCGCTGCAAATCGTCCAGCTATTCACGGGCGACACCGCCGACCAGCGTGTGACGCTGAATAAGTTCTACACCGAAATCACGGTTGATGCGCAGCTTATGACCGCGATGATGTCGGGTGTGCAGACGGGTACGGTCCGCCTGGCTGACTTCATCAAGTGGATGATGGCGCAGGGTGTCATCGACGACTCGCAAACCGTCGAGCAGGTTGAAGACGAATTGCGGAATCAGAATCCACTGCCCCAAATGTCCTCCGATGCGGTAGAATCTACCGAAGAAGACCCGGACAAGGTAGCGGACAATGTCGAAGACAATTAATCAACATTTGGCGGATCGAATGATTCGCCGTCACATCTTCACCCAGCGCCTGAGCAATGATCAGGCGCGGAGGGTGCTGGCTATGTGGGAGAAGTTCCGGCCCACTTTACTTGGTAAGCTGACCGAGTTACTT--------GATGGCAAAAAGTCCATGAGCAA---CAAGGCACTTACCACACTGTTAACGCAA-CTCGACAAGACCGTCAAAACGGAACTGCGCGCCGAGTTTAAAGTGCTGGCGGATAGTCTTCAGGAGTTTGCCGACACCGAGGCCGATTACCTCGCCGACACATTAACGGCAGCGATCCAGCCGGTGGTCGCCGTACCTGCGGTCGAGGTGGTGGGTGTAGTAACAGGCGCGCAGGTCGCAGCGACTGCGATGAAAAACCCGTTCCAGGGTAACACCATGATGCAATGGCCGGATTCACTTTCAGAGTGGACAAGGACGCAGATCGGCAATCAGGTGCGCGCCGGATTCATCCAGGGCAAGCCGACTATGGAAATTATCGCGGACGTGAGGCGCGCGCTCGGCGGTCGTAGTGCGCAAGCAATCTCAAGCGTTGTTAAGTCCGCTGTCAACCACTATGCGGCGACCGCCCGCGAATTAATGGTGAAAGCTAATGACGATATTCTCGAAGGTCGCCAATGGTTGGCCACATTGGACACTCATACTTCCCCTATGTGCCAGCTACGCGATCGCCTGTTTTATCCTGTTGACGTCACTCCCGACACCAAAGGAAAACGCGGCGGGAAAGTG---------GTGGCGGGATCACAATATGGCGCTGGTCCGGGCAAGCTGCATTATTGCTGCCGTTCGACGGAGACGTGGAAAGTTAAGGGCATGGAAGACTGGCCCAGTGGTAAGCGTCCGGCACTGAAGGCTGAC------GCAGGCAGATTGCTGAGTGAGCAGGTAGACGCGCAGACTGATTTCTTCTCATGGGTGCAGCGCCAGCCGCGCCATATTCTGGAGGAGTTATATGGAGTGCAACGCGCCGACCAGATTATGCGCGGCGTGAAAGTGCCGAAGATGTTTACCGATTCTGGCGAACTGATGACTATTGCACAGCTTAAAAACCGGGGGTTATGGCGTGATTAAAT---ATGCAGCGATCGGACTGGTTATCGGTCTGGTGGTAGGATTCTGGCAGGGTGATTCCTACCGAGCTGCCGTTGTGGCGAGAGCATCGCAAGAAGCGCAAGCGAAAGCCCAACGGCAGCAAACTAAGGTTGTCGAGGGGGCTGTGCAGGCAGAACAGGCCCGCGATGTGGAATACCGGACTATCACGAAAGAGGTTGTGAAATATGTTACGCGTCCTAACCGTCCTGATTGCAGTTACCACCAGACCGATAACCAGTCCGATCGCTGCATATTTAATCACGCCATAACCCCCGGTTTTTAAGCTGTGCAATAGTCATCAGTTCGCCAGAATCGGTAAACATCTTCGGCACTTTCACGCCGCGCCATATTCTGGAGGAGTTATATGGAGTGCAACGCGCCGACCAGATTATGCGCGGCGTGAAAGTGCCGAAGATGTTTACCGATTCTGGCGAACTGATGACTATTGCACAGCTTAAAAACCGGGGGTTATGGCGTGATTAAATATGCAGCGATCGGACTGGTTATCGGTCTGGTGGTAGGATTCTGGCAGGGTGATTCCTACCGAGCTGCCGTTGTGGCGAGAGCATCGCAAGAAGCGCAAGCGAAAGCCCAACGGCAGCAAACTAAGGTTGTCGAGGGGGCTGTGCAGGCAGAACAGGCCCGCGATGTGGAATACCGGACTATCACGAAAGAGGTTGTGAAATATGTTACGCGTCCTAACCGTCCTGATTGCAGTTTTGATGCTGAGCGCGTGCGGATCAAGCAAAGCGCCATTGATGCCGCTAACCGAGTCGGTCTATAGACCGCCTTGCACCTTTGAGAATGCCTCGGCAGATCCAGACGAAGACTTGCTGGTTGATGTTAAGAATATGGAGTGTGGTGCGAAGCTGCGGGCGCAAGTGCTGGAGTTGCAGAAAATAATTCGGGGGCCGTGATGGCCCCCT---------------------------------------------------------------------------------------------------------------------------------------------------------------------------------------------------------------------------------------------------------------------------------------------------------------------------------------------------------------------------------------------------------------------------------------------------------------------------------------------------------------------------------------------------------------------------------------------------TTTCGTTAGCGCGGAATACCGCAAATCTCGTTTAGTGTTTTCACGTCCAGCGCCACCGCCGTGGACTTCGGCTTGTCCGGGTAAGGAATGAACTGTTCAACTTCAGGCCACGCCTTGATCAGCTTCTTATCTGTATTGTGCATATCCAGCACGCCGGTAACAGTTAGTTTGAACGCGTCATACTTAGCACGCAACTCACGGCGGGCCTTGTCGTTACGGTCCAGGCGCTTGCAGAAATCATGACCCGCCGGGTAGTCTATACGACCGCGTGGCTTATATATCGGCAGCGCTTTCCCGTCGTCGTCGACTTCGCACACTGACGCTAACAAAATTTCCTCATACCCTGGCACAATATCGCCGAGATCGGGGGATAGTTTATTCATGTATTTATACTCCCAGTATCCTCGATGTACTCGGAATCGGTATCCGTCTCCGCTCAATGACACGGTACGGACGTTTCCGCCTGCGTTGATTTCGAAAGTGGCGTCGTAAACGCTGCCTATACCATATGGGTTGTCGTCGTCATGTCTATACGTCGCCTTGTTGGTGTATACGCTTACTCCGTAC--------ATCTGCGACGGGTCATCGCCGATTGCTTTAATGCGCGAGAGTAGCTCGGCGAAAGTGCGAATGCCTTCCGGCATACAGTCCAGCGTAATGGCGTACGCCAGATTTCGA------GAGTCCATCATGATTGATTTGGCTTCGGTCGCGATTTCGTG-GTCGCGCAGGATGTTAGCCAGAATCTGGTTTTTAATGTCTTTCGTCAGTCTCATTTGTGTGTCCTCGT--------------------------------------------------------------------------------------------------------------------------------------------------------------------------------------------------------------------------------------------------------------------------------------------------------------------------------------------------------------------------------------------------------------------------------------------------------------------------------------------------------------------------------------------------------------------------------------------------------------------------------------------------------------TGTTGGTGTGCAACCAATATAGTGCAACCAATACGAGGATTGCAAGCGAATTTTGCGATTATTTTTATCGCTGATAATATTAGAAGCGTGAAGTCGAGCGGGTGGCCTGCTCTGCCACAATCCCAGGGGGATAGCATGAAACTTACTAAAGCAGAATATGACGCGTTGCCGGAAGGTATGAAGGCGCTTTTTGTTGCCGATGGTGACGGGTATAAGTCAACGTTCATGACCGCAGAAGAAGTACAGGCGGAAATCAAGGGTCTGAAAGACAACAACGCGAAGCTGGTGAGCGAGAAGAAAGCAGAAGCTGAACGCCGCGCCGAAGCTGAGCGCCTTGCGAAAGAGAAAGAGGAAGCCGCCGCGCGCAAAAATGGCGACCTCGAAGCGATCGACAAGTCCTGGAAGGATAAGTTTGCGAAACACGAAGCAGACACATCGGGAAAAATCGAAGCCTACCGCAAGCAGATCCACGATCTAACCATCGGCAGCGCTGCCAAAGACCTGGCATCGAAGCTATTCGGTAAGAATGCGGGCATCATGCAACGCCACGTAATGGACCGCCTGACGCTGGAAGACGGCGAAGACGGCAGCTTGAAAGTGCGTGTCTTGCAGGATGGCAAACCGTCCGCGCTGACTATGGAAGAGCTTGAAAAAGAGTTCCGTAATAACGCCGATTTTGCATCCGTCCTGGCTGGCACGCCAGCCGGTGGCGCGCCTAGCAAACCGACGCAG---GTTGTCGAAGATGTGAAGTCGAAAATCTCTATGGGCCACAGCTTCGGTATCACTGACCTTACGAAACAGGCAGGTGAAATCATCGCTAAGATGGGCGACGACGAGTAAGCAGATTGCCCGCGAAAGCGGGCAATTTTGCGAGCGCGTAAATCTAAGGTAACATTAACGTCACTGGGCGAATGCTCACAACTCAAAGGATTTCGATATGTCTTTAACAGTGTTCCAGCGTAAACTCGTTACCGCGGTTACGCAAATGATCCCCGACAACCTGAACGTTTTCAACGCCGCCGCCAATGGCGCTGTTGTTCTCGGTACTGGTGAAGTGCTGAAGGATGTTGTTGAGAAAATGTCCGTAGGCTTGATCGCCAACCTTGTTACCGACCGTAACGCCTACGCCCCTGTCGGCACTCCGGCAACCGCTAAAGTGCTGGCGCGTATGCTGACCAACTCCGTTAACCTTTCCGCGAAAGTGGGTCCGGTAGCAATCACTAAGGCCATGATGGCTAAAATCGAAACCAACGTTAACAGCGTTGCGGCTGAGATTGCGGCGCAGGCTACTCAAGCGATTTTGCTGCATTACCTAAAAGCTGGTATCGGTGCGGGTAAAGCGGCGATCGAAAG---CAACGCAGCGGCAAAATACACCCAACCGGCGCGCGTTGACG---GCGTTGGCGGTCGTACCTTCCCGACCCTGGCAGACTTCCCGCTGGCGGCTTCTAAGTTCGGCGATCAGGCGTCTTTGATTAAGTCCTGGTTTATGGACGGCGTTACCTGGGCAAACTTCATTGCGTACCAGGCACTCCCTTCCGCTGAACAGGTATTCGCAATTGGCGATCTCCAGGTAATGGGTGATGGCCTGGGCCGTCGCTTCATTATCTCCGATGCCGCTGCCGATGCTATGGGCGCTGGTAAC------------------------------------ATGCTGGGTCTGGTCCCTGGCGCGGTTGCAGTTACGACCAACGGCCTCGACATGCTGGCGCAGGAAAAAGGCGGCAACGAGAACATTGAGCGCTGGTGGCAGGGTGAGTTCGACTTCAACGTGGCTGTTAAAGGCTACCGTCTGAAGGCGTCCGCTCGTACCCCGATCGAAGGTGTACGCTCGTTCAAACTGGACGATATCACCACTTCCGCTAACTGGGAACTGGATCAGGGCCAGGTAGACAACGCACCGGCAACCGTGCAGGATGTTGGCGCTGTGGGTGATGGCGATACT---------------------AAAGGCCGTCGTAAGACCCAGGCCGCACAGGCAGTGCCTACCCGCCACATCAAGGAAACCGCTGGCGTACTGGTTACGCTGACGGCGACTACCGC----------GTCTTAACGGGCGCACATCC---CAAATGGGCGGGCTTATGCCCGCC--TTTTTTATAGGAGTGAATCTAATGTATGGCGACCCGCAAACCTTTGTCGATTATGCCGCTGCGCGAGGCGTTGAAGTCACGCTGGGCGATGCAACGCGACACCTTACCATCGTTAATGACTTTCTTAACGGCATCAACTGGATCGGCGAACAGGCGGACCAGACAGGGATAGACGCATGGCCCCGCGTCAACTACCCGTCAGACGGTAAGCCGGTGCTAAAC---------ACGCTTACTGAAGATTTGGCAGTAGTTCCCGCTGGGCAGATTGTAGACTTCGCATCAATCCCCGTTGCCGTTGAGCAAGCTGTTTACAGGCTGGCGTTGTTGGTGGCGGACGAGATCGATATTTCTCCGGTCGGCGATGGTAAAGAGACTATCCGCGAAACGGTCGGC---CCGATCACGATGGAATACGACCCGGCGTCGATTGGTAGCGGG------------------GTGTCGTTTCCGTGGTGGGATGGCTTGTTAGGGCACTGGGTTGATTCTGGCGGCAACGCCGCAGGCAATTTCGATGTATTCCGGGGGTGA-TATGAAT---CCTGCATTACTGGCGGCTATTATCGCCGCAAATACTAAACGCCAACC---AGAACA------------GGAGCCAGCACCAGAACCAGAACC---------ACCGGTAC-------AGGAG----------------------------------------------------------------------------------------------------------------------------------GATGATAATGGCGGGCTTTAATTACGCAGGATTAAAGCGGAAAGTGAATCCGCTGATTAAAAAATTCGGCATGACCGTTACGGTTACGCGTCCGGGGTCGGTTGACCGCGTAGACGGCGACGAAGTGGTAATCCCGCCAACGTCGTTCGACGTCATAGGTCTTCGCGAGGAGTACAAGCCTAGCGAGATCGACGGAACGCGTATCGTTGCCGGTGATGTGAAGTTT---TTATGTCGGGCGGTTGAGCAATTGCGGGTGGGCGACCTTGTTAACCTGAACGGCACTGACTACCGGGTCGTTAACCCTAACCCACTGCAACCGGCGGGGACGACCATGCT---GTTTCAACTACAGCTAAGGGGCTAACGTGGCTGAAGTCTACTCATTCGCCGCCACTATTGCTACGTGGGTGGATAAGACGAAGGAGAACAACGATAAGGCGGTGCGGGCGTACGGGATGCAAATACTCGGACGCCTTATTGAGATCTCCCCGGTGGGCGACCCTCGCCGGTGGAAAATTAACAGGGCTTACGCGCTGGCCCGCCAGCACGCGAACAAGGTGAACGC-----------------CGCGCAGCGTCGCAAGAATGGCGGCAAACTGAAGCGCGGGCAGAAAAAGCACGCTGGCGTGCTGGTGTCATTCAAGACTAAAAACGGCAA---CGTCACGTTCCGCCAGCGTGGCTGGGCTGCGAAGAATTACACCGGCGGACGCTTCCGGGGTAACTGGCAGGTTACGTTCGACCAACCGGCTGTAGGCGCTATCGACCGCGTGGATAAGGCCGGAACGGCAACACTAGCCGCAGGGCGTGAAGTGCTGGCGCATTATGATTCAGGTGAATACGGGTCGATCTGGTTTACTAACAATGTGCCGTATGCGCAGCGACTTGAGTATGGTTGGAGTAAACAAGCGCCCGCGGGGGTTGTTCGCGTCGTAGCGGCAGAAAT---------TAATTCTAAGGTG------------AAATAATGAGCAATACTCTAATCCGCAAGGCGCTTAACAGCGTTGTAGAAGAATTATCGGTAAGCCTGAGCACTAACCAGCGCCCGATAAAGGTTAACTGGGAGAACGTGAGCGGCGACCACGCAAACGGCAGCGGTGTCTACCTGGAACCGTACCTGCTTCCGGCCCCTACCCAGTTTGTGGGCTTCCAGCAGAAGGGCCGTATCTATGCCGGTGTGTATCAGGTTGCCGTGGTGTTTCCTGCAGGCACTGGCACACAGTATGCGAGCGAACTGGCGGACGCCATCGCGACGTCT-------GACAAGTGGCAGGCCGTAAGGCTTACCGGCGCTGCGTTCCAGCTTCAGGACGCGCCATACACCAGTTCGGTGATTGAGGATGTTGATCGCGCCCGCATCGTGGTTACAGTGCCCTATTCCTGTTGTGCCTGATTTGGCGCAATTCTGCGCGTGCTGTATCATTAAACCGTATATCTAAACAGGAGC-TTTATTATGGGTTATCAACTCCCCAACGGGTCCAGCGTCCAGATCGGGTCCGTATTAGGCAGCGGCATCGCTGTTACGGCAGCTACCAACGCCACCGCATCAATCTCTGACCTTACGCAAGGTTGCGTAATTACCTGCGCGGCATCGCATGGCCTGGTTGTTGGCGACGTTGTTATGTTCACTAAAACCCCGTGGGTCCGAGCGCTTAACCGCGCATTCATCGTGGGTAAAGTAGCCGA------GAACGACGTGACGCTGGCGCGCTTCGACTCCTCTGACGTCACAAAATACCCGACCGGCGCTTTCAGCGTAGGCACTCCGGGCGAAGTGGTGAAGGTGTCGAGCTTTATCGACTTCCCTTTCATTACTAACGTTGCCGTGTCGGGTGGCGACCAGCAGACTACTACCTTCCAGCCGTTGCAGGTGAACACCGCAATCAGTCTTAACACCACGAAAAACCCGTTGGTACAGACTTACACCTTCACCCACGACGAAGAAGACCCGATCCGCCCAATCCTGGAAGACCTGGACGACACACAGAAAACCACTGTGATCAAGTTCACTAACCCAGCGGCAGCAAGTGGCAAAGGTGAAATTCGTATTTACCCGGCTAAGGTATCTTTCCAGAAGATTCCTTCCGCTGAAGTAAACAACGTGGAAACGGTACAGTCTACTCTGACCATGCAGTCTGATATGGTTATCTACCGTAAGGATCTGGTCGAGGCATTGTCTTAATTTGGTCGCTTAAATAGCGAGTGTTAATATGGGGCCAGCACGGCCCC-TTTTTTATTGGAGAA--TACTACAATGGCTAAAGCACCACTCTTCACTCTTGACCCTAAGCCGACCTTTAAGCTGCCGATTGAGATCCCGCGCCCTGGTGAGAACGAACCCGGCAAGATGACGTTTACCGTCCGTCACCGCCCGATCGACGAATTTTCGCAGACCATGCAGGACACCGAACGCAAGCTGTCGGAATATGAC--GACAATGACCCGGACGGCTTTAACGTTATGGTCGAGGCCATCATGCACGTCGCAGAAGGCTGG------AATCTGCCAGACGAATTTAACGCGGAGAACGTCCGCCGCCTGGTGGTCAACTATCCTCGCGCGTTCGGTGTGTTCCATACGTCGTACTATCTCGAACTGATGGGCTTGCGTGAAAAAAACTAATTGAGGCGGCGCGACGCTTTTATGGCCCGCCGCCACCCTCCGAAGATTTAGCCGCAAGTTTATGGGGTGCGTCCCCCGAAGATGTTTGTCCGCCTGTTGCGTTATGGCCTGACAACGCGAAGATAGTCGCAGTATTCACGGATTGTGCCACGCAATGGCGCACCGGATTTGGTGGCGCATACGGCATCGATTACGGCGTGCTGGAGTGGTTATTTAAGATGCACGGTATCGAAAACGAGCAGCGCGCGTTTAAAGATATCAAGCTAATGGAACGAATCGCGCTTGATGAAATGG---------------------------------------------------------------------------------------------------------------------------------CGCAGCAGAACCACGCACAGT----------------------------------------------------------------------------------------------------------------------------------------------------------------------------------------------------------------------GAAGCGGGACAAAGCGGGATGTCCCGTTTTGTCCCG-----------CCTCTGTAAAACTGCATATCTAATCACTCCCATTGCATAAAC----------------------------------------------------------------------CAAAAGAGGGACAGGCGGGACGTCCCGTTTTGTCCCACCC------------CATAAATGTGCATATCTATTCGCATTTCGTGCATAA-------AACAAACGGGACAAAAAGCGGGACAGACCAGGGGCG---------GGACAAAGCGGGACAGCACCCC-----------------------------------------GTCCCCGCCAGTGCT-------------------------------------------------------------------------------------------------------------------------------GCCGC-TGGTTTCAGCCG---------------------------------------------------------------------------------------------------------------------------------------------------------------------------------------------------------------------------------------------------------------------ATCGGGACAGCGGGACAGCACCCCAGTCTTTC---AGACTAGACGGGGGTCTG-GCACCCCCCTCGTCTGAGACTGCAT------AGGGTTTGTTTGAAATTCGCTGATACAA----------------------TGTCAATCGGCAACTGAAT-------AAAAAAGGGGACTGCATAATGGCAGATCAGGCAGCAGGCATCACGCTAAAGGCGGATGTTGCACAAATCAGAACGGCGAATACTGTGCTTGATTCATTCGCACAGAAATCCGAGAACACAGAAAACAAGGTTAAGAAATTAAACGACACCCTCGGCAAATCCAAAAAGGTGACGAGTGACGCCGCGGGCGGAATGGAGAAGCTGGCGACTGAATCGCAGCG---------CGCTGCCGATGGCATGACGAAACAGGAGC------------GACTTGCCAACAGGTTAGGCATGTCGACCAAAAACCTGGGCTTTGCCTCGCGTAACGCCGCATTCCAGTTACAGGATATCGCAGTTACGCTTGAGATGGGGATGCCGGTACACCGCGTTATGCTTCAGCAGTTACCGCAGTTAACTGGGGCGTTCGGGGGATTGGGTAACACGCTGCGTTATGTGGCGGGATTCCTCGGCCCAGTAGGGATCGGCATTGCCGCACTAACGGCAACGTTAGGCGTCGGCGTGGCAGTTACGACCCGAGCAGAAAACCAGGTCGCAGCGCTTAACAAGACGCTGGCGCTGTCGGGTAACATTTCCGGCCTCACCGCTAACCAGATCCTTGTGCTGTCTGAGAACGCTGAGCGCATGGGCTGGTCATTCCGCAAGACGCGAGACACCATTCAGGCACTGGCGGCGGCGGGCGTTAAAGCGGGTGCGGACTTCGGCGCGCTGGCGAAAGTGGTGAATGACTTTGCGAAGGCGTCTAATCAGCCGATCTCTGACGTGGTTGAATCCATCTCAAAATTGTCGAACGACCCGGTCGGTGGACTGCGCGCACTGGCGGACCAGTATCACGTCGTTACCGAGGCGCAGATCCAGCAGGTGCAATCACTAGTGACGGCTGGTCGAGAAACCGAAGCGGTGGCGCTGGCGAACAAAACCGCCGCTGCGTCGTTCTCCAGCATGACCAATGAGATCAAGTCCAACATGGGTACGCTCGAGCGGTCTATGAACGTCGTCACATCTGCAGCCAAATCCATGTGGGACGCCATCCTGGATGTAGGACGCGCGCAGTCATCGAATGAGTCCGAGATGAAAGCGCGTGAATCCTTGCAGCGCA-----TGACCACGGCTTACTATGCCGAGATGAAAGCGGTAAACGCT-------GCCGGTGGGGTGATGACCGAGGCGCAGAAAGCGCGTATTAACATGCTTTACAGCGAACTGGTCGCCCAGGAAAAGGTGGTGGCGTCGCTCACCCTGCGCAACCGCGCCGAGCGAGACAACGCCAGCGCCGCTGACGAAGCAGCAAAGGCGAACGAGGAGGCAAACCGCACCGCCCGCGACCGC-GCCGCGTTTGAGAAGGAGTACGCAACCAACGCGAAGCGGCGAGCCGACGAGATCGCCCGCCTCAATTTGCTGAATAAGCGCGGTGTTATTAACGAGAAAGAACTAGCCGAGGCGGTGAAGCAGGT---CAACGAGCGCTACAAAGACCCAGCACCGAAAAAGGCGGCGGCAATTCGAGTCGATGCCGGGCTGAAAATGCTGGAAGTCGCGCGAAGCGAATTAGCCCAGCTTCGTGAGTCTGGAAAGCAGATCGAA--GCCAACGCATCGACGCAGACCCGCACGCAACGCGCGCAAGCGGCCCTTAACAAGC-------TGATCGCGGACCATGAACAGTTAATCGCGGCGAGCAAAGAAAGGGCGCTGACGGCAGCAGAAAAGCAGCAAATGGCGGAGTTCGAGTCGGTTAAATCGGTACGCGAGCAGATCGTCGAAGAAGCCAAATTGCTGGACGCGAAAGAGAAGCAGATCAAGGCACACGCCCAGGTCGAAGCATTCATCAAGAACCAGAACGCCGAGCTAAAAGCCACCGCGGCGGGCTATGCGCTTTCTACTCGCGAAGCGGCTAACCTGCGCGAAGAGTTGCAGCTAA-----------TTGACCGCCTTCAGCGTGCCGGTGCTAACGATACTGATATTGACAAGGCGGTGTATAAGCTGCGTGAGGTTCAGGAAGCACAGACCGGTGCTAACGCCTCATTATGGGATGGATTCAGTCGCGGGCTTCGCGATAGTGTGGATGAAATGGGTAACGGATACACGCAGATGTCGTCACTCACAAAATTCACGTTCGGTGCTATGCAGGACACGATGAAC---------------------GAGTTTTTCGAGACTGGCAAGCTGAACGCAAAA------------GATATGGTTAAGTCCATTCTGAGCGAATTAATAAAGCTGGCTACCTCGCAGGCGTTCAAGTCCATCGTTAGCGCTTTCGGTGGCGACGGCGGCAAAAACGGATTGTTCGGCGCTATCTTCTCGGGCCTCACTAAGAATGCGGACGGCGGAGCGTACACCGGAGGCAATCTCGCGGCCTATTCGGGGCAAGTGGTGAGCCAGCCTACCTTTTTCAGTT---ATGGCGTCCAGGCGTTCGCTAAGGGCGCTGGGTTGATGGGTGAGGCTGGACCCGAGGCCATCATGCCACTGAAGCGCGGGCCGGACGGGAAACTGGGCGTTGCCGCGTCTGGCGCAGGCGGTGGT---ATGGTCGTGACGACTAACGTTTACACGGGGACCG--------GTAAGACGGATACCAGTGTTGGCGGGCCGGACCCACGTACCGCGCAGGCGTTCGGCAAGCAAATCACCGAGGCGGTGAAGGCCGAGATCGTGAAGGCGATGAAACCGGGTGGTGTACTTTACAAA-CGATGATAAAATGGCCCTCAC-TACAACGTGGGGGC-TTTTTATGTCACAAGGTACAATCACACTAACGAAAGGAAGTAAGACCGTCACGGGCGCGGGAACGGCGTTCCT-TAGCGAGATCGGGAAGGTACTCGTATTCGCCCGCATCGACGGCAACGACTACACCGGCAAAATTGCGGCATTCAACTCGAACACGGTCATTACTCTGAAAGATAACTGGGCTGGGCCAACGAAATCCGGTGCGGCATATGAGCTAATCGAAGCACACGACCCGCGATCAAACGAATGGCCATATTACTGGCACATGCAATTGCAGGGCGGTGGCGACGTGCAGTTAGCTTTCCGGTCGGAGGAATTGCAATTCGGTAATGGCTACGGACAGAACATCGCGGACGGCCCGAACGCCGAAACGAAACAGTTCCCCGTGCAATTCGTCGGGCTGACTACGGACAAATGGTGCAATCCTAAACTGGTTTACAACTTCCTTCGCGGTCACTTCGTAAAACCGTTTGTCGTCACCGCGCCGGATGGCGAAACAGGTTTATTCGTGGTCGAGCGTTCGAGCTTGTCGTACACGGACAACGGGCACTACACGGCAACGGTATCCGCCACCCTTAAGACTGCTATTGGATTCGTAAGATGAATAAACTCTATCGTGAAGCGACGCGCTTTGACCCCTCAG--------GACGCGTTCGCCTGATTCACATTGACGCGCAGGACGTGGAACCCGGAGACGGCGCGATCGGCGCGGGCCACCACTATTTTCATTACTGCTTTATCCCACACACTGCGGAGGATATCGCTGCCGCGGGTGGTGACGAGGATAAGCTAAAACCTAAATCAATCTTCTTCGGCGGGCAGGAGTTCGAATTTTGGCCCTTCGATTTGTCCGGCCTTAACTTTTCCACATCGACGGCAGCAGAACCGCAACTAACAATCGTCGATATTGGCGGCATAATAACCCGGCTGTCACTGAATCACGACCAGCTACTGGGCGCGAAGGTTGAAATAATCGACACATTCGCGAAGTTCCTGGATAACGGGTCGGACCCAGACCCGACGCAGAAACGAGTGCAGGAGTATTACATCGACTCGCAGGTCGGGCGCAATCCA---------------GGCAAGCAAATCACCTTCGCACTATCCTCCCCCGCGGATATGGAAGGGCAGGTCGTTCCCCGTCGCCAGATCATGAACATGTGCGAATGGGCGCTCAACGGGAAGTACGCCAGCGGGGACGGTTGCACATGGAACCTTGCACAGCCTGGAATAAAGTATTACGACGAGCGAGGTAATGAAGTCATCGCAATGAATATGGACCGATGCGGCGGCTGTTTGTCCGACTGCTATCTTCGTTTTGGGCAAGGGCTTGCGGATCCTAAAGCTGCGGTGCTGGACTTCGGTGGTTTTCCTGGGTCCAAATTAATCAAGGGGTAGCCATGTTAACGAAAAAGGTTAAAAGCGATATCGCCGCGCACGTTGCGGCATGTCTGCCTGAAGAAGCCTGTGGCCTTGTTGTCATGGTGGGCCGCAAACAAGTATTTGTCCCGTGCATGAACGTATTCGAAGACCCGACCGGCGTGCGCTCACGCAGAGACGCATTCACGATTAGTGATATGGCCTGGATGGATGCCGAGGATATGGGCGACGTCGTGCGAGTAGTCCACTCGCATCCAGGCCAGCGAGAGCTTACACCCTCACTTGGCGACGTTAA---CGGATGCAACGGCAGCGGCGTAGTCTGGACCAT---CACTAACGAATATGGCGACTTTATCGAGATCGACCCTGAAGACCCGCCGCTGGTAGGCCGCCGATTTGTTCTCGGAATTACAGATTGTTATGGCCTCGTCATGGACTGGCACAAAAAGCAGGGTGTAAACCTGCCAGACTTCCGCGTGCCGTATAACTGGTGGGAGACAGGCGAAAATCTGTATATGGATAATTGGTACGGTGCTGGCTTCAGGGAATGCGAGGAGAATACGCCGGGGGCAATGGTCATCATGCAGATTAGCGCGCCTGTGCCTAACCACGCTGGGATATTCCTTCCGGGCAACCAACTACTACACCATATCTACGGCAGCCTGTCGAGCGTGATTCCCTTCCGGGCAGGATTTTTCCGGGACAATGTGGTTAAATGGGTACGTCATAAAGACCTACCGGGGAATATAACAGAATGGCAA---TGACCACATTTAAATTATACGGCGTTTTAGGACGTCGATTCGGTAAAGTGCATAAGCTGGACTGCTTCACTCCGGGCGAGGGTATTACCGGCCTGTGCGTGAAGTTACCCGGCTTACAGGACTTTCTAATGTCAGCCCACCTGGACAATATGATGTTCAAGGTGCGCAAAGGCGACCACACGATGACCGGCTATGATGAGCTGGGTGAGTTCCACGGCAACCGCGTCGTCACCATCGCGCCGGTTATGACTGGCGCAAAAAGAGGGTTGGGACAATTGCTGGCGGGTGTCGCGATCGTAGTGGCGTCGTTCTATAC-GGGCGGACTTGCTACTGCCGCTTTCGGGGCTTCGGCTGCAACCGCTGCCGCTATCGGGACGGCGACGTTTTCGTTCGGGATGTCGATGGCGCTGGGTGGCGTTATGCAATTGCTGTCGCCACAACCGAAAGGATTGCAGACAAGGCAGGACGTGGATAACAAAGCGTCGTATGCGTTCGGAGGCCCAGTAAACACTACCGCGCAAGGCACGGCTCTTGGTGTATTATGGGGCGAGCGTGAGATCGGCGGCGCTATTATTTCAGCCGGAATCGTAACCGAGGACTTGAACGAATGACGATT---ATCTACGACGTCACAGGGCATAAAGGCGGCGGCGGCAAACAGCACACCCCACAGGAGACGCCAGATAGCCTGCATTCGCTGGCTAAAATCCGCATCTTGCTTGCGCTGGGGGAAGGGGAATTCGAAAGTATTACCAGCGCCAGCGAATTGCGGCAGCGTGTTTACCTTGATGGAACACCGATCCAGAACGCGGACTTGTCCGAAAACTTCCCCGGCGCGCGGGTGGAGTTCCGCCCAGGCACACAGCACCAGGACGTGATCCACGGATTTTCAGCGGTGGAAAGTGAGCAATCCATCGGTGTAAAACTGGAAAACGGCACGCCGTGGGTGCGCCAGATTAACGACACCAGTTTGGACGCCGTGCGCATTCGCATCGGCATTCCGGCCCTGTACACAAACGAAGATAATGGCGACCTGGTGGGCGGGCGCATCGACTATAAGATCGTTGTGTATACGGATAACGCCGACCCGCGTG---------------AGTTCAGATTCGCCGCCGTTGGTAAAACAATGTCGCTGTATGAGCGCGACCACCGCATCGAATTACCGCCGAACGTGAATACCGGCTGGCGCGTGGAGGTGCACCGCATAACGGCAGACTCCACATCGGCGAAAGTGGTTAATGATATCCGGGTGCAGTCCATCACTGAGATTATTGACGCCCGCCTGCGTTACCCGCTAACCGCGCTGTTGTTTGTGGAGTTCGACGCCAAAGCGTTCCAGAACATCCCGCGCGTGTCCATCAAGTGCAAAGGCCGCAAAGTTCTAATACCGAACAACTACGACCCGATTAATCATACCTATTCCGGGGACTGGGACGGCACGTTTAAACGCGCATGGACGGATAACCCTGCGTGGCACTGGTACGATATTTGTATTACTGAGCGCTTCGGCCTCGGTCGGCGTATCAAACCGCAAATGTTAAACCGGTACGCGCTCTACCAGATTGCGCAGCGCTGCGATCAGTTGGTCAGCGACGGCAACGGTGGTCGAGAAATCCGCTTTAAGAATGATATGTACATTCAGTCACAGACGGATGCCTGGACCGTGCTTAAGGATTTAGCCGCCATCTTCGCCGGAATGACCTGGTGGGGCAACCAGATGTTGAATATCGTCAGTGACCAACCGGTCGCAGCAGTGTCGCACACTATCACCAACGCCTCGGTTATTGATGGTCGATTCGACTACGCGTCCGGTAGCCAGAAAACTCGGTATTCCACATTCGCGGTAGCATACGGCAACCCGAAGAACCACTATGAAGATGCCATCGCAACGGGGCAACGTGTCGAACTGGTACGCCGCCATAAGATTAACCGTCTTGATATAACGGCGATCGGCTGTACGCGTGAGTCAGAAGCGCAACGACGTGGGCACTGGGCGCTAATCTCCAACCAGCTTGACCAGCAAGTTAGCTTTAAGGTGGGCATGGAGGGACTTTTCTTTATTCCTGGTAGCGTAGTCGCGATCGCCGATACAAACATTTCTGGCGGCTTCGAGACACGCGGCGGTCGCCTGTTGTCGGACCCTGGCACGCG-TACCGTGCTTAACACGGACAGCGAAATCACATTC--------------CGCCCAGGTGATAAATTCCTGGTACGCACCGATAGTGGTAATGTAGAGACTCGCGAGATCGCCAGCGTCAACGGCAACAAGGTTACGCTAAAAACCGCACTGGACGCCGACCCGATTCCTGATCAGCCGTTTTGCGTCGATGGC---AACGATATCCAGTTGCAGAAGTTCCGCATCACCGACCTGGAATATGACGACTCTACGAGCACTTTCTCGGTGCGCGGGATTGAATACAACGATAGCAAATATGATGCCGTTGATAATGGCGCGCGCCTAGACCCGGGCATCTTTACGCAAGTGCCTGACGGGGTAATGAAGGGGCCGGAATCCGTGACCATCACCCCGTCGCAGATTTCATCGCAAGGACAGCTAATCACCAACGTGGATATT----------------GTATTCCCTCCGGTGAA--------GGATGCCGTGGTGTATGAAATCCAGTGGAGGCGTACCAGCCTTCAGAATATGGAAATCCAGTGGGGTAACGACTGGGTGAATATCCCACGCACGGCGTCGAACGGCGCGCACATCCCTAACGTGTTCTCCGGTAACTACCAGGCACGCGTCCGCGCGATCGGTATGGGCGAGATTTCATCTCCGTGGGTGTCGTCCGCCATCACGCCGGTGGAAGGTCGTCTCGGTGGGCTTAACGCACCAATCATCACCAACGCTATTTCGGGCCTTCACCAGATCTTGTGGAA----------GTGGAACCACAACAACGCCGCTACTGATATCTCGTACACCGAGCTTGAA---GTGCGCAAGACCGGTGAGACTGAATGGAAATTCCTTACCAACGTCCCATATCCGGGGGCGGAGTATGCGCAAACATCGCTGGAGTTCGGAATTTACCAGCAGTTGCGCGCCCGTGTAGCGGATAAAATCGGCAACCGGTCGGACTGGTCGGCCCCGTTTGAAGGGCAGGTGAGTGACAAAGTTGACGAGTACATGAAGGGGCTTGATGACGAGTTCTTGACTTCCGAGGATGGTAAACACTTCCAGGAAGCTATTAACACGATCCCGCAAGGCATTTATGAGTCAATGCTCACCGACGCCCAGCAGCTATTCAACGCCCGCGCCGAGTACAAAGGGATTTATGCGGAAATCAAGGTGACGTATAACGTGGCGGCGGACGCCCACAAGGCGGTCGCTCAACTGGAGACGTTGATCGGCACGCGACTTGATGACGCGGAAGCTGCGATCCGCACGTTGCAGACCGCGCAGAGCACACAGGAACAAGCGTTCGCCCAGTACCAGCAAACTGTTGCCGCTAAGTTCGGGGAACAGGAAGCCGCCATCCAGCAGGTACAAACGGCAACCGCAGACGTGGCGGGAGCGCTGGCGGAATATAAGACCCAGGTCGCTACACAGTTCGGTCAGCAGTCCGCCGCTATCGAGCAGAAGATGACGTCCTCGTTTAACCACTCTGGT---GGTAGCGCCACGTATAGCCTTAAGGCTGGCGTGACATATAACGGGACTTATTATGATGCGGGTATGCAGCTTTCCGTTGTGACGTCTGGCAACGCGGTTAAATCGCGTATTGCGTTCAAGGCGGACCAGTTCTACATCATGCATCCGTCCAATGGGACGCTGTCGTCTGCGTTTATTGTGGACGGTGGCGCGGTGTATATCGACACGGCACGCATCAAGAACGCGTCCATCAACTTCGCGCAGATAACAGACACGCTGCAATCGAATAACTACGACGGCAGCACGCGCGGCTGGCGCTTAGGGAAAGATGGAA---CGTTTATCAACCTG----------------GGCACCGGTAGCGGCGGCGG---------------------------------------GATGAAACAGACGAACACAAGAATCAGCGTGAAGGACGGAAACGGCGTTCTCCG---CGTGCAGATTGGTGAGCTTACTGGTAGCTGGTA-------GTATAGGGGCTTCGGCCCCTTT-TTAACGAGGTTATTTATGGCATTCGGTATCGCAACGTGGGACGCGCAAGGACGCCCAAACAACTACGGCATTAAACCGGTAAGCGTGATCGGAAGGATTCATCTTGCGGAAGGACAAAAATCAGGCGCA--TGGTCATTCCCTGTACCGGCGGGGATGAAGGTCGGATACGTGGTCGCACTGGATAAAGGCGCGGTCGGGCCAGGCCG---CAGAATAACCG-------CCAGCGGGAACACTATCACGGTTTCCGCG-----------------GCAAGTGCGGTAGGTGGCGGGGTTTACTCCGCATCTGAATGTGACGTTATTGTTTTTGTGGAGCGAGCAT----AATGGCTAATTACGGCGCGTTGATTGACTT---------ACCAAACGGCAACCCGTT----TATCACGCCAGAATCGACGCCGTT--TTGT------CTATTCCGCCGTGTGGTTGTTGGGTCTTCGGCTAACGGCACTGCGCAGT------------CGGCGGCTGCCGATATTAATTTGGGCG-------GTGACTACCCTGCAATA-----GCGTTTGTGAAAACTACGCACACCGCCCAGCCGACCGTCGTAGGG----TCTTCTCGCGTTGGTAATGTGGTGAAGGTGAGCGCCAGCAATCCATTCGGGCAAG----------GCTTCACGATGAC--------------GGCTTACATCTTTGCCATATTCCCACAGACCCTTCCGCGGTGGG-----------------------------GCTTCGCTATTTGGGATAAGACGGGGAAGCTAGT------------GCTTACTAATGAGAGTCGCGTACTGAGCGATTTAGTTACCGTCGGGTCGCCTGGCGCT----AACGGGGGGATTAACATTGATCAGACGCTAAAC---GGCAGCTAC-GCCGTCGCACCGGGAATATTGGGGTCTACGCTGATCCGGTTTTTTGTGCAGGGCCAGCCGCA----------GGTAATATCGGTAACGGCGTACA----------------------CGGGGGCCAGATTTGATGGGTCGCGAAC-------GCGTATA------------------------------------------------------TCGGCAGCGTCGTCAGGGAACGCCACGGGGGATGTGGTGGGGTATACTAACAAC--------GGCAACGCGATTA------TGGCGATTAA--------CACTGCCAATTATGATTGAAG------AAAGCCCCGAAAGGGGC-----------TTATTTGCAGGTTG----TGCTTTT----GAAAT-----------------------GGTCTACAGACACGTACTGGAAGCTAAACGGATAACCCGCCCTTAGCATTTTATGCCCGGAGAAGTCCGCAACACCA---------TACACAGGTACCG----CATAATCCATGCCGCTATTCTGGTATGTGGCGTCGCA---GACTTTAGCGGGC-----ATGTTG-----------------GCACAACCG------GACAAAAGAA------CCGCACAAATCA---------TAATTAAAGTTTTCATGGTATCATCTCCTATAT--TTGGTCGAGTTTCAGTATTACACCGCT----------------CAACCAGGATTGCAACCAA-TTTATGAGGA--TTTAGCTATGGCAGCGG-----------------------GCACACTATCCGTAACGAATAACAGCAAGGCGGTTGTAGGGGTCGGCACAACGTTTACCTCGTTTAACGCTGG---CGACTTCTTAACGCTGGTGGTAGGACAAGTCCCCTACACC----------------------GTAGCAATCGCGTCCATTGAAAGCGAAACCGCGCTTACGCTGGTGTTGCCGTTCGACGGCCCAACGGCAACCGGCCTCGCGTGGGATGGCGTTAAGCGCGATACCATGTCACTGGCGACGATGGGTGTAACCGTACAGGCACAGAAAGCATTGCGCTTGATGATTGCAGATGAAAACAAC-TGGCGTGCAATCTTCGGCGACGCTGAAGAAATCACCGTGACGCTGCCTAACGGGCAGGTAATGCAGGGTATGTCATGGGGCTACCTGTCGCAGTTGATGAAACAGATCGACCCCGTTGAGATGCTAAACCTGCAACAACAAGCCGCCGCATCGGAAGCAGCC--------------GCGCAAGGATACCGCGACCAGGCCGAAGGCATTAAAACCGA---------------------GACGGCAGGCATCCGCGACGACACCAGGT---------------------------------------------------------------TGATTAATGCTGATACGCTGGCGATCCGCAACGACACCGATGCCATCAGGACGAATACCAACCAGATTAAATCAGAT--------------------------ACGCAGGCCATTAAGGACCAGACGAACCAGATCAAGACGGACACCGGCGTTATTCGCGACGAAGCCAATACCGCGAAGACGGAC---GCGCAATCCGCCCGCGATGCTGCGCTGGGATACCGGAACGAGGCCGAACAGTTCAAGAATGAGATCGACCCGTCG------AAACTTCTGGCAAAGGCCAACAACC-----------------------------------------------------------------------------TTAGCGACGTTGCCGACCCCGCGGCAGCGCGCGACCACTTAGGCATCGGGCCTGA------------------------------------------CGACACCCTTAACC-----------TTGGTGGC------------------------------------------------------------------------------CTGGTAACGTCCGGCAGTATCTCCGC-----------------------GGGCCGCAACACATGGGATGGGT-----------------------------------------CTAACTGG----------------GGGAGC-CAGGGACTTCTCGCCTCATTAGTGGTCCTATACCCGGACG---------------------------------------------GAAGCTCAGCCC---CAGGCTTATACGTGCGAAAATCCAAC----------------------------------------------------------------GGCGACAGCGGA---------------------------------------------------------------------------------------------------------------------------------TATGCGGCGGGATGG-TTGTA---TAACGAGAACAGTATCAGTTGGGCTACTAAC---GCGCGTATTGCGGGCTTTCAGTTCCGGTCCCC------------------TAAAGGCGCGAT--------------------------------GGGGTATAACCAGC----------------TATGGTCAGAGGCTGT-------GGTGCGTGCGGACGACTTCATG---------------------------GCACAGAATGGCGCGGAAAACTATA-----------AGTCGTTAATCGCGGGGGCCGCTACAACGCAAGGTCACG-----GATACTCGGGCGG-----------------------TGTCTCGTTCGG--------------------------------GATAATGACAACTGGCAT----------AAACAACTGGCCCCGGG------CGCAGATCTCGAT------------------------------------------------------CGGCACAG----------CAG--------------------------------------------------------------------ACCGTGACGCCGCTGGGAATATGGCTTCGCAGATGCA-CTTCCGCTTTAATGAATATGGGCAGAT----------------TTCTTACACAG---GGCCACTGGGGACGGGGTCGTTCCAGCAA-------------------------------------------------------------------------------------------------------------------------------------------------------------------------------------------------------------------GTACCTGCG---------------------------------------------------------------------------------------------------------------------------------------------TCGGATC--------------------GCAA-----------------------------------------CCTGAAGCATGACATTGCCGATG--------------------------------------------------------------------------------------------------------ACGCAAGCAGCACCGCCTACGACAATATCAAGGCTTTGCGGTTCCGCACGTT----------------------------------------CGTATTCAACAACGATGAACAGGA--------------------------------------------------------------ACGGCAGCGTCGCGGTATTAT------------------TGCGCAGGAAGCGGAAGAAATCGAC------------------------------------------------------CCGCTGTATGTGAAGCACCGCGTG---T-----------------------ATAACAATCA-------------------------------------------------------------CGAATTAAATGG------------------------------------------GCCTCTGGTGCACCAGCTTGAACTGGATACGACACCGCTGTTACTCGAC---------------------ACTATGCGAGCG-------------------------------------TTGCAGGATACGATTAAGCAG---------------------GTGGAGGATTTGAAGGCGGA------------------------------------------------------------------------GATCGCAGCGATGAAGCAGGCGGAAGAGTTG----------------------------------AAG------AAATAAGAG-AGGGGCCATACAGCCCCTTTT-------TAGTTTGAGTTTTCCCAGTCCATTTTGCGCCGCACCAGCGGGCTTTCGTAATATTCCTTTCCTTCCACTTCCACCAAAGGCCAGTCGTTCACAATCACGTATGGCTCCGCGATATCCTCAATCACGCCGTGCGCGCTTTGCGGCCCTAACG-------------------------ACACACCAACCAGGATAACACCGGCAACGCGACGGGTCAGAT-------------------ATTCGCGAGCGCAA-----------CGTGCCTCAACCAGCCCACGACGGATGCCGCTGGTGGCCTTAACCTCGTAGGTCCATACGGCATCGATCACATGCTCGCGGAAGTCGGGACCGGACTTCACCT------TGCGCTTGCCTACCATGATAATATC--GCCGCGGTCTATGGTATTGG----CACTAAACAAGCCGGTACGCATGAGCAAACCTTGCGGTATACAACTGCGCCCGCCTGCTTGCCC-------TTCAAGGTACATGCCCGCAAACATTTCGCCCAGCACA-------CCGACCAGTCGGCTTTGCTTGCACGCGTCGG----ACTTTAAGCGCCATTGGTCAAACTCGATGCTTGCTATCATTGCCGCCAGGTGGAATTGTTTACCGGATATTTCATATTCGCCGTACATCG-TGTGGTCCTCATTGATGCGGG----CCGAAGCCCGCGATTAG-AATTATTTCAGTGCGCTACGTACCAGTGTTTTTTCCATGTTGCGGAAGTCTTCCGGCGTCATGAGGATTTTGGACCCATCCTCTCCAGTGAGCACGACCATAGGCTGGACGTCCTGGGCCGCTACGCCG----------AAATTGGCGGCTTTGACAGTCTTCCC------------G------------------------------------------------------------------------AACGAGGCCACCACACCTTCGGCAACGCGCATCGCACTGTTATACGCATTAATCTCGCCATCTAGTCGTACGGACAGGTCT-----TTGAGGCTGTCGAATTGTGCTGCCGTTGTGTCGATCTGGATCTCGTCATGC-------ACGGTCATGTACGACTCGCCCAGCAGTGCGGCATATGCTACCAGGTCAACGATGTTATCGTCCTGGTGCTTACGGTGCTGGCGTAC-CAGCTTC---AGGCAGATCAAGAAGGTCCAGGCTTCTTGCTCGGTCAGGTCGCGACCGGTAAGCGCG-TTAAACACGTCAGCGATC-TGTTTAGCGCTACGCTCTTCTTTC-------GCGTTGTCATAGCCGTTTTCTTTTCCGCGCTGTTCCATAGTGGTGGCGGCGTTTTTGCAGTATTCGTATGCTTTCATTATG-TGGTCCTTTTTA-----GGGGCCATATCG--CCCCGACGAGTTAACTATAGTGCAA------CCAATAGGTTGGTTGCAAGTAAATTTTGCAACGTTTATCGCATAAATTTTCGAGACCAGATCGCTGCACGCCCGTCGAATGGCCGCGATGTTCTTCGGGCAGTCTTCAATGATGACCAGTTCCGATACGTCCGCATAGCAGACCATTTTGAACACGGCGCACGCTTTAAACTCTGGCGGCGGGGTATCGTCCAGCATGTGGCGCATAAACAACCGGCCTACGGGGAATACTTCCAATTGCTCGACGGTAGTCTCCCAGCATTCTCGCTG--CCGGTTGGTCAGATACGCGATCTCGAAGCCTTGCTCTTTGTACATGGTCAG----------CAGCGGCAGCATATCCATGTTCAGATCTTCGCGTATATGCGCTTTGTGCCACTTCGCCCAAAAGGTGGATTTTGTTTTTATACCTGGCACCAGGTCGGCACGCGCATCG--CTTGAACCATTAATAACGCCATCAAGATCACAAATCAGTAGTTTCATT------TTAATTCCTCAACCAAATCCGAACGAACAACTCTGGCGGAAAACTTGTTAC--ACACAAGATGCCAATTTGCGGTTAT----------GACAAGCCAGCCGGTAAGGTCCAGACCCAGGATATATTCTGGACGTGACACTCGCTTCACACGA--------TCGCGGCGCGGATCGATGTTATAGTCTCTTTGCATTCGGTCTACTACCGCAGGGTCGCGGTCAACGATTAAGATATTCAAGGAGTTCTCCTTCGCTCATTATTTCAATTTGTGCGCTGCCGGTTGGTGGCGCTTCGTCAAATATTATCAATTGCTGGCACTTGTTATTGCTCGGCCCGACTTCACCGGTGACAGCGTGTATAAATCTCACCCGCCAGTCCAGAAGAATTATCATATTGGC-----AGTCTTCCGGGCCAACTTCGCCCACTTCGTCGACGTGTCCTGATTCAGTAGCATGACAGTCCGGCGACCGTGCGCTGCGCATTCCACCCACGGCAGCGGGTCGGAATACGGCGGATTGCACCACTTCCACCCTTTCAAATCAGCCCAGTCCACATCAAGCGCGCTATGTTCTGCTGTGAAGTAACGCGGTAGCAGGTGGTTGGCATCGCTTGCCGCCATATCGTAACGGAATCGGTATTTCCGACGAAGCGGTT---TGAATAAAGCTGGCGGCGTGCGCCAGCTATCTTTTTGCTCACTCTTCTGCATGACCTGGATCTATCGCGTATAAAGGGACTTTATTGCCGGTTTTCATAACGCGCTGGACGCGCTTTGACTCCTCGGC-----GCTCATTGGGCGCATATCAGTGCTATAACCACCGTTTGATGTGTGCCGCCACGCTATCAGC--ACCAGATCTTTCCGGTCGATCTTAGACTGGCGGCCCTTCGGTCGCACGTACGCCTCGGCCCGTTTGCAATGCTCGCGCAGACCTTCGGCAGTGATGCGGTTTAGC-GCGACGGTGGTTGTGTACCCGGTGCGCTGCATAATACCCATCAACCCATACAGCAGTTCGAAGCGCTCC---------TCTAACTCCTTGCGCATCTTTTCC---------------TCGCCTTCATAGCTCGCCAGGTAGGTATCCGCCAGCGCGTTCGCCCGTTCGACCTGTTCGCGG--------------------GCTTCGAGGCATTGCGCGGCCCAGTAATTTTTCTCTTCTTGTAAAATTTTCA-TCG--------------------------------------------------------------------------------------------------------------------------------------------------------------------------------------------------------------------------------------------------TGTTGTCTCCAGGTATT-----AAAAAGGGCGT----------CCAAACCGG-ACACCCTCAATATAAGGCAACCAATATGACTAT-----------------GCAACCAATTTACGCATAAAAGTTCGGGTCGCGTGCAACGTCTACCAGGTAAAGGTTGCTTATGCGGTTGCCGTAGTGCCCTGGAGTGCGCTGGCGGCACACAACGGCGAAGCCTGGAGGGATTGTATTGCCCGTCTCAATAATCCACGCCACGCGTG-----CGCCAGACAGCGTCTTGCCGTTGTATTCGATACGTGTTCCGCCATCGGCGGTATTGAGGTTGCCAATTTTGCAGCCGGTGGACTTCAGACGA-----------------ATGACGCCGGTTTTGCTGTCGTAGGAGAATAACTGGTTAGTCATTGCAACCGA-AAAATCGATGGCTTCGAATGAAGTAT--------------------------------------------------------------------------------------------------------------------------------------------------------------------------------------------------------------------------------------------------------------------------------------------------------------------------------------------------------------------------------------------------------------------------------------------------------------------------------------------------------------------------------------------------------------------------------------------------------------------------------------------------------------------------------------------------------------------------------------------------------------------------------------------------------------------------------------------------------------------------------------------------------------------------------------------------------------------------------------------------------------------------------------------------------------------------------------------------TCATTTTAAATTTTCCTCGTTAACCGCTATCGCGAAGCCGCGCGGAGTGAGCGACCGGATTAATTTTGTGCGGGCTGATTTGCCTCCGAGGCGACTATACTGCTTCGAGTACCCTTTTTCAACGAAAACAGGTCTCTTCTCTGGCATACGGAAGCCGTTGCCGGTCCATAAG-CAGGTCAGCTTCGGATATGAATCGCGGGCGTTGATGTATTCCGGGAAGAGCGGGTGTACGTCATCCTCCGGCAGAT-------------------ATCCCCCATACTCCCACGGGTCGAATGAGTGATCCGGCTTGCGCCACTGGGTGGAAAGCACACTGCGCGGATTCTCAATCATATACGGCACTTCGAAGAAGTCACCCAGGTACGCGGCGATC-TTCGCGGTGCGCACCGCCTTAAGCTGGAAGGCCGGGTCGCGGGCGCGTTTGCGCGGGAAAGCTGGCGCACCGCTCACCGCCAGATCAGTACACGGCGGGAATG---------------------CGTAGATGATATCTGGCGTA---------CCGAAATCGCCATTCATCGCGCGGTCTACAAAGTCCAGATCAATAAACTCATTGCGATATCGGATCCCGCGACCATAAATCCGGTAGTCCAGGTACGACCCGTGATCGGCTTCGGAGTAGTTAAAACAGTAGCACTTATGCCCCATCTCGGCAGCACGCTCAATCATCAAGCCGCTGCCGTCA-----AACAATGACCAGATT-----------------------ATCATTTGCGCGC---CTTCTTAGCTTTCATGTATTCCATCAAGTCGTCCTGAATATCCCGCTTACTGTCGCGACGCTCGGCGACCAGTTCGTCCAGTGTTCCGCGCGCCTGGATAATGTAGACGAATACCGGTCGAGGGTGCCCGGCCTGCATCTGGCGAACCGGCCCGATACGCTCAACGATCTGCGAAAAGTGCTCAAAGTTCCAGGTATCGGAGAAGATTGCCAGGTGATGACCGCCGTCCTGCAAGTTAAGGCCGTGGCCTGCCGATGCCGGGTGTGCAAACATGATGGGGATCTCACCCCTGTTCCACGCTTCCATATCCTTATTGCCCTGCTTACCTTTACCCAACGCAACGCCGTGCGGAAATTTCTTCTTAAGTCGTGCCAGGTCATGCTTATACTGATACGCAACGAGCAACGGCGCGCCGTTCAACTCCTCTACGATACTCTCCAGCGCGTCCAGCTTCGCGTCGTGAATCTTCACCCACTCGTCGGTCCGTTCGCCGTCTTCGTCCACCTTATACACGGCCCCGGATGCAAGCTGAAGGCACTTAATTGTCTTCGACGCCGCGTTCGCCGCTTCCACTGTTCCGCTTTCCAGTTCTGCAAATAGCTCGCTTTCAAACTGGTCATAAATCTTACGCGCTTTCTTCGGCAGGTCCACAACAACCGGCGTATAGATTGGCTTGTCGCACCCGAAGTATTCCGCCGCGTCAACGGTGAGGGATACATCTGACAGACGTTGTTGTATCTCTTTCTCGGAGTTCTTTAGCGGAGCGTGCTGCATAGTGAAGCTGCTAGGCTTAACAGGCTTGCTAATGAACCAGCGGTCGGTAAATGCCTTATAGCTACTGCCGAGGCGTTCGCCACCGTCGACAAACCACGTCTGACCCCATAAGTCTTTTAGCCCGTTTGGCGCTGGTGTGCCGGTAAGGTTAATCCAGCGCTTGACGTGTTTATGTGCAATCGCTGCCAGTGCGCGGGCGCGCTTGCTCCCCTGCTTGCTACGATAGCCTTTCAGCTTAGTCGATTCATCGGCAACAACGACCGTAAAGGGCCACGCATCGCCGTAATAGTCGACCAGCCACTCAACCACATCATAGTTAACACAAACCACGTTAGCGTCGCTCTCCAGCGCTGCAATGCGGTCCTTCTCTGGACCAGTGCCGTCTACTACCAGCAGGGCTGGGAAGCGCCATTTCTCCTGCTCCGGGGGCCAGGTGCCGGACGCAACGCGCAGCGGGGCCAGCACCAGTACGCGGTCCTCCTGGTTGGACAGGATACCCGTCTGGAACATTTTATTCAGCGCCCACATTGTCGCGCCGGTTTTACCCGATCCCATTGTCGCCCATATATTACATCGCTTATGCTTGAGGATGAACGCGGTTATCAACTTCTGATATTCGCGGCGTCGGAATCGTGCCATATCTTTATTCCGC-----------------------------------------------------------------CTTTTTCCAG---------------------------------------ACTTCAGTTTCACTGTTCCAGTTCCTTT----------------------------------------------------------------TTGTGGCGTCGTAGTTGGTGGCGTGTCCGACGTGGACACCGGTAGC------------------------------------------------------------------------------CCGGAAGCTCTTAAATTTTTGCC--------------------------------AGCACACCGTCAACGGCA--------------------GCGGATCATTCATGCCTGCGATAA-------------ACCATACGCGATCGCCCGGTTT---------------------------------------------------------------ACATTCGCCCAGCTTGGTGAGTCGGTAATGTTC-----------------------------------------------------------------------------------------TTTCATCGTCATGTCTC----------------------------------------CCAAAAATGGCGGGACAAGCCCGCCGTATTAATTATTT---------------------------TTGTTCTGCACGGTAGCGGCGCTGCCGTTCGCGCTCTTTTTTATTGCGGCACGATTTGCACTCTGCCCGATACCCGTCTGGACTTCGCGCAGTCTTACCGGTGTATTTGTGGAACTGGGATAGCGGCTTTACACAGCCGCAATTACTACAACGTTT--------------------------------------------------------------------------------------------------------------------------------------------------TTCTTCAATCATCTCTAAAATCCTCGATATGG---------------------------------------------------------------------------------------CTAACCGGCACACTATACCGCTA----------------------------------------TGCGACCAATTCA--------------------GCAACCAATAAATCACAGTCGGCTATGCTGTCGATAACGCGAACGTCCGCACCGCGGCGGGCCATTCGCTCATGTTCTCGTACCTGGTGCGGCTTAGGTTTACCGCCTGGGCGCTTCACTTCGAC---GAAAACTATCTTGCCGTTGATGATGATAATCAGATCGGGCGCGCCTGCGCGCCCCTCCCACGCCACTTTACGGCAGAATCCGCCAACCTCTTTAACCCGTTTCATAAGGTGACGCTGCACCTTGCCTTCTGGTGTCATT--GTCGGCTTTTCC---TTACGGCAGCGA--------TGGCAGGTCCGATAAACTTCTT-----------CATTTCGTCCGGGGTAAACCGATCCCCGCGGGCTATGTTGCACTCTACGCAGCACGGCACGCAGTTATCTTTCGTATGGCCTACTGCGTTGTCGAGTCGGTCCGCGCCATTGTCGCCGGTGAATCCGCAGTATGCGCACGGCTGAGAAGTAAGGCGCAGCACGTCCTCTGTAGTAAGGTCGGTGTTTAGCCCCTTCCTTTCGTCTGCCTTACGGTACTGAAAGAGTTTATAGTAAGCGCGGATCTCTGGTGTCCGGTGGTTGTACTCGCGGCGTGACTTATTAGCGCACGATCGGCATTCTTTACGAATATGTGACCCGTTTGCTTGGCTTCCTGGCCGGAAGTTTTCCGGCGTGAGCGGCTTGCGCTCACCGCACGTACGACATGTTACGATCTCCCCGGTGTACTCTCGCCATACTTCTCTCGGCGGCGCGCCTCTTTCCTTATCCCGTCTCTCTTTCTTATATGCCGCCATGCATTTGGCGCACCACGACTGGCCCTTGTTGAAAGCGGACTCATCTTTACCCGTATTACAACGCCCACAATGTTTCATATACA-CCTCGAAAAAGAAAACGCCAGACAATAATGCCCAACGTTTCCGCTAAAAGCAACATTTCCGCTACTTGCGGTAGCGATACATGCAATCGCCCTCTGCGGCAAGTGGGAAGCCTTTCGCCCAAATAGGCAGGTCGCACATCAGCGCGCAAAGCTCCTCTGTCGTGTAGTCGTCGGTGTCCGGCACTTCTGTGATCAATTCATCATGCACCGATAGAACGATTTCATAGCCCGCAGCTTCAACGCCAGGCATTGACCAGGCGAGAATATCACGGCACAACGCCTGTACTATGTTCTCCGTCAGTTTGCCGCCGTAGGTATACTGGAAGCCCCACTGGCGCGTCGTCTGATTCTCGCCCTGATATTTAATGCGGGTGCTGGTGCGTTTCTTGCCGGTATCTTCGTCGATCTCGGTCGTCACTGACAGCGCAATGCCTGGATAACTCATAATACGCCCCGACGGCAACTCAATTTTCAACCACCACCCCGCGGCGTTCGGGTCGTCGCGTTCCTCGTCGAAGGTTGGGTCATGCTTCGCCTTCGTGCGGACTATCTTGAGCGCTTTCTTACCATCCGGGCGAACGTTCGCGCCAGCCCAGTACGCTTTGCCAGGATTGCGGATTGCACACAACACCGCGTCCTCAAGCTCGGCCCAAAAGGCTACCGTCTTCGGGTGAGCCTCGCGCCACATGCGTTTAATCGCATCACACGTAAGCCATACGTTTTTCGGCAGTATGTAAGTCGGGCGCTCGTCCTTCTTGCCAGGCTTTGGCGGTCGCTTCGCTTCGTTAATGCGGGCGTACTCATAACCCCGTTTAGCCGCTGCCCAAATGTGATCGGGGAATGTGCCCTTCATGACGTCCGCCATCGCGTAAAGGTCGAGGCCCAGGTTTTTAGCGAACTGCAAGAACGCCGCGACGCCGCCACCATAGCCCAGCCCCAATTC---------------------------------------------------------------------------------------------------------------------------------------------------------------------------------------------------------------------------------------------------------------------------------------------------------------------------------------------------------------------------------------------------------------------------------------------------------------------------------------------------------------------------------------------------------------------------------------------------------------------------------------------------------------------------------------------------------------------------------------------------------------------------------------------------------------------------------------------------------------------------------------------------------------------------------GCACGCCTTACCGATCTGGCGTAAGTCCTTGCGGTTAGCTTTAATGTAGTCCGGGTCCAGGCCGAACATCTTACCGGCAGTCTCACAATAGATATCGCGACCGGCCTTAAACACCATTAGCGCGGTTTTCTCGCCTGCGATCCAGGCAAGTCCACGCCCTTCCACGTTGGAGTAGTCCGCTACGACAAACTTCTTGCCCTTAGCCGGGATAATGCACCCGCGAACGGTCGAGGCTGTTAGCTTAGATATGTCATACGCCCAGTGCGCGGTCCCGCGTAACAGGGAATTGATGCCGTTGGTGAGCATGTGCGACCGGACCCAAAAAGCAACGTCGCTCTCGCCTTCGCGGCGCTTAATCTTCCCTTCGTGATCGTCGCTATACTCGCCGCGTGCCAGGTTTTGAGGCTGGAAGCCTTTACCCGCCCAGCGCAGCGTGCGCTTTGCACCACCATACTGAAGACACCCACGGCGGCGACCATCTGCGGATAAGCCGTTAACTAGCGGATTGTACTTAGTCGATGCCGTTGATGACGCTCCGAGGCGCATTTCTATAAGCGCTTTGCCTTCGTCGGGGAAGTCCGGGTCTTCAAGCAGGTCGTTAAGTGTGGATTTCTGCGCGTTGTGGATCGTGAACGCCGGGGCGATATCACGTAGGATTGGCAGGAAGTCATTGCCGGTCAGCTTACCGCCAAATCGCTCCCAGGCTTCCTCTTTCAATTCTTCCTTATGCGCCTGTACCGCTTTGATCGCAGCGCGCGCCAGGTCAACGTCCACGTAGAAGCCGCGGTCGTTAATCAATTGGTCGATAAGCAGGATTTCGTCTTCCTTCGGCGTATTACCCCAGTCCGGTATGCGCCAATAGACTTCCCTCATCGCGATGATATCCAGCGCGGCATAGCGCAGGAATTTAGCCCACTCCTCGGGGTGCGTCTTGCGCGTGTAGCGGCGGATTTTGTAGGTCTTAGGGGTAGGCTTACAGAATCGTTTAATCAGCGCCTTGCCTGCCTTATCCTTCGCGTGCTCTGCGTCAACGCCCAGCACCTGACACTGCATATCGAGGCTACCCGGCAGCGCGTGCCGAAAGGCCATAATCATGGTATCTTCGATCTGGCTTACCGGCAGGTCGATTCCCCACTTTTCACGGATAACCAGGCGGTCAAACAGGAGGCCGTTAGCCATCACGATTTTTGCTTTCTTGCGGGATACCTGACGGAGCGCCTTGCGCAGTTCAC-----GCGGCATTGT-------------------------TGGGGATTCAGTGGCATCCCATGTCTGCACGCGGCCCTCGTCGATGGCGTATGTGCAAATCATAATCTCGGTTGATGGGTGTTCTGCGTAGGCGTAAGCGCCGACTTTCTTCAGGTCCACATCGCTAAACGTCTCGGTGTCGAGAAACAGGCGTTCGAAGTCTTTCATTGCTTTATCCTCACTACGGCGTCAGCGCTGCCGATCATGGAGAAGATACCGTCGGAAAGGGTTATCTCCTCGCCGTTGTTACGAACCTCGGCAACGGTGAAATACTCGCCCAGCAGTTTAGACCATACCTGCATTCCGACTTTTACTTCGCTGGCTTTAATGCGCA-TTTTTCATTGTCCTATTAAAAAGCCCGCATTAAGCGGGCTTGAATAGTGGGCTTTGCCCTTAACGGCGGCGACGTTTACGTGGTGCTTCGTCT---TCGTCG---TCGTCCTCATCTTCGTCATCGCGTGGCTTACGACGTTTGCGAGGTTTTTCATCTTCCTC---ATCGTCGTCGTCATCGCGGCGCTTGGATTTCTTGGACTTGCGCGGCTTGTCATCTTCATCATCGTCATCACGACGTTTTGACTTTTTGGACTTGCGCGGTGCTTCGTCTTCGTCGT--CGTTGTCCAGGTCTTCATCGGAGCAAGAAGACC---CGCCACCTCCGAAGGCTTCGCCGTCTTCACGGAATCGCAGACCCAGCAAGCCAGCCCCGAGACCCTTGCCGTTGGTGTTGTTCCACGCCCAAATATCAAGGGACACGTTGCAATAACAACCAGAGTAGATCTCCTGGCCTTCAATCTCGTCGCCGTCGATGGTCAGACCCTGTTCAGTCTGCTTCTCGCCGAGTGACGTTTGAATGATCGGCTGTTTGAACGATTTGGCGTTGATGTACAACATGCCTTCGAATTCTTCGGTCACTTCGTCGCGCTCGTCACCGTCGCGGACTGCGCATTCCT---TCGAATCCTGGGCGTAGTGGCGGTCCATCCACTTATCAGCATTCTTCTCGGATTTCAGCTTGTCGGTTAGCACTGCGCGCGCTGCCGCTTCCACTTTGTCCACCTGCGGATCTTCTTTATCAAGAAGAATCACTGCACGGTATGCCGGTTTTTGTCCATCCTGTTTAGGGGTATCACGTTCCCAAATTTTAAGGAAACATGCGCGCACATTTTTCAGGTTGACTTTAGCCATTTTCCAATTCCTCATTTTCACA--TGTATCGGGGTTATTGGAAGCCACCCCGTTCGGCTTGGTTGCTAATTTACTTGGTTGCGCCTGAGCGGTCAAGCATT-TTCATTAAAAAGATTTCGGGTAACGTAGTTGGTCGCGTTCTCGATCCAGCTTAACGGCGGGCGGTTGATGTTCTTCTCCACCCAATCGACGGCAGCTTCGCTATAGCCGTCATCCAGCCAGCGGGTCGGATG-------------------------------------------------------------------------------------------------------------------------------TCTAATCATCCATGCCACCATTAACACGCCTTGCACACAATGCAGGATAAAGCCCAGCGCGCCGATAACAAACATCAATAAGATTGCGAATACTTTATTCATTGCTTAAGTCCTCGTCAGTAGCTTCCGACCACGCAGGGCGCGGGTCGTCGATTGGTGCTAACACCGGTTTTGCCGGTGCGCGCGTGATTTTATCACACAGCTTCGCCCACACTTTCGGTTTTTCGTCCTTCAGTACCTTCTCGGCATCCGTAGGGCTGAGCAATGTTTCTTTGTACATCACATCGCGCTTGATCCGGGCCTTCGTGAAGATTTCAAT-CACTTCGCTTTCGTCTGCCCACTTGCGAATCCCTTCCTTACCGGCAACCATCTTGAGGCCCAGCGATTCGCCATCGCCCGCCATAACCGCTTTGAATACCGCGGACTCGATAGCCTTGATGTGCTGGCGCATTGCGTCAAGACCTTCATATGCCTTGCGCAGTTCCGCGGCGGTCATAGCGCCTGTGG------------CCGCTTCTTTCTTGCCACGCTTCGCACGTCGTGCCGCTTTGCGGGCTTCGCGGGCCATATTGCGGTCGTGATTGGCGCATTCTTCCTCTGTCGCAATACTTACGTCGTCGCCCAGGTCTTCGTCTGTTGCCGTTGGTGGGGTCATCGTGTCGATTGCAGCCTTAGCGCGGGCGCTACACTGATCCGCAAATCTGCACCACTGACACGCATCAACGCTCGGTCGGAAGTCGGCGCGGGTGAGTCCTTTCTTACCGCGGGCGTACGCTTCCAGGGCGGCGATAGCACGCTTGGACGCAAACTTCGCGAATATCTCCAGCGCTTCTACCGAAATATCCCACTCCGACGCCCCGCCGCAATACGGCTGGAAGATAACCAGGCGAACGGTCGTAATGTCGTACATAGTTTGCAGCTTGCGTAGCAGGCCGAGCGCATACAGCATAAGCTGTTTGTTCTCTTTCGCCTCGACCTTATGGCGTCCGGTCTTCAGGTCGCCAACAATCAGCATGTACGTGCCGTCGGTCTTCTTCATGACCATAACCATATCGGCAGTACCGAAGGTTTTAATCACCTCGCCGTCAATCTCGTAGCCTTTGTGCAGGACGCGTGTCAGATCCGCGCGCATCTCAAGCTGGACAAACTCTGCCACTTCG---AGGAGCGGTCGCCAGTGGTCGATGTACGCGTCGCACTGTTTCACCATATCGTCGTTGACCAGTACGCCGCCTTTCGGTGCTTTCGGGTGTGCCTTTACTGGCCCCTTTCCTTCGTTCTCGACGTAACACCCTTTATACGTCTTTGCGGTTATCAGCTTTTCACCGGCGATAATGCGGTTTAGCACGACTTCAGATACGGTGTGCATACTCGTACCGTTAATCGCGGCTTGCCCGGATTCGTTTGGGATATCTTTTTCTACCACCAGAGCGGCAGGGCAACCCATCCATTTTTTAGCACCGGACGGCCCGAGTAATGAGTGTTCGGTATTGCTACCGGA------TTGCGTCTTACGTTTTGGTTT---AATCGCCATTATTCCACC-------------------------------------CGTGTAAACTGGACAATTACATA------TTTCACATTAGCCAGGCCCGCTTTTTC------------------------------GACTCGGCGCTTAACTTCATTTT-------------------------------------GCGCGTCCACAAAGCAATTGCTTGCGTTGGTGTTTTCAA------------------------------------------CAATAAAAGAAGTGTGATCGTTTAATTCG-TGGCAAGTTGCCATGACGAAGAA-----------TTTCA----TTATTTTGTCTCCCAGCGGTCGATTGTTTTT------------------GCTTCGGATGCAACTGCGAAGCGA-ACATATT-----------------------------------------CCAGATTTGAATCCGCCCAAATATAAAAGTCG---------------GGATTAATAAAGGT----GGTGCGCTTAATTTG-----------------------------CGCGGGGGTGTTGCGGCGTTTGTCTATTACGGCAACGCGTG-------------ACTGAAAGCTGCCGATGCGTTCGAAT-----AGCCAATAGTACGGGCGCTGGTCGCGGGA--------------------------------------ATCCACCGCCTCGATTAGCGTGAATCGTGCCATTGTCTCGTC------------CTCTAAAAATAGGCCCGCAGATTAGCGGGCCGGATA----------------------------------------------------------------------------------------------------------------------------------ATATTAATCTTCCAGTTCGAAATAAGTTTCGACGATTTCTTTTAGCTCTTTGTGGAAGTCTTCGACGTCGTCATCTTCCAGCTTAGCGATTGATTTGATTTCGAACGCGTCCAGCAGATCATCAAATTCGTCGTTCGCGTCGTCGTCATCACCGCCCGCGATAATCGCGGCATACTGTTTGATCTCGTCGCGCATCTCCGCCAGC---GGATCGGCATCTTTCTTGCCTTTGCCCTTCGCCGGTGCTTTTTTAGACTTAGCCGGTTTT------------GCGTCTTCGGCG------TCTTCGTCGTCATCTTCGACTACTTCTTTTTTAGCCTTAC---------------CTTTCGCCGGGGCTTTTTTAGATTTAGCCGGTTTTTCGTCT---------TCGTCGTCATCTTCGACAACTTCTTTTTTGGCCTTA---------GACGGCTTCTTGTCTTC--CTGCTTAC----CAACGGCAGCGCCAACGGTTTCATAATGCTTA---------GCGATGACTTCCAGTGCTACTACGCCGCGAGTGATCAGGTTTACGATTTGCTCAAACATGGTAT-ATCTCCGATTGGTTAA----------GTTTAGGTGTCGGCAGTTAACTTCGTCGGTGGCCTTAACATATTGCCAGGTTACGCGTTCTCCCGTTCGGGTAGTGGACCTGGTTATATAATCACGGTTGGGAATCCTGACACTTCGATCCGGCCCCTGCGTTGCCCCTCTCCAGTTTGCGTCCTGCATCCTGTCGACGGAGTGAATGATAGATTGGTTGCAGGATGGGTGTCAACAACTAATTTC---AAAAAAAAAGCGCCGAGGCAAAATGCGACGGCGCTAACCAATAAGAGACAATGAGACGGGA--ATTATTATTACAC---GCGTGCGCGCCCGTTTCAATA-TCCAAAGGA---TTTGACACCATGCAGTTTTAGGTGTAGTTT------------CGTTGGTCATTAACCAACAGGAGACTGAATTATGAATATCAAAGA-------------------------------------------------------AGCAATTGAAGTGTTATCTAATGCAATCCGCGGCGAAGCGGGTAAATCCTGGTATTACACAAA--TGCGGTGGATACTCTGTTATTTGAAGTGT-----------------------------------------------------------CCAGATTATCGCGTGCTGAGAAGGAGC-TTACCGCGAAGCTGGAATTGCTCAACGG---------CACGGCAGCAAGCAAGCTGCAAAAACACAATGAAGAAATG------------GAAGAATACAAAAAACAGGTTATCCGTCTACGTGAGGAAGGTAAATCCTGGGCGATGATTGCCGAGTTGACCGGAATTAATCAGAGCACAGTGCGCTCCTGGGTACGCAATAATAAAACTTCTAAGTAAGGCCAC--GGCAATGA------GCTTAATTAAATTCGCTGTAACAAGACCCGCTAAAAAAGGCGAAAAAGCCAGGGCGGAAAACTTCCAGATGACGACCGATGAATTTTTCGAATTTATCAAAGATGCGAAAGAGAT---------ATCGTCGGTGCATATCAACAAGACGGAAGATAAA------GCCGAGTATGCGCGCCGCAAGCGTAAGGCCGATGGCATCGTAGCGTATACCAGTGACGGCTTACGCCGCAAGACCAGTGCGGTGGACCGCTCGATCCTGTTCTTCGATATTGACCGTACCGACACCCGCAC-CCTACGCCGCTGCCGTAAGGCTTTCATCGACGCGGGGCTGGAGCACGTATTTCACACCACAACCGGCGACCGCCACCCGCTGAAAGGC---GGCACGCGTTGCGCTCGTTTCCTGGTGCTCACCGACAAGCCTGTACCGGCTGAAGACCTGGGCCGCGTCCAGTACGCACTATTACACCAACTGGGCCTGTCAGATGTGGACTTCGATGATTGTACGAAAGACACAAACCGCCTGATGTACCTGCCACACCAGCAGTCTGTTATTAAGTGCCACTACGGCAAGCGTGCCCGCGTCCGTCGTCTGCTTCGCCTGGCGGATAAGTTGGGCGTGGAGAAGGAGGAA---------------GTACGCCGCGAGCTTACCCAGGGCGACGACGCAGTGGCAGACGG------------CATTCTGGACTGGTGCTTCCAGGCAGGATTCGAGGAGTTATCTTCCGGTCGCGGTTATGAAGTGCCGTGCCCGAA-----CGAACATCTGCACAGCGGCGAAGGG-------TCGACGGCTATCATG---------GTCAAGGATGGCGAGATCCGTTTCAAGTGTATGCACACCGGCAACGAGTGTTGCTCGGAACTGAACAGACACCAGCACCTGGCGCTACGTCTTATCGGGATCCCGGACCACCTGAACGTCGAGCCGCACAACATGTCACGTAAGCAAATCGCCGCCATCCTTCCGGGACTGGACGATGAGGAAGTGGAATCGTGCTATGAACATATCGTTGATGCGGTCGGAGACGGCGACGAGTACGGCGTGTGTACTGATGCAGACCTGGACAACGAGCCGG---TCGCACTGTTCAGTAAGCACGACCCGATCATCGAAGGCCTGGTCAACTTCAAATCGACCTGGTATCTCGCCGGTGAGTCGAACATTGGCAAGTCGTTCTACGTGCTGGGCCAGATGGCGTCAGTATCTGCCGGTATTCCGTTCGGCGGTGCGAAGGTCGTCCAGTCTCATTGCTTCTATTTCGATGCGGAAGGTGGTGAGGCCTCCAACCAGCGTAAAGAAGCACTGCAGATCAAATATGAGCACGACCTGGACAAGCTGCACATTATCGATCTGCAATCACGCGGCTGGGATATCACCAGCAAATCCGGCTTGCGTGAAGTTATCAGCTTCATCAACCGCACCGCTAACGGCGAGCCGGTTGGCCTGGTGGCGTTCGACTCACTCAACCAGACTGTTGCGCTGCGGTCCGCCGATGCAAAACCGTTCGACGAGAATAACGCCAGCGATATGGGTGAAGTGGTCAAAGCGCTGAAGGCCATTGCGGAAAATACAGGCGGCAGTGCGGGCGTCATCCACCACCCGGCGAAG---GGTGCAAACGGCAGCAGATCTCCCCGTGGGTCCGGCGCGCTGCATGGCGCTGTCGATTCTGCGTTCTTCCTGGAACAGCCGGACGACAACCAGCCAGGTCAACTCAACCTGTATCACGAAAAATCCCGTAACGGCATCAAGCAAGCGCCGCGCGGCTTCGTCCTGCTCAAGTGCAAGGTTAAGGTGGATCTCCGCAAGTCCGAGGCGTTCGAAGCCCACCAGTCCACCAGCACCGGGCCGGACTTCGGTGACGTCGTTGCCGGTTGGGACGTCAAGCCGATTGCCTCCACGCCACGCGACGAGACTCTTTACCTCGTACCGGTCGCCCTGGCACCGTTCGCCATTGAGCAGGCAAAGGCCGC---TGGCAAGGCCGCAGTTAAGGAAGAGAACGCCGCAGGACCGCGCAACGAAAAAGAGAAAGTGCTTTATGCA------GCGCTGGAAAAACTGATGGAAG--ATAACCCGGACCATACCGGATTCAGCA---AATCGGCAATTGTCCGCCAGGCTGGGCTTGCGAAAGG-----------------------------------------------------------------------------TGGCACATCGACGAAGGCAATTGACGATATGGTCGAGCGCGGCGTGCT---------CGGTTTTTATACCGATCCGCACACCGG--GGCCATCTATGGGT----------CGTCGAATATCGTCATCAAAACGAAGATACCCATCACGCTTTCGGCGACCGATGACGACTTAAAAGATTAAAATTTGCGCGCATTGGTCGCCGATATGGGGATTCCCATATCGCTAGACGATTAAATTTTGCGCGCATTGGTTGCCATTTTGAGTGTTTTTATCTGGTCGTATTGGTTGCCGTGTAGTGTGAATATAGTGAATAGTTATGCAGTTTTATTGCATAAAGTAAGCGGGACAAAAAGCGGGACAAACAAGGGGCGGGACAAAGCGGGACAGCACCCCCGTCCCGCCACGGATGGCGCGGCTTCCAGAGGAGCGGGACAGCGGGACAGCACCCC-AGTCTTTCAGACTAGACGGGGGTCA-ATGGCCCCCCTCGTCTG---------------AGACTGAATAAAATCC-GGGGATTGC---------------------------AAAATACACGGCAGCATGATGCTAAGTGCGGTCGTCGATGA-------------------------------------ACTAGGCAACCAATGCAGGTTGTATTATGCTGAGTG-AAAATGCGGTTTGCAGTCACAGCAGATAGCGATCAACTTTTTCATGCGCGTGATTAATATTGGTTGCACCCTGCCTGGCGCCCTGCTATATTGGTTGCACACCAACAAG----------------------------------------------------------------------------------------------------------------------------------------------------------------------------------------------------------AGGACTGAACGATGAAAGCATTA-----------------ATCTGGAATTACACATCAGCGGTCGCAGCGCTCTATGAAGCGA--------------------------------AGCACACAAACGGCAACGCCG-------------------------ACCACGCACGCCA-----------------------------GGCTGTAATGTTCGCGCAGCAGGCAATCTTTGCAGCGTTCGACAACATGGGCGTCAGCCTGGATGAACTGGAACCA----TTGCGTGTGGCAATCTGCGAGTATGCGA-------------TGAAATTCGCCCGTGAGCGTCTTGCGTACCGGTTTGGCATCGGA----------------------GAGACGGCAGTGACTAACATCGCTCGCATCACGGCTCAGCGTGAGCTGCACGCCTTACTTGCGAAATAAGGGGCTAAAATGGCACGTAGACGCGCTAAATGGTTATCCTGGTATATTCCCCTGCATAGCATCCGTTTATGGGCGCAGAATGCGATTGAGGGTGATTCTGTGTTCTGGAGCTATCGGGA--------------TGACGTCAAGCCGCTGACGCAGACCAAAATGCTGCACCAGTTCATGAACGAACACGGACTGCCGGTGAAAACATCATTGCAACCAATCGGCATCCGTATTACATTACGCCGTAAGCCAATCGTTGCGCAGGTTGGCAAACACA-----------------------------------------------------------------------------------------------------------------------------------------------------AGAGACTGAGCAAATGACACCA--------ATGCAAAGAGCGCTAATGGCTGGATTCTCGCAGAAGTTTATTTCAGTAGACG------------------------------------------------------------ACTGCATAGCTGATTATGAGATGGACGGC-------------------------ATCGCTACGGTATGCGATG-------GCGACTA-------------------------------------------------------------------TAAGACTGTTGACGAGATCG----------------------------------------------------------------------------------------------------------------------------------------------------------------------------------AGGAGACTGAG-CAATGAAATTACTATTCCGCAATAAACATAACGGGCTATTCTTCACCCCGATCGAAGTGCTGCCGAA----CTTTGTGCGCATGTACCATGAAGCCAGCGACCG-CGTATACTGGTACAGGAAAGACACCCTGCATGAGCATTTGCAGGTTGTGCATCACGACGTACGAGTAGGTGATGTGCTGCGTTGTGATGGCAATGACTACACCTGGGTCGT---------------GAAGTCAGTCGGGAAGGAATGGATTACTATCGACAGCACTCTGGTTGCGGGCGCAACA------------------------ATAAACCCCGCCA--------CCCTGGTGAACTACACCCGCGTAGGCCGGAACTA---------TGCACCTAAGCGCCCTGGCGT------------------------------------------------------------CGAAGCGAAAGCGATTACCCGTA---CGGAGCAC--------------CCATATACCAAATACGA----CGAGAACAAGGTGCGCCAGCATATCGACAACGCCCGGAAAGCCATCACCCAGCAATGTGATGCGATGCGCCTGGCTAATCTGGACGCAGAGCGCTTTGGCATTGGTGTGATCCTGGTCTACCCGGACGGCAGCATGAAGTCTACCGATCCGCGCTCGGTGATTCAGAA---------------------------------------------------------------------------------------ATGAGT-------------------------------------------------------------------------------------------------------------------------------------------------------GCGACGGTCCGTGATATGCTAATGCATAACCGCTTTGAGGTTGGCGGTCGTGTATTCCGTAACTACTTCGTTG------------------CGCGCGCCTGGGCGCGCCACATT---------GGCAAACCAGAGGGGGCAATACGATGC---------------------------------------------------------------------------------------------------------------------------------------------------------------------------------------------------------------------------------------------------------------------------------------------------------------------------------------------------------------------------------------------------------------------------------------------------------------------------------------------------------------------------------------------------------------------------------------------------------------------------------------------------------------------------------------------------------------------------------------------------------------------------------------------------------------------------------------------------------------------------------------------------------------------------------------------------------------------------------------------------------------------------------------------------------------------------------------------------------------------------------------------------------------------------------------------------------------------------------------------------------------------------------------------------------------------------------------------------------------------------------------------------------------------------------------------------------------------------------------------------------------------------------------------------------------------------------------------------------------------------------------------------------------------------------------------------------------------------------------------------------------------------------------------------------------------------------------------------------------------------------------------------------------------------------------------------------------------------------------------------TA-------------------------------------------------------------------------------------------------------CACGATTTGATATATTGGTTTGGATTGGGGTG----CGCGACACTCTTTGCCACGGTGCTGGCGCTGTTGGTATGGGTGTTCCTGATTTGGCCCGCGGTGGAAGCAGCCAGCATTACCCGCATGACGTTCCAGATATACAAGCGCCGTGGCATCACGGAGCACCCTACCAGGTTGCGCATGTGG--TGGCTATGGTATCGCGATATGATCGGCGGGCGAATGTTCGAGGCCGTCCGATCGGAAGGGTGGGAGTGGAAAGGCGTCGGCAAGTGGTCCATTTT-------------CGATTAATTATGCAAGCGTGATATAGT-CCCAGTGA-GCTAAAACTTACTGGGAC-TTTTTTATGG-------------ATAAGCTAAACGAGTGGTTATTCGCCCTTGCGTGTCTTGCTGGTGGCTTCGTAGGCGCACGCATTCATGGCGAGGCAACGAAAGGGCCGCTAAACTTCGTGTTATATATCGTAGTTGGCTTCCTGTGTGCCATCTTTGGTGCGCCAGCTATCGCCGAGTGGGCTGGCTTATCTGGCGAGCGCACTGTCGCC--------GGTTTGGGCTTCGTAACTGCAATCTTCTGGATGCCAATCGCCGACCGGGTCAGGGGGACTATTGCGTCGTTCCGACTTCCGGGGGGTGCAAAATGATTATCTCCGTC------------------------CTGTTGTTTGTTATCATCGGGGCTTCGTCCCTGTTTAACGTGTATGCGCCGTCCGTCCGGGATGGCTTTTTCG------------GTCGGGTGCTGTATCTGTTAAC-GGCAATGGTCTGTTTTATCGGATTGTTGCAAACCGGAGACG------------TATCTGATACCACCAGGACCG--CGTTAATATGGCTGTTTGCATTGCGCACGCTGCGTAATGCTGTTTTGAATGGGGTAAAACATGCGATTCAGTGACAACGGTCTACGATTTACGGCAGCATGGGAGACGTTCAGTCCAGTGCCGTATTTCGCGACTAAGAAAGAGCAGGCACGCGGCCTGTACACCTGGGGCTATGGGCATACTGGCACAAACCCGCCGCGGAGCATTACCCGCGCGGA-AGCGCTTGAACTACTCAAGCGCGATGTGGCGTATG--CCGAAAACTGGGTGAACAAGTACGCACACCCTAGTA------TCAATCAGGCGCAATTCGACGCGCTGGTGGACCTGGTTATCAATGCCGGTCCTGGTCCGATCA-------TGCCGGACGACGTCGCCGGAGACTTCGACGATGCGATCCGCCTGGGTGACTGGGCAAAGGTCCGTGCTACGCTGCCACAATTCCGCA-------AGCAAGGCGGGGCAGTGCTCAAGGGGCTTGTCCGTCGTGCAATCGGCAGGCAGGCACTATTTGATGGTAAGCAGTGGGATGTTGCCGAGAAAATCGGGCGAAACGCCGCATAATACGAGGAGACACAGTATGTTAAAAAGCATTCTTGATCATAACGCCGACGCGCTCGCCGCGCTGGCTAAAACCGAAGACCCAGGCGCTCGCGCCATTATCGCGGACACTATCAGTCATGCTGGCGTATTTGACGCGAAGCTGCC----------------------------------------------------------------------------------------------------------------------------------------------GAGTCCGCC----------------------------------------------------------------------------------------------------------------------------------------------------------------------------------------ACCGCCGGAAGA--------------------------------------------------------------------------------TCCAGAAGTGTAAACTAC--------------------------------------------------------------------------------------------------------CAAGCCCG-GATAATTCCGGGCTTTTTTAT-----------------------------------------------------------------------------------------------------------------------------------------------------------------------------------------------------------------------------------------------------------------------------------------------------------------------------------------------------------------------------------------------------------------------------------------------------------------------------------------------------------------------------------------------------------------------------------------------------------TTCTTGGCCCAGTACCGTGGTATATTGCCTCCAGGTCAT----CTCAAACTGGAAGTAAATTAATATGCACCCGCAAACTAAA----ATTACCGATGAGCAATTGATCGCAGAATTGCAAGCAGGCACTACGTCGAAAGATATTGCGAAG-----------AAATACGGCATTGCCCTTCGAAATGTCTACATGCGCAAAGCCCGCCTGTCGAAGAAAGGTATTGGTCACGGTAACGATGCCGTAATTCGTAAGCGCGTTGCTGATGGCTTCGGTGTTAAA-----------------------------------CGCGTATCCGCCCTGGTGCGCG-GAAATGGCGAAGAGGTCATGTCGTGGGTTATCACTGAGCAAGACAAGGAGCGCCAGCTTGAAGCAATGCGAGCCGTTGTCGAGGGTATGAACAGCGA-----------------AATCACACCGGCAGCGCCAGTAAACGCCCCGCCAGTACCGATCCAGGCGCTAGACTTGCTCAACCTGTACACCGTGTCCGACTTCCACCTGGGTATGCTGGCATGGGGCGAGGAGACTGGCGAAGATTGGGATATGGCGATCGCC-------------------------------------------------------GAAGACCTGTTCTACCGCTGGTTTGTCGAAGCCTTCGCCCGCGCACCGGACGCAGGCACTGCCGTGATCAATATCCTCGGCGATATGGCGCACTTTGATAGCCTTGATGCCGTCACACCGGCAAGCGGTCACGTATTGGACGC-CGACACCCGCTACCAGAAACTGGTACGCTACATGATTCGCATGGTGCGCAACGTGGTAGACCTGGCGCTGCAAAAACACCACAAAGTCAA-ACTTCTAATCGTCCAGGGGAATCATGACGAGTCTGGCATGATTTGGCTGGCTG--------AAATGTTCAATACACTGTACGAGAACGAGCCACGCGT--CGAGGTGGACACGTCCCCGGACGTGTACAAAATGGT----------------GCAACACGGCAAGACCACGCTGTTCTTCCACCACGGGCACAAAGCGCGCTTCGATGCTATCGAGACCGTCATGATTTCTAAATTCAGACAGGCTTTCGGATCCAGTGAGTACAGCTACGCACACGTAGGCCACTTGCACCACCAGAAGATTGTAGAATCCCGCAACATGATTGTTGAACAACACCGGACCCTCGCAGCGAAAGACGCATATGCCAGCCGCGGCGGTTGGATGTCCGGTCGTAGTGCCAACGTCATCACCTACAGCGCCAATT---------------ACGGCGAAGTGGCGCGCTTAACCATTAGCCCGGAAATGTTGAAGT------------------------------------------------------------------------------------AACGGCAACCA-------------------------------------------------------------------------------------------------------------------GTAATCCTCC-CAGCCTGCCGATTTGGTGGGCTTTTTTGTG------------CCTGTTATAAT--CCCCTCAGATGGCAGGGCCGTCTCTTATGTTGCCGATGGTCGGCGCATATGCACAAAAGGGCTTATATC
	Escherichia_virus_jat	---------------------ATGGCA--GAAATTAAAGTAAAGGGCCGACGCGCCAAACTGGACGGACGAGTAGCAGTTACCCCGCGCCGTAAACCAGGCGAGCAAACAGAACATACCAATCTCGGACCTGAAATCGAGTACGGAAAGCGCCGTAAAGGCGGCAAATGTGGACGCCCTACTGACTACCGATCCGTTTACTGCGACCAGCTTCGCCGCTATTTTGCCGACGCCGACGCCTGGCAGGTAAACTACTCTGATAAAGGCGCTGCGCAAGTAATCCCCCGCAACAAAATGCCAACCTTCGGTCGATTTGCCGCGGAAATCGGCGTGGGCGTAGCTTGCCTGTATCGCTGGGCGCGTGCGCATGAGGAGTTCGCTGAGGCGATGGCGGACGCAATGGAGTTACAAAAAACCTTCCTGATGGAAGCTGGCGGCGTGACC---ATCGCGGCGGGCTTCGCTACCTTCCTGCTTAAAGCTAACCACGGCGTCAGGGACGA------TGTACCGCTGGATGACGACGAAGATGATAACGGCGACGTCGTTGTGGAACCTACCGGCAAAGGCCAGGGTGATTAATGCGTAACTATGCGGCAGAACATCGTGCCCTTGAACGAGCGATC-----GCAAAGCGAAACCGACCGCCGCGCCCGACACGCGTTGCGCAGGCCGTCCGCCTTTACCAGCCTGATTGCTTGCCGCACCAGGTTGAACTACTGCGTGACACGAAGACTAAAATCCTCGGCCTGTGTTCCGGCTTCGGCGGCGGTAAGTCATGGGTCGCGGCGAGAAAGGTCATCCAGCTTTTAACACTAAACCCCGGTCATGATGGCATCGTAACAGAACCGACGATTCCCCTCCTGGTTAAAATCATGTATCCGGAATTGGAAAAGGCATTCGACGAGGCGGGCTTCCGGTGGAAGTTCAATAAGCAGGACAAGATCTATAACGTGCTTGTGAAAGGCAAATGGACCCGCGTTATCTGTGAGTCAATGGAGAACTATACCCGCCTGATCGGGGTTAATGCCGCGTGGATTGTTGCCGACGAGTTCGATACCACGAAGCAAGACGTCGCGCTGGCGGCATATCACAAATTGCTCGGTCGTCTGCGTGCTGGCTTCGTCCGCCAGTTCGTCATCGTGTCAACGCCTGAAGGCTACCGGGCGATGTACCAAATTTTCGAGGTGGAGAAAGACAACCAGAAACGCTTGATCCGGGCGAAGACCACGGACAACCACCATTTACCGGCAGACTTTATCGACACGCTGCGCAGTCAGTACCCGGCTAACCTGATAGATGCGTACCTGAACGGCCTGTTTGTCAACCTTACGTCGGGCGCGGTGTACAAGATGTTCAACCGCGAGGAGAACGCCAGCACCGAAGAAGTGCAACCGGACGACACGCTGATTATCGGTATGGACTTTAACGTCACGAAGATGGCGGCGGTCGTGTACGTCAGACGGCAGCGCATCACCGAAAACAAGGAGTTCCGCGACGAGATTCACGCAGTGGATGAATTCGTAGACCTGTTTGATACCCCGGCTATGATTGAGGCGATCGAGGAGCGCTACCCCGATCATTGTGCCGCCGGTCGGGTCGTCGTTTACCCGGATAGCAGCGGCAAGTCTCGCAAGACTGTCAACGCATCGTCGTCAGATATCGCGCAACTGGAAGACGCGGGCTTCGAGGTGGAGTATGACAGCGTTAACCCGCCTGTGAAAGACCGATTGATCGCGATGAATACGATGATGTGCAACTCGAAGGGCGTGCGCCAGTATTTTGTCAACCTGGATAAATGCCCTACACTAGCGAAATGTCTGGAACAGCAGGTTTACGACCTGAAGAAAGGCGAGCCGGATAAGACCGCCGGTGTGGACCACATGAACGATGCCGCGGGATACCCAATTGCGCACCTGTTCCCAGTGATTCGTCCGATCGCCGTTGTTCCAACTGTAG---ACTTCTACTA--AGGAAA-CGACCATGACCGTTAACGTTGACAACCAGCACCCGCTCTATGCGCGCATCGCGCCAGAGTGGAAAATGATCCGCGATTGTGTGGCAGGGGAGCGCGCCGTGAAGGCGTGCGGCCCCTTGTACTTGCCTCATCCCGCCAGTGGCGACAATACGGACCCGAAAGCACGGGCGCGGTATAAGGCGTACAAGCAACGCGCTGTATTCCTGAACGCCACCGCCCGCACACTTAACGCGCTGTTAGGCGTTGCCTTTGCTAAACCGGTAAGTCTGGACCTTTCCGGGGCGATGGCTGACCTGATTGACGACGTAGACGGCAGCGGTATGCCTCTGCCGCAACTACTGCGCGGTGCTATGTCGGAAGTGCTGCAATCAGGCCGTGCGGGCTTTATGGTGGACTACGATCGCCAGGCGCATTTTGATGAACTGGGTAACGTAGTTCCGCAGACAGCCGCCGAGATGGCGTCACACCGCCCGCTTATCCGCCTGTACACGGCAGAACAGATCATCAACTGGCGGCAGACCCACGGCGTCGATACGCTAATTGTGCTGAAGGAAACGGACGAAATCAGCACCGAAGACCCGGACGACTTCGCAAACCACGAAGTAACAATCTGGACCGAGCTTCGCATGATTAACGGTGCGGCACACGCCCGCCGCTGGTACTACAACGCGGACACGTCCGAGGTGCAAATGGATTTGCCGCGTGGATTCACCCGCACCGACCTGGTGCCGCTGGTGGATGCCTCCGGTAATGCGCTTACACAACTTCCGTTTTGCTGGTGTGGTGCGGTGGACAACAACGCAACGCCTGACGCCGCTCCGCTGGCGGATATCGCATCCATCAACATTAAGCACTACAACGCCGAAGCGGATGTCGCCGAGATTGCGCACATCGTGGGTCAGCCTACTCTGGTGGCAACTGGCTTGACTCAATCATGGGCGGACAAAAACCTGAAGGGCGGCATTGCCCTCGGTGCGACTAAGGGCGTTATCCTGGGCCAGAACATGGACGCTAAACTGATCCAGGCGGAGGAGCGCAACTTGTCTGTTGCACTGTGTGAGCGTCGCGAATTGCAAATGGCTAAACTTGGCGCGGCCCTGGTCGAGAAGGGGACCGCACCTAAGACGGCAACGGAAGCGGCCTACGATGCGCAGACTGATAACAGTATCCTGTCACTGATCGCCGGTAACGTCGAGAAGGCTTTCAACCGTGCGCTGCAAATCGTCCAGCTATTCACGGGCGACACCGCCGACCAGCGTGTGACGCTGAATAAGTTCTACACCGAAATCACGGTTGATGCGCAGCTTATGACCGCGATGATGTCGGGTGTGCAGACGGGTACGGTCCGCCTGGCTGACTTCATCAAGTGGATGATGGCGCAGGGTGTCATCGACGACTCGCAAACCGTCGAGCAGGTGGAAGACGAATTGCGAAATCAGAATCCATTGCCTCAAATGTCCCCTGATGCGGTAGAATCTACCGAAGAAGACCCGGACAAGGTAGCGGACAATGGCGAAGACAATTAATCAACATTTGGCGGATCGAATGATTCGCCGTCACATCTTCACCCAGCGCCTGAGCAATGATCAGGCGCGGAGGGTGCTGGCTATGTGGGAGAAGTTCCGGCCCACTTTACTTGGTAAGCTGACCGAGTTACTT--------GATGGCAAAAAGTCCATGAGCAA---CAAGGCACTTACCACACTGTTAACCCAA-ATCGACAAGACCGTCAAAACGGAACTGCGCGCCGAGTTTAAAGTGCTGGCGGAGAGCCTTCAGGAGTTCGCCGACACCGAGGCTGATTATCTCGCGGACACACTAACGGCAGCGATCCAGCCCGCGGTCGCTGTACCAGCGGTTGAGGTGGTGGGTGTAGTTACGGGCGCGCAGATTGCAGCGACTGCAATGAAAAACCCGTTCCAGGGAAACACCATGATGCAATGGCCTGATTCACTTTCCGAGTGGACTAGGACGCAGATCGGCAATCAGGTGCGCGCTGGATTCATCCAGGGCAAGCCGACGATGGAAATTATCGCGGATGTGAGGCGCGCGCTAGGCGGTCGTAGTGCGCAAGCAATCTCAAGCGTTGTTAAGTCCGCGGTCAACCACTATGCGGCGACCGCCCGCGAATTAATGGTAAAAGCTAATGACGATATTCTCGAAGGTCGCCAATGGTTGGCTACATTGGACACGCATACTTCTCCCATGTGCCAGCTACGCGATCGCCTGTTTTATCCGGTTGATGTTACCCCCGACACCAAAGGAAAGCGCGGCGGGAAAGTG---------GTGGCGGGGTCACAATATGGCGCTGGTCCGGGCAAGCTGCATTATTGCTGCCGTTCGACGGAGACGTGGAAAGTCAAAGGTATGGAAGATTGGCCCAGTGGTAAGCGTCCGGCACTGAAGGCTGAC------GCAGGCAGATTGCTGAGTGAGCAGGTCGACGCGCAGACTGATTTCTTCTCATGGGTGCAGCGCCAGCCGCGCCATATCCTGGAAGAATTATATGGAGTGCAACGCGCCGACCAGATTATGCGCGGCATGAAAGTGCCGAAGATGTTCACCGATTCTGGCGAACTGATGACTATTGCACAGCTTAAAAACCGGGGGTTATGGCGTGATTAAAT---ATGCAGCGATTGGACTGGTTATCGGTCTG---------------------------------------------------------------------------------------------------------------------------------------------------------------------------------------------------------------------------------------------------------------------------------------------------------------------------------------------------------------------------------------------------------------------------------------------------------------------------------------------------------------------GCGGTAGGATTCTGGCTAGGTGACTCCTATCGCGCTGGCGTAGTGGCGGAGGCGGCGCAAGAAGCGCAAGCCCAAGCCCAACGGCAGCAAACTAAAGTAATCGAGCGCTCCGTGCAGGCAGAACAAGCCCGCGACGTGGAATACCGGACTATCACAAAAGAGGTTGTTAAATATGTTACGCGCCCTAACCGCCCTGATTGTAGTTTTGACGCTGAGCGCGTGCGGATCAAGCAGCGTGCCGTTGATGCCGCTAACGGAGTCGGCACTGCGACCGCCGTGCAAGTTCGATAACCCGTCTGCGGACCCCGACGAAGATTTGATGATTGACGTGAAAAATATGGAATGCGGGGCGAAGCTGAGGGCGCAGGTGTTGGAGTTGCAGCAAATAATTAAGGGGCCGTAATGGCCCCTT---------------------------------------------------------------------------------------------------------------------------------------------------------------------------------------------------------------------------------------------------------------------------------------------------------------------------------------------------------------------------------------------------------------------------------------------------------------------------------------------------------------------------------------------------------------------------------------------------TTCCGTTAGCGAGGAATGCCGCAAATCTCGTTGAGTGTTTTCACATCCAGCGCCACCGCCGTGGATTTTGGCTTGTCCTGGTAAGGGATGAATTGCTCAACTTCGGGCCATGCCTTGATCAGCTTCTTATCGGTATTGTGTATATCCAGCACGCCGGTAACAGTTAGTTTGAACGCGTCATACTTAGCCCGCAACTCACGGCGGGCCTTGTCGTTACGGTCCAGGCGCTTGCAGAAATCGTGGTCCGCAGGGTAGTCTATGCGACCGCGTGGCTTA------------------CCGTCCTTGTCCACTTCACACACCGAAGCCAGCATAACTTCCTCGAACCCCGGTACGATATCGCCGAGATCGGGAGATAGCTTATTCATGTATTTATATTCCCAGTATCCGCGATGTACGCGGTATTGGTAACCGTCACCGCTCAAGGACAAGGTGCGAACGTTTCCGCCTGCGTTGATTTCGAAAGTGGCGTCGTAAACGCTGCCGATACCTTTCGGGCGGTCGGTGTTATAACTATACGTCGCCTTGTTGGTGTATACGCAAACGTCGTAC--------ATCTGCGACGGGTCATCGCCGATTGCTTCAATGCGCGCAAGTAGCTCGGCGAACGTGCGAATGCCTTCCGGCATACAGTCAAGCGTGATTGCGTACGCCAGATCGCGT------GAGTCCATCATGATTTGTTTGGCTTCGGTTGCGATTTCGTG-GTCGCGCAGGATGTTAGCCAGAATCTGATTTTTAATGTCTTTCGTCAGTCTCATTTTTATGTCCTCATTTTAGGGGCTTTCGCCCCCGATTGGTTTAGTTGAATTTGATGTTGCCACCGGTGG-------------------------------------AAGTTAAGCGGGCACATACAGC--------TTCAACGGCATCGACGCACATGAAATC---------------------------------------------------------------------GTTAAAGGCTTCGACCAGGGCGTTTA---TGAAAGATGCCGGAACCA-------------------------------------GGCCGCAAGCCGGATTATC-----------------GAATGTTGCGGAGTTGATCGCCGCTTTTGCCGCTTCGG-----------------------------------AAGCATTCATGCTCTG--------GCACAGATTCAGCGCTTCCGCGTTACGCATTGCGTGAAAGGTA-----------------AAGGTATTCGCTACGGTAGCTTT------------------------ATTGAAA---CGGGCCATTGCGGCGTCTACT------------------GGAGTTGCTACGGTCATGTTAGTCATTTTG-TTTTCCTTCATATCTCTGTTGGTGTGCAACCAATATAATGCAACCAACATACGCAATGCAAGCGAATTTTGCGATTATTTTTATCGCTGATAATATTAGAAGCGTGAAGTCGAGCGGGTGGCCTGCTCTGCCACAATCCCAGGGGGATAGCATGAAACTTACTAAAGCAGAATATGACGCGTTGCCGGAAGGTATGAAGGCGCTTTTTGTTGCCGATGGCGACGGGTATAAATCAACTTTCATGACCGCAGAAGAAGTACAGGCGGAAATCAAGGGTCTGAAAGACAACAACGCGAAGCTGGTGAGCGAGAAGAAAGCAGAAGCTGAACGCCGCGCCGAAGCCGAGCGACTTGCGAAAGAGAAAGAGGAAGCCGCTGCGCGCAAAAATGGCGACCTCGAAGCGATCGACAAGTCCTGGAAAGATAAGTTTGCTAAACACGAAGCAGATACATCGGGAAAAATAGAAGCCTACCGCAAGCAGATCCACGATCTAACCATCGGCAGCGCTGCCAAAGACCTGGCGTCGAAGCTGTTCGGTAAGAATGCAGGCATCATGCAACGTCACGTTATGGACCGCCTGACGCTGGAAGACGGCGAAGACGGCAGCTTGAAAGTGCGAGTCTTGCAGGATGGCAAACCGTCCGCGCTGACTATGGAAGAGTTAGAAAAAGAGTTCCGTAATAACGCCGATTTTGCATCCGTCCTGGCTGGCACGCCAGCCGGCGGCGCGCCTAGCAAACCGACGCAG---GTTGTCGAAGATGTGAAGTCGAAAATCACTATGGGCCACAGCTTCGGTATCACTGACCTTACGAAACAGGCAGGTGAAATCATCGCTAAGATGGGCGACGACGAGTAAGCAGATTGCCCGCGAAAGCGGGCAATTTTGCGAGCGCGTAAATCTAAGGTAACATTAACGTCACTGGGCGAATGCTCACAACTCAAAGGATTTCGATATGTCTTTAACAGTGTTCCAGCGTAAACTCGTTACCGCGGTTACGCAAATGATCCCCGACAACCTGAACGTTTTCAACGCCGCCGCCAATGGCGCTGTTGTTCTCGGTACTGGTGAAGTGCTGAAGGATGTTATTGAGAAAATGTCCGTAGGCTTGATCGCCAACCTCGTTACCGACCGTAACGCCTACGCCCCTGTCGGCACTCCGGCAACCGCGAAAGTGCTGGCGCGTATGCTGACCAACTCGGTTAACCTTTCCGCAAAAGTGGGTCCGGTAGCAATTACGAAGGCCATGATGGCTAAAATCGAAACCAACGTTAACAGCGTTGCGGCTGAGATTGCGGCGCAGGCTACTCAAGCGATTATGCTGCACTACCTGAAAGCGGGTATCGGCGCAAGTAAAGCGGCGATCGAAAG---CAACGCAGATGCAAAATACACCCAACCGGCGCGCGTTGACG---GCGTTAGCGGTCGTACCTTCCCGACCCTGGCAGACTTCCCGCTGGCGGCTTCTAAGTTCGGCGATCAGGCGTCTTTGATTAAGTCCTGGTTTATGGACGGCGTTACCTGGGCAAACTTCATTGCGTACCAGGCACTCCCTTCCGCTGAACAGGTATTCGCAATTGGCGATCTCCAGGTAATGGGTGATGGCCTGGGCCGTCGATTCATTATCTCCGATGCCGCTGCCGATGCTATGGGCGCTGGTAAC------------------------------------ATGCTGGGTCTGGTTCCTGGCGCGGTTGCAGTTACCACCAACGGCCTCGATATGCTGGCGCAGGAGAAAGGCGGTAACGAGAACATCGAACGCTGGTGGCAGGGCGAGTTCGACTTCAACGTGGCCGTTAAAGGCTACCGTCTGAAGGCGTCCGCTCGTACCCCGATCGAAGGTGTGCGCTCGTTCAAGCTGGACGATATCACCACTTCCGCTAACTGGGAACTGGACCAGGGCCAGGTAGACAACGCACCGGCAACCGTGCAGGATGTTGGCGCTGTGGGGGATGGCGATACT---------------------AAAGGCCGTCGTAAGACCCAGGCCGCACAGGAAGCGCCTACCCGCCACATCAAGGAAACGGCTGGCGTACTGGTTACGCTGACTGAGACTACCGC----------GTCTTAACGGGCGCAAATCC---CAAAGGGGCGGGCTTATGCCCGCC--TTTTTTATAGGAGTGAATACAATGTATGGCGACCCGCAAACCTTTGTCGATTATGCCGCTGCGCGAGGCGTTGAAATTACGCTAGGCGATGCAACGCGACACCTTACCATCGTTAACGACTTCCTTAACGGCATCAACTGGATCGGCGAACAAGCAGACCAGACCGGAATCGACGCATGGCCCCGCATTAATTACCCGTCAGACGGTAAGCCGGTGCGGGAC---------ACGCTCACTGAAGTTGTGGAGGTAGTGCCTGCCGGGCAGATCGTAGACTTCGCATCAACCCCCGTTGCCGTTGAGCAAGCTGTTTACCGGTTGGCGATGTTGGTGGCGGACGAGATCGATATTTCTCCGGTCGGCGATGGTAAAGAGACTATTCGCGAAACGGTCGGC---CCGATCACGATGGAGTATGACCCGGCGTCGATTGGTAACGGG------------------GTGTCGTTCCCGTGGTGGGATGGCTTGTTAGGCCACTGGGTTGATTCAGGCGGCAACGCCGCAGGCAATTTCGAAGTATTCAGGGGGTAA-TATGAAT---CCTGCATTACTCGCGGCGATAATCGCCGCAAATACTAAACGCCAACC---AGAACC------------GGAACCAGCGCCAGAACCGGAACC---------ACCGGTAC-------AGGAG----------------------------------------------------------------------------------------------------------------------------------GATGATAATGGCGGGCTTTAATTACGCGGGGTTAAAGCGGAAAGTCAATCCGCTGATTAAAAAGTTCGGCATGATGGCTACGGTGACGCGTCCGGGGTCGGTTGACCGCGTAGACGGCGACGAAGTGATAATCCCGCCAACGTCGTTCGACGTCATCGGTCTTCGAGAGGAGTACAAGCCGAGCGAGATCGACGGGACGCGTATCGTTGCCGGTGATGTGAAGTTT---TTGTGTCAGGCCGTCAAGCAGGTAAAGGTCGGGGATTTGGTTAGCCTGAACAATACAGACTACCGGGTTATCAATCCCAACCCCCTGCAACCGGCGGGCCAGACCATGCT---GTTTCAACTACAGCTAAGGGGCTAACGTGGCTGAAGTCTACTCGTTCGCCGCCACTATTGCTACGTGGGTGGATAAGACGAAGGAGAACAACGACAAGGCGGTGCGGGCGTACGGTATGCAAATACTCGGACGCCTGATCGAGATCTCCCCGGTAGGCGACCCACGCCGGTGGAAGATTAACAAGGCCTACGCGCTTGCACGCGAACACGCGAACAAGGTGAACGC-----------------CGCGCAGCGCCGCAAGAATGGCGGCAAACTGAAGCGCGGGCAGAAGAAGCACGCCAGTGTGCTCATCTCATTCAAAACTAAAAACGGCAA---CGTCACGTTCCGCCAGCGTGGCTGGGCTGCGAAGAATTACACCGGCGGACGCTTCCGGGGAAACTGGCAGGTTACGTTCGACCGCCCGGCTGTCGGCGCTATTGACCGCGTGGACAAGGCAGGAACGGCAACATTAGCCGCAGGGCGTGAAGTGCTGGCGCATTACGATTCCGGTGAATACGGGTCTATCTGGTTTACTAACAATGTGCCGTATGCGCAGCGACTCGAGTATGGCTGGAGTAAACAAGCGCCCGCGGGGATTGTTCGCGTCGTAGCGGCAGAAAT---------CAATTCGAAGGTG------------AAATAATGAGCAATACTCTAATCCGCAAGGCGCTTAACAGCGTAGTAGAAGAGTTATCGGTAAGCCTGAGCACTAGCACGCGCCCGATAAAGGTTAACTGGGAGAATGTGAGCGGAGACCACGCAAACGGCAGCGGTGTCTACCTGGAACCATATCTGCTTCCGGCCCCGACCCAGTTTGTGGGCTTCCAGCAGAAGGGCCGGATCTATGCAGGCGTGTATCAGGTCGCTGTGGTATTTCCTGCTGGCACTGGCACACAGTATGCGAGCGAACTGGCGGACGCCATCGCGACGTCT-------GACAAGTGGCAGGCCGTAAGGCTTACCGGCGCTGCGTTCCAGCTTCAAGACGCGCCATACACCAGTTCGGTGATTGAGGATGTTGATCGCGCCCGCATCGTGGTTACAGTACCCTACACCTGTTGCGCCTGATTTGGCGCAATTCTGCGCGTGCTGTATCATTAAACCGTATATCTAAACAGGAGC-TTTATTATGGGTTATCAACTTCCCAACGGGTCCAGCGTCCAGATCGGGTCCGTATTAGGCAGCGGCATCGCGGTTACGGCAGCTACCAACGCCGCCGCGTCGATCTCCAACCTTACGCAAGGTTGCGTAATTACCTGCGCGGCTTCGCATGGTCTGGTTGTTGGCGACGTTGTTATGTTCACTAAAACCCCGTGGGTCCGAGCGCTTAACCGCGCGTTCATCGTGGGTAAAGTGGATAC------TAACGACGTGACGCTGGCGCGCTTCGATACTCAAGACGTCACAAAATACCCTACCGGCGCTTTCGGCGTAGGCACGCCGGGCGAAGTGGTGAAGGTGTCGAGCTTTATCGACTTCCCGTTTATCACTAACGTTGCCGTGTCTGGTGGCGACCAGCAGACCACCACCTTCCAGCCGTTGCAGGTGAATACCGCGATCAGTCTGAACACCACGAAAAACCCGTTGGTACAGACTTACACCTTCACCCACGACGAAGAAGACCCGATCCGCCCAATCCTGGAAGACCTGGACGACACACAGAAAACCACTGTGATCAAGTTCACTAACCCAGCGGCAGCAAGCGGCAAAGGTGAGATCCGTATTTACCCGGCAAAGGTATCTTTCCAGAAGATTCCTTCCGCTGAAGTAAACAACGTGGAAACGGTGCAGTCCACTCTGACCATGCAGTCTGATATGGTTATCTACCGTAAGGATCGGGTCGAGGCGTTGTCTTGATTTGGTCGCTTAGATAGCGAGTGATAATATGGGGCCGGCACGGCCCC-TTTTTTATTGGAGAA--TACTACAATGGCTAAAGCACCACTCTTCACACTTGACCCTAAGCCAACATTTAAGCTGCCGATTGAGATCCCGCGCCCTGGTGAGAGCGAACCAGGCAAGATGACGTTTACCGTACGCCACCGCCCGATCGACGAGTTTTCGCAGACCATGCAGGACACCGAACGAAAGCTGTCGGAATATGAC--GACAATGACCCGGACGGCTTTAACGTTATGGTCGAGGCCATCATGCACGTCGCAGAAGGCTGG------AATCTGCCGGACGAATTTAACGCGGAGAACGTCCGCCGCCTGGTGGTCAACTATCCACGCGCGTTCGGTGTGTTCCACACGTCGTACTATCTCGAACTGATGGGATTGCGTGAAAAAAACTAATTGAGGCGGCGCGACGCTTTTATGGCCCGCCGCCACCCTCCGAAGATTTAGCCGCAAGTTTATGGGGTGCGACCCCCGAAGATGTTTGTCCGCCTGTTGCGCTGTGGCCTGACAACGCGAAGGTAGTCGCAGTCTTCACAGATTGCGCCACGCAATGGCGCACCGGATTTGGTGGCGCATACGGCATCGACTACGGCGTGCTGGAGTGGTTATTTAAGATGCACGGTATCGAAAACGAGCAGCGCGCGTTTAAAGATATCAAGCTAATGGAACGAATCGCGCTTGATGAGATGG---------------------------------------------------------------------------------------------------------------------------------CGCAGCAGAACCCCGCATAAT----------------------------------------------------------------------------------------------------------------------------------------------------------------------------------------------------------------------GAAGCGGGACAAAACGGGACGTCCCGTTTTGTCCCA-----------CCCATGTGAAACTGCATACCTACTCACTTCCATTGCATAATA----------------------------------------------------------------------TAAAAGCGGGACAAGCGGGACGTCCCGTTTTGTCCCACCC------------CACAAAAGTGCATACGTATTCGGTTTTCGTGCATAA-------AACAAACGGGACAAAAAGCGGGACAAACACTAGGCG---------GGACAAAGCGGGACAGCACCCC-----------------------------------------GTCCCAGCCAGTGCT-------------------------------------------------------------------------------------------------------------------------------GCCGC-GGTTTTCAGCCG---------------------------------------------------------------------------------------------------------------------------------------------------------------------------------------------------------------------------------------------------------------------ATCGGGACAGCGGGACAGCACCCCAGTCTTTC---AGACTAGACGGGGGTCAA-TGG-CCCCCTCGTCTGAGACTGAAT------AAGGTTTGTTTTGAAATCGCTGATACAA----------------------TATCCATCGGCAACTGCAT-------AAAAAAGGGGACTGCATAATGGCAGATCAGGCAGCAGGCATCACGCTAAAGGCTGATGTTGCACAAATCAGAACGGCAAATACTGTGCTGGACTCCTTCGCACAGAAATCCGAGAACACAGAAAACAAGGTTAAGAAATTAAACGACACCCTCGGCAAATCCAAAAAGGTGACGAGTGACGCCGCGGGCGGAATGGAAAAGCTGGCAAACGAATCGCAGCG---------CGCCGCCGATGGCATGACGAAACAGGAGC------------GACTCGCCAACAGGTTAGGGATGTCGACTAAAAACCTGGGCTTTGCCTCGCGTAACGCCGCATTCCAGCTACAGGATATTGCGGTAACGCTTGAGATGGGGATGCCGGTTCACCGCGTCATGCTTCAGCAGTTACCGCAGCTAACTGGGGCGTTCGGTGGACTGGGTAACACGCTGCGTTATGTTGCGGGCTTCCTCGGCCCAGTAGGGATCGGCCTCGCCGCCGTAACGGCAACGTTAGGCGTGGGCGTGGCAATTACGTCCCGCGCAGAGAACCAGGTCGCCGCGCTTAACAAGACGCTGGCGCTGTCAGGTAACATTTCCGGCCTCACTGCAAACCAGATCCTGGTGTTATCCGAGAACGCCGAGCGCATGGGCGGATCATTCCGCAAGACGCGTGACACAATCCAGGCGCTGGCGGCGGCGGGTGTGAAAGCGGGTGGTGACTTCGGCGCATTGGCTAAGGTAGCTAATGACTTTGCGAAGGCGTCCAGCCAGCCGATCGAGGATGTGGTAGCGGCGGTGGCGAAGCTGTCAACCGACCCCGTTGGCGGACTGCGTGCGCTGGCGGATAAGTATCACGTCGTAAACGAAGCGCAGATCCAGCAGGTGCAGTCACTAGTGACGGCTGGTCGCGAAACCGAAGCGGTGGCGCTGGCTAACAAAACAGCCGCAGCGTCGTTTACCACTATGACCAATGAGATCAAGTCCAACATGGGTACGCTTGAGCGGTCGATGAACGTCGTTACATCGGCAGCTAAATCTATGTGGGATGCCATCCTGGATGTCGGGCGCGCGCAGTCCTCGAATGAGTCAGAGATGAAAGCGCGTGAATCATTGCAGCGAC-----TGACCACGGCTTACTATGCCGAGATGAAAGCGGTAAACGCT-------GCCGGTGGGGTGATGCCCGAAGCGCAGAAAGCGCGTATTAACATGCTTTACAGCGAACTGGTAGCCCAGGAAAAAGTAGTGGCGTCGCTCACCCTGCGCAACCGTGCAGAGCGAGACAACGCAAGTGCCGCTGACGAAGCAGCAAAGGCGAACGAAGAGGCAAACCGCACCGCCCGCGACCGC-GCCGCGTTTGAGAAGGAGTACGCAACCAACGCGAAGAGGCGCGCCGACGAGATCGCCCGCCTCAATTTGCTTAATAAGCGTGGCGTGATTGACGAGAAAGAGCTTGCCGAGGCGGTGAAGCAGGT---CAACGAGCGGTACAAAGACCCCGCCCCGAAGAAGGCCGCCGCTGTTCGAGTCGATGCCGGGCTGAAAATGCTGGAAGTAGCACGGAGCGAACTGGCCCAGCTTCGAGAATCCGGCAAGCAGATCGAA--GCCAACGCATCGACGCAGACCCGCACGCAACGCGCGCAGGCGGCCCTAAACAAGC-------TGATCGCGGATAATGAGCAGTTAATCGCAGCAAGCAAAGAAAGAGCACTAACGGCAGCAGAAAAGCAGCAGATGGTCGAATTCGGACGCGTGAAGGAAGTACGCGAGCAGATCGTCGAAGAAGCCAAATTGCTGGACGCGAAAGAGAAGCAGGTCAAGGCGCACGCGCAGATCGACGCCTTCGTTAAGAACCAGAACGCCGAGCTAAAAGCCACCGCGGCGGGCTATGCGCTTTCCACTCGCGAAGCGGCTAACCTGCGCGAAGAATTACAGCTGA-----------TTGACCGCCTTAAGCGCGTTGGTGCTAACGATACCGATATTGACCTGGCGGTGTCTAAGCTGCGCGAAGTGCAGGAAGCACAGACCGGTGCTAACGCCTCGCTATGGGATGGCTTCAGCCGCGGGCTTAAGGATAGCGTGGATGAAATGGGTAACGGCTACACGCAGATGACGTCACTCACAAAATTCACGTTCGGCGCTATGCAGGACACGATGAAC---------------------GAGTTTTTCGAGACTGGCAAGCTGAACGCAAAG------------GATATGGTTAAGTCCATCCTGAGCGAATTAATCAAGCTGGCTACCTCGCAGGCATTCAAGTCCATCGTTAGCGCTTTCGGTGGCGACGGCGGCAAAAACGGATTGTTCGGCGCTATCTTCTCTGGCCTAACTAAGAATGCGGACGGAGGAGCGTACGCAGGGGGCAATCTCGCGGCCTATTCGGGGCAAGTGGTAAGCCAGCCCACCTTTTTCAGTT---ACGGCGTCCAGGCGTTCGCAAAGGGCGCGGGATTGATGGGGGAGGCCGGACCCGAGGCCATCATGCCACTGAAGCGCGGCCCGGACGGCAAACTGGGCGTTGTCGCTGCCGGTGTAGGCGGAGGG---ATGATTGTAACGACCAACGTTAACATGGGGACCG--------GTAAGACGGATACCAGTGTTAGCGGTCCAGACCTGCGCACCGCGCAGGCGTTCGGAAAGCAAATCACCGAGTCGGTCAAGGCCGAGATCGTGAAGGCGACGAAACCGGGTGGTGTACTTTACAAA-CGATGATAAAATGGCCCTCAC-TACAACGTGGGGGCTTTTTTATGGCGCAAGGTACAATCACACTAACTAAGGGAAGTAAGACCATCACAGGCGTGGGAACCGCGTTCCT-GAGCGAGATCGGGAAGGTCAGCGTATTTACCCGCATCGACGGCAACGACTACACCGGAAAAATTGCGGCATTCAACTCTAACACCGTCATCACCCTGGCGGATAACTGGGCCGGACCGACAAAAGCCGGTGCAGCTTATGAGCTAATCGAAGCGCACGACCCGCGATCAAACGAATGGCCCTATTACTGGCACATGCAATTGCAAGGCGGCGGAGACGTGCAGTTGGCTTTCCGGTCCGAGGAATTGCAGTTTGGTAACGGTTACGGTCAGAACATCGCGGACGGCCCGAACGCCGAAACGAAACAGTTCCCCGTGCAATTCATCGGACTGACTACTGACAAGTGGTGCAACCCTAAACTGGTTTACAACTTCCTTCGCGGGCACTTCGTCAAACCGTTTGTCGTCACCGCGCCGGATGGCGAAACAGGTTTATTCGTGGTCGAGCGTTCGAGCTTGTCGTACACTGACAACGGGCACTACACGGCAACGGTATCCGCCACCCTTAAGACTGCTATTGGATTCGTAAGATGAATAAACTATATCGCGAGGCGACGCGCTTTGACCCATCGG--------GACGCGTTCGCCTGATTCACATTGACGCGCAGGACGTGGAGCCCGGCGACGGCGCGATCGGCGCGGGTCATCACTATTTTCACTATTGCTTTATCCCGCACACTGCCGAGGATATTGCCGCCGCAGGCGGTGACGAGGACAAGCTAAAACCTAAATCCATCTTCTTCGGCGGGCAGGAGTTCGAATTTTGGCCCTTCGATTTGTCCGGCCTCAACTTCTCCACATCAACGGCCGCAGAACCGCAACTAACAATCGTCGATATTGGCGGCATAATAACCCGGCTGTCGCTGAATCACGACCAGCTACTGGGCGCGAAGGTTGAGATCATTGATACGTTCGCGAAGTTCCTGGACAACGGGACAGATCCAGACCCGACGCAGAAACGAGTTCAGGAGTATTACATTGACTCGCAGGTCGGGCGCAATCCT---------------GGCAAGCAAATCACCTTCGCACTATCCTCTCCTGCGGATATGGAGGGGCAAGTAGTTCCCCGCCGCCAAATCATGAATATGTGCGAATGGGCGTTAAATGGGAAGTACGCCAGCGGGGACGGGTGCACTTGGAACCTTGCGAAGCCAGGTATCAAGTATTACGACGAGCGGGGTAATGAAGTCATCGCGATGAATATGGACCGATGCGGCGGCTGTTTGTCCGACTGCTATCTTCGTTTTGGTCAAGGTCTTGCGGATCCCAAAGCCGCAGTGTTGGACTTCGGCGGCTTTCCAGGGTCCAGATTAATTAAGGGGTAGTCATGTTAACGAAGAAGGTTAAACGCGATATCGCCGCACACGTTGCGGCATGTCTGCCGGAAGAAGCGTGCGGGCTGGTCGTCATGGTGGGCCGCAAACAAGTGTTTATCCCGTGCCTGAACGTCTTCGAAGACCCAACCGGCGCGCGCTCGCGAAAGGACGCGTTTACAATTAGTGATATGGCCTGGATGGATGCCGAGGATATGGGCGACGTTGTGCGCGTAGTCCACTCGCACCCCGGTCAGCGCGAGCTAACACCGTCATTGGGCGACGTTAA---TGGATGCAACGGCAGCGGCGTCGTCTGGACCAT---CACTAACGAATATGGCGACTTTATCGAGATCGACCCGGAAGACCCGCCGCTGGTAGGTCGCCGATTTGTTCTCGGAATTACGGATTGTTATGGCCTCGTTATGGACTGGCATAAAAAGCAGGGCGTAAACCTGCCAGACTTCCGCGTACCGTACAACTGGTGGGAGACAGGCGAAAACCTGTATATGGACAATTGGTATGGCGCGGGCTTCCGGGAGTGTGAGGAGAATACGCCAGGGGCGATGGTCATCATGCAGATCAGCGCACCAGTGCCAAACCACGCTGGAATCTACCTTCCGGGCAACCAACTACTACACCATATCTACGGCAGCCTGTCGAGCGTCGTTCCCTTCCGGGCGGGATTTTTCCGGGACAATGTGGTTAAATGGGTACGTCATAAAGACCTACCGGGGAATATCACAGAATGGCAA---TGACCACATTTAAATTGTACGGCGTCTTAGGACGTCGTTTTGGTAAAGTGCATAAGCTGGACTGTTTCACACCAGGCGAAGGCATCACCGGCCTGTGCGTGAAGTTACCCGGCTTACAGGACTTTCTAATGTCGGCCCACCTGGACAACATGATGTTCAAAGTGCGCAAGGGCAATCACACAATGACCGGCTACGATGAGCTGGGCGAGTTCCACGGCAACCGCGTAGTAACAATCGCGCCGGTTATGACTGGGGCAAAAAGCGGACTGGGCCAATTGCTGGCGGGTGTCGCGATCGTAGTGGCGTCGTTCTATAC-GGGCGGACTTGCTACTGCCGCTTTCGGGGCTTCGGCTGCAACCGCTGCCGCTATCGGGACGGCGACGTTTTCGTTCGGGATGTCGATGGCGCTGGGTGGCGTTATGCAATTGCTGTCGCCACAACCGAAGGGATTGCAGACAAGGCAGGACGTGGATAACAAGGCGTCGTATGCGTTCGGCGGCCCAGTAAACACTACCGCGCAAGGCACGGCTCTTGGTGTATTATGGGGCGAGCGTGAGATCGGCGGCGCTATTATTTCAGCCGGAATCGTAACCGAGGACTTGAACGAATGACGATT---ATCTACGACGTCACAGGGCATAAAGGCGGCGGCGGCAAACAGCACACCCCACAGGAGACGCCAGATAGCCTGCATTCGCTGGCTAAAATCCGCATCTTGCTTGCACTGGGCGAGGGTGAATTCGAAAGTATTACCAGCGCCAGCGAATTGCGGCAGCGTGTTTACCTGGACGGAACACCGATCCAGAACGCTGACCTGTCCGAAAACTTCCCTGGCGCGCGTGTGGAGTTCCGCCCCGGCACACAGCACCAGGATGTGATCCACGGATTTTCAGCGGTGGAAAGTGAGCAATCTGTCGGCGTAAAACTGGAAAACGGCACGCCGTGGGTGCGCCAGATTAACGATACCAGTCTGGACGCTGTTCGCATTCGCATCGGCATTCCAGCCCTGTACACTAACGAAGATAATGGCGACCTGGTGGGCGGGCGCATCGACTATAAGATAGTTGTGTATACGGATAACGCCGACCCGCGTG---------------AGTTCAGATTCGCCGCCGTTGGTAAAACAATGTCGCTATATGAGCGCGACCACCGCATCGAATTACCTCCGAACGTTAACACCGGCTGGCGCGTGGAGGTGCACCGCATAACGGCAGACTCCACATCGGCGAAAGTGGTTAATGATATCCGGGTGCAGTCCATCACTGAGATTATTGACGCCCGCCTGCGTTACCCGCTAACCGCGCTGTTGTTTGTGGAGTTCGACGCCAAAGCGTTCCAGAACATCCCGCGCGTGTCCATCAAGTGCAAAGGCCGTAAAGTTCTAATACCGAACAACTACGACCCGATTAATCATACCTATTCCGGGGACTGGGACGGCACGTTTAAACGCGCATGGACGGATAACCCTGCGTGGCACTGGTACGATATTTGTATTACTGAGCGCTTCGGCCTCGGTCGGCGTATCAAACCGCAAATGTTAAACCGGTACGCGCTCTACCAGATTGCGCAGCGCTGCGATCAGTTGGTCAGCGACGGCAACGGTGGTCGAGAAATCCGCTTTAAGAATGATATGTACATCCAGTCGCAGACAGACGCCTGGACCGTGCTTAAGGATTTGGCGGCCATCTTCGCCGGAATGACCTGGTGGGGTAACCAGATGTTGAATATCGTCAGTGACCAACCGGTCGCGGCGGTGTCGCACACTATCACCAACGCCTCGGTAATTGATGGGCGATTCGACTACGCATCTGGTAGCCAGAAAACGCGCTATTCCACATTCGCGGTAGCATACGGCAATCCGAAAAACCACTATGAAGATGCTATCGCAACGGGGCAACGTGTCGAACTGGTACGCCGCCATAAGATTAACCGTCTTGATATTACGGCGATCGGCTGTACGCGTGAATCTGAAGCGCAACGCCGGGGGCACTGGGCGCTAATCTCAAACCAGCTTGACCAGCAAGTTAGTTTTAAGGTGGGCATGGAGGGGTTATTCTTTATCCCCGGTAGCGTAGTTGCGATCGCAGATACTAATATTTCTGGCGGATTCGAGACTCGTGGCGGTCGCCTGTTGTCGGACCCTGGAACGCG-TACCGTGCTGAACACGGACAGCGAAATCACATTC--------------CGCCCTGGCGATAAGTTCCTGGTACGCACCGATAGCGGTAATGTGGAGACTCGCGAGATCGCCAGCGTCAACGGCAACAAGGTTACGCTAAAAACCGCACTTGATGCCGACCCGATTCCAGACCAGCCGTTTTGCGTTGATGGC---GACGATATCCAGTTGCAAAAATTCCGCATCACCGACCTGGAATATGACGACTCTACGAGCACTTTCTCGGTGCGCGGGATTGAATACAACGATAGCAAGTATGATGCCGTTGATAATGGCGCTCGCCTTGACCCTGGCATCTTTACGCAAGTGCCTGACGGTGTAATGAAGGGGCCGGAATCCGTGACCATCACCCCGTCGCAGATTTCATCGCAAGGCCAGCTAATCACCAACGTGGATATT----------------GTATTCCCTCCGGTGAA--------GGATGCCGTGGTGTATGAAATCCAGTGGCGACGTACCAGCTTGCAGAATATGGAAATCCAGTGGGGTAACGACTGGGTGAATATCCCACGCACGGCGTCGAACGGCGCGCACATCCCCAACGTGTTCTCCGGTAACTATCAGGCACGCGTCCGCGCGATCGGTATGGGCGAGATTTCATCTCCGTGGGTGTCGTCCGCCATCACGCCGGTGGAAGGTCGTCTCGGTGGGCTTAACGCACCAATCATCACCAACGCTATTTCGGGCCTTCACCAGATCTTGTGGAA----------GTGGAACCACAACAACGCCGCTACTGATATCTCGTACACCGAGCTTGAA---GTGCGCAAGACCGGTGAGACTGAATGGAAATTCCTTACCAACGTCCCATATCCGGGGGCGGAGTATGCGCAAACATCGCTGGAGTTCGGAATTTACCAGCAGTTGCGCGCCCGTGTAGCGGATAAAATCGGCAACCTGTCGGACTGGTCGGCCCCGTTTGAAGGGCAGGTGAGTGACAAAGTTGACGAGTACATGAAGGGGCTTGATGACGAGTTCTTGACTTCCGAGGATGGTAAACGCTTCCAGGAAGCAATCAACACGATCCCGCAGGGTATTTACGAGGCGATGCTCACCGACGCGCAGCAATTGTTCAACGCCCGCGCCGAGTACAAGGGTATTTATGCGGAAATCTCGGTCGCGTATAACGCGGCGGCGGACGCCCACAAGGCGGTCGCTCAACTGGAGACGTTGATCGGCACGCGACTTGATGACGCGGAAGCTGCGATCCACACGTTGCAGACCGCGCAGAGCACACAGGAACAAGCGTTCGCCCAGTATCAGCAAACTGTTGCCGCTAAGTTCGGGGAACAAGAAGCCGCCATCCAGCAGGTACAAACGGCAACCGCAGACGTGGCGGGAGCGCTGGCGGAATATAAGACCCAGGTCGCTGCACAGTTCGGTCAGCAGTCCGCCGCTATCGAGCAGAAGATGACGTCCTCGTTTAACCACTCTGGT---GGTAGCGCCACGTATAGCCTTAAGGCTGGCGTGACATATAACGGGACTTATTATGATGCGGGTATGCAGCTTTCCGTTGTGACGTCTGGCAACGCGGTTAAATCGCGTATTGCGTTCAAGGCGGACCAGTTCTACATCATGCATCCGTCCAATGGGACGCTGTCGTCTGCGTTTATTGTGGACGGTGGCGCGGTGTATATCGACACGGCACGCATCAAGAACGCGTCCATCAACTTCGCGCAGATAACAGACACGCTGCAATCGAATAACTACGACGGCAGCACGCGCGGCTGGCGCTTAGGGAAAGATGGAA---CGTTTATCAACCTG----------------GGCACCGGTAGCGGCGGCGG---------------------------------------GATGAAACAGACGAACACAAGAATAAGCGTGAAGGACGGAAACGGCGTTCTCCG---CGTGCAGATTGGTGAGCTTACTGGTAGCTGGTA-------GTATAGGGGCTTCGGCCCCTTT-TTAACGAGGTTATTTATGGCATTCGGTATCGCAACGTGGGACGCGCAAGGACGCCCAAACAACTACGGCATTAAACCGGTAAGCGTGATCGGAAGGATTCATCTTGCGGAAGGACAAAAATCAGGCGCA--TGGTCATTCCCTGTACCGGCGGGGATGAAGGTCGGATACGTGGTCGCACTGGATAAAGGCGCGGTCGGGCCAGGCCG---CAGAATAACCG-------CCAGCGGGAACACTATCACGGTTTCCGCG-----------------GCAAGTGCGGTAGGTGGCGGGGTTTACTCCGCATCTGAATGTGACGTTATTGTTTTTGTGGAGCGAGCAT----AATGGCTAATTACGGCGCGTTGATTGACTT---------ACCAAACGGCAACCCGTT----TATCACGCCAGAATCGACGCCGTT--TTGT------CTATTCCGCCGTGTGGTTGTTGGGTCTTCGGCAAACGGCACTGCGCAGT------------CGGCGGCTGCCGATATTAATTTGGGTG-------GTGACTACCCGGCAATA-----GCGTTTGTGAAAACTACGCACACCGCCCAGCCGACCGTCGTAGGG----TCTTCTCGCGTTGGTAATGTGGTGAAGGTGAGCGCCAGCAATCCATTCGGGCGAG----------GCTTCACGATGAC--------------GGCTTACATCTTTGCCATATTCCCACAGACCCTTCCGCGGTGGG-----------------------------GCTTCGCTATTTGGGATAAGACGGGGAAGCTAGT------------ACTTACTAATGAGAGTCGCGTACTAAGCGATTTAGTTACCGTCGGATCTCCTGGCGCT----AACGGGGGGATTAACATTGACCAGACGCTAAAT---GGCAGCTAC-GCCGTCGCTCCGGGCATATTGGGGTCTACGCTGATCCGGTTTTTTGTGCAGGGCCAGCCGCA----------AGTAATATCGGTAACGGCGTACA----------------------CGGGGGCCAGATTTGATGGGTCGCGAAC-------GCGTATA------------------------------------------------------TCAGCAGCGTCGTCGGGGAACGCCACGGGGGATGTGGTGGGGTATACTAACAAC--------GGCAACGCGATTA------TGGCGATTAA--------CACGGCCAATTATGATTGAAG------AAAGCCCCGAAAGGGGC-----------TTATTTGCAGGTGG----TGCTTTT----GAAGT-----------------------GGTCGACCGACACATACTGGAAGTTGAACGGATACCCCGCCTTGAGCATTTTGTGCCCGCTAAAGTCGGCGACACCG---------AACACTGGTACAG----AATACTCCATACCGCTATTCATATATGTCGCGTCGCA---GATTTTAGACGGC-----ATACCG-----------------GCACAACCG------GACAGAAGAA------CCGCACAAATCA---------TAATTAAAGTTTTCATGTTATCATCTCCTATAT--TTGGTTGAGTTTTAGTATTACACCTCT----------------CAACCAGGATTGCAACCAA--TTACGAGGA--TTTAGCTATGGCAGCGG-----------------------GCACACTATCCGTAACGAATAACAGCAAGGCGGTTGAAGGGGTTGACACGACGTTTACCGCGTTTAAAGCTGG---CGACTTCTTAACGCTGGTGGTAGGGCAAGTCCCCTACACC----------------------GTGGCAATCGCGTCCATTGAAAGCGCAACCGCGCTCACGCTGGTGTTGCCGTTCGACGGCCCGACGGCAACCGGCCTTGCGTGGGATGGCGTTAAGCGCGATACCATGTCACTGGCAACGATGGGCGTTACCGTACAGGCCCAAAAAGCATTGCGCTTGATGATCGCAGATGAAAACAAC-TGGCGTGCAATCTTCGGCGACGCTGAAGAAATAACAGTGTCGTTACCTAACGGGCAGGTTATGCAGGGCATGTCATGGGGCTATCTGTCGCAGCTAATGAAGCAGATCGACC----------------------------------------------------------------------------------------------------------------------------------------------------------------------------------------------------------------------------------------------------------------------------------------------------------------------------------------------------------------------------------------------------------------------------------------------------------------------------------------------CGTCG------AAATTTCTGGCTAAGTCCAACAACC-----------------------------------------------------------------------------TTAGCGACGTTGATGACCCCGCGGCAGCGCGCGGTCACTTAGGCATCGGGCCGAC------------------------------------------GGATAACGTTACCG---TCAACCGACTAGTCACCAACGCGC------------------------------------------------------------------GTATCCAAGCAGGACGGGCTACGTGGGACG-------------------------------------GGAATAGCTGG-----------GGGACCGC--------------------AGAAGTAA----------------------------------------------GGGCGTCGCTGTTAATGCTCATGCC---------------------------------------------------------------------------------------------------CGACGGCGTGTCGCCTCCGGGGATGTATGTTATGCCGCTCGGCACTGAGGGTGGATACCCAACA------------CAATTTGTGTATAACTTCGA-------------------------------------------------------------------------------------------------------------------------------------------------------CGCGTCAGATTGGCGAACCCCGTCGCA----------------GGTCACCGCCCAAAATTTCACGGCTACGAAAACAAACAT-------GGGCTATAGCCAAT----------------TGTGGTCAGGCGCGCTAT---TCCGTGGCCCTGCCTGGCTT-------------------------------GCGGACAACGGCGTGGAAAACTACC-----------AATCTCTGGTAGGCGGCGCGGTTGGCACTTCCGGGTACG-----GCTTTTCCAGTGG-----------------------CGTTGCGTTTGG--------------------------------CATGATGACGACTGGCGG----------GGCCAGTTGGCCTACTG------CGCAGATTTCCGT------------------------------------------------------CGGCACAA----------TGG--------------------------------------------------------------------ACCGCGACGCGGCTGGTAACATAGACCGACAGACCCA-GTTCAGATTCAGCTTTCGAGGCACTAT----------------CTCCTACTCGGCGGGGTCAGAGGGGTCGGGGTCATTCCAGCAA-------------------------------------------------------------------------------------------------------------------------------------------------------------------------------------------------------------------GTGCCAGCG---------------------------------------------------------------------------------------------------------------------------------------------TCGGACC--------------------GCAA-----------------------------------------CCTTAAGCACGATATTGCCGATG--------------------------------------------------------------------------------------------------------ACACCAGCAGCACAGCATACGACAACATTAAGGCTATGCGATTCCGCACATT----------------------------------------CGTATTCAACAACGACGAACAGGA--------------------------------------------------------------ACGGCAGCGCCGCGGTGTTAT------------------CGCGCAAGAACTGGAAGAAATCGAC------------------------------------------------------CCCCTGTATGTAAAGCACCGCATA---T-----------------------ACCACAACGA-------------------------------------------------------------AGAACTGAACGG------------------------------------------GCCGCTGGTGCACCAGCTTGAACTGGATACGGCGCCGCTGTTACTCGAC---------------------ACTATGCGAGCG-------------------------------------TTGCAGGATACGATTAAGCAG---------------------GTGGAGGATTTGAAGGCGGA------------------------------------------------------------------------GATCGCGGCGTTGAAGCAGGCGGAAGATTTG----------------------------------AAG------AAATAAGAG-AGGGGCCATACGGCCCCTTTTT------TAGTTTGAGTTTTCCCAGTCCATTTTGCGCCGCACCAGCGGGCTTTCGTAATATTCCTTTCCTTCCACTTCCACCAAAGGCCAATCGTTCACAATCACGTATGGCTCTGCGATATCCTCAATCACGCCATGCGCGCTGTGCTGACAGAACG-------------------------ATACACCCACCAGGATAACGCCGGCAACGCGACGTGATAGAT-------------------ATTCGCGAGCGCAA-----------CGCGCCTCTACCAGCCCTCGACGGATGCCGCTGGTGGCCTTAACCTCGTAGGTCCATACGGCATCGATCACATGCTCGCGGAAGTCTGGACCGGACTTTACCT------TGCGCTTGCCGACCATGATGATATC--GCCGCGGTCGATGGTATTGG----CGCTAAACAGGCCGGTACGCATTAGTAAGCCTTGCGGTATGCAACTACGCCCGCCCGCTTGACC-------CTCAAGGTACATTCCTGCAAACATCTCGCCCAGCACA-------CCAACAAGACGGCTTTGCTTGCACGCGTCGG----ACTTTAAGCGCCATTGATCAAACTCGATGCTTGCTATCATTGCCGCCAGGTGGAATTGTTTACCGGATATTTCATATTCGCCGTACATTG-TGTGGTCCTCATTGATGCGGG----CCGAAGCCCGCTATTAG-AATTATTTAAGTGCGCCAGTCACCAGTGTTTTTTCCATGTTACGGAAGTCTTCCGGCGTCATAAGTATTTTGGACCCATCTTCGCCGGTGAGCACGACCATAGGCTGGACGTCCTGGTCTACGACGCCG----------AAATCGGCAGCTTTAACGGTCTTCCT------------G------------------------------------------------------------------------AACGAAGCCGCCATATCCTCGGTAACGTGCATTGCACTGTTATACGCATTATTCTCGCCGTCAAGACGCACGGACAGATCT-----TTGAGGCTTTCAAACTGTTCTGCCGTTGTATCGACCTGAATCTCGTCGTGT-------ACGGTCATGTACGACTCGCCCAGCAAGGCCGCATACGCTACCAGGTCCACGATGTTATCATCCTGGTGTTTACGGTGCTGGCGTAC-CAGTTTT---AGGCAGATCAGGAAGGTCCAGGCTTCTTGCTCGGTCAGGTCGCGACCGGTAAGCGCA-TTAAACACGGCAGCGATC-TGCTTAGCACTGCGTTCCTCTTTC-------GCGTTGTCATAGCCATTTTCTTTCCCGCGCTGTTCCATAGTGGTGGCGGCGTTTTTGCAGTATTCGTATGCTTTCATTATG-TTGTCCTTCTAAGCG-TGGGGCCATATTG--CCCCGACGCGTTAACTATAGTGCAA------CCAACCTATTGGTTGCAAGTGAATTTTGCAACATTTATTGCGTAAATTTTCGGGACCAGATCGCTGCACGCCCGACGAATTGCCGCGATGTTCTTCTCGCAATCTTCAATGATGACCAGTTCCGACACGTCTGCATAGCAGACCATTTTGAACACGGCGCACGCCTTAAACTCTGGCGGCGGGGTGTCGTCCAGCATGTGGCGCATAAACAACCGGCCCACCGGGAAGACCTCCAATTGCTCGACGGTAGTCTCCCAGCATTCTCGCTG--CCGGTTTGTCAGATAAGCGATCTCGAAGCCTTGCTCTTTGTACATGCGCAG----------CAGCGGCAGCATATCCATGTTCAGGTCTTCGCGTACGTGCGCTTTGTGCCACTTCGCCCAAAATGTTGATTTGGTTTTTATACCCGGAACCAGGTCGGCGCGTGCATCA--CTCGAACCATTAATAACGCCATCCAAATCACAAATCAGTAGTTTCATT------TTAATTCCTCAACCAAATCCGAACGAACAACTCTGGCGGAAAACTTGTTAC--ACACAAGATGCCAATTTGCGGTTAT----------GACAAGCCAGCCGGTGAGGTCCATACCCAGGATATATTCTGGACGTGACACTCGCTTCACACGA--------TCGCGGCGCGGGTCTATGTTATAGTCTCTTTGCATTCGGTCTACTACCGCAGGGTCGCGGTCAACGATTAAGATATTCAAGGAGTTCTCCTTCGCTCATTATTTCAATTCGTGCGCTGCCGATTGGCGGCGCTTCGTCAAAGATTATCAATTGCTGGCACTTGTTATTGCTCGGCCCGACTTCGCCGGTGACGGCGTGAATGAATCTAATCCGCCAGTCCAGAAGAATTATCAGGTTTGC-----AGTCTTCCGGGCCAGCTTCGCCCACTTCGTCGACGTGTCCTGGTTCAGTAGCATGACAGTCCGGCGTCCGTGCGCTGCGCATTCCACCCACGGCAGCGGGTCGGAATACGGCGGATTGCACCACTTCCACCCTTTCAACTCTGCCCAGTCCACATCAAGCGCGCTGTGCTCTGCCGTGAAGTAACGCGGTAGCAGGTGGTTGGCGTCGCTCGCCGCCATATCGTAACGGAATCGGTACTTCCGACGAAGCGGTT---TAAATAAAGCTGGCGGTGTGCGCCAGCTATCTTTCTGCTCATTCTTCGTCATGGTCGGTGTCTATCGCATAAAGTGGGATCTTATCGCCTTTTTTGATGACGCGCTGCACGCGCTTTGATTCCTCGGC-----GCTAAGCGGGCGCGCGTCCGGGTAGAAGCTGCCGTTTGTAGGGTTGCGCCACGCCATAAGC--ACAAGGTCTTTCCGGGCGATCGAAGACTGGCGGCCCTTCGGGCGCACGTACTCCTCCGCACGTTTACAGTGCTCCCGCAACGCATCAGCCGTGACGCGGTTTAGT-GCAACGCTGGTTGTATATCCGGTGCGCTGCATAATCCCCATCAATTCGAAAAGCAGTTCGAAGCGCTCC---------TCTAACTCCATGCGGCGCTTTTCT---------------TCCGTTTCATAGCTTGACAGGTAGGTATCTGCCAGCGCGTTCGCACGTTCGGCCTGTTCGCGG--------------------GCTTCGAGGCATTGCGCAGCCCAGTAATTTTTCTCTTCTTGTAAAATTTTCATTTATTTAATCTCCGTTGTGCGAATCTCATCGCGAGGAATCAATTTGCCATCCATTTCAACCCAGCAGACACCGTATCGCCATTGTGTGTTACGGCCTGTTTGCTCAGGGTACACGGTCTTGCACCCGTAGCGTTCCGTGTAGTAAATAGCAGCGGTAGGAACGCAAATACAAACGGCAAACATGAGGGTGAGTATCACCCAAAATCGAAGGTCGCCGTCGTAGTCGAAAAATAATGATTTCATCGTGTTGTCTCCCGGTATT-AAAAAAAAAAGGCGT----------CCAACCGG--ACACCCTTAAGATAATGCAACCAATCTAATTAT-----------------GCAACCAATTTACGAATAAAAATTTGGGTCGCGTGCAACGTCTACCAGATACAGATTGCTGATTCGGTTGCCGTAGTGGCCTGGTGTTCGCTGGCGGCACACAACGGCGTAGCCTGGAGGAATTGTATTGCCGGTCGCGATAATCCACGCCACGCGTG-----CGCCCGATAGAGTTTTGCCGTTGCATTCGATGCGCGTGCCGCCATCGGCAGTGTTAAGGTTGCCAATTTTGCAGCCGGTGGACTTCAGACGA-----------------ATGACGCCGGTTTTGCTGTCGTAGGAGAATAACTGGTTAGTCATTGCAACCGA-AAAATCAATGGCTTCGAATGTAGTAT--------------------------------------------------------------------------------------------------------------------------------------------------------------------------------------------------------------------------------------------------------------------------------------------------------------------------------------------------------------------------------------------------------------------------------------------------------------------------------------------------------------------------------------------------------------------------------------------------------------------------------------------------------------------------------------------------------------------------------------------------------------------------------------------------------------------------------------------------------------------------------------------------------------------------------------------------------------------------------------------------------------------------------------------------------------------------------------------------TCATTTTAAATTTTCCTCATTGACCGCTATCGCGAAGCCGCGCGGGGTGAGCGACCGGATTAATTTGGTGCGGGCTGATTTGCCTCCGAGGCGACTATACTGCTTCGAGTACCCTTTTTCAACGAATACAGGCTTTTTCTCTGGCATACGAAAGCCGTTGCCGGTCCATAAG-CAGGTCCGCTTCGGATATGAATCGCGGGCGTTGATGTATTCCGGGAAGAGCGGGTGTACGTCATCCTCCGGCAGAT-------------------AGCCCCCATACTCCCACGGATCAAACGAGTGGTCTGGCTTGCGCCACTGGGTGGAGAGCACACTGCGCGGATTCTCAATCATATATGGCACTTCGAAGAAGTCACCCAGGTAAGCGGCGATC-TTCGCGGTGCGCACCGCCTTAAGCTGAAAGGCTGGGTCTTTCGCACGCTTGCGCGGGAAAGCTGGCGCGCCGCTCACTGCCAGATCCGTACACGGAGGGAATG---------------------CATAGATGATATCCGGCGTA---------CCGAAATCGCCATTCATCGCGCGGTCCACAAAGTCCATATCTATAAACTCATTGCGATATCGGATTCCGCGACCATAAATCCGGTAGTCAAGGTAAGACCCGTGATCGGCTTCGGAATAGTTGAAGCAATAACACTTATGCCCCATCTCGGCAGCACGCTCAATCATCAAGCCGCTGCCGTCA-----AACAATGACCAGATT-----------------------ATCATTTGCGCGC---CTTCTTAGCTTTCATGTATTCCATCAAGTCGTCCTGAATATCCCGCTTACTGTCGCGACGCTCGGCGACCAGTTCGTCCAGTGTTCCGCGCGCCTGGATAATGTAGACGAATACCGGACGGGGGTGTCCTGCTTGCATCTGGCGAACCGGCCCGATACGTTCAACGATCTGCGAAAAGTGCTCAAAGTTCCAGGTATCGGAGAAGATTGCCAGGTGATGACCGCCGTCCTGCAAGTTAAGGCCGTGGCCCGCCGATGCCGGGTGCGCAAACATGATGGGGATCTCGCCTCTGTTCCACGCTTCCATATCCTTATTTCCCTGCTTACCTTTACCCAGCGCAACGCCGTGCGGAAATTTCTTCTTAAGACGTGCCAGGTCATGCTTGTACTGATACGCAACGAGCAACGGCGCACCGTTCAACTCCTCCACGATACTTTCCAGCGCGTCCAGCTTCGCGTCGTGAATCTTCACCCACTCGTCGGTCCGTTCGCCGTCTTCGTCCACCTTATACACGGCCCCGGATGCAAGCTGAAGGCACTTAATTGTCTTCGATGCCGCGTTCGCCGCTTCCACTGTTCCGCTTTCCAGTTCGGCAAATAGCTCGCTTTCAAACTGGTCATAAATCTTGCGCGCTTTCTTCGGCAGGTCCACAACAACCGGCGTATAGATTGGCTTGTCGCACCCGAAGTATTCCGCCGCGTCAACGGTGAGGGATACATCTGACAGACGTTGTTGTATTTCTTTCTCGGAGTTCTTAAGCGGGGCGTGCTGCATCGTGAAGCTGCCAGGCTTAACAGGCTTGCTAATAAACCAGCGGTCCGTGAACGCCTTATAGCTACTGCCGAGGCGTTCGCCGCCGTCGACAAACCACGTCTGGCCCCATAGGTCTTTCAGCCCGTTCGGTGCGGGTGTGCCGGTAAGGTTAATCCAGCGCTTGACGTGCTTATGTGCGATCGCTGCCAGCGCACGGGCGCGCTTACTTCCCTGCTTGCTTCTATATCCTTTCAGCTTAGTGGATTCATCGGCAACCACGACCGTAAAGGGCCACTCGTCGCCGCAATACTCGACAAGCCACTCAACTACATCATAGTTAATACAAACCACGTTAGCGTCGCTCTCAAGCGCAGCGATGCGGTCCTTCTCTGACCCAGTGCCGTCTACTACCAGCAAGGCTGGGAAGCGCCATTTCTCCTGTTCCGGGGGCCATGTACCGGACGCAACGCGCAGCGGGGCCAGCACCAGTACGCGGTCATCCTGGTTGGACAGGATGCCGGTCTGGAACATTTTATTCAGCGCCCACATGGTCGCGCCGGTTTTACCCGACCCCATTGTCGCCCAAATATTGCAGCGCTTATGCTTGAGGATGAACGCGGTTATCAACTTCTGATATTCGCGGCGTCGGAATCGTGCCATTTCTTTATTCCGC-----------------------------------------------------------------CTTTTTCCAG---------------------------------------ACTTCGGTTTCACTGTTCCAGTTCCTTT----------------------------------------------------------------TTGTGGCGTCGTAGTTGGTGGCGTGTCCGATGTGCACGCCGGTCGC------------------------------------------------------------------------------CCGGAAGCTCTTAAATTTTTGCC--------------------------------AGCACACCGTCAACGGCA--------------------GCGGGTAGTTCATGCCCGCGATAA-------------ACCATACGCGATCGCCTGGTTT---------------------------------------------------------------GCATTCGCCCAGTGTGGTGAGTCGGTAGTGTTC-----------------------------------------------------------------------------------------TTTCATCGTCATGTCTC----------------------------------------CCAAAAATGGCGGGACAAGCCCGCCGTATTAATTATTC---------------------------TTGCGCTGCGCGGTAGCGGCGCTGCCGTTCGCGCTCTTTCTTATTGCGGCATGATTTGCACTCGGCCCGATACCCGTCTGGACTTCGCGCAGTCTTACCGGTGTATTTGTGGAACTGGGATAACGGCTTGATGCAACCGCAATTACTGCAGCGTTT--------------------------------------------------------------------------------------------------------------------------------------------------TTCTTCAATCATTTCTAAAATCCTCGTTAGTG---------------------------------------------------------------------------------------CTAACCTGCTCACTATACTGTTA----------------------------------------AGCGACCAATTCA--------------------GCAACCAATAAATCACAGTCGGCTATGTTGTCGATGACGCGAACGTCCGCACCGCGGCGGGCCATCCGCTCATGTTCTCGTACCTGGTGCGGCTTCGGTTTGCCTCCGGGGCGCTTCACTTCGAC---GAAAACTATTCTGCCGTTGATGATGATAATCAGATCGGGAGCACCTGCGCGCCCCTCCCAAGCAACTTTGCGGCAGAATCCGCCGACGGCTTTCACCCGTCTCATCAAGTGACTTTGAATCTTGCCTTCTGGTGTCATT-------------------------------------------------------------------------------------------------------------------------------------------------------------------------------------------------------------------------------------------------------------------------------------------------------------------------------------------------------------------------------------------------------------------------------------------------------------------------------------------------------------------------------------------------------------------------------------------------------------------------------------------------------------------------------------------------------------------ATTTCCTGTACCTGTACATAATGTCGCCTTCCGCGGCAAGCGGGAAGCCTTTCGCCCAAACAGGCAGGTCGCACATCAGCGCGCACAACTCCTCGGTTGTGTAGTCGTCAGTATCCGGAACTTCGGTTATCAGTTCATCGTGTACGGACAGTACGATCTCATATCCCGCAGCTTCAACGCCAGGCATGGACCATGCGAGGATATCGCGACACAGCGCCTGTACGATGTTTTCCGTGAGTTTGCCGCCGTAGGTGTACTGGAAGCCCCACTGGCGGGTCGTCTGATTCTCGCCCTGATATTTAATGCGGGTGCTGGTGCGTTTCTTGCCAGTATCTTCGTCGATCTCGGTAGTGACAGACAGCGCAATGCCCGGATAACTCATAATACGCCCCGACGGCAACTCAATTTTCAACCACCACCCCGCGGCGTTCGGGTCGTCGCGTTCCTCGTCGAAGGTTGGGTCATGCTTCGCCTTCGTGCGGACTATCTTGAGCGCTTTCTTACCATCCGGGCGAACGCTCGCGCCAGCCCAGTACGCTTTGCCAGGATTGCGGATTGCACACAACACCGCGTCCTCAAGCTCGGCCCAAAAGGCTACCGTCTTCGGGTGGGCCTCACGCCACATGCGTTTGATCGCGTCGCAGGTCAGCCAAACGTTTTTAGTCAGTATGTAAGTCGGGCGCTCGTCCTTCTTGCCCGGCTTCGGCGGTCGCTTCGCTTCGTTAATGCGGGCGTACTCATAACCCCGTTTAGCCGCTGCCCAAATGTGATCGGGGAATGTGCCCTTCATGACGTCCGCCATCGCGTAAAGGTCGAGGCCCAGGTTTTTAGCGAACTGCAAGAACGCAGCCACGCCGCCGCCATAGCCAAGTCCCAACTC---------------------------------------------------------------------------------------------------------------------------------------------------------------------------------------------------------------------------------------------------------------------------------------------------------------------------------------------------------------------------------------------------------------------------------------------------------------------------------------------------------------------------------------------------------------------------------------------------------------------------------------------------------------------------------------------------------------------------------------------------------------------------------------------------------------------------------------------------------------------------------------------------------------------------------ACACGCCTTACCAATCTGGCGTAGGTCTTTGCGGTTGGCTTTAATGTATTCCGGGTCAAGGCCGAACATCTTACCGGCAGTTTCACAATAAATATCGCGACCGGCCCTAAACACCATTAGCGCGGTTTTCTCACCAGCGATCCAGGCGAGGCCACGCCCTTCCACGTTAGAGTAGTCCGCTACGACAAACTTCTTGCCCTTAGCCGGGATAATGCACCCGCGAACGGTCGAGGCTGTTAGCTTAGATATGTCATACGCCCAGTGCGCGGTCCCGCGTAACAGGGAATTGATGCCGTTGGTGAGCATGTGCGACCGGACCCAAAAAGCAACGTCGCTCTCGCCTTCGCGGCGCTTAATCTTCCCTTCGTGATCGTCGCTATACTCGCCGCGTGCCAGGTTTTGAGGCTGGAAGCCTTTACCAGCCCAGCGCAGCGTGCGCTTTGCGCCACCATACTGAAGACACCCACGGCGGCGACCATCTGCGGATAAGCCGTTAACTAGCGGATTGTACTTAGTCGATGCCGTTGATGACGCACCGAGGCGCATTTCGATAAGCGCTTTGCCTTCGTCGGGGAAGTCCGGGTCTTCAAGCAGGTCGTTAAGTGTGGATTTCTGCGCGTTGTGTATCGTGAATGCTGGCGCAATATCACGCAGGATTGGCAGGAAGTCATTGCCGGTCAGCTTACCGCCAAACCGCTCCCAGGCTTCTTCCTTCAATTCTTCCTTATGCGCCTGCACCGCTTTGATCGCGGCGTTCGCCAGGTCAACGTCAACGTAGAAGCCGCGGTCGTTAATCAACTGGTCGATGAGCAGGATTTCATCTTCCTTCGGTGAGTTGCCCCAGTCCGGTATGCGCCAGTAGACTTCACGCATGGCAACAATATCCAGCGCGGCATAGCGCAAGAATTTGGCCCATTCTTCGGGGTGCGTCTCGCGTGTGTAGCGGCGGATTTTGTAGGTCTTAGGGGTGGGCTTACAGAATCGTTTAATCAGCGCCTTGCCTGCCTTATCCTTCGCGTGCTCTGCGTCAACGCCCAGCACCTGGCACTGCATATCGAGGCTACCGGGCAGCGCGTGGCGAAATGCCATAATCATGGTGTCTTCGATCTGGCTTACCGGCAGGTCGATGCCCCACTTCTCACGGATAACCAGGCGGTCAAACAGGAGGCCGTTAGCCATCACTATTTTTGCTTTCTTGCGGGAAACATGGCGGAGCGCCTTGCGCAGTTCAC-----GCGGCATTGT-------------------------GGGGGATTCAGTGCAATCCCATGTCTGCACGCGGCCCTCGTCGATGGCGTAGGTGCAAATCATAATCTCGGTGGTTGGGTGCTCTGCGTAGGCGTACGCCCCCACTTTCTTCAGGTCCACCCCGCTAAATGTCTCGGTGTCGAGAAACAGACGTTCGAAGTCTTTCATTGCTTTATCCTCACTACGGCGTCAGCGCTGCCGATCATGGAGAAGATGCCGTCGGACAGGGCGATTTCTTCGCCGTTGTTGCGAATCTCGGCAACTGTGAAATATTCCCCCAGTAGCTTGGACCATACTTTCATCCCGACTTTTACTTCGCTGGCTTTAATACGCA-TTTTTCATTGTCCTATTAAAAAGCCCGCATTAAGCGGGCTTGAATAGTGGGCTTTGCCCTTAACGGCGGCGACGTTTGCGTGGTGCTTCGTCT---TCGTCG---TCGTCCTCATCTTCGTCATCGCGTGGCTTACGACGTTTGCGAGGTTTTTCATCTTCCTC---ATCGTCGTCGTCATCGCGGCGCTTGGATTTCTTGGACTTGCGCGGCTTGTCATCTTCATCATCGTCATCACGACGTTTTGACTTCTTAGCCTTGCGCGGTGCTTCGTCTTCGTCGT--CGTTGTCCAGGTCTTCATCGGAGCAAGAAGACC---CGCCACCGCCGAAGGCTTCACCGTCATCACGGAAGCGTAAACCCAGCAAGCCAGCACCGAGTCCCTTGCCGTTGGTGTTGTTCCACGCCCAAATATCAAGGGACACGTTGCAATAACAACCAGAGTAGATCTCCTGGCCTTCAATCTCGTCGCCGTCGATGGTCAGACCTTGTTCAGTCTGCTTCTCGCCGAGTGACGTTTGAATGATTGGTTGTTTGAACGATTTGGCGTTGATATACAACATGCCTTCGAATTCTTCGGTTACTTCATCGCGCTCGTCGCCGTCGCGAACTGCGCATTCCT---TAGAATCCTGGGCGTAGTGGCGGTCCATCCACTTATCGGCATTCTTCTCGGATTTCAGCTTGTCGGTGAGCACTGCGCGCGCTGCCGCTTCCACTTTGTCCACCTGCGGATCTTCTTTATCCAGAAGAATCACGGCACGGTATGCCGGTTTTTGTCCATCCTGTTTAGGGGTATCACGTTCCCAAATTTTCAGGAAGCATACGCGCACATTTTTCAGGTTGACTTTAGCCATTTTCCAATTCCTCATTTTCACA--TGTATCGGGGTTATTGGAAGCCACCCCGTTCGGCTTGGTTGCCAATTTACTTGGTTGCGCCTAAGCGGTCAAGCATT-TTCATTAAAAAGATTTCTGGTAACGTAGTCGGTAGCGTTCTCGATCCAGCTTAATGGCGGGCGGTCGATATTCTTCGCCACCCAATCGGCGGCAGCTTCGCTATAACCGTCATCCAGCCAGCGGGTCGGATG-------------------------------------------------------------------------------------------------------------------------------CCGAATCATCCACGCCACCATTAACACGCCATGCACACAATGCAGGATAAAGCCCAGCGCGCCGATAACAAACATCAATAATATTGCGAATACTTTATTCATTGCTTAAGTCCTCGTCAGTAGCTTCCGACCACGCAGGGCGCGGGTCGTCGATTGGTGCTAACACCGGTTTGGCTGGTGCGCGCGTGATTTTATCACACAGCTTCGCCCACACTTTCGGTTTTTCGTCCTTCAGTACCTTCTCGGCATCCGTAGGGCTGAGCAATGTTTCTTTGTACATCACATCGCGCTTGATCCGGGCCTTCGTGAAGATTTCAAT-AACTTCGCTCTCGTCCGCCCACTTACGGATCCCTTCCTTACCGGCAACCATCTTGAGGCCCAGCGATTCGCCATCGCCCGCCATTACCGCTTTGAATACCGCGGACTCGATAGCTTTGATGTGCTGGCGCATTGCGTCCAGGCCTTCATAAGCCTTGCGCAGTTCCGCAGCGCTCATAGCGCCTGGGG------------CCGCTTCTTTCTTGCCACGCTTCGCACGTCGTGCCGCTTTGCGGGCTTCGCGGGCCATATTGCGGTCGTGATTGGCGCATTCTTCCTCTGTCGCAATACTTACGTCGTCGCCCAGGTCTTCGTCTGTTGCCGTTGGTGGGGTCATCGTGTCGATTGCAGCCTTAGCGCGGGCGCTACACTGATCCGCAAATCTGCACCACTGACACGCATCAACGCTCGGTCGGAAGTCGGCACGGGTGAGTCCCTTTTTGCCGCGGGCGTACGCTTCCAGGGCGGCGATAGCACGCTTTGACGCAAACTTAGCGAATATCTCCAGGGCTTCTACCGAAATATCCCACTCCGACGCCCCGCCGCAATACGGCTGGAAGATAACCAGGCGCACGGTCGTAATGTCGTACATAGTTTTCAGCTTGCGCAGCAGGCCCAGCGCATACAACATAAGCTGTTTGTTTTCTTTCGCCTCGACCTTATGCCGCCCCGTCTTCAGGTCGCCAACAATCAGCATGTACGTGCCGTCGGTCTTCTTCATGACCATGACCATATCCGCAGTGCCGAACGTCTTAACCCGGTTGCCGTCGATCTCGAAGCCAGAGTGTAGGACGCGGGTGAGATCGGCGCGCATCTCAAGCTGAACAAACTCCGCCACTTCG---AGGAGCGGTCGCCAGTGGTCGATGTACGCGTCGCACTGTTTCACCATGTCGTCGTTGACCAGTACGCCGCCTTTCGGCGCTTTCGGGTGCGCCTTTACTGGCCCCTTGCCTTCATTCTCGACGTAGCACCCTTTGTACGTTTTTGCGGTTATCAGCTTTTCCCCGGCAATGATGCGGTTTAGCACGACCTCTGATACAGTGTGCATACTCGTACCGTTAATCGCAGCTTGCCCGGATTCGTTCGGGATATCTTTTTCGACCACCAGGGCGGCAGGGCACCCCATCCATTTTTTAGATCCAGATGGCCCAAGTAATGAATGTTCCGTATTACTACCGGA------TTGTGTTTTGCGCTTCGGTTT---AATCGCCATTATTCCACC-------------------------------------CTTGAAAATTGAGCAATGTAATAATCGTGTTCAACATTGGCCCGCTTCGCGGCATT------------------------------GTTCATGGTAGCCGCCAGTCCTC-------------------------------------GAGCTTGCATCCAGCAGCAATTCCAGTTTTGATTCATAA------------------------------------------CGATTTCGGGTTGCTCGTCGCCGGTAATA-CGGCAACGAAATAAAACAAAGAA-----------TATAGCCATTTATTTTGTCTCCCAGCGGTCAATTGTTTTT------------------GCTTCGGATGCAACTGCGAAGCGA-ACATATT-----------------------------------------CCAGATTGGAATCCGCCCAAATATAAAAGTCG---------------GGATTAATAAAGGT----GGTGCGCTTAATTTG-----------------------------CGCGGGGGTGTTACGGCGTTTATCTATTACGGCAACGCGTG-------------ACTGAAAGCTGCCGATGCGTTCGAAT-----AGCCAATAGTACGGGCGCTGGTCGCGGGA--------------------------------------GTCCACCGCCTCGATTAGCGTGAAGCGTGCCATTGTCTCGTC------------CTCTAAAAATAGGCCCGCAGATTAGCGGGCCGGATAATATTAATCTTCACCGCCGAGTTGTCTATAAACCTCGTCCGGGTCGTCGCCTCTTTCTTCGCAGAAGGCGGTGAATGCCGCCCAATTTTCCGCTATGAAATCGAGCATGATTCTCATTTCATAGTCCATGATATTAATCTTCCAGTTCGAAATAAGTTTCGACGATTTCTTTTAGCTCTTTGTGGAAGTCTTCGACGTCGTCATCTTCCAGCTTGGCGATTGATTTGATCTCGAACGCTTCCAGCAGGTCATCAAATTCGTCGTTCGCGTCGTCATCATCGCCACCGGCAATAATCGCGGCATACTGTTTGATTTCGTCGCGCATCTCTGCCAGC---GGATCGGCATCTTTCTTACCTTTGCCTTTCGCCGGTGCTTTTTTAGATTTAGCCGGT---------------------------------------------------------------------------------------------------GCTTTTTTAGATTTAGCCGGTTTTTCGTCTTCG------TCGTCGTCATCTTCTACGACTTCTTTTTTGGACTTA---------GACGGCTTCTTGTCTTC--CTGCTTAC----CAACGGCAGCGCCAGCAGTTTCATAATGCTTA---------GCTATGACTTCCAGTGCTACTACGCCGCGAGTGATCAGGTTTACGATTTGCTCAAACATGGTAT-ATCTCCGATTGGTTAA----------GTTTAGGTGTCGGCAGTTAACTTCGTCGGTGGCCTTAACATATTGCCAGGTTACGCGTTCTCCCGTTCGGGTAGTGGACCTGGTTATATAATCACGGTTGGGAATCCTGACACTTCGATCCGGCCCCTGCGTTGCCCCTCTCCAGTTTGCGTCCTGCATCCTGTCGACGGAGTGAATGATAGATTGGTTGCAGGATGGGTGTCAACAACTAATTT----AAAAAAAAAGCGCCGAGGCAAAATGCACCGGCGCTAACCAATAAGAGACAATGAGACGGGA--ATTATTATTACAC---GCGTGCGCGCCCGTTTCAATA-ACCAAAGGA---CTTGACACCGTGCAGTTTTGGGTGTAGTTT------------CGTTGGTCATTAACCAACAGGAGACTGAATTATGAATATCAAAGA-------------------------------------------------------AGCAATTGAAGTGTTATCTAATGCAATCCGCGGCGAAGCGGGTAAATCCTGGTATTACACAAA--TGCGGTGGATACTCTGTTATTTGAAGTGT-----------------------------------------------------------CCAGATTATCGCGTGCTGAGAAGGAGC-TTACCGCGAAGCTGGAATTGCTCAACGG---------CACGGCAGCAAGCAAGCTGCAAAAACACAATGAAGAAATG------------GAAGAATACAAAAAGCAGGTTATCCGTTTGCGCAATGAGGGAAAGTCATGGGCAATGATCGCCGAGTTAACCGGAATTAATCAGAGCACCGTGCGCTCATGGGTACGCAATAATAAAACGTCTAAGTAAGGCAAC--GGCAATGA------GCTTAATTAAATTCGCAGTAACACGACCCGCTAAAAAAGGCGAAAAAGCCAGGGCGGAAAACTTCCAGATGACTACCGAAGAGTTTTTCGAATTTATCAATGATGCGAAAGAAAT---------CTCCTCGGTGCATATCAACAAGACGGAAGATAAA------GCCGAGTACGCCCGCCGTAAGCGTAAGGCTGATGGCATTGTGGCTTATACCAGTGATGGGCTGCGCCGCAAGACCAGTGCCGTGGACCGCTCGATCCTGTTCTTCGATATTGACCGCACCGACACCCGCAC-CCTTCGCCGCTGCCGTAAGGCGTTCATCGACGCGGGTCTGGAACACGTATTTCACACCACCACCGGCGACCGCCACCCGCTGAAAGGG---GGCACGCGTTGCGCCCGTTTCCTGGTGCTCACGGACAAGCCTGTACCGGCTGAAGACCTGGGCCGCGTCCAGTATGCACTATTACACCAACTGGGTCTGTCAGATGTGGACTTCGACGACTGTACAAAAGACACAAACCGCCTTATGTACCTGCCACATCAGCAGTCTGTCGTTAAGTGCCACTACGGCAAGCGCGCCCGCGTCCGTCGTCTGCTCCGCCTGGCGGACAAGCTGGGAGTCGAGAAAGAGGAA---------------GTACGCCGCGAACTGACCCAGGGCGATGATGGTGTGGCGGACGG------------TATTCTGGATTGGTGCTTCCAGGCGGGATTCGAACCGCTGTCGTCTGGTCGTGGTTATGAAGTGCCATGCCCGAA-----CGAACACCTGCACAGCGGCGAAGGG-------TCCACCGCTATCATG---------GTTAAGGATGGCGAGATCCGTTTCAAGTGTATGCACACCGGCAACGAGTGTTGCTCGGAACTGAACAGACACCAGCACCTGGCGCTACGTCTTATCGGGATCCCGGACCACCTGAACGTCGAGCCACACAACATGTCACGTAAGCAAATCGCCGCCATCCTTCCGGGGCTGGACGACGAGGAAGTGGAATCGTGCTATGAACATATCGTTGATGCGGTCGGAGACGGCGACGAGTACGGCGTATGTACCGACGCTGACCTGGACAACGAGCCGG---TTGCGCTGTTCAGTAAGCACGACCCGATCATAGAAGGCCTGGTCAACTTTAAATCGACCTGGTACATGGCGGGTGAGTCGAATATCGGTAAGTCTTTCTACGTGCTGGGGCAAATGGGTGCGGTTGCCGCGGGGATTCCGTTCGGCGGTGCGAAGGTCGTCCAGTCCCATTGCTTCTATTTCGACGCGGAAGGTGGCGAAGCCTCCAACCAGCGTAAGGAAGCATTGCAGATCAAATACGAGCACGACCTCGACAAGCTGCACATTATCGATCTGCAATCACGCGGCTGGGATATCACCAGCAAATCCGGCTTGCGTGAAGTTATCAGCTTCATCAACCGCACCGCTAACGGCGAACCGGTTGGCCTGGTGGCGTTCGACTCACTCAACCAGACGGTTGCGCTGCGGTCCGCCGATGCCAAACCGTTCGACGAGAACAACGCCAGCGATATGGGTGAAGTGGTCAAAGCGCTGAAAGCCATTGCGGAAAATACAGGTGGCAGTGCGGGCGTCATCCACCACCCGGCGAAG---GGTGCCAACGGCAGCAGAACCCCACGCGGATCCGGCGCGCTGCATGGTGCTGTCGATTCTGCGTTCTTCCTGGAACAGCCGGACGACAACCAGCCCGGACAATTGAACCTGTATCACGAAAAGTCACGTAACGGCATCAAGCAAGCGCCGCGCGGCTTCGTCCTGCTCAAGTGCAAGGTGAAGGTGGATCTCCGCAAGTCAGAAGCGTTCGAGGTGCACCAGTCCACCAGCACCGGGCCAGACTTCGGCGACGTGGTTGCCGGATGGGACGTCAAGCCGATTGCCTCCACGCCACGCGACGAGACTCTCTACCTCGTACCGGTTGCCCTGGCACCGTTCGCTATTGAACAGGCGAAGGCCGC---GGGCAAAGCAGCAGTTAAGGAAGAGAACGCCGCAGGGCCGCGCAACGAAAAAGAGAAAGTGCTTTATGCA------GCACTGGAAAAACTGATGGAAG--ATAACCCGGACCATACCGGATTCAGCA---AATCGGCAATTGTCCGCCAGGCTGGACTGGCGAAAGG-----------------------------------------------------------------------------TGGCACGTCGACGAAGGCAATCGACGATATGGTCGAGCGCGGCGTACT---------CGGTTTTTATACCGATCCGCACACCGG--GGCCATCTATGGGT----------CGTCAAATATCGTCATAAAAACAAGCATACCAATCACGCTTTCGGCGACCGACGACGACTTAAAAGAT------------------------------------------------------TAAATTTTGCGCGCATTGGTTGCCATTTTGAGTGTTTTTATCTGGTCGTATTGGTTGCCGTGTAGTGTGAGTATAATGAATAGTTATGCAATAAAACTGAATAAACTGAGCGGGACAAAAAGCGGGACAAACAAGGGGCGGGACAAAGCGGGACAGCACCCCCGTCCCGCCCCGGATGGCGCGGCTTCCAGAGGAGCGGGACAAGCGGGACAAAGCCC-AGTCTTTCAGACTAGACGGGGGTCA-ATGGCCCCCCTCGTCTG---------------AGACTGAATAAAATCC-GGGGATTGC---------------------------ATAATACACGGCAACATGATGTAAATTGCGGTCGTCGGTGA-------------------------------------ACTAGGCAACCAATGCGAGTTGCAGAATGGCGGGCGGGAAATGCAGTTTGCAGCCACAGCAGATAGCGATCAACTTTTTCATACGCATGATTAATATTGGTTGCATTCAGCCTGGCACCCTGCTAGATTGGTTGCACACCAACGAGAGGACCAAAC-----AAAATGAAATTTCCAGTAACCATCAA-------------AGACGGTAAATCAACTATCACCTTCACCAGCAACGACCCGGGCACC-TATGAAAGCGGGGCGACTTGCATGTCTACCCTGGACGATGTGATGATTCGTGTTAATTCCGGTAAAGCCTCGATTGTTGACGACAACACT-------AAGAAGGACCGAACAATGAGAGCACTA-----------------ATCTGGAATTACTCACTGGCCCTGGCAAAGCTGAACGAAGCGA--------------------------------AGGCGCTGAACGGCAACGTAG-------------------------ACCGTGCGCGCCA-----------------------------GTTTGCGACACTGGCATACCAGTCAATCATGTGTGCGCTAGACGATATGGACGCCAGCATGGATGACCTGGGTCCG----CTGCGTAAGGCAATCCATGAATACGCGC-------------TGGCATTCTCCCGTGAGCGCCTGGCTTATCGCTTCGGTATTGGC----------------------GAGAAGGCAGTGACAAACGTCGCCAGGATTAAAGCCCAGCGTGAGCTATTCGCCCAGCTTGCGAAATAAGGGGCCAAAATGGGACGTAGGCGAGCAAAACAGCTTTCGTGGCATATCCCCCTGCATTGCATACGAATATGGGCTAAGAATGCGGTTGAGGGCGAATCGGTATTCTGGTGCTATCGCGG--------------CGACGTAAAGCCACTGACGCAGACGCGCTACTTGCACCAGTTTGCAGCACAACACGATTTCAGGGTGCGGACTTCCTTGCAACCAATGGGGATTCGTATTACATTACGCCGGAAGCCCGCCGTTGAGCGGGTAGGCAAACACT-----------------------------------------------------------------------------------------------------------------------------------------------------GGAGACTGAGCAAATGACACC-----------------AGCACTAATGGCGGGATTCTCGCAGAAGTTTATTTCTGTTGATG------------------------------------------------------------CCTGCATAGCAGATTATGAGATGGACGGC-------------------------ATCGCTACTGTATGCGATG-------GCGACAC-------------------------------------------------------------------AAAAACTGCCGATGATATTG----------------------------------------------------------------------------------------------------------------------------------------------------------------------------------AGGAGACAGAG-CAATGAAATTACTATTCCGCCGCAAATCGGACGGGCGCATTCTTAAGCCGATACAGACCCAGGACGC----ATACGTGCGCCTACAACAACCGGCAAACAAAAA-AGTATTCCGCGCGCCAACAAGCACGCTGCCTCAGTTCTTCACGGTACACGCCCACGATATCGAGCGCGGCGATGTGCTGCGTGATATTCGCGACGGCAGTATGTGGATCGT---------------CGAGTATGTCGGGCTTCATGGCCTGCGTATGCA---ATCCCGCAAGGATGGCGTAGCC---------------------GGTATGACTTACTTCG--------GCCTCGTAAATTACGAGCGAGTGGGTCGCAAATACAGCCTTCGTGACCGCCAGCCGCATGAGCG------------------------------------------------------------CGTTGAG---------TTCCGCAAGTCGCAGCCC--------------GCCTACGCAACCTACGA----CGCCCACCAAGTGCAAGCGAAGATGGGCCGTGCCGTACACGAAATCGTCAATCGCTTTGATGCCGTCACGAATGCACAGCGCCAGGCGCGGGAATACGGTGTGGGATTTATCCGTGTCGAACCAGACGGCAGCATGAAGGCCATCGACCCGCGCTCGGTGATTCTGAA---------------------------------------------------------------------------------------ATGAGT-------------------------------------------------------------------------------------------------------------------------------------------------------GCGTCTATCCGTGATATGCTGATGCACAACCGCTTTGAGATCGGCGGTCGGGTGTTTCGCAATTACTTCGTGG------------------CGCGTGCATGGGCGCGCCATATT---------GGCAAACCAGAGGGGGCAATTCGATGC---------------------------------------------------------------------------------------------------------------------------------------------------------------------------------------------------------------------------------------------------------------------------------------------------------------------------------------------------------------------------------------------------------------------------------------------------------------------------------------------------------------------------------------------------------------------------------------------------------------------------------------------------------------------------------------------------------------------------------------------------------------------------------------------------------------------------------------------------------------------------------------------------------------------------------------------------------------------------------------------------------------------------------------------------------------------------------------------------------------------------------------------------------------------------------------------------------------------------------------------------------------------------------------------------------------------------------------------------------------------------------------------------------------------------------------------------------------------------------------------------------------------------------------------------------------------------------------------------------------------------------------------------------------------------------------------------------------------------------------------------------------------------------------------------------------------------------------------------------------------------------------------------------------------------------------------------------------------------------------------------TATACGTCTTCGCGGTAGTATGTGGCGGTAGTCTGGCGGCCCTGGTGCTGTTGGCGTCGGTTATTAGTCTGGT-----TAAATACCTATGGGGCAGATTATGATTCATGATGTGATTTATTGGTTTGGTTTGATCTG----CGGGCTATGCCTGCTTACCGCGGTGCTGTTGGGCATCCTGATGTTCGTCGTATGGCCTGCAGTGGAAGCCGCCAGTATTACCCGCATGACGTTCGAGGTATACAAGCGCCGCGGGATCACGGAGCACCCGACCAGGTTGCGCATGTGG--TGGCTGTGGTATCGCGATATGATCGGCGGGCGAATGTTCGAGGCCGTCCGATCGGAAGGGTGGGAGTGGAAAGGCGTCGGCAAGTGGTCCATTTT-------------CGATTAATTATGCAAGCGTGATATAGT-CCCAGTGA-GCTAAAACTTACTGGGAC-TTTTTTATGG-------------ATAAGCTAAACGAGTGGTTATTCGCCCTCGCGTGTCTTGCTGGTGGCTTTGTTGGCGCCCGCATTCACGGCGAGGCTACGAAGGGACTGCTAAACTTCGTTTTATATATCGTGGTCGGCTTCTTGTGTGCCGTTTTTGGCGCTCCAGCGATTGCCGAGTGGGCGGGCTTATCTGGTGAGCGCACTGTCGCC--------GGTTTGGGGTTCGTAACTGCAATCTTCTGGATGCCAATAGCCGCCCGGATCAGGGAGACTATTGAGTCGTTCCGACTTCCGGGGGGCGCAAAATGATTATCTCCGTC------------------------CTGTTGTTTGTTATCATAGGGGCTTCGTCCCTGTTTAACGTGTATGCGCCGTCCGTCAAGGATGGCATTTTCG------------GTCGGGTGCTGTATCTGTTAAC-GGCAATGGTCTGTATTATCGGATTGTTGCAAACAGGAGACG------------TATCAGATGCCACCTGGACAG--CGTTAATCTGGCTGTTTGCATTGCGCACACTGCGTAATGCTGTTTTGAATGGGGTAAAACATGCGATTCAGTGACAACGGTCTAAGATTCACGGCAGCATGGGAGGCTTTCAGCCCGGTGCCGTATTTCGCGACCAAGAAAGAGCAGGCCCGCGGCCTGTACACCTGGGGTTATGGTCATACCGGCACTAATCCGCCTCGAAGCATTACCCGCGAGGA-AGCGCTGGCCCTGCTCAAGCGCGATGTGGCGTATG--CCGAGGATTGGGTGAACAAATACGCTCATAAGAGCA------TTAACCAGGCGCAATTTGACGCGCTGGTGGACCTGGTAATCAACGCCGGTCCTGGTCCGATCG-------TACCGGATGACGTCGCGAATGATTTCGACGACGCGGTGCGCTTGGGCGACTGGGCGAAGGTCCGTGCTACGCTGCCGCAGTTCCGCA-------AGCAAGGTGGCGAAGTGCTTAAGGGTCTGGTACGCCGTGCAATCGGCAGACAGGCGTTGTTTGATGGTAAGCAGTGGGACGTTGCCGAACGAATCGGTCGTAACGCTGCATAATACGAGGTGACACGATATGTTAAAAAGTATTCTTGATCATAATGCGGACGCGCTTGCCGCACTGGCTAAAACCGAAGACCCAGGCGCACGCGCTATCATCGCGGACTCTATCAACCACGCCGGGGTCTTCGATGCGAAGCTGCC----------------------------------------------------------------------------------------------------------------------------------------------AAGCCCACC----------------------------------------------------------------------------------------------------------------------------------------------------------------------------------------ACCGCAGGAGGAATCT--------------------------------------------------------------------------GGCCCCGCAGCGTAAACAAT--------------------------------------------------------------------------------------------------------TAAGCCCG-GAATTAACCGGGCTTTTTATTGCTT-----GACTCGCAACCAACATAGAGG--------CCATACCGCAACCAATCAACGAG-AGGAGTAAT-CAAGATGGCACGTAAAGATAT------------TTGGGTATTAGCGATCTGGACCACCGCGGCTTTTATCGGCATGGTTAT-------------------------------------------------------------------------------------------------------------------------------------------------------------------------------------------------------------------------------------------------TTGCGAATTGATATA-------------------------------------------------------------------------------------------------------------------------------------------------------------------------------GCCCGCCGCCATATGGACCGTGGTATATTG--TCCACGGTCC----ACTAATCAGGAGTTAATTAAATATGCACCCGCAAACTAAA----ATTACCGATGAGCAATTGATCGCAGAAATTCAGGCAGGGACTACGGTTAAAGAGATTGCGAAG-----------AAATACGGCATTGCACTTCGAAATGTCTATATGCGCAAAGCCCGCCTGTCGAAAAAGGGGATTGGTCATGGCAATGATGCCGTGATCCGTAAGCGCGTTGCCGATGGCTTTGGGGTTAAG-----------------------------------CGCGTATCGGCCCTGGTGCGCG-GTAATGGCGAAGAGGTCATGTCGTGGGTCATCACTGAGCAGGACAAGGAGCGCCAACTCGAAGCTATGCGCGCTGTTGTCGAGGGTATGAACAGCGA-----------------AATCACACCGGCAGCGCCAGTAAACGCCCCGCCAGTACCGATCCAGGCGCTAGACTTGCTCAACCTGTACACCGTGTCCGACTTCCACCTGGGCATGTTGGCCTGGGGCGAGGAGACTGGCGAGGATTGGGATATGGCGATTGCC-------------------------------------------------------GAAGACCTGTTCTTCCGCTGGTTTGTCGAAGCCTTCGCACGCGCACCGGACGCAGGCACTGCCGTAATTAATATCCTCGGTGATATGGCGCATTTTGATAGCCTTGATGCCGTCACACCGGCAAGTGGTCACGTACTGGACGC-GGATACCCGCTACCAGAAGCTGGTCCGCTACATGATTCGCATGGTGCGCAACGTGGTGGAACTGGCGCTGCAAAAACACCACAAAGTCAA-ACTGCTAATCGTCCAGGGGAATCATGACGAGTCTGGCATGATTTGGCTGGCTG--------AAATGTTCAATACGCTGTACGAGAACGAGCCGCGCGT--CGATGTGGATACATCCCCGGACGTATACAAAATGGT----------------GCAGCACGGCAAGACAACGCTGTTCTTCCACCACGGGCACAAAGCGCGATTCGATGTTATCGAGCAGGTTATGATCGCTAAATTCAGACAGGCGTTCGGGTCGAGCGAATACAGCTACGCGCACGTAGGCCATTTGCACCACCAGAAGATTGTTGAATCCCGCAACATGATTGTTGAACAGCACAGGACGCTCGCAGCGAAAGACGCCTACGCCAGTCGTGGCGGTTGGATGTCCGGTCGCAGCGCCAACGTCATTACCTACAGCGCCAACT---------------ACGGCGAAGTAGCGCGCTTAACCATTAGCCCGGAAATGTTGAAGT------------------------------------------------------------------------------------AACGGCAGCCA-------------------------------------------------------------------------------------------------------------------GTAAGCCACC-CAGCCTGCCGATTTGGTGGGCTTTTTTGTG------------CCTGTTATAAT-CCACCTTAGATGGCAGGGCCGTCTCCTATGTTGCCGATGGTCGGCGCATATGCACAAAAGGGCTTATATC
	Escherichia_virus_PTXU06	---------------------ATGGCA--GAAATTAAAGTTAAAGGCCGTCGCGCTAAACTGGACGGACGAGTAGCAGTTACCCCGCGCCGTAAACCAGGCGAGCAAACCGAGCATACCAATCTCGGACCTGAAATCGAGTACGGAAAGCGCCGTAAAGGCGGCAAATGTGGACGCCCTACTGACTACCGATCCGTTTACTGCGACCAGCTTCGCCGCTATTTTGCCGACGCCGACGCCTGGCAGGTAAACTACTCCGATAAAGGCGCTGCGCAAGTAATCCCCCGCAACAAAATGCCAACCTTCGGTCGATTTGCCGCGGAAATCGGCGTGGGCGTAGCTTGCCTGTATCGCTGGGCGCGTGCGCATGAGGAGTTCGCCGAGGCGATGGCGGACGCTATGGAGTTGCAGAAAACTTTCCTGATGGAAGCTGGCGGCGTGACC---ATCGCGGCGGGCTTCGCTACCTTCCTGCTTAAAGCCAACCACGGCGTCCGGGACGA------CGTACCGCTGGATGACGACGAAGATGATAACGGCGACGTCGTTGTGGAACCTACCGGCAAAGGCCAGGGTGATTAATGCGTAACTATGCGGCAGAACATCGCGCCCTTGAACGAGCGATC-----GCAAAGCGAAACCGACCGCCGCGCCCGACACGCGTTGCGCAGGCCGTCCGCCTTTACCAGCCTGATTGCTTGCCGCACCAGGTTGAACTACTGCGCGACACGAAGACTAAAATCCTCGGCCTGTGTTCCGGCTTCGGTGGCGGCAAGTCATGGGTTGCGGCGCGAAAGGTCATCCAGCTTTTAACACTGAACCCCGGTCATGATGGCATCGTGACAGAACCGACTATTCCACTTCTGGTCAAAATCATGTACCCGGAATTGGAAAAGGCATTCGACGAGGCGGGCTTCCGGTGGAAGTTCAATAAGCAGGACAAGATTTATAGCGTGCTGGTGAAAGGCAAGTGGACGCGCGTAATCTGTGAGTCAATGGAGAACTACACCCGCCTTATCGGGGTTAACGCCGCATGGATTGTTGCCGACGAGTTCGACACCACGAAACAAGACGTCGCAATGGCGGCATATCACAAATTGCTTGGTCGTCTGCGTGCGGGCTTTGTCCGCCAGTTCGTCATCGTGTCCACGCCTGAAGGCTTCCGGGCGATGTACCAGATTTTCGAAGTGGAGAAAGACAGCCAGAAGCGTTTGATCCGGGCGAAGACTACCGATAATCACCACTTACCGGCAGACTTTATTGACACGCTGCGCAGCCAGTACCCGGCTAACCTGATTGACGCGTACTTGAACGGCCTGTTTGTAAACCTTACGTCTGGCGCGGTTTACAAGATGTTCAATCGTGAGGAGAACGCCAGCACCGAAGAAGTGCAACCGGACGACACGCTGATTATCGGTATGGACTTTAACGTCACGAAAATGGCGGCGGTTGTGTACGTCAGACGGCAGCGCATCACCGAGAACAAGGAGTTCCGCGACGAGATCCACGCAGTGGATGAATTTGTGGACCTGTTTGATACCCCGGCTATGATTGAGGCGATCGAGGAGCGCTACCCCGATCATTGTGCTGCCGGTAGGGTCGTCGTTTACCCGGATAGCAGCGGAAAATCCCGCAAAACGGTCAACGCGTCGTCGTCCGATATCGCGCAACTGGAAGATGCGGGCTTTGAGGTGGAATACGACAGCGTTAACCCGCCTGTGAAAGATCGATTGATCGCGATGAATACGATGATGTGCAACTCGAAGGGCGTGCGCCAGTATTTTGTCAACCTGGATAAATGCCCTACACTAGCGAAATGTCTGGAACAGCAGGTTTACGACCTGAAGAAAGGCGAGCCGGATAAAACCGCCGGTGTGGACCACATGAACGATGCCGCGGGCTATCCAATTGCGCACCTGTTCCCAGTGATTCGCCCAATCGCCGTTGTTCCAACTGTAG---ACTTCTACTA--AGGAAA-CGACCATGACCGTTAACGTTGACAACCAGCACCCACTCTATGCGCGCATCGCGCCAGAGTGGAAGATGATCCGCGATTGTGTAGCAGGTGAGCGCGCCGTGAAGGCGTGCGGCCCCTTGTACCTGCCTCATCCCGCCAGTGGCGACAATACTGACCCGAAAGCACGGGCGCGGTATAAGGCGTACAAGCAACGCGCTGTATTCCTGAACGCCACCGCCCGCACACTTAACGCGCTGTTAGGCGTTGCCTTTGCTAAACCGGTAAGTCTGGACCTTTCCGGGGCGATGGCTGACCTGATTGACGACGTAGACGGCAGTGGTATGCCGCTGCCGCAACTCCTGCGCGGTGCTATGTCTGAAGTTCTGCAATCAGGCCGTGCGGGCTTTATGGTCGACTACGACCGCCAGGCGCATTTTGATGAACTGGGTAACGTAGTTCCGCAGACAGCCGCCGAGATGGCGTCACACCGCCCGCTTATCCGCCTGTACACGGCAGAACAGATCATCAACTGGCGGCAGACCCACGGCGTCGATACGCTAATTGTGCTGAAGGAAACGGACGAAATCAGCACCGAAGACCCGGACGACTTCGCAAACCACGAAGTAACAATCTGGACCGAGCTTCGCATGGTTAACGGTGCGGCACACGCCCGCCGCTGGTTTTATAACGCGGACACGTCCGAGGTGAAAATGGACTTGCCGCGGGGATTTACCCGCACCGACCTTGTGCCGCTGGTGGATGCCTCCGGTAATGCGCTTACACAACTTCCGTTTTGCTGGTGTGGTGCTGTGGACAACAACGCGACGCCGGACGCCGCGCCGCTGGCAGATATCGCATCCATCAACATTAAGCACTACAACGCCGAAGCGGACGTCGCCGAGATTGCGCACATCGTGGGTCAACCTACTCTGGTGGCAACGGGCTTGACTCAATCATGGGCGGACAAAAACCTGAAGGGTGGCATTGCCCTCGGTGCGACTAAGGGCGTTATCCTGGGCCAGAACATGGACGCTAAACTGATCCAGGCCGAGGAGCGCAACTTGTCTGTTGCACTGTGTGAGCGACGCGAATTGCAAATGGCTAAACTAGGCGCGGCCCTGGTTGAGAAGGGGACCGCACCTAAGACGGCAACAGAGGCGGCCTACGATGCGCAGACTGATAACAGCATCCTGTCGCTTATTGCCGGTAACGTTGAGAAGGCTTTCAACCGTGCGCTGCAAATCGTGCAGCTTTTCACTGGTGACACCGCCGACCAGCGTGTGACGCTGAATAAGTTCTACACCGAAATCACGGTTGATGCGCAGCTTATGACCGCGATGATGTCGGGTGTGCAGACTGGCACGGTCCGCCTGGCCGATTTCATCAAGTGGATGATGGCGCAGGGCGTCATCGACGACTCGCAAACCGTCGAGCAGGTGGAAGACGAATTGCGAAATCAGAATCCATTGCCTCAAATGTCCCCTGATGCGGTAGAATCTACCGAAGAAGACCCGGACAAGGTAGCGGACAATGGCGAAGACAATTAATCAATATTTGGCGGATCGAATGATCCGCCGTCACATCTTCACCCAACGCCTGAGCAATGACCAGGCGCGAAGGGTGCTGGCTATGTGGGAGAAGTTCCGCCCCGCTTTACTGGGTAAGTTGACCGAGCTACTA--------GATGGTAAAAAGTCCATGAGCAA---CAAGGCACTTACCACACTGTTAACGCAA-CTAGACAAGACCGTCAAAACGGAACTGCGCGCCGAGTTTAAAGTGCTGGCGGAGAGCCTTCAGGAGTTCGCCGACACCGAGGCTGATTATCTCGCTGACACACTAACGGCAGCGATCCAGCCCGCTGTCGCCGTACCCGCTGTTGAAGTAGTTGGCGTTGTTACCGGCGCGCAGATTGCAGCGACTGCAGTGAAAAACCCGTTCCAGGGTAACACCATGATGCAATGGCCTGACTCACTTTCCGAGTGGACCAGGACGCAGATCGGCAATCAGGTGCGCGCTGGATTCATCCAGGGCAAGCCGACTATGGAAATTATTGCGGACGTGAGGCGCGCGCTAGGCGGTCGTAGTGCGCAAGCAATCTCAAGCGTTGTTAAGTCCGCGGTCAACCACTATGCGGCGACCGCCCGCGAATTAATGGTAAAAGCTAATGATGATATTCTCGAAGGTCGCCAATGGTTGGCTACATTGGACACGCATACTTCTCCCATGTGCCAGCTACGCGATCGCCTGTTTTATCCGGTTGCTGTTACTCCCGACACCAAAGGCAAGCGCGGCGGGAAAGTG---------GTGGCGGGATCACAATATGGCGCTGGTCCGGGCAAGCTGCATTATTGCTGCCGTTCGACGGAGACGTGGAAAGTCAAAGGTATGGAAGATTGGCCCAGTGGTAAGCGTCCGGCACTGAAGGCTGAC------GCAGGCAGGTTGCTGAGTGAGCAGGTCGACGCGCAGACTGATTTCTTCTCCTGGGTGCAGCGCCAGCCGCGCCATATTCTGGAGGAATTATATGGGGTGCAACGCGCCGACCAGATTATGCGCGGCGTGAAAGTGCCGAAGATGTTTACCGATTCTGGCGAACTGATGACTATTGCACAGCTTAAAAACCGGGGGTTATGGCGTGATTAAAT---ATGCAGCGATCGTACTGGTTATCGGTCTG---------------------------------------------------------------------------------------------------------------------------------------------------------------------------------------------------------------------------------------------------------------------------------------------------------------------------------------------------------------------------------------------------------------------------------------------------------------------------------------------------------------------GTGGTAGGATTCTGGCTAGGTGACTCCTATCGCGCTGGCGTAGTGGCGGAGGCGGCACAAGAAGCGCAAGCAGAAGCCCAACGGCAGCAAACTAAAGTTATTGAGCGCTCCGTGCAGGCCGAACAAGCCCGCGACGTAGAATACCGGACTATCACGAAAGAGGTTGTTAAATATGTTACGCGCCCTAACCGCCCTGATTGTAGTTTTGATGCTGAGCGCGTGCGGATCAAGCAACGTGCCGTTGATGCCGCTAACGGAGTCGGCACTGCGACCGCCGTGCAAGTTCGATAACCCGTCCGCGGACCCCGACGAAGATTTGATGATTGACGTGAAAAATATGGAATGCGGCGCGAAGCTAAGGGCGCAGGTCCTGGAGTTGCAGCAAATGATTAAGGGGCCGTAATGGCCCC-C---------------------------------------------------------------------------------------------------------------------------------------------------------------------------------------------------------------------------------------------------------------------------------------------------------------------------------------------------------------------------------------------------------------------------------------------------------------------------------------------------------------------------------------------------------------------------------------------------TTTTATTAGCGCGGAATACCGCAGATTTCGTTTAACGTCTTCACGTCCAGCGCCACCGCCGTGGACTTCGGCTTATCCGGGTATGGAATAAACTGTTCAACTTCAGGCCACGCCTTGATCAGCTTCTTATCGGTATTGTGCATATCAAGCACGCCGGTAACGGTTAGTTTGAACGCGTCATACTTAGCACGCAACTCACGTCGGGCATTGTCGTTACGGTCCAGGCGCTTGCAGAAATCATGATCCGCCGGGAAATCCGCACGACAGCGCGGCTTATAGATCGGCAGCGCTTTCCCATCCTCGTCCACTTCGCACACAGAAGCCAGCATTACTTCTTCGAACCCAGGTACAATATCGCCGAGATCGGGAGATAGCTTATTCATGTATTTATATTCCCAGTATCCGCGATGTACTCGGTATTGTCGTCCGTCACCGCTCAATGACAGTGTGCGCACATTTCCGCCTGCGTTGATTTCGAAAGTGGCGTCGTAAACGCTGCCGATGCCTTTTGGGCGGTCAGCGTTATAACTATACGTCGCCTTGTTGGTGTATACGCTTACTCCGTAC--------ATCTGCGACGGGTCGTCGCCGATTGCTTTAATGCGCGCGAGTAGCTCGGCGAAAGTGCGAATGCCTTCCGGCATACAGTCCAGCGTAATGGCGTACGCCAGGTCGCGC------GAGTCCATCATGATGGATTTGGCTTCGGTCGCGATTTCATG-GTCGCGCAGGATGTTAGCCAGGATCAGGTTTTTAATGTCTTTTGTCAGTCTCATTTTTGTGTCCTCGTTGTTGGGGCTTTCG-CCCCGTTTGGTTTAGTTAAAGTGCTTCTAGAATCTCGTAA-------------------------------------AACTTATTTGCCAGCGCTTGGCGG----CGTTCGAATTTTTCAGTGATAACCAATTCCGG---------------------------------------------------------------GCGGTTAAATAGCTTTGCGTGGGTGTTCCAATTGAGGATTTCCGTTTCCAT------------------------TATTTTCT-TCCGGTTGTAGTCGGTGTTTTT-----------------GATGCTAAATTCCTTGATAGCGTCATTAAGAAAATCAGT---------------------------------CATACACTCAACGTCTGTTCTCTTAACTTCGAACGTACGGGCCTCGATTGGGCTATTTGTGCGAAGTACGACGACTCCGCCGTGGTAGGTGTCGACTACCATATACTTATAAGTCACCCCATCCCACTCCGGATCGAAAGGGCGCCCAAATACGTCGTCGGCTTTCCACACTTTCTGGTACGGTGTTTCTTTGATTAATGTTGGCATTTTGTTTTTCCTTCATGTCTCTGTTGGTGTGCAACCAATATATTGCAACCAATACCCGGATTGCAAGCGAATTTTGCGATTATTTTTATCGCTGATAATATTAAAGGCGTGAAGTCGAGCGGGAGGCCCGCTCTGCCACAATCCCAGGGGGATAGCATGAAACTTACTAAAGCAGAATATGACGCGTTGCCGGAAGGTATGAAGGCGCTTTTTGTTGCCGATGGCGACGGGTATAAATCAACGTTCATGACCGCAGAAGAAGTACAGGCGGAAATCAAGGGTCTGAAAGAAAACAACGCGAAGCTGGTGAGCGAGAAGAAAGCAGAAGCCGAACGCCGCGCCGAAGCTGAGCGCCTTGCGAAAGAGAAAGAGGAAGCCGCCGCGCGCAAAAATGGCGACCTCGAAGCGATCGACAAGTCCTGGAAAGATAAGTTTGCTAAACACGAAGCAGACACATCGGGAAAAATCGAAGCCTACCGCAAGCAGATCCACGATCTCACCATCGGCAGCGCTGCCAAAGACCTGGCGTCGAAGCTGTTCGGCAAGAATGCGGGCATCATGCAACGCCACGTAATGGACCGCCTGACGCTGGAAGACGGCGAAGACGGCAGCTTGAAAGTGCGTGTCTTGCAGGATGGCAAACCGTCCGCGCTGACGATGGAAGAGCTTGAAAAAGAGTTCCGTAATAACGCCGATTTTGCATCCGTCCTGGCTGGCACGCCAGCCGGTGGCGCGCCTAGCAAACCGACGCAG---GTTGTCGAAGATGTGAAGTCGAAAATCACTATGGGCCATAGCTTCGGTATCACTGACCTTACGAAACAGGCGGGGGATATCATCGCGAAGATGGGCGACGACGAGTAAGCAGATTGCCCGCTTTCGCGGGCAATTTTGCGAGCGCGGAAATCTAAGGTAACATTAACGTCACTGGGCGAATGCTCACAACTCAAAGGATTTCGATATGTCTTTAACAGTGTTCCAGCGTAAACTCGTTACCGCGGTTACGCAAATGATCCCCGACAACCTGAACGTTTTCAACGCCGCCGCCAATGGCGCTGTTGTTCTCGGTACTGGTGAAGTGCTGAAGGATGTTGTTGAGAAAATGTCCGTAGGCTTGATCGCCAACCTCGTTACCGACCGTAACGCCTACGCCCCTGTCGGCACTCCGGCAACCGCGAAAGTGCTGGCTCGTATGCTGACCAACTCGGTTAACCTTTCCGCAAAAGTGGGTCCGGTAGCAATCACTAAGGCTATGATGGCTAAGATCGAAACCAACGTTAACAGCGTTGCGGCTGAGATTGCGGCACAGGCTACTCAAGCGATTATGCTGCACTACCTGAAAGCTGGTATCGGCGCAAGTAAAGCGGCGATCGAAAG---CAACGCAGCGGCAAAATACACCCAACCGGCGCGCGTTGACG---GCGTTGGCGGTCGTACCTTCCCGACCCTGGCAGACTTCCCGCTGGCGGCTTCTAAGTTCGGCGATCAGGCGTCTTTAATTAAATCCTGGTTTATGGACGGCGTTACCTGGGCAAACTTCATTGCATACCAGGCGCTCCCGTCTGCCGAGCAGGTATTCGCAATCGGCGATCTGCAGGTAATGGGTGATGGCCTGGGCCGTCGTTTCATTATCTCCGATGCCGCTGCCGATGCTATGGGCACGGGTAAC------------------------------------ATGCTGGGTCTGGTCCCTGGCGCTGTTGCGGTTACCACCAACGGCCTTGATATGCTGGCGCAGGAAAAAGGCGGTAACGAGAACATCGAGCGCTGGTGGCAGGGTGAGTTCGACTTCAACGTGGCTGTTAAAGGCTACCGTCTGAAGGCGTCCGCTCGTACCCCGATCGAAGGTGTGCGCTCGTTCAAACTGAGCGATATCACCACCTCCGCGAACTGGGAACTGGACCAGGGCCAGGTAGACAACGCACCGGCAACCGTTCAGGACGTTGGCGCTGTAGGCGATGGTGATACT---------------------AAAGGCCGTCGTAAGACACAGGCTGCTCAGGAAGTGCCGACCCGCAACATCAAGGAAACGGCTGGCGTACTGGTTACGCTGACGGCGACTACCGC----------GTCTTAACGGGCGCACATCC---CAAAGGGGCGGGCTTATGCCCGCC--TTTTTTATAGGAGTGAATACAATGTATGGCGACCCGCAAACCTTTGTCGATTATGCCGCTGCGCGAGGCGTTGAAATTACGCTAGGCGATGCAACGCGACACCTTACCATCGTTAACGACTTCCTTAACGGAATCAACTGGGTCGGCGAACAAGCGGACACGACCGGAATCGACGCATGGCCCCGCATCAATTACCCATCGGACGGGAAGCCGGTGCGCGAC---------ACGCTAACCGAAGTCGTGGCGGTAGTGCCTGCCGGGCAAATCGTAGACTTTGCATCAATCCCCGTTGCCGTTGAGCAAGCTGTATACCGGCTGGCGCTGTTGGTGGCGGACGAGATCGATATTTCTCCGGTCGGCGATGGTAAAGAGACTATCCGCGAAACGGTCGGC---CCGATCACGATGGAATATGACCCGGCGTCGATTGGTAGCGGG------------------GTATCGTTCCCGTGGTGGGATGGCTTGTTAGGGCACTGGGTTGATTCTGGCGGCAACGCCGCAGGCAATTTCGACGTATTCAGGGGGTAA-TATGAAT---CCTGCATTACTCGCGGCGATTATCGCCGCCATCACTAAACGGCAACC---AGAACAA------CCAGTACCACCGGAGCCAGAACCAGTACC---------ACCGGCAC-------AGGAG-------------------------------------------------------------------------------------------------------------------------------AGCGAAGAAGATGGCGGGCTTTAATTACGCAGGATTAAAGCGGAAAGTGAATCCGCTGATTAAAAAATTCGGCATGACCGTTAAGGTTACGCGTCCCGGATCGGTGGACCGCGTAGACGGCGACGAAGTGGTAATCCCGCCAACGTCGTTTGCCGTCATCGGTCTTCGAGAGGAGTACAAGCCTAGCGAGATCGACGGAACGCGTATCGTTGCTGGTGATGTGAAGTTT---TTATGTCGGGCGGTTGAGCAATTGCGGGTGGGCGACCTGGTTAACCTGAACGGCACTGACTACCGGGTCGTCAACCCTAACCCACTGCAACCGGCTGGCACTATCATGCT---GTTTCAACTACAGCTAAGGGGCTGACGTGGCTGAAGTCTACTCATTCGCCGCCACTATTGCTACGTGGGTGGATAAGACGAAGGAGAACAACGATAAGGCGGTGCGGGCGTACGGTATGCAAATACTCGGACGCCTTATTGAGATCTCCCCGGTAGGCGACCCACGCCGGTGGAAGATTAACAAGGCTTACGCGCTTGCACGCGAACACGCGAACAAGGTGAACGC-----------------CGCACAGCGCCGCAAGAATGGCGGCAAACTGAAGCGCGGGCAGAAGAAGCACGCCAGTGTGCTCATCTCATTCAAAACTAAAAACGGCAA---CGTCACGTTCCGCCAGCGTGGCTGGGCTGCGAAGAATTACACCGGCGGACGCTTCCGGGGAAACTGGCAGGTTACGTTCGACCGCCCAGCTGTAGGCGCTATTGACCGCGTGGATAAGGCCGGAACGGCAACATTAGCCGCAGGGCGTGAAGTGCTGGCGCATTACGATTCCGGTGAATACGGGTCGATCTGGTTTACTAACAATGTGCCGTATGCGCAGCGACTTGAGTATGGCTGGAGTAAACAAGCGCCCGCGGGGATTGTTCGCGTCGTAGCGGCAGAAAT---------TAATTCGAAGGTG------------AAATAATGAGCAATACACTAATCCGCAAGGCGCTTAACAGCGTAGTTGAAGAATTAGCGGGGAGCCTGAGCACTAATCAGCGTCCGATCCAGGTTAACTGGGAGAACGTGAGCGGCGACCACGCTAACGGCAATGGTGTTTACCTGGAACCGTATCTGCTTCCGGCGCCGACCCAGTTTGTTGGCTTTCAGCAAAAAGGCCGGATCTATGCAGGCGTGTATCAGGTCGCTGTTGTGTTCCCCGCAGGCACTGGCACACAGTACGCGAGCGAACTGGCGGACGCCATCGCGACGTCG-------GATAAGTGGCAGGCGGTGAAGATTTACGGCGCTTCATTTCAGCTTCAGGACGCGCCATACACCAGTTCCGTGATTGAGGACGTCGATCGTGCTCGCATCGTGGTTACAGTCCCCTACACCTGTTGCGCCTGATTTGGCGCAATTCTGCGCGTGCTGTATCATTAAACCGTATATCTAAACAGGAGC-GTCATTATGGGTTATCAACTTCCTAACGGGTCCAGCGTGCAGATTGGGTCCGTACTGGGCAGCGGCATCGCTGTTACGGCAGCTACCAACGCCGCCGCATCTATCTCTGATCTTACGCAAGGTTGCGTAATTACCTGCGCGGCTTCGCATGGTCTGGTGGTTGGCGACGTTGTTATGTTCACTAAAACCCCGTGGGTCCGAGCGCTTAACCGCGCATTCATCGTGGGTAAAGTGGACAC------CAACGACGTGACGCTGGCGCGCTTCGACACCTCGGACGTGACCAAATATCCTACCGGCGCGTTTGGGGTGGGCACTCCGGGCGAAGTGGTGAAGGTGTCTAACTTTATCGACTTTCCGTTTATCACTAACGTTGCCGTGTCGGGTGGCGACCAGCAGACGACTACCTTCCAGCCGTTGCAGGTGAACACAGCAATCAGCCTGAACACCACGAAAAACCCGCTGGTCCAGACTTACACCTTCACCCACGACGAAGAAGACCCGATCCGCCCAATCCTGGAAGACCTGGACGATACACAGAAAACCACTGTGATTAAGTTCACTAACCCAGCGGCAGCAAGCGGCAAAGGTGAAATTCGTATTTACCCGGCGAAGGTATCCTTCCAGAAGATTCCGTCCGCTGAGGTAAACAACGTGGAAACGGTACAATCTACTCTGACCATGCAGTCAGATATGGTTATCTACCGTAAGGATCTGGTCGAGGCATTGTCTTGATTTGGTCGCTTAAATAGCGAGTGATAATATGGGGCCAGCACGGCCCC--TTTTTATTGGAGAA--TATTACGATGGCTAAAGCACCACTCTTCACACTTGACCCTAAGCCAACCTTTAAGCTGCCGATTGAGATCCCGCGCCCTGGCGAGAACGAACCGGGCAAGATGACGTTTACCGTCCGCCACCGACCTATCGACGAGTTTTCGCAAACCATGCAGGACACCGAACGGAAGCTGTCTGAATATGAC--GACAATGACCCGGACGGCTTTAACGTTATGGTCGAGGCAATCATGCACGTCGCTGAAGGCTGG------AATCTGCCGGACGAATTTAACGCGGAGAACGTCCGTCGCCTGGTGGTCAACTATCCACGCGCGTTCGGTGTGTTCCACACGTCGTACTATCTCGAACTGATGGGATTGCGTGAAAAAAACTAATTGAGGCGGCGCGGCGCTTTTACGGCCCGCCGCCACCCTCTGAAGATTTAGCCGCGAGTTTATGGGGTGCGGCCCCCGAAGATGTTTGTCCGCCTGTTGCGCTATGGCCCGACAACGCGAAGATAGTCGCAGTCTTCACAGATTGCGCCACGCAATGGCGCACAGGATTTGGTGGCGCATACGGCATCGACTACGGCGTGTTGGAGTGGTTATTTAAGATGCACGGTATCGAAAACGAGCAGCGCGCGTTTAAAGATATCAAGCTAATGGAGCGAATCGCGCTTGATGAAATGG---------------------------------------------------------------------------------------------------------------------------------CGCAACAAAACCCCGCATAAT----------------------------------------------------------------------------------------------------------------------------------------------------------------------------------------------------------------------GAAGCGGGAC----------GTCCCGCTTTGTCCCG-----------CC-CTGTAAAACCGCATATCTAATCACTTTCATTGCATAAAC----------------------------------------------------------------------TCAAAGCGGGACAGGCGGGACGTCCCGTTTTGTCCCACCA------------CGCAAATGCGCATACCTATGCAGTTTTATTGCATAA-------AGTAAGCGGGACAGAAAGCGGGACAGACAAGGGGCG---------GGACAAAGTGGGACAGCACCCC-----------------------------------------GTCCCCGCCAGTGCT-------------------------------------------------------------------------------------------------------------------------------GCCGC-GGTTTTCAGCCG---------------------------------------------------------------------------------------------------------------------------------------------------------------------------------------------------------------------------------------------------------------------ATCGGGACAGGCGGGACAAACCCCAGTCTTTC---AGACTAGACGGGGGTCAG-CGGTCCCCCTCGTCTGAGACTGAAT------AAGGTTTGTTTGAAATTCGCTGATACAA----------------------TGACAGTCGGCAACTGCAT-------AAAAAAGGGGACTGCATAATGGCAGATCAAGCAGCAGGCATCACGCTGAAGGCTGATGTTGCACAAATCAGAACGGCAAATACTGTGCTGGACTCCTTCGCACAGAAATCCGAGAACACAGAAAACAAGGTTAAGAAATTAAACGACACCCTCGGCAAATCCAAAAATGTGACGAGTGACGCCGCGGGCGGAATGGAGAAGCTGGCGACTGAATCGCAGCG---------TGCCGCCGACGGCATGACGAAACAAGAGC------------GACTTGCCAACCGGTTAGGCATGTCGACCAAAAACCTGGGCTTTGCCTCGCGTAACGCCGCATTCCAGTTACAGGATATTGCGGTTACGCTTGAGATGGGGATGCCATTGCACCGCGTTATGCTTCAGCAGTTACCACAGCTTACTGGGGCGTTCGGTGGATTTGGTAACACGCTGCGTTATGTTGCGGGCTTCCTCGGCCCGGTAGGGATCGGCATTGCGGCACTAACGGCAACGCTAGGCGTAGGGGTGGCGATTACGTCCCGCGCAGAAAACCAGGTCGCAGCGCTTAACAAGACGCTGGCGCTATCCGGTAATATCTCCGGCCTAACAGCTAACCAGATCCTGGTGTTATCGGAGAACGCCGAGCGCATGGGCGGATCATTCCGCAAGACGCGAGACACAATTCAGGCACTGGCGGCGGCGGGCGTGAAGGCGGGTGCTGACTTCGGCGCACTGGCTAAGACCGTTAATGACTTCGCGAAGGCGTCCAGCCAGCCGATCGAGGATGTGGTCGCGGCGGTAGCGAAGCTGTCTACAGACCCGGTAGGCGGCTTGCGAGCATTGGCTGATAAGTATCACGTCGTAAACGAAGCGCAGATCCGGCAGGTACAATCCCTGGTGGATATGGGTCGTGAGACTGAAGCGGTGGCGCTGGCTAATAAAACAGCCGCGGCGTCGTTCACCACCATGACCAACGATATTAAGTCCAACATGGGAACGCTCGAGCGGTCGATGAACATCGTCACATCGGCAGCGAAATCTATGTGGGATGCCATCCTGGATGTTGGACGCGCGCAGTCCTCGAATGAGTCAGAGATGAAAGCGCGTGAATCATTGCAGCGAC-----TGACCACGGCTTACTATGCCGAGATGAAAGCGGTAAACGCT-------GCCGGTGGGGTGATGACCGAAGCGCAGAAAGCGCGTATTAACATGCTTTACAGCGAACTGGTAGCCCAGGAAAAAGTAGTGGCGTCGCTCACCCTGCGCAACCGTGCCGAGCGTGACAACGCCAACGCCGCGGAACAATCAGCGAAGGCGAACGAGGAGGCCAACCGCACCGCGCGGGACCGC-GCCGCGTTCGAGAAGGAGTACGCAACCAACGCGAAGAGGCGCGCCGACGAGATCGCCCGCCTCAATTTGCTTAATAAGCGCGGCGTGATTGACGAGAAAGAGCTTGCCGAGGCGGTGAAGCAGGT---AAACGAGCGTTACAAAGACCCCGCCCCGAAGAAGGCCGCCGCCGTTCGAGTCGATGCCGGGCTGAAAATGCTGGAGGTCGCACGGAGCGAACTGGCACAGCTTCGAGAATCCGGCAAGCAGATCGAG--GCCAACTCTTCGACGCAGACCCGCACGCAACGAGCGCAAGCGGCCCTTAACAAGC-------TGATTGCCGACAACGAGCAGTTAATCGCTGCGAGCAAAGAAAGGGCGCTGACGGCAGCAGAGAAGCAGCAATTAGTCGAGTTCGGACGCGTGAAGGAAGTACGTGAGCAGATCGTCGAAGAAGCCAAATTGCTGGACGCGAAAGAGAAGCAGGTCAAGGCGCACGCGCAGATCGACGCCTTCGTTAAGAACCAGAACGCCGAGCTAAAAGCCACCGCGGCGGGCTATGCGCTTTCCACTCGCGAAGCGGCTAACCTGCGCGAAGAATTGCAGCTAA-----------TTGACCGCCTTAAGCGGGTGGGCGCTAGCGATACCGATATTGATCTGGCGGTGTCTAAGCTGCGCGAAGTGCAGGAAGCACAGACCGGTGCTAACGCCTCGCTATGGGATGGATTCAGCCGTGGGCTTAAGGATAGCGTGGATGAAATGGGTAACGGATATACGCAGATGGCGTCACTCACAAAATTCACGTTCGGCGCTATGCAGGACACGATGAAC---------------------GAGTTTTTCGAGACTGGCAAGCTGAACGCAAAG------------GATATGGTTAAGTCCATCCTGAGCGAATTAATCAAGCTGGCTACATCGCAGGCGTTCAAGTCCATCGTTAGCGCTTTCGGTGGCGACGGCGGCAAAAACGGATTGTTCGGCGCTATCTTCTCCGGCCTGACTAAGAATGCGGACGGCGGAGCGTACGCAGGGGGCAATCTCGCGGCCTATTCAGGGCAAGTGGTAAGCCAGCCAACCTTTTTCAGTT---ATGGCGTCCAGGCGTTCGCTAAGGGGGCAGGATTGATGGGGGAGGCTGGACCCGAGGCCATCATGCCGCTGAAGCGCGGGCCAGACGGGAAACTGGGCGTTGCCGCTGCCGGTGTAGGCGGGGGA---ATGATTGTAACGACCAACGTTAACATGGGGACCG--------GTAAGACGGATACCAGTGTTAGCGGACCAGACCCGCGCACCGCGCAGGCGTTCGGGAAGCAAATCACCGAGTCGGTCAAGGCCGAGATCGTGAAGGCGACGAAACCGGGTGGTGTACTTTACAAA-CGATGATAAAATGGCCCTCAC-TACAACGTGGGGGCTTTTTTATGTCACAAGGTACAATCACACTAACGAAAGGAAGTAAGACCGTCACGGGCGCGGGGACGGCGTTCCT-GAGCGAGATTGGGAAGGTCCGCGTATTTGCCCGCATCGACGGCAACGACTACACCGGCAAAATTGCAGCATTCAACTCTAACACCGTCATCACCCTGGCGGATAACTGGGCAGGTCCGACAAAAGCCGGTGTGGCTTATGAGCTAATCGAAGCGCACGACCCGCGGTCAAACGAATGGCCCTATTACTGGCACATGCAATTGCAAGGCGGCGGGGACGTGCAGTTAGCTTTCCGGTCCGAGGAATTGCAATTTGGTAACGGTTACGGTCAGAACATCGCGGACGGCCCGAACGCCGAAACGAAACAGTTCCCCGTGCAATTCATCGGACTTACTACTGACAAGTGGTGCAACCCTAAACTGGTTTACAACTTTCTTCGCGGTCACTTCGTCAAGCCGTTTGTTGTCACCGCGCCGGATGGCGAAACAGGTTTATTCGTGGTCGAGCGTTCGAGCTTGTCGTACACTGACAACGGGAACTACACGGCAACTGTGTCCGCCACCCTCAAGACTGCTATCGGATTTGTAAGATGAATAAATTATATCGTGAGGCGACGCGCTTTGATCCATCGG--------GTCGCGTTCGCCTGATTCACATTGACGCGCAGGACGTGGAACCAGGCGACGGTGCGATCGGCGCGGGCCATCACTATTTCCACTACTGCTTTATTCCGCACACTGCCGAGGATATTGCTGCCGCGGGCGGAGACGAGGACAAGCTAAAGCCAAAATCTATCTTCTTCGGCGGGCAGGAATTCGAATTCTGGCCCTTCGATTTGTCCGGCCTTAACTTCTCCACATCAACGGCAGCGGAACCGCAGCTAACCATCGTTGATATTGGCGGAATCATCACCCGGTTGTCGCTGAATCACGACCAGCTACTGGGCGCGAAGGTTGAAATAATCGACACGTTCGCGAAGTTCCTGGATAACGGGTCGGATCCAGACCCGACGCAGAAACGAGTTCAGGAGTATTACATCGACTCGCAGGTTGGGCGCAATCCT---------------GGCAAGCAAATCACCTTCGCACTATCCTCTCCTGCGGATATGGAGGGGCAAGTAGTCCCCCGCCGCCAAATCATGAATATGTGCGAATGGGCGTTAAATGGGAAGTACGCCAGCGGGGACGGGTGCACCTGGAACCTTGCGAAGCCAGGTATCAAGTATTACGACGAGCGGGGTAATGAAGTCATCGCGATGAATATGGACCGATGCGGCGGATGCTTGTCGGACTGCTATCTTCGTTTTGGACAAGGTCTTGCAGACCCAAAAGCGGCGGTGCTGGACTTCGGCGGTTTTCCAGGGTCCAAATTAATTAAGGGGTAGTCATGCTAACGAAGAAGGTTAAACGCGATATCGCCGCACACGTTGCGGCATGTCTGCCGGAAGAAGCGTGCGGGCTGGTCGTCATGGTGGGCCGCAAACAAGTGTTTATCCCGTGCCTGAACGTGTTTGAAGACCCGACCGGCGTGCGCTCACGCAAAGACGCTTTCACGATTAGTGATATGGCCTGGATGGACGCCGAGGATATGGGCGACGTTGTGCGCGTAGTCCACTCGCACCCGGGTCAGCGCGAGCTAACCCCGTCATTGGGCGACGTTAA---TGGGTGCAACGGCAGCGGCGTCGTCTGGACCAT---CACTAACGAATATGGCGACTTTATCGAGATCGACCCGGAAGACCCGCCGCTGGTAGGTCGCCGATTTGTTCTCGGAATTACGGATTGTTATGGCCTCGTTATGGATTGGCATAAAAAGCAGGGCGTAAACCTGCCAGACTTCCGTGTACCGTACAACTGGTGGGAGACAGGCGAAAACCTGTATATGGACAATTGGTATGGCGCTGGCTTCCGGGAGTGTGAGGAGAACACGCCGGGGGCGATGGTCATCATGCAGATTAGCGCGCCAGTGCCTAACCATGCCGGAATCTACCTTCCGGGCAACCAATTACTACACCATATATACGGCAGCCTGTCTAGCGTGATCCCCTTCCGGGCGGGATTTTTCCGCGACAATGTGGTTAAATGGGTACGTCATAAAGACCTACCGGGGGATATCACAGAATGGCAA---TGACCACCTTTAAACTCTACGGCGTCTTAGGACGTCGTTTCGGTAAAGTGCATAAGCTGGACTGCTTCACGCCGGGCGAGGGTATCACCGGCCTGTGTGTGAAGTTACCAGGCCTACAGGACTTTTTAATGTCGGCCCACCTTGACAACATGATGTTCAAAGTGCGCAAGGGCAATCACACAATGACCGGCTACGATGAGCTGGGCGAGTTCCACGGCAACCGCGTAGTAACCATCGCCCCGGTTATGACTGGTGCAAAAAGCGGACTGGGCCAATTGCTGGCGGGTGTAGCAATCGTGGTGGCGTCGTTCTATAC-CGGCGGGCTTGCGACTGCCGCTTTCGGAGCTTCAGCGGCGACCGCGGCCTCTATTGGCGCAGCGACGTTTTCGTTCGGGATGTCTATGGCGCTGGGGGGCGTTATGCAATTGCTATCGCCGCAACCGAAAGGATTGCAGACACGGCAGGACGTGGATAACAAGGCGTCGTATGCGTTCGGCGGACCGGTAAACACGACCGCGCAAGGCACGGCACTTGGTGTATTATGGGGCGAACGTGAGATCGGCGGCGCTATTATTTCAGCCGGAATCGTAACAGAGGACTTGAACGAATGACGATT---ATCTACGACGTCACTGGGCATAAAGGCGGCGGCGGCAAACAGCACACCCCGCAGGAGACGCCGGACAGCCTGCATTCGCTGGCTAAAATCCGCATCTTGCTTGCGCTGGGGGAAGGGGAGTTCGAAAGTATTACCAGCGCCAGCGAATTGCGGCAGCGAGTATATCTGGACGGCACGCCGATCCAGAACGCCGACCTGTCGGAAAACTTCCCCGGCGCGCGCGTGGAGTTCCGCCCAGGCACACAGCACCAGGACGTGATCCACGGATTTTCAGCGGTAGAAAGCGAGCAGTCCGTCGGTGTAAAACTGGAAAACGGCACGCCGTGGGTGCGCCAGATTAATGACACCAGTCTTGACGCTGTGCGCATTCGAATCGGCATTCCGGCTTTGTACACCAACGAAGATAATGGCGACCTGGTGGGCGGGCGCATCGACTATAAAATCGTTGTGTACACCGATAACGCGGATCCGCGCG---------------AGTTCAACTTCGCTGCCGTTGGTAAAACAATGTCGCTATATGAGCGCGACCACCGCATCGAATTACCGCCGAACGTGAATACCGGCTGGCGCGTGGAAGTTCACCGCACAACGGCAGATTCTACATCGGCGAAAGTGGTTAATGATATCCGGGTGCAATCCATCACTGAGATTATCGACGCCCGCCTGCGTTACCCGCTAACCGCGCTGTTGTTTGTGGAGTTCGACGCCAAAGCGTTCCAGAACATCCCGCGCGTGTCCATCAAGTGCAAAGGCCGCAAAGTTCTAATACCGAACAACTACGACCCGATTAATCATACCTATTCCGGGGACTGGGATGGCACGTTCAAACGCGCATGGACGGATAACCCCGCGTGGCACTGGTACGATATTTGTATTACTGAGCGCTTCGGCCTCGGTCGGCGTATCAAACCGCAAATGTTAAACCGGTACGCGCTCTACCAGATTGCGCAGCGCTGCGATCAGTTGGTCAGTGACGGCAACGGCGGGCGAGAAATCCGCTTTAAGAATGATATGTACATACAGTCGCAGACCGACGCCTGGACCGTGCTTAAGGATCTAGCTGCCATCTTTGCCGGTATGACCTGGTGGGGAAACCAGATGTTGAATATCGTAAGTGACCAGCCGGTCGCAGCGGTATCGCACACTATCACCAACGCCTCGGTTATTGATGGCAGATTTGACTACGCGTCAGGGAGCCAGAAAACCCGCTATTCCACGTTCGCGGTAGCATACGGCAACCCGAAAAACCACTATGATGACGCTATCGCAACGGGCCAGCGCGTCGAACTGGTGCGCCGCCATAAGATTAACCGTCTTGATATAACGGCGATCGGCTGTACGCGCGAATCTGAAGCGCAACGCCGCGGACACTGGGCGCTAATCTCCAACCAGTTGGACCAGCAGGTCAGCTTCAAGGTTGGCATGGAGGGGCTATTCTTTATTCCTGGTAGCGTAGTCGCGATCGCGGATACTAATATTTCCGGCGGATTCGAGACTCGCGGCGGTCGCCTGTTGTCAGACCCTGGCACGCG-TACCGTGCTTAACACAGACAGCGAAATCACATTC--------------CGCCCTGGTGATAAGTTCCTGGTGCGCACCGATAGCGGAAATGTGGAGACTCGCGAGATCGCCAGCGTCAACGGCAACAAGGTCACGCTAAAAACCGCACTGGATGCCGACCCGATTCCAGACCAACCGTTTTGCGTTGATGGC---GACGATATCCAGTTGCAAAAATTCCGCATCACCGATCTGGAGTATGACGACTCTACGAGCACTTTCTCGGTGCGCGGGATTGAATACAACGATAGCAAATATGATGCCGTTGATAATGGCGCACGACTAGACCCGGGCATCTTTACGCAAGTGCCAGACGGGGTAATGAAGGGGCCGGAATCCGTGACCATCACCCCGTCGCAGATTTCATCGCAAGGACAGCTAATCACCAACGTGGATATT----------------GTTTTCCCGCCGGTGAA--------AGATGCCGTTGTATACGAAATCCAGTGGCGACGTACCAGCTTGCAGAATATGGCAATCCAGTGGGGAAACGACTGGGTAAACATCCCCCGCACGGCATCGAACGGCGCTCACATCCCAAATGTGTTTTCTGGTAACTACCAGGCCCGCGTCCGCGCGATCGGTATGGGCGAGATTTCATCCCCGTGGGTGGAGTCTGCCATCACGCCGGTAGAAGGTCGTCTCGGTGGGCTTAACGCGCCTATCATCACTAACGCGATTTCTGGCCTCCACCAGATTTTGTGGAA----------GTGGAACCATAACAACGCCGCGACGGATATCTCTTACACCGAGCTTGAA---GTGCGCAAGACTGGTGAAACGGAATGGAAATTTCTTACAAACGTCCCATATCCGGGGGCGGAGTATGCCCAAACGTCACTGGAGTTCGGGATCTATCAGCAGTTGCGCGCCCGTGTAGCGGATAAAATCGGCAACCTATCGGACTGGTCGGACCCGTTTGAAGGGCAGGTGAGTGACAAAGTTGACGAGTACATGAAGGGTCTTGATGACGAGTTCTTGACTTCCGAGGATGGTAAACGCTTCCAGGAAGCAATCGACACGATCCCGCAGGGTATTTACGAGGCGATGCTCACCGACGCGCAGCAATTGTTCAACGCCCGCGCCGAGTACAAGGGTATTTATGCGGAAATCTCGGTCGCGTATAACGTGGCGGCGGACGCCCACAAGGCGGTCGCCCAACTGGAGACGTTGATCGGCACGCGACTTGACGATGCGGAAGCGGCGATCCACACGTTGCAGACAGCGCAAAGCACGCACGAACAAGCGTTTGCCCAGTACCAGCAAACTGTTGCCGCTAAGTTCGGGGAACAGGAAGCCGCCATCCAGCAGGTGCAAACGGCAACGGCAGACGTAGCGGGCGCGCTGGCGGAGTACAAGACCCAGGTCGCGGCACAGTTCGGTCAGCAGTCCGCCGCTATCGAGCAGAAGATGACGTCCACGTTTAACCATGCCGGT---GGCAACGCCACATACCGCCTTAAGGCTGGCGTGACGTATAACGGGACTTACTACGATGCCGGTATGCAGCTTTCAGTTGTTGCGGAAGGTGGCGAGGTTAAATCCCGCATCGCGTTCAAGGCGGACCAGTTCTACATCATGCACCCATCTAACGGGTCGCTTTCGTCCGCGTTTATCGTGGACGGCGGCGCGGTGTATATTGACACGGCACGCATCAAGGACGCGACTATCAACTTCGCGCAGATCACGGACACGCTGCAATCGAATAACTATGACGGCTACTCGCGTGGCTGGCGCTTAGGGAAAGACGGAA---CGTTTATCAACCTG----------------GGAACCGGTAACGGTGGCGGG------------------------------GC------GATGAAAATGACGAATGACACAATCAGCGTAAAGGATTCTAACGGAGTTTTGCG---AGTTCAGATTGGTAAAATCACGGGGGGTTGGTG-------ATATAGGGGCTTCGGCCCCTTC-----------TATCAATCGTATT--------------------------------------------------------------TAGCCGCATCTATTGCGAGTATGGATGGTGAATAATAAACGCCG--AG--------------CGGCCCTGGTGTGTGGGCGACTTGCTTAGATATCGAATAAATGCTTGTTCCGGATGCGCCG---GATTGTGATTC-------ATAA----------ATCGCGTGCCCACCA-----------------ATCTGAGGGGTGGGAACCGAGTTTATTGCCGTTTGT---TGTGGCGATACGGCACATGTATACCCCAGAT---TAACATCAAAAGACAGACCATTTATCGGTATTTGGTGGGCCTCCAGCGGCAGCATTTTCCCGTGGTACACCATATTCCCAGCAGAA--TTATAGAATGCGATCCCGTAGTCTCCTGGCGGGGTAACCATATCACTAAAAGCATAAACC--TTAATCCATCCGGGATTGTCGGTCTTGTCTAGCCGGAGCGCATGGTAACCCCCGTTATTT-----ATGTGAGAGAATGCGGTGTACGCTCGCCCGCCCATCCTCACAAAGAAAAAGCACACGCGATCGAATGGTATTGGCGTTGTAAAAACAGAACCGCTATACACCCC---------CATATCACCGCGACTTATTAAATTAACAGGCGTAAAATCCGGGCTTAACCAAATGGACCCATCCGGCTTTGT-----------------------------GATCTGCATTCCG----TACATGCTACCCCCAAT------------ACGTATATATAAATCTTGATTCGCCAGCGTTAAAGCCGCTCCAGG------------------------------AGACAGTGTTGTCGCTTACG---GATATTGAT-GGCGCACCCCAAGATGT------------GCCGTTCCAGGTATGCGTACCAACGTAACC------------------TGCCTTTAAACTTTTCCC----------------------CGGCGGACGGTTGTGATACGTCTTGCTC-------CCGGATGGTTGTGTGAATTTGTCAAGAAAAAAAACCGG-----------CGTTAACAGGCCTGTGACGTCACGACCATGTTCGTCATAAATCGCGTACCCATAGTTACTCACTTC--------TACACTCCACAAT------TTCAAATTTATCTTC--GCTTTGCCATCTGTGAACGAAAG-TTACAAATTTCTGTGATGGGG-----------CTACTC---GGTAT----TGTTTTTCGCCAAATC-----------------------GGTTTTCACGCACCGCGTTTAGTTTAACAGGGTAGCTATCGTTTA------------CGGGGAATGTTTTAACCGCA---------TATTGGCCTACGC----AAT---------CGATAGCCTTGTAGTTGCCGTC---------------TGGC-----GATGCG-----------------GAGCAACCG------GACAAAAGAA------CCGCACAAATCA---------TAATTAAAGTTTTCATGGTATCATCTCCTATAT--TTGGTTGAGTTTTAGTATTACACCGCT----------------CGATCAAGAATGCAACCAA-TTTACGAGGA--TTTAGCTATGGCAGCGG-----------------------GCACACTATCCGTAACGAATAACAGCAAGGCGGTTGTAGGGGTCGGGACAACGTTTACCGCGTTTAACGCTGG---CGACTTCTTAACGCTGGTGGTAGGGCAAGTCCCCTACACC----------------------GTAGCAATCGCGTCCGTTGAAAGCGAAACCGCGCTTACGCTGGTGTTACCGTTCGACGGCCCAACGGCAACCGGCCTTGCGTGGGATGGCGTTAAGCGCGATACCATGTCACTGGCGACGATGGGCGTAACCGTACAGGCACAGAAAGCATTGCGCTTGATGCTTGCAGATGAAAACAAC-TGGCGTGCAATCTTCGGCGACGCTGAAGAAATAACCGTGACGTTGCCTAACGGGCAGGTAATGCAGGGTATGTCATGGGGATATCTGTCGCAGTTGATGAAACAGGTCGACCCAGTTGAGATGCGCAACCTGCAACAGCAAGCCGCCGCATCTGAAGCAGCC--------------GCGCAGGGATACCGGAACGAGGCCGAAGGCTTCAAGACCGA---------------------GACGGCGGGCATTCGCGACGCCACCAATC---------------------------------------------------------------AGATTAAGGCGGATACGCAGGCGATCCACGACGCCACTAATACCATCAAGACGCAGACTGACCTGATTAAGACTGAT--------------------------ACTCAGGCCATCAAGGACCAGACGAACCAGATCAAGACTGACACCGGCGTTATTCGTGACGAAGCCAATATGGCGAAGACTGAC---GCGCAGGCCGCCAGCGCTGCCGCGCAGGGATTTCGCGATCAGGCCGAAGAATGGGCGCAAAGCGTAAACCCCGAC------AATCTGCTAACCAAATCCGGCAACC-----------------------------------------------------------------------------TCGCCGGGCTTGCGGACAAAAGTGCGTCGTGGGCTAACCTTATG-CCGTCAGGAC------------------------------------------CGCTTCGCGTAGGTG-CGGACCCCGTAAACACCCTGGACGCT---------------------------------------------GCGACTAAAGGGTGGGTGT--------------------------GGCGC-------------------------------------GGTCTTGATGA-----------------------------------------------------------------------------------------CGTGGGGCTTTGGGGTTTACGCA-----------------------------------------------------------------------------------------------------------------------------------------------------------------------------------------------ATAACTACGCTTCAGAACC----------------------------------------CGCAGGGG----------------------GTGCAGAAGTATACGGCGGGCGCT-TTGACTC-CTCTGTGAA--------------CGTCGCAGGGACCGAAAAATACAGAATGTCGATACAGCTTCAGGGGCG-------------------------------------TAATAACGTAGACGCCTGGACACGTTTGGCGACCGC-------------TGACGTCCGCAGCATGGCG---AACGCGGCGACGTGGGACTTT------------------------------AAATATGATGGCAAGATTATTTTCAATAAGGGATTGAGTCCATCGTCCACCTCGGCGTCGCCAGGT------------------------------------------------AATACCTACGTAAC--------------------------------CCTTGCGAATACATGGAT----------GGACAGCCAATACTCGG------GACACGTCGGCTTTGT---------------------------------------------TGGAGGCGGGGCGGGGACGAGTGGTGGCGGGT---------------------------------------------------------GGCGTAACTTTATTTCGTTCGGCGCGCTGATCCACCCGCCCAC------------------------CGGT----------------AACTCGCACCCCCATGCTATGATTGCGCAGGTCTTTGAT------------------------------TATGATTTGGCGTCCGGGACACAGCCTAAC---------GGCGATAGCGTTCGAAACACTACATTCAACCC----CGAA-------------GCATACGATA------------TCACCTTCGGCAACAACTTAG---------------------------------GGA--------------CTGTTAACTATATTTTCGCAAAGT------------------------CCCCG----------------------------------------------------------------------------------------------GTATCCGATA--------------------GGGC-----------------------------------------GCTGAAGCATGATATCGCCCGGA--------------------------------------------------------------------------------------------------------TCGATACTCAAGTTGCGTACGATAACGTTATGACTATGGAGTACTCGTCCTT----------------------------------------TGTTTATAACTACGACAAAAAAGA--------------------------------------------------------------GACGGTTAGACGTGGTTTTAT------------------CGCGCAGCAGTTGGAAGAGATCGAC------------------------------------------------------CCGCAGTATGT------CCGCAAG---TA--------CAC----------------------------------------------------------------------------------CAACGCAACCGGTAAA---------------------------GAGTTT---------------------CTGGCATTAGATGAAAACGTCCTACTACTTGAC---------------------CTAATCGCGACT-------------------------------------GTTCAGCATTTGGCGGCGAAG---------------------GTTGAGGCGTTAGAAAGTAA------------------------------------------------------------------------GTTAGCGGAG--------------------------------------------------------AA------ATGAGAATA-AGGGGCCATACGGCCCCTTTTT------TAGTTTGAGTTTTCCCAGTCCATTTTGCGCCGCACCAGCGGGCTTTCAAAGTATTCCTTGCCCTCAACTTCCACCAAAGGCCAGTCGTTCACAATCACGTACGGCTCCGCGATATCCTCAATCACGCCGTGCGCGCTTTGCGGCCCTAACG-------------------------ACACACCAACCAGGATAACCCCGGCAACTCGACGAGTGAGAT-------------------ACTCGCGAGCGCAA-----------CGTGCCTCAACCAGCCCCCTACGGATGCCGCTGGTGGCCTTAACCTCGTACGCCCAAACGGCATCAATCATATGTTCCCGGAAGTCGGGACCAGACTTTACCT------TGCGTTTGCCGACCATGATAATATC--GCCGCGGTCGATAGTGTTAG----CGCTAAACAGGCCGGTACGCATTAGCAAACCTTGAGGGATACAGCTACGCCCGCCCGCCTGCCC-------TTCTAGGTACATGCCCGCAAACATCTCACCCAGCACA-------CCTACAAGGCGGCTTTGTTTGCACGCGTCAG----ACTTTAAGCGCCACTGTTCAAACTCTATGCTTGCGATCATTGCTGCGAGGTGGAATTGTTTACCGGTTATTTCATATTCGCCGTACATTG-TGAATCCCTCATTGATGCGGG----CCGAAGCCCGCGATTA--AATTATTTAAGTGCGCCAGTCACCAGTGTTTTTTCCATGTTGCGGAAATCTTCCGGCGTCATGAGGATTTTGGACCCATCTTCGCCGGTGAGCACGACCATAGGCCGGGCGTCTTGATCTGCG----------------------------------------------------------------------------------------------------------------------------------------------------------------------------------------------------GTGGGGCAACCT-----TTGAGGCTTTCAAACTGTTCTGCCGTTGTATCGATCTGAATCTCGTCGTGT-------ACGGTCATGTACGACTCGCCCAGCAAGGCCGCATACGCTACCAGGTCGACGATATTGTCTTCCTGGTGCTTACGGTGCTGGCGCAC-CAGCTTC---AGGCAGATCAAGAAGGTCCATGCTTCTTGCTCGGTCAGGTCGCGACCGGTAAGCGCG-TTAAACACGGCAGCGATC-TGCTTAGCACTTCGTTCTTCTTTC-------TCGCCGTCATAGCCGTTTTCTTTCCCGCGCTGTTCCATAGTGGTGGCGGCGTTTTTGCAGTATTCGTATGCTTTCATAGTG-TTTTCCTTTTTCGGG--GAGGCCGTATTGCCTCCCTGCGCGTTAACTATAGTGCAA------CCAACCTATTGGTTGCAAGTAAATTTTGCAACATTTATTGCGTAAATTTTCGGAACCAGATCGCTGCACGCCCGACGAATTGCCGCGATGTTCTTCTCGCAATCTTCAATGATGACCAGTTCCGACACGTCCGCATAGCAGACCATTTTGAACACGGCGCACGCCTTAAACTCAGGCGGTGGGGTGTCGTCCAGCATGTGGCGCATAAACAACCGACCGACAGGGAAGACCTCCAGTTGCTCGGCGGTAGTCTCCCAGCATTCTCGCTG--CCGGTTTGTCAGATACGCGATCTCGAAGCCTTGCTCTTTATACATGCTCAA----------CAGCGGCAGCATATCCATGTTAAGGTCTTCGCGTACGTGCGCTTTGTGCCACTTCGCCCAAAATGTTGATTTGGTTTTTATACCTGGAACCAGGTCGGCGCGTGCATCA--CTCGAACCATTAATAACGCCATCAAGATCACAAATCAGTAGTTTCATT------GTAAGCTCTCAATAAGGGTGTATCGGACGCTGCGCGCGGAAAACTTGTTAC--ACACAAGATGCCAACGGGCGGTTAT----------GACCAGCCAGCCGGTAAGATCCAGGCCCAGGATATATTCTGGACGTGACACGCGCTTCACACGA--------TCGCGGCGCGGGTCGATGTTATAGTCTATTTGCATTCGGACTACTACCGCAGGGTCGCGGTCAACGATTAAGATATTCAAGGAGTTCTCCTTCGCTCATTATTTCAATTTGTGCGCTGCCGATGGGTGGCGCTTCGTCAAAGATTATCAATTGCTGGCACTTGTTATTGCTCGGCCCGACTTCGCCGGTGACGGCGTGAATGAATCTAATCCGCCAGTCCAGAAGAATTATCAGGTTTGC-----AGTCTTCCGGGCCAGCTTCGCCCACTTCGTCGACGTGTCCTGATTCAGTAGCATGACAGTCCGGCGTCCGTGCGCTGCGCACTCAACCCACGGCAGCGGATCGGAATACGGCGGATTGCACCACTTCCACCCTTTCAACTCTGCCCAGTCCACATCAAGCGCGCTGTGCTCTGCCGTGAAGTAACGCGGTAGCAGATGGTTGGCGTCGCTTGCCGCCATGTCATAACGGAATCGGTACTTCCGGCGCAGCGGTT---TAAATAAAGCTGGCGGCGTGCGCCAGCTATCTTTTTGCTCACTCTTCTGCATGGTCGGTGTCTATCGCATAAAGTGGAGTCTTACCACCTTTATTGATGACGCGCTGCACGCGCTTTGCTTCCTCGAC-----ACTAAGCGGGCGCGCGTTCGGGTAGATGCTGCCGTTTGTAGGGTTGCGCCACGCCATGAGC--ACAAGGTCTTTCCGGGCGATCGAAGACTGGCGGCTCTTCGGACGCACGTACTCCTCGGCCCGTTTGCAATGCTCGCGCAGACCTTCGGCAGTGATGCGGTTTAAT-GCAACGCTGGTTGTGTATCCGGTGCGCTGCATAATACCCATCAACTCATACAGCAGTTCGAAGCGCTCC---------TCTAATTCCTTGCGCGCCTTCTTC---------------TCGCCTACATATAGCGCATGGTTGGTGTCCGCCACCGCGTTCGCACGTTCGGCCTGATCGCGG--------------------GCTTCTAGGCATTGCGCGGCCCAGTATGCTTTTTCTTCTTGTAAAATTTTCA---------------------------------------------------------------------------------------------------------------------------------------------------------------------------------------------------------------------------------------------------TCGTGTCGACTCCAGGTATT----AAAAAAGGGCGT----------CCAAACCGG-ACACCCTCAATATAATGCAACCAATATGATTAT-----------------GCAACCAATTTACGCATAAAAATTCGGGTCGCGCGCGACGTCTACCAGATACAGGTTGCTGATTCGGTTGCCGTAGTGGCCTGGTGTTCGCTGGCGGCACACAACGGCGTAGCCTGGAGGAATTGTATTGCCGGTCGCGATAATCCACGCCACGCGTG-----CGCCCGATAGAGTTTTGCCGTTGCATTCGATGCGCGTGCCGCCATCGGCGGTATTGAGGTTGCCAATTTTGCAGCCGGTGGACTTCAGACGA-----------------ATGACGCCGGTTTTGCTGTCGTAGGAGAATAACTGGTTAGTCATTGCAACCGA-AAAATCGATGGCTTCGAATGTCATTTTAAATTTTCCTCGTTAACCGCTATCGCGAAGCCGCGCGGAGTGAGCGACCTGATTAATTTGGTGCGGGCAGATTTGCCTCCGAGGCGACTATACTGCTTCGAGTACCCTTTTTCAACGAATACAGGCTTTTTCTCTGGCATACGGAAGCCGTTGCCGGTCCATAAGCAGGTCAGCTTCGGATATGAATCACGGGCGTTGATGTATTCAGGGAATAGCGGGTGCACGTCATCCTCCGGCAAATAGCCGCCATACTCCCACGGGTCAAACGAGTGGTCAGGCTTACGCCATTGAGTGGAGAGCACGCTGCGCGGGTTCTCAATCAGATACGGCACTTCAAAGAAATCACCCAGGTAAGCGGCGATCTTCGCGGTGCGTACCGCCTTAAGCTGGAAGGCAGGGTCGCTGGCGCGTTTGCGCGGGAAAGCTGGCGCACCGCTAACCGCCAGATCCGTACACGGCGGGAATGCATAAATGATGTCCGGCGTGCCGAAATCACCATTCATCGCACGGTCCACGAAGTCCAGATCGATAAACTCATTGCGATACCGGATTCCGCGACCATAAATCCGGTAGTCAAGGTAAGACCCGTGATCGGCTTCGGAGTAGTTGAAGCAATAACACTTATGCCCCATCTCGGCAGCACGCTCAATCATCAAGCCGCTGCCGTCGAACAATGACCAGATTATCATTTGCGCGCCTTTTTAGCTTTCATGTATTCCATTAAATCATCCTGAATATCGCGCTTACTGTCGCGACGCTCGGCGACCAGTTCGTCCAGCGTCCCGCGAGCCTGGATAATGTAGACGAATACGGGTCGAGGGTGTCCTGCTTGCATCTGGCGAACCGGCCCGATACGTTCAACTGCCGGTCGCGATAATCCACGCCACGCGTGCGCCCGATAGAGTTTTGCCGTTGCATTCGATGCGCGTGCCGCCATCGGCGGTATTGAGGTTGCCAATTTTGCAGCCGGTGGACTTCAGACGAATGACGCCGGTTTTGCTGTCGTAGGAGAATAACTGGTTAGTCATTGCAACCGAAAAATCGATGGCTTCGAATGTCATTTTAAATTTTCCTCGTTAACCGCTATCGCGAAGCCGCGCGGAGTGAGCGACCTGATTAATTTGGTGCGGGCAGATTTGCCTCCGAGGCGACTATACTGCTTCGAGTACCCTTTTTCAACGAATACAGGCTTTTTCTCTGGCATACGGAAGCCGTTGCCGGTCCATAAG-CAGGTCAGCTTCGGATATGAATCACGGGCGTTGATGTATTCAGGGAATAGCGGGTGCACGTCATCCTCCGGCAAAT-------------------AGCCGCCATACTCCCACGGGTCAAACGAGTGGTCAGGCTTACGCCATTGAGTGGAGAGCACGCTGCGCGGGTTCTCAATCAGATACGGCACTTCAAAGAAATCACCCAGGTAAGCGGCGATC-TTCGCGGTGCGTACCGCCTTAAGCTGGAAGGCAGGGTCGCTGGCGCGTTTGCGCGGGAAAGCTGGCGCACCGCTAACCGCCAGATCCGTACACGGCGGGAATG---------------------CATAAATGATGTCCGGCGTG---------CCGAAATCACCATTCATCGCACGGTCCACGAAGTCCAGATCGATAAACTCATTGCGATACCGGATTCCGCGACCATAAATCCGGTAGTCAAGGTAAGACCCGTGATCGGCTTCGGAGTAGTTGAAGCAATAACACTTATGCCCCATCTCGGCAGCACGCTCAATCATCAAGCCGCTGCCGTCG-----AACAATGACCAGATT-----------------------ATCATTTGCGCGC---CTTTTTAGCTTTCATGTATTCCATTAAATCATCCTGAATATCGCGCTTACTGTCGCGACGCTCGGCGACCAGTTCGTCCAGCGTCCCGCGAGCCTGGATAATGTAGACGAATACGGGTCGAGGGTGTCCTGCTTGCATCTGGCGAACCGGCCCGATACGTTCAACGATCTGCGAAAAGTGCTCAAAGTTCCAGGTATCGGAGAAGATTGCCAGGTGATGACCGCCGTCCTGCAAGTTAAGGCCGTGGCCCGCCGATGCCGGGTGTGCAAACATGATGGGGATCTCGCCTCTGTTCCACGCCTCCATATCCTTATTGCCCTGCTTACCTTTACCCAACGCAACGCCGTGCGGAAATTTCTTCTTAAGACGTGCCAGGTCATGCTTATACTGATACGCAACGAGCAACGGCGCGCCGTTCAACTCCTCCACGATACTTTCCAGCGCGTCCAGCTTCGCGTCGTGAATCTTCACCCACTCGTCGGTCCGTTCGCCGTCTTCGTCGACTTTATACACAGCCCCCGAAGCAAGCTGAAGGCACTTAATAGTCTTCGATGCAGCGTTCGCCGCCTCCACAGTTCCGCTTTCCAGTTCCGCAAATAACTCCGCTTCGAACTGGTCATAAATCTTGCGGGCTTTCTTCGGCAGGTCCACAACAACCGGCGTATATATTGGCTTGTCGCATCCGAAGTATTCCGCCGCGTCAACGGTTAGCGACACGTCGGACAGGCGTTGTTGGATCTCTTTCTCGGAGTTCTTAAGCGGGGCGTGCTGCATAGAGAAGCTGCCAGGCTTAACAGGCTTGCTAATGAACCAGCGATCGGTAAATGCCTTATAGCTACTGCCGAGGCGTTCGCCACCGTCGACAAACCACGTTTGCCCCCACAGATCTTTCAAGCCATTTGGCGCTGGTGTGCCGGTAAGGTTAATCCAGCGCTTGACGTGCTTATGTGCGATCGCCGCCAGTGCGCGTGCGCGCTTACTACCCTGCTTACTTCGGTAGCCTTTCAGCTTAGTGGATTCATCGGCAACAACCACCGTAAAGGGCCACGCATCGCCGTAATAGTCGACCAGCCACTCAACCACATCGTAGTTAACACAAACCACGTTAGCGTCGCTCTCAAGCGCGGCAATACGGTCCTTCTCCGGTCCGGTGCCGTCTACGACCAGCAGGGATGAGAACCGCCATTTCTCCTGTTCCGGGGGCCATGTACCCGACGCAACACGCAGCGGGGCCAGCACCAGTACGCGGTCCTCATGATGGGACAGGATGCCAGTCTGGAACATTTTGTTCAGCGCCCACATTGTCGCGCCGGTTTTACCCGACCCCATTGTCGCCCAGATATTGCATCGCTTATGCTTGAGGATGAACGCGGTAATCAACTTCTGATATTCGCGGCGTCGGAATCGTGCCATGTCTTTATTCCGC-----------------------------------------------------------------CTTTTTCCAG---------------------------------------ACTTCGGTTTCACTGTTCCAGTTCCTTT----------------------------------------------------------------TTGTGGCGTCGTAGTTGGTGGCGTGTCCGATGTGGACACCGGTAGC------------------------------------------------------------------------------CCGGAAGCTCTTAAATTTTTGCC--------------------------------AGCACACCGTCAACGGCA--------------------GCGGATCATTCATGCCCGCGATAA-------------ACCATACGCGATCGCCCGGTTT---------------------------------------------------------------ACATTCGCCCAGCTTGGTGAGTCGGTAATGTTC-----------------------------------------------------------------------------------------TTTCATCGTCATGTCTC----------------------------------------CCAAAAATGGCGGGACAAGCCCGCCGTATTAATTATTT---------------------------TTGTTCTGCACGGTAGCGGCGCTGCCGTTCGCGCTCTTTCTTATTGCGGCACGATTTGCACTCTGCCCGATACCCGTCTGGACTGCGCGCAGTCTTACCGGTGTATTTGTGGAACTGGGATAGCGGCTTTACACAGCCGCAATTACTACAACGTTT--------------------------------------------------------------------------------------------------------------------------------------------------TTCTTCAATCATCTCTAAAATCCTCGATATGG---------------------------------------------------------------------------------------CTAACCGGCACACTATACCGCTA----------------------------------------TGCGACCAATTCA--------------------GCAACCAATAAATCGCAGTCGGATATGTTGTCGATAACGCGAACGTCAGCACCGCGGCGGGCCATTCGCTCATGTTCACGTACCTGGTGCGGCTTCGGTTTTCCTCCGGGGCGCTTCACTTCGAC---GAACACTATTTTGCCGTTGATGATAATAATCAGGTCGGGCGCACCCGCGCGCCCCTCCCATGCCAGTTTGCGGCAGAATCCGCCTACCTCTTTCACCCGTCGCTTCAGGTGACTTTGAATCTTGCCCTCTGGTGTCATA----------------------------------------------------------------------------------------------------------------------------------------------------------------------------------------------------------------------------------------------------------------------------------------------------------------------------------------------------------------------------------------------------------------------------------------------------------------------------------------------------------------------------------------------------------------------------------------------------------ATCTT-------------------------------------------------------------------------ATTCCCGTCAAAAGCAACATTTCCGCTACTTGCGGTAGCGATACATGCAATCGCCTTCGGCGGCAAGTGGGAAGCCTTTCGCCCATACAGGCAGGTCGCACATCAGCGCGCAAAGCTCCTCGGTCGTGTAGTCGTCGGTGTCGGGCACTTCTGTGATCAATTCATCATGCACCGACAGGACGATTTCATACCCCGCAGCTTCAACGCCGGGCATGGACCATGCGAGAATATCGCGACACAACGCCTGCACTATGTTCTCCGTAAGTTTGCCGCCGTAGGTATACTGGAAGCCCCACTGGCGCGTCGTCTGATTCTCGCCCTGGTATTTGATGCGGGTGCTGGTACGCTTCTTGCCGGTGTCTTCGTCAATCTCGGTCGTGACAGACAGTGCGATGCCTGGGTAGCTCATGATGCGCCCTGACGGCAACTCAATTTTAAGCCACCACCCTGCCGCGTTCGGGTCGTCGCGCTCCTCGTCGAAGGTTGGGTCATGCTTCGCCTTCGTACGGACAATCTTGAGCGCTTTTCTACCGTCCGGGCGAACGTTCGCGCCAGCCCAGTATGCTTTGCCCGGATTGCGGATTGCACACAACACCGCGTCCTCCAGCTCGGCCCAAAAGGCTACCGTCTTCGGGTGCGCCTCACGCCACATACGTTTGATTGCGTCACAAGTAAGCCATACGTTTTTCGGCAGTATGTATGTTGGGCGCTCGTCTTTCTTACCTGGCTTCGGCGGGCGTTTCGCTTCGTTAATGCGGGCGTACTCATAGCCGCGTTTCGCCGCCGCCCAAATGTGATCCGGGAACGTGCCTTTCATCACGTCCGCCATAGTGTAAAGGTCGAGGCCCAGGTTTTTAGCGAACTGCAAGAACGCCGCGACGCCGCCACCATAGCCCAGTCCCAATTC---------------------------------------------------------------------------------------------------------------------------------------------------------------------------------------------------------------------------------------------------------------------------------------------------------------------------------------------------------------------------------------------------------------------------------------------------------------------------------------------------------------------------------------------------------------------------------------------------------------------------------------------------------------------------------------------------------------------------------------------------------------------------------------------------------------------------------------------------------------------------------------------------------------------------------GCACGCCTTACCAATCTGGCGTAAGTCCTTGCGGTTGGCTTTAATGTAATCCGGGTCAAGGCCGAACATCTTACCGGCAGTCTCGCAATAGATATCGCGACCGGACTTAAAGACCATTAACGCTGTTTTCTCGCCAGCGATCCAGGCAAGGCCGCGCCCTTCCACGTTGGAGTAGTCCGCTACGACAAACTTCTTGCCCTTAGCCGGAATAATGCACCCGCGAACGGTCGAGGCGGTCAGCTTAGATATGTCATACGCCCAGTGCGCTGTCCCACGTAACAGGGAGTTGATGCCGTTGGTGAGCATGTGCGACCGGACCCAAAAAGCGACGTCGCTCTCGCCTTCGCGGCGCTTAATCTTCCCTTCGTGGTCGTCGCTATACTCGCCGCGTGCCAGGTTTTGCGGCTGGAAGCCTTTACCAGCCCAGCGCAGCGTGCGCTTTGCGCCACCATACTGAAGACACCCACGGCGGCGACCATCTGCGGATAGGCCATTAACTAGCGGATTGTACTTAGTCGATGCCGTTGATGACGCACCGAGGCGCATTTCGATAAGCGCTTTGCCTTCGTCGGGGAAGTCCGGGTCTTCAAGCAGGTCGTTAAGTGTGGATTTCTGCGCGTTGTGGATTGTGAACGCCGGGGCGATATCACGCAGGATTGGCAGGAAGTCATTGCCTGTCAGCTTACCGCCAAATCGCTCCCAGGCTTCTTCCTTCAATTCTTCCTTATGCGCCTGCACCGCTTTGATCGCGGCGTTCGCCAGGTCAACGTCCACATAGAAGCCGCGGTCGTTGATCAACTGGTCGATAAGCAGGATTTCATCTTCCTTCGGAGTATTACCCCAGTCCGGTATGCGCCAGTAGACTTCACGCATTGCGATAATATCCAGCGCGGCATAGCGCAGAAATTTGGCCCATTCTTCCGGGTGAGTCTCGCGAGTGTAGCGGCGTATTTTGTAGGTCTTAGGGGTAGGCTTACAGAATCGTTTAATCAGCGCCTTACCTGCCTTATCCTTCGCGTGCTCTGCGTCAACGCCCAGCACCTGGCACTGCATATCGAGGCTACCCGGCAGCGCGTGGCGAAAGGCCATAATCATGGTGTCTTCGATCTGGCTTACCGGCAGGTCGATGCCCCACTTCTCACGGATAACCAGGCGGTCAAACAGGAGGCCGTTAGCCATCACTATTTTTGCTTTCTTGCGGGATACATGGCGGAGCGCCTTGCGCAGTTCAC-----GCGGCATTGT-------------------------GGGGGATTCAGTGCAATCCCATGTCTGCACGCGGCCTTCGTCGATGGCGTAGGTGCAAATCATAATCTCGGTGGTTTGGTGCTCCGCGTAGGCGTACGCCCCAACTTTCTTCAGGTCCACCCCGCTAAATGTCTCGGTATCGAGAAACAGGCGTTCGAAGTCTTTCATTGCTTTATCCTCACTACGGCGTCAGCGCTGCCGATCATGGAGAAGATGCCGTCGGACAGGGCGATTTCTTCGCCGTTGTTGCGAATCTCGGCAACTGTGAAATATTCCCCCAGTAGCTTGGACCATACTTGCATTCCGACTTTTACTTCGCTGGCTTTAATACGCA-TTTTTCATTGTCCTATTAAAAAGCCCGCATTAAGCGGGCTTGAATAGTGGGCTTTGCCCTTAACGGCGGCGACGTTTACGTGGTGCTTCGTCT---TCGTCGTCTTCGTCCTCATCTTCGTCATCGCGGGACTTGCGGCGTTTGCGAGGTTTTTCATCTTCGTC---TTCGTCGTCGTCATCGCGGCGCTTGGATTTCTTGGACTTGCGCGGCTTGTCATCTTCATCATCGTCATCACGACGTTTTGACTTCTTAGCCTTGCGCGGTGCTTCGTCTTCGTCGT--CGTTGTCCAGGTCTTCATCGGAGCAAGAAGACC---CGCCACCGCCGAAGGATTCACCGTCATCACGGAAGCGTAAACCCAGCAAGCCAGCACCGAGTCCCTTGCCGTTGGTGTTGTTCCACGCCCAAATATCAAGGGACACGTTGCAATAACAACCGGAGTAGATCTCCTGGCCTTCAATCTCGTCGCCGTCGATGGTCAGACCCTGTTCAGTCTGCTTCTCGCCGAGTGACGTTTGAATGATAGGCTGTTTGAACGATTTGGCGTTGATGTACAACATGCCTTCGAATTCTTCGGTAACTTCGTCGCGCTCGTCACCGTCGCGAACTGCACATTCCT---TAGAATCCTGGGCATAGTGGCGGTCCATCCACTTATCGGCATTCTTCTCGGATTTCAGCTTGTCGGTGAGCACTGCGCGTGCTGCCGCTTCCACTTTGTCCACCTGCGGATCTTCTTTATCCAGAAGAATCACGGCACGGTATGCCGGTTTTTGCCCATCCTGTTTAGGGGTATCACGTTCCCAAATTTTCAGGAAGCATACGCGCACATTTTTCAGGTTGACTTTAGCCATTTTCCAATTCCTCATTTTCACA--TGTATCGGGGTAATTGGAAGCCACCCCGTTCGGCTTGGTTGCCAATTTACTTGGTTGCGCCTGAGCGGTCAAGCATT-TTCATTAAAAAGATTTCTGGTAACGTAGTTGGTAGCGTTCTCGATCCAGCTTAATGGCGGGCGGTCGCCATGTCTCGCGATCCACGCCACGGCAATGGTGCTGTATCCATCGTCCAGCCATTGGGTCGGATG-------------------------------------------------------------------------------------------------------------------------------TCGAATCATCCACGCCACCATTAACACGCCTTGCACACAATGCAGGATAAAACCCAGCGCGCCGAGCAAAAACATCAATAAGATTGCGAATACTTTATTCATTGCTTAAATCCTCGTCAGTAGCTTCTGACCACGCAGGGCGCGGGTCGTCAATGGGTGCTAATACAGGTTTAGCCGGTGCGCGTGTGATTTTATCACACAGCTTCGCCCATACTTTCGGTTTCTCGTCCTTCAGCACCTTCTCGGCATCCGTAGGACTGAGTAATGTTTCTTTGTACATAACATCGCGCTTGATCCGGGCCTTCGTGAAGATCTCAAT-CACTTCGCTTTCGTCCGCCCACTTGCGGATCCCTTCCTTACCGGCAACCATTTTGAGGCCCAGCGATTCGCCATCGCCAGCCATAACCGCCTTGAATACCGCGGACTCGATAGCCTTGATGTGCTGGCGCATTGCGTCTAAACCTTCATACGCCTTGCGCAGTTCCGCGGCAGTCATAGCGCCGGAGG------------CCGCTTCTTTCTTGCCACGCTTCGCACGTCGTGCCGCTTTGCGGGCTTCGCGGGCCATATTGCGGTCATGATTGGCGCATTCTTCCTCTGTCGCAATACTCACGTCGTCGCCCAGGTCTTCGTCTGTTGCCGTTGGTGGGGTCATCGTGTCGATTGCAGCCTTAGCGCGGGCGCTACACTGGTCCGCAAATCTGCACCACTGACACGCATCAACGCTCGGTCGGAAGTCGGCACGGGTGAGTCCCTTTTTGCCGCGGGCGTACGCTTCCAGGGCGGCGATAGCACGCTTGGACGCAAACTTCGCGAATATCTCCAGGGCTTCTACCGAAATATCCCACTCCGACGCCCCGCCGCAATACGGCTGGAAGATAACCAGGCGCACGGTCGTGATGTCGTACATGGATTGCAGCTTGCGCAGCAGGCCGAGCGCATACAGCATAAGCTGTTTGTTTTCTTTCGCCTCGACCTTATGCCGCCCCGTCTTCAGGTCGCCAACAATCAGCATGTACGTGCCGTCGGTCTTCTTCATGACCATGACCATATCCGCAGTGCCGAACGTCTTAACCCGGTTGCCGTCGATCTCGAAGCCAGAGTGTAGGACGCGGGTGAGATCGGCGCGCATCTCAAGCTGAACAAACTCCGCCACTTCG---AGGAGCGGTCGCCAGTGGTCGATGTACGCGTCGCACTGTTTCACCATGTCGTCGTTGACCAGTACGCCGCCTTTCGGTGCTTTCGGGTGCGCCTTTACCGGCCCCTTACCTTCGTTCTCGACGTAGCACCCTTTGTACGTTTTCGCGGTTATCAGCTTCTCACCGGCAATAATGCGGTTTAGCACGACTTCCGATACTGTGTGCATACTCGTACCGTTAATAGCCGCTTGCCCGGATTCGTTCGGGATACCCTGTTCTACCACCAGGGCGGCGGGGCAACCCATCCATTTTTTAGCACCGGATGGCCCGAGTAATGAATGTTCCGTATTACTACCGGA------TTGTGTTTTGCGCTTCGGTTT---AATCGCCATTATTCCACC-------------------------------------CTTGAAAATTGAGCAATGTAATAATCGTGTTCAACATTGGCCCGCTTCGCGGCATT------------------------------GTTCATGGTAGCCGCCAGTCCTC-------------------------------------GAGCTTGCATCCAGCAGCAATTCCAGTTTTGATTCATAA------------------------------------------CAATTTCTGGTTGCTCGTCGCCGGTAATA-CGGCAACGAAATAAAACAAAGAA-----------TATAGCCATTTATTTTGTCTCCCAGCGGTCAATTGTTTTT------------------GCTTCGGATGCAACTGCGAAGCGA-ACATATT-----------------------------------------CCAGATTGGAATCCGCCCAAATATAAAAGTCG---------------GGGTTAGTAAAGGT----GGTGCGCTTAATTTG-----------------------------CGCGGGGGTGTTACGGCGTTTATCTATTACGGCAACGCGTG-------------ACTGAAAGCTGCCGATGCGTTCGAAT-----AGCCAATAGTACGGGCGCTGGTCGCGGGA--------------------------------------GTCCACCGCCTCGATTAGCGTGAAGCGTGCCATTGTCTCGTC------------CTCTAAAAATAGGCCCGCAGATTAGCGGGCCGGAATATATTAATCTTCACCGCCGAGTTGTCTATAAACCTCGTCCGGGTCGTCGCCTCTTTCTTCGCAGAAGGCGGTGAACGCCGCCCAATTTTCTGCTATGAAATCGAGCATGATTCTCATTTCATAGTCCATGATATTAATCTTCCAGTTCGAAATAGGTTTCGACGATTTCTTTTAGCTCTTTGTGGAAGTCTTCGACGTCGTCATCTTCCAGCTTGGCGATTGATTTGATCTCGAACGATTCCAGCAGGTCGTCGAATTCGTCGTTCGCATCGTCGTCATCACCACCGGCGATAATCGCGGCATACTGTTTGATTTCGTCGCGCATCTCCGCCAGC---GGATCGGCATCTTTCTTACCTTTGCCTTTCGCCGGTGCTTTCTTAGACTTAGCCGGTTTT------------TCGTCTTCGGCA------TCGTCGTCGTCATCTTCTACGACTTCTTTTTTAGCCTTAC---------------CTTTCGCCGGTGCTTTTTTAGCTTTAGCCGGTTTTTCGTCTTCGGCGTCATCGTCGTCATCTTCGACAACTTCTTTTTTGGCCTTA---------GACGGCTTCTTGTCTTC--CTGTTTAC----CAACGGCAGCGCCAACGGTTTCATAATGCTTT---------GCAATGGTTTCCAGTGCTACTACGCCGCGAGTGATCAGGTTTACGATTTGCTCAAACATGGTAT-ATCTCCGATTGGTTAA----------GTTTAGGTGTCGGCAGTTAACTTCGTCGGTGGCCTTAACATATTGCCAGGTTACGCGTTCTCCCGTTCGGGTAGTGGACCTGGTTATATAATCACGGTTGGGAATCCTGACACTTCGATCCGGCCCCTGCGTTGCCCCTCTCCAGTTTGCGTCCTGCATCCTGTCGACGGGGTGAATATTAGATTGGTTGCATGTGGGGTGTCAACAACTAATTTC--AAAAAAAAAAGCGCCGAGGCAAAATGCGACGGCGCTAACCAATAAGAGACAATGAGACGGGA--ATCATTATTACAC---GCGTGCGCGCCCGTTTCAATA-TCCAAAGGA---TTTGACACCGTGCAGTTTTGGGTGTAGTTT------------CGTTGGTCATTAACCAACTGAGGGCAGAGCAATGAATGTAAACGA-------------------------------------------------------CGCAATCGAAATGTTAACGAAGACTGTTAGCAGTGAAACAAGCCGGTCATGGGCTTATACCGA--TGCCGTTGGGGCGGTGTTATTTGAAATCG-----------------------------------------------------------AACGACTGCGCAGTGTCGAAAAAGAAT-TACGCGCCAGGCTGGAATTGCTCAACGG---------TACGGCAGCGAGCAAGCTGCAAAAGCACAATGAAGAAATG------------GAAGAATACAAAAAACAGGTTATCCGTTTGCGCGATGAGGGCAAATCTTGGGCGATGATTGCCGAGTTGACCGGAATTAATCAGAGCACAGTGCGCTCCTGGGTACGCAATAATAAAACTTCTAAGTAAGGCCGC--GGCAATGA------GCTTAATTAAATTCGCTGTAACACGACCCGCTAAAAAAGGCGAAAAAGCCAGGGCGGAAAACTTCCAGATGACTACCGAAGAGTTTTTCGAATTTATCAATGATGCGAAAGAAAT---------ATCCTCGGTGCATATCAACAAGACGGAAGATAAA------GCGGAGTATGCGCGCCGCAAGCGTAAGGCCGATGGCATTGTGGCTTATACCAGTGATGGGCTGCGCCGCAAGACCAGTGCGGTGGACCGCTCGATCCTGTTCTTTGATATTGACCGCACCGACACCCGCAC-CCTGCGCCGCTGCCGTAAGGCGTTCATCGACGCGGGTCTGGAACACGTATTTCACACCACCACCGGCGACCGCCACCCGCTGAAGGGC---GGCACGCGTTGCGCCCGTTTCCTGGTGCTCACTGACAAGCCTGTACCGGCTGAAGACCTGGGCCGCGTCCAGTATGCACTATTACACCAACTGGGTCTGTCAGATGTGGACTTCGACGATTGCACGAAAGACACAAACCGCCTGATGTACCTGCCACACCAGCAGTCCGTTATTAAGTGCCACTATGGCAAGCGCGCCAATGTGCGTCGACTACTCCGTCTGGCGGACAAGCTGGGGGTGGAAAAAGAGGAA---------------GTACGCCGCGAGCTTACCCAGGGCGACGACGCAGTGGCAGACGG------------CATTCTGGACTGGTGCTTCCAGGCAGGATTCGAGGAGTTATCTTCCGGTCGCGGTTATGAAGTGCCGTGCCCGAA-----CGAACATCTGCACAGCGGCGAAGGG-------TCGACGGCTATCATG---------GTCAAGGATGGCGAGATCCGTTTCAAGTGTATGCACACCGGCAACGAGTGTTGCTCGGAGCTAAATAGACACCAGCACCTTGCGCTACGTCTTATCGGGATACCGGACCACCTGAACGTCGAGCCGCACAACATGTCCCGTAAGCAAATCGCCGCCATCCTTCCGGGACTGGACGACGAGGAAGTCGAATCCTTATATGAACATATTGTTGATGCGGTTGGCGACGGCGAAGAATACGGCGTGTGCACCGATGCGGATCTGGATAACGAGCCGG---TTGCGCTGTTCAGCAAGCACGACCCGATTATCGAGGGGTTGGTTAACTTTAAATCAACCTGGTATATGGCGGGTGAGTCGAACATCGGTAAGTCTTTCTACGTGCTGGGGCAAATGGGTGCGGTTGCCGCGGGGATTCCGTTCGGTGGCGCGAAGGTCGTCCAGTCCCATTGCTTCTATTTCGACGCGGAAGGTGGCGAAGCCTCCAACCAGCGTAAGGAAGCATTGCAGATCAAATATGAGCACGACCTGGACAAGCTGCACATTATTGACCTGCAATCACGCGGCTGGGATATCACCAGCAAGTCGGGCTTGCGCGAAGTTATCAGCTTTATAAACCGCACCGCTAACGGCGAACCGGTTGGCCTGGTAGCTTTCGACTCACTCAACCAGACTGTTGCGCTGCGGTCCGCCGATGCTAAACCGTTTGACGAGAACAACGCCAGCGATATGGGTGAAGTGGTCAAGGCGCTGAAGGCCATTGCGGAAAATACAGGCGGCAGTGCGGGCGTCATCCACCACCCGGCTAAA---GGTGCAAACGGAAGCAGATCCCCCCGCGGGTCCGGCGCGCTGCATGGCGCTGTCGATTCTGCGTTCTTCCTGGAACAGCCGGACGACAACCAGCCGGGACAACTTAACCTGTATCACGAAAAGGCACGTAACGGCATCAAGCAAGCGCCGCGCGGCTTCGTCCTGCTCAAGTGCAAGGTTAAGGTGGATCTCCGCAAGTCCGAGGCGTTCGAAGCCCACCAGTCCACCAGCACCGGGCCGGACTTCGGTGATGTGGTCGCCGGTTGGGACGTCAAGCCGATTGCCTCCACGCCTCGCGACGAGACTCTGTACCTCGTACCGGTCGCCCTGGCACCGTTCGCCATCGAACAGGCGAAGGCCGC---GGGCAAGGCAGCAGTTAAGGAAGAGAACGCCGCGGGACCGCGCAACGAAAAAGAGAAAGTGCTTTATGCG------GCACTGGAAAAACTGATGGAAG--ATAACCCGGACCATACCGGATTCAGTA---AATCGGCAATTGTCCGCCAGGCTGGGCTTGCGAAAGG-----------------------------------------------------------------------------TGGCACATCGACGAAGGCAATCGACGATATGGTCGAGCGCGGCGTACT---------CGGTTTTTACACAGACCCACACACCGG--GGCCATCTATGGGT----------CGTCGAATATCGTCATCAAAACGAATATACCCATCACGCTTTCGGCGACAGATGACGACTTAAAAGATTAAATTTTGCGCGCATTGGTTGCCGATATGGGAATTCCCATATCGCCAAAAGATTAAATTTTGCGCGCATTGGTTGCCATTTTGGGTGTTTTTATCCGGTCGTATTGGTTGCCGTGTAATGTAAATATAGTGAATAGTTATGCAGTTTTATTGCATAAACTAAGCGGGACAAAAAGCGGGACAGCCAAGGGGCGGGACAAAGCGGGACAGCACCCCCGTCCCGCCCCGGATGGCGCGGCCTAGAGAGGAGCGGGACAGCGGGACAGCACCCC-AGTCTTTCAGACTAGACGGGGGTCA-ACGGCCCCCCTCGTCTG---------------AGACTGCATAAAATCC-GGGGATTGC---------------------------AAAATACACGGCAGCATGATGCGAAGTGCGGTCGCGGATGA-------------------------------------ACTAGGCAACCAATGCGAGTTGTATTATGCGGAGTGAAAAACGCGGTTTGCAGATTCAGCAGATAGCGATCAACTTTTTCATGCGCGTGATTAATATTGGTTGCATTCAGCCCAGCACCCGGCTATATTGGTCGCACACCGACATG----------------------------------------------------------------------------------------------------------------------------------------------------------------------------------------------------------AGGACTGAACGATGAGAGCATTA-----------------ATCTGGAATTACACAATGTCTGTGGCTAAGCTGTACGAAGCAA--------------------------------AACACACAAACGGCAACGCAG-------------------------ACGACGCGCGCCA-----------------------------GGCTGTCATCCTGGCCCAGCAGGGAATCATGAACGCGTTAGACAATATGTTTGCCAGCCTGGACGAACTGGAGCCG----CTGCGCGTGGCAATCTGCGAATATGCGA-------------TGGCATTTGCCCGTGAGCGCCTGGCTTATCGCTTCGGAATCGGC----------------------GAGACGGCAGTGACAAACGTCGCCAGGATTAAATCCCAGCGCGAACTATTCGCCCAGCTTGCTAAATAAGGGGTCAAAATGGGGCGTAGACGAGCAAAACAGCTTTCGTGGCGTATCCCACTGCATTGCATACGAATATGGGCTAAGAATGCGAATGCGGGGGATTCTGTGTACTGGTGCTATCGCGA--------------CGACGTAAAGCCGTTGACGCAGACTCGCTACTTGCACCAGTTCGCAGCACAACACGATTTCAGGGTGCGGACTTCCTTGCAACCAATGGGGATCCGTATTACATTACGCCGGAAGCCCGCCATTGAGCGGGTAGGCAAACACT-----------------------------------------------------------------------------------------------------------------------------------------------------GGAGACTGAGCAAATGACACCA--------ATGCAAAGAGCACTAATGGCGGGATTCTCGCAGAAGTTTATTTCAGTAGACG------------------------------------------------------------CCTGCATAGCTGATTATGAGATGGACAGC-------------------------ATCGCTACGGTATGCGATG-------GCGACTA-------------------------------------------------------------------TAAGACTGTTGACGAGATTG----------------------------------------------------------------------------------------------------------------------------------------------------------------------------------AGGAGACTGAG-CAATGAGATTACTATTCCGCCGCAAATCAGACGGGCGCATACTGAAGCCGATCCAGACCCTGGATTC----CTACGTCCGCTTGCACCACGCGGCAAGCGATCG-GGTATTCCGCGCATCGAAGGGCACATTGCCGCAGTTCTTCGAAGTCCTCACACACGATATCGAGCGGGGCGATGTTCTGCGTGATATTCGCGACGGGCAATTGTGGGTCGT---------------GGAGCACACCCACCGGCACGGCTTGCGGTTGAA---GTCCGGAAT------------------------CTTGCTAAAGGGTATGACGTACTTCG--------GGCTAATCAACTACGAGCGCGTGGGCCGCAAATACAGCCTTCGCGAACGCCATCCGCATGAGCG------------------------------------------------------------CGTTGAG---------TTCCGCAAGTCACAGCCA--------------GCCTATGCGACCTACGA----CGCGAGCAAAGTGATGGACCCGGTCCGCCAGGCGACGCATGAGATTATTAATCGCTTCGATGCCGTGACGAACGCACAGCGCCATGCGCAGGAATACGGCGTTGGATTCATCCGTGTCGAACCAGACGGCAGCATGAATGCCATCGACCCGCGCTCGGTGATTCTGAA---------------------------------------------------------------------------------------ATGAGT-------------------------------------------------------------------------------------------------------------------------------------------------------GCGTCTATCCGTGATATGCTGATGCACAACCGCTTTGAGATCGGCGGTCGGGTGTTTCGCAATTACTTCGTGG------------------CGCGTGCCTGGGCGCGCCATATT---------GGCAAACCAGAGGGGGCAATACGATGC---------------------------------------------------------------------------------------------------------------------------------------------------------------------------------------------------------------------------------------------------------------------------------------------------------------------------------------------------------------------------------------------------------------------------------------------------------------------------------------------------------------------------------------------------------------------------------------------------------------------------------------------------------------------------------------------------------------------------------------------------------------------------------------------------------------------------------------------------------------------------------------------------------------------------------------------------------------------------------------------------------------------------------------------------------------------------------------------------------------------------------------------------------------------------------------------------------------------------------------------------------------------------------------------------------------------------------------------------------------------------------------------------------------------------------------------------------------------------------------------------------------------------------------------------------------------------------------------------------------------------------------------------------------------------------------------------------------------------------------------------------------------------------------------------------------------------------------------------------------------------------------------------------------------------------------------------------------------------------------------------TA-------------------------------------------------------------------------------------------------------CACGATTTGATATATTGGTTTGGATTGGCCAG----TTGGCTATGCTTGGTCACGGCAGGGCTTGGCGCGATATGGGTATTCCTGCTTTGGCCCGCGGTAGAAGCCGCCAGCATTACCCGCATGACGTTCCAGATATACAAGCGCCGTGGCATCACTGAGCACCCTACCAGGTTGCGCATGTGG--TGGCTATGGTATCGGGATATGATAGGGGGCAGGATGTTCGAGGCCGTCAGGTCGAGTGGATGGGAGTGGAAAGGCGTCGGCAAGTGGTCCATTTT-------------CGATTAAGTATGCAAGCGTGATATAGT-CCCAGTGA-GATAAAACTTACTGGGAC-TTTTTTATGG-------------ATAAGCTAAACGAGTGGTTATTCGCCCTTGCGTGTCTGGCGGGCGGCTTCGTAGGCGCGCGCATTCACGGCGAGGCTACGAAAGGGCCGCTAAACTTCGTTTTATATATCGTAGTTGGCTTCCTGTGTGCCATATTTGGTGCGCCAGCTATCGCCGAGTGGGCGGGCTTATCGGGCGAGCGCACTGTCGCC--------GGTTTGGGCTTCGTAACTGCAATCTTCTGGATGCCAATAGCCGCCCGGATCAGGGAGACTATTGAGTCGTTCCGACTTCCGGGGGGCGCAAAATGATTATCTCCGTC------------------------CTGTTGTTTGTTATCATTGGGGCTTCGTCCCTGTTTAACGTGTATGCGCCGTCCGTCCAGGATGGCATTTTAG------------GCCGGGTGTTATATCTGCTAAC-GGCGATGATCTGCGTTATCGGATTGTTGCAAACGGGAGACG------------TATCAGACACCACCTGGACCG--CGTTAATCTGGCTGTTTGCATTGCGCACGCTGCGTAATGCTGTTTTGAATGGGGTAAAACATGCGATTCAGTGACAACGGTCTAAGATTTACGGCAGCATGGGAGCAATTCAGCCCAGTGCCGTATTTCGCGACTAAGAAAGAGCAGGCCCGCGGCCTGTATACCTGGGGCTATGGTCACACCGGCACTAATCCGCCGCGGAGCATTACCCGTGCGGA-AGCACTGGAGCTACTCAAGCGCGACGTGGCGTATG--CCGAAAACTGGGTGAACAAGTACGCACACCCGAGCA------TCAATCAGGCGCAATTCGACGCGCTGGTGGACCTGGTTATCAATGCTGGTCCAGGTCCGATCA-------TGCCGGACGACGTCGCGGGTGATTTCGACGATGCGATCCGCCTGGGTGACTGGGCGAAGGTCCGTGCTATTCTGCCACAGTTCCGCA-------AGCAAGGCGGGGAAGTGCTTAAGGGACTTGTCCGTCGAGCAATAGGCAGGCAAGCGCTATTCGATGGAAAGCAGTGGGACGTCGCCGAGAAGATCGGACGTAACGCAGCATAATACGAGGGGACACAGTATGTTAAAAAGTATTCTTGATCATAACGCCGACGCGCTCGCCGCGCTGGCTAAAACCGAAGACCCCGGCGCACGCGCGATTGTAGCGGATACGATCAGCCATGCGGGGGTCTTCGACGCGAAGCTGCC----------------------------------------------------------------------------------------------------------------------------------------------TCGCCCGCCGGAAAGTAAGCCGGTGACAAGCGCCACCGTAACCATCACACCGGAATCCGCCGCAGTTGGTGCGAAGGCCACCGCTTCGGTTGAGGTCCAGCCACCCGACGCGACTAACAAGGCCGGGAAGTGGGTGTCGTCGAATCCCGCCTGCGCGGCAATCGATCAGACTACCGGCGAAATCACAGCCCAAACGGCGGGTAGCGCCCAC------------ATCTTTTGGGTGGCCTCAGATGGTAGCGGGGCGATGGCGTCCGCCATCTTCACCGTAACGGGGGCGGAAGAATAAATCTA--------------------------------------------------------------------------------------------------------CAAGCCCG-GTTAATTCCGGGCTTTTTATTGCTT-----GACTTGCAACCAACATAGAGG--------CCATACTGCGACCAATCAACGAG-AGGAGTATTACACTATGGCACGTAATGATAT------------TTGGGTATTGGCAATCTGGTCCGCCGCGGGATTTATCGGTATGGTTAT-------------------------------------------------------------------------------------------------------------------------------------------------------------------------------------------------------------------------------------------------TTGCGAATTGCTATA-------------------------------------------------------------------------------------------------------------------------------------------------------------------------------ACCCGCCGCAATAGGGACCGTGGTATATTG--TCCTCGGTCC----CATAATCAGGAAGTTGATTAATATGCACCCGCAAACTAAA----ATCACCGACGAGCAATTGATCGCCGAGTTGCAATCCGGCACTACCGCGAAAGAGATTGCGAAG-----------AAGTACGGCCTTTCCCTACGAAACGTCTACATGCGCAAAGCCCGCCTGTCGAAGAAAGGTATTGGTCACGGCAACGATGCCGTAATCCGTAAGCGCGTTGCCGATGGCTTCGGCGTTAAG-----------------------------------CGCGTATCCGCCCTGGTACGCG-GCAATGGCGAAGAGGTCATGTCGTGGGTTATCACTGAGCAGGACAAAGAGCGCCAGCTTGAAGCAATGCGCGCCGTTGTCGATGGTATGAACAGCGA-----------------AATCACACCGGCAGCACCCGTAAGCGCCCCGCCAGTCCCGATCCAGGCGCTCGACCTGCTCAACCTGTACACCGTGTCCGACTTCCACCTGGGCATGTTGGCCTGGGGCGAGGAGACTGGCGAAGACTGGGATATGGCGATTGCC-------------------------------------------------------GAAGACCTGTTCTACCGCTGGTTTGTCGAAGCCTTCGCACGCGCACCGGACGCAGGCACTGCCGTAATTAATATCCTCGGTGATATGGCACACTTTGATAGCCTCGATGCCGTCACACCTGCCAGCGGTCACGTACTGGACGC-GGATACCCGCTACCAGAAGCTGGTCCGCTACATGATTCGCATGGTGCGCAACGTGGTGGAACTGGCGCTGCAAAAACACCACAAAGTCAA-ACTGCTAATCGTCCAGGGGAATCATGATGAGTCGGGCATGATTTGGCTGGCTG--------AAATGTTCAATACTCTGTACGAGAACGAGCCACGCGT--CGAGGTGGACACATCCCCAGATGTGTACAAAATGGT----------------GCAGCACGGTAAAACAACGCTGTTCTTCCACCACGGGCACAAAGCACGTTTTGACGCTATTGAAACCGTCATGATTTCCAAATTCAGACAAGCGTTCGGATCCAGCGAGTACAGCTACGCGCATGTAGGCCACTTGCACCACCAGAAGATTGTAGAATCCCGCAACATGATTGTTGAACAGCACCGGACCCTCGCCGCGAAAGACGCATATGCCAGCCGCGGCGGTTGGATGTCCGGTCGTAGCGCCAACGTAATCACCTATAGCGCCAACT---------------ACGGCGAAGTAGCGCGCTTAACCATTAGCCTGGAAATGTTGAAATGATTAGACAAGTATTCATGAGCACGCAGGCCGCACGCCTGAAAGAACTACGCAAACAACTGGAAGGATTGCGTCGATTCGAACGAACGGCAGCGGCAATCGGCA---TGTCTATCAGCGAGCGGATCGAGATACTATCGCAAATACGCTACACAGAAGGCGCTATACGCGAAGTAGAAAGCATGTTAACC-GATACTACGGTCGCGCCGTTTAACCCTCC-TAGCCTGCCGATTTGGTGGGCTTTTTTGTG------------CCTGTTATAAT--CCCCTTAGATGGCAGGGCCGTCTCCTATGTTGCCGATGGTCGGCGCATATGCACAAAAGGGCTTATATC
[truncated: 1,951,911 more chars]
