# Supplementary material for: Completing the BASEL phage collection to unlock hidden diversity for systematic exploration of phage–host interactions
Source: PLoS Biol. 2025 Apr 7;23(4):e3003063. doi: 10.1371/journal.pbio.3003063 (PMC11990801; doi:10.1371/journal.pbio.3003063)
Supplement: S3 Data — (ZIP) [file pbio.3003063.s010.zip › fig7C_treefile.nex]

#NEXUS
begin taxa;
	dimensions ntax=26;
	taxlabels
	Escherichia_phage_JacquesWildberger__Bas92_[&Organism="Escherichia_virus_NN16_24",Description="Bas92",Modified=Sun Oct 29 18:15:17 CET 2023,"Genetic Code"="Bacterial",Taxonomy="Viruses; Duplodnaviria; Heunggongvirae; Uroviricota; Caudoviricetes; Kuravirus",Accession="Escherichia_virus_NN16_24","% GC"=42.3%,"# Nucleotide Sequences With Quality"=0,Topology="linear","Alignment method"="MAFFT Alignment",Created=Fri Jun 02 00:00:00 CEST 2023,"Free end gaps"=true,"Molecule Type"="DNA"]
	Escherichia_phage_ManiMatter__Bas88_[&Organism="Escherichia_virus_NN16_09",Description="Bas88",Modified=Sun Oct 29 18:15:17 CET 2023,"Genetic Code"="Bacterial",Taxonomy="Viruses; Duplodnaviria; Heunggongvirae; Uroviricota; Caudoviricetes; Kuravirus",Accession="Escherichia_virus_NN16_09","% GC"=42.3%,"# Nucleotide Sequences With Quality"=0,Topology="linear","Alignment method"="MAFFT Alignment",Created=Thu Jun 01 00:00:00 CEST 2023,"Free end gaps"=true,"Molecule Type"="DNA"]
	Escherichia_phage_AidaStucki__Bas89_[&Organism="Escherichia_virus_NN16_12",Description="Bas89",Modified=Sun Oct 29 18:15:17 CET 2023,"Genetic Code"="Bacterial",Taxonomy="Viruses; Duplodnaviria; Heunggongvirae; Uroviricota; Caudoviricetes; Kuravirus",Accession="Escherichia_virus_NN16_12","% GC"=42.4%,"# Nucleotide Sequences With Quality"=0,Topology="linear","Alignment method"="MAFFT Alignment",Created=Fri Jun 02 00:00:00 CEST 2023,"Free end gaps"=true,"Molecule Type"="DNA"]
	Escherichia_phage_LAMP[&db_xref="taxon:2065191",Organism="Escherichia phage LAMP",Description="Escherichia phage LAMP, complete genome",Modified=Fri Oct 18 00:18:16 CEST 2024,"Genetic Code"="Bacterial","Sequencing Technology (Assembly-Data)"="454","Assembly Method (Assembly-Data)"="Lasergene v. 6.0","Path (Imported From)"="C:\data\DNA sequences",Taxonomy="Viruses; Duplodnaviria; Heunggongvirae; Uroviricota; Caudoviricetes; Caudovirales; Podoviridae; Kuravirus; unclassified Kuravirus",Accession="MG673519.1","% GC"=42.2%,"# Nucleotide Sequences With Quality"=0,Topology="linear","Filename (Imported From)"="kuravirus_refs.gb",Created=Wed Jan 10 00:00:00 CET 2018,URN="urn:local:.:9z4-heb9em2",host="Escherichia coli 4s","Molecule Type"="DNA",isolation_source="horse feces"]
	Escherichia_phage_ES17[&country="USA: Houston, TX",collection_date="06-Feb-2018",db_xref="taxon:2662277",Organism="Escherichia phage ES17",Description="Escherichia phage ES17, complete genome","Genetic Code"="Bacterial",Modified=Fri Oct 18 00:18:16 CEST 2024,"Sequencing Technology (Assembly-Data)"="Illumina","Assembly Method (Assembly-Data)"="SPAdes v. 3.5.0","Path (Imported From)"="C:\data\DNA sequences",Accession="MN508615.2",Taxonomy="Viruses; Duplodnaviria; Heunggongvirae; Uroviricota; Caudoviricetes; Caudovirales; Podoviridae; Kuravirus; unclassified Kuravirus","% GC"=42.1%,"# Nucleotide Sequences With Quality"=0,Topology="linear","Filename (Imported From)"="kuravirus_refs.gb",Created=Thu Dec 03 00:00:00 CET 2020,URN="urn:local:.:9z2-heb9em2",host="Escherichia coli","Molecule Type"="DNA",isolation_source="raw sewage"]
	Escherichia_phage_LorandFenyves__Bas94_[&Organism="Escherichia_virus_YS13",Description="Bas94",Modified=Sun Oct 29 18:15:17 CET 2023,"Genetic Code"="Bacterial",Taxonomy="Viruses; Duplodnaviria; Heunggongvirae; Uroviricota; Caudoviricetes; Kuravirus",Accession="Escherichia_virus_YS13","% GC"=42.2%,"# Nucleotide Sequences With Quality"=0,Topology="linear","Alignment method"="MAFFT Alignment",Created=Sat Jun 03 00:00:00 CEST 2023,"Free end gaps"=true,"Molecule Type"="DNA"]
	Escherichia_phage_SU10[&db_xref="taxon:1519788",Organism="Escherichia phage vB_EcoP_SU10",Description="Phage vB_EcoP_SU10, complete genome","Sequencing Technology (Assembly-Data)"="454",Modified=Fri Oct 18 00:18:16 CEST 2024,"Genetic Code"="Bacterial","Path (Imported From)"="C:\data\DNA sequences","Assembly Method (Assembly-Data)"="Newbler 2.6 v. 20110517_1502",Taxonomy="Viruses; Duplodnaviria; Heunggongvirae; Uroviricota; Caudoviricetes; Caudovirales; Podoviridae; Kuravirus",Accession="KM044272.1","% GC"=42.1%,"# Nucleotide Sequences With Quality"=0,Topology="linear","Filename (Imported From)"="kuravirus_refs.gb",Created=Fri Jan 09 00:00:00 CET 2015,URN="urn:local:.:9z0-heb9em1",host="Escherichia coli ECOR10","Coverage (Assembly-Data)"="900x","Molecule Type"="DNA"]
	Escherichia_phage_MN03[&country="Bangladesh",collection_date="04-Jul-2017",db_xref="taxon:2711183",Organism="Escherichia phage MN03",Description="Escherichia phage MN03, complete genome","Genetic Code"="Bacterial",Modified=Fri Oct 18 00:18:16 CEST 2024,"Sequencing Technology (Assembly-Data)"="Illumina","Assembly Method (Assembly-Data)"="SPAdes v. 3.10.1","Path (Imported From)"="C:\data\DNA sequences",Accession="MT129653.1",Taxonomy="Viruses; Duplodnaviria; Heunggongvirae; Uroviricota; Caudoviricetes; Caudovirales; Podoviridae; Kuravirus; unclassified Kuravirus","% GC"=42.2%,"# Nucleotide Sequences With Quality"=0,Topology="linear","Filename (Imported From)"="kuravirus_refs.gb",Created=Fri Mar 26 00:00:00 CET 2021,URN="urn:local:.:9yz-heb9em1",host="enteropathogenic Escherichia coli","Molecule Type"="DNA",isolation_source="surface water"]
	Escherichia_phage_SkaterBoy__Bas86_[&Organism="Escherichia_virus_Luc14",Description="Bas86",Modified=Sun Oct 29 18:15:17 CET 2023,"Genetic Code"="Bacterial",Taxonomy="Viruses; Duplodnaviria; Heunggongvirae; Uroviricota; Caudoviricetes; Kuravirus",Accession="Escherichia_virus_Luc14(+)","% GC"=42.2%,"# Nucleotide Sequences With Quality"=0,Topology="linear","Alignment method"="MAFFT Alignment",Created=Thu Jun 01 00:00:00 CEST 2023,"Free end gaps"=true,"Molecule Type"="DNA"]
	Escherichia_virus_phiEco32[&db_xref="taxon:490103",Organism="Escherichia virus phiEco32",Description="Enterobacteria phage phiEco32, complete genome",Modified=Fri Oct 18 00:18:16 CEST 2024,"Genetic Code"="Bacterial","Path (Imported From)"="C:\data\DNA sequences",Taxonomy="Viruses; Duplodnaviria; Heunggongvirae; Uroviricota; Caudoviricetes; Caudovirales; Podoviridae; Kuravirus",Accession="EU330206.1","% GC"=42.3%,"# Nucleotide Sequences With Quality"=0,Topology="linear","Filename (Imported From)"="kuravirus_refs.gb",Created=Sat Jan 05 00:00:00 CET 2008,URN="urn:local:.:9yx-heb9em1",host="Escherichia coli","Molecule Type"="DNA"]
	Escherichia_phage_MN05[&country="Bangladesh",collection_date="19-Jul-2017",db_xref="taxon:2711185",Organism="Escherichia phage MN05",Description="Escherichia phage MN05, complete genome","Genetic Code"="Bacterial",Modified=Fri Oct 18 00:18:16 CEST 2024,"Sequencing Technology (Assembly-Data)"="Illumina","Assembly Method (Assembly-Data)"="SPAdes v. 3.10.1","Path (Imported From)"="C:\data\DNA sequences",Accession="MT129655.1",Taxonomy="Viruses; Duplodnaviria; Heunggongvirae; Uroviricota; Caudoviricetes; Caudovirales; Podoviridae; Kuravirus; unclassified Kuravirus","% GC"=42.2%,"# Nucleotide Sequences With Quality"=0,Topology="linear","Filename (Imported From)"="kuravirus_refs.gb",Created=Fri Mar 26 00:00:00 CET 2021,URN="urn:local:.:9yu-heb9em1",host="enteropathogenic Escherichia coli","Molecule Type"="DNA",isolation_source="surface water"]
	Escherichia_phage_172_1[&db_xref="taxon:1598146",Organism="Escherichia phage 172-1",Description="Escherichia phage 172-1, complete genome",Modified=Fri Oct 18 00:18:16 CEST 2024,"Genetic Code"="Bacterial","Sequencing Technology (Assembly-Data)"="IonTorrent","Assembly Method (Assembly-Data)"="MIRA v. 3.9.9","Path (Imported From)"="C:\data\DNA sequences",Taxonomy="Viruses; Duplodnaviria; Heunggongvirae; Uroviricota; Caudoviricetes; Caudovirales; Podoviridae; Kuravirus",Accession="KP308307.1","% GC"=42.0%,"# Nucleotide Sequences With Quality"=0,Topology="linear","Filename (Imported From)"="kuravirus_refs.gb",Created=Sun Mar 22 00:00:00 CET 2015,URN="urn:local:.:9yt-heb9elz",host="Escherichia coli 172","Molecule Type"="DNA",isolation_source="duck feces"]
	Escherichia_phage_NJ01[&db_xref="taxon:1237159",Organism="Escherichia phage NJ01",Description="Enterobacteria phage NJ01,complete sequence",Modified=Fri Oct 18 00:18:16 CEST 2024,"Genetic Code"="Bacterial","Sequencing Technology (Assembly-Data)"="454","Assembly Method (Assembly-Data)"="Newbler assembler v. 2.3","Path (Imported From)"="C:\data\DNA sequences",Taxonomy="Viruses; Duplodnaviria; Heunggongvirae; Uroviricota; Caudoviricetes; Caudovirales; Podoviridae; Kuravirus",Accession="JX867715.1","% GC"=42.0%,"# Nucleotide Sequences With Quality"=0,Topology="linear","Filename (Imported From)"="kuravirus_refs.gb",Created=Wed Nov 21 00:00:00 CET 2012,URN="urn:local:.:9ys-heb9elz",host="Escherichia coli DE172","Molecule Type"="DNA",isolation_source="duck"]
	Escherichia_phage_Paul[&country="USA: College Station, TX",collection_date="2018",db_xref="taxon:2589659",Organism="Escherichia phage Paul",Description="Escherichia phage Paul, complete genome","Sequencing Technology (Assembly-Data)"="Illumina","Genetic Code"="Bacterial",Modified=Fri Oct 18 00:18:16 CEST 2024,"Assembly Method (Assembly-Data)"="SPAdes v. 3.5.0","Path (Imported From)"="C:\data\DNA sequences",Accession="MN045231.1",Taxonomy="Viruses; Duplodnaviria; Heunggongvirae; Uroviricota; Caudoviricetes; Caudovirales; Podoviridae; Kuravirus; unclassified Kuravirus","% GC"=42.0%,PCR_primers="fwd_name: 4s-8 close for, fwd_seq: cgtcggcaatatcgtctacttt, rev_name: 4s-8 close rev, rev_seq: aacagccttacaatcccttactg","# Nucleotide Sequences With Quality"=0,Topology="linear","Filename (Imported From)"="kuravirus_refs.gb",Created=Thu Apr 23 00:00:00 CEST 2020,URN="urn:local:.:9yr-heb9elz",host="Escherichia coli",lab_host="Escherichia coli 4s","Coverage (Assembly-Data)"="1429.4x","Molecule Type"="DNA",isolation_source="fresh water"]
	Escherichia_phage_WFI101126[&country="Germany",db_xref="taxon:2508203",collection_date="Nov-2015",Organism="Escherichia phage vB_EcoP_WFI101126",Description="Escherichia phage vB_EcoP_WFI101126, complete genome",Modified=Fri Oct 18 00:18:16 CEST 2024,"Genetic Code"="Bacterial","Path (Imported From)"="C:\data\DNA sequences",Taxonomy="Viruses; Duplodnaviria; Heunggongvirae; Uroviricota; Caudoviricetes; Caudovirales; Podoviridae; Kuravirus; unclassified Kuravirus",Accession="MK373770.1","% GC"=42.1%,"# Nucleotide Sequences With Quality"=0,Topology="linear","Filename (Imported From)"="kuravirus_refs.gb",Created=Tue Apr 02 00:00:00 CEST 2019,URN="urn:local:.:9yq-heb9elz",lab_host="Escherichia coli","Molecule Type"="DNA",isolation_source="sewage"]
	Escherichia_phage_EcoN5[&db_xref="taxon:2686238",Organism="Escherichia phage vB_EcoP_EcoN5",Description="Escherichia phage vB_EcoP_EcoN5, complete genome","Sequencing Technology (Assembly-Data)"="Illumina",Modified=Fri Oct 18 00:18:16 CEST 2024,"Genetic Code"="Bacterial","Path (Imported From)"="C:\data\DNA sequences","Assembly Method (Assembly-Data)"="Spades v. 3.11.1",Taxonomy="Viruses; Duplodnaviria; Heunggongvirae; Uroviricota; Caudoviricetes; Caudovirales; Podoviridae; Kuravirus; unclassified Kuravirus",Accession="MN715356.1","% GC"=42.1%,"# Nucleotide Sequences With Quality"=0,Topology="linear","Filename (Imported From)"="kuravirus_refs.gb",Created=Thu Oct 01 00:00:00 CEST 2020,URN="urn:local:.:9yp-heb9elz",host="Escherichia coli ATCC 25922","Coverage (Assembly-Data)"="14.217x","Molecule Type"="DNA"]
	Escherichia_phage_KBNP1711[&db_xref="taxon:1436889",Organism="Escherichia phage KBNP1711",Description="Escherichia phage KBNP1711, complete genome",Modified=Fri Oct 18 00:18:16 CEST 2024,"Genetic Code"="Bacterial","Path (Imported From)"="C:\data\DNA sequences",Taxonomy="Viruses; Duplodnaviria; Heunggongvirae; Uroviricota; Caudoviricetes; Caudovirales; Podoviridae; Kuravirus",Accession="KF981730.1","% GC"=42.4%,"# Nucleotide Sequences With Quality"=0,Topology="linear","Filename (Imported From)"="kuravirus_refs.gb",Created=Wed Feb 12 00:00:00 CET 2014,URN="urn:local:.:9yo-heb9elz",host="Escherichia coli KBP1711","Molecule Type"="DNA"]
	Escherichia_phage_EP335[&db_xref="taxon:2070199",Organism="Escherichia phage EP335",Description="Escherichia phage EP335, complete genome","Sequencing Technology (Assembly-Data)"="Illumina",Modified=Fri Oct 18 00:18:16 CEST 2024,"Genetic Code"="Bacterial","Path (Imported From)"="C:\data\DNA sequences","Assembly Method (Assembly-Data)"="bcl2fastq2 v. 2.18; FASTQC quality control tool v. 0.11.5; bwa package v. 0.7.13-r1126; samtools package v. 1.3.1; read error correction module BayesHammer in the SPAdes genome assembly toolkit v. 3.10; Pilon v. 1.11; SSPACE Premium Scaffolder v. 2.3; GapFiller v. 1.10",Taxonomy="Viruses; Duplodnaviria; Heunggongvirae; Uroviricota; Caudoviricetes; Caudovirales; Podoviridae; Kuravirus; unclassified Kuravirus",Accession="MG748548.1","% GC"=42.5%,"# Nucleotide Sequences With Quality"=0,Topology="linear","Filename (Imported From)"="kuravirus_refs.gb",Created=Sun Jul 01 00:00:00 CEST 2018,URN="urn:local:.:9yn-heb9elz",host="Escherichia sp.","Coverage (Assembly-Data)"="1664.64x","Molecule Type"="DNA"]
	Escherichia_phage_KarlSchell__Bas90_[&Organism="Escherichia_virus_NN16_18",Description="Bas90",Modified=Sun Oct 29 18:15:17 CET 2023,"Genetic Code"="Bacterial",Taxonomy="Viruses; Duplodnaviria; Heunggongvirae; Uroviricota; Caudoviricetes; Kuravirus",Accession="Escherichia_virus_NN16_18","% GC"=42.5%,"# Nucleotide Sequences With Quality"=0,Topology="linear","Alignment method"="MAFFT Alignment",Created=Fri Jun 02 00:00:00 CEST 2023,"Free end gaps"=true,"Molecule Type"="DNA"]
	Escherichia_phage_OliverMaurmann__Bas87_[&Organism="Escherichia_virus_NN16_04",Description="Bas87",Modified=Sun Oct 29 18:15:17 CET 2023,"Genetic Code"="Bacterial",Taxonomy="Viruses; Duplodnaviria; Heunggongvirae; Uroviricota; Caudoviricetes; Kuravirus",Accession="Escherichia_virus_NN16_04","% GC"=42.1%,"# Nucleotide Sequences With Quality"=0,Topology="linear","Alignment method"="MAFFT Alignment",Created=Thu Jun 01 00:00:00 CEST 2023,"Free end gaps"=true,"Molecule Type"="DNA"]
	Escherichia_phage_AnnaHegner__Bas93_[&Organism="Escherichia_virus_EP1",Description="Bas93",Modified=Sun Oct 29 18:15:17 CET 2023,"Genetic Code"="Bacterial",Taxonomy="Viruses; Duplodnaviria; Heunggongvirae; Uroviricota; Caudoviricetes; Kuravirus",Accession="Escherichia_virus_EP1","% GC"=42.1%,"# Nucleotide Sequences With Quality"=0,Topology="linear","Alignment method"="MAFFT Alignment",Created=Thu Jun 01 00:00:00 CEST 2023,"Free end gaps"=true,"Molecule Type"="DNA"]
	Escherichia_phage_SU7[&country="Sweden",collection_date="Nov-2016",db_xref="taxon:2849626",Organism="Escherichia phage vB_EcoP_SU7",Description="Escherichia phage vB_EcoP_SU7, complete genome","Genetic Code"="Bacterial",Modified=Fri Oct 18 00:18:16 CEST 2024,"Sequencing Technology (Assembly-Data)"="Illumina","Assembly Method (Assembly-Data)"="SPAdes v. 2018-12-05","Path (Imported From)"="C:\data\DNA sequences",Accession="MZ342906.1",Taxonomy="Viruses; Duplodnaviria; Heunggongvirae; Uroviricota; Caudoviricetes; Caudovirales; Podoviridae; Kuravirus; unclassified Kuravirus","% GC"=42.1%,"# Nucleotide Sequences With Quality"=0,Topology="linear","Filename (Imported From)"="kuravirus_refs.gb",Created=Tue Jun 29 00:00:00 CEST 2021,URN="urn:local:.:9yk-heb9elx",host="Enterotoxigenic Escherichia coli serovar O:139","Molecule Type"="DNA",isolation_source="Kappala waste water treatment plant"]
	Klebsiella_phage_IME267[&country="China",db_xref="taxon:2860374",Organism="Klebsiella phage IME267",Description="Klebsiella phage IME267, complete genome",Modified=Fri Oct 18 00:18:16 CEST 2024,"Genetic Code"="Bacterial","Sequencing Technology (Assembly-Data)"="Illumina","Assembly Method (Assembly-Data)"="SPAdes v. 3.13.0","Path (Imported From)"="C:\data\DNA sequences",Taxonomy="Viruses; Duplodnaviria; Heunggongvirae; Uroviricota; Caudoviricetes; Caudovirales; Podoviridae; Kuravirus; unclassified Kuravirus",Accession="MZ398243.1","% GC"=42.0%,"# Nucleotide Sequences With Quality"=0,Topology="linear","Filename (Imported From)"="kuravirus_refs.gb",Created=Wed Aug 04 00:00:00 CEST 2021,URN="urn:local:.:9yj-heb9elx",host="Klebsiella pneumoniae","Molecule Type"="DNA"]
	Escherichia_phage_EK010[&country="China",db_xref="taxon:2742112",Organism="Escherichia phage EK010",Description="Escherichia phage EK010 DNA, complete sequence",Modified=Fri Oct 18 00:18:16 CEST 2024,"Genetic Code"="Bacterial","Path (Imported From)"="C:\data\DNA sequences",Taxonomy="Viruses; Duplodnaviria; Heunggongvirae; Uroviricota; Caudoviricetes; Caudovirales; Podoviridae; Kuravirus; unclassified Kuravirus",Accession="LC553734.1","% GC"=42.1%,"# Nucleotide Sequences With Quality"=0,Topology="linear","Filename (Imported From)"="kuravirus_refs.gb",Created=Tue Jun 09 00:00:00 CEST 2020,URN="urn:local:.:9yi-heb9elx",host="Escherichia coli","Molecule Type"="DNA"]
	Escherichia_phage_StefiGeyer__Bas91_[&Organism="Escherichia_virus_NN16_21",Description="Bas91",Modified=Sun Oct 29 18:15:17 CET 2023,"Genetic Code"="Bacterial",Taxonomy="Viruses; Duplodnaviria; Heunggongvirae; Uroviricota; Caudoviricetes; Kuravirus",Accession="Escherichia_virus_NN16_21","% GC"=42.4%,"# Nucleotide Sequences With Quality"=0,Topology="linear","Alignment method"="MAFFT Alignment",Created=Fri Jun 02 00:00:00 CEST 2023,"Free end gaps"=true,"Molecule Type"="DNA"]
	Escherichia_phage_ECBP2[&db_xref="taxon:1604355",Organism="Escherichia phage ECBP2",Description="Escherichia phage ECBP2, complete genome",Modified=Fri Oct 18 00:18:16 CEST 2024,"Genetic Code"="Bacterial","Path (Imported From)"="C:\data\DNA sequences",Taxonomy="Viruses; Duplodnaviria; Heunggongvirae; Uroviricota; Caudoviricetes; Caudovirales; Podoviridae; Kuravirus",Accession="JX415536.1","% GC"=42.4%,"# Nucleotide Sequences With Quality"=0,Topology="linear","Filename (Imported From)"="kuravirus_refs.gb",Created=Mon Jan 26 00:00:00 CET 2015,URN="urn:local:.:9yg-heb9elx",host="Escherichia coli KBP135","Molecule Type"="DNA"]
;
end;

begin characters;
	dimensions nchar=115069;
	format datatype=dna missing=? gap=-;
	matrix
	Escherichia_phage_JacquesWildberger__Bas92_	-------ATGTCATTAGATAAACAAATTTATGAAGCTCTAACTGGTA-------ACAACCTTAGTGTAGACGAAAAGAAAGCACTATTGAATA-TGTTGAAAGAGCGTGACCAATGGAGGAAGTATAATAAGATTTTGTCTTTCAAGGCGTATGACTTCCAAAAGAAATTTTATGCAGCAGGATTG-----------AATCATCGCTTCAGATTCTTGTGTGCAGCGAACCGTGTTGGTAAAT----------------------------------------CTTATAGCGAGGCATACGAGTTTGCTTGTCATGTCACAGGTCGCTACC-----CAACTTGGTGGACAGGGT-----ATAAATTTAAAAGACCTATCTTAGCATGGGCAGTTG--------------------GTATTACAGGGGATTCAACAAGGAAGGTATTGCAAAAGGAGTTGTTTGGTACACCTATTGGAAAGGATACAAATTTATTAGGGACAGGTGTCATTCCTCGTGATGCTATCGTCATTGATACGATAGAACGAGATGGTAACAAACTTCAAATCGTACAAATCAAACATCAAAATGAGAGAGGAGAATTTGACGGTTTAAGTACATTAGAATTCCGTTCAACCCAACAGGGTGAACACACATTGATGGGTGCAACAGTTGACTACATTTGGTTAGACGAGGAAGATCC----ATACGAGTCTATGGCTATATTCGCACAGTGCGTCACACGTACACTCACAACTAAAGGTCTAGTTACAATTACAGCTACACCAGAGAATGGTTTAACTGAACTGGTAGATAAATTTATGAAAGGTGAAGGAGATGAGAACACAGGTTCTCTATATTTCCAGAATGCTTCTTGGTGGGATGCTCATGTAGACCTAGGTGGACACATCACTGACCAAGATATAAAAGATATGACTGAAGGTATTCCAGCGTGGCAGTTAGAGATGCGTTCAAAAGGTATGC-------CATTGTTAGGAAGTGGTTTGATTTATGATATATCGGATGACACAATTAAATGTGAACCATTCGAAATTCCTGATACGTGGAAACGTGTCTGTGCAATTGATATTGGTATTGATCACCCAACTGCTGCTGTTTGGA--------------CAGCTTACGACGCAAACACGGATACTATCTATGTCTACGACTCATATAAAGAAGGTGGCTTTACTCCAGTGTATCATGCTCCAGCTATTAATGGTCGTGGTCAGTGGATTCCTGTCATCCTGCCGCATGATGCGGACAATATTGAGAAAGGTAGTGGTTCATCTGTTGCTCAATTCTATAAGAATGCAGGGGTTAATGTACAGAGTGAGACCTTCTACAACAAAATTGGAATGGATGGTAAAAAGAACTTCTTTGTAGAACCGGGAATCACAGATATCCGAGAAAGAATGATGAGTGGACGCTTTAAAATCTTTAACACAGCCGCTAACGCTAAGCTATTCGAAGAGAAAGCTAGATATCACCGTAAGGTTGGTAAGA--TTATTAAAGAACACGATGAC---------------TTAATGGATGCAATGCGCTATTCAGCGTGTTCCGTTACACATCGTGGTCGCTCTAAGCATGATGCTAGCTACGGAAGCGCTTCTTTATATGAGGCAAACGTAAGCAGATGGAATCAGAGCTACTAAAGTAA---------------------------------------------------------------------------------------------------------------------------------------GGGGAGGTTTGTCCTCCCTTCTTTTATTT------AAGCTATCAACCGAGGGAGAGAATAGA-------TGGCTAAGCAAAAATATAGTGAAGAGGTGTTGGACGAGTTACGTGTTGACCTTCAACGTCGTTTTAATTACGCTCAAGGTTACGTTGACATGGCTGTTAAGGGCTATGCTCGTGAAGCTTGGGAATATTTCTATGGTAACTTACCTGCACCAGTAACTGCTGGCAGCTCTAGTTGGGTAGATCGTACTGTTTGGGAGTCTGTTAACGGTACACTGCAAGATATTAT-----------TAACGTATTCTGTTCTGGTGATGAAGCAGTTATTTTCGTAGCTGATAACCAACAGGATT-CTGATGCTGCTGACGTAGCAACTAAATTAGTTAATCAAATTCTTCTGCGTGACAATCCGGGATACAA-------------CATTATCTCTTCTGCTGCAC---AAGAATGTCTGGTTACTCGTAACTCTTTTATCAAATATTATTGGGATGAGCACACTTCTACCCAAACTG-AAGAAGCTGAAGGTGTACCAC--CGGAGGCAT-----TGGCTGCATATGTTCAGGGATTAGAAGCTGGTGGACTCAAGAATCTGGAAATCTTCACTGAAGAAAATGAAGATGGTACAGTTGATGTTAAAGTT---ACTTATGAACAAACTGTTA------------------AACGTGTGAAAGTTGAATATGTTCCTTCAGAGCAAATCTTTGTTGACGAACATGCTACATCTTTTGCAGATGCACAATACTTCTGTCATCGTGTACGTCGTTCTAAAGAAGATCTGGTTGCTATGGGCTTCCCTAAAGACGAGATTGAAGCATTCAACGACTGGACAGATACGATGGATACTACTCAATCTACAGTTGCTTGGTCTCGTACTGACTGGCGTCAGGACATTGATGCTGACATTGGTACAGATACCGAAGATATCGCTTCTATGGTTTGGGTTTATGAGCACTACATCCGTACTGGTGTTCTAGATAAGAATAAAGAGTCTAAACTCTATCAGGTTATTCAAGCTGGTGAGCATATTCTTCACACTGAAGAAGTAACTCATATTCCGTTTGTAACCTTCTGCCCATATCCGATTCCGGGTTCCTTCTATGGTCAGTCAGTCTATGACATTACGAAAGATATTCAGGATTTACGTACCGCGTTAGTTCGTGGTTATATTGATAATGTCAACAATGCTAACTATGGTCGATACAAAGCACTCGTTGGTGCATATGATCGTCGCTCTCTGCTTGATAACCGTCCCGGTGGAGTGGTTGAAATGGAACGTCAGGACGCTATTGACCTGTTCCCATATCATAATCTACCTCAAGGTATTGATGGCCTCCTAGGTATGTCTGAGGAGCTTAAAGAGACACGTACTGGTGTAACTAAACTTGGCATGGGTATTAACCCTGATGTGTTTAAGAATGATAACGCTTATGCAACCGTAGGCTTGATGATGAATGCTGCACAGAACCGTCTCCGTATGGTATGTCGTAATATTGCTCACAACGGCATGGTTGAATTGATGCGTGGTATTTACAACCTTGTCAGAGAAAACGGTGAAGTTCCTATTGAGGTACAAACCCCTCGTGGTATGGTTCAGGTAAATCCGAAACAATTACCAGCTCGTCACAATCTTCAAGTTGTGGTAGCTATTTCTCCTAATGAGAAAGCAGAACGTGCACAGAAATTAATTAGCTTGAAACAGCTGATTGCAGCAGATGCACAGTTAGCACCTCTCTTTGGTTTGGAGCAAGACCGTTACATGACTGCACAGATCTTTGAGTTGATGGGTATTAAGGACACTCATAAGTACTTACTGCCTCTGGAACAGTATCAGCCTCCTGAGCCGTCTCCGATGGAAATCCTCCAGCTCGAGATGACTAAAGCACAGGTTGAGAATGTACAGGCTTCCTCTCAGAAAATGATTGCTGATGCATTCGACCAACGTGAACGTACTACATTTGAACAGCAGAGAGCTGCGGATGAGTTAAGTCTGCGTCAGGAAGAGTTGCAGTTCAAGCAAGAAAATGCAGCAGATGCTATGACTCTGGAAAACCGTAAAGAAGATAACAATGCAACTCTGGAACAAGCTAAGCACAAGTTAGCTCTTATGCAACAGCAGGTCCGTCAGTATGAGTCTGTACTGAAAGAATTGCAGATGGTTATGGAGCATCAGGTAGACCAAGAGAAGATTGTTCAGCAATTTCGTGTTCAGGATAAAACTTTGGAACTCCAAAAGAAAGAAGCTAATGTAACTAAGAAAGAGCAACAAGCCTCTCTCAAAGATTCACGGATTCCAGGCAAACGTCTTGGAAGTAAAAAGTAAGGACGTCGAATGAACATTAGGCATCAATTCAATAAAGAGCACGCCGCCGCTTTGGCGGCTCTCAACCTTAACGGCAGTCTTGACGCAGCATTAGAGGCATTGAAAGAGAGACTCATGACAGAAATAGTTCAAACTGAACCTCATGAGAATAAGAAACGCGAAGATTGTTATCAAAAGTATAAAATGGTGGGTAGCTTAAAAGAGGTCATAAAAGCTGCTATCAATAGTGCAGGAGATGTTTCATAATGCCACAAGATAATTATATTGACCCGAACGATTTTAAATCTTTCCTCCAACTGGATGACCTGAAGGGTTCTTTCAAAGAAGAACTTGGTCGATTAGAATCTGAACAAGAACCAGAAGTGGACATTGACGATGAGTTCCCGGAAAAAGACGGTGACGATTTCGACTTTGA---TACCGACCTTCTCGGTGAAAGCGATGAGCTTAAGTTCGAAGATGAAGATGGTTGGGAAGATCGTGACGAGGAAGGCGAAGTCGAACAAGATGAGGAAGAATCTGA---CGAATCAGACGAAAGTTCTGAAGCAGATGAGGAAGACTCAAGCGATGCAGGATATGGAGATGATTCTGCTG------------ACGGTGAAGGTGAAGTCTTTGATGTAGACTATGAAACCGTTATCACCCTTCCTGATGGACGTGAGATGACTATTGAAGAACTCTCCAATGGCTATCTTACTGGTGCTGATATGGCTGAACGTGAGACTACTCTTCAGCGTCACATGGAAGCATTTGAGGAACGTGTAGTAGGTTTGAAGGATGTATTAGAATTAGCGTCTTTAGAAGCAGACCGAGTAATTGAAGATTACAACGGTTTTGATTGGGACAAGCTTGCAGTAGAAGATCCTCAAGCATATGTTGAAAACAAACGTTTCCTAGAGAAGTATACAGCTCGTCGTAACCAGCTTGAACAGGCTCAGATCCGTATTAAGCAGGAAGCAGCAGCTAAAGAGCAGGAAGCTTTCCAAGCCAAGAGCATTGAATGTGTTAATATTCTGAAACGTGAGATTCCAAATTGGGATGAAAACTTATATCAAAACTTAATGCAATACGCAATTGACTTAGGTGCTACTGAAGAAGAAGTATTGAAGGAAAACCGTCCGTCTATTTTCCTAGCCCTTCACAAAGCATACCAATTTGATAAA---------------------------------------------------------------------------------------------------------------------------------------------------------------------------------------------------------------------------------------------------------------------------------------------------------------------------------------------------------------------------------------------------------------------------------------------------------------------------------GGTAAGCAGCAGGTGATGGCTAAGATTAAACGTCCCGGTGCTCCACGCAAGGTTGTGAAGTCTGATGCTGCAAAGTCTCGCACTTCCAATAAGCCAGACAACGCTAAGGTTGCCAAGGCATTCGCAGAGGGTCGCGTTAGTCACGAAGACGCATTCAAATTCCTCGTAGATTAATCGACAAATTAATTATTTAATAGTATAGGAGCTAACATAACATGGCTAATCCAACTTTATTTGTATCGTATGACCAGAATGGTAAAAAACTTTCTTTTGCTAACTGGATTTCTGTTCTGTCCCCTCAGGATACTCCGTTCGTATCTATGACCGGTAAAGAGTCTATCAACCAGACTATCTTTAGCTGGCAGACCGATGCATTGGCAAGCGTTGACGCTAATAACGCACACGTTGAAGGTTCTCGTGCGGTTGATGGTGAAATGCAACCTACCGTAATCAAATCCAACGTTACTCAGATTCTGCGTAAGGTTGTTAAAGTTTCTGATACCGCTAACACCACCGCTAACTACGGTCGTGGTCGTGAACTGATGTATCAGCTGGAGAAGAAAGGTAAAGAGATCAAGCGTGACCTCGAGAAAATCCTTCTGTCCGGTCAGGCTCGTACCGATGTTCTGGCTGACCAATACCTGACTAACTCCGCAACTGATCCTTCAGCTGTTGGTCTGAACGACACCCACGCAGCTCGTAAGACTGGTGCTTTCCAGTTCCTGTGTGCACACAACGGTGTTTCTGCTGGT------------GTTGTT---AAGAAAGAAAATGGCCCTGCTGATCCGGATACTGGTGCAGTAACTGTTAAAGTTGCACAGAATGCTTCTAACCCGACCACTAACGTTGGTTTTGATGAAGCTGATATCTTTGATATGACTCTGCAACTGTACACTGCTGGTTCTGAAGCAGATATCATCATGATCAACCCTGCTCATGCTAAGATCTTCGCTGGTCTGCAAGAAAACACTCAGGGTTCACGTAAGCGTATCTTTGAGAACACCAAGCAGTTCATCTACGAAGTTAACAGCATCACTGACCCGCTGGGCCAGAACTACAAAATCATCGTTAACCGTTGGATGCCTACCGATGCAGTTTACTTCTTCCGTAGCGCTGACTGGACTCAGATGGTCCTGCGTGCTCCGAAACGTACTGAACTGGCAAAAGATGGTTCTTATGAGAAGTGGATGATTGAAATGGAAGTTGGTCTGCGTCACCGCAACCCTTATGCTTCCGGAGTTCTGTTCACTGCTGCGGGAAAGTT---GGA---TCCGCAACAGTAGACAGTGT-GACTGTTAGCCCTGCGTCTGTAGAAAGTCTAGAGACAGGGGCTACTCAGCAGTTTACTGCAAGCGCTGAGAAGAGTGACGGCTCTACCGAAACAACTGGCTTTACTTGGTCAGTAACAGGAGGCGGCTCTATCACTCAGTCTGGTTTGTATACTGCTCCGAGTGCGGCTCAATCCACTGATGTATCCATTACTGCGACTTTAGAGGGTGTTTCTGGTACAGCA---ACCATTTCTG-----------------------------------------------------------------------------------------------------------------------------------------------------------------------------------------------------------------------------------------------------------------------------------------------------------------------------------------------------------------------AAATTGTTGATCCTGCC---------------------------------------------------------------------------------------------------------------------------------------------------------------------------------------------------------CCTACTATTGTAGCTAAGGGTCCAATTACAGGTAAAACTGGTGGTTCTTCCACTAACTTCACTACCATGTTTACTGTAACTAATTCTACTGCTGCGGATTACACGTTTGTTGTAACCCCTGAAGA------AGCTGGTACAGTAAGCGCTG---CTGGTGCGTTAAC---CTTAGATGATGCTGCAAGTGGCGAAGTTACTGTTCAAGC---------------------------------------------------------------------------------------------------------------------------------------------------------------------------------------------------------------------------------------------------------------------------------------------------------------------------------------------------------------------------------------------------------------------------------------------------------------------------------------------AAGTTTGACAGCTGACCCGTC------------------------------------------------------------------------------------------------------------------------------------------------------------CATCAATGCAACATGCACTTTTACTGGTGTAACACCT-----------------------------------------------------------------------------------------------------------------------------------------------------------------------------------------------------------GCTTAAAATTAGACC--------------------------------------------------------------------------------------------------------------------------------------------------------------------------------------------------------------------------------------------------------------------------------------------------------------------------------------------------------------------------------------------CTGCCTTCGGGCGGGG-TTTTTTCGTTTTAAGACCTATACAAGCCAGCGTGTAATGTATATTCTTTGTCTACATATAACAAGGAGGACAACCTATGGCAATGCCAGAT-------------------------------------------------------------------------------------------------------------------------------------------------------------------------------------------------------------------------------------------------------------------------------------------------------------------------------------------------------------------------------------------------------------------------------------------------------------------------------------------------------------------GTTCAATACCCCATCAATACCTATGGGTGGCTAAAGAAGGCCGTGGCCCTCTGGGCAGATAGGGACGATGACGAATTTGTTAATCAAATTCCAAACTTTATTAACTTTGCAGAGAAAGAGATTTATCGTAACTTACGTATCCCTCCTCTGGAAAAAGAAGTGTATTTAGATATTAAAGATGGAGTAGCTTACATTCCTCCTGATTACCTAGAAGCTCAATGGATGATGAGAGCCAAAGATGGTACAATCTTCCAAGTAACCTCTCCTGAAGAGATTAGCTATCGTAGACAGCATGGAACAATTAATCCATCTCATTGGAATAACCAACCTGTTAACTTTGCTCGTTTCGGTAGTCGTTTCATTTTCTACCCTAGCATCGAAGCAGATACTCCGTACTACCCTGATGATGGAAGCCCTTTGATTCCAGCAGAAAACTCAGTAATTCTTAGCTATTATGCAGACCCACCGGAATTCCACGAAGATGAAGATACTAGTGCAATCCTCACTATCGCACCAGAACTTCTTCTGTATTTCACTCTGCGTCATGCTTGCTTATTTGTTCAAGATGATAACGGAGTTCAGAAATGGTCAGCATTAGGAAAAGCTATCCTTGATGAAATGGTAGAACAGAATAAGAAACAAGAGTACTCAGGTTCACCTATCGCAATTCCGAATAACATGACTCGACTTCAGAGCAGCTTGCCTGATATTTATGGTATTCGTACTTCTCGTGTATAAGGAGATAATATGATCGTTTATAATAACCAAGCACCTGATGCAGTGAATAACGTTGGGCAGTTTGGTGCTACTGAAGGTTCTATCGGAGCTTACAAGCAAGCAGCAGAATATGCAGCTGATTCTAAGTATTGGTCACTGTTGGCAGAGGCTAAGTTTGGTACAGTTGATGACTTGATTGCTCAGGTTGAGATTCTATACAAACAAGGTGTTCTATTAAAAGAAGATATTGAAGACTTAAAACAAGACTTCATTGCACAAGACTCTCGTTTGATGAACCTCATTGCTCAAACTAACGCAGCTGTAGCTGATGCAAATAATGCAGTT---------------------GCTCTGATTAATCAGAAACTTGTAGAAGTTCAGAATCAACTCGACGTTCTGTTGGGAATGTCTGTTGACGTAACTACACTTCCTCCGGGAACTCCGGCTACTGGCTCTTTTAATCCGAACACTGGTGTAATCTCTCTGGGTATCCCAGAAGGTGATCCCGGAAAGGATGGTTCTG------------------TTACTGACCTATCTGCTGCTCCTACCGGTACACCGGAGCTGGGGGACATCGGTTTCTATGTTGACAAAGATGATAACATTGTTCACAAAACAACTCTCGAAGATATTGCAAACCTGATCCCATCTGTTCGTTCTGTTTCAGTTAACGATGGCCCTGCGCTTGATGGTGAAGTTGCTCTTACACTCAACAAAGAGACGGTAGGTCTTGGGAACGTTTTGAACGTGGCTCAGTACAGCCGCCAAGAGATTAATGATAAGTTTGACAAAACAACTAAAACCTACCAATCGAAAGCCGAAGCTGATGCGGATGCTCAATACCGACAGGTAGGAGAAAAGGTTTTGGTGTGGGACTCAACGAAGTATGAATTCTATACTGTTGCAGCGAATAAAACCCTTACTCCGGTTAAAACAGAAGGTCGTATCCTAACTGTTAACTCCCGTGCTCCTGATTCAACTGGTAACATCGATATCGTAATCCCAACAGGAAACCCATCTTTGTATTTAGGGGAGATGGTAATGTTCCCTTATGACCCAGCTAAAGCTGTCTCCTATCCGGGCATTCTTCCTGCGGACGGTCGTTTGGTGTCAAAAGAATCTGCTTTGGATTTAGGCCCATCCCTTATCAGTGGACAACTCCCTGTTGTTTCTGAAACAGAGTGGCAAGCTGGTGCTAAGCAGTATTTCTCTTGGGGTAAATTAGCCGATGGCATCACTGATGCAGATTCTACTAACTATATCAATATCCGTCTTCCTGATTGGACAGGCGGTGAGGCTATTCGATCCCCTGATTCTGTAAAAGACAGTGCATATAAAGGTAATGTTCAAAGTCAGGTCCCTTATGTAGTCACTGTAAATAACCAAGCTCCTGATGAGATTACAGGTAACGTCAATATCTCCAGATCTATCTTAGGTGCTGCTGCTG---CTGGTGCAAACTCTGATATA---------------ACATCTATGACTGGACTTACGAC------------------------------------------------------------------------------------------------------------------------------------------------------------------------------------------------------AGCGCTGTC--------------------------------------------------------------------------------------------------------------------------------------------------------------------------------------------------------------------------------------------------------------------------------------------TGTTAATCAGGGTGGAACAGGGGC-------------GAAGAATGCCAGTGACGCCAGATCTAACTTAGGACTTGGTTCTGTTTCTACATTAAACAATATTCCAGTAGAAAATGGTGGTACAGGTGCTAGTACTGCTGATGGT-----GCTAAGTCTAATTTA-------GGCGTAGA--------CAGAATAGAACAA-AGCTCTTG------------GGAGACTAAGATCTT-----------TTCTCCG---------------------------------AATAGAGAAACCTACATGTTTGTCGATAATAACGG-----------ATGGGGGT------------------------------------------------GTTACCGTACCA----CATCTGGATTGGCT----------GGTGA---------------------------------------TGTAGCTTT--GTCAGTTGAAAGA----------GGGGGCACCGGAGCAACAAA---------------------------------------------------------------------------------------------------------T-----------------------GCTGTAGAGGCTAGATC------TAACTTGGGTTTAGGTTCT-GTTGCCA-------------------CTCTTAGTAAT----------------GTACCAATCGCTAGTGGTG---------GTACAGGTGCTAGTGATGCTGCCGGTGCAAGGTTTA----------ATTTG-GGGTTGGGAA--------ATGTTTCTACTCTGG-----ACAACGTACCAGTCGC------------TAGTGGTGGTACAGGTGCT------------------------------------------------------------------------------------------AGTGATGCTGCCGGTGCCCGAAGCAACCTCGGAG-----CGCTGAGTAACAC---------------------------------------------------------------------------------------------TCCAGCAAACACA------------GGTGCA-GGTAATA-------CTGGTGCG-----------------------------------------------------------CGAGTCCAACATGCCACC---------------------------GGAAGA----------GGTCTGT--------------------TTACTTTAGACATGTTTAACTG----------------------CTACTGGTATATG---------------------------------------------------------------CAGCCA-------------GAGGAT------------------------ACTAACTTCTGGGTTGCC--------------------------------------------------------------------------------------------CACGGTGTGTCATAT----------GC---------------------AGGGCCTA---------ATGGCGAA---------------------GCCTCAGAGTA-------------------TGGTCGTATATCTTACGCA------------------------------------------ATAAAGATTGCA--------------------------GATGGAACAACAAAATATGTCCATTGTCTTACAAACAA----------------------------------------------------AAACACCATCATTGATACAGGCGGATTTATCAAAGCGGCATCTCCGGTAGTTAACATTTATGCCAACGGTCGGTATGAAACGAA---------------------------------CGATGAGTCTGAGGGGGTTAGTGTCATCCGGCAGGGTATTGGTGAATATCTGATTACCGGTTGCCTCGGT------------------------------------CTTAACTCTGATGC----------------------AAGATGGGGTGGAGTGGAT---GGG---GGGTTTGAA-----------------ATCCCAACAGATCGCAA------------CAAGCAACCTAGGATTTGGCT---------------------------------------------------------------------------------------------------------GGACTATG------------------AGGTTAAAGAAGATGGTTCTATTTTAG-------------------TTAAAACCTATCACAGAACTCACCCAACCTCTCCAGTTT----TTG------CTAGAAACGAGA----------------------TAGA------------------------------------------------------------AGGTTTTTCTG-----------------------AT--------------GGGGACCCTATTGATATTCCAAGTG---------------------------------------------------------------------------------------------------------------------------------------------------------------ATGCTTTTATCTCAGTTCGTGTAG------------------------------------------------------------------------------------------AGA------------------------------------------TGCCAGCTGAGTAAA-TAAAACATGCTCCCTTCGGGGAGCTTT-------ATGGAGGATTATAAATGTCTAGAGAATTAATGCC-------CAAATCTGGGATAATGATGCCTC--------ATGTGGTAGTTACTAGAGATGCCGCAGTTGTGGGTGTGTCTACAGTTGATGGCGTGGCAGGTGCTGTTAATTTAACAGATAAATATCTACAAAAGTCTGATGCTGAAGCAACATATCAAACG---AAAGCAGAAGGGGCTACTAAGCAATATGTAACCGATGCTATTAACCCTATTATGACAAATGCTCTGTTTAAAGATGACCCTTTTGTCAATAATGATACACCTATCCGCTCTGGTGGTGGTAATGGTGT------TGAATCAGTGGATATGATTAAAGTTACTCCCGAGAACTCTATCAAACTAGGGAGTTATGCTTCTTCTGTTCAGGGGGTTGAGATTCACTCTGCTGGTCGTGTTCAGGTTGTTGATCAGAATGATG------GTGGAGTAGAAACTAAGTATCCTGTTTATTCTAAACGTTATCGTCCTGAGATTGAGGATTTGCCTTTTGCTGCTATTGGTTCTTATGTTAAAGATTCCAAGGGTCGTACTATTGGGGTTACTCGTACAGGGATTAACTCTGATATCAAACAGCTTACTCAGAAGGTGACTTTCA--CTCAACCAGTTACTGTTCCTGATGCAGTTGGAGATTATGATGCGGTTACTTTGAGACAGCTTCGAAACAGTGGTGGTGGTTCTGGTGGTCCTACCATGAGTGGTATTTCTAACTTTGGTATTGGTGATTTCCACTTACGAGACAGTCGAGCTTTTA---TCCCAGCTTTTGAAGTGTTTTCTGATGGGCAGCTTCTAAATCGTGCTGATTATCCAGACCTGTGGGCT------TATGCACAGCTGTTATCCCCTATTGAAGACTCTTTGTGGCTAGAAGACC------------CTTATCAAAGAGGCAGATACTCTAAG-GGTGATGGCACAACTACTTTCCGTGTTCCAGACCGA---------AATGGTATTCAGTC---------------------------TAATTCCCTTCCGGCTCTTTATGGACGAGGTGATGGTGGTGCTTCCGCAGCTAATGGTCAAGTGTTTGATTCTG------------------CGGCCCCAGACATTATCGGCTCTGTTGCATCATACTCTG-------CTGGAACTTATGCCCAGCTTTTTGGAATAGCTACCA---ATGCATTTGAATCTAA----CAATGCCTTCTTTCCTGAAGGTGCAGGGGATACAATACCTCCGGGGTCTGGG--------------CCAGTCGA-----------TGGT-CGATATAACA-CTATTGAGTTTAAG-------GCTTCCAGATATAATGGAATTTACGGTCG---CAGTAACTCAG---AAATCATGGGTCGTAACTTTGTAGGTG---TTTGGACTATTCGTGCGCATGGTGGTTTTACTGCTGCTAATACTTCTTGGTCAGTAATCAATAGTGATGCTTCAGAACCACCTACAGGTACTCCTATTACTGGTGGATTGGTT-----------TCTTCTAAGTATG------------------TAGTCGGAGGTGTTGATAAGTACCGTTCTTCCATACAACTACTAGGTGCTAACGAAGTTGATCTGTCTACGAGAATTACC--------------------ACCATAAATGATAGATATGCAATTGGGGCAGC------------------TACTTGGGATTTTAAACTGGA------------------------------------TGGGAAACTACTTTTTAATAAATCACTTACCCCCAATGGG---ACAGGCTATTCTCCCGG-------------------------------AAACAC--------------------------CTATCTAACATTAGCCAACACTTGGATGACCTCTCCTTATAGTGG---GTATGTTGGGTTTGTTGGGGGCGGCGTTGGTGTTTCTGGTGGCGGTT---------------------------------GGAGAAACTTCATCTCTTTAGGT----TCTTTGATTTTCCCTG-----------------------------------ATACGAGTCA----TCCTACTGCTGTTATTTCTCAGGTTTATGATTATGACCTTTC-----------------TACAGGAAA------------------CCAACCTAATGGGGATATTGTCAGA-------------------------------------AATACCTCTTTCAATGCTGGGAGTTATG------------------------ATATCACTTTCGGTAACAACT-------------CCGGTACAGTAAACTACCTCTTCAGTAAGTCCCCTGTGTCTGATGAGAATAAAAAGCATGATATCACCCCCATCAGTACAGAACAAGCCCTTCTTAATATAAACAAGATGAAATACAGCTCATTCATCTATAATTATGATGAGAAGAATATTGTTCGCAGAGGCTTTATTGCTCAGCAACTAGAGAAGATTGACAGTCAATATGT----------------ACGTAAGT------------ACAAAGATGCTACTGGAGGTGAAACACTCTCTTTGGATGAGAACGTTCT------------------------------GCTTTTGGATGCACTAGCTGCAATCCAAGAACTTACCAAAAAGGTTGAAGTTCTAGAAGCGAAGTTAGCAG------------GTAAGTAATCTAG-TAG-CCCCTTCGGGGGC-TTTAGTAGTAAGTACCCTTAGTAAGTAATGAAACTAATATATCCCAAGAGGTTAATATATAGGAGACACTC--AAATGAAAATGATGAAACAAGCTGCATATGGTTTAGTTTGTTTAGGTGCAGGTGTTGTGGTGTCAACCGCAGTTCCTGTAGGCGCAGTTCTTCCATTAGTAACTGTCCCTGCTCCAGTAGAGAAACTTAGTTCTCAATGTAAGCAGCGAACCATTCAAAATAATCTAGTTGTTATTTGTCCTGATGCTGAATCTAACGCTCTGAGAAAGATACTACCTTAATTTA---AAGG-GACCACAAAAGGAGGTT-AGAAATGGATAACGCCGCATTGCCACCTGTACAACTAAACTTAAGTCCAGCTGGAATGGAATTCATCATGAAGCATGAGGGTATGAGAACCAAGGCTTATAAAGATTCCGCAGGTATCTGGACGATATGTGTAGGGGCTACGCGCGATATGAATGGTTATCCGGTTAGACAAGGATTAACGTATTCTATAGAGGATTGTCTAGCTCTGCTAGATAGAGACACACAAGACTCTGTTCGTGCTACTCAGAAGAACATAAAGGTTCCTTTACTAGTTCATGAGTTTGATGCACTCACTTCTTTCAGCTTCAATGTTGGCAGTGGTGCTTTGAGCACATCTAAGTTAAGGAAGGTTATCAATGGAGAGGTCAAAGGTGATGTATACTCAGAGTTTCTTCGTTGGGATAAAATTACGGTGAATGGAGAGAAGCAGAGGAGTCAGGGTCTTCATAACAGAAGGGTTGCAGAAGCTGATCTTTACACCGAAGGTAAATATTAATGGAGGTGCCTTTTGGCTATCGAAACTAATGCGGTAGTTGTTACCGATTTAAACCCGCTCTATCCTAGAGACAGGGATTACATCTACGAAGGGGCGGCTCAAATCCGCCTCATTAAACAAACATTACAGAACACATTCCCAAATGTTACAGAGCCAGTTCAGTTGGACTCAGATTCTCTCAATATTCTGGCTAGCAAAGTTACCTTTACTGGTGACTCTATGGATGTTGGTGGGTTGATGATCAAGAATGCCACTCCGGGTACAGGTGATAGCGATGTTGTCACTAAAGGCCAGATGGAAGCTTTCATGCAGAACTGGATGGCTAATAAACTTTACAGGATTGGCTCTTACTATATCACTGAAGAAGATATTAACCCCGGTGATAGTTCTTCTCTTGGTTTTGGCTCTTGGGCTAAAGTGACTGGTGTCATTATGGGTACTGGTGTAGTAAACCCTGATGGCTCTGTCCCTAATGCTCAGAGAGTTGAGTTCCAAGCAGGTGGTACTGGTGGTCGTGTCTTCAATACCATTCGAACAGAGAACGTACCTTTGATGACAGTTAATGGCTCCAGCTTCTCCTTATCCAGTAACACCCACAGCCACAATATGGTATTTGGTCGTGGAGATGCTAGTGGTCATAACAGCTCACCAAACTGGTATAGTCCAGGTGGT---GGTTACAGTCAGAGAACTGATAATGACACTCACACTCATACAATCTCTGGTAGTGTAAGTCTTGGTCGTGATGATATCTCTCGTCAACCTATTAACACTTTGCCACCATTCAGAGCAGCTCACATTTGGAGACGTATTAGCTAAGGAGGA--ATTATGGCGCTGTATCCAATAAAGTCACTAGGTGCTGTAGGCGTTATCGCTGATCAGGCTCCGACAGACTTAGCTCCTAATGCTTTCACTAATGCTATAAATGCTCGATTTGTTGAGCAGAGAGTGTTTAAGACGGGGGGCAATGCCCCTCTTTCTTATGTAGATGAAGATAAGGATTTAACCCCTCTGTCTTTCGTGTCTATGCCTTTCGATTATTATAGCGCAGGTAATAGCTTTCTTGTTGTAGGTACGAATAAGAAGTTATATAAACTGACAGATGAAAGCTTGACTGACATTAGCCGTAAGGTTGCTACAGTCACTAAGAAGGCTTCTGCCTCAATTAAGATCTATCCAGTTGTTTCTCAAATCGTTCCTAAAGAATCAACTATTTCAATGAACTTCAATCAGACTAAGAATCTAGAAGTTTCTCTTCTTCCTGCTGATGCTAACAATACCGACCTTGTTTGGGAGGTTAGTAATTCAACCTATGGAAGTATTGCAGTAGACCCTAATGATTCTAAACTTGCTACTCTAACATCTTTTGAGAGAGAGGGGAATCTTGTAGTAACCATCTCTACTGCTGATGGTTCTGTAGTGGCTCAGATTGCTGTGAACATTATAGATGGTGATTCGGGAATCTTCTTGAGTCAGGACACTGTTACTATCCGTAAAGGAGGGACTACCACTCTTACGGCTGTTACTGGTAAAACCCCTGTTACTTGGTCTAGCAGTAATGCTTCTATTGTATCCGTAACCCCTAACGCTAATTCTCTAACTGCTGTTATTACTGCTAATGGTGAGGGCAACGTAACAATCACTGCCGATAATGGAACGAAGACTGCTTCTTGTGAGGTTGTTTCTATACCTCAGATTGATAGCATCTCTTTAAGCCAGTCGGATGTTATTGTAAGCAGAGGTTCTCAGTACATCTTAACTGCTACCCTTTCTCCTGCTGATGCCCCTAATCAAAACATTACTTGGACCTCTTCTAATCCAAATATTGCAACAGTATCAGGGACTAGTACACAAGGGACGATCAATGCCTTACTTGCTGGATTTACTGAGATTACGGCTACCACTGAAGAAGGTAACAGAGTTGCTGTCTGTACTGTACGAGTAGATTTAGCTGGAAGGGCGATGAGAACAAGTGCTATGGCATTTGCTGCACCTGCATCAGAACCAATTGAATCACAAGAGGAAGAAGTAGTAACTTCTCCTGAAAGTGAAGAGACGGTTTATTTTGCTGATCCTGTGTCTGGTATCGATACGTCAGGGATGTATGAAGGTAATAACTTCTACGACTACTCTAACGTGAACGACATTGAAGGTTTTGCAAGAGCT------TCTTTACTAG--AAACCCCTTTGTCATCCGTAACCTTGGATGTTGTCAGTGCTTCTCTTGATGTTGGTGAGGAAATAGTTATTACAGCTACAGCTTCTCCAGAAGGTGAGTATTCCTATCAGTGGTCTGTCGATAAGACTGGTTATGTTTCTACAACTTCAGTTACTGGTAAATCTATCAAACTGGTTGCTCTTCGTAAAGGAGAGATTAACGTAACATGTACTGTCAGTCAGATGACTCAGAAAGATTACGATGCTTTTGATGACTACCCTTGGTATCACGCTGTTATCTCTAACTGTGCAGTTGCTACAACTCACTATGAAACTCCTCAGGTAAAAGAGTTCGAATCAGAATACTTTGTAGACCTTCCGGGGTGGGGTGAGCAAACAGTTGTTGATAGTGATGGAAACCCTTCAGTCAAAAAGTTTAACTGGAAATGTGAGAGAGTAAGATCTTTTAACAACCGTCTTTTTGCTCTGAATATGAGAGAGGCTAATGCTTCTGGTGTTACCACTAACTACCCTCTTCGTCTTCGTTGGTCTAATTTTGCCAACGAGAACAAAGCTCCTACTTTATGGGATGACTTTGCCTATGATCGAGTTGTGTCTTCGGACTTGGCTTCTAACATCGTAGGACAGACTCAGGCTTTAGAAAATGGATATGCTGGTTACATCGACTTAGCTGACTCTAACGGCAGCTTGATTGATATCCTACCTCTTAAAGATTACTTGTTCGTTTATACAGAGTTTGAAACGTACATTGGTTCTCCAACTAATAACACGTACCAACCTCTGATGTTCAAGAAACTCTTTAACGATTCCGGTATCCTTGCTCCTGAGTGTGTAGTAGAAGTTGAAGGTAGTCATTTCGTAGTTACTCAGAACGATGTAATCTTACACAATGGTGCAACTAAGAAGTCAATCGCTTCTAACCGTGTTAAGAATATGCTAATTAATGAGATATGTCTGGTTAACCCTTTAGCTACTCGAGTACATTTGCATCAGGATAAGAAAGAAGTTTGGATTCTGTACGTAGGTCCGGGAGAACCAAAAGAAAGCTTCGCTTGTACTAAAGCTGCTGTATGGAACTACGAGTTTGATACTTGGTCCTTCCGTACTATTCCTTATGCTCAGTGTATCGGTCTAGTTGACCCTCCTGTTTTAGAGAGAGGTCCAATCTGGTCTGACTTCCAAGAGATCACTTGGGATGACCAATCTATCAAAGAACTCGTTTGGAGAAAGGATGCAACAAACTTTAGACAGAGGGTTACGATAGTAGGTTCGTTCTTGAGGGGGTTCTATCAAGTGGATGTAGGTGCTCTTGATTATTTCTATGATAGGCTTAATGATAAGATTATAGAAAAACCACTGGAGATGAGGTTAGAGAGAACTGGCATTGATTTTGATAACATCACTAATGAGTGGAATCAAAAGCATATCAATAGGTTCAGACCTCAGACGACAGGTTCTGGTACGTATACTTTTGAGGCGGGTGGTAGTCAATTCTCTAAC---GAGTATGGTCATCCACATACATCCAAGACGTATACGATTGGTGTTGATAGGCATGTCTCGGTGAGACTGAACCATCCATACCTTTTCTATAATGTTATAGATAATGATGTTAACAGCAATGCTGCTATCAATGGATTAACGATAGAGTTTGCTGTTGGCGGGCGGAGATAACAACAAGGG-GCTTCGTGC-CCCTTTTATTGTTT-------TTGGAGGAACTTATGGGTGCAGGTGGTTTTCGTAAGAACACTGGTCGCAATAACACCACACTCCCGTACAACGTTGGGTTTCTCAATAATGTACAGGACACAGAAACTTATAACGTAGCCGTTTATGATGAACTACAGAAAGTCAGCACAGCTACTAACCAAATGTTCCAAGCTATAGATGAAATTCACGAAGAGATTGATGTTCGTATCAAAGCTCTTCATGCGATGAATCTACAATTTGATGAGCTTGAGAATAGAATTACTACAGAGATAGAAACAGCTATTGCAGACATTCAAACACAGATGGGGAACCTCTCCACTGATGATATTTGGGATAACTCTGTTCAACCTCCGGTAAAGCTAGAAAGCACAGTATCTGGCTTTAAGACAAGTATTGAAGGTAACACAACTAAAATACAGACTGTCGAAGGTATTGTTAATGATCAAGGTCAAGAGATTGCTTTAGTTCAGACAG---------------------AGATTCAAA---------------------ACATTAATGGAAG---------------------CCTATCTCAGTATATGAAGCTCTCTGAGTATGAAGCTACGTGGGGTGTTAACTCTTCTGTTAATGGTCAGTACGCTGGAGTTAAGCTAACTAACAACGGAACAAACAGTCAATTCCAAGTAACCGCTAACAAGTTTGTTGTCGGTGATGGTACGACAGGGAATACACCATTTGTGTTTGAGAATGGAAGAGCTAGGATGGAGTTCGCTGATATAAAGAACGTCAACATCACAACAGCTCAGGTTGCCAACGCTAGGATTCAGTGGGCACAGATTGATAACGTATCCATCTCCAACGCCCAAATTCAGAACTTGTCAGCGGATAAAATCACTGCTGGTTCTATGTGGGGTTCTAACTGGAGACTTACTGTTGGGGGTGACTTTGTTATGGG---CGGCA---CAGGTGGGGCACAATTGTGGATGAATGGGAACAGGATAGACTTCTATGATGGAAGTGGTGCTCTGAGAATTAGGATAGGGAGTTGGTGATATGGCATATGGAATATGGTGTCAACCGGTAGGTCCGGGGCCAGCCGCCCCTGCCTCTCTTTTTATAGATAGTAATTTAACATTTCCACAATATCTAGGAGCATACAACATATCTCCTTCGTGGAGTGCTAGAAATGCTTCTTTTAACGTAGGCTCTTTTGATGGTCAAGGTGAGTTATTAATTGTCCCGACTAGTAGACTTATTCAAGATTATTATGTAGG-GACAGATTTAATGCCTAGTTTTAGTT---ATGTAACAGGTATAGGGACT---------TCTGGACAAACAGTAAAT--ATTAACATAGAGCCTGCTGGAGCTAGTGGTAACAAT---------------AACAGAAACTTCCCAATGTCTTTCCAAGCATATAAACTCTGGCCTAGAGGTAATAGAAGCTACGGAATAACTTTCTCAAACTCAGCAGATTTCTTTTCTATCTCTGATAGTGGGGTTGTTGGTCAGTGTGTTTGGGCGTACAGAGGGGCTGTAGGAGACGGTTTTACTGTCCCTAATGCTGGC------------CCCAACGCTCTAGTATTTGCCAACTGGAATCAGGGTGGGGTGTGTGCTTCTTACAACGCAAGCAACGGTCAAATGATCATAACCCACGATAGAT------------------CAAACCAGTCTGGCAGTAACAGAGGTGCAGTAATATATGATATGA---GAATTGCTGTTTTTGCTAGTGGTGTGGGTGTACCAGAACATAATGGAGGTCTGAATATATACTCTCCCGGAACTACAACTTGTGTATTCTCTACTTACAGGACTCCGTTTGCTATCAGCAGGTTCTTCCCATCTAGTGGGGGTTATACAGGTCTAGGCATTCCTATGATGTGTATGAATGTCACTAATGGAGCCATAACAGCGCAAGGTGGTGGATGGATGTGGGTTCATGAAAGATCTCATACAATGAGTGGTACGTCAGTAGGAACAGGCTTTGG-----CCCACTCGTGGCTAACTGGACTGACCGATACCCAATCAACGTTAACATAAACCTAGGATTCAATTACCCAATGTT--------GGAAGGTTCTTTAATTTATGC-AT-AAGGAGATATTATGGCAATTAGAATGGGTATCGAAGAACTAGACCCAATGGTGCAACAGGCTTCAAAGAAGTATGGAATACCAGCTGCTTTGATTCATGCTGTAATCCAAAGGGAGTCTAGCGGTCGTCCTACGGTGGCCTCCGGAACTGGTCCTGTAGGTTTAATGCAGATCAGTAAAGGGGTAGCCAAAGATTATGGTTACAAACTAGAAGATAGACTTGACCCGGCAAAGAACATTGATATGGGTGCTCGTTACATCAGAGACAATCTGAAAGCTTTTAATGGTGATGTTAAGAAAGCGATGGTTGGTTATTCAGAAGGTATTAGTGGTGCTAAGCAGATGTTCGCTGGTAAAAGAGGTTTTACTTCTCAGGCTCTTGACTCAATGAATAACAAACACTTTCTCCCTTTCT------ATGGTGACGCATCTTCTCAGATTGCTAACCCTATTGGAGCTTTACAAGCTGTTCAGCCCGTCAACCAGTTCAGTTCGGACTATTTAGATAGAGAGAAGGCTGCACAAGCTCCAACTCAGGCAGAGATTGCTGCTTCTAAGACAGGTGCTTTAGGCGGTAATCCTGTAGGGTTTTACTCTGATGA---AGTGCAGGAAGGTGAAGACCAGAAGCCCCAACAGAACTTTGGTAATGCAGTATTAGGGGTGGCTGCTATGCTTGCTGGTAAACCTCCTACCTCTCAAACAGTTCAGAGGGCAAGTGCACCTCATGCAGCAGGTTCTCAGTACAGCCCACAAACACAAGCAGTGCTTAGACGTCTGGCTAGCATTGGTGTTAAGTAATAATCGTTAAGGAGGACTTATGTCTTTATTTGGAAAATCAGCTTCTAGCAAAACCTCAGTGGCTCCTTCCTCTCAGGTTGATGCCCTGCTGAAGCAGATTGTTGCTAATGCTCAGAATATGCAGAACAACGATCAGGGATTCATTTCCCAACAGCTGGCTGGGTTTAATGGCAACCAACAAGGTGCTCTGAACAACTTGGCAGCTTCTACTACTCAAAAGCAATTGGCTGATATGTACACACCTCGTACACAGCAAGGGCTAGACCAACTGAATTCTCTTGCCCAGCAGTATCAGAATATTGTTAATGGTGGTGGCCTGACTGCTGACGGTGTTAATAACTTTAGTAGAGGTTTAAACAACTCAGCTCTTGCTCAAGCTACCAGTAAAGCAGCTTCCAATGTATCTCTTGGAAATGGTTCTGACTCAGGCTCTCTTCGTAGAGCTGCTGCTCAGGGTGCTGCTCTTAATGGTGCTAATACAAATCTCTCTCGTACCATCAATGGTAAGAACATGGGAATTAGTGCTCTTCAACAAGATCAAAACTTCCAGAGAGGTTTGCTTGGTGCTCAGTCTGGTTTAGCTGGACAGAACCTCAATCTCGGTGCACAAGGTGTTCAGGCAACTCAGCAAGCTATCCAGAATCAACTCATGGCTGGTAATTTACAACAGCAACAAGCTCAAGCTCAAGCAGATATCAATTGGCAGAATACTATTGGTTCTCGGCAGTATGGGTGGAATCAGCTTAATAATCAGCTTAATGTATTAAACAGTGTAAGCCCGATGGCTGGATATACGATTAAGAATGCTGCTCCGGGTATTAATACAGGACAACAGCTCCTAGGTGCTGGTATTACTGGTTTAGGTATTGCAGGTCGTTTGGGTGCTTTCTCTCCTGACCAACAGACTCAGAATGCTTGGAGTTCCTATAACAATTCAGGCGGGCAATCTGGAATGGCTGGTCCTATGATTGGGGGTTCTAATCTTTCTCAACAGAAAGGTCAGTCTAACTGGTTATCCACAATGGGTAATAATATCTTAGGTGGTGTCTTAGGGGCATTCGGAGCAAACTAAAGGAG--ATTTGATATGGCTTTATTTGGAGGAGGGAATAGTAAAACTACTTCCCAAATGATTCGCCCTGAATACATTCAACAGTATATTGACCAGCTTAACCAACTGATTGGTAATACTAGTTCAGGGGATTATGTTTATCGTGACAATGTAGGGTTTAATAATAACCAGATAGAAGCTCTTAACAACTTAGCACAATCTGGTGCTCTAGGGACTCTCTCGCAGCAATATATGGATGCAGCAGGTCAAGGGTTAGGTTATCTGGATAATGCCTATAAAGGTTATCAGAGCCTTTCTGGACAAGGCGGAGTTACTGGAGAACAGATTGGTGCTCTTGCTGGTCAACTATATGATGACGATGCTGTGCAAGCAGCTATTACAGCTAATAATGAACAAGTTCAACAAAACCTAGCACGTAATGCTCTTCCTCAGCTAGCTCAACAATATGCTGGTCAGCAGGGTTCAGGTGCTCGTATGGCTAAATCTTTTGCTCAAGGCGATGCTCTGAATCAGATGCAAGGACAAGCAACAGATATTACCAACAGTGCCTATAATTCGGCTATCAGTCAAGCTGAAAGCATTCTCTCTGGTAATAGACAGAATCAGGCAGCTGCTCTCTCAGGTCTTTCCAATATTGGTTCTAACCTTTCTAACTTAGGTCAGCAAGGTGCTAATTTGTCTCAACAGCAAATGTTGAATCAATGGAATGCAGGGTTGCAGCAACAACAGCAACAACAGAATGAATATGATAATGCCTACCAGAATGCCCAGAATGCAGCTAACTGGGGATGGCAGGATATCAATAACCAACTCGGTGCAGCAGGTGTACTTAACGGCGCTCTTGGACAAACTACAACTACCAAAACATCTGGTGGTGGCGGTGGTTTCTTAGGTGGAGCTATGAGTGGTGCAGCGGCAGGTTCTTCCTTTGGACCTTGGGGTGCATTGGCAGGGGGCGTAATCGGTGGGTTGGCTAGTAATTAATTAGGAGA-CAAGTATGCAACAGACAACTTACGCTCAGGTCAGAAGTCGTGACCCGAGAAATACTTTCTATGGTGTTAATCCGGGAGCGGCTTCGGCCTCTCCTTATATGGCTAGACCTATTCAGAC---AGCAGATATTTCTATGTACCAACG------TCCTGCTGTA---CCTGCTGGACTTTCTCGTCTTGTAGGTCAAACTTCAGTAGATTATCAGAATATGCTGAACCCTG------------------------TTCAGAGTAATGGACTTCCTTCTGATATTC---------CTAATGACGTACAA---CCTCAAGCACAACAAG---CTGTAACTCTTCCTGAGCCTGACAATAAAGAAACTGTGCAAGATGCCGGACCTTCTCCTTCTTCTGTTCCTCAAGAAT---CAGAGCCTCTTCCGGTGACGCCTCCTACTAAACCGCTAGAAGATGGCCCTATGGAGTTTACTCCTTCTCAAGTGGAACAGGCACAAGGTGTTGTTACTACTCTTGCTCAAGGTCAGGACACTGGAGACGGAATGGCTGGGGCTACTCGTATTAAAGATCAGGAACGTGTTAATAATGATATCATGCAAATTGCTAAAGCTAAAGACCCTTCCGAAGCTTGGAATAAACTACAGAAAGAACCTTTCTATCAGAACTCTAGTTTCTACACAGGTTTGATGGGTGTAGGTCTTTCAATCATGTCAGGTAAATCTCCTATTGAAGCATTCCAAATTGGTCAGGGAATGGCTAATCAAGATGAGACTAAGAAGCAACTAGAAGCTAACCGTGATGCTCTGATTGAACAAGGTTTCTCTCAAGACTCAATTGCAGCTGCTATTGCTAACGGAGATCCATCTCTTCTGAAGATGAAATCTATAGACCCTGCTCAAAAAGAAGCGTGGTATGCTGAGCGTGAAAGACGTCAGAATGAGGAGTGGGATAGACGTC---------------AAGCTATCAGTGAAGCTTCTGCTGAAAAAGGTCGTAAGGCT------------------ACTTTTGAAAACCAATTAGCTCTGGCTGAAG--CTCGTGGTGAGATTACTCGTGA-------CAACCAGTTGTTCA------------------------------------------------------AGAATGAACACAGTGTTCGTAAAACATCTCCTAAGTGGGAAAAATCAGAGGAGCTTGGTGGTATTACTC------CTAATTTACGAGACAAGTTACAGCAATCTTATCGTCCTGTTATTAACGTCCTGTCTTCTCGAAACAAGTGGA-----------------TGGCTCCTACAGAAGCTGCTA-------------------TTGCTAAACTGGGAACTGGTACAAACTCACAAGAGAGTGCAGCTCAGCAACGTGC-TGCTATTGAGAACTTAACTAAACTTATTCAAGGTGGTTTAGCTTCTATTAATGGCGAAGTTATGAATGAGCTTACAGGCGATCCAGATTGGGTTAACAACAAGTTGAATAAGATTCAGATGATGGCAGGTCAAGGTCCGACCGAATCTAATATCAAGTGGCTTAAAGCACTTGGTAAAGAGATTCAAGAAATTGATAAAGAGGCAACTAAGTATCAAGTAGCACCTCTAGTTGAATCTT------TGAT---------ACTTGACAGCAAACTCTCTCCTGAGAATGCTATCCGTGCTGCTAACTCTATCTTTGCTCCGGGTTCTGTTCGACTCACTACTGAAGAGTTTAAAGAATGGTCTCGTGGACATAGCAAAGTTCATGATAAGACATTCCCTGATGACAAGCCTTCTAAATTGAAGGGTGGTGCTTTATCTGGT---TCTTCAGATACTAGCTGGTTCACTGAG-----TAAGACCTAAGTCCTGCCTTCTATAATGTATATAGGAGGTAGGACATTTTTATTTATAAAAGGAGACGTTATGGCTAACATTAAACCGTGGGAAGAAGCTTCCAAAGCTCCTGCGTATCTGAATGCCTCTCCAGAGCGTCAAGCTCAAATGAGAGAACAATATAAGGCAGCAGGTGGCTTTATTCCTGAGGAACAACCAGTAGCACAACCACAACAAGAAGAACGTGGTGTTATAGGTGAGTTTGCTCAAGGTGTGTCAAATGCTCTTCAGTCCGGCAGTGCTAATATCTCTGCTAACCTTTCTAGAGGTATTGGCGGTTTAGTTGAGATTGGTGAAGACCTAGTTGGAGCACAAACCGGCTATGGTAAACGTATGCAAGAGAACGCCCAGAATCTTCTTAAAGAACGTATGGATAAGATCGAGGATGGGATTGGTAAGACAGCTGGGCAGTATGCTGGGGTGGTTGCTGATGTAGGTTTGACGGTTGCTAACCCAGCTTTGGCTGCTGCTGTCATTGCTGGACGTGAAGCAGGTCGTGCTTATGCTGACCAAACCCCAGAAGAGGGGGAAGACAAGTCAGTGTTAGATGCTGCTCTTGTTGGTGGTGCTAACTTTGTAGCTCAGAAGATTCTTCCGGGTGCCGTTGGTACAGCTGAATCCACACTTGGTCGTATCGGTCAGAACGTTGCTAGTAACGCAGTGGCTGGTGCTAAGGGTGGTGCTATTGTTGGTGCTGCTGAAGCTCAAAACAAATATGGGGATGATAACAATCTAGCTAGGACATTAGAAGGTGTTATCGAAGAAGGGGGCATAGGTGCTGCATTCGGTGGTGCAGTTGGTGGTGTTCATGGTTTGATTAGCCGTCCGGATTCTGCTGTCTTCAAGAATACTCCAGAATATGCAAAGACTGACATTGCTGCTGACGATGAGCTGATTCGTAGTGCTAAGACTGTTGATGAACTGAAAGAAGCCTACTCTAAAGCTGAAACTGCTAACGCCGCTTCCGCTCTTAATCTTCTGGATGAGAATGGATTCCGTATTACTGATGCTGTTGCTTTAGATTCTCCTGCTGCTCAGCGTATTCTTAATACAGACCAAGCCAGTGCTGAGAAAGCTGCTTCTGCTCAGAAAGAGCATTCTAACATTCCGGGCCTCAATCCTTTGGCTCCTCCTGCTAAGACTCGTGGTAAAGCATTCGCTGATAACGAGCACAACCAGAAGAAAGCTGTCGCTATGAAAGATGCAATGGCTGACTACACCAAGGATAACACGAAAGCTCTTACAGATGTTCTAGATAACCTAGACCGTGAATTAACTGCTTACCGAGCTGCTGATGATTTTACTGGCAATCCACTTGATGTCAAGAATCGCACACAAGCTGACCGTGACTTCGTTGATGCTTATAAGACTTTCTATAATGAAGCAAATCGATTCAAAGCTCGTGATGGTGAAGACTTTAACAACTTTGTAGAGAAAGCTACTGAGCTACGGAAGATGGCTGATAACGTTTCTCCAGAGATGAAGAAAGCTATTAGTGGGTTGAAGAAACTGAAAGGTATGCCTGAAGGTTTTAACCCTATTCAAGATGCTTATACTCTGAACAATGCAGCTAAGTTCATGAGCAACCAAGACCGTGGTTGGACTTCCCTGACCGATGATGGATTCCGTGAGGCTTCTTCTCCTAGTCTGGTTATGAACACACTCGGTGCTGCTAAGTATGCTCTGAATCGCTTCTCTTCTCAGCGTGCTCGCTCTCAACGTGTTAAGCAACAAGAAGCTAACAGCGAAGCTATCCGCTCTCTGGCTCGTGGTGATTTGGAAGTTGCTCGTGCTAAATCTACTGCTGATGAAGCTCGTGCTAAAATGGAAGAAGAACCAGTTGTTGATGACATTAAATTTAAGACGCAAAATGACGTGGAAACCGAACCGGTTCG---GGAGCCTTCTTCT---AGTACTGTGACGGAAGAAAATCTTCCTTCTTCCACTCCTCAAGAAGCCCCTCTTACAGCTCGCGATTTAGTTGCTCAAAGACGTGCAGTTAAGCAGGCAGAACAGCGT---------------------------------------------------------------------------------------------------------------------------------CGTGCTCAAGAAGAG------GCCGCACAGGCTCCAGAACCCACTGTAGAGGAACCAACAGTCAAAGCCGAGCCATTACCTGCCCGTGCTCCTAAAGCTCCTAAGGAGTCTATACAGGACGTTAAACCGGCAAGTGGTGTAGAACGTTTAGCTGCCATGTCTAGTGCTGCTCGTCAGGCTACTATAGATCGTGCAGAACGTTTTGCTCGTTCTCTGTACTCTCAGACTGCTAAGGCTAAGGCCACTGCTGAAAACTTCTTGGCTTACAAGGGAAGTTATAGGGAGTTGATGCGTCGGATTCGTCAGGAAGATAATGCTATCAACACTGAGCGTCATGAAGAGATGGCTCGTAATCAGCTAGCTTCTCAGCAAGGTATTGCTACTGCTAAGAACAACACTGTACGAACTAACTTTGCTGAATGGGTTA---AGGAACGTGGTCTGCCAGAAGACATTGCTACTAAGGCATTACGTGCTGAAGAGAAGGGTTTAGATGGGAACGTGACTAACTTAGATAGTCTGAAACGTCGTGCTGAAAGGTTGTATCAGAAGCAGCGTGAGGACGAGTTTGATAGACTGTATCAACAGGCTCTGGAAGAGAATAAAGCTTTTGATAAGAAGAATGCTCCTAAACTGGCTGACCAGAAGAAAGAGCTTCAATCTGAGATTGACACTTTGATTGATTCAGAACCTTTACGTCCTGCTCAGAAAGATGCTATGCGTAAACTAATGAATGACTTTGTAGATGAGAAGTTTAAATCTTCAGAGAAGGCTGGTAGGGAAGAAGCTTTGGAAGTAGGTCAGATGAAGGATATTTGGGATGGGTTTATTAACACCTATAACAGAGAAGTGAATGCCTTCAACAAAGCTAACAAGAACTCTCAGTATGAGGCTGCTGCTAAACACTTGCAGGCTCGTGAGGAGCGTCTTATCTCTTTACGTAACAGAGCAGAAGCTCGTGCTCAAGCGAAAGCTACAGCAGAAGCTGAACGTCAGTTACTCGAAGCTATTGCTGGTCAGAAGACTGAGATAGAGAAGATGTTTGATGAGTTACCTAAACCTGTCCGCGAGGCTCAGGAAAGCCGTACTCTGAAACAGCTTGCAGCTCACCATGATAAGAACTCCCCTGTTCCTCCAGAACGTTTCCGTAGTATTATCGAACGTATCCACAACGCCGAGTCAGATTACCTTGATCGTCAGCGTCGTTTAACTGATGCAGAAGAAGATGCTCGTCAGGCTAAGTGGAACAAAATGTATGAGCAAGCGGAAGAGATGGACCGTAAGTTTGAGATAGACAAAAGGGTTAAGCGCAGTGAAGAGCTTAAAGCGGC-----TCAGAAGCGTGAGAATGACCTTATGGCGGTACAACGTCAACGTGACGACATCCATCGTCGCCTGATGCATACTTTGGAGGATAGGGGAATATCTAAAGAGGATGCTGAAGCATTTGCTGGTTCCTACATGGATAACCGTTATGCACTTCTTGATAAGCCTATGACTCCTACTGAACATCAGAATGCTCGTTCTCGTATTGAGGCTGATGTTGAGAAGTTTGCTAAGAAGTACGAATCAATGACTCCTATTGAGAAAGAGATTGTTAAGGTTACTGGAGATACTGAAGGTAAGCTTGATAACTTGGATGCGGATACTAGGAAGGCTATTGAGGAGGCTCAGAAGGTAGACTCTGATATTAAGAAACTGCAAGAGGAAGAGATGGAGATGGAGAAGATTCGTTCTGCTCTGCCTGATGATGAAAGATCTCAAGCAAATTCTGATATCTTGGAAAGCATTAAACAGCAGGAAGAAGCCTTTGCTGATAAAGCAGAGAAAGCTTTCTTGAATGGGAAGAGCTTGGATGAGTTGGCTAGTGTGGCTGAAGTTTTAGACAGGGTTCATGGTGCAGACAAGGCTGGTAACAACCGTCGCTTTGTACGTGCATTGCAGACTGCTGCTGAAAACAAGAAGAAGTATGGTGATAATCCGGTAGCTTGGTTTAGTGCTGATGATTATTCTGCTATTGCTAAACTTGGTGCTTCTTCCGCAGGTGGTAACAAATCTAGAGCACTGGAGAAAATCTTTGGTTCTACAGCTGAACAGGCTAAGAGTAAG-------------------------------------------------------------------------------------------------------------------------------------------------------------------------------------TTGCTTGGCAGGGATGATGTAGCGAAGATGAGACGTGTAATTGAAGAGAACCCTGATATTAAGATTCCTTCTTACAAGACAACGAATCGTACTGAGTACTTGCAGTTCTTGGAGAAGTTTAATGACGAAGGGAAGCCGAAGATTAAACGTGGCTCATTGTCAGAGAAGCTTGAACGCAGTAAGCGTCAATCGAGACTCCGTGTAAGAGTTCGATCTAAGGAGTGATAAAAGAAAAG-CCCTCAAC----CGAAAGG-----AAGAGGGCTTTA-TTGTTTCTAGAGGTT------------------------------------------------------------------------------------------------------------------------------------------------------------------------------------------------------------------------------------------------------------------------------------------------------------------------------------------------------------------------------------------------ATTGATGAAATTAATCAGACGTTCTTCACTATCATCAAAAGCTTTTCCAGCTGCTTCCATGT---------------------------------------------------------------CCCAAGTATT----------------GGCATTGTCAATAAAGCTCTGAGC----TTCTAATAGAT--------------------------------------------------------CGTGGATTAAGTCGA-------AGAGTTTATTTTTATCTGATTGTGTGATCATGTAAGTTCCTAGATTAAATCGTAATATTGAATAATGTCAGAGAGTTTGAACTCTCGAATCTCGTCTTTCTCTACATCTATCGCTGTCATAATCCAACAAGGTTTGCCACAGTTATGAAAACGGGAGCTAGCAACGGAGGTTCGGAGTGGAATAACGGACCGGTCAGCAACCTCGCCTCTCCAATTGCGATAGCGAAAGCGAAGCACTTGTTGCGTAGATTTTTGATCATCACTCATTTCC---------------------------------------------TTTTTTGAATTGTTTTCTTGCATCATTCTCTTCTTTTGTTTTAATCTTATGACAAGGATCTTTACACAGAACCTGAAAACCTTCTTTCTCACACAGAGCACGAGAGATGATTTCATCCCAAGTAGCTTCATGGTCAAGAGGTACTATAGGCTCTATGTGGTCAATAGCCATATCCTTTACAGGGTGGTCAGAACCACACATGGCACACCTAAAGTGCATTGCCAGTCTACCTGTCTTTGGATTAATCTTCTGCTCTGTCTTGGCTTCTGCTAGTGCATCGAACATGGGCTTCCACTTTCTAGTCAGAGAACGAATCCCTGACTTAATGAAAGAGTTGTAACGAGCTTCAGTCC-----------------------------------------------------------------------------------------------------------------------------------------------------------------------------------------------------------------------------------------------------------------------------------------------------------------------------AAGTTCCACTA--------------------------------------------------------------------------------------------------------------------------CAGCGTGTCTTCTCAGACTTCGCCATA------------ATCAGCTTCTTCCCAAACTCGTTTGTTTACACGATGACTCACTTTGCCCTCACGAGGAATACGACCTGTCCGCTGATCAAACAGTTG-----------------ATGTTTAATCTTTTGATCTTTACGAGATTCACGATTGGAGGAGTTTTCATCATATGAACGATAATCAAAT---TTACCCATTAT-AATATCCTTATTACCAAGATTTATCTAACCATGTCCAGTCGAACAGGTCTTCCGGAGCCTGACCAACAAAGAGAAGCCGAGCATTCTCAAGCATTTTCTCTTCATCTTCAGTATCGAACTTCTTATAATATTCCATTCGTACTATATGATACATGGTCCACTTATCTGTAACCCCAGCCAACAACTTAGCTGCTGCTTTCTTCCCTATCCCTTGACGTCGAAGCTGGAGCTTACCGCCCCACATCACTTCTTTACGTTCACCACATCCGGGAATATTATCTGTTCCATCTCCAATCAGCATCTGATAGAAGAAATTTTGCCATGAAACTAAATCAGATACGTAGTGAGGAGGAACCTCTTTTTGTCTTTCTCCACAAGCCCAACGGTAATGCCATCCGGGAGTTATTAACAAATCTTTGTCTCTAGTACAGATGATAGTGTTCTTATCTCTACGTTGCCTTTCAGCTAGTGCATCATCAGCCTCTCTCCCAAATACATCTATGTATTCATACTTACCTTTAATATAATCACCGACATTTTGCCAGTGAAAAGGTCTTTCTCCGGGAGGTCTGTTTGCTTTGTAGTCTTGCTGCTTAGCAACATCGAAACGGAAGTTACCGCCTTCGCTGAAGTAGAACACAACCTTGCTGCAACCTGAGCGAGCAATGATAGTATCTATCTTGTACTGAAGTCGTTCAATCATGAAATTATAATCAACTGGAACACGTCCTGTGTCAAGAAAGGGATGCTCCTGAGTAAGAGCACCCACTTCATATCGAAGAAC----------------------------------------------------------------------------------------------------------------------------------------------------------------------------------------------------------------------------------------------------------------------------------------------------------------------------------------------------------------------------------------------------------------------------------------------------GTCAGCATCCACTATAGCTATTTCAGGGAGCTTAACGTCTTCCATA-----------------------------------------------------------------------------------TCATTCTC---------------------------------------------------CTAATAACTTA------------------------CGAATTTC----ACTAC-----------------------------------------GGAAGTTATCGTACT-------------------CTTCAGGGTATTCA------------AACCCACACTCAAGAAGAGCATAGTGAACAAC---------------------CTTCAGCAAATCCTGAA-------------------CCTTATTCTTATCTTTGTGTCGATAAGCATATTTGAT-----------------------------------------------------------CATGTTGGTTTGTTGAAAGTTCAACTGAGGGTTTGCATGATAAAAC------------------------------TCGATAGGTTGAATCTTCTTG----------------------------------------------------------------------------CTATCAGGGTTATAGTGGGAACCTCC------CACCATAGAAACTAATGCTGGATTA----------------------------------------------------------------------------------------------------------------------------------------------------------------------------------------------------------------------------------------------------------------------------------------------------------------------------------------------------------------------------------------------------------------------------------------------------------------------------------------------------------------------------------------------------------------------------------------------------------------------------------------------------------------------------------------------------------------------------------------TTCATGCGATCATTCCTTGAAATTCTTCTTTATCAAAATGTTTCTCTACCACATATTCATACAGGTCTTTTAACTCTGCATAACGACGATAGAAAGTTCCGTGTGACATGCCAATAGTTTTCTGAATGTGGTCATGAGGAATACCCAAGAAAATCATTGAGAACATATTAGCTAACTTCTGAGTATCCATCGTATCACTTAAATCTTGGAAGAAATAGAAGATACGAGATTCCATGAATGGATCACCAACAGAATCTTGCTTATCCATAGCAATCTCTAGAGGACTATCCA------CCATATCAGGAGTACGGAACATATCAGCCTCTGGAATGGAGTATATACGACGATCCCCCACAGTCTGCCTATTTGAACGTATAGACCAGATAATATTCTTGACTCGATAAGTCATATGCTCTTGGTCTTTCTCATCCTCTAGGACTCTCTCATCCTGCTTAGCGAAGACAAATCTCCAAGCGTTCAAGAGCACTTCTTGTGCCACATCTTCTGCTTCGTGATAATCCCTGATATCATACATGAAGAACTTGTGAACTACTTTCCAATTCACTTTATAAAACTCTTCATAATTTGAGATGTACTTAATAGGGATTCCATGAATGCGATATCTTGTAGGTGTTGTCTTCTTCGC--------------------------------------------------------------------------------------------------------------------------------------------------------------------------------------------------------------------------------------------------------------------------------------------------------------------------------------------------------------------------------------------------------------------------------------------------------------------------------------------------CATTATTCTATTCCACGCTCTTTCAGAGCTTCTAACAATCCATTGTGATTAGCAGCACATTCTGTGTACTGGTCCTGATACCACTCCAACGCAGTGGCTAGTGCTTTTCCTTGAGCACTTTCTAAAAAAGGTAGGTCAACCCTACACTCAGCTTTTAGGTTTGTTGGTAAGGGCATTGATTGCCTGCTGCTGCCGCTCGTTGAACATGCGG-----------------------------------------------------------------------------------------------------------------------------------------------------------------------------------------------------------------------------------------------------------------------------------------------------------------------------------------------------------------------------------------------------------------------------------------------------------------------------------------------------------------------------------------------------------------ATGTAGTCATCACTAGCGCAGACATTATAAAAAACTGGTTTAGTTTTCTCATAATGCATCTCTTTATAAATAGTTTCCGTGTTCTTCTTCCAGTTAGATAAACCGGTAAGAACCCTCTGAGCAACTTCATCAGCTGCCTTACTTCTTTCAATCTCTAACTCTTGTTGATGCTTTTCTTTATCCAGATTGTTACTATCTGTTCTGTACTCATTAAACTTCATTCCGCCAAAGAACACCAGAGCAGAGAAGATAACAAATCCTAGATTATCACTTAAAGTGCTTTGCATATTGACCCCAACGAAAAAAGCCACCCGAAGGTGGCTAAGCTATAACAAGGAGAGTTA-TT----------------------------------------------------------------------------------------------------------------------------------------------------------------------------------------------------------------------------------------------------------------------------------------------------------------------------------------------------------------------------------------------------------------------------------------AGAATGGGCTGTCGTTGTCGTCTTCGTAGGTAGAAGCAGGCTCTTTATCAATCGTAGGGATTGAAGGGGTAGCTTCTTTCTGTTCTGTTTCAGAAGCACGAGTAATTTCACGACCAGCCAGAGGAATGTTCTTAGCGTCATTAGCTTGAGTAAGCAGGTTGCGCTGGAACGGGAACATCAGTTGATAAGATGCTACGTTCTCATCGGTTTCCGCATACGGTTCGAAGAATACCAGAGGACTACGAGCTTCACCAACTGCTGCACGATATTTGGTTGGGATTGGAGAAATGGTTTTGATGGAGTTTTTAACTTCACCAGCTTTGTTAGTGTAGGAGTTAACCAGAATGTTAACAGGCTGACCTAACAGCACATCCTTAAACCAAGACAGATCACCTTTCAGTGCTTGAATGCTTGGGTCAATCATCTTGCAAAGATCAAGGATACCAGAGTTCTTAGCTCGTGGGTTTACATCATAACTCTTGAACTGGCAAGCAGGACGTGGTTCTAATGCCTTACCATCGGAATCTTTACCCGTAGCATCAACACCAATCAGCTCGAAAGCCAAATCCATACGGAAAGCTGGATTCTTAGGAGTTACTGCTTTGGTCTTCGGGTCAATCCAAGGGTCACGATTGTGAACACCCAAACCTACTACACGAACAATACGTGCTTCGTATTCACCATCAGGGATTACATCGTAGTTGGATTTACGAGAAGAAGTTGCGATAGTTGGAATCATAGACATATTTTAATTTCCTTATTTAA-TTTGAAAGATTGTTGCTCTCTTTGAGCGGTT-ATGTATAGTATACATTACGCTTATACCGATAAGAGTACTATA------------------TAATATAAGTATC-----TT------------------------------------------------------------------------------------------------------TGGTAGTAGATATAACACACTAGTAATGTATATATTGTATAGCTGATAA--AGTTATTGCA-------GGCTTGTATATTGGGCAATTCATAG-----AATCCCTTGCAAGT---------------------ACCGAAGGGCAGGAGCCACCTGCGAGATAAAAATAGAGAATTAAGGA-ATCCTTGATTTAGGTTGTAGGGACTCCTAGGGACTTTGATTCTCTATTT-AAAAG-AATA------AATAATTACTATATCTAATACTAAACAGACTGAAAC----------------AAAGATAAGAAACTTCTT-----------------------------ATAAATACTCATTACTTATCATCTAAATAGTTAA-------------------------------------------------------------------------------------CTAATCTCTGATA--------------------------------------------------------------------------------------------------------------------------------------------------------------------------------------------------------------------------------------------------------------------------------------------------------------------------------------------------------------------------------------------------------TAAA---GAAG--------------------------------------------------------------------------------------------------------------------------------------------------------------------------TTTAAATCA-------------------------------------------------------------------------------------------------------------------------------------------------------------------------------------------------------------------------------------------------------------------------------------------------------------------------------------------------------------------------------------------------------------------------------------------------------------------------------------------------------------------------------------------------------------------------------------------------------------------AGCATCCATCACAAACAT---AGTCTCCACTAAGAGACTCTTGTAACAAACGATTTTGTTCCTCTGAATATAGAGAATTTACTAATTCTTTTAACTCTGAAAGAGTGATGAAATCAATAGTATTTCCATTATCTAAAATAGAAGAGTTAAGTA------------------------------------------AATATTCATTGTCTTTAATTT-----------------------TATTAATCAT-------------TCTTCATTTCCTTTTACT------------------------------------------TCAGCGTAGACTTTGATAATGCCCTTAAGAACTTCCTTAGAAGCAATAGCACTTTCTTCAGAGGTGTGAATAGTAGAAAACTCTTTCTTTCCAATCTTGTAAGTGTGAACCCAAATCATACTTATTCCTCGTATTC----------------------------------------------------------------------------------------------------------------------------------------------------------------------------CCAATTTCTTTCAT----------------------------------------------------------------------AATATCCAGAGTTATAAT---TTAGAGCGCATCT-------------------CTCAGCCTCTTCTATGTCATCAG--------------TGTTTAGGATATTTACCCACCCACCA-ACTTCA--TCAAAACCTTC------------------------------------------TTCCTCTTCGTTAAACCATACACTATA--------------------------------------------------------------------------------------------------------------------------------------------------------------------------------CTTTTTCATCGAATCACCAAAGGCTCTTCAGAGTACACAGGAGCGGCTATTTCTACAGGAGGTGCTGCCCTAAGGTCATTAAGTCTTACTCCCTTCAGCATCCCATCTAGGTGGTCCTTTTTGGGTATTCCAACAGGGAAGTCGTCAATCCAGATATCTACAAAGAAACCTAACTGGCGACATACGTCATCTTTCTGAACACCATTGCAAAAGATGATAGGAATCTGCAAACGCTCTGCATCAATCTTAATGTCATGATTATCATACCCATTAGGCTCTGCAAAGCGATAAGTTACAAAACGTACATCATAACCTTTGGCTTGCATTAATGCCACCACAGATCGCCACAGCTCTTTATCTGAGGTGTAAGTATCATCGTAATCTAAACCAATATTCATGTTG--------------------------------------------------------------------------------------------------------------------------------------AATCCTTTTAGACAAGAAAAGCCGCCCTAAGGCAGCTTCTTATTTAACTATT--------------------------------CACTTTAGC---------TTCAAGTGT------------TTCATTTTCAATACTCAAGTCAATCACTACGCCAGTAAGCTCAACGACTGCTTGGCGAAGGGCGTCTTTACCCATAGAATGTACTTGAGATAAGAAGAAAGCTTTACCTTCTTCCGTGGATAGGGTTTCTTTTAATTCAGAAG------CAGTCATTGATATTCCTTATTTTACATTGTATAAATTCGCATGATTGTACCACCATCAGCTTCAATAGCAGAAACAACTTCATCTCGTTCTTCATCCGTGTACACTAGTACGCTTTTAAACGAGCCAGTCACATCTGTGTACAAAATGTTGTACTTGGGAGGTGGTTTACGGTAAATACCTTCCATCATT---CTTTCTCCTCTCGTTCTTTCCACAGTTCAGCAAGCTCTAGGTAGAACTCAGCTTCATCAGGACGTCCTTGTTCATTACAGATGGCGCTTTGACGATAACACCAATCTGA---TGGCATCTCTTCCACTTCAA--TCTCCTT-ATTATGAACTAATCAATAAGACTAGTTCA-TTTGTAT-----------------------------TT----------------------CAATCTTTCAGTTCTGAAT---------------------------------------------------------------------------------------------------------------------------------------------------------------------------------------------------------------------------------------------------------------------------------------------------------------------------------------------------------------------------------------------------------------------------------------------------------------------------------------------------------------------------------------------------------------------------------------------------------------------------------------------------------------------------------------------------TTAGTGTGTATGCATCCAGTTTAACCCAATCTGACAATCAGAAGCCAGAGGACATTCCATGTTCAAGTACTCACCAGCCTTCTTAACACAAAGCTCGGTGTACTCTTTGAGTTTCTGTACATCATTACGGTTCACTGAGAACTGGCCCTCATC-------------------------------------------------------------------------------------------------------------------------------------------------------------------------------------------------------------------------------------------------------------------------------------------------------------------------------------------------------------------------------------------------------------------------------------------------------------------------------------------------------------------------------------------------------------------------------------------------------------------------------GTGCATATCAATTACCTTAGCACAACGAACTCCATCTTTCTCAATCCACTTGTTAAGGAACATCATAGCATATTTCATAACAACAGCACCAGCACATTGCAGGAGTGTGTTAAGGGCTTTATGAACCATAACCTTACCAGTGGCATCCCGTCTCATTGTAATCTTACGACCATCAACGCCAATCAAATACCCTTGAGCAGCTTTCTCTGTCATACGATCAATGAGGATTGCAATACATGGGTTCTCTGCCAAGAAGCGTGCTCGCATCACTGAACCTTCGTCAGCTCCACCACCTACGATTGAACCAAGCTTAGCATCACCAGCACCA----TAGTTAAACGCGT------------------------------------------------------------------------------------------------------------------------------------------------------------------------------------------------------------------------------------------------------------------------------------------------------------------------------------------------------------------------------------------------------------------------------------------------------------------------------------------------------------------------------------------------------------------------------------------------------------------------------------------------------------------------------------------------------------------------------------------------------------------------------------------------------------------------------------------------------------------------------------------------------------------------------------------------------------------------------------------------------------------------------------------------------------------------------------------------------AGATAAACGTTTTAGCGTTGTCACGAGTAGGAAGACCAGCAAGTTTCTGGTTGTGGGAGTGGATATCACCTTCAAGAAGGATATCACGATACATAATAGCAGAAGCTAAACCACGTTCTGCCAGAGCTTTCTTAGCTGGATTATTCTCTTCGATTGCTTCAGCAAGCATATCCCTACACTCTTTAATGAGGTAGTGAGCGAGCATACGAAGTTCAAGTCCAGAACCATCATACCCTAAGAATACTTCTTTACCAGCGGGTATGTAATATTTGTAAGCACCTACAGGCTTATCTTTCTTCCCCGGCTTACCTTTCTCGTAAATTACGTTAGTACCTTTTCGTATATAACAACCATCAGGAACAACGTTAGTAATAACGAAAGGACGAGAGTGATCACTGTCTGAATTATAGTCAGACTCAAACAAACTGCGACACTCATGACCAAACAAACCACGGGAGGGAATATTAACCACGATACGATGTTTGAATCGAAAAGTTGGCGTAGCGCAGCTGTTAGCTTCTGCCGAAAGTTTACCATCTTCGCGTTCCTTTGCTATGAGTCCACTGATAAGACCTAGCCTGTGAGCCGCTACAACGCGCCTCTTAAGCAAACTTCCAACACTCCCTAGCTCGCCCCCTAACCCTTCTTCAAGAGTCTCCTCGAGGTTTGTAGGAGCTGTAGGCCACTTGTTTGAGGTAGCTAGTGCTATCTTAATCTCATCAAACGTGATAGGTCTACTTCGGTTAGGGTTTAAACCTAAACCAAACACATAAGCCTTCATATAGTTCTTAGTCTTAAACCTAAAATGCTTCTCTAAGAACCTCCTAATATCTGCGTCAACCATCTCGGCTGTCTGCTTCTGTTTAGCATTACCTCGCATCCAAGCTGAATACCATGCTTGGTATGTCCCATACTTTCGAATATCTTTCTTGATTTCAAAAGTATTCCAAGGTTTCTTTGATACGTTAAACTCTGGAGGAAGAAAACCCTCATCCATAAGGGCTTCTTTAACTCGTGCATCTTTCGATGGGTCAAAGTCTACATACTCAACACAGGTGAATGCTCCACCAATGTCTTCTCTCTTAAGGCCAACTCTATCACAGTAGGCTTGAGGCCACTTCTGTAAAGCTCCAGACTTCTTAAATGGCTTCATATAAGTAGAGCCATCTAATCTCATCTTAGGTAAGAGAGGGATCAGTTCTTTGTCGATATTAACAATAATCTCTTTAAGGAGGTGAACATACCACCGAGCATTTCTTCGGTTGAAACTCACTCCGTGCTTCGCTTGCTTAGAGATTATATCAGCGACAGTCATCTCTGTCAAAAATGGGAGAGCGTCCGGGTTGCTCACTTTATACTCCTTTAAATTATTGGTAAAGTAAATCTGTAAATGCTTGGTTGTCTTCTACTACATCTAGCAAGGTTGCTTCGTTACTATAAGACCTAACCGTCCCGTTGACAACTGTCCGAGTAGGAGAGGGAGGTGGTGTATGGTTAGCTCTAGCTTCGCGAGGTTGCTCTCGTACTAAATGAGCCATAGCCATTTGGTTAGCGACTTCTTCTCTTTCTCGAATAGCTCTCTGAATATAAGCTAGCTTCATGCCCCAAGCTTCTTCAAATTCTTGAGGATGTTTGTCACTGATAACCACATATTGACGTTCAGGGATACCAGAGCGAATCTCTGA-------TAAGAGTTCACAGAACAAATCCAGTTCGTGTTCAGTGAGATTCATTTCGATATCATCCCACTTGAGAACTAGGAAACGGTTTTGATATCTAGTCGGTAATGG----------------------------------------------------------------------------------------------------------------------------------------------------------------CATAGCTTAA---------------------------------------------------------------------------------------------------------------------------------------------------------------------------------------------------------------------------------------------------------------------------------------------------------------CCTTTAGGGAATGGGATGAGGTTTTCTACTGCAACACGGAATTCTTTCTCTACATCTTTATTCTTATAAGAAATAAATTTCCCATCAGCACCACGGAGGATTACGTTAGTACGAGCTGTTTTTGGGTTATGACTGATTTGGTTTGCAATGAGACTAATGTTGAGTTTAGTGTTGTGGTTATTGGTGAATTTCCACTT---AGCCAGACGATTAGTCATTACATCAATGATAGTTACAGTTTTTACAATAGACATA-GTTATTACCTAAGAAGTTTAGTTTGGTTTATATAAAAGAAAAGGCCACCC-ATTTGGGTAGCCTC-----------------------------------------------------------------------------------------------------------------------------------------------------------------------------------------------------------ATATTACG---------------------------------------------------------------------------------------------------------------------------------------------------------------------------------------------------------------------------------------------------------------------------------------------------------ATGAGCTTAAAGCTCCTTTGCGT---------GCTCCAGCTGCCTTCCCAGTTCGATCTCCACTTTTGCCGCCAGCTGAACGATTTCCGCTGACTGTTTCAACACGTAAGTTGCTTGACGCATTAGAGCCTCCTGACTTGATAGCTCGTTTGTGTCCAACGTCTTTACCTCTGACAGCAGCTTTTCCATCGCGCTTTTCAACGATGCGACGTGCACGGTGGCGCTGAGCATCTCCGCTCTTGCTACCAATTCCCGTTTCACCCCTTGCGATGGCGGTACGTCTTTCTTGTGCATAATCTCTCTTTCCTACATGGTCTGCCATT---------------------------------------------------------------------------------------------------------------------------------------------------------------------------------------------------------------------------------------------------------------------------------------------------------------------------------------------------------------------------------------------------------------------------------TAGAACTCCTT-----------------------------------------------AATATATCAGT---------------------------GTACACTAA----------GGAG----------------TATACATTATGAAT---------GATGTTAAAA---------------------------------------CTCTGCTAAGTATTT---------------------------------AATATCAGAGGCATATACCTCATCAAAGGAAATAATTT-----------CTCCATTGTAAAGAAGTTCTATCTTCAATATACCAGAGCATTTGGTGT----CTTTAGAATCAACCCTGATAGAGAGC-------TTATCAACTATCTGAGCTTTAATC------------------------------TCTTCTATCATTAAC----------TCTTGAGTGTTA-----------------------------TTCACTCCACCCTCCCG--------------GTGGTACAAAATCATCAGGA--------------------------ACGTCAATGATAGTAGG-----------TTCTCCATTATTCATGCAGGTGTCTTCATTGAACT------------------------------------CTTCACACTCAAAGCATGCTCGTTCGATA---------------------TTTTTGTAGAAGTC--------------GATGGTTGCTGAACCATCACCACAATCTCGGATAACTAGAGCTACTTTCATTTCTCT-TGTCCTTTTTCCATTGCTTTAACAATAGCTTTACAGAAACCAGAACGAACAATGTCATCTGATTCACCATCTACAATCTCAGCGAACTCATACAGATCATGTTCATCAATAAAGTTAGTAGCCCAAGTAAGACCACTCTCACGACCACGCATGTCATGCTGGTTAGTATCACCCATGCAGAACAGTTGAGAGGTTTCTCCCAATCGAGTCATGATTGAGAAGGCTTCATCTTTAGTGGTGTTCTGGAATTCATCAACAATAACAACAGCATCATTGAAAGAACGACCACGGAGATATTCCAGAGGTACGAACTCAATATTACTGTTACCAAGCTGGCATTCATAGAACCCCTTACCATATCGCTGAGTAATAACATCGATGATAGGCATCAGGTATGGTTCAAACTTCTCACGCATCCCTCCCGGAAGTAACCCAAGAGAGTTGCCCATACCAACTGAAGGACGGCTAAGAATGATCTTCTGAATCTTACCACTCTTCAGAGCATCGATAACTGTAGAAGTGATTACATAGGTCTTACCACAGCCCGCAGGAGCGTCTGTGAACACCACTTGTTTAGTCTTGATAGCATTGAGTAGCTCAGATTGAAACTGATTCTGAGGAACCACTGGCTTCGCTAAAACAACCTCTTCATACTCACGCTTACCTTTCTTAGTGACCAAGGCTTCACGACGTAAATCTTTACGAGATTCTCTACGGGACTGTCTACGGCTCATTTGCGCTCTCCTAGCTCTTCGTAATTAAATACAGAGGTTCGACAATCTTTACATGTTGTTGTATAGACTCGAACATTAATGTACTTC-TTGTTCTTCCCTTTGGTTGGAGAGCCTTTAGCAAGCTCTCTGATAACCTTGTTACTTAAGTGAAGGTTTGTGCCTTCGCATTTAGAGCACTTCACTCAGGCTCACCAACAGTAACTTCCCATACAACTTGAGAGATGA------------TATTGTTGATCTGTTTGATTTGCTCG--------TAAGTCAGTTGCATACCTTTCATCTTCCGAGAGGCATTGCTTCGTGCTCTTCGCTGACGGTAGAAGTTATTCTTTTTAGTAGAGTGTAATCTACTCATTTCACAAGCTCCACTTCTTCAATACTGTACCCTTCAAAATACTCACCATCTTGATCATA-----------------------------------------------------------------------------------------------------------------------------------------------------------------------------------CTGGTTGATTG---CTCTTGTTAGTACCCACACTTT-----------CATTATTCTTCTCTTTATGAAGTCTATAAACAGCTGTCGCCATGCAAGCAACAGCTTCATTGTGTGGGAGATGCATCCCTGTAGAACCATCCCAATCTTTGAACTCATTGTCAAAGACTCCGGTAGGCTCTGGATACAGAGCTTGCAGCTCAACCAAA--------TCATTAGCAACTTGTTGCCATTTATCATCAGACCAGATAGGGTCATCCAACCAGTAATACAAATAGGAATGGATGATTAATTGCCTTCTGTGCCGATTAATTACTTCAGCGGGACTTATCTCACTTCCATTTGAAGTCCTAAATGTATTACTGTCAA------------------------------------------------------------------------------------------------------------------------------------------------------------------------------------------------------------------------------------------------------------------------------------------------------------------------------------------------------------------------------------------------------------------------------------------------------------------------------------------------------------------------------------------------------------------------------------------------------------------------------------------------------------------------------------------------------------------------------------------------------------------------------------------------------------------------------------------------------------------------------------------------------------------------------------TCAT---------------------------------------------------------------------------------------------------------------------------------------------------------------------------------------------------------------------------------------------------------------------------------------------------------------------------------------------------------------------------------------------------------------------------------------------------------------------------------------------------------------------------------------------------------------------------------------------------------------------------------------------------------------------------------------------------------------------------------------------------------------------------------------------------------------------------GATTAATTATTCCAAGTAGTTGATAAGGCTTTCCAAGAGATAGGATAAAGTTTCTTCATTTCTTCATCAATAGTTTGTGCAAACAGTCGGACCTCATACTGAGCGTGCTCTGACAGACGTTGACGGCACACATCTGACCAGCCATATAGAGAGCCAGTCCACACCCACTCAGTGATCATCCCCTGAGGAAGAACAAATCGAGCTTGCTCTGGTGCAACAAATTCAATCAACTTATCATATGCTGCTAGAGAGGATTCATATGCATCGTTAATCAGCATTAATGCTTCAGCTCGTTCTCCATCGATGAGTTGAATCCCTGAACCTGCATGGAGGTCCGAA------------GGTCTCGCAAAAATCTCTTTAG--------------------------------------------------GGATGAAGACTTCAACTGCTCCATCTTTATACCGACGGGACATTTCGTTCCACGAGAATCCAACCTGATGCTTGCCCAGCTGTCTCGCAATTGCGATAGGTGCTTTGCATCGGAAACTGACTTGTGGGTGTCGGAATGGAGTAACATGCTTTTCTCTTGCGAGGAAGTTGATGAGACGTTCATCACGTTCATTTAAATCACCTTCACGGGTTACGCCAAAGGAAACTCGAGCTGCGTTTACTACGCTACGATCGCTTCCCATAGCTTCGATTAATGTTGCTTGTAGTTGTTCATTCATCCGTGAATATC------------------------------------------------------------------------------------------------------------------------------------------------------------------------------------------------------------------------------------------------------------------------------------------------------------------------------------------------------------------------------------------------------------------------------------------------------------------------------------------------------------------------------------------------------------------------------------------------------------------------------------------------------------------------------------------------------------------------------------------------------------------------------------------------------------------------------------------------------------------------------------------------------------------------------------------------------------------------------------------------------------------------------------------------------------------------------------------------------------------------------------------------------------------------------------------------------------------------------------------------------------------------------------------CTTATTATTTATTGCTCAGTGCTGTGTCCAAAAATGCTTTCAGGTTTGCTTCAGTCTGCATACCAGAGAGGCTGTAATGTGCGCCACTATTCCGGTCAGGCACAACGAAAGCAGGAATGCTTCGTACACCATACTTAACAGCTTGTTCACGACCGTCACCCTCAAGGATATTAATCTCTTCCACTTCTACATCGAACTCCTTAACAACCTTCTCAAAGATAGGAGCCATTGCTTTACATGGAGCACACTGATCACTATAAAACTTAATTACTTTA----------------------------------------------------------------------------------------------------------------------------------------------------GACATGT-----------------------------------------------------------------------------------------------------------------------------------------------------------------------------------------------------------------------------------------AAATCCTTATGCAGTCAGGAGGTGAAGCAGGAATGGGATAACAACAGCTACGACAACCATGATAGTTGATGCTGTTTGAATCTCACCTTTCTTGTCAGGGGTTTCTTCGATAAGCTTACCAGAAGCCCAATAGATACCACCACCAATAAAGATAGCCCAAATACCCCATACAATAGCTGATAACATATATTCATATCCTTATAAATAGAAAACCCCGTCT------ATTCC-TAGACAGGGCTTGAG-TTT--TTAGTAAGACACATCACCACTTGAGTGGGACATGTTGCTCTTGACGAAGTAGCAATACTTGCCAAGACCTTCATTGATTTCTTGAAGCATACTTTGATCGACTGGATAAGTGGCTAAATCGCCATCAAACTCATCCATCTTCTCAATAATACACATCAAGGTCATGCACATATCAGAGAGCATACCGTCCATGTCTAGATCAGCGTTACCCTCTGAGAACCAAGCATGAGAGAGGTAGTTAGCTGCTGTAGCATCCACTTTAACACAGTGGTAACGCATACGTTCAGCAATACGATCTCCTACTTGTCGTGCGTAATCTTCCAGCTCGTCAAACATACCATGAACACCCTGAAATCCTGCACCAGAGACGTTCCAGTGGTAGTTTTTAGCTTTGATGTGCAAGAGTTCCATATTAGCTTGTAAGCAGCTCAGGATGTGTTCTAGGCTGTTTCCGCTAATCATGCCTTGCATTGTTTCAAGGCGAGAGATTGAAAGCTCAGACCGGTCTAACATGC------TGTAGCTGTCACGACCAATCTCAGGTAAATCAAAGACATT---CTTATGCA--------------------------------------------------------------------------------------------------------------------------------------------------------------------------------------------------------------------------------------------------------------------------------------------------------------------------------------------------------------------------------------------------------------------------------------------------------------------------------------------------------TTTGGGTTTTCTCCATCAAGTTCAACTGAGTTAGCAACGTTACGTGCAATATTGTCCATTACCTGCTGGGTAATTACGATGCAGTTCTGTGGGTCTACTGACTTAGAACGCCCCATTTCTGGGTCATACACCTTAACACGCTTAGCAGTTGAACCTGTAACCTGAAGAACCTTCAACAGATATCCCTGATTACCGATAGACCAAGCAACAACATCACGATTCTTGATAAAGCGACCAAGCATATCACGATGATAAAACTGTTGCATCACCTTGGATTTTGTAATCTCTTCAGTGGGCGGGGCCACTTTACTCAAATCTAACA--TAACTCTCTCCTGT-AAAATACAAACTCTTATTGTACTCTATATACATTTGAGAGTTACCATATCTACTACCAATCAGTAGTGAACT-----------------------------------------------------------------------------------------------------------------------------------------------------------------------------------------------------------------------------TTTCCGCTAATATAAACACGACCAGAGGAATACTCTTTGGCCTTATGGATACTGATACTCTTAGTTAAA---TCTGTATTGAAC------ATAGACTTTTTAAAATCTCGAGCCTGTTGACGAGTAGGAAGTGCAGTCATGGTCATACCACCTGATGCCCACTTAATCTTTGCTAACCAAAACTGTCTCATAATGATTGGCCT------CAT------------------------------------------------------------------------------------------------------------------------------------------------------------------------------------------------------------------------------------------------------------------------------------------------------------------------------------------------------------------------------------------------------------------------------------------------------------------------------------------------------------------------------------------------------------------------------------------------------------------------------------------------------------------------------------------------------------------------------------------------------------------------------------------------------------------------------------------------------------------------------------------------------------------------------------------------------------------------------------------------------------------------------------------------------------TTACACACCTTTAGATGCAACTACACCTTCAGAGTTATTATAACGACCCTTCACTGCATAGGAATGCTCCCCTGCATGAGAGTGCTCAAACATGACCATCTGACCAACACGCATACCAGCACGAACTCGTAAGCTGTGGTGCTTTGTTACGTTATGAAATTCAAATGTCAGCTTACTGCTATTAAATCCAGCGTCTGCCCACCCAGCGTGGAGGTGGTTCAAACCACAACGAGCCATAGATGAACGCAGGACAAACAGGCTTGAAATGTTATCTGGAAGGTTAAACTCCTCCATAGAGTGAGCCAAGAAGAACTGACCCGGAGTGATAACCAAACCCTCTTCAGGAATTTTTACTTCCTTCCACTGAAGATTCTCTTTCGCATCAATATCAACGATGCCATCAGCCTGTTCTTCAACAAGGATAGTATCACCAATACGGATATCCACACTAGCAGCGTTAACATACTTATGCTCCGCATCCAGATAG------------------------------------------------------------------------------------------------------------------------------------------------------------------------------------------------------------------CCATTGTCAATTACATCATGCAGTTCAATACTTCCTAGTAAACTCA-----TTCTTATTCCTTAGT------------------------TGTTTGTTTCTATGTCAAAAGAGAATCCACGACCCGCT---------------TCATCGGCAAACCGAGCTGTATGGGT------------TTGAGGCTCTAATACTTCAGGGTTGTTAGCAATAAAGCGAGCGGCGAGA---------TTAT------------------------------------------------------------------------------------------------------------------------------------CTTCCACATCTTGACTAG------------------AGGGCTGACGTGCACTAACGTTGAAGCCATTCGGTCGACCACGAGAAGGACTAGACATCCATCTTTCCA---------TAGAATCACTTGTAACACCAAGAGC---TTCTTCAAAAGATGTTCTACGGGTAGAGCTTAGATTTCGTGCTTCATGTGCCACTC---TTGCAGGGGT-------------------------------TACAAATAACC----CTTCAATTGCATTATGTCGATTAGGTTCATCTTCCCGACCAAGGAGATCACCTCC-------TGCATTAGTTGTTAAGTTTGTCAACCCTTCAGACCAATACGCACG-----------AATCTGGCTAGA--GCCATAAATGCCTGACATTAACTGAATCTCTTCATAAGGTATATCAAAGAATCGACTCATGTCTCGGTTAACACAATACTGAGCACTTGTTGTATCCTCAATAAGAGCA-ACCTGACCCCGTTCGTTGACCAGATGACTAACCGGCTGAGGTGTGGGAAGGTGTCGAGTTTGGGCCATGTATTGATATGCAGCTGCTGGATAGGAAAATCTCAA------CACTTGCGAGTTAGGCCACTTCTTGTGAACATACCTGATTTCACGACTAG---AAACAACCACTGGACAAGGGGCGGTCATAGCCAAGTATCCATGAGGGGTCATGAATAAGTTATCAAGAGTCATCGCACCACGGCACATCATAGGAAAATTATCCAATACCTCTTCAATAGAAGTAGGATAATTAAACATGAATTGGATACGAACACCATTCCACTGAAACTCAATAATATCAGTGAATGTTAATTGAGAACCCCCAGCATATGGCTCATCTGTAGCT------------TCAACAAGAAGAGATGAATACTCAATATCTTGTGATTCAAGCCATTCCTTCACATTACTTTCAATCTCCCGCCCAAGCATTTGCCACTGCTCGGTTGGGATAAAGGTGTTTCGAG---TTCTTGGTGTTTGTCCTCTGACAATAAAGATATCGATGTCATGTGGAGCTGTGTTATTAAGAACAGCATCACGAATAGCCCCACCAGTAATGATAGGGCAAATACCATCTGGAATCAAGTTGTTGTTAATCAACTGTTCAATGAAGTGACGACCAACAGTGATATCAGGTTGTTGAGCAACCTTATCTTCAATTCGGTTAATCGGGATAACAATCATTT-TACATTTTCCAATATAATGAAGGTGGGTCATAAGGATCAAATCCTGTGTGTTCACACAAGTATTTATAAACCTTAACAGTTAAGTTAACGTCCTGTTCACAGTAAGTAAACATATCTTCAGTGAAAGCATCCCATGCTTCCTCCTGCTCACCGTAATCTCCTTTAAGTTCCCCTAAGAACTCACCCCATTGCTTCAAACCGTGACCTCTTGGGCCATGTCTAGGGTCGCCTTTCGGATACTCAGGACTGTCACCAATACGGTCAGGTTTAAGATATCGACTAAGACACAGAGTGTCGAAGACGTTAAAACGATATTTAATCAGATTGGGATATATTTTCTTCAGAGCACAAAGGTCGAAGTCAATAATGTTATGGCCCACGAGCACATCAGCTTCTGTAAGTTTACGAATCCCATCTTCAATTTGGTGAGGCCTGTAGCCCCACCTTTCACCAGTTTCAACATCGAAAATGTAAATACACCATACTTTAGTTATATCATCGTACAGTGCGTTACTTTCGATATCAAATGCAAACACT---TTCTTTTTCTTTACCACGGTGAAGCTCCATCTGCTTGGTTAACGAGAGAAGCTGCATCCTCTCCGTTAGTTAAAACGAATGGATTATCTTCATCAACTTCAAAGTCTTCCCTTTCTACAAGTCTACCGGTTTCACTGATATACTTAGTATAACAGACACCAGTCTGACCGTAGTTACGTTCTTTCAGTAATCGAATGACCGAGAGGTTCTTAGCTAAGCCATCAGCTTGCTTGTCACGTTCAAAGCCAATGATGCACTGACACCAACGCATAAGGGAACGAGAACCAGTGAACTGCACTTCACGTACCTGTCCACCTTCTTCGTGAGGAGCACCACCTGCCGGGGCATTAAGGTGAGATAACACGAAAGCTGTAAAGTCTAATTCTTTACACATACCAGCAAGCTCGGAAGCAATCTTACTGATTTCAGTGTTAATCTCTGAAGGTGTTAAATGAGATACCAGAGCGGTAATGTTATCAAGGATGATGAACTTACACTGGTTTTCAACTACCCAGAAACGTATACACTGTTTAATGTCTTCCCATTCATTCTGTCCGAAGTTGTCATACAAGAAGAATTTATCTGCATAACGAAGTGCTTCATTACGCAAATCTTCCTCGTCATATTCAACATCAGGTCGGTGGAAAGGGATTGATGCTGACTTACCAGCAATATTCTTAACAGACATGCCTACCTTCTCTTCCAAGAAGAAGCCACCCCCATTAAAACCATGCTCTAAGCACAGATGAGCAACCAGTTCGTGAGCAATTAGTGTTTTACCACTGCCTACACCACCACCTATTGCTACCACCTCTCCCCATCGAATACCGAAGGTCATCTCATTCAGAGTTTTCCACGGATAGGGAATACCCCACTCCGCTTTCTTCAGAGCATCATCAAGGCAATCAAAGATTGTTACAGCGCCAGCAGGAGATTCCCGCTTTGCTGAATACTTGAGAATGTTGAATAACTCTTGACCACGACCAGACAGAAGCATGTCATTCGCATCCTTAATCTCTTTCTCCACACCGTTGTATGGGAAGGTTCCTTTAGGGATACGAGCAAATTTGACATGAGGGAATAAAGAACGACCTTTTGTTAAAGCTATCTCACCTGCATCGTCATTGTCCATGCAGAGCACAACCTCCTCAAAACCATTTACGAAGTCCCGATTACGAGACAACACAGAAGAGATTGAACCTGCACCGAACGGTAAAGAAACACATGCTGGTTTAATGTTTGTTGCATTTGTAAAAGCTGTAAGGACGTGGAAACCAGACATACAAGATAGCGGGTCTTCAAAAATGAATAGCTTCTTGTTGTACACATCCCCACGTTGAGCTTGTGCCATACCAAAAAGATCTGCTTCTTTTACACTACCTACGT--AATAGAACTTCTTACTATCTAGCAGCTTAACCTCGTAACCAACAATGTTTCCATCACGTTCACGAGGAAAGAAGTAGCTGTCCGGAGTCTGTCCATCAGTCTGACTTAGACCGATGCGACACTCAAAACGCTCTGATACAGCTTTAGGGATTAGACGTCGAGTGAGTTCACCCTGAGGAAGTTCTAAGCAATCATCTAAGACTTCTCTTAACTCTTCAGGGGATAACTCTTTCTTCTCATTTGGAGTAGGTGCAGTGCCCTTTTCGAACACTTCGTAATTCCCACAACGGTTACAACTTCCCCACTCCTCACCTGTCTCTTCGTTACGGAAGAGAATCATGTGGTTGTGGGTTTTATCACGACCATGAGAGATACATTCTTTACAACCTGTGTCTCCCAAAATGATCTT----------------------------------------------------------------------------------------------------------------------------------------------------------------------------------------------------------------------------------------------------------------------------------------------------------------------------------------------------------------------------------------------------------------------------------------------------------------------------------------------------TGACATGCTCT-TCCTCCTTGGA--ATCCTTGAGC-----------TT-AGTAGAACGAACGAATTTCATCCCACACTTGTTCCTGTTCTTTCCTATAAAAAGAAAGTTGGGTCTTGAACATCTCCACTGATGATTCAAAGT-TTTTAGATTGTGCAGCTT--CAACGAAACGTTCATGTCGGTTGATTTTGCACCGTAGCATTAAATACTTGGCTTCAAGTCTCCGAAGAGCCTGTCTTTTCTCAAGA----------------------------------------------------------------------------------------------------------------------------------------------------------TTCACTT---------------------------------------------------------------------------------------------------------------------------------------------------------------------------------------------------------------------------------------------------------------------------------------------------------------------------------------------------------------------TTCAGATACTCTGACCAGTCGCCAGATTCAACCAGAACGTCTTGTTCTTCGTCGATGTGATAAATCCAAGCGATAACAGTTTCACCTGAGTCCATCTTAACTGGAATCTGAGTGCGTTGATAGAAACTATCTTCAGGGCTACGTTTGTTGTAACCTTCCAGTCGGTCATATGGACCTTCCAGACCTTCTTTGTCAGTAGCAA------------------------------------------------------------------------------------------------------------------------------------------------------------------------------------------------------------------ACACTTCTACACGAACAGGCTTATTGTTATTGCTGTGTGCGAGAGAGATGCTTGGGAAGTAGGAACCACCATAACGGAACAGATCAAAGTTGTCTTCAGTCCAACCTTCACCAATTGACTTAGCACCAGCTCGGTCATTAACTAAATAGTTAGCTTGACCACGACGAAGAGAACCATAAGTTGCTACGTAAATTACTTCT-----------------------------GACATTATTTATACCTTTGTTG-GTTTGTTTG-------------------------------------------------------------------------------------------------------------------------------------------------------------------------------------------------------------------------------------------------------------------------------------------------------------------------------------------------------------------------------------------------------------------------------------------------------------------------------------------------------------------------------------------------------------------------------------------------------------------------------------------------------------------------------------------------------------------------------------------------------------------------------------------------------------------------------------------------------------------------------------------------------------------------------------------------------------------------------------------------------------------------------------------------------------------------------------------------------------------------------------------------------------------------------------------------------------------------------------------------------------------------------------------------------------------------------------------------------------------------------------------------------------------------------------------------------------------------------------------------------------------------------------------------------------------------------------------------------------------------------------------------------------------------------------------------------------------------------------------------------------------------------------------------------------------------------------------------------------------------------------------------------------------------------------------------------------------------------------------------------------------------------------------------------------------------------------------------------------------------------------------------------------------------------------------------------------------------------------------------------------------------------------------------------------------------------------------------------------------------------------------------------------------------------------------------------------------------------------------------------------------------------------------------------------------------------------------------------------------------------------------------------------------------------------------------------------------------------------------------------------------------------------------------------------------------------------------------------------------------------------------------------------------------------------------------------------------------------------------------------------------------------------------------------------------------------------------------------------------------------------------------------------------------------------GTTTATCCGAACTAGCCTCCTC-TTTCGAAGAGGCTAAAGCAGATTACTCTGTAATAAAGATTTTGATTACACCGCAGATTGCCGCACTTTCAAATACTGCAACAGCTTCACTCCCTTGAAAAAAGGCCACCTTGCCATCAGAGAAGTTAAACATGTCGGCATCTAGGTCCATTGCTCGCATTTCACCAGCTGCATTGGTATCTTTAAACAGAACTTTATACTTATTCACAGATATGTTACTCCCTTGTCTTGTTGTGCTTCAGTGATGATACGTTCTACACATTCCATAGAATATTTATCACCACGTTTCAGAAAAGTTACAATTGCAGAGAACTGGTTGCCAATCATTCGCTGATTAGTGATACCCCATTCTTCACACAATTTACGCAACTCTTTACGAGAGCCTACAATCAGAGGCTCTTTTTGTTCCATCATTCCATTTTGTACTAGATCTTCCAATGAAAACATA------TCCAT-------------ATATCCTTAGTAGTTTA---CAACAGTACCATCATTCAGGGTAATGCTATTAATCTGCAACACACGACCAAGCTGACGATTACTGATTGGTGCGTTCCATCCAGAACGGTAGAAGTTACGACCGCAGAAGAACAAGATCACATTAC------TTGCTACAATTGAACCATT---CTCAGGGTGCTTAATGTTAGCGATATAATAACCACGACGAAGATTGCGACGGGTGATTGGAGTGATCTCTAACCCTTGCT-------------CTTCAACTTGCATTGTTTCAGGAACAGGTTCCGAAGACTCTTCAGCAACTGGCTCA---------------GCTGTCAATGCAGAGTTCTCATCACCTGCCGATTC---------AGCAGA---TTCTTCCACTTCTTCA------------ACAGGC------------AGTTCGTAAGCAACACGGTAGTTAGGCTCAACTCCAGAG---AAGCTCTTAACAAATTCAACGATGTTATGAGTGTAAGTTTCCAGAGTTGTACCAGTCAGGCCCGGAGCTGTATTGACTTCCAGAACCCAAGCGTTAGTTCCTTTACTGATCAGGTCAACAGCACCGAAGTTTAAACCTAGAGCAGATACAGCTTTGTGAGCTTGAATCAGAACTTGATCAGGAGGAGCTTCAGTGAATGCGTTAGAGTAAACCCAACCAGTGTGATGGTTACGAATATCTTCACGATAGCTTTCCAGTTCACGATAACCGTTACGACGGATTTTCTTCTGAACGTAAGTGATAACGCCTTCGAACACATGAACACGCCACTCACGACGTGGGCCTTGAATACCACGGGTATAGAGAGGGGCGGGAGCTATACCTTCACCTGGAAGACGAACAGTGATACCTTCTCCAGAATGACCATTCAAAATAGCACGTTCATAAACAATACTATCCAGATT---CCATTCTGACGCCTGAGCAGCACGGATTGAGTACTCTACAGTGGATACCCCAGCAGCTTCCAGAGTTTGAAATGCTGTGATTTTGTTAGCCGCTCGGTTCAGAGCTTCAACAGGATTCAGTACAGTTGCACCACCAAAGAAAGAAGCATCATAACGACGGTTGCCATAGTTTATAACAATATCACCAGTACGAGAACGATAACG---AGAACCCTCTGATACCAGAGACATTACGTTAGCATTTAAGCGAAGTTCCTGAACCTTAGTATTGATTGCAGAAGTAAGTTCACGAACTGAATCAGAAGGGCCATAAGGAAGAACACGGATACGAGTAGTCATTGTTAGATACCTTTAAGTTTAAGAATTTCGTTACGAGTTTTTTGAATCTGAGCTTCAATTTCGAAGTAGTCATTGAACGCATCGTTCTCTACTTCATCGGATGGTGCATCAATCAGACCGAAAGCAAACGGATACAGCTTTCGCTGCTCCGTTACTAATTCGATATGAACTCCTATGTAATACTGTAGGAGAGTAATCTTCGGTTTCTTAGGAACCAGACTTAACATGAGGTTCTACCTTAATGCCTTTAATTTTTACATAATCAGCAAGTACGTTATTGATCACCGTTGGGAATGGAACCTCAACTTGTGTCTCAAGTACTTGACCAATACCAGCTTGCATCCACTTCTGGATTGCACGAAGGTTATCACATCCTGTGCTCGTCATCGGGATACGTCGAGTAGTTACAACGTTATCCAACATCATTTTTCTGATTTCCATAAACTTAACC----------------------------------------------------------------------------------------------------------------------------------------------------------------------------------------------------------------------------------------------------------------------------------------------------------------------------------------------------------------------------------------------------------------------------------------------------------------------------------------------------------------TCTATTCAATGAACATTTAGG-----AGAATTACAATAAACTTGATTCATAGAACCAAGCGTACAACTTTCAGCATCGCGCCACGGAATCTGCTTAAAACACCCTGAGCAGTAGCCGAGGGTTGACCACATTGCTTTGGTGAAGTCAGTGCTTCGGTTTCCGTCGAAGCTGACAACAGTTTTTCGGAGAGCTGTTCGTGATTCAGGAAACACACCTGCTTTCTCAGCAGGTTCCTCCTTTTTTGGCTTAGTT------------GAGATTGCAAAAATACTGTTGCTACGTTTCTCAACATAAGCATCAACAACATCCTCCAGAGTAATGCCTGTCT---GTTTCGCTGAGGAAGGTAATATAGTCATACGACCAATCATATCTTCAGTTACACGTAAAGCAAATTCAGGACGACGGGAGTTTGTTGTATCTGTTGCTTTAATCCAGACATAACCATCTTTGATCGTAGCATTAGATACTTTCTTCTTTATATCTACAGCGCAGACTTTACAGATATCTTCACCACGAAGACGACTGAGTTCATCATCAAACTCGTTCTCTGTTTTAACTTCACCACAGATTTCACAAACACCAATAGGAGTTTCCTCCTCTTCTTCATCTTTAGGCTTAGTC---AAACCTTCCAGACATTCAGGGTGCCAGTAGCATTGATATGCGAAGACTGCTTTAGGTGCATCCTTCCAATCAATGTGTTTATCACAACCGCCACAATCACCATGAGAATGTGCTTCCCAGAATTTACGAGTGATAGTAACGCCATTCTTGTTGACGAAACTATCATTCATATCAAAAGGGATATCATCATCAAAGTCAGCAGTAGTTGACTCAGGCTCCTTTTTCTCCAGAGATGGGTCAACAAAACGACCTGCTGTGATCACTAAACGAACCATAGCATTAACTTCGGAGATACAGGATACTGTCCCACGGTAAACAATTTTAGGGTCTTTCAGGGCATCCTGATAAGCCTTAATGTCTACGTTATGAACATCACCTTCGATATACTCTTGAGATTTCTCATCGTAGATATAACCAATCATCTTACCACGAGAAGGAACAGCACCAGCAGTTGCATAAGGGACAAACTCATGTGGTGTGATCTCCACAGTCATGTCGCGGCGAATGTCAATGTTTCGATCGCTTGCGATTTTGTTTTGACTTACCACTGCGTTTCTTCGACGAACGTCTGCCGCTGTCACTCCCGGCTTCGTGTC---------GTAAGGATTGCTTGTACTGCTTTTTGAGGAACTTTGAT---------AGTTGCTTTGGCTGTAGTTGTTCGAGTAGTAATTGCCCCAACGATTGATTACCGTAAAAACCGGAAGCTCGTGGGCGACCTCTTCAACTAGAGTCATGCTGTTGTTTGACACATCAAAGATGTATTCTGTACCAACTTTACATTCAAAGTGCTCATCAATGCGATTCTTGTGAGACCTAGAACGCTTCAGAATCCACATCAACATATCTTCTTCAGAAGCACCAAACCAATCTCTGTTACAACGTGCAAGATGGAAAGGACGCTCTTCATTACGGATGATATGAAGACGATTATCAGAAGCATCATGCCAGATTAAGGTGAAAGCACCATCCAGCTTTTGAATAGTCTCTGCTGCACCAATAGTGTTAATAGAGTGGCAGATGTTTTCACTGTCTACCTCGAAGTTTTTACTGTCAGGTAACAGGTCTTGGTTCATCAAGGTTCCGTTATGAACCAGAGTGATGTTACCGTGTTGGAAAGGATGGGCGTTCTTGGCGTTAACTGCACCTTTCGTTGCATGACGGCTGTGACCAACAATCCATGAAGGTGCTACAGTGTAAGCTGTTTCACCAGTGGTGTGCTTCTTGTACTCATCTTGAAGGATGAATGCGAAAG-AAGGAAGTGCCTCTTTATAAGTGAAGACTTCTTTAGTGCTTTTACGCTGACCAAAGATACCAGAGGAGTGCTGTCCTCGGAATACTCCAGCATAAAAGAGTTGGTTAAATATATCTAAATCAGTGCTTGACAGATTACCGCCAGCTAATACGATGCCACAAATTTTCTAATCCACCTGAAGGGTAAACCCTTTCATCTAATTAACCTTTAAATTGTG-CCCCTTCGTCAGAGGCACCCATTGATTACAGCGCTTGCTCTAACTGATTTTCCAGATGATCTGGAATATATCCTGTGATGTTGTTATCACTGTGTCCTGACTCACGTAGCAAGTCAAAAATAGCACGGATACGCTGTTCTGATGCAGATC--GTACAGTAGATAGGTCAGTTGTACGAAGCATAACCAGAATTTCTTGGTACAAGTTGTTAGCGTTCCCTCGAATATACCCAAGGAACCCATAGAAGTCTGGAATAAGACGTAAGTCAACAAGAACTTCTCCGTTGGAGTCGGTTCGACGTAAACGAATACGACCAGACTGCTCTACTTCATGAGAACGACAATACAAAACATCACGGGCCATACAATACCCTGAATGCAAATCCGATTCGTCCAGATTGTAATCCAGAGGAAGATAAGGAAGCATTGGGGCAAATCGTACAGTATTTAAATGCTCAATAAACTGGTCATTGCTCATCTCTGCGTTATCTAAAGCCAGCTTCTTCAACATTAAGAAGCGGTTAACCAGATTGAGAAGTTGACCACGTTTCCACTTAGGCTCGCTGATACGAAACTCAATTGAGCCGTATTGGGCAAGTGGCAGAAGGTTCAGAGATGTATACTTATCCCATGAACGAACCAGACGGTTGAAGAACTCTTCACCGTCGTAGTTAAATGCGTCAGAGGCGTTCATTACCTGTGCTTGTACCACTGCGAAAGCAGGGCAGAAGTTGCTACGGTAACGATGATAGCCTGAACACTTGAACAACATTTTTTCATAGAAGGTCCAAGCGAGGATGGTTTTCTTGAGGATATTACTATCAGCATCCCTCATATCCATATGAACGTGAGTAGAGCAACGCCAAGTCCCCTCGGCGTGCGATTCAGCTACTGCTTCACTCAGGTTGTTGATAGCGTCTAACAACTCCTGTCCATTGTAAGGTCGTGAACATACCATTTCACAACCATTACGCAGGGAACCATCCTCTGTACAATCCCACATATCTGCTTCAATATGGTCGGAACCTTCGAGTTCTAGTTCGATACCGATACCGCACTGAAGTGCAATTGAACTATGCGCCTCAGTTAAACGACCTTCTCGGTATCCAAAAGTTTGCGCTACAGTTGTCATAACGAATCCACCAACGTAATATTATAATTGCTAAGATTTTCAGAGATGTGATGAAAATGTTCCAGAAGTCGCATCGGTTGCTGACCATAAGAGTCACGAGGTGCTTCTAGATCTACTTGTCCTACCAGTGCACCTTTATAATGCACTTTACCATCTGTAGGGTTGATGTAAATGTAACGAGTGACCAATCCATCAAACTCTGGATTGAACAAACTGTAAACCATCTCCCCAGAGATAGAACGACCAATCCCAGG---AGCATTTCGAATCTTATTACCCATTAAACCCTTTGCTCTCTGACGAACAGGGTTAATATGAGTCCAGCTCACAGTGTTACCGTTATGGAACAGATAACCAACATCAGGTGATTCAAGAATCAAGGTTGGGTCGAACACTGGAATATTCATCACAGTGTTTCG---AAGATTCCCATGCTCGTTCTTGTACCACTGCTCTACAACAAAATACAGAGCCTGCTCTGCTTCGTGAGAGAAGTCATCGCTGCGGAAGTTACCGCTCTGCTCAACACCAATCACAAAACATGGAAGGTTGATATTACC---TGCTCGTTTAGCAATCCATGTACCGTTATAGTAATGAGAAAAATCAGATACTAAGCTCACGATAACCTCTTATGCTACCTGAAGGCGTTTAATCTGCTGGTCCGCTTCTTTAACGTTATTACCGTTAATGATTTCATGAAGCTTCTCAATCGGAAGGCGAGAGTGCAATGCCATCAGAGTGGACATGTCACACTGCTGAACAACCTTGTCAACCTGATCATAAACAAACTTACGGTTTTCACGATCACTAATCCAGAAGTTAGACAGGGAACGATATTCAATACCATAGTCCTTGTAGCGGATTGCAGATGCTTTACCGTAGAGTTCTTTACGGCGAGTGTCTTTATCCATAATAACTGCTGGGAGGGATAGGAAGTAGTCACACAGCACACCCAGCATCATCTGAGTTTGCAGGGTGATATCCAAAGCACCAACTACGCCAAGATGTACGTGACCACCGGCAGTACGAAGCCCCTTATTTTGAGAAGTCGGGGATGGGTTCTTCTGACCAGTGAAAGCGTTGAAATCAGGAGTACATCCAAAGATGAACGCTGATTCATTGAAAGTCTTCATCTCTTCTTCAGTGAAGATGTGAGAGCTAACACCCGGAGCTGTTTCCATGTCCAGTTTGTTCAGGACATTATTGGTGAGATCGATACCACGTTGCATGTTGTCATTAAACGCTTCAAAACCACTCTGTGGGTCAATATCAAACTCAGCCAGTACGTTGTCCTCTTGAAGACGAACATCCTTAGCCAGAGCGATCTTATCGTCCTTAGAACAACCTAACAGACCAGCTACAGAAGTGATGATTCCTTTGCTGGTACGAACGAACATTTCCGGATC-------------------------------------------------------------------------------------------------------------------------------------------------------------------------------------------------------------------------------------------------------------------------------------------------------------------------------------------------------------------------------------------------------------------------------------------------------------------------------------------------------------------------CGATCCTATTAAGAATTTGCGCTTAGTCATTGTAATACTCCACTAGTTCAGAAAAGAGAGATGAGATTGTGTTACCGATTTCTTCAGGATTAAGACCAGAATCTATTCCAGTACGCTGAATTATTCGTGCTGTAAAGTTTTGTACTGTAATGTTTTCCAACTTATTATCTATTGCTTCACGTTTGTGACCATAACAGTTGGACCAGAGTTTTAACCACTCTGACATTGTTTCATACTCATCTGGATCTTGATCTTTAGCACGAGCAAATCTTCGTAAGACATCTGTGTTGTGGTTACGAACATAACCATTCTCGTTGTCACCAACACCGAAGGGGTTTTGAACCCATACTTGCTTCGTGTATTCATCAGAGTCAACAACCAAAGGAAGGAATGCTGCTGCTGACATATTGTTGTCAATAACAACAGACGTGCTTTCACTACT---CCCATTGGAAGC-TCCTCGTTGAGACCACCTACCAAAGAAGTCACGACCCAACCCAGCTAACAACAGAGCGATGCCAATGCGTTTACGCTTCAGCCACTCTTCCCTGTCTTCAATTCCTTCTGCTAGGAAATCCATTCCACGATACTGCCCTTCCAAAATGCTACGGAAGAGCATAAGTCCTGTGAAGATTTGATCTGCTGGATGCTCACGGAGGTTGACAGCTACGCTATTCGCTGAAGTGATTGTGAATACATCGCGATAGCAAGACATGGAGTTCATAATATCTGCTGTTTCAACCAAGTTCTTTTCAATATAAGATGCATCATGACCGTGAAAAGAGTGAGTCCAGTAATTCAGCATCTCCAGTTGCAAGTTGATATCACGGTTGAAGCGTCTATAACGCCCCTCTTCCATGATAACTTCGCCATTAATATCGCTTACACATTGGCCTTGCATGTAGTTGTGAATACCGAAGCACCCACGACCTAAGAACTTCTGTTCCCCTAAATCTTGTTGAAGATTCAGAGGTACGATCGTTGTGGAGATTGACATAA--CTAACCTTTTATTTTCCTAAAAATAATCCGCTCATAATACCATCCCACTCAGAGGATGGAATCACTGAATACTCCGAACTTTGGTCCAGAGTTCCACTACTAAATCTCTGAACAATGTTATAGATGTTGAACAGGTCTTTAGCCTCAGTACGGATA------------CCGTAGACTAATTTATCAGATGTTCTTTCATCTTTAGATACCCGACGAGCAAAATTAACCAGAAGGTTGTCACATTTAAGCGTTTCTGACCCACTCTCTACCAAATCA---------GGGTGCATCACAGGCAAGAACATCGAGTTATTGACTCGCAACTCTGCTGTTTCGT------CATTCTCATAATGAATCCACTTAAAGTCTTCATCACGGAAGTGACCACAACCGTCTCTGTACGACTGCTGACGCCAAGGCACTTTAAATGCTTTAGCATACTTATCAGCCATGCCAACTGTAAACAACGACGCTGGGAAGATGCAAGCATCCCAATCATTACCGACCAGAGTTGCTTTCGTTTCACCCAAGAGGTTAGTATAAGTGCTAATCATTCGGGAATAAATATAAGCCTGAAGGATTGTCCAACCTTCAATCAACCATTTATGAAGGAAGGTTTCAACTTGACTCTCTTCGTCTTCGCAATAGAAGGTTCGGTCTAGCATTAAATAGAACAGACAACGATCAGCAGGG------------ATGTTCTCAGTTGCTACACCCATAAAACCTTTCTCGTGCCAGCGTAAACAGGAGGGACGATCTTTGTCCACAAATGCTTCCATAGCTTCCAGTACAG------------CACGAGGTGAGGTTTGGTATTCAGGGTTTTTACTATTCCAACGATCAATGTTGTTCTTAGGAGGTGTGTCTTCATCTTCATACGAACACCAACTTAAAGCTTCAGATACGTGCTTTTCATCACACCAATGCCTAAAACCTAACATCTTCATGTGAGTTCCGGAGTTCCAGATATGCTTGATTTTACACATATCCATCTCTCGGCTTAACAG--GAACTCTTCCCCATCAGCGCTACGAACGTTAGCTTCTTCATTCCACACTCGAACGTGCATATTCCACCCATAAGTTGCCTCATACGTGTTAGGGTCGAAGTA---TTCATATTCGTCATCA---TCTTCATCAACGCCACCGTTATAGTTGCGGAGCTGAAGGAATCCATAGCAAGGAGGATAGACCGTTAAAACTCTA------CCTTCAATATCTTCTAATGTTACTGGAAACATTATACCAACCTCTATTGGTTTTTAATCAACTCAATAGACTTACGGATATAAAGAATATCTCGGAAGTTTCTGTAGTTGTTCATAAATTGATGCTTCTGGAACTCAGCTTCTTCCAGAGCTTTCTTTGCGTCTGCATAGCCCTTACGAGCAAGATATACAACACGCTCTGGTAACATGTTTGCACGATGGATTAGATACTTGTGAGCTTTCATGTTGCTTTGCTCACGAGCAATCTTACCTTTAGCAACTTTGATACCATTTGCAATCCAAGCAAGTTCTTGCTCAAGCTCATCGTTGGACATTCCACCGAGGTTTGATGCAACCTTGTTCAGAGTTTCAATATTAACGTTGCCCTTGATGGGACGTGTATTCATACTTACTCCTGTTGTTTACACTCGTCAATAACCCACTGATAA--------------GTGGATTGCCCAGAAAAGAAACACTGAATAAATCCAGACGTTCTCTGCGTTACCAGTGCTAGTGCACAAATCACTACCGCTGCTGCTAGCAGTTTTAAATCTAAT---TTAGACATATTTCCTC-TCTTTGAATTTAAAAAAGGACTCTCCGAAAAGAGCCAAGCTTTAAATCC---AAAAAAGATATTACCCAATATCTGTGGATAACCTGCTCTTAAAATA-TCTATCCGACGGATGTTTGAGGAACACTCCTCGCCCTAGCATCGGCCCCATACGGGAAA---TAAATTAAGATTAGGTTAGTTGAGTCAGAATAACTCACATAGCCTTCTCCGGA-----AGAAGGCTATAGATGTTAC------------------------------------------------------------------------------------------------------------------------------------------------------------------------------------------------------------------------------------------------------------------------------------------------------------------------------------------------------------------------------------------------------------------------------------------------------------------------------------------------------------------------------------------------------------------------------------------------------------------------------------------------------------------------------------------------------------------------------------------------------------------------------------------------------------------------------------------------------------------------------------------------------------------------------------------------------------------------------------------------------------------------------------------------------------------------------------------------------------------------------------------------------------------------------------------------------------------------------------------------------------------------------------------------------------------------------------------------------------------------------------------------------------------------------------------------------------------------------------------------------------------------------------------------------------------------------------------------------------------------------------------------------------------------------------------------------------------------------------------------------------------------------------------------------------------------------------------------------------------------------------------------------------------------------------------------TCGCCTTTCTTAGCACGATCTTTGGCAGTTTTGCCAGTGCGGATGCGGTGTGAAACGTTAACCAGAGTGCCGCCATCAACTACGGTAACGCTCTTGTTTTTAGCCAGATCAAACACAGCCTTCTCTGTGCCACCCAAGCGAATTTGCTTAGGCTCACTGAAGGTTTGGGTTGATTTGGATTGGAACTGGAACGGTTGACGGATTGCATCAATTGCACTTACTTTAGACATA-----------------------------------------------------------------------------------------------------------------------------------------------------------------------------------------------------------------------------------------------------------------------------------------------------GGGGAAATTCCTTA--------------------------------------------------------------------------------------------------AAAATTCATGGCTGCGTAGAGGGAATTCCC-------------TACGCAAATTGGGCCGCCTAAAAAGAGGCGTCATAGTACT--AAAA------------GGAGGAGAGAAG-AGGGCTTATTTA---------GCTACCTTTTTCTGACCAT-TTACGAACCAGATAATTGTGCCATCAGGCTGCCGTTGACCGAAGCCTTTAATAGTTAGCATGTCTTCCGAAAACTCTTTAAAAGTAATCATTTACTTATCCTTACATT-------------------------------------------------------------------------------------------------------------------------------------------------------------------------------------------------------------------------------------------AGAGTTAATATGATCTCTGCTTTGGCAAACTTCTCACCAAC------------------------------------TTCGAGAGTATCAG----------------------------------------------------------------------------------------------------------------------------------------------------------------------CAAT---CCTACTCCTGAACCACAGACATACGAATCATTTCCACCGGAGTGTCACCCTTCATAACACCCAGCACACCAGACATAAGGTTAACTGTGGTAATCCAGTCTTTTTCTACAGAGATTTTGCTGGACACATTGGCAACACGCATATAATACTGAGGTGATGCTGAACCTCGCTGGACTACGAAAGGATTTCCGGGGATGATAGTATCCAGCGGATGTGTGTTATCTTTAATCTTAGGGATAATTTTC-------------------------------------------------------------------------------------------------------------------------------------------------------------------------------------------------------------------------------------------------------------------------------------------------------------------------------------------------------------------------------------------------------------------------------------------------------------------------------------------------------------------------------------------------------------------------------------------------------------------------------------------------------------------------------------------------------------------------------------------------------------------------ATCTTGATTCCTATTTAAGTTTGAGGCTGATATTAAGGTGCATACACGCCCTGTTCTGTACAGCGGCATAACTTCTGCCGAGCATGTCTGCCATTCTCTGAATAGGCATGAACCCAGCATTACGAATAACAAACTGATCTTCTTCTTCCGTCCACTTGACACGAAGAGTAGCT-----CTGGAAATTTTGAACTTGGTACAGGCTGTGTTAACAGCATTCTCTGTAACATTCATAATCTGAGCAACCTCTT---------GAACCGAGTACTCTTTGATCAGTCTCCGAAGATTT-TCAATCTGCATCGGAGTCCATATAGTTCTT------------------------------------------------------------------------------------------------------------------------------------------------------------------------------------------------------------------------------------------------------CGTGCTTTCATATACCCTCCAATTAAACATTTATATAA---------------------------------------------------------------------------------------------------------------------------------------------------------------------------------------------------------------------------------G--------ACTTGCTTAGATAAAGATTCAATA------------------------------AAATAGGGGGAGGGGACGAATCCTCCCTTATCCTATTAATTAGTATTGCATGTAAGACCTAACAATCGGTTTCCTTTGTAGGAATAAGCGTTATGCTCAT-CCAGCACTAAACTCCCG-CCCCCTTAGTGGGCTGGGTTATTAAAGGGTAACGCCCTTATGGGCTAGTTACGTGAATGTTAGTT-TGATAGGAGATCTGAAGTCCTATCTCAAAGGACTCTCGTAAGAATCCTTCACGATA-----------------------------------------------------------------------------------------------------------------------------------------------------------------------------------------------------------------------------------------------------------------------------------------------------------------------------------------------------------------------------------------------------------------------------------------------------------------------------------------------------------------------------------------------------------------------------------------------------------------------------------------------------------------------------------------------------------------------------------------------------------------------------------------------------------------------------------------------------------------------------------------------------------------------------------------------------------------------------------------------------------------------------AGCTC-------------------------------------------------------------------------------------------------------------------------------------------------------------------------------------------------------------------------------------------TTAA----------------------------------------------------------------------------------------------------------------------------------------------------------------------------------------------------------------------------------------------------TATACTAATCCGTGTAAGAGAAA--CACTCTCTTAGTTAACTCTGCTTTAGCTCTGTAATAAGCCG--TAGAACCTAACAGGCGGCTCTTAACAAAGAAC-TTGATGTCATTGCTTACGTCTTGTATTAAAC-------GCTCCTGTACAGCTTCTGAGGAGCTATTA-----------------------ATTGAATCAATTAACACCTTTGTAGATGTGTAAT-------------------------------------------------------------------------------------------------------------------------------------------------------------------------------TCACATCACCACTCCTTACCGGTTGTAGTTGTAGAGCCACCACACCACTGTGC---------------------------------------------ATTAGATAAGGTTTTAGTCTCCTCATCCATTGCTG---CACCATTCATGCATGAGATACCATTGTAACGCATATCAATTTCGCCAGAAGGAACCTTCTCACCTTTATGCCAGCGAGATACACAAATACCTTCCACTGCTACTGCACACCATCCATCAGGACGGCTCTGTACGCAGCCTGTAAGGGCCACACAGACAATGAAGATACAGATTAAGGATATTACACCACCCCAACTCATAAC-TATCTCCTAATTGATT-------------------------------------------------------------------------------------------------------------------------------------------------------------------------------------------------------------------------------------------------------------------------------------------------------------------------------------------------------------------------------------TGGTGCGCCCTACAGGATTTGAACC-------------------------------------------------------------------------------------------------------------------------------------------------------------------------------------------------------------------------------------------------------TGTAACCAATAGCTTAGAAGTAAAACTTCTA----TCCTTGTAATGAAGTTTTCATTGTGGCGT---------TCCCTCGTGGAATCGAAC-CACGAATAAGAGCTT-AGAAGGCTCCAGTTATATCCGTTTAACTAAGGGAACATTACAATGAA-AACTTGCACAACC-----------------------TGTCACACCCAAAAGGAAGATTCAGA-----------TTTTTACAAGAAAGGAGATCGAC---------------------TTCATTCTATGTGTAAACAATGTT-TCAATGCCT--------------------------------------------------------------------------------------------------------------------------------------------------------------------------------------------------------ACTGTATTGAACG---------------TTGGAGGCA-----------------------------------------------------------------------------------------------------------------------------------------------------------------------------------------------------------------AAGAAAGA--------------------------------------------------------------------------------------------------CTCAAGCGGTTAAAGATTTCGGA-----------------------GGTAAATGTCATGACTGCAATCAAGAATACCCCGATG----CAGTCTTTGATTTCCACCACCTAGACCCCTCTGAAAAA--------------------------------------------------------------------------------------------------------------------------------------------------------------------------------------------------------GATTTTGATTGGAATAAAC----------------------------------------------------------TTAGACTCCGATCTATTGACTCTATCAGAG-----AAGAGTTA---------------------------------------------------------AGCAAGTGCGTAATGCTCTGTGCTAACTGCCACCGTATTCGTCACATTGATTACCCTATCCATTGAGCTAAGAGCGCTTAATTT----------------------------------------------------------ATTTAGATCATATCTCGCTTGGTGATAGGA--------CCACACACTTTAC--------------------------------------------------------------------------------------------------------------------------------------------------------------------------------------------------------------------------------------------------ATTCATACCAACCTTAAGCACATGCAGGGAGTGTGATGATTTCAGGTTTACCTTCGAA---CTCTTCAAACAAACCCAAGAATGTAGGGCTATACGTACCAGTACAAACAAACTCATCAAAGAGTTCATTGTATGAGGGCTTAATCTTCCAAGCCCACACATAGCCCATCTTATCAATTGCAATGTAACGAGTGTTTAGAGGAACAGTCATCATCACACCATCAACTTCGACCACTTTAGTGATTGGTGCAGCTTGGAAGTTTT---------------------------------------------------------------------------------------------------------------------------------------------------------------------------------------------------------------------------------------------------------------------------------------------------------------------------------------------TCATACTTTACCC-------------------------------------------------------------------------------------------------------------------------------------------------------------------------------------------------------------------------------------------------------------------------------------------------------------------------------------------------------------------------------------------------------------------------------------------------------------------------------------------------------------------------------------------------------------------------------------------------------------------------------------------------------------------------TTAATTAAAACAACAAAGGCCACCCGAT--TGGGCAGCCTTTTTT------------------------------------------------------------------------------------------------------------------------------------------------------------------------------------------------------------------------------------------------------------------------------------------------------------------------------------------------------------------------------------------------------------------------------------------------------------------------------------ATTTGTTAACTGTTATAGATCCAATTACCTTGCTTGTTACGGATAGTGGACATTGCATGAACCCAGAAGCCTTCCAGTTTCAGAGCACCATTAGTTACTGCATCCATACGTTCAGGGCGGTTCATACGTTTGGTTGATACTTTCATACCTATCTCTCTCTTTGTTAGTGGAGGCATTATTGCCAGTTGATATAGCAGATAACCCTATT-AA----------------------------------------------------------AAGGACTACCGACTATCTAAACTGGTGAAGACTCCCTACCCCTAGAGAGTCTCCTGAATCCC-AAACCAATATGTACCCCTACATATCGGAAAGTCTACCGAAAATT-AACAGGTTTTAGTCTAACACCGGATGTTCGAG--CAAGCTCTCCCTAGCGGTGTGGCATATGCC--TGATTTAATAAGTTAATGAGGAACACCCTCACATAGCCCTCTGATAAGCACAAGGGCTATAAGTCGGTGT-----------------------------------------------------------------------------------------------------------------------------------------------------------------------------------------------------------------------------------------------------------------------------------------------------------------------------TACTTGT-------------------------------------------------------------------------------------------------------------------------------------------------------------------------------------------------------------------------------------------------------------------------------------------------------------------------------------------------------------------------------------------------------------------------------------------------------------------------------------------------------------------------------------------------------------------------------------------------------------------------------------------------------------------------------------------------------------------------------------------------------------------------------------------------------------------------------------------------------------------------------------------------------------------------------------------------------------------------------------------------------------------------------------------------------------------------------------------------------------------------------------------------------------------------------------------------------------------------------------CGGCTTCA--------------------------------------------------------------------------------------------------------------------------------------------------------------------------------------------------------------------------------------------------------------------------------------------------------------------------------------------------ATCTCTTGATGCTTAGCTATAGCTACTCTCAAGTCCTCATTAGCACGAGTAAGGCGTAATACTTCATGGTTGAGATTCTGAAGACGCTTGTTTCTATCTTCAACTTGCGTAATAAGATCATTAAGAGTTTCTTTAACTTTCTCACTATACATCTCATCCACTCGGACTAGAGATTTGTACATTCTCTCCCAGCTTGCTGCTTTGTTCCTAAGGATAATAAATCCTATAACGCTGATAGTTAAACAGCTTACAAAAAGGAATTTATATATCTCTAAAGTCATATTA-TTTACCCTTTA--TCAGAGATTAAAAGTAATATTATTTAAGTAAGTTATATTTAGTAAACTTATTTTCTAAGAA-ATTTTCAAAGGGTCTATATACAGAGCATTACCCATAGTCCCAGAACACTACCATCTTTTTCAATAAATTTACTAAGTGGTTGGTTTATAAAGGAATTTAGTTTGTCAAATCTGGCACTAGAG-ATTATTCCCTAGAGCTATTATCGAACACTAAATCACCACAATACATAGGATTGGCATACCATTTTGGCACCCCTTCGCTCTTACTCTGAAAGTAAGTCCCACTATACAGCGGAACATAATTCTTCTTAAGGGCACGTTTAGCAAGTCGCTCGCTTTCTCCAATGGCTTGCTTAGTCATCGGATTTTTATCACGAATCAGCTTTACATAACGTTTATAAGGTTTCTCCTGTTTTAATAGTACCGGAATCCACTCAAACTGGTTCTTTTGTCTTATCACCTGTTCAGCGGTCAGTTTTCGTTGGGCCATTCTATTTATCACGGTATCCGCAACTAAAGCCTTACATGCGGTTGGCTGATTCCCTGCCTCATAATAAATAGTCAATGTCAACATTAGCTGGGCCGTTGTTATCAGAACTTGCTACCTCCTCTCAGGATAAAACACCTTTCATGTATGCCTTACTCGAAGCCCTCCTTGTGGCTTTTAGTATGGATTGCTTAGCCTTAGTCTTAGCTTCTTCTGTCATTCCATCAAAAACACCGAGCTTAGTTAGCTCCTTACTAGGAGGCTTATAGGAAGGGTTTAAAGCATTAGATAAATTATGACCATAGGCATGACCACGGCACAATAAAGAAGAAAGATTAAGCCTATGGATTTACACATTGACCGTTACCGGATGCGATTTCATTCATTGACTCATCAAACAAGGTTAGGGATGAGCGCATCAAGTGATCGACCGTGATTTGTTTACCGGTAGTTTCATTTACCAGTTGAATAGTTTTATCATATGATTGCACATGATCGAAATCATTTACATGCAAAATAATAACTTTAG---GTGACTTTTTACCAGTCGAATAGTTTTCTATCAAATAGGTGCACTGTAAACCTTCCACCGTATCAGGGGAAAATG------------TTGCAGCCTTTACACTACCCATAGCCGATAGG--AGAACGCCCAGCAGGAGAACGACCAGAAAAAAACCTACAACCATTTTAATGATGAATTTAATAAACCACATAACTATAAACCTTTTAATCAGAGGATGTAAGAATAAAGCATATCAGCGACGAATAACGCCACTGTAACGACGAATAAGCAACGCCAGAAAAAATCATTAAGCATCATTTTAATCCGTG-----------------------------------------------------------------------------------------------------------------------------------------------------------------------------------------------------------------------------------------------------------------------------------------------------------ATTCAGTAGGTTCGCCAGTGATAGCCCACCGTCAAAATAAATTGAACGGAAGTCATCGCGGGTAATTTCAATCC--CTACAGCAGATAACCAATCTTTGGCCTTTTTAAAATCCATGACGCAGAAAGTAACGGTCGGGATTATTACATCACCAGCTTGCAAGCTAAACGCAATAAAAGTATCACACACAAAACAAGAAAATCCGCTAGACAATTTAACTTCTTTGATAGCCATAATTTTAACCCTTATTATTTAGCACTGATGCAATTAGCTAGGTTGATGTGTACGGTATAAACCGCATTATTCTCACTATTGTAAACCGTGGTGGCAAGCATTGATTCGTTTATC----GGGCCATAACTGACTAGATTTGTAACAGCTTTCGCATGTTTGTAACGTTGTACAGT-------------------GCCAAATGTAACTAGTTCGGGATCGTTATCA-----GTGCGCTTTAATAGCAA----------ATCATCATTGCCCTGATT---ATCTAGTGTTTTGGTACTAACGA------CCAGACCATCACGGGAAACGTTACTAAATTTAACCTTTAAGACGAT-----------------------------------------------------------------------------------------------TTGATTGGTGTCACTATCCGCACCGTTACAGATTAACCATTTGTTAGGTGCATCCTTCACGAACAAACTAGCGGCATTATTAGCAGAAGCAGAACTAGCGATAGCGTTGTCAGAAAAAGAAGTTACCAGTGCACTGACACCGATGGCTGTAACCAGTGCATAACTTGCCAGATTAATAGTCTGCATTACTTTCGCCATTTTTGCTACTCCTTAGATAGAATCAATTA--------------------------------------------------------------------------------------------------------ACTATTGCCACTT----------CTATAATACAAAGACGGTATTCAAGGTTACTACTCATACTTATACCTCCTGTTTTACGGGCAT-AAAAAGCCCCAGCCGTAGCCGGGGC------------------------------------------------------------AAACCTGAAAGCA--------------ACGCATGACCGTTGCTATAAATAC--ACTCGCAAAT------------------------------------------------------------------------------------------------------GCACTTACAGCAACGCA-AAAAGCCGCTCAAAGGCGGCTATGTGGAAGCTTCAAAT-GGGGAGAGGGCACGACG-CGGCAGAAAGAGCGTCATAGTACTAAAAGA-GGGGG---------------------------------------------------------------------------------------------------------------------------------------------------------------------------------GCTGCATTCCT---------------------------ACTACTTAACCCTTGCTTCTTTGATGGGGTCAATGTATTTTTCAACTCCCCACTTGCGTTTACTGTCAGCGTAGAAAACATCAGGTGCACACTGGCTTGTCTTAGGAAATGCTTGCGGGTCTTTCGTGCTACCTTTAAACTTCTGTTTACCACGGGTGCGACCATTACAGAAGATCTCTAACTTCTTCTCTTCTTCTGTTTTAGCGCCACCGCTCCGTAATAAAGAGCGTTTATGATCGGCTAACAATAACGCATCAGCACGATGGACACGATGACCTAAACGTTTTGCCACACTGGAAGGAATATGAGATTCAGCTTCAGCCTTTGCAGCACGACGCTTTAAACTACGCTTGCTAACGTGATTGGTTGCCTTTGGTTTCTCTTTCTCCAATTCAGAAATAGAAAAACAACGCCCGCCCTTCATGCTGATTTTAGATTTAGCCACTATCTTATTCCTTTCAGTGATAAGTTATATCGGGCAAGCC-CATCAAGGCGATAGGCTTGAACAAATAACTCAACCAAGTAAACCAAATGATTTCCAACTACGCAGTAAGATCGTAC---CATCATCCATAGTTACGCATAATTTTAGTAG------TCGCTTACTGGTACTGCTCACCGTTGTGATTCGTCCGGTTGTGCATTTAC---CTTTATTGCTATAAAGATATATAACACGATGGCCTAACAAACGAGATGGCGCTTTCTTAAATTCTGAGATGTTAGTGA-TCATTATCC---ATATACCTTAACATGATTGATTCGACGTGAATGATGATAAGAAGACTCAACAGCCATTGCCTTTAATTCTTCTTTTCGTTGGTTAGTGTGTACAATATCCCAATGATTATGATCGTGTTGGCGCTGTAATATCTTACTACATTTGCGATGGTTTCCCGTGCTGCGACGTTTCTCACAAATAGGACACTTGCCAAAATTATTACTGAATATCATTTTCTCAATCCTAACTTTCTTAAGACACGGCCTAACGTTGTTTCTTGGGTGATAATATACCTGACCGCTTCACGTTCCAACGTTTCAATCTTCATTGGCGACGGATACCATTCACCGGTAAGCATACACCTATACTCAACGCCATACTTTTTAGATAGGCGGTAATGTTGACCGTTGATAAGGTTCCTATAAATCGTGGTATGCGTCGTTAA------CATAATCGTCACCTTTGATTAGATTCTTTGATTAGTACACTGAATCAATGCACTGATAAAAG-AAAAGGCGCTACCCGTTAAAGATAGCGCCTCATGTTTATTTAGATTGTCTTACTTATGCCGCCTG---ACGTGCCGCCATAATTTCAGCCGCTTTACGCAATACTTCTTCCTCTTCTGCTTTCG-CCGCTTGTTCGGTACGGGTAGCAACCGTTGAA------GAGATACGACCGCGCAGACTTTCTAACTTCTCTTGCATAGCTGCGATGGTCTTTTCCATTTCATCAGCGTATGAATCCAGTGATTCCAATTCCTTGCTTGATGCGTTCATCAGATAATCATCCGAGATCGCTACCGTTGAGGCCGTCACTTTCTTGATGAGTGAGTCGAATGACTTCTTAACCTTGCCGACTTCTTCACTTAAGGCAATAGTGTTATCACTGGTAGCGCCGTTGCGCTCATCGGCCAACAATTTTGCTTCAATACGGATTGCATTCAAGCGTTCAACTAAAGCGTAAATATCCTGATTAAAATCTTCCTTGTTTTTCGCCGGGATTTGCAGATGGGCCGCCACGTTGTCATTGCAACCTTTATAAAAGTTAGGATTATCCACTTCAATTGCACGACCTAAAGC-------------------------------------------------------------------------------------------------------------------------------------------------------------------------------------------------------------------------------------------------------------------------------------------------------------------------------AAAATTCTCGAAAGCATTCGACCAGCGAGCGCGGTTTTGTTCCATTTTGGCCTTAATTTGCGCTTCTTTCGCATCTTCTTTCGCTTTCGCCTCGCCTTCCAGATTAATCCATTTTTTACGACCGTTCGCCGCCTCGGTGTTAAACTTGATTGGAGTTAAGAAAGTAATTGCAGTGGCAATAACATCCATATCGCGGAAACGTTCAGTTAACAGAAAATCGACCGCCGCTTGCAATACATCTAACTTTTTACCGTTGCTGCGAAAGTGCTGCAAATGCCCTAAAAGGAAGTTAGAAACATCTTGTTTAATCGCCGCGTTATTTTTGCGGATGTTGTTTGCCAGCGCGTTAAAACCGGATTCTTTTACCAGATTAAAAACTTTAGCCATGATATTCACCTTTCAATTATAAGGGCACTATT-GCCCCGCTCGCTATGAGC-T-TTTAAGCCATTATTGACTTAGCTATAGTCACTCA--CTAATAAATAACTATAGGTAAGCGGAGCGGTCTTATCAGGAGTTAACCTTGCCGCTCCCTTATCCGTGGTCTTTCATCTGGTGGATTCAATTAATCGCTATAAAGAAAGCCGATTTGCCAGCGATGATCAATCACCACAATAAGGCTAGTGTGTCCGACCCTAATTAGTTACA-ATAAT-GCAACCGTCGGCAATATCGTTTACTTTGCTTTCGCTCCCGCCTATCCTTTTATATCAGCTCTTTATCGCTAGTCATCGCCCACTACGGG--------------------------------------------------ATACTATTGCGAAAAAGTCAC-TAACCGCCTATTATTCCGGCGTTTTA-TATCTTTCAACGGGTTTACTACATTACCCGACTATGTACTTTCATCATCAGACGAAT------CTCAAGCCGTTCGCATCGTAAACGTTCACACTGACACCTTATTGTTAAATAGCAATTCGCTACTCTTTAACCGTTCGCCGCCGCTCTCAATTGAGCGTTAATTCGTCGGGATTGCCTACCCTGATCAACTTCTTTCACCGTAGCGCCTTTTTAGCTA-GGCCGCCGCTACCCATTAACCGTGGGCGATTAGTTTTAGCC-TTGCGTGCACTCGATGAATCCG-CTTATCAGTGGTGACGTTTCCAGTTAAGGGATTGT-AAAGCTGTTTACCCTGATAATTTAGGGAGCTTTACGCCGTTTTATCTGGTATGTTTTCCGATGGTCATTATCATCCAACATATGCAACCGATATAGGGGAACGTTTAAATTATTAAAGAGCGGTAAATCTGTC-AG-TGTGCTTTCTCACACTACGCAACTGTTAGCCGTTGTGTCGCTTTTTCACTGAAGCGGTGATTTGCTTAGTGAC--TTGTGCTCATTATGAACCATGTTGTTTTAGTTGTCAATCACTTTTTTAATCTTTTTTCGTCGCTCCCCTTATTGGGAGGATATATCAATCAGC--TAT--ATTTGATTGAAGATTAAGCGATGAATGCTTAAAC-TTATGATTCATATTTTTAAAGAGCG-----------------GT-------------------------GGAGCA------------------------------------------TT-------------------------------------------------TACAGCTTAACACGTCG-----------------------------------------------------------------------------------------------------------------------------------------------------TGTTAGCTTGT--------------------------------CA------------ATCTCTTTT---------------------------------------TTTATCGTCTTCTTTG-ATTCTCTTCCCTTATCTCGC----------------------------------------------------------------TTGATTCTATGC---GAAAGGGCAAGACGATAA------------------------------------------------------------------------------------------------------------------------------------------------------------------------------------------------------------------------------------------------------------------TTTTTT-AAAGAGCGAGATGTTTTAAGTCATC-------------------------------GCTGACCTTGTACA---------------------------------------------------------------------------------------------------------------------------------------------------------------------------------------------------------------------------------------------------------------------------------------------------------------CTCATTATAGGTTAGGCT-TTTCAGTTGTCAAATACT-TTTTCAAGTATTTTTTCACTTTCTAGCCTGATTTTTAAAGAGCGGGGCAA---TTTCTTG----------CCTTGTATGTTTTAC----------------------------------------------------------------------------------------------------------------------------------ATCGT----ACCCGATGGAAATGAGTA------------------------------------------------------TACGCGAGCC-TTTAGAAAGTGCAATAGGGGAAAG--------------------CAAATTATTTTA--------------------AACTTTTTC------------------------------------------ACTGTAGGGAAGAT-------------------------------------------AGAAGAGCGGGCTGACGTGGTACACC--------ATAGAAAACGGCTTGTAAAGCGATAAGAAACGGCCTTGAACGCGCTACAGTGAGCTAAAAGGGAGTAAGGAATACAACCCCCTTAGAAAAGAGAAAAGC-CTCATGGTGAGGCTTATGGGAATGATTTAAAGCATC-----------------------------------------------------------------------------------------------------------------------------------------------------------------------------------------------------------------------------------------------------------------------------------------------------------------------------------------------------------------------------------------------------------------------------------------------------------------------------------------------------------------------------------------------------------------------------------------------------------------------------------------------------------------------------------------------------------------------------------------------------------------------------------------------------------------------------------------------------------------------------------------------------------------------------------------------------------------------------------------------------------------------------------------------------------------------------------------------------------------------------------------------------------------------------------------------------------------------------------------------------------------------------------------------------------------------------------------------------------------------------------------------------------------------------------------------------------------------------------------------------------------------------------------------------------------------------------------------------------------------------------------------------------------------------------------------------------------AGATAGATTA-----------------------------------------------------------------------------------------------------------------------------------------------------------------------------------------------------------------------------------------------------------------------------------------------------------------------------------------------------------------------------------------------------------------------------------------------------------------------------------------------------------------------------------------------------------------------------------------------------------------------------------------------------------------------------------------------------------------------------------------------------------------------------------------------------------------------------------------------------------------------------------------------------------------------------------------------------------------------------------------------------------------------------------------------------------------------------------------------------------------------------------------------------------------------------------------------------------------------------------------------------------------TGACCGCAGAACAGACCAC-GGGAAACGT-GCCAGATAA-----------------------------------------TGCGGTAGTAATATTCCACTTAAATAATCA-TCAACTCATAAAAGAAAAGAATAAAAGAAACGCTGAAAAAGAAAAGA--------ATAAAA-----------GAA---ACGCTGA-AAAAGAA--AAGAATAA-----------------------AAGAAAT-AATCA--------------------------------------------------------------TCCACTTTATTAATATATACATCATTATTGCACTCAT--AATTATCACCATTGAAACTATTATCAACGTAACTAT-GGGGATGGCGAT------------AGTTGCTATCCGGTA--------------------------------------------------------------------------TTAATAGCCTCGATATAATC-AAGCCTTTACTAGTTCGTT--------------------------------------------------------------------------------------------------------ATCAG--------------------------------------------------------------------------------------------------------------------------------------------TGCTAGCCTTTCCCATACTCTTTAAGGGGGCACTAAATAAACGGGTATTAAATGTATAGGATGGTA---TACACGGGGCAATAACTGCACGGGATAGG-GCACGGGAAAAGTG-------------------GAACGTTGAAAAAGAAGGTAAAG---------------------------------------GCATTGCCAATATCCCTTTTTTAAATGAGGACT-------------------------------------------------------------------------------------------------------------------------------------------------------------------------------------------------CCCCCTTTTTAACAATTCGCCGCGGAGTGCCTAGCCCCACTCGGTCAAATCAGA--------------------------------------------ATTTTAAACTCT--TATATATAAGGATGAGTATGAATCTGGACACTAAAGAGTTCATTGAGATTGCAATAGAAAACAACTTAAAGAAAGTATCAAATCCCTCTCTTCCAGATGGTGAACGGGTAGAAGCAGTCTCTTTAGTATTAATGCTAACTAAGGCTTTA----------------------------------------------------CGGGAGATGG--------------------------------------------AATGAATCTAATTAAAGTA---TTTAGACGAATGAAATGTAAGCACAATTACTATCTTCTTCGTAAAGCTTACGGGGATGAAAGAATACACGGGCTATACTTATCAACATGGAAATGTAAGGAATGTGGTAAGCTTAAACACAGCACATGGATGGATAG--------------GCCTTAACG---------------------------------------------------------------------------------------TGACTAGGCCTTAAC----------------------------------ATGA-TGTCCCCTTTATGACATGCCCTTTAC---------------TTCAGCGTA---CACGGGTTATTGGTATGAGGGTA------------------------------------------------------GTCATCAGAGATGACA---------------------------------------------------------------------TGGCCTTTACGGGT-------------------------------------------------AGGTCTT--------------------------------ATGATGTGCCCTTTATACTTCAGAGACAGCTACTACGTAG-----------------------------------------CGTCGTATTCAGAGGAGA-AGAATTATGAATTTAGTATTAGACTTTTTATCAGAGGTTGTGCCTCGCTTTCGTACGGAGACTTGTGCCTTCG---TTAAAATATCCCCTGAA------------------------GAATTAGAATGCATTGGTCGTCTGGTTGACTTGGATGACGATGAAGAATTTGATGCAACGATGGAAGTTAGTAGCCTAGGATGGTTATTCTTCCGAGCGTTCACCACTATCAAACCACACACTTATAAGGAATA---------------------C---------------------T---AAT------TTATG----------------------------------------------------------------------------------------------------------------------------------------------------------------------------------------------------TTAGATTGT-----------------AAATATCAAGGAG----ATGATATGTTAGATTTAATCCA------------------------CACTACTCGCCCTAATTCT----AAAACTAAAACA--------------------------------------CAACCATCTACTCTGGAAGTAATTGAATACGAATCTACTAAACATGATCACCTCCCTGACTATGCTCGTGCAATGATTGAGATGATTGAAGAAGCTGAATATGAAATGCTCCATGATTACATCACCTCCAAAGATGAATGGCATCGTGATGTTCGAATCGAAGAAGATGGTACAGAAATAATTACGTGGGTTCACAAGAGCGAGTTAG---TAGACGACGCACTGCGAGACTACGAAAAATTTTTGGTCGACGGCTCTATTCTTTTAGAGGAAGAGAAGGGTGTAGAACTTCCGTGGGAGGGTGAGACAGTTGCTTTAGGTAAGATGTTTAACCTGTCCGTTGGTGATTGTAAGTAAT------GTTTGCCTCTT---TTGGGAGGCTTTTTGTGTTGTTGATAATGT-AGAAGGAGTATAAAATGTTTGGAGAAAACGGAGAACTCACACCTGCACAGGTAGCTGAGATTACAGGAAGATTACCCGGAGTAACGGAAGAACTTGAATCCAAGGGTATGAACCCAAGCAATGGGAAGTTTCAAAAGGGAAATAAATTCGGACGACCCAAAGGTAGTAGAGGTAAACTGACACAATTAATGTTGGACCGTGTTGCTGCAAGTCATTTGTCTCCTGATGAAGTGTTAATTCAAATTTACGAAGATCCTAATATTCCACCTGATCTTAGATTCAAGGCTGCATCAAAAGTTGCAGATCTGGTATATCCTAAGGCGGCCTCTGTTGAAGTTAAGATTGAGGAAGAGAATGTAGTCAACGAAGAATCACTGAATGCACAAATCAAGGACTTCTTGACTGGAGCACTTGGTATCGACGTTATGCCTCC---AGAAGACAACTCCGAGGACGCTGAAA---AGGGGGAGGAAGCGGACGAGAGTTAAGTAAAGGAAAGA---------------------------------------------------------------------------------------------AGGGGAGGTTCTTTGACGAAGGGACTTTCCC-TTTTCTA-TTTTTAAACTGGAGGAAGT-------------------------------
	Escherichia_phage_ManiMatter__Bas88_	-------ATGTCATTAGATAAACAAATTTATGAAGCTCTAACTGGTA-------ACAACCTTAGTGTAGACGAAAAGAAAGCACTATTGAATA-TGTTGAAAGAGCGTGACCAATGGAGGAAGTATAATAAGATTTTGTCTTTCAAGGCGTATGACTTCCAAAAGAAATTTTATGCAGCAGGATTG-----------AAGCATCGCTTCAGATTCTTGTGTGCAGCGAACCGTGTTGGTAAAT----------------------------------------CTTATAGCGAGGCATACGAGTTTGCTTGTCATGTCACAGGTCGCTACC-----CAACTTGGTGGACAGGGT-----ATAAATTTAAAAGACCTATCTTAGCATGGGCAGTTG--------------------GTATTACAGGGGATTCAACAAGGAAGGTATTGCAAAAGGAGTTGTTTGGTACACCTATCGGAAAGGATACAAATTTATTAGGGACAGGTGTCATTCCTCGTGATGCTATCGTCATTGATACGATAGAACGAGATGGTAACAAACTTCAAATCGTACAAATCAAACATCAAAATGAGAGAGGAGAATTTGACGGTTTAAGTACATTAGAATTCCGTTCAACCCAACAGGGTGAACACACATTGATGGGTGCAACAGTTGACTACATTTGGTTAGACGAGGAAGACCC----ATACGAGTCTATGGCTATATTCGCACAGTGCGTCACACGTACACTCACAACTAAAGGTCTAGTTACAATTACAGCTACACCAGAGAATGGTTTAACTGAACTGGTAGATAAATTTATGAAAGGTGAAGGGGATGAGAGCACAGGTTCTCTATATTTCCAGAATGCTTCTTGGTGGGATGCTCATGTAGACCTAGGTGGACACATCACTGACCAAGATATAAAAGATATGACTGAAGGTATTCCAGCGTGGCAGTTAGAGATGCGTTCAAAAGGTATGC-------CATTGTTAGGAAGTGGTTTGATTTATGATATATCGGATGACATAATTAAATGTGAACCATTCGAAATTCCTGATACGTGGAAACGTGTCTGTGCAATTGATATTGGTATTGATCACCCAACTGCTGCTGTTTGGA--------------CAGCTTACGACGCAAACACGGATACTATCTATGTCTACGACTCATATAAAGAAGGTGGCTTTACTCCAGTGTATCATGCTCCAGCTATTAATGGTCGTGGTCAGTGGATTCCTGTCATCCTGCCGCATGATGCGGACAATATTGAGAAAGGTAGTGGTTCATCTGTTGCTCAATTCTATAAGAATGCAGGGGTTAATGTACAGAGTGAGACCTTCTACAACAAAATTGGAATGGATGGTAAAAAGAACTTCTTTGTAGAACCGGGAATCACAGATATCCGAGAAAGAATGATGAGTGGACGCTTTAAAATCTTTAACACAGCCGCTAACGCTAAGCTATTCGAAGAGAAAGCTAGATATCACCGTAAGGTTGGTAAGA--TTATTAAAGAACACGATGAC---------------TTAATGGATGCAATGCGCTATTCAGCGTGTTCCGTTACACATCGTGGTCGCTCTAAGCATGATGCTAGCTACGGAAGCGCTTCTTTGTATGAGGCAAACGTAAGCAGATGGAATCAGAGCTACTAAAGTAA---------------------------------------------------------------------------------------------------------------------------------------GGGGAGGTTTGTCCTCCCTTCTTTTATTT------AAGCTATCAACCGAGGGAGAGAATAGA-------TGGCTAAGCAAAAATATAGTGAAGAGGTGTTGGACGAGTTACGTGTTGACCTTCAACGTCGTTTTAATTACGCTCAAGGTTACGTTGACATGGCTGTTAAGGGCTATGCTCGTGAAGCTTGGGAATATTTCTATGGTAACTTACCTGCACCAGTAACTGCTGGCAGCTCTAGTTGGGTAGATCGTACTGTTTGGGAGTCTGTTAACGGTACACTGCAAGATATTAT-----------TAACGTATTCTGTTCTGGTGATGAAGCAGTTATTTTCGTAGCTGATAACCAACAGGATT-CTGATGCTGCTGACGTAGCAACTAAATTAGTTAATCAAATTCTTCTGCGTGATAATCCGGGATACAA-------------CATTATCTCTTCTGCTGCAC---AAGAATGTCTGGTTACTCGTAACTCTTTTATCAAATATTATTGGGATGAGCACACTTCTACTCAAACTG-AAGAAGCTGAAGGTGTACCAC--CGGAGGCAT-----TGGCTGCATATGTTCAGGGATTAGAAGCTGGTGGACTCAAGAATCTGGAAATCTTCACTGAAGAAAATGAAGATGGTACAGTTGATGTTAAAGTT---ACTTATGAACAAACTGTTA------------------AACGTGTGAAAGTTGAATATGTTCCTTCAGAGCAAATCTTTGTTGACGAACATGCTACCTCTTTTGCAGATGCACAATACTTCTGTCATCGTGTACGTCGTTCTAAAGAAGATCTGGTTGCTATGGGCTTCCCTAAAGATGAGATTGAAGCATTCAACGACTGGACAGATACGATGGATACTACTCAATCTACAGTTGCTTGGTCTCGTACTGACTGGCGTCAGGATATTGATGCTGACATTGGTACAGATACCGAAGATATCGCTTCTATGGTTTGGGTTTATGAGCACTACATCCGTACTGGTGTTCTAGATAAGAATAAAGAGTCTAAACTCTATCAGGTTATTCAAGCTGGTGAGCATATTCTTCACACTGAAGAAGTAACTCATATTCCGTTTGTAACCTTCTGCCCATATCCGATTCCGGGTTCCTTCTATGGTCAGTCAGTCTATGACATTACGAAAGATATTCAGGATTTACGTACCGCGTTAGTTCGTGGTTATATTGATAACGTCAACAATGCTAACTATGGTCGATACAAAGCACTCGTTGGTGCATACGATCGTCGCTCTCTGCTTGATAATCGTCCCGGTGGAGTGGTTGAAATGGAACGTCAGGACGCTATTGACCTGTTCCCATACCATAACCTACCTCAAGGTATTGATGGCCTCCTAGGTATGTCTGAGGAGCTTAAAGAGACACGTACTGGTGTAACTAAACTTGGCATGGGTATTAACCCTGATGTGTTTAAGAATGATAACGCTTATGCAACCGTAGGCTTGATGATGAATGCTGCACAGAACCGTCTCCGTATGGTATGTCGTAATATTGCTCACAACGGCATGGTTGAATTGATGCGTGGTATTTACAACCTTGTCAGAGAAAACGGTGAAGTTCCTATTGAGGTACAAACCCCTCGCGGTATGGTTCAGGTAAATCCGAAACAATTACCAGCTCGTCACAATCTTCAAGTTGTTGTAGCTATCTCTCCTAATGAGAAAGCAGAACGTGCACAGAAACTGATTAGCTTGAAACAGCTGATTGCAGCAGATGCACAGTTAGCACCTCTCTTTGGTTTGGAGCAAGACCGTTACATGACTGCACAGATCTTTGAGTTGATGGGTATTAAGGACACTCATAAGTACTTACTGCCTCTGGAACAGTATCAGCCTCCTGAGCCGTCTCCGATGGAAATCCTCCAGCTCGAGATGACTAAAGCACAGGTTGAGAATGTACAGGCTTCCTCTCAGAAAATGATTGCTGATGCATTCGACCAACGTGAACGTACTACATTTGAACAGCAGAGAGCTGCGGATGAGTTAAGTCTGCGTCAGGAAGAGTTGCAGTTCAAGCAAGAAAATGCAGCAGATGCTATGACTCTGGAAAACCGTAAAGAAGATAACAATGCAACTCTGGAACAAGCTAAGCACAAGTTAGCTCTTATGCAACAGCAGGTCCGTCAGTATGAGTCTGTACTGAAAGAATTGCAGATGGTTATGGAGCATCAGGTAGACCAAGAGAAGATTGTTCAGCAATTTCGTGTTCAGGATAAAACTCTGGAACTCCAAAAGAAAGAAGCTAATGTAACTAAGAAAGAGCAACAAGCCTCTCTCAAAGATTCACGGATTCCAGGCAAACGTCTTGGAAGTAAAAAGTAAGGACGTCGAATGAACATTAGGCATCAATTCAATAAAGAGCACGCCGCCGCTTTGGCGGCTCTCAACCTTAACGGCAGTCTTGACGCAGCATTAGAGGCATTGAAAGAGAGACTCATGACAGAAATAGTTCAAACTGAACCTCATGAGAATAAGAAACGCGAAGATTGTTATCAAAAGTATAAAATGGTGGGTAGCTTAAAAGAGGTCATAAAAGCTGCTATCAATAGTGCAGGAGATGTTTCATAATGCCACAAGATAATTATATTGACCCGAACGATTTTAAATCTTTCCTCCAACTGGATGACCTGAAGGGTTCTTTCAAAGAAGAACTTGGTCGATTAGAATCTGAACAAGAACCAGAAGTGGACATTGACGATGAGTTCCCGGAAAAAGACGGTGACGATTTCGACTTTGA---TACCGACCTTCTCGGTGAAAGCAATGAGCTTAAGTTCGAAGATGAAGATGGTTGGGAAGATCGTGATGAGGAAGGCGAAGTCGAAGAAGATGGGGACAACTCTGA---CGAAGGTGATGAAAACACTGAAGTAGAAGAGGAAGACTCAAGCGATGCAGGATATGAAGATGATTCTGCTG------------ACGGTGAAGGTGAAGTCTTTGATGTAGACTATGAAACCGTTATCACCCTTCCTGATGGACGTGAGATGACTATTGAAGAACTCTCCAATGGCTATCTTACTGGTGCTGATATGGCTGAACGTGAAACTACTCTTCAGCGTCACATGGAAGCATTTGAGGAACGTGTAGTAGGTTTGAAGGATGTATTAGAATTAGCGTCTTTAGAAGCAGACCGAGTAATTGAAGATTACAACGGTTTTGATTGGGACAAGCTTGCAGTAGAAGATCCTCAAGCATATGTTGAAAACAAACGTTTCCTAGAGAAGTATACAGCTCGTCGTAACCAGCTTGAACAGGCTCAGATCCGTATTAAGCAGGAAGCAGCAGCTAAAGAGCAGGAAGCTTTCCAAGCCAAGAGCATTGAATGTGTTAATATTCTGAAACGTGAGATTCCAAATTGGGATGAAAACTTATATCAAAACTTAATGCAATACGCAATTGACTTAGGTGCTACTGAAGAAGAAGTATTGAAGGAAAACCGTCCGTCTATTTTCCTAGCCCTTCACAAAGCATACCAATTTGATAAA---------------------------------------------------------------------------------------------------------------------------------------------------------------------------------------------------------------------------------------------------------------------------------------------------------------------------------------------------------------------------------------------------------------------------------------------------------------------------------GGTAAGCAGCAGGTGATGGCTAAGATTAAACGTCCCGGTGCTCCACGCAAGGTTGTGAAGTCTGATGCTGCAAAGTCTCGCACTTCCAATAAGCCAGACAACGCTAAGGTTGCCAAGGCATTCGCAGAGGGTCGCGTTAGTCACGAAGACGCATTCAAATTCCTCGTAGATTAATCGACAAATTAATTATTTAATAGTATAGGAGCTAACATAACATGGCTAATCCAACTTTATTTGTATCGTATGACCAGAATGGTAAAAAACTTTCTTTTGCTAACTGGATTTCTGTTCTGTCCCCTCAGGATACCCCGTTCGTATCTATGACCGGTAAAGAGTCTATCAACCAGACTATCTTTAGCTGGCAGACCGATGCATTGGCAAGCGTTGACGCTAATAACGCACACGTTGAAGGTTCTCGTGCGGTTGATGGTGAAATGCAACCTACCGTAATTAAATCCAACGTTACTCAGATTCTGCGTAAGGTTGTTAAAGTTTCTGATACCGCTAACACCACCGCTAACTACGGTCGTGGTCGTGAACTGATGTATCAGCTGGAGAAGAAAGGTAAAGAGATCAAGCGTGACCTCGAGAAAATCCTTCTGTCCGGTCAGGCTCGTACCGACGTGCTGGCTGACCAGTACTTGACTAACTCTGCAACTGATCCTACAGCTGTTGGTCTGAACGACACCCACGCAGCTCGTAAGACTGGTGCATTCCAGTTCCTGTGTGCACACAACGGTGTTTCTGCTGGT------------GTTGTT---AAGAAAGAAAATGGCCCTGCTGATCCGGATACTGGTGCAGTAACTGTTAAAGTTGCACAGAACGCTTCTAACCCGACCACTAACGTTGGTTTTGATGAAGCTGATATCTTTGATATGACTCTGCAACTGTACACCGCTGGTTCTGAAGCAGACATCATCATGATTAACCCGGCTCATGCTAAGATCTTCGCTGGTCTGCAAGAAAACACTCAGGGTTCACGTAAGCGTATCTTTGAGAACACCAAGCAGTTCATCTACGAAGTTAACAGCATCACTGACCCGCTGGGCCAGAACTACAAAATCATCGTTAACCGTTGGATGCCTACCGATGCAGTTTACTTCTTCCGTAGCGCTGACTGGACTCAGATGGTCCTGCGTGCTCCGAAACGTACTGAACTGGCAAAAGATGGTTCTTATGAGAAGTGGATGATTGAAATGGAAGTTGGTCTGCGTCACCGCAACCCTTATGCTTCCGGAGTTCTGTTCACTGCTGCGGGAAAGTT---GGA---TCCGCAACAGTAGACAGTGT-GACTGTTAGCCCTGCGTCTGTAGAAAGTCTAGAGACAGGGGCTACTCAGCAGTTTACTGCAAGCGCTGAGAAGAGTGACGGCTCTACCGAAACAACTGGCTTTACTTGGTCAGTAACAGGAGGCGGTTCTATCACTCAGTCTGGTTTGTATACTGCTCCGAGTGCGGCTCAATCCACTGATGTATCCATTACTGCGACTTTAGAGGGTGTTTCTGGTACAGCA---ACCATTTCTG-----------------------------------------------------------------------------------------------------------------------------------------------------------------------------------------------------------------------------------------------------------------------------------------------------------------------------------------------------------------------AAATTGTTGATCCTGCC---------------------------------------------------------------------------------------------------------------------------------------------------------------------------------------------------------CCTACTATTGTAGCTAAGGGTCCAATTACAGGTAAAACTGGTGGTTCTTCCACTAACTTCACTACCATGTTTACTGTAACTAATTCTACTGCTGCGGATTACACGTTTGTTGTAACCCCTACAGA------AGCTGGTACAGTAAGCGCCG---CTGGTGCGTTAAC---CTTAGATGATGCTGCAAGTGGCGAAGTTACTGTTCAAGC---------------------------------------------------------------------------------------------------------------------------------------------------------------------------------------------------------------------------------------------------------------------------------------------------------------------------------------------------------------------------------------------------------------------------------------------------------------------------------------------AAGTTTGACAGCTGACCCGTC------------------------------------------------------------------------------------------------------------------------------------------------------------CATCAATGCAACATGCACTTTTACTGGTGTAACACCT-----------------------------------------------------------------------------------------------------------------------------------------------------------------------------------------------------------GCTTAAAATTAGACC--------------------------------------------------------------------------------------------------------------------------------------------------------------------------------------------------------------------------------------------------------------------------------------------------------------------------------------------------------------------------------------------CTGCCTTCGGGCGGGG-TTTTTTCGTTTTAAGACCTATACAAGCCAGCGTGTAATGTATATTCTTTGTCTACATATAACAAGGAGGACAACCTATGGCAATGCCAGAT-------------------------------------------------------------------------------------------------------------------------------------------------------------------------------------------------------------------------------------------------------------------------------------------------------------------------------------------------------------------------------------------------------------------------------------------------------------------------------------------------------------------GTTCAATACCCCATCAATACCTATGGGTGGCTAAAGAAGGCCGTGGCCCTCTGGGCAGATAGGGACGATGATGAATTTGTTAATCAAATTCCAAACTTTATTAACTTTGCAGAGAAAGAGATTTATCGTAACTTACGTATCCCTCCTCTGGAAAAAGAAGTGTATTTAGATATTAAAGATGGAGTAGCTTACATTCCTCCTGATTACTTAGAAGCTCAATGGATGATGAGAGCCAAAGATGGTACAATCTTCCAAGTAACATCTCCTGAAGAGATTAGCTATCGTAGACAGCACGGAACAATTAATCCATCTCATTGGAATAACCAACCTGTTAACTTTGCTCGTTTCGGTAGTCGTTTCATTTTCTACCCTAGCATCGAAGCAGATACTCCGTACTACCCTGATGATGGAAGCCCTTTGATTCCAGCAGAAAACTCAGTGATTCTTAGTTATTATGCAGACCCACCGGAGTTCCATGAAGATACAGACACTAGTGCTATTCTTACTATCGCACCAGAGCTTCTTCTGTATTTCACCCTACGTCATGCTTGTCTGTTTGTTCAAGATGATAACGGTGTTCAGAAATGGTCAGCATTAGGAAAAGCTATCCTTGATGAAATGGTAGAACAGAATAAGAAACAAGAGTACTCAGGTTCACCTATCGCAATTCCGAATAACATGACCCGACTTCAGAGCAGCTTGCCTGATATTTATGGTATTCGTACTTCTCGTGTATAAGGAGATAATATGATCGTTTATAATAACCAAGCACCTGATGCAGTGAATAACGTTGGGCAGTTTGGTGCTACTGAAGGCTCTATCGGAGCTTACAAGCAAGCGGCAGAATATGCAGCTGATTCTAAGTATTGGTCACTGTTGGCAGAGGCTAAGTTTGGTACAGTTGATGACTTGATTGCTCAGGTTGAGATTCTATACAAACAAGGTGTTCTATTAAGAGAAGATATTGAAGACTTAAAACAAGACTTCATTGCACAAGATGCTCGTTTGATGAACCTCATTGCTCAAACTAACGCAGCTGTAGCTGATGCAAATAATGCAGTT---------------------GCTCTGATTAATCAGAAACTTGTAGAAGTTCAGAATCAACTCGACGTTCTGTTGGGAATGTCTGTTGACGTAACTACACTTCCTCCGGGAACTCCGGCTACTGGCTCTTTTAATCCGAACACTGGTGTAATCTCTCTGGGTATCCCAGAAGGTGATCCCGGAAAGGATGGTTCTG------------------TTACTGACCTATCTGCTGCTCCTACCGGTACACCGGAGCTGGGGGACATCGGTTTCTATGTTGACAAAGATGATAACATTGTTCACAAAACAACTCTCGAAGATATTGCAAACCTGATCCCATCTGTTCGTTCTGTTTCAGTTAACGATGGCCCTGCGCTTGACGGAGAAGTTGCTCTAACGCTTAACAAAGAGACGGTAGGTTTAGGGAATGTTCTGAACGTGGCTCAGTACAGCCGCCAAGAGATTAATGATAAGTTTGACAAAACAACTAAAACCTACCAATCGAAAGCCGAAGCTGATGCGGATGCTCAATACCGACAGGTAGGAGAAAAGGTTTTGGTGTGGGACTCAACGAAGTATGAATTCTATACTGTTGCAGCGAATAAAACCCTTACTCCGGTTAAAACAGAAGGTCGTATCCTAACTGTTAACTCCCGTTCTCCTGATTCAACTGGTAACATCGATATCGTAATCCCAACAGGAAACCCATCTTTGTATTTAGGGGAGATGGTAATGTTCCCTTATGACCCAGCTAAAGCTGTCTCCTATCCGGGCATTCTTCCTGCGGACGGTCGTTTGGTGTCAAAAGAATCTGCTTTGGATTTAGGCCCATCCCTTATCAGTGGACAACTCCCTGTTGTTTCTGAAACAGAGTGGCAAGCTGGTGCTAAGCAATATTTCTCTTGGGGTAAATTAGCCGATGGCATCACTGATGCAGATTCTACTAACTATATCAATATCCGTCTTCCTGATTGGACAGGCGGTGAGGCTATTCGATCCCCTGATTCTGTAAAAGATAGTGCATATAAAGGTAATGTTCAAAGTCAGGTCCCTTATGTAGTCACTGTAAATAACCAAGCTCCTGATGAGATTACAGGTAACGTCAATATCTCCAGATCTATCTTAGGTGCTGCTGCTG---CTGGTGCAAACTCTGATATA---------------ACATCTCTCGCAGGGCTTACAAC------------------------------------------------------------------------------------------------------------------------------------------------------------------------------------------------------AGCGCTTTC--------------------------------------------------------------------------------------------------------------------------------------------------------------------------------------------------------------------------------------------------------------------------------------------TGTCACTCAGGGTGGAACAGGTGC-------------AAAGAATTCCA------------------------------------------------------------------------------------------ATGAT-----GCTAAGGTAAATTTA-------GATTTAGA--------CAGAATAGAGCAA-GGTTCTGG------------AGAGACTAAGATCCT-----------ATCTCCA---------------------------------AATAAAGAAACCTACATGTTTGTTGATAATGACGG-----------GTGGGGTT------------------------------------------------GTTACCGTACCA----CGGCTGGGTTGGTC----------GGTAC---------------------------------------TGTAGCTTT--GTCAGTTGAGAGA----------GGGGGCACTGGAGCAACAGATGTTGCTAGTGCAAGAGATAATCTAGGACTTAAATCTCTT---------------TCTACATTAGATACTGTTCCAGTAACAAAAGGTGGGACAGGTGCTATCACT-----------------------GCTGCGGAGGCTAGGTC------TAATTTAGGTCTTGGTTCT-GTTGCTA-------------------CTCTTAGTAAC----------------GTACCAATCGCTAGTGGTG---------GTACAGGTGCTAGTGATGCTGCCGGTGCAAGGTTTA----------ATTTG-GGGTTGGGAA--------ATGTTTCTACTCTGG-----ACAACGTACCAGTTGC------------TAGTGGTGGTACAGGTGCT------------------------------------------------------------------------------------------AGTGATGCTGCCGGTGCCCGAAGCAACCTCGGAG-----CGCTGAGTAACAC---------------------------------------------------------------------------------------------TCCAGCAAACACA------------GGTGCA-GGTAATA-------CTGGTGCG-----------------------------------------------------------CGAGTCCAACATGCCACC---------------------------GGAAGA----------GGTCTGT--------------------TTACTTTAGACATGTTTAACTG----------------------CTACTGGTATATG---------------------------------------------------------------CAGCCA-------------GAGGAT------------------------ACTAACTTCTGGGTTGCC--------------------------------------------------------------------------------------------CACGGTGTGTCATAT----------GC---------------------AGGGCCTA---------ATGGCGAA---------------------GCCTCAGAGTA-------------------TGGTCGTATATCTTACGCA------------------------------------------ATAAAGATTGCA--------------------------GATGGAACAACAAAATATGTCCATTGTCTTACAAACAA----------------------------------------------------AAACACCATCATTGATACAGGCGGATTTATCAAAGCGGCATCTCCGGTAGTTAACATTTATGCCAACGGTCGGTATGAAACGAA---------------------------------CGATGAGTCTGAGGGGGTTAGTGTCATCCGGCAGGGTATTGGTGAATATCTGATTACCGGTTGCCTCGGT------------------------------------CTTAACTCTGATGC----------------------AAGATGGGGTGGGGTGGAT---GGG---GGGTTTGAA-----------------ATCCCAACAGATCGCAA------------CAAGCAACCTAGGATTTGGCT---------------------------------------------------------------------------------------------------------GGACTATG------------------AGGTTAAAGAAGATGGTTCTATTTTAG-------------------TTAAAACCTATCACAGAACTCACCCAACCTCTCCAGTTT----TTG------CTAGAAACGAGA----------------------TAGA------------------------------------------------------------AGGTTTTTCTG-----------------------AT--------------GGGGACCCTATTGATATTCCAAGTG---------------------------------------------------------------------------------------------------------------------------------------------------------------ATGCTTTTATCTCAGTTCGTGTAG------------------------------------------------------------------------------------------AGA------------------------------------------TGCCAGCTGAGTAAA-TAAAACATGCTCCCTTCGGGGAGCTTT-------ATGGAGGATTATAAATGTCTAGAGAATTAATGCC-------CAAATCTGGGATAATGATGCCTC--------ATGTGGTAGTTACTAGAGATGCCGCAGTTGTGGGTGTGTCTACAGTTGATGGCGTGGCAGGTGCTGTTAATTTAACAGATAAATATCTACAAAAGTCTGATGCTGAAGCAACATATCAAACG---AAAGCAGAAGGGGCTACTAAGCAATATGTAACCGATGCTATTAACCCTATTATGACAAATGCTCTGTTTAAAGATGACCCTTTTGTCAATAATGATACACCTATCCGCTCTGGTGGTGGTAATGGTGT------TGAATCAGTGGATATGATTAAAGTTACCCCCGAGAACTCTATCAAACTAGGGAGTTATGCTTCTTCTGTTCAGGGGGTTGAGATTCACTCTGCTGGTCGTGTTCAGGTTGTTGATCAGAATGATG------GTGGGGTAGAAACTAAATACCCTATCTATTCTAAGCGTTTCCGTCCTGAGATTGAAGATTTACCTTTTGCTGCAATCGGTTCTTATGTTAAGGATTCTCAAGGTCGTACTGTTGGTGTAACCCGTACTGGTATTAACTCTGATATCAAACAACTCACACAGAAGGTGACTTTCA--CTCAACCAGTTACTGTTCCTGATGCGGTTGGTGACTATGATGCAGTTACTTTGAGACAGCTTCGTAACA---GTGGTGGCTCTGGCGGTCCTACCATGAGTGGTATCTCTAACTTTGGTATTGGTGATTTCCACTTACGTGATAGTCGAGCTTTCA---TCCCAGCTTTTGAAGTTCCCTCAGATGGTCAGCTTTTAAATCGTGCTGATTATCCTGACCTGTGGGCT------TATGCTCAACTATTAACCCCTATTAGTGATTCTCTTTGGGTAGGAGATA------------TTACCCAAAGAGGTAGATACTCCACA-GGCGATGGCACCACCACTTTCCGTGTCCCTGACCGA---------AATGGTATTCAGCT---------------------------TAACTCCCTTGCAGCTCTTTATGGACGAGGTGATGGGGGTGCTTCCGCAGCTAATGGTATGGTTTTTGACTCTG------------------CCGCTCCTAACATCTACGGTGACATTG------GTGGTG-------TTGTAGCCTATGGTCAG------------------------------------AC----TGGTGCTATTATGCGAGGTCAGGAAGAAACTGCACTAGCTCCACAACCAGTT--------------ACAGGAAA-----------CGGT------------GTATTAAGGGTAAGCTTGGATGCTTCCAAATCAAGTCCGATATACGGTCG---CAGTAACTCAG---AAATCATGGGTCGTAACTTTGTAGGTG---TTTGGACTATTCGTGCTCATGGTGGTTTTACTGCTGCTAACACATCTTGGTCAGTTATTAATAGTGATGCAAACCGTCCTGCTGGTGGAACTCGAGCAACTAGTGGTTCTGTT-----------GTTGCTGAATATA------------------AAATAG-----GTTCAGAAGTAGAAGCCT---------CTACTACGCTCCAAACTGATGCTTATATCGACGGAGCTTATTA---------------TGGGATTATCAATGTTTATAATAAAACCAAAGGAGT------------------TACCAAGCAATTAGCTTTTGATGAT------------------------------TCTGGAACCCTGAACTCTGATAGGTATGCTGCTCGGTTTGGG---ACAATGATGGCTTGGAG-------------------------------CCAAACAGGAA-------GTCGCAGAGGGACGTTTTCTACAGACAACCAAGGGATCGGTGCTAACTACTC-------------TTTTAACTCTATACTGAGTGCTTCCCAAGCATCCCAAGGTGGAT---------------------------------ACAAAACTACTACCCATGTAGG-------GATGATTCACAACG-----------------------------------ATGCTGGAAC----TTTTGCTGATTCTTGTTGGCACGTAGCTGGGGATG-------------------------------AA------------------GACAACAAATATGGTTGTCGTTTAA-------------------------------------CTCTTCGACCAAACAGAAATGAGCTTTT------------------------CTATTACACTTGGCAGC-CTG-------------GCGCATCAGGAGTTTACACTCTTGCTATGAATCCTGTGTCAGATGAAAGGTTGAAACACAACATTCAAGATCTCTCGCCTGATGAAGCAATTCGTGCGATTAAAGGTTTGGATTTCAAATCGTTTGTATATAACAACGACGAACAAGGAAGAACTCGTCGTGGTGTTATCGCACAGCAAGCAGAAAAGGTAGAACCTCTTTATGT----------TAAGACTCGTAGGTTCCAT------GACAACGACGGCGTAGAGCAAGAACAGAAAGAGCTGGACTCAGCTCCTAT------------------------------GCTCCTCGATACTATGCAAGTTGTTCAAGACCTGTTGAAACGTATTGAAGTTCTAGAAGCGAAGTTAGCAG------------AGAAGTGAGATA---AG-CCCCTTCGGGGGC-TTTAGTAGTAAGTACCCTTAGTAAGTAATGAAACTAATATATCCCAAGAGGTTAATATATAGGAGACACTC--AAATGAAAATGATGAAACAAGCTGCATATGGTTTAGTTTGTTTAGGTGCAGGTGTTGTGGTGTCAACCGCAGTTCCTGTAGGCGCAGTTCTTCCATTAGTAACTGTCCCTGCTCCAGTAGAGAAACTTAGTTCTCAATGTAAGCAGCGAACCATTCAAAATAATCTAGTTGTTATTTGTCCTGATGCTGAATCTAACGCTCTGAGAAAGATACTACCTTAATTTA---AAGG-GACCACAAAAGGAGGTT-AGAAATGGATAACGCCGCATTGCCACCTGTACAACTAAACTTAAGTCCAGCTGGAATGGAATTCATCATGAAGCATGAGGGTATGAGAACCAAGGCTTATAAAGATTCCGCAGGTATCTGGACGATATGTGTAGGGGCTACGCGCGATATGAATGGTTATCCGGTTAGACAAGGATTAACGTATTCTATAGAGGATTGTCTAGCTCTGCTAGATAGAGACACACAAGACTCTGTTCGTGCTACTCAGAAGAACATAAAGGTTCCTTTACTAGTTCATGAGTTTGATGCACTCACTTCTTTCAGCTTCAATGTTGGCAGTGGTGCTTTGAGCACATCTAAGTTAAGGAAGGTTATCAATGGAGAGGTCAAAGGTGATGTATACTCAGAGTTTCTTCGTTGGGATAAAATTACGGTGAATGGAGAGAAGCAGAGGAGTCAGGGTCTTCATAACAGAAGGGTTGCAGAAGCTGATCTTTACACCGAAGGTAAATATTAATGGAGGTGCCTTTTGGCTATCGAAACTAATGCGGTAGTTGTTACCGATTTAAACCCGCTCTATCCTAGAGACAGGGATTACATCTACGAAGGGGCGGCTCAAATCCGCCTCATTAAACAAACATTACAGAACACATTCCCAAATGTTACAGAGCCAGTTCAGTTGGACTCAGATTCTCTCAATATTCTGGCTAGCAAAGTTACCTTTACTGGTGACTCTATGGATGTTGGTGGGTTGATGATCAAGAATGCCACTCCGGGTACAGGTGATAGCGATGTTGTCACTAAAGGCCAGATGGAAGCTTTCATGCAGAACTGGATGGCTAATAAACTTTACAGGATTGGCTCTTACTATATCACTGAAGAAGATATTAACCCCGGTGATAGTTCTTCTCTTGGTTTTGGCTCTTGGGCTAAAGTGACTGGTGTTATCATGGGTACTGGTGTAGTAAACCCTGATGGCTCTGTTCCTAATGCTCAGAGGGTTGAATTCCAAGCAGGTGGTACTGGTGGTCGTGTATTCAATACCATTCGTACAGAGAACATACCTTTGATGACAGTTAATGGCTCCAGCTTCTCTTTATCCAGCAACACCCACAGTCACAACATGGTATTTGGTCGTGGAGATGCTAGCGGTCATAACAGCTCACCTAATTGGTATAGTCCGGGTGGT---GGTTACAGTCAGAGAACGGAGAATGATACACACTCTCATACAATCTCTGGTAGTGTGAGTCTTGGTCGTGACGATATCTCTCGTCAACCTATCAACACTTTGCCACCATTCAGAGCGGCTCACATTTGGAGACGTATTAGCTAAGGAGGA--ATTATGGCGCTGTATCCAATAAAGTCACTAGGTGCTGTAGGCGTTATCGCTGATCAGGCTCCGACAGACTTAGCTCCTAATGCTTTCACTAATGCTATAAATGCTCGATTTGTTGAGCAGAGAGTGTTTAAGACGGGGGGCAATGCCCCTCTTTCTTATGTAGATGAAGATAAGGATTTAACCCCTCTGTCTTTCGTGTCTATGCCTTTCGATTATTATAGCGCAGGTAATAGCTTTCTTGTTGTAGGTACGAATAAGAAGTTATATAAACTGACAGATGAAAGCTTGACTGACATTAGCCGTAAGGTTGCTACAGTCACTAAGAAGGCTTCTGCCTCAATTAAGATCTATCCAGTTGTTTCTCAAATCGTTCCTAAAGAATCAACTATTTCAATGAACTTCAATCAGACTAAGAATCTAGAAGTTTCTCTTCTTCCTGCTGATGCTAACAATACCGACCTTGTTTGGGAGGTTAGTAATTCAACCTATGGAAGTATTGCAGTAGACCCTAATGATTCTAAACTTGCTACTCTAACATCTTTTGAGAGAGAGGGGAATCTTGTAGTAACCATCTCTACTGCTGATGATTCTGTAGTGGCTCAGATTGCTGTGAACATTATAGATGGTGATTCGGGAATCTTCTTGAGTCAGGACACTGTTACTATCCGTAAAGGAGGGACTACCACTCTTACGGCTGTTACTGGTAAAACCCCTGTTACTTGGTCTAGCAGTAATGCTTCTATTGTATCCGTAACCCCTAACGCTAATTCTCTAACTGCTGTTATTACTGCTAATGGTGAGGGCAACGTAACAATCACTGCCGATAATGGAACGAAGACTGCTTCTTGTGAGGTTGTTTCTATACCTCAGATTGATAGCATCTCTTTAAGCCAGTCGGATGTTATTGTAAGCAGAGGTTCTCAGTACATCTTAACTGCTACCCTTTCTCCTGCTGATGCCCCTAATCAAAACATTACTTGGACCTCTTCTAATCCAAATATTGCAACAGTATCAGGGACTAGTACACAAGGGACGATCAATGCCTTACTTGCTGGATTTACTGAGATTACGGCTACCACTGAAGAAGGTAACAGAGTTGCTGTCTGTACTGTACGAGTAGATTTAGCTGGAAGGGCGATGAGAACAAGTGCTATGGCATTTGCTGCACCTGCATCAGAACCAATTGAATCACAAGAGGAAGAAGTAGTAACTTCTCCTGAAAGTGAAGAGACGGTTTATTTTGCTGATCCTGTGTCTGGTATCGATACGTCAGGGATGTATGAAGGTAATAACTTCTACGACTACTCTAACGTGAACGACATTGAAGGTTTTGCAAGAGCT------TCTTTACTAG--AAACCCCTTTGTCATCCGTAACCTTGGATGTTGTCAGTGCTTCTCTTGATGTTGGTGAGGAAATAGTTATTACAGCTACAGCTTCTCCAGAAGGTGAGTATTCCTATCAGTGGTCTGTCGATAAGACTGGTTATGTTTCTACAACTTCAGTTACTGGTAAATCTATCAAACTGGTTGCTCTTCGTAAAGGAGAGATTAACGTAACATGTACTGTCAGTCAGATGACTCAGAAAGATTACGATGCTTTTGATGATTACCCTTGGTATCACGCTGTTATCTCTAACTGTGCAGTTGCTACAACTCACTATGAAACTCCTCAGGTAAAAGAGTTCGAATCAGAATACTTTGTAGACCTTCCGGGGTGGGGTGAGCAAACAGTTGTTGATAGTGATGGAAACCCTTCAGTCAAAAAGTTTAACTGGAAATGTGAGAGAGTAAGATCTTTTAACAACCGTCTTTTTGCTCTGAATATGAGAGAGGCTAATGCTTCTGGTGTTACCACTAACTACCCTCTTCGTCTTCGTTGGTCTAATTTTGCCAACGAGAACAAAGCTCCTACTTTATGGGATGACTTTGCCTATGATCGAGTTGTGTCTTCGGACTTGGCTTCTAACATCGTAGGACAGACTCAGGCTTTAGAAAATGGATATGCTGGTTACATCGACTTAGCTGACTCTAACGGCAGCTTGATTGATATCCTACCTCTTAAAGATTACTTGTTCGTTTATACAGAGTTTGAAACGTACATTGGTTCTCCAACTAATAACACGTACCAACCTCTGATGTTCAAGAAACTCTTTAACGATTCCGGTATCCTTGCTCCTGAGTGTGTAGTAGAAGTTGAAGGTAGTCATTTCGTAGTTACTCAGAACGATGTAATCTTACACAATGGTGCAACTAAGAAGTCAATCGCTTCTAACCGTGTTAAGAATATGCTAATTAATGAAATATGTCTGGTTAACCCTTTAGCTACTCGAGTACATTTGCATCAGGATAAGAAAGAAGTTTGGATTCTGTACGTAGGTCCGGGAGAACCAAAAGAAAGCTTCGCTTGTACTAAAGCTGCTGTATGGAACTACGAGTTTGATACTTGGTCCTTCCGTACTATTCCTTATGCTCAGTGTATCGGTCTAGTTGACCCTCCTGTTTTAGAGAGAGGTCCAATCTGGTCTGACTTCCAAGAGATCACTTGGGATGACCAATCTATCAAAGAACTCGTTTGGAGAAAGGATGCAACAAACTTTAGACAGAGGGTTACGATAGTAGGTTCGTTCTTGAGGGGGTTCTATCAAGTGGATGTAGGTGCTCTTGATTATTTCTATGATAGGCTTAATGATAAGATTATAGAAAAACCACTGGAGATGAGGTTAGAGAGAACTGGCATTGATTTTGATAACATCACTAATGAGTGGAATCAAAAGCATATCAATAGGTTCAGACCTCAGACGACAGGTTCTGGTACGTATACTTTTGAGGCGGGTGGTAGTCAATTCTCTAAC---GAGTATGGTCATCCACATACATCCAAGACGTATACGATTGGTGTTGATAGGCATGTCTCGGTGAGACTGAACCATCCATACCTTTTCTATAATGTTATAGATAATGATGTTAACAGCAATGCTGCTATCAATGGATTAACGATAGAGTTTGCTGTTGGCGGGCGGAGATAACAACAAGGG-GCTTCGTGC-CCCTTTTATTGTTT-------TTGGAGGAACTTATGGGTGCAGGTGGTTTTCGTAAGAACACTGGTCGCAATAACACCACACTCCCGTACAACGTTGGGTTTCTCAATAATGTACAGGACACAGAAACTTATAACGTAGCTGTTTATGATGAACTACAGAAAGTCAGCACAGCTACTAACCAAATGTTCCAAGCTATAGATGAAATTCACGAAGAGATTGACGTTCGTATCAAAGCTCTTCATGCGATGAATCTACAATTTGATGAGCTTGAGAATAGAATTACTACAGAGATAGAGACAGCTATTGCCGATATCCAAACACAGATGGGGAATCTCTCCACTGAAGATATTTGGGATAATTCTGTTCAACCTCCTGTAAAATTAGAAAGCACTGTATCTGGCTTTAAGACGAGTATTGAAGGTAACACGACTAAGATTCAAACGGTAGAAGGTATTGTCAACGACCAAGGTCAAGAGATTGCTTTAGTTCAGACAG---------------------AGATTCAAA---------------------ACATTAATGGAAG---------------------CCTATCTCAGTATATGAAGCTCTCTGAGTATGAAGCTACGTGGGGTGTTAACTCTTCTGTTAATGGTCAGTACGCTGGAGTTAAGCTAACTAACAATGGAACAAACAGTCAATTCCAAGTAACCGCTAACAAGTTTGTTGTCGGTGATGGTACGACAGGGAATACACCATTTGTGTTTGAGAATGGAAGAGCTAGGATGGAGTTCGCTGATATAAAGAACGTCAACATCACAACAGCTCAGGTTGCCAACGCTAGGATTCAGTGGGCACAGATTGATAACGTATCCATCTCCAACGCCCAAATTCAGAACTTGTCAGCGGATAAAATCACTGCTGGTTCTATGTGGGGTTCTAACTGGAGACTTACTGTTGGGGGTGACTTTGTTATGGG---CGGCA---CAGGTGGGGCACAATTGTGGATGAATGGGAACAGGATAGACTTCTATGATGGAAGTGGTGCTCTGAGAATTAGGATAGGGAGTTGGTGATATGGCATATGGAATATGGTGTCAACCGGTAGGTCCGGGGCCAGCCGCCCCTGCCTCTCTTTTTATAGATAGTAATTTAACATTTCCACAATATCTAGGAGCATACAATATATCTCCTTCGTGGAGTGCTAGAAATGCTTCTTTTAACGTAGGCTCTTTTGATGGTCAAGGTGAGTTATTAATTGTCCCGACTAGTAGACTTATTCAAGATTATTATGTAGG-GACAGATTTAATGCCTAGTTTTAGTT---ATGTAACAGGTATAGGGACT---------TCTGGACAAACAGTAAAT--ATTAACATAGAGCCTGCTGGAGCTAGTGGTAACAAT---------------AACAGAAACTTCCCAATGTCTTTCCAAGCATATAAACTCTGGCCTAGAGGTAATAGAAGCTACGGAATAACTTTCTCAAACTCAGCAGATTTCTTTTCTATCTCTGATAGTGGGGTTGTTGGTCAGTGTGTTTGGGCGTACAGAGGGGCTGTAGGAGACGGTTTTACTGTCCCTAATGCTGGC------------CCCAACGCTCTAGTATTTGCCAACTGGAATCAGGGTGGGGTGTGTGCTTCTTACAACGCAAGCAACGGTCAAATGATCATAACCCACGATAGAT------------------CAAACCAGTCTGGCAGTAACAGAGGTGCAGTAATATATGATATGA---GAATTGCTGTTTTTGCTAGTGGTGTGGGTGTACCAGAACATAATGGAGGTCTGAATATATACTCTCCCGGAACTACAACTTGTGTATTCTCTACTTACAGGACTCCGTTTGCTATCAGCAGGTTCTTCCCATCTAGTGGGGGTTATACAGGTCTAGGCATTCCTATGATGTGTATGAATGTCACTAATGGAGCCATAACAGCGCAAGGTGGTGGATGGATGTGGGTTCATGAAAGATCTCATACAATGAGTGGTACGTCAGTAGGAACAGGCTTTGG-----CCCACTCGTGGCTAACTGGACTGACCGATACCCAATCAACGTTAACATAAACCTAGGATTCAATTACCCAATGTT--------GGAAGGTTCTTTAATTTATGC-AT-AAGGAGATATTATGGCAATTAGAATGGGTATCGAAGAACTAGACCCAATGGTGCAACAGGCTTCAAAGAAGTATGGAATACCAGCTGCTTTGATTCATGCTGTAATCCAAAGGGAGTCTAGCGGTCGTCCTACGGTGGCCTCCGGAACTGGTCCTGTAGGTTTAATGCAGATCAGTAAAGGAGTAGCCAAAGATTATGGTTACAAACTAGAAGATAGACTTGACCCGGCAAAGAACATTGATATGGGTGCTCGTTACATCAGAGACAATCTGAAAGCTTTTAATGGTGATGTTAAGAAAGCGATGGTTGGTTATTCAGAAGGTATTAGTGGTGCTAAGCAGATGTTCGCTGGTAAAAGAGGTTTTACTTCTCAGGCTCTTGACTCAATGAATAACAAACACTTTCTCCCTTTCT------ATGGTGACGCATCTTCTCAGATTGCTAACCCTATTGGAGCTTTACAAGCTGTTCAGCCCGTCAACCAGTTCAGTTCGGACTATTTAGACAGAGAGAAGGCTGCACAAGCTCCAACTCAGGCAGAGATTGCTGTTTCTAAGACAGGTGCTTTAGGTGGTAATCCTGTAGAGTTTTACTCTGATGA---AGTGCAGGAAGGTGAAGACCAGAAGCCCCAACAGAACTTTGGTAATGCAGTATTAGGGGTGGCTGCTATGCTTGCTGGTAAACCTCCTACCTCTCAAACAGTTCAGAGGGCAAGTGCACCTCATGCAGCAGGTTCTCAGTACAGCCCACAAACACAAGCAGTGCTTAGACGTCTGGCTAGCATTGGTGTTAAGTAATAATCGTTAAGGAGGACTTATGTCTTTATTTGGAAAATCAGCTTCTAGCAAAACCACAGTGGCTCCTTCCTCTCAGGTTGATGCCCTGCTGAAGCAGATTGTTGCTAATGCTCAGAATATGCAGAACAACGATCAGGGATTCATTTCCCAACAGCTGGCTGGGTTTAATGGCAACCAACAAGGTGCTCTGAACAACTTAGCAGCTTCTACTACTCAAAAGCAATTGGCTGATATGTACACACCTCGTACACAGCAAGGGCTAGACCAACTGAATTCTCTTGCCCAGCAGTATCAGAATATTGTTAATGGTGGTGGCCTGACTGCTGACGGTGTTAATAACTTTAGTAGAGGTTTAAACAACTCAGCTCTTGCTCAAGCTACCAGTAAAGCAGCTTCCAATGTATCTCTTGGAAATGGTTCTGACTCAGGCTCTCTTCGTAGAGCTGCTGCTCAGGGTGCTGCTCTTAATGGTGCTAATACAAACCTCTCTCGTACCATCAATGGTAAGAACATGGGAATTAGTGCTCTTCAACAAGATCAAAACTTCCAGAGGGGTTTGCTTGGTGCTCAGTCTGGTTTAGCTGGACAGAACCTCAATCTCGGTGCACAAGGTGTTCAGGCAACTCAGCAAGCTATCCAGAATCAACTCATGGCTGGTAATTTACAACAGCAACAAGCTCAAGCTCAAGCAGATATCAATTGGCAGAATGCTATTGGTTCTCGGCAGTATGGGTGGAATCAGCTTAACAATCAGCTTAATGTACTAAACAGTGTAAGCCCGATGGCTGGATATACGATTAAGAATGCTGCTCCGGGTATTAGTACAGGACAACAGCTCCTAGGTGCTGGTATTACTGGTTTAGGTATTGCAGGTCGTTTGGGTGCTTTCTCTCCTGACCAACAGACTCAGAATGCTTGGAGTTCCTATAACAATTCAGGCGGGCAATCTGGAATGGCTGGTCCTATGATTGGGGGTTCTAATCTTTCTCAACAGAAAGGTCAGTCTAACTGGTTATCCACAATGGGTAATAATATCTTAGGTGGTGTCTTAGGGGCATTCGGAGCAAACTAAAGGAG--ATTTGATATGGCTTTATTTGGAGGAGGGAATAGTAAAACTACTTCCCAAATGATTCGCCCTGAATACATTCAACAGTATATTGACCAGCTTAGCCAACAGATTGGTAATACTAGTTCAGGGGATTATGTTTATCGTGACAACGTAGGGTTTAATAATAACCAGATAGAAGCTCTTAACAACTTAGCACAATCTGGTGCTCTAGGGACTCTCTCGCAGCAATATATGGATGCAGCAGGTCAAGGGTTAGGTTATCTAGATAATGCCTATAAAGGTTATCAGAGCCTTTCTGGACAGGGTGGGATTACTGGGGAGCAGATTGGTGCTCTTGCTGGTCAACTATATGATAACGATGCTGTGCAAGCAGCTATTACAGCTAATAATGAACAAGTTCAACAAAACCTAGCACGTAATGCTCTTCCTCAGCTAGCTCAACAGTATGCTGGTCAGCAGGGTTCAGGTGCTCGTATGGCTAAATCTTTTGCTCAAGGCGATGCTCTGAATCAGATGCAAGGACAAGCAACAGATATTACCAACAGTGCCTATAATTCGGCTATCAGTCAAGCTGAAAGCATTCTCTCTGGTAATAGACAGAATCAGGCAGCTGCTCTCTCAGGTCTTTCCAATATTGGTTCTAACCTTTCTAACTTAGGTCAGCAAGGTGCTAATTTGTCTCAACAGCAAATGTTGAATCAATGGAATGCAGGGTTGCAGCAACAACAGCAACAACAGAATGAATATGATAATGCCTACCAGAATGCCCAGAATGCAGCTAACTGGGGATGGCAGGATATCAATAACCAACTCGGTGCAGCAGGTGTACTTAACGGTGCTCTTGGACAAACTACAACTACCAAAACATCTGGTGGTGGCGGTGGCTTCTTAGGTGGAGCTATGAGTGGTGCAGCGGCAGGTTCTTCCTTTGGACCTTGGGGTGCATTGGCAGGGGGCGTAATCGGTGGGTTGGCTAGTAATTAATTAGGAGA-CAAATATGCAACAGACAACTTACGCTCAGGTCAGAAGTCGTGACCCGAGAAATACTTTCTATGGTGTTAATCCGGGAGCGGCTTCGGCCTCTCCTTATATGGCTAGACCTATTCAGAC---AGCAGATGTTTCTATGTACCGACG------TCCTTCTGTA---CCTCCATCTCTCGCAGGTCTTATCTCTCAGGCAGAAGAAGATCAGAATGCTATGGTGAATCCGGGATTTCAGCAACGTCTTATGGAACAACAGAATCGAGGAACCCCAACAAGTCTTC------AGGGTATTGATATTGGA---GCACCAGCCCCTGTAG---C---AGCTAATCCTGATTTATCCACTGATCAGGGTTTACAAGATGCTGGACTTATGCCTAGC---------------------GACCCTCTTCCGGTAACGCCTCCTACTAAACCGCTAGAAGATGGCCCTATGGAGTTTACTCCTTCTCAAGTGGAACAGGCACAAGGTGTTGTTACTACTCTTGCTCAAGGTCAGGACACTGGAGACGGAATGGCTGGGGCTACTCGTATTAAAGATCAGGAACGTGTTAATAATGATATCATGCAAATTGCTAAAGCTAAAGACCCTTCCGAAGCTTGGAATAAACTACAGAAAGAACCTTTCTATCAGAATTCCAGTTTCTATACAGGTTTGATGGGTGTAGGTCTTTCTATCATGTCAGGTAAATCTCCTATCGAAGCATTCCAAATTGGTCAGGGAATGGCTAATCAAGATGAGACTAAGAAGCAACTAGAAGCTAACCGTGATGCTCTGATTGAACAAGGTTTCTCTCAAGACTCAATTGCAGCTGCTATTGCTAACGGAGATCCATCTCTTCTGAAGATGAAAACTATAGACCCTGCTCAAAAAGAAGCATGGTATGAGGAGCGTGAAAGACGTCAGAATGCGGAGTGGGATAGACGTCAACAGATTCAAGAGAAATCTATGCGTGAGCGTGCTGAGGAAACTCGTCGTGCTGCTGAAGAGAGGACTAACATGAACCTTGAACGTCAGAAAAAGTTGATTGACT--ATCGTGATAAGGTTAAGGCTGAACGTGCCGAACAAGCTGCTC-------------------------------------------------------AGAGTTTTAACTTCTCCCCTAAAGAGACTCGTAACGCTCAGAATACAGCTGAAGGTAAAGTTGCCACTCAGTGGGCAGAGAAAGGTGGCCTGTTTAACCAATCCAAT-----------------------------AAAGACTTGGACT---------------TGGCTGATA---AAGCTATTA-------------------AGGACA----------------AGGATTACCAGACGGCCCGTTCTGCTTACATGCAGGCTATCATGAACTCCGCAAGGGCTGAAATCGGTTCTACTCGTTCTCTTACTGAAGAAGACTTGGGACATTTTGCAGAAGATCCATCAATCTTCATCCGTGTAGGTAACAAGTTCGCTCTGAAGTCGGGATGGCGTCCTACTGATTCTGCTCTTGCTTATGCTCGTAAACAAGCGAACGTCGGTTACACCTCTGCTATGAAGGGTGTTGCTGATGCTAAGAAAGCTGTTATCGAAGCGT------ACATCGGCTCTAAGATGGATAAGAAGAGAGCTACTGCATTGGTTAACCGTGCAATCCCTTCTGGCGGTTTCTATGATCCTCTCGGTGTTTTCTCTGAGGAAGCAGAAGAGTCAGTTGGTGG------------------------------TGCAGCAACCAATCCTAAACTGAA---TGGTGCTTTATCTGGT---TCTTCAGATACTAGCTGGTTCACTGAG-----TAAGACCTAAGTCCTGCCTTCCATAATGTATATAGGAGGTAGGACA-TTTTATTTATAAAAGGAGACGTTATGGCTAACATTAAACCGTGGGAAGAAGCTTCCAAAGCTCCTGCGTATCTGAATGCCTCTCCGGAGCAACAGGCTCAAATGAGAGAACAATATAAGGCAGCAGGTGGCTTTATTCCTGAGGAACAACCAGTAGCACAACCACAACAAGAAGAACGTGGTGTTATAGGTGAGGTTGCTCAAGGTGTGTCAAATGCTCTTCAATCTGGTGGTGCAAACATTGCAGCTAGTGCTGCTAAAGGTATTGGTGGTTTAGTTGAGATTGGTGAAGATCTAATTGGAGCACAAACTAGTTATGGTAAGCGTATCCAAGAGAACTCTCAGAACCTTCTGAAAGAACGTATGGATAAGATTGAGGATGGGATTGGTAAAACTGCTGGTCAGTATGCTGGCGTTGTTGGTGATATTGGTTTGACAGTTACTAACCCGTTAGCTGCCGCTGCTATCATCGCAGGTCGTGAGACAGGTCGTGCATATGCAGACCAAACCCCTAAAGAGGGAGAAGACAAGTCTGTTCTGGATGCAGCCTTAGTTGGTGGTGCTAACTATGCAGCTCAGAGAATTCTTCCGGGTGCTGTTGGTACAGCTGAATCTACACTTGGTCGTATCGGTCAGAACGTTGTTACTAACGCAGTGGCTGGTGCTAAAGGCGGTGCTCTTGTAGGTGCTGCTGAAGCTCAGAACAAATATGGTGATGACACAACCTTTGCTAATGTCTTAGAAGGCGCTATTGAAGAAGGTGCTATTGGTGCTGCATTCGGTGGTGCAGTTGGTGGTGTTCATGGCTTAATTAGCCGTCCAGATTCTGCTGTCTTCAAGAATACTCCAGAATATGCAAAGACTGACATTGCTGCTGACGATGAGCTGATTCGTAGTGCTAAGACTGTTGATGAACTGAAAGAAGCCTACTCTAAAGCTGAAACTGCTAACGCCGCTTCCGCTCTTAATCTTCTGGATGAGAATGGATTCCGTATTACTGATGCTGTTGCTTTAGATTCTCCTGCTGCTCAGCGTATTCTTAATACAGACCAAGCCAGTGCTGAGAAAGCTGCTTCTGCTCAGAAAGAGCATTCTAACATTCCGGGCCTCAATCCTTTGGCTCCTCCTGCTAAGACTCGTGGTAAAGCATTCGCTGATAACGAGCACAACCAGAAGAAAGCTGTCGCTATGAAAGATGCAATGGCTGACTACACCAAGGATAACACGAAAGTTCTTACAGATGTTCTAGATAACCTAGACCGTGAATTAACTGCTTACCGAGCTGCTGATGATTTTACTGGCAATCCACTTGATGTCAAGAATCGCACACAAGCTGACCGTGACTTCGTTGATGCTTATAAGACTTTCTATAATGAAGCAAATCGATTCAAAGCTCGTGATGGTGAAGACTTTAACAACTTTGTAGAGAAAGCTACTGAGCTACGGAAGATGGCTGATAACGTTTCTCCAGAGATGAAGAAAGCTATTAGTGGGTTGAAGAAACTGAAAGGTATGCCTGAAGGTTTTAACCCTATTCAAGATGCTTATACTCTGAACAATGCAGCTAAGTTCATGAGCAACCAAGACCGTGGTTGGACTTCCCTGACCGATGATGGATTCCGTGAGGCTTCTTCTCCTAGTCTGGTTATGAACACACTCGGTGCTGCTAAGTATGCTCTGAATCGCTTCTCTTCTCAGCGTGCTCGCTCTCAACGTGTTAAGCAACAAGAAGCTAACAGCGAAGCTATCCGCTCTCTGGCTCGTGGTGATTTGGAAGTTGCTCGTGCTAAATCTACTGCTGATGAAGCTCGTGCTAAAATGGAAGAAGAACCAGTTGTTGATGACATTAAATTTAAGACGCAAAATGACGTGGAAACCGAACCGGTTCG---GGAGCCTTCTTCT---AGTACTGTGACGGAAGAAAATCTTCCTTCTTCCACTCCTCAAGAAGCCCCTCTTACAGCTCGCGATTTAGTTGCTCAAAGACGTGCAGTTAAACAGGCAGAACAGCGT---------------------------------------------------------------------------------------------------------------------------------CGCGCTCAAGAAGAG------GCCGCACAGGCTCCAGAACCCACTGTAGAGGAACCAACGGTTAAAGCTGAGCCATTACCTGCCCGTGCTCCTAAAGCTCCTAAGGAGTCTATACAGGACGTTAAACCGGCAAGTGGTGTAGAACGTTTAGCTGCCATGTCTAGTGCTGCTCGTCAGGCTACTATAGATCGTGCAGAACGTTTTGCTCGTTCTCTGTACTCTCAGACTGCTAAGGCTAAGGCCACTGCTGAAAACTTCTTGGCTTACAAGGGAAGTTATAGGGAGTTGATGCGTCGGATTCGTCAGGAAGATAATGCTATCAACACTGAGCGTCATGAAGAGATGGCTCGTAATCAGCTAGCTTCTCAGCAAGGTATTGCTACTGCTAAGAACAACACTGTACGAACTAACTTTGCTGAATGGGTTA---AGGAACGTGGTCTGCCAGAAGACATTGCTACTAAGGCATTACGTGCTGAAGAGAAGGGTTTAGGTGGGAACGTGACTAACTTAGATAGTCTGAAACGTCGTGCTGAAAGGTTGTATCAGAAGCAGCGTGAGGACGAGTTTGATAGACTGTATCAACAGGCTCTGGAAGAGAATAAAGCTTTTGATAAGAAGAATGCTCCTAAACTGGCTGACCAGAAGAAAGAACTTCAATCTGAGATTGATACTTTGATTGATTCAGAACCTTTACGTCCTGCTCAGAAAGATGCTATGCGTAAACTGATGAATGACTTTGTAGATGAGAAGTTTAAATCTTCAGAGAAGGCTGGTAGGGAAGAAGCTTTGGAAGTAGGTCAGATGAAGGATATTTGGGATGGGTTTATTAACACCTATAACAGAGAAGTGAATGCCTTCAACAAAGCTAACAAGAACTCTCAGTACGAAGCTTTTGCTAAACACATACAGGCTCGTGAAGAACGTCTTGCTACTCTGAAAAATAAAGCTCAGGCTCGTGCTCAAGCGAAAGCTACAGCAGAAGCTGAACGTCAGTTACTCGAAGCTATTGCAGCTCAGAAGAGTGAGATTGAGAAGATGTTTGATGAGTTACCTAAACCTGTCCGCGAGGCTCAGGAAAGCCGTACTCTGAAACAGCTTGCAGCTCACCATGATAAGAACTCCCCTGTTCCTCCAGAACGTTTCCGTAGTATTATCGAACGTATCCACAACGCCGAGTCAGATTACCTTGATCGTCAGCGTCGTTTAACTGATGCAGAAGAAGATGCTCGTCAGGCTAAGTGGAACAAAATGTATGAGCAAGCGGAAGAGATGGACCGTAAGTTTGAGATAGACAAAAGGGTTAAGCGCAGTGAAGAGCTTAAAGCGGC-----TCAGAAGCGTGAGAATGACCTTATGGCGGTACAACGTCAACGTGACGACATCCATCGTCGCCTGATGCATACTTTGGAGGATAGGGGCATATCTAAAGAGGATGCTGAAGCATTTGCTGGTTCCTACATGGATAACCGTTATGCACTTCTTGATAAGCCTATGACTCCTACTGAACATCAGAATGCTCGTTCTCGTATTGAGGCTGATGTTGAGAAGTTTGCTAAGAAGTACGAATCAATGACTCCTATTGAGAAAGAGATTGTTAAGGTTACTGGAGATACTGAAGGTAAGCTTGATAACTTGGATTCGGATACTAGGAAGGCTATTGAAGAGGCTCGGAAGGTAGACTCTGATATTAAGAAACTGCAAGAGGAAGAGATGGAGATGGAGAAGATTCGTTCTGCTCTGCCTGATGATGAAAGATCTCAAGCAAATTCTGATATCTTGGAAAGCATTAAACAGCAGGAAGAAGCCTTTGCTGATAAAGCAGAGAAAGCTTTCTTGAATGGGAAGAGCTTGGATGAGTTGGCTAGTGTGGCTGAAGTTTTAGACAGGGTTCATGGTGCAGACAAGGCTGGTAACAACCGTCGCTTTGTACGTGCATTGCAGACTGCTGCTGAAAACAAGAAGAAGTATGGTGATAATCCGGTAGCTTGGTTTAGTGCTGATGATTATTCTGCTATTGCTAAACTTGGTGCTTCTTCCGCAGGTGGTAACAAATCTAGAGCACTGGAGAAAATCTTTGGTTCTACAGCTGAACAAGCTAAGAGTAAG-------------------------------------------------------------------------------------------------------------------------------------------------------------------------------------TTGCTTGGCAGGGATGATGTAGCGAAGATGAGACGTGTAATTGAAGAGAACCCTGATATTAAGATTCCTTCTTACAAGACAACGAATCGTACTGAGTACTTGCAGTTCTTGGAGAAGTTTAATGACGAAGGGAAGCCGAAGATTAAACGTGGCTCATTGTCAGAGAAGCTTGAACGCAGTAAGCGTCAATCGAGACTCCGTGTAAGAGTTCGATCTAAGGAGTGATAAAAGAAAAG-CCCTCAAG----GAGAAAACCTCTTTGAGGGCTTTATTTGTTTTTAGAGGTT------------------------------------------------------------------------------------------------------------------------------------------------------------------------------------------------------------------------------------------------------------------------------------------------------------------------------------------------------------------------------------------------ATTGATGAAATTAATCAGACGTTCTTCACTATCATCAAAAGCTTTTCCAGCTGCTTCCATGT---------------------------------------------------------------CCCAAGTATT----------------GGCATTGTCAATAAAGCTCTGAGC----TTCTAATAGAT--------------------------------------------------------CGTGGATTAAGTCGA-------AGAGTTTATTTTTATCTGATTGTGTGATCATGTAAGTTCCTAGATTAAATCGTAATATTGAATAATGTCAGAGAGTTTGAACTCTCGAATCTCGTCTTTCTCTACATCTATCGCTGTCATAATCCAACAAGGTTTGCCACAGTTATGAAAACGGGAGCTAGCAACGGAGGTTCGGAGTGGAATAACGGACCGGTCAGCAACCTCGCCTCTCCAATTGCGATAGCGAAAGCGAAGCACTTGTTGCGTAGATTTTTGATCATCACTCATTTCC---------------------------------------------TTTTTTGAATTGTTTTCTTGCATCATTCTCTTCTTTTGTTTTAATCTTATGACAAGGATCTTTACACAGAACCTGAAAACCTTCTTTCTCACACAGAGCACGAGAGATGATTTCATCCCAAGTAGCTTCATGGTCAAGAGGTACTATAGGCTCTATGTGGTCAATAGCCATATCTTTTACAGGGTGGTCAGAACCACACATGGCACACTTAAAGTGCATTGCCAGTCTACCTGTCTTTGGATTAATCTTCTGTTCTGTCTTGGCTTCTGCTAGTGCATCGAACATGGGCTTCCACTTTCTAGTCAGAGAACGAATCCCTGACTTGATGAAAGAGTTGTAACGAGCTTCAGTCC-----------------------------------------------------------------------------------------------------------------------------------------------------------------------------------------------------------------------------------------------------------------------------------------------------------------------------AAGTTCCACTA--------------------------------------------------------------------------------------------------------------------------CATCGTGTCTTCTCAGACTTCGCCATA------------ATCAGCTTCTTCCCAAACTCGTTTGTTTACACGATGACTCACTTTGCCCTCACGAGGAATACGACCTGTCCGCTGATCAAACAGTTG-----------------ATGTTTAATCTTTTGATCTTTACGAGATTCACGATTGGAAGAGTTTTCATCATATGAACGATAATCAAAT---TTACCCATTAT-AATATCCTTATCACCAAATTTTTTCGAGCCACGACCAATCAAATAGGTCTTCCGGAGCCTGACCAACAAAGAGCAGCCGAGCATTCTCAAGCATTTTCTCTTCATCTTCAGTATCGAACTTCTTATAATATTCCATTCGTACTATATGATACATGGTCCACTTATCTGTAACCCCAGCCAACAACTTAGCTGCTGCTTTCTTCCCTATTCCTTGACGTCGAAGCTGGAGCTTACCGCCCCACATCACTTCTTTACGTTCACCACATCCGGGAATATTATCTGTTCCATCTCCAATCAGCATCTGATAGAAGAAATTTTGCCATGAAACTAAATCAGATACGTAGTGAGGAGGAACCTCTTTTTGTCTTTCTCCACAAGCCCAACGGTAATGCCATCCGGGAGTTATTAACAAATCTTTGTCTCTAGTACAGATGATAGTGTTCTTATCTCTACGTTGCCTTTCAGCTAGTGCATCATCAGCCTCTCTCCCAAATACATCTATGTATTCATACTTACCTTTAATATAATCACCGACATTTTGCCAGTGAAAAGGTCTTTCTCCGGGAGGTCTGTTTGCTTTGTAGTCTTGCTGCTTAGCAACATCGAAACGGAAGTTACCGCCTTCGCTGAAGTAGAACACAACCTTGCTGCAACCTGAGCGAGCAATGATAGTATCTATCTTGTACTGAAGTCGTTCAATCATGAAATTATAATCAACTGGAACACGTCCTGTGTCAAGAAAGGGATGCTCCTGAGTAAGAGCACCCACTTCATATCGAAGAAC----------------------------------------------------------------------------------------------------------------------------------------------------------------------------------------------------------------------------------------------------------------------------------------------------------------------------------------------------------------------------------------------------------------------------------------------------GTCAGCATCCACTATAGCTACTTCAGGGAGCTTAACGTCTTCCATA-----------------------------------------------------------------------------------TCATTCTC---------------------------------------------------CTAATAACTTA------------------------CGAATTTC----ACTAC-----------------------------------------GGAAGTTATCGTACT-------------------CTTCAGGGTATTCA------------AACCCACACTCAAGAAGAGCATAGTGAACAAC---------------------CTTCAGCAAATCCTGAA-------------------CCTTATTCTTATCTTTGTGTCGATAAGCATATTTGAT-----------------------------------------------------------CATGTTGGTTTGTTGAAAGTTCAACTGAGGGTTTGCATGATAAAAC------------------------------TCGATAGGTTGAATCTTCTTG----------------------------------------------------------------------------CTATCAGGGTTATAGTGGGAACCTCC------CACCATAGAAACTAATGCTGGATTA----------------------------------------------------------------------------------------------------------------------------------------------------------------------------------------------------------------------------------------------------------------------------------------------------------------------------------------------------------------------------------------------------------------------------------------------------------------------------------------------------------------------------------------------------------------------------------------------------------------------------------------------------------------------------------------------------------------------------------------TTCATGCGATCATTCCTTGAAATTCTTCTTTATCAAAATGTTTTTCTACCACATATTCATACAGGTCTTTTAACTCTGCATAACGACGATAGAAAGTTCCGTGTGACATGCCAATAGTTTTCTGAATGTGGTCATGAGGAATACCCAAGAAAATCATTGAGAACATATTAGCTAACTTCTGAGTATCCATCGTATCACTTAAATCTTGGAAGAAGTAAAAGATACGGGACTCCATGAATGGGTCACCAACAGAATCTTGCTTATCCATAGCAATCTCTAGAGGACTGTCCA------CCATATCAGGAGTACGGAACATATCAGCCTCTGGAATGGAGTATATACGACGATCCCCCACAGTCTGCCTATTTGAACGTATAGACCAGATAATATTCTTGACTCGATAAGTCATATGCTCTTGGTCTTTCTCATCCTCTAGGATTCTCTCATCCTGCCTAGCGAAGACAAATCTCCAAGCGTTCAAGAGCACTTCTTGTGCCACATCTTCTGCTTCGTGATAATCCCTGATATCATACATGAAGAACTTGTGAACTACTTTCCAATTCACTTTATAAAACTCTTCATAATTTGAGATGTACTTAATAGGGATTCCATGAATGCGATATCTTGTAGGTGTTGTCTTCTTCGC--------------------------------------------------------------------------------------------------------------------------------------------------------------------------------------------------------------------------------------------------------------------------------------------------------------------------------------------------------------------------------------------------------------------------------------------------------------------------------------------------CATTATTCTATTCCACGCTCTTTCAGAGCTTCTAACAATCCATTGTGATTAGCAGCACATTCTGTGTACTGGTCCTGATACCACTCCAACGCAGTGGCTAGTGCTTTTCCTTGAGCACTTTCTAAAAAAGGTAGGTCAACCCTACACTCAGCTTTTAGGTTTGTTGGTAAGGGCATTGATTGCCTGCTGCTGTCGCTCGTTGAACATGCGG-----------------------------------------------------------------------------------------------------------------------------------------------------------------------------------------------------------------------------------------------------------------------------------------------------------------------------------------------------------------------------------------------------------------------------------------------------------------------------------------------------------------------------------------------------------------ATGTAGTCATCACTAGCGCAGACATTATAAAAAACTGGTTTAGTTTTCTCATAATGCATCTCTTTATAAATAGTTTCCGTGTTCTTCTTCCAGTTAGATAAACCGGTAAGAACTCTCTGAGCAACTTCATCAGCTGCCTTGCTTCTTTCAATCTCTAACTCTTGTTGATGCTTTTCTTTATCCAGATTGTTACTATCTGTTCTGTACTCATTAAACTTCATTCCGCCAAAGAACACCAGAGCAGAGAAGATAACAAATCCTAGATTATCACTTAAAGTGCTTTGCATATTGACCCCAACGAAAAAAGCCACCCGAAGGTGGCTAAGCTATAACAAGGAGAGTTA-TT----------------------------------------------------------------------------------------------------------------------------------------------------------------------------------------------------------------------------------------------------------------------------------------------------------------------------------------------------------------------------------------------------------------------------------------AGAATGGGCTGTCGTTGTCGTCTTCGTAGGTAGAAGCAGGCTCTTTATCAATCGTAGGGATTGAAGGAGTAGCTTCTTTCTGTTCTGTTTCAGAAGCACGAGTAATTTCACGACCAGCCAGAGGTATGTTCTTAGCGTCATTAGCTTGAGTAAGCAGGTTGCGCTGGAACGGGAACATCAGTTGATAAGATGCTACGTTCTCATCGGTTTCAGCATACGGTTCGAAGAATACCAGAGGACTACGAGCTTCACCAACTGCTGCACGATATTTGGTTGGGATTGGAGAAATGGTTTTGATGGAGTTTTTAACTTCACCAGCTTTGTTAGTGTAGGAGTTAACCAGAATGTTAACAGGCTGACCTAACAGCACATCCTTAAACCAAGACAGATCACCTTTCAGTGCTTGAATGCTTGGGTCAATCATCTTGCAAAGATCAAGGATACCAGAGTTCTTAGCTCGTGGGTTTACATCATAACTCTTGAACTGGCAAGCAGGACGTGGTTCTAATGCCTTACCATCGGAATCTTTACCCGTAGCATCAACACCAATCAGCTCGAAAGCCAAATCCATACGGAAAGCTGGATTCTTAGGAGTTACTGCTTTGGTCTTCGGGTCAATCCAAGGGTCACGATTGTGAACACCCAAACCTACTACACGAACAATACGTGCTTCGTATTCACCATCAGGGATTACATCGTAGTTGGATTTACGAGAAGAAGTTGCGATAGTTGGAATCATAGACATATTTTAATTTCCTTATTTAA-TTTGAAAGATTGTTGCTCTCTTTGAGCGGTT-ATGTATAATATACATTACGCTTATACCGATAAGAGTACTATA------------------TAATATAAGTGTC-----TT------------------------------------------------------------------------------------------------------TGGTAGTAGATATAACACACTAGTAATGTATATATTGTATAGCTGATAA--AGTTATTGCA-------GGCTTGTATATTGGGCAATTCATAG-----AATCCCTTGCAAGT---------------------ACCGAAGGGCAGGAGCCACCTGCGAGATAAAAATAGAGAATTAAGGA-ATCCTTGATTTAGGTTGTAGGGACTCCTAGGGACTTTGATTCTCTATTT-AAAAG-AATA------AATAATTACTATATCTAATACTAAACAGACTGAAAC----------------AAAGATAAGAAACTTCTT-----------------------------ATAAATACTCATTACTTATCATCTAAATAGTTAA-------------------------------------------------------------------------------------CTAATCTCTGATA--------------------------------------------------------------------------------------------------------------------------------------------------------------------------------------------------------------------------------------------------------------------------------------------------------------------------------------------------------------------------------------------------------TAAA---GAAG--------------------------------------------------------------------------------------------------------------------------------------------------------------------------TTTAAATCA-------------------------------------------------------------------------------------------------------------------------------------------------------------------------------------------------------------------------------------------------------------------------------------------------------------------------------------------------------------------------------------------------------------------------------------------------------------------------------------------------------------------------------------------------------------------------------------------------------------------AGCATCCATCACAAACAT---AGTCTCCACTAAGAGACTCTTGTAACAAACGATTTTGTTCCTCTGAATATAGAGAATTTACTAATTCTTTTAACTCTGAAAGAGTGATGAAATCAATAGTATTTCCATTATCTAAAATAGAAGAGTTAAGTA------------------------------------------AATATTCATTGTCTTTAATTT-----------------------TATTAATCAT-------------TCTTCATTTCCTTTTACT------------------------------------------TCAGCGTAGACTTTGATAATGCCCTTAAGAACTTCCTTAGAAGCAATAGCACTTTCTTCAGAGGTGTGAATAGTAGAAAACTCTTTCTTTCCAATCTTGTAAGTGTGAACCCAAATCATACTTATTCCTCGTATTC----------------------------------------------------------------------------------------------------------------------------------------------------------------------------CCAATTTCTTTCAT----------------------------------------------------------------------AATATCCAGAGTTATAAT---TTAGAGCGCATCT-------------------CTCAGCCTCTTCTATGTCATCAG--------------TGTTTAGGATATTTACCCACCCACCA-ACTTCA--TCAAAACCTTC------------------------------------------TTCCTCTTCGTTAAACCATACACTATA--------------------------------------------------------------------------------------------------------------------------------------------------------------------------------CTTTTTCATCGAATCACCAAAGGCTCTTCAGAGTACACAGGAGCGGCTATTTCTACAGGAGGTGCTGCCCTAAGGTCATTAAGTCTTACACCCTTCAGCATCCCATCTAGGTGGTCCTTTTTGGGTATTCCAACAGGGAAGTCGTCAATCCAGATATCTACAAAGAAACCTAACTGGCGACATACGTCATCTTTCTGAACACCATTGCAAAAGATGATAGGAATCTGCAAACGCTCTGCATCAATCTTAATGTCGTGATTATCATACCCATTAGGCTCTGCAAAGCGGTAAGTTACAAAACGTACATCATAACCTTTGGCTTGCATTAATGCCACCACAGATCGCCACAGCTCTTTATCTGAGGTGTAAGTATCATCGTAATCTAAACCAATATTCATGTTG--------------------------------------------------------------------------------------------------------------------------------------AATCCTTTTAGACAAGAAAAGCCGCCCTAAGGCAGCTTCTTATTTAACTATT--------------------------------CACTTTAGC---------TTCAAGTGT------------TTCATTTTCAATACTCAAGTCAATCACTACGCCAGTAAGCTCAACGACTGCTTGGCGAAGGGCGTCTTTACCCATAGAATGTACTTGAGATAAGAAGAAAGCTTTACCTTCTTCCGTGGATAGGGTTTCTTTTAATTCAGAAG------CAGTCATTGATATTCCTTATTTTACATTGTATAAATTCGCATGATTGTACCACCATCAGCTTCAATAGCAGAAACAACTTCATCTCGTTCTTCATCCGTGTACACTAGTACGCTTTTAAACGAGCCAGTCACATCTGTGTACAAAATGTTGTACTTGGGAGGTGGTTTACGGTAAATACCTTCCATCATT---CTTTCTCCTCTCGTTCTTTCCACAGTTCAGCAAGCTCTAGGTAGAACTCAGCTTCATCAGGACGTCCTTGTTCATTACAGATGGCGCTTTGACGATAACACCAATCTGA---TGGCATCTCTTCCACTTCAA--TCTCCTT-ATTATGAACTAATCAATAAGACTAGTTCA-TTTGTAT-----------------------------TT----------------------CAATCTTTCAGTTCTGAAT---------------------------------------------------------------------------------------------------------------------------------------------------------------------------------------------------------------------------------------------------------------------------------------------------------------------------------------------------------------------------------------------------------------------------------------------------------------------------------------------------------------------------------------------------------------------------------------------------------------------------------------------------------------------------------------------------TTAGTGTGTATGCATCCAGTTTAACCCAATCTGACAATCAGAAGCCAGAGGACACTCCATGTTCAAGTACTCACCAGCCTTCTTAACACAAAGCTCGGTGTACTCTTTGAGTTTCTGTACATCATTACGGTTCACTGAGAACTGGCCCTCATC-------------------------------------------------------------------------------------------------------------------------------------------------------------------------------------------------------------------------------------------------------------------------------------------------------------------------------------------------------------------------------------------------------------------------------------------------------------------------------------------------------------------------------------------------------------------------------------------------------------------------------GTGCATATCAATTACCTTAGCACAACGAACTCCATCTTTCTCAATCCACTTGTTAAGGAACATCATAGCATATTTCATAACAACAGCACCAGCACATTGCAGGAGTGTGTTAAGGGCTTTATGAACCATAACCTTACCAGTGGCATCCCGTCTCATTGTAATCTTACGACCATCAACGCCAATCAAATACCCTTGAGCAGCTTTCTCTGTCATACGATCAATGAGGATTGCAATACATGGGTTCTCTGCCAAGAAGCGTGCTCGCATCACTGAACCTTCGTCAGCTCCACCACCTACGATTGAACCAAGCTTAGCATCACCAGCACCA----TAGTTAAACGCATCTCATATATTCGACAAGAGCCGCAACACTCTCGCCCGTTCTCTTATGAACTGCTACATGTCGCCATGTAGGATAGACTATATCATCACCCTCTGT--------CGAGGGGTTGGGCGCTTCCACCGGCATTAGCTTCCGGTGTACTCCTTTC--GGATAGTCGTTGCACCTTCA-----------------------------------AGTATTCTATAGCT----------------------------------------GTTTCTAATCGGCTAAC---------------------------------------------------------------------------------------------------------------------------------------------ATCATCTTTCAATAGCCCTA---------------------------------------AAGCTCTGTTGCAGTTGTGACACAACAGACCGCGTATTACTCCGGATTC----------------------------ATGGCAATGATCAACC------------ACAAGTTTAATTCTGTGATGTGTT---------------------------------GCCATTGCAAACCCTTCGCCCTTACA------------------GATAGCACACTTCCCATCCTGATCAGCGTACATCTTTTCGTAATCGCTGGCTGTGATTCCATAAATTCGTTTGAAGTAGGAATTTCTCCAGCCCCTATCTTTGCATTCATCAGAGCAATAATGTTCAGATGGTGCATTTGGTTGAAAATCTTTTGAGCAATTACGACAAGGTTTTGGATTGAACCGACCTTGAGGGTATTTACTTGCCTCAGCAGTCTGTTCTTCTTTAGTTTTAGTTACAGTTGTATATTCCATAAGCACCTCCATGTTGAGTTGCTATAGAATACTTGCTTGGCTCAGGATTGTCTACTAGAGAGTTTCCCTGAGTTCACCCAATTTAATCGACGAGATTACTCTCGAAGTATCCATTTACGTCAGATAAACGTTTTAGCGTTGTCACGAGTAGGAAGACCAGCAAGTTTCTGGTTGTGGGAGTGGATATCACCTTCAAGAAGGATATCACGATACATAATAGCAGAAGCTAAACCACGTTCTGCCAGAGCTTTCTTAGCTGGATTATTCTCTTCGATTGCTTCAGCAAGCATATCCCTACATTCTTTAATGAGGTAGTGAGCGAGCATACGAAGTTCAAGTCCAGAACCATCATACCCTAAGAATACTTCTTTACCAGCGGGTATGTAATATTTGTAAGCACCTACAGGCTTATCTTTCTTCCCCGGCTTACCTTTCTCGTAAATTACGTTAGTACCTTTTCGTATATAACAACCATCAGGAACAACGTTAGTAATAACGAAAGGACGAGAGTGATCACTGTCTGAATTATAGTCAGACTCAAACAAACTGCGACACTCATGACCAAACAAACCACGGGAGGGAATATTAACCACGATACGATGTTTGAATCGAAAAGTTGGCGTAGCGCAGCTGTTAGCTTCTGCCGAAAGTTTACCATCTTCGCGTTCCTTTGCTATGAGTCCACTGATAAGACCTAGCCTGTGAGCCGCTACAACGCGCCTCTTAAGCAAACTTCCAACACTCCCTAGCTCGCCCCCTAACCCTTCTTCAAGAGTCTCCTCGAGGTTTGTAGGAGCTGTAGGCCACTTGTTTGAGGTAGCTAGTGCTATCTTAATCTCATCAAACGTGATAGGTCTACGTCGGTTAGGGTTTAAACCTAAACCAAACACATAAGCCTTCATATAGTTCTTAGTCTTAAACCTAAAATGCTTCTCTAAGAACCTCCTAATATCTGCGTCAACCATCTCGGCTGTCTGCTTCTGTTTAGCATTACCTCGAATCCAAGCTGAATACCACGCTTGGTATGTTCCATACTTTCGTATATCTTTCTTGATTTCAAAAGTATTCCAAGGTTTCTTTGATACGTTAAACTCTGGAGGAAGAAAACCCTCATCCATAAGGGCTTCTTTAACTCGTGCATCTTTCGATGGGTCAAAGTCCACGTATTCAACACAGGTGAATGCTCCACCAATGTCTTCTCTCTTAAGGCCAACTCTATCACAATAGGCTTGAGGCCACTTCTGTAAAGCTCCAGACTTCTTAAATGGCTTCATATAAGTAGAGCCATCTAATCTCATCTTAGGTAAGAGAGGGATCAGTTCTTTGTCGATATTAACAATAATCTCTTTAAGGAGGTGAACATACCACCGAGCATTTCTTCGGTTGAAACTCACTCCGTGCTTCGCTTGCTTAGAGATTATATCAGCGACAGTCATCTCTGTCAAAAATGGGAGAGCGTCCGGGTTGCTCACTTTATACTCCTTTAAATTATTGGTAAAGTAAATCTGTAAATGCTTGGTTGTCTTCTACTACATCTAGCAAGGTTGCTTCGTTACTATAAGACCTAACCGTCCCGTTGACAACTGTCCGAGTAGGAGAGGGAGGTGGTGTATGGTTAGCTCTAGCTTCGCGAGGTTGCTCTCGTACTAAATGAGCCATAGCCATTTGGTTAGCGACTTCTTCTCTTTCTCGAATAGCTCTCTGAATATAAGCTAGCTTCATGCCCCAAGCTTCTTCAAATTCTTGAGGATGTTTGTCACTGATAACCACATATTGACGTTCAGGGATACCAGAGCGAATCTCTGA-------TAAGAGTTCACAGAACAAATCCAGTTCGTGTTCAGTGAGATTCATTTCGATATCATCCCACTTGAGAACTAGGAAACGGTTTTGATATCTAGTCGGTAATGG----------------------------------------------------------------------------------------------------------------------------------------------------------------CATAGCTTAA---------------------------------------------------------------------------------------------------------------------------------------------------------------------------------------------------------------------------------------------------------------------------------------------------------------CCTTTAGGGAATGGGATGAGGTTTTCTACTGCAACACGGAATTCTTTCTCTACATCTTTATTCTTATAAGAAATGAATTTCCCATCAGCACCACGGAGGATTACGTTAGTGCGAGCTGTTTTTGGGTTATGACTGATTTGGTTTGCAATGAGACTAATGTTGAGTTTAGTGTTGTGGTTATTGGTGAATTTCCACTT---AGCCAGACGATTAGTCATTACATCAATGATAGTTACAGTTTTTACAATAGACATA-GTTATTACCTAAGAAGTTTAGTTTGGTTTATATAAAAGAAAAGGCCACCC-ATTTGGGTAGCCTC-----------------------------------------------------------------------------------------------------------------------------------------------------------------------------------------------------------ATATTACG---------------------------------------------------------------------------------------------------------------------------------------------------------------------------------------------------------------------------------------------------------------------------------------------------------ATGAGCTTAAAGCTCCTTTGCGT---------GCTCCAGCTGCCTTCCCAGTTCGATCTCCACTTTTGCCGCCAGCTGAACGATTTCCGCTGACTGTTTCAACACGTAAGTTGCTTGACGCATTAGAGCCTCCTGACTTGATAGCTCGTTTGTGTCCAACGTCTTTACCTCTGACAGCAGCTTTTCCATCGCGCTTTTCAACGATGCGACGTGCACGGTGGCGCTGAGCATCTCCGCTCTTGCTACCAATTCCCGTTTCACCCCTTGCGATGGCGGTACGTCTTTCTTGTGCATAATCTCTCTTTCCTACATGGTCTGCCATT---------------------------------------------------------------------------------------------------------------------------------------------------------------------------------------------------------------------------------------------------------------------------------------------------------------------------------------------------------------------------------------------------------------------------------TAGAACTCCTT-----------------------------------------------AATATATCAGT---------------------------GTACACTAA----------GGAG----------------TATACATTATGAAT---------GATGTTAAAA---------------------------------------CTCTGCTAAGTATTT---------------------------------AATATCAGAGGCATATACCTCATCAAAGGAAATAATTT-----------CTCCATTGTAAAGAAGTTCTATCTTCAATATACCAGAGCATTTGGTGT----CTTTAGAATCAACCCTGATAGAGAGC-------TTATCAACTATCTAAGCTTTAATC------------------------------TCTTCTATCATTAAC----------TCTTGAGTGTTA-----------------------------TTCACTCCACCCTCCCG--------------GTGGTACAAAATCATCAGGA--------------------------ACGTCAATGATAGTAGG-----------TTCTCCATTATTCATGCAGGTGTCTTCATTGAACT------------------------------------CTTCACACTCAAAGCATGCTCGTTCGATA---------------------TTTTTGTAGAAGTC--------------GATGGTTGCTGAACCATCACCACAATCTCGGATAACTAGAGCTACTTTCATTTCTCT-TGTCCTTTTTCCATTGCTTTAACAATAGCTTTACAGAAACCAGAACGAACAATGTCATCTGATTCACCATCTACAATCTCAGCGAACTCATACAGATCATGTTCATCAATAAAGTTAGTAGCCCAAGTAAGACCACTCTCACGACCACGCATGTCATGCTGGTTAGTATCACCCATGCAGAACAGTTGAGAGGTTTCTCCCAATCGAGTCATGATTGAGAAGGCTTCATCTTTAGTGGTGTTCTGGAATTCATCAACAATAACAACAGCATCATTGAAAGAACGACCACGGAGATATTCCAGAGGTACAAATTCAATGTTCCCATTACCAAGCTGGCATTCATAAAAACCCTTACCGTATCGCTGAGTGATTACGTCAACAATAGGCATCAGATATGGTTCGAACTTATCACGAAGCCCACCCGGAAGTAATCCGAGAGAATTACCCATGCCAACAGAAGGTCGGCTAATGATAATCTTTTGAATCTTACCACTCTTCAGTGCATCAATGACAGTAGAGGTGATGACGAACGTCTTACCACAGCCCGCAGGAGCGTCTGTGAACACCACTTGTTTAGTCTTGATAGCATTGAGTAGCTCAGATTGAAACTGATTCTGAGGGACCACTGGCTTCGCTAAAACAACCTCTTCATACTCACGCTTACCTTTCTTAGTGACCAAGGCTTCACGACGTAAATCTTTACGAGATTCTCTACGGGACTGTCTACGGCTCATTTGCGCTCTCCTAGCTCTTCGTAATTAAATACAGAGGTTCGACAATCTTTACATGTTGTTGTATAGACTCGAACATTAATGTACTTC-TTGTTCTTCCCTTTGGTGGGTGAGCCTTTAGCAAGCTCACTGATAACTTTAGAACTTAAGTTTAGGTTTGTGCCTTCGCATTTAGAGCACTTCACTCAGGCTCACCAACAGTAACTTCCCATACAACTTGAGAGATGA------------TATTGTTGATCTGTTTGATTTGCTCG--------TAAGTCAGTTGCATACCTTTCATCTTCCGAGAGGCATTGCTTCGTGCTCTTCGCTGACGATAGAAGTTATTCTTTTTAGTAGAGTGTAATCTACTCATTTCACAAGCTCCACTTCTTCAATACTGTACCCTTCAAAATACTCACCATCTTGATCATA-----------------------------------------------------------------------------------------------------------------------------------------------------------------------------------CTGGTTGATTG---CTCTTGTTAGTACCCACACTTT-----------CATTATTCTTCTCTTTATGAAGTCTATAAACAGCTGTCGCCATGCAAGCAACAGCTTCATTGTGTGGGAGATGCATCCCTGTAGAACCATCCCAATCTTTGAACTCATTGTCAAAGACTCCGGTAGGCTCTGGATACAGAGCTTGCAGCTCAACCAAA--------TCATTAGCAACTTGTTGCCATTTATCATCAGACCAGATAGGGTCATCCAACCAGTAATACAAATAGGAATGGATGATTAATTGCCTTCTGTGCCGATTAATTACTTCAGCGGGACTTATCTCACTTCCATTTGAAGTCCTAAATGTATTACTGTCAA------------------------------------------------------------------------------------------------------------------------------------------------------------------------------------------------------------------------------------------------------------------------------------------------------------------------------------------------------------------------------------------------------------------------------------------------------------------------------------------------------------------------------------------------------------------------------------------------------------------------------------------------------------------------------------------------------------------------------------------------------------------------------------------------------------------------------------------------------------------------------------------------------------------------------------TCAT---------------------------------------------------------------------------------------------------------------------------------------------------------------------------------------------------------------------------------------------------------------------------------------------------------------------------------------------------------------------------------------------------------------------------------------------------------------------------------------------------------------------------------------------------------------------------------------------------------------------------------------------------------------------------------------------------------------------------------------------------------------------------------------------------------------------------GATTAATTATTCCAAGTAGTTGATAAGGCTTTCCAAGAGATAGGATAAAGTTTCTTCATTTCTTCATCAATAGTTTGTGCAAACAGTCGGACCTCATACTGAGCGTGCTCTGACAGACGTTGACGGCACACATCTGACCAGCCATATAGAGAGCCAGTCCACACCCACTCAGTGATCATCCCCTGAGGAAGAACAAATCGAGCTTGCTCTGGTGCAACAAATTCAATCAACTTATCATATGCTGCTAGAGAGGATTCATATGCATCGTTAATCAGCATTAATGCTTCAGCTCGTTCTCCATCGATGAGTTGAACCCCTGAACCTGCATGGAGGTCCGAA------------GGTCTCGCAAAAATCTCTTTAG--------------------------------------------------GGATGAAGACTTCAACTGCTCCATCTTTATACCGACGGGACATTTCGTTCCACGAGAATCCAACCTGATGCTTGCCCAGCTGTCTCGCAATTGCGATAGGTGCTTTGCATCGGAAACTGACTTGTGGGTGTCGGAATGGAGTAACATGCTTTTCTCTTGCGAGGAAGTTGATGAGACGTTCATCACGTTCATTTAAATCACCTTCACGGGTTACGCCAAAGGAAACTCGAGCTGCGTTTACTACGCTACGATCGCTTCCCATAGCTTCGATTAATGTTGCTTGTAGTTGTTCATTCATCCGTGAATATC------------------------------------------------------------------------------------------------------------------------------------------------------------------------------------------------------------------------------------------------------------------------------------------------------------------------------------------------------------------------------------------------------------------------------------------------------------------------------------------------------------------------------------------------------------------------------------------------------------------------------------------------------------------------------------------------------------------------------------------------------------------------------------------------------------------------------------------------------------------------------------------------------------------------------------------------------------------------------------------------------------------------------------------------------------------------------------------------------------------------------------------------------------------------------------------------------------------------------------------------------------------------------------------CTTATTATTTATTGCTCAGTGCTGTGTCCAAAAATGCTTTCAGGTTTGCTTCAGTCTGCATACCAGAGAGGCTGTAATGTGCGCCACTATTCCGGTCAGGCACAACGAAAGCAGGAATGCTTCGTACACCATACTTAACAGCTTGTTCACGACCGTCACCCTCAAGGATATTAATCTCTTCCACTTCTACATCGAACTCCTTAACAACCTTCTCAAAGATAGGAGCCATTGCTTTACATGGAGCACACTGATCACTATAAAACTTAATTACTTTA----------------------------------------------------------------------------------------------------------------------------------------------------GACATGT-----------------------------------------------------------------------------------------------------------------------------------------------------------------------------------------------------------------------------------------AAATCCTTATGCAGTCAGGAGGTGAAGCAGGAATGGGATAACAACAGCTACGACAACCATGATAGTTGATGCTGTTTGAATCTCACCTTTCTTGTCAGGGGTTTCTTCGATAAGCTTACCAGAAGCCCAATAGATACCACCACCAATAAAGATAGCCCAAATACCCCATACGATAGCTGATAACATATATCTATATCCTTATAAAGAGAAAACCCCGTCT------ATTCC-TAGACAGGGCTTGAGTTTT--TTAGTAAGACACATCACCACTTGAGTGGGACATGTTGCTCTTGACAAAGTAGCAATACTTGCCAAGACCTTCATTAATTTCTTGAAGCATACTTTGATCGACTGGATAAGTGGCTAAATCGCCATCAAACTCATCCATCTTCTCAATAATACACAACAAGGTCATGCACATATCAGAGAGCATACCGTCCATGTCTAGATCAGCGTTACCCTCTGAGAACCAAGCATGAGAGAGGTAGTTAGCTGCTGTAGCATCCACTTTAACACAGTGGTAACGCATACGTTCAGCAATACGATCTCCTACTTGTCGTGCGTAATCTTCCAGCTCGTCAAACATACCATGAACACCCTGAAATCCTGCACCAGAGACGTTCCAGTGGTAGTTTTTAGCTTTGATGTGCAAGAGTTCCATATTAGCTTGTAAGCAGCTCAGGATGTGTTCTAGGCTGTTTCCACTAATCATACCCTGCATCGTTTCAAGGCGAGAGATTGATAGGTCGGACCGGTCTAACATGC------TATAACTGTCACGACCAATATCAGGTAAATCAAAGACATT---CTTATGCATTATATTCCCTCCAAGTTTGATTAAGTAGAACTTTTGATATCACTTGCTGAGAGACACCAAAACGTCTTGCAAGGGCAGAGCCTCCAAACTCTTTATCTCGAGGAATATAAACTCTCCTACAGTACTCTACATCTTTTAGAGTAAGTTTAGACTGCGGATTGTCTTCTCCAAACCTCTGTACCATCAAACCTAGTGATGATGCATGTTGAGAGTTTTCTCGGTGGGTACACCATTCAAGATTATCTTTATGATTATTAAGTTTATTGCCATCCTTATGGTTGACACACGGAAGATTATCAGGGTTCGGTATGTATTTACTAGCAACCAACCTGTGGACATAGAAATTTTTTAATCCGTCAGGAAAGTAAATAGTAACTCTATAATAGGCACCATTAGTGCGGAGGGTTAAAAACCTCCCACTCTTTACAGTAAATACTCTACCATCTTCTGTTACATCAATCTTCCCTTCCAATTCCTTTGGAATCACTTAGGGTCTTCTCCTTCTAACTCAGTAGAGTTTGCTACATTTCTTTCTAGATTACTTAGGATCTGCTGGGTAATTACGATGCAGTTCTGTGGGTCTACTGACTTAGAACGCCCCATTTCTGGGTCATACACCTTAACACGCTTAGCAGTTGAACCTGTAACCTGAAGAACCTTCAACAGATATCCCTGATTACCGATAGACCAAGCAACAACATCACGATTCTTGATAAAGCGACCAAGCATATCACGATGATAAAACTGTTGCATCACCTTGGATTTTGTAATCTCTTCAGTGGGCGGGGCCACTTTACTCAAATCTAACA--TAACTCTCTCCTGT-AAAATACAAACTCTTATTGTACTCTATATACATTTGAGAGTTACCATATCTACTACCAATCAGTAGTGAACT-----------------------------------------------------------------------------------------------------------------------------------------------------------------------------------------------------------------------------TTTCCGCTAATATAAACACGACCAGAGGAATACTCTTTGGCCTTATGGATACTGATACTCTTAGTTAAA---TCTGTATTGAAC------ATAGACTTTTTAAAATCTCGAGCCTGTTGACGAGTAGGAAGTGCAGTCATGGTCATACCACCTGATGCCCACTTAATCTTTGCTAACCAAAACTGTCTCATAGCGATTGGTCT------CATT-----------AATAGTAAACCTTGCTGT-------------------------------------------TGGCAAAAAGAGCA---------CCTTCGTTATTCACAATAGCTTTCCCT--------------ATTGTAACCTTATTGAG---------------------------------------TCTAAAAGTAGACTTGTATTGGTT--------------------------------------------------------------------------------TTTGACCCTACGAGC----GTGCTCTCGAGTGTCAATAAAATCTACAGCTAC---------CAAGTCTCCAGTCGTGTT--------------------ATCGTGTACACGAACAATCCATTTTT-----------TCATTGTTCCAAACTCCGCTATCTGTCAACCGATTCAGGGAC--------------------------------------------------------AAACTGCATTACACAGACCTGATTACGAGGAAGGTTTA-----TTTCACAAGCAGCTTTTCTATCAG------CAACCTTAGATGACGAGTTAGGGCCA--------------------------------------------------------------------------------------------------------------------------------------------------------------------------ATTTGAGCCATCATTAA---------------TCCCATAGCGAACATGCCG----------AGGCTTACACCAATTACTAAAGATGCTA-------------------TAAT------------------------TTCTTGTTTCA-----------------------------TTTTG--------------------------------------ATCATACCCCTTTAGATGCAACTACACCATTACTGCCGTTATAACGACCCTTCACCGCATAGGAATCATCACCAGCGTGAGAGTGCTCAAACATAACCATCTGACCAACACGCATACCAGCACGAACTCGTAAGCTATGATGCTTGGTTACGTTATGGAACTCAAATGTCAGCTTACTACTGTTAAACCCTGCGTCTGCCCATCCGGCGTGGAGGTGGTTCAAACCACAACGAGCCATAGATGAACGCAGGACAAACAGGCTTGAAATGTTATCTGGAAGGTTAAACTCCTCCATAGAGTGAGCCAAGAAGAACTGACCCGGAGTGATAACCAAACCCTCTTCAGGAATTTTTACTTCCTTCCACTGAAGATTCTCTTTCGCATCAATATCAACGATGCCATCAGCCTGTTCTTCAACAAGGATAGTATCACCAATACGGATATCCACACTAGCAGCGTTAACATACTTATGCTCCGCATCCAGATAG------------------------------------------------------------------------------------------------------------------------------------------------------------------------------------------------------------------CCATTGTCAATTACATCATGCAGTTCAATACTTCCTAGTAAACTCA-----TTCTTATTCCTTAGT------------------------TATTTGTTTCTATGTCAAAAGAGAATCCACGACCCGCT---------------TCATCGGCAAACCGAACTGTATGGGT------------TTGAGGCTCTAATACTTCAGGGTTGTTAGCAATAAAGCGATCAGCGAGA---------CTACGACTGACAGTCTCAGCTAACTCTCCATGAGAAGGGATATCA------------AG---------------------------------------------------------------------ATCACCAGCAGCAAAACCCTGACCAG------------------AGAACTGACGTGCGCTAACAGTTAAACCATTTGGTCGACCATTAGAACGTCTAGACAACCACTGCTCAA---------ATGAATCACTAGTAACACCAAGAGC---CTCTTCAAAAGATGTTCTACGAGTAGGGCTTACTCTTCGTGACTCTTGTGCTCGACGCATTGCAGGGGC-------------------------------TACAAACACCC----CTTCAATTGCATTGTGTCGGTTAGGTTCGTCTTCTCGACCAAGCAGATCACCGCC-------TGTGTTAGTCGTTAAGTTTGTTAACCCTTCAGACCAATACGCACG-----------AATCTGGCTAGA--GCCATAAATGCTTGACATTAACTGAATCTCTTCATAAGGTATATCAAAGAATCGACTCATATCTCGGTTAACACAATACTGAGCACTTGTTGTATCCTCAATAAGAGCA-ACCTGACCCCGTTCGTTGACCAGATGACTAACCGGCTGAGGTGTGGGAAGGTGTCGAGTTTGGGCCATGTATTGATATGCAGCTGCTGGAGAGGAAAATCTCAA------CACTTGCGAGTTAGGCCACTTCTTGTGAACATACCTGATTTCACGACTAG---AAACAACCACTGGACAAGGGGCGGTCATAGCCAAGTATCCATGAGGGGTCATGAATAAGTTATCAAGAGTCATCGCACCACGGCACATCATAGGAAAATTATCCAATACCTCTTCAATAGAAGTAGGATAATTAAACATGAATTGGATACGAACACCATTCCACTGAAACTCAATAATATCAGTGAATGTTAATTGAGAACCCCCAGCATATGGCTCATCTGTAGCT------------TCAACAAGAAGAGATGAATACTCAATATCTTGTGATTCAAGCCATTCCTTCACATTGCTTTCAATCTCCCGTCCAAGCATTTGCCACTGCTCGGCTGGGATAAAGGTATTTCGAG---TTCTTGGTGTTTGTCCTCTGACAATAAAGATATCAATGTCATGTGGAGCTATGTTATTAAGAACAGCATCACGAATAGCTCCACCAGTAATGATAGGGCAAATACCATCTGGAATCAAGTTGTTGTTAATCAACTGTTCAATGAAGTGACGACCAACAGTGATATCAGGTTGTTGAGCAACCTTATCTTCAATTCGGTTAATCGGGATAACAATCATTT-TACATTTTCCAATATAATGAAGGTGGGTCATAAGGATCAAATCCTGTGTGTTCACACAAGTATTTATAAACCTTAACAGTTAAGTTAACGTCCTGTTCACAGTAAGTAAACATATCTTCAGTGAAAGCATCCCATGCTTCCTCCTGCTCACCGTAATCTCCTTTAAGTTCCCCTAAGAACTCACCCCATTGCTTCAAACCGTGACCTCTTGGGCCATGTCTAGGGTCGCCTTTCGGATACTCAGGACTGTCACCAATACGGTCAGGTTTAAGATATCGACTAAGACACAGAGTGTCGAAGACGTTAAAACGATATTTAATCAGATTGGGATATATTTTCTTCAGAGCACAAAGGTCGAAGTCAATAATGTTATGGCCCACGAGCACATCAGCTTCTGTAAGTTTACGAATCCCATCTTCAATTTGGTGAGGCCGGTAGCCCCACCTTTCACCAGTTTCAACATCGAAAATGTAAATACACCATACTTTAGTTATATCATCGTACAGTGCGTTACTTTCGATATCAAATGCAAACACT---TTCTTTTTCTTTACCACGGTGAAGCTCCATCTGCTTGGTTAACGAGAGAAGCTGCATCCTCTCCGTTAGTTAAAACGAATGGATTATCTTCATCAACTTCAAAGTCTTCCCTTTCTACAAGTCTACCGGTTTCACTGATATACTTAGTATAACAGACACCAGTCTGACCGTAGTTACGTTCTTTCAGTAATCGAATGACCGAGAGGTTCTTAGCTAAGCCATCAGCTTGCTTGTCACGTTCAAAGCCAATGATGCACTGACACCAACGCATAAGGGAACGAGAACCAGTGAACTGCACTTCACGTACCTGTCCACCTTCTTCGTGAGGAGCACCACCTGCCGGGGCATTAAGGTGAGATAACACGAAAGCTGTAAAGTCTAATTCTTTACACATACCAGCAAGCTCAGAAGCAATCTTACTGATTTCAGTGTTAATCTCTGAAGGTGTTAAATGAGATACCAGAGCGGTAATGTTATCAAGGATGATGAACTTACACTGGTTTTCAACTACCCAGAAACGTATACACTGTTTAATGTCTTCCCATTCATTCTGTCCGAAGTTGTCATACAAGAAGAATTTATCTGCATAACGAAGTGCTTCATTACGCAAATCTTCCTCGTCATATTCAACATCAGGTCGGTGGAAAGGGATTGATGCTGACTTACCAGCAATATTCTTAACAGACATGCCTACCTTCTCTTCCAAGAAGAAGCCACCCCCATTAAAACCATGCTCTAAGCACAGATGAGCAACCAGTTCGTGAGCAATTAGTGTTTTACCACTGCCTACACCACCACCTATTGCTACCACCTCTCCCCATCGAATACCGAAGGTCATCTCATTAAGAGTTTTCCACGGATAGGGAATACCCCACTCCGCTTTCTTCAGAGCATCATCAAGGCAATCAAAGATTGTTACAGCACCAGCAGGAGATTCCCGCTTTGCTGAATACTTGAGAATGTTGAATAACTCTTGACCACGACCAGACAGAAGCATGTCATTCGCATCCTTAATCTCTTTCTCCACACCGTTGTATGGGAAGGTTCCTTTAGGGATACGAGCAAATTTGACATGAGGGAATAAAGAACGACCTTTTGTTAAAGCTATCTCACCTGCATCGTCATTGTCCATGCAGAGCACAACCTCCTCAAAACCATTTACGAAGTCCCGATTACGAGACAACACAGAAGAGATTGAACCTGCACCGAACGGTAAAGAAACACATGCTGGTTTAATGTTTGTTGCATTTGTAAAAGCTGTAAGGACGTGGAAACCAGACATACAAGATAGCGGGTCTTCAAAAATGAATAGCTTCTTGTTGTACACATCCCCACGTTGAGCTTGTGCCATACCAAAAAGATCTGCTTCTTTTACACTACCTACGT--AATAGAACTTCTTACTATCTAGCAGCTTAACCTCGTAACCAACAATGTTTCCATCACGTTCACGAGGAAAGAAGTAGCTGTCCGGAGTCTGTCCATCAGTCTGACTTAGACCGATGCGACACTCAAAACGCTCTGATACAGCTTTAGGGATTAAACGTCGAGTGAGTTCACCCTGAGGAAGTTCTAAGCAATCATCTAAGACTTCTCTTAACTCTTCAGGGGATAACTCTTTCTTCTCATTTGGAGTAGGTGCAGTGCCCTTTTCGAACACTTCGTAATTCCCACAACGGTTACAACTTCCCCACTCCTCACCTGTCTCTTCGTTACGGAAGAGAATCATGTGGTTGTGGGTTTTATCACGACCATGAGAGATACACTCTTTACAACCTGTGTCTCCCAAAATGATCTT----------------------------------------------------------------------------------------------------------------------------------------------------------------------------------------------------------------------------------------------------------------------------------------------------------------------------------------------------------------------------------------------------------------------------------------------------------------------------------------------------TGACATGCTCT-TCCTCCTTGGA--ATCCTTGAGC-----------TT-AGTAGAACGAACGAATTTCATCCCACACTTGTTCCTGTTCTTTCCTATAAAAAGAAAGTTGGGTCTTGAACATCTCCACTGATGATTCAAAGT-TTTTAGATTGTGCAGCTT--CAACGAAACGTTCATGTCGGTTGATTTTGCACCGTAGCATTAAATACTTGGCTTCAAGTCTCCGAAGAGCCTGTCTTTTCTCAAGA----------------------------------------------------------------------------------------------------------------------------------------------------------TTCACTT---------------------------------------------------------------------------------------------------------------------------------------------------------------------------------------------------------------------------------------------------------------------------------------------------------------------------------------------------------------------TTCAGATACTCTGACCAGTCGCCAGATTCAACCAGAACGTCTTGTTCTTCGTCGATGTGATAAATCCAAGCGATAACAGTTTCACCTGAGTCCATCTTAACTGGAATCTGAGTGCGTTGATAGAAACTATCTTCAGGGCTACGTTTGTTGTAACCTTCCAGTCGGTCATATGGACCTTCCAGACCTTCTTTGTCAGTAGCAA------------------------------------------------------------------------------------------------------------------------------------------------------------------------------------------------------------------ACACTTCTACACGAACAGGCTTATTGTTATTGCTGTGTGCGAGAGAGATGCTTGGGAAGTAGGAACCACCATAACGGAACAGATCAAAGTTGTCTTCAGTCCAACCTTCACCAATTGACTTAGCACCAGCTCGGTCATTAACTAAATAGTTAGCTTGACCACGACGAAGAGAACCATAAGTTGCTACGTAAATTACTTCT-----------------------------GACATTTTAAATACCTTTCCAG-TCTTTCATGATGTTTTCAATATAAGC--ACACTGTTGAT------------------------------CAGTGGCTCCTGTT--ACAAACACTTCTAACCCC-----------------------------------------AACTGCTCGCAGAAGGGATTAAGAATTA------GTATTCTGGTTTGT----------------CCATATGAGTGATGCTCTCGGTAGATAACACACCCAGCATCCCATACAGAATCAATGGCTTTACT-TAATCTTTCGTGTTTCATAAAAC--------------------------------------------------------------------------------------------------------------------------------------------------------------------------------------------------------------------------------------------------------------------------------------------------------------------------------------------------------------------------------------------------------------------------------------------------------------------------------------------------------------------------------------------------------------------------------------------------------------------------------------------------------------------------------------------------------------------------------------------------------------------------------------------------------------------------------------------------------------------------------------------------------------------------------------------------------------------------------------------------------------------------------------------------------------------------------------------------------------------------------------------------------------------------------------------------------------------------------------------------------------------------------------------------------------------------------------------------------------------------------------------------------------------------------------------------------------------------------------------------------------------------------------------------------------------------------------------------------------------------------------------------------------------------------------------------------------------------------------------------------------------------------------------------------------------------------------------------------------------------------------------------------------------------------------------------------------------------------------------------------------------------------------------------------------------------------------------------------------------------------------------------------------------------------------------------------------------------------------------------------------------------------------------------------------------------------------------------------------------------------------------------------------------------------------------------------------------------------------------------------------------------------------------------------------------------------------------------------------------------------------------------------------------------------------------------------------------------------------------------------------------------------------------------------------------------------------------------------------------------------CTCCAGTTTATCCGAACTAGCCTCCTC-TTTCGAAGAGGCTAAAGCAGATTACTCTGTAATAAAGATTTTAATCACACCACAGATTACTTCATCATTAAAAGAAGCAACAACTTCTTTATCCTGACAGAACTCTACTTTACCATTATAAGAGTTGAAGTAGTCAGCGTCAATGTCCATTGCTCGCATTTCACCAGCTGCATTGGTATCTTTAAACAGAACTTTATACTTATTCACAGATATGTTACTCCCTTGTCTTGTTGTGCTTCAGTGATGATACGTTCTACACATTCCATAGAATATTTATCACCACGTTTCAGAAAAGTTACAATTGCAGAGAACTGGTTGCCAATCATTCGCTGATTAGTGATACCCCATTCTTCACACAATTTACGCAACTCTTTACGAGAGCCTACAATCAGAGGCTCTTTTTGTTCCATCATTCCATTTTGTACTAGATCTTCCAATGAAAACATA------TCCAT-------------ATATCCTTAGTAGTTTA---CAACAGTACCATCATTCAGGGTAATGCTATTAATCTGCAACACACGACCAAGCTGACGATTACTGATTGGTGCGTTCCATCCAGAACGGTAGAAGTTACGACCGCAGAAGAACAAGATCACATTAC------TTGCTACAATTGAACCATT---CTCAGGGTGCTTAATGTTAGCGATATAATAACCACGACGAAGATTGCGACGGGTGATTGGAGTGATCTCTAACCCTTGCT-------------CTTCAACTTGCATTGTTTCAGGAACAGGTTCCGAAGACTCTTCAGCAACTGACTCA---------------GCTGTCAATGTAGAGTTCTCATCACCTGATGATTC---------AGCAGA---TTCTTCCACTTCTTCA------------ACAGGC------------AGTTCGTAAGCAACGCGGTAGTTAGGCTCAACTCCAGAG---AAGCTCTTAACAAATTCAACGATGTTATGAGTGTAAGTTTCCAGAGTTGTACCAGTCAGTCCCGGAGCAGTGTTCACTTCCAGAACCCAAGCGTTAGTACCTTTACTGATCAGATCAACAGCACCGAAGTTTAAACCTAGAGCAGATACAGCTTTGTGAGCTTGAATCAGAACTTGATCAGGAGGAGCTTCAGTGAATGCGTTAGAGTAAACCCAACCAGTGTGATGGTTACGAATATCTTCACGATAGCTTTCCAGTTCACGATACCCGTTACGACGGATCTTCTTCTGAACGTAAGTGATAACACCTTCGAACACATGGACACGCCATTCACGACGTGGGCCTTGAATGCCACGGGTATAGAGAGGGGCGGGAGATATACCTTCACCTGGAAGACGAACAGTGATACCTTCTCCAGAATGACCATTCAAAATAGCACGTTCATAAACAATACTATCCAGATT---CCATTCTGACGCCTGAGCAGCACGGATTGAGTACTCTACAGTGGATACCCCAGCAGCTTCCAGAGTTTGAAATGCTGTGATTTTGTTAGCCGCTCGGTTCAAGGCAACCACAGAGTTCAATACAGTTGCCCCACCAAAGAAAGAATCATTGTATCGACGGTTTCCGTAGTTGACAACAATATCACCAACACGAGAACGGTAACG---AGAACCCTCTGATACCAGAGACATTACGTTAGCATTTAAGCGAAGTTCCTGAACCTTAGTATTGATTGCAGAAGTAAGTTCACGAACTGAATCAGAAGGGCCATAAGGAAGAACACGGATACGAGTAGTCATTGTTAGATACCTTTAAGTTTAAGAATTTCGTTACGAGTTTTTTGAATCTGAGCTTCAATTTCGAAGTAGTCATTGAACGCATCGTTCTCTACTTCATCGGATGGTGCATCAATCAGACCGAAAGCAAACGGATACAGCTTTCGCTGCTCCGTTACTAATTCGATATGAACTCCTATGTAATACTGTAGGAGAGTAATCTTCGGTTTCTTAGGAACCAGACTTAACATGAGGTTCTACCTTAATGCCTTTAATTTTTACATAATCAGCAAGTACGTTATTGATCACCGTTGGGAATGGAACCTCAACTTGTGTCTCAAGTACTTGACCAATACCAGCTTGCATCCACTTCTGGATTGCACGAAGGTTATCACATCCTGTGCTCGTCATCGGGATACGTCGAGTAGTTACAACATTATCCAACATCATTTTTCTGATTTCCATAAACTTAACC----------------------------------------------------------------------------------------------------------------------------------------------------------------------------------------------------------------------------------------------------------------------------------------------------------------------------------------------------------------------------------------------------------------------------------------------------------------------------------------------------------------TCTATTCAATGAACATTTAGG-----AGAATTACAATAAACTTGATTCATAGAACCAAGCGTACAACTTTCAGCATCGCGCCACGGAATCTGCTTAAAACACCCTGAGCAGTAGCCGAGGGTTGACCACATTGCTTTGGTGAAGTCAGTGCTTCGGTTTCCGTCGAAGCTGACAACAGTTTTGCGGAGAGCTGTTCGTGATTCAGGAAACACACCTGCTTTCTCAGCAGGTTCCTCCTTTTTTGGCTTAGTT------------GAGATTGCAAAAATACTGTTGCTACGTTTCTCAACATAAGCATCAACAACATCCTCCAGAGTAATGCCTGTCT---GTTTCGCTGAGGAAGGTAATACAGTCATACGACCAATCATATCTTCAGTTACACGTAAAGCAAATTCAGGACGACGGGCGTTTGTTGTATCTGTTGCTTTAATCCAGACATAACCATCTTTGATCGTAGCATTAGATACTTTCTTCTTTATATCTACAGCGCAGACTTTACAGATATCTTCACCACGAAGACGACTGAGTTCATCATCAAACTCGTTCTCTGTTTTAACTTCACCACAGATTTCACAAACACCAATAGGAGTTTCCTCCTCTTCTTCATCTTTAGGCTTAGTC---AAACCTTCCAGACATTCAGGGTGCCAGTAGCATTGATATGCGAAGACTGCTTTAGGTGCATCCTTCCAATCAATGTGTTTATCACAACCGCCACAATCACCATGAGAATGTGCTTCCCAGAATTTACGAGTGATAGTAACGCCATTCTTGTTGACGAAACTATCATTCATATCAAAAGGGATATCATCATCAAAGTCAGCAGTAGTTGACTCAGGCTCCTTTTTCTCCAGAGATGGGTCAACAAAACGACCTGCTGTGATCACTAAACGAACCATAGCATTAACTTCGGAGATACAGGATACTGTCCCACGGTAAACAATTTTAGGGTCTTTCAGGGCATCCTGATAAGCCTTAATGTCTACGTTATGAACATCACCTTCGATATACTCTTGAGATTTCTCATCGTAGATATAACCAATCATCTTACCACGAGAAGGAACAGCACCAGCAGTTGCATAAGGGACAAACTCATGTGGTGTGATCTCCACAGTCATGTCGCGGCGAATGTCAATGTTTCGATCGCTTGCGATTTTGTTTTGACTTACCACTGCGTTTCTTCGACGAACGTCTGCCGCTGTCACTCCCGGCTTCGTGTC---------GTAAGGATTGCTTGTACTGCTTTTTGAGGAACTTTGAT---------AGTTGCTTTGGCTGTAGTTGTTCGAGTAGTAATTGCCCCAACGATTGATTACCGTAAAAACCGGAAGCTCGTGGGCGACCTCTTCAACTAGAGTCATGCTGTTGTTTGACACATCAAAGATGTATTCTGTACCAACTTTACATTCAAAGTGCTCATCAATGCGATTCTTGTGAGACCTAGAACGCTTCAGAATCCACATCAACATATCTTCTTCAGAAGCACCAAACCAATCTCTGTTACAACGTGCAAGATGGAAAGGACGCTCTTCATTACGGATGATATGAAGACGATTATCAGAAGCATCATGCCAGATTAAGGTGAAAGCACCATCCAGCTTTTGAATAGTCTCTGCTGCACCAATAGTGTTAATAGAGTGGCAGATGTTTTCACTGTCTACCTCGAAGTTTTTACTGTCAGGTAACAGGTCTTGGTTCATCAAGGTTCCGTTATGAACCAGAGTGATGTTACCGTGTTGGAAAGGATGGGCGTTCTTGGCGTTAACTGCACCTTTCGTTGCATGACGGCTGTGACCAACAATCCATGAAGGTGCTACAGTGTAAGCTGTTTCACCAGTGGTGTGCTTCTTGTACTCATCTTGAAGGATGAATGCGAAAG-AAGGAAGTGCCTCTTTATAAGTGAAGACTTCTTTAGTGCTTTTACGCTGACCAAAGATACCAGAGGAGTGCTGTCCTCGGAATACTCCAGCATAAAAGAGTTGGTTAAATATATCTAAATCAGTGCTTGACAGATTACCGCCAGCTAATACGATGCCACAAATTTTCTAATCCACCTGAAGGGTAAACCCTTTCATCTAATTAACCTTTAAATTGTG-CCCCTTCGTCAGAGGCACCCATTGATTACAGCGCTTGCTCTAACTGATTTTCCAGATGATCTGGAATATATTCTGTGATGTTGTTATCACTGTGTCCTGACTCACGTAGCAAGTCAAAAATAGCACGGATACGCTGTTCTGATGCAGATC--GTACAGTAGATAGGTCAGTTGTACGAAGCATAACCAGAATTTCTTGGTACAAGTTGTTAGCGTTCCCTCGAATATACCCAAGGAATCCATAGAAGTCTGGAATAAGACGTAAGTCAACAAGAACTTCTCCGTTGGAGTTGGTTCGACGTAAACGAATACGACCAGACTGCTCTACTTCATGAGAACGACAATACAAAACATCACGGGCCATACAATACCCTGAATGCAAATCCGATTCGTCCAGATTGTAATCCAGAGGAAGATAAGGAAGCATTGGGGCAAATCGTACAGTATTTAAATGCTCAATAAACTGGTCATTGCTCATCTCTGCGTTATCTAAAGCCAGCTTCTTCAACATTAAGAAGCGGTTAACCAGATTGAGAAGTTGACCACGTTTCCACTTAGGCTCGCTGATACGAAACTCAATTGAGCCGTATTGGGCAAGTGGCAGAAGGTTCAGAGATGTATACTTATCCCATGAACGAACCAGACGGTTGAAGAACTCTTCACCGTCGTAGTTAAATGCGTCAGAGGCGTTCATTACCTGTGCTTGTACCACTGCGAAAGCAGGGCAGAAGTTGCTACGGTAACGATGATAGCCTGAACACTTGAACAACATTTTTTCATAGAAGGTCCAAGCGAGGATGGTTTTCTTGAGGATATTACTATCAGCATCCCTCATATCCATATGAACGTGAGTAGAGCAACGCCAAGTCCCCTCGGCGTGCGATTCAGCTACTGCTTCACTCAGGTTGTTGATAGCGTCTAACAACTCCTGTCCATTGTAAGGTCGTGAACATACCATTTCACAACCATTACGCAGGGAACCATCCTCTGTACAATCCCACATATCTGCTTCAATATGGTCGGAACCTTCGAGTTCTAGTTCGATACCGATACCGCACTGAAGTGCAATTGAACTATGCGCCTCAGTTAAACGACCTTCTCGGTATCCAAAAGTTTGCGCTACAGTTGTCATAACGAATCCACCAACGTAATATTATAATTGCTAAGATTTTCAGAGATGTGATGAAAATGTTCCAGAAGTCGCATCGGTTGCTGACCATAAGAGTCACGAGATGCTTCCAGATCTACTTGCCCTACCAGTGCACCTTTATAATGCACTTTACCATCTGTAGGGTTGATGTAAATGTAACGAGTGACCAATCCATCAAACTCTGGATTGAACAAACTGTAAACCATCTCCCCAGAGATAGAACGACCAATCCCAGG---AGCATTTCGAATCTTATTACCCATTAAACCCTTTGCTCTCTGACGAACAGGGTTAATGTGAGTCCAGCTCACAGTGTTACCGTTATGGAACAGATAACCAACATCAGGTGATTCAAGAATCAAGGTTGGGTCGAACACTGGAATATTCATCACAGTGTTTCG---AAGATTCCCATGCTCGTTCTTGTACCACTGCTCTACAACAAAATACAGAGCCTGCTCTGCTTCGTGAGAGAAGTCATCGCTGCGGAAGTTACCGCTCTGCTCAACACCAATCACAAAACATGGAAGGTTGATATTACC---TGCTCGTTTAGCAATCCATGTACCGTTATAGTAATGAGAAAAATCAGATACTAAGCTCACGATAACCTCTTATGCTACCTGAAGGCGTTTAATCTGCTGGTCCGCTTCTTTAACGTTATTACCGTTAATGATTTCATGAAGCTTCTCAATCGGAAGGCGAGAGTGCAATGCCATCAGAGTGGACATGTCACACTGCTGAACAACCTTGTCAACCTGATCATAAACAAACTTACGGTTTTCACGATCGCTAATCCAGAAGTTAGACAGGGAACGATATTCAATACCATAGTCCTTGTAGCGGATTGCAGATGCTTTACCGTAGAGTTCTTTACGGCGAGTGTCTTTATCCATAATAACTGCTGGGAGGGATAGGAAGTAGTCACACAGCACACCCAGCATCATCTGAGTTTGCAGGGTGATATCCAAAGCACCAACTACGCCAAGATGTACGTGACCACCGGCAGTACGAAGCCCCTTATTTTGAGAAGTCGGGGATGGGTTCTTCTGACCAGTGAAAGCGTTGAAATCAGGAGTACATCCAAAGATGAACGCTGATTCATTGAAAGTCTTCATCTCTTCTTCAGTGAAGATGTGAGAGCTAACACCCGGAGCTGTTTCCATGTCCAGTTTGTTCAGGACATTATTGGTGAGATCGATACCACGTTGCATGTTGTCATTAAACGCTTCAAAACCACTCTGTGGGTCAATATCAAACTCAGCCAGTACGTTGTCCTCTTGAAGACGAACATCCTTAGCCAGAGCGATCTTATCGTCCTTAGAACAACCTAACAGACCAGCTACAGAGGTGATGATTCCTTTGCTGGTACGAACGAACATTTCCGGATC-------------------------------------------------------------------------------------------------------------------------------------------------------------------------------------------------------------------------------------------------------------------------------------------------------------------------------------------------------------------------------------------------------------------------------------------------------------------------------------------------------------------------CGATCCTATTAAGAATTTGCGCTTAGTCATTGTAATACTCCACTAGTTCAGAAAAGAGAGATGAGATTGTGTTACCGATTTCTTCAGGATTAAGACCAGAATCTATTCCAGTACGCTGAATTATTCGTGCTGTAAAGTTTTGTACTGTAATGTTTTCCAACTTATTGTCTATTGCTTCACGTTTGTGACCATAACAGTTGGACCAGAGTTTTAACCACTCTGACATTGTTTCATACTCATCCGGATCTTGATCTTTAGCACGAGCAAATCTTCGTAAGACATCTGTGTTGTGGTTACGAACATAACCATTCTCGTTGTCACCAACACCGAAGGGGTTTTGAACCCATACTTGCTTCGTGTATTCATCAGAGTCAACAACCAAAGGAAGGAATGCTGCTGCTGACATATTGTTGTCAATAACAACAGACGTGCTTTCACTACT---CCCATTGGAAGC-TCCTCGTTGAGACCACCTACCAAAGAAGTCACGACCCAACCCAGCTAACAATAGAGCGATGCCAATGCGTTTACGCTTCAGCCACTCTTCCCTGTCTTCAATTCCTTCTGCTAGGAAATCCATTCCACGATACTGCCCTTCCAAAATGCTACGGAAGAGCATAAGTCCTGTGAAGATTTGATCTGCTGGATGCTCACGGAGGTTGACAGCTACGCTATTCGCTGAAGTGATTGTGAATACATCGCGATAGCAAGACATGGAGTTCATAATATCTGCTGTTTCAACCAAGTTCTTTTCAATATAAGATGCATCATGACCGTGAAAAGAGTGAGTCCAGTAATTCAGCATCTCCAGTTGCAAGTTGATATCACGGTTGAAGCGTCTATAACGCCCCTCTTCCATGATAACTTCGCCATTAATATCGCTTACGCATTGGCCTTGCATGTAGTTGTGAATACCGAAGCACCCACGACCTAAGAACTTCTGTTCCCCTAAATCTTGTTGAAGATTCAGAGGTACGATCGTTGTGGAGATTGACATAA--CTAACCTTTTATTTTCCTAAAAATAATCCGCTCATAATACCATCCCACTCAGAGGATGGGATCACTGAATACTCCGAACTTTGGTCCAGAGTTCCACTACTAAATCGCTGAACAATGTTATAGATGTTGAACAGGTCTTTAGCCTCAGTACGGATA------------CCGTAGACTAATTTATCAGATGTTCTTTCATCTTTAGATACCCGACGAGCAAAATTAACCAGAAGGTTGTCACATTTAAGCGTTTCTGACCCACTCTCTACCAAATCA---------GGGTGCATCACAGGCAAGAACATCGAGTTATTGACTCGCAACTCTGCTGTTTCGT------CATTCTCATAATGAATCCACTTAAAGTCTTCATCACGGAAGTGACCACAACCATCTCTGTACGACTGCTGACGCCAAGGCACTTGAAATGCTTCAGCGTATTTATCAGCCATGCCGACTGTAAACAGCGACGCTGGGAAGATACAAGCATCCCAATCATTACCAACCAGAGTTGCTTTAGTTTCCCCCAAGAGGTTAGTGTAAGTGCTAACCATTCGGGAGTAAATGTAAGCCTGAAGAATTGTCCAGCCTTCAATCAACCATTTATGAAGGAAGGTTTCAACTTGACTCTCTTCGTCTTCGCAATAGAAGGTTCGGTCTAGCATTAAATAGAACAGACAACGATCAGCAGGG------------ATGTTCTCAGTTGCTACACCCATAAAACCTTTCTCGTGCCAGCGTAAACAGGAGGGACGATCTTTGTCCACAAATGCTTCCATAGCTTCCAGTACAG------------CACGAGGTGAGGTTTGGTATTCAGGGTTTTTACTATTCCAACGATCAATGTTGTTCTTAGGAGGTGTGTCTTCATCTTCATACGAACACCAACTTAAAGCTTCGGATACATGCTCTGCGTCATGCCAACGTCTAAAACCTAACATCTTCATGTGAGTTCCGGAGTTCCAGATATGCTTGATTTTACACATATCCATCTCTCGGCTTAACAG--GAACTCTTCCCCATCAGCACTACGAACGTTAGCTTCTTCATGCCACACTCGAACGTGCATATTCCACCCATGAGTTGCCTCATACATATTAGGGTCGAAGTA---TTCATATTCGTCGTCA---TCTTCATCAACGCCACCATTATAGTTGCGAAGCTGAAGGAATCCATAACAAGGAGGGTTAACCGTTAAAACATTA------CCTTCAGTATCTTCTAATGTTACTGGAAACATTATACCAACCTCTATTGGTTTTTAATCAACTCAATAGACTTACGGATATAAAGAATATCTCGGAAGTTTCTGTAGTTGTTCATAAATTGATGCTTCTGGAACTCAGCTTCTTCCAGAGCTTTCTTTGCGTCTGCGTAGTTTTTACGGGCAAGACATACAACCCGCTCTGGTAACATGTTTGCACGATGGATTAGATACTTGTGAGCTTTCATATTGCTTTGCTCACGAGCAATCTTACCTTTAGCAACTTTGATACCATTTGCAATCCAAGCAAGTTCTTGCTCAAGCTCATCGTTGGACATTCCACCGAGGTTTGATGCAACCTTGTTCAGAGTTTCAATATTAACGTTGCCCTTAATGGGACGTGTATTCATACTTACTCCTGTTGTTTACACTCGTCAATAACCCACTGATAA--------------GTGGATTGCCCAGAAAAGAAACACTGAATAAATCCAGATGTTCTCTGCGTTACCAGTGCTAGTGCACATATCACTACCGCTGCTGCTAGCAGTTTCATATCTAAT---TTAGACATATTTCCTC-TCTTTGAATTTAAAAAAGGACTCTCCGAAAAGAGCCAAACTTTAAATCC--AAAAAAAGATATTACCCAATATCTGTGGATAACCTGCTCTTAAAATA-TCTATCCGACGGATGTTTGAGGAACACTCCTCGCCCTAGCATCGGCCCCATACGGGAAA---TAAATTAAGATTAGGTTAGTTGAGTCAGAATAACTCACATAGCCTTCTCCGGA-----AGAAGGCTATAGATGTTAC------------------------------------------------------------------------------------------------------------------------------------------------------------------------------------------------------------------------------------------------------------------------------------------------------------------------------------------------------------------------------------------------------------------------------------------------------------------------------------------------------------------------------------------------------------------------------------------------------------------------------------------------------------------------------------------------------------------------------------------------------------------------------------------------------------------------------------------------------------------------------------------------------------------------------------------------------------------------------------------------------------------------------------------------------------------------------------------------------------------------------------------------------------------------------------------------------------------------------------------------------------------------------------------------------------------------------------------------------------------------------------------------------------------------------------------------------------------------------------------------------------------------------------------------------------------------------------------------------------------------------------------------------------------------------------------------------------------------------------------------------------------------------------------------------------------------------------------------------------------------------------------------------------------------------------------------TCGCCTTTCTTAGCACGATCTTTGGCAGTTTTGCCAGTGCGGATGCGGTGTGAAACGTTAACCAGAGTGCCACCATCAACTACGGTAACGCTCTTGTTTTTAGCCAGATCAAACACAGCCTTCTCTGTGCCACCCAAGCGAATTTGCTTAGGTTCACTGAAGGTTTGGGTTGATTTAGATTGGAACTGGAACGGTTGACGGATTGCATCAATTGCACTTACTTTAGACATA-----------------------------------------------------------------------------------------------------------------------------------------------------------------------------------------------------------------------------------------------------------------------------------------------------GGGGAAATTCCTTA--------------------------------------------------------------------------------------------------AAAAATCATGGCTGCGTAGAGGGAATTCCC-------------TACGCAAATTAGGCCGCCTAAAAAGAGGCGTCATAGTACT--AAAA------------GGAGGAGAGAAG-AGGGCTTATTTA---------GCTACCTTTTTCTGTCCGT-TTACGAACCAGATAATTGTTCCATCAGGTTGTCGTTGACCAAAGCCTTTCTGGTTAATCATATCGTCATAAGAAT-----------ATGCTTTACGTCTCATC--------------------------------------------------------------------------------------------------------------------------------------------------------------------------------------------------------------------------------------------------------------------------------------------------------------------------------------------------------------------------------------------------------------------------------------------------------------------------------------------------------------------T---GTCACTCCTGAACAACTGACATACGAATCATTTCTACCGGAGTGTCACCTTTCATAACACCCAGCACACCAGTCAGAAGATTAACTGTAGTAATCCAGTCTTTTTCTACAGAGATTTTGCTGGATACATTGGCAACACGCATATGATACTGAGGTGATGCTGTTCCTCTCTGAACTACGAAAGGGTTTCCGGGAATAATTGTAGCCAGCGAAACTGTGTTATCTTTAATCTTTGGGATGATTTTC-------------------------------------------------------------------------------------------------------------------------------------------------------------------------------------------------------------------------------------------------------------------------------------------------------------------------------------------------------------------------------------------------------------------------------------------------------------------------------------------------------------------------------------------------------------------------------------------------------------------------------------------------------------------------------------------------------------------------------------------------------------------------ATCTTGATTCCTATTTAAGTTTAAGGCTAACATTAAGGTGCATACACGCCCTGTTCTGTACAGCGGCATAACTTCTACCGAGCATGTCTGCCATTCTCTGAATAGGCATGAACCCAGCATTACGAATAACAAACTGATCTTCTTCTTCCGTCCACTTGACACGTAGAGAAGCC-----CTTGATATACCAAACTTGGTACAGGCTGTGTTAACAGCATTCTCTGTAACATTCATAATCTGAGCAACTTCTT---------GAACCGAATACTCTTTGATTAGTCTCCGAAGATTT-TCAATCTGCATCGGAGTCCATATAGTTCTT------------------------------------------------------------------------------------------------------------------------------------------------------------------------------------------------------------------------------------------------------CGTGCTTTCATATACCCTCCAATTAAACATTTATATAA---------------------------------------------------------------------------------------------------------------------------------------------------------------------------------------------------------------------------------G--------ACTTGCTTAGATAAAGATTCAATA------------------------------AAATAGGGGGAGGGGACGAATCCTCCCTTATCCTATTAATTAGTATTGCATGTAAGATCTAACAATCGGTTTCCTTTGTAGGAATAAGCGTTATGCTCAT-CCAGCACTAAACTCCCG-CCCCCTTAGTGGGCTGGGTTATTAAAGGGTAACGCCCTTATGGGCTAGTTACGTGAATGTTAGTT-TGATAGGAGATCTGAAGTCCTATCTCAAAGGACTCTCGTAAGAATCCTTCACGATA-----------------------------------------------------------------------------------------------------------------------------------------------------------------------------------------------------------------------------------------------------------------------------------------------------------------------------------------------------------------------------------------------------------------------------------------------------------------------------------------------------------------------------------------------------------------------------------------------------------------------------------------------------------------------------------------------------------------------------------------------------------------------------------------------------------------------------------------------------------------------------------------------------------------------------------------------------------------------------------------------------------------------------AGCTC-------------------------------------------------------------------------------------------------------------------------------------------------------------------------------------------------------------------------------------------TTAA----------------------------------------------------------------------------------------------------------------------------------------------------------------------------------------------------------------------------------------------------TATACTAATCCGTGTAAGAGAAA--CACTCTATTAGTTAACTCTGCTTTAGCTCTGTAATAAGCCT--TAGAACCTAACAGGCGGCTCTTAACAAAGAAC-TTGATGTCATTGCTTACGTCTTGTATTAAAC-------GCTCCTGTACAGCTTCTGAGGAGCTATTA-----------------------ATTGAATCAATTAACACCTTTGTAGATGTGTAAT-------------------------------------------------------------------------------------------------------------------------------------------------------------------------------TCACATCACCACTCCTTACCGGTTGTAGTTGTAGAGCCACCACACCACTGTGC---------------------------------------------ATCAGATAAGGTTTTAGTCTCCTCATCCATTGCTG---CACCATTCATGCATGAGATACCATTGTAACGCATATCAATTTCGCCAGAAGGAACCTTCTCACCTTTATGCCAGCGAGATACACAAATACCTTCCACTGCTACTGCACACCATCCATCAGGACGGCTCTGTACGCAGCCTGTAAGGGCCACACAGACAATGAAGATACAGATTAAGGATATTACACCACTCCAACTCATAACACACCTCCAAGAGCTTC-------------------------------------------------------------------------------------------------------------------------------------------------------------------------------------------------------------------------------------------------------------------------------------------------------------------------------------------------------------------------------------TAGTGAGGATGACAGGATTTGAACC-------------------------------------------------------------------------------------------------------------------------------------------------------------------------------------------------------------------------------------------------------TGC-------------------------------------------------------------------------------------------------------------------------------------------------------------------------------------------------------------------------------------------------------------------------------------------------ATACT-CCAATTACT--------------------------------------------------------------------------------------------------------------------------------------------------------------------------------------------------------TCTTTAACGACCGC--------------TTAGAAGGC-----------------------------------------------------------------------------------------------------------------------------------------------------------------------------------------------------------------GGGGAAGA--------------------------------------------------------------------------------------------------TACATCCTCATTAAGAATTC------------------------------------------------------------------------------------------------------------------------------------------------------------------------------------------------------------------------------------------------------------------------------------------------------------------------------------------------------------------------------------------------------------------------------------------------------------------------------------------------------------------------------------------------------------TCGTTAAAGCTGG----------------------------------------------------------------------------------------------------------------------TTTA--------------------------------------------------------------------------------------------------------------------------------------------------------------------------------------------------------------------------------------------------AATCACATCAACCTCAAGCACAAGCAGGGAGAGTGATGATTTTATACTTGCCATCAAA---TTCTCCAAACAAACCTAAGAATGTAGGACTATAAGTACCAGTACAAACAAACTCATCAAACAGTTCGTTATAGCTAGGCTTAATCTTCCAAGCCCATACATAACCCATCTTGTCAATTGCAATGTAACGAGTGTTTAGAGGAACAGTCATCATCACACCATCAACTTCGACCACTTTAGTGATTGGTGCAGCTTGGAAGTTTT---------------------------------------------------------------------------------------------------------------------------------------------------------------------------------------------------------------------------------------------------------------------------------------------------------------------------------------------TCATACTTTACCT-------------------------------------------------------------------------------------------------------------------------------------------------------------------------------------------------------------------------------------------------------------------------------------------------------------------------------------------------------------------------------------------------------------------------------------------------------------------------------------------------------------------------------------------------------------------------------------------------------------------------------------------------------------------------TTAATTAAAACAACAAAGGCCACCCAAT--CGGGCAGCCTTTCTTTT-----------------------------------------------------------------------------------------------------------------------------------------------------------------------------------------------------------------------------------------------------------------------ATTGACTCACACC--------ACGAATCAAATGATTCTGTAGCATTTCATCTTCTGCATTATAAAGGAATGCGAACATCAATTCCTTAGCCACATCTCTTGAGCAGTTAAGACACTTAGAGATTTGAGCTAGTTGCATATTACGT---TCGGTGTGCTCCACTAAGGCAATGCGAATGATCTCTCGCATACCTATTACATGGGCTGTTTTAACCGGCATAGGTCCAATTACCTTGCTTGTCACGGATAGTGGACATTGCATGAACCCAGAAGCCTTCCAGTTTCAGAGCACCATTAGTTACTGCATCCATACGTTCAGGGCGGTTCATACGTTTGGTTGATACTTTCATACCTA--TCTCTCTTTGTTAGTGAAGGCATTATTGCCAGTTGATATAGCAGATAGCCCTATTAAA----------------------------------------------------------AAGGACTACCGACTATCTAAACTGGTGAAGACTCCCTACCCCTAGGAAGTCTCCTGAATCCC-AAACCAATATGTACCCCTACATATCGGAAAGTCTACCGAAAATT-AACAGGTTTTAGTCTAACACCGGATGTTCGAG--CAAGCTCTCCCTAGCGGTGTGGCATATGCC--TGATTTAATAAGTTAATGAGGAACACCCTCACATAGCCCTCTGATAAGCACAAGGGCTATAAGTCGGTGT-----------------------------------------------------------------------------------------------------------------------------------------------------------------------------------------------------------------------------------------------------------------------------------------------------------------------------TACTTGT-------------------------------------------------------------------------------------------------------------------------------------------------------------------------------------------------------------------------------------------------------------------------------------------------------------------------------------------------------------------------------------------------------------------------------------------------------------------------------------------------------------------------------------------------------------------------------------------------------------------------------------------------------------------------------------------------------------------------------------------------------------------------------------------------------------------------------------------------------------------------------------------------------------------------------------------------------------------------------------------------------------------------------------------------------------------------------------------------------------------------------------------------------------------------------------------------------------------------------------CGGCTTCA--------------------------------------------------------------------------------------------------------------------------------------------------------------------------------------------------------------------------------------------------------------------------------------------------------------------------------------------------ATCTCTTGATGCTTAGCTATAGCTACTCGCAAGTCCTCATTAGCACGAGTAAGGCGTAATACTTCATGGTTGAGATTCTGAAGACGCTTGTTTCTATCTTCAACTTGCGTAATAAGATCATTAAGAGTTGCTTTAACTTTCTCATTATACATCTCATCCACTCGGACTAGAGATTTGTACATTCTCTCCCAGCTTGCTGCTTTGTTCCTAAGGATAATAAATCCTATAACGCTGATAGTTAAACAGCTTACAAAAAGGAATTTATATATCTCTAAAGTCATATTA-TTTACCCTTTA--TCAGAGATTAAAAGTAATATTATTTAAGTAAGTTATATTTAGTAAACTTATTTTCTAAGAA-ATTTTCAAAGGGTCTATATACAGAGCATTACCCATAGTCCCAGAACACTACCATCTTTTTCAATAAATTTACTAAGTGGTTGGTTTATAAAGGAATTTAGTTTGTCAAATCTGGCACTAGTG-ATTATTCCCTAGAGCTATTATCGAACACTAAATCACCACAATACATAGGATTGGCATACCATTTTGGCACCCCTTCGCTCTTACTCTGAAAGTAAGTCCCACTGTACAGCGGAACATAATTCTTCTTAAGGGCACGTTTAGCAAGTCTCTCGCTTTCTCCAATGGCTTGCTTAGTCATCGGATTTTTATCACGAATCAGCTTTACATAACGTTTATAAGGTTTCTCCTGTTTTAATAGTACCGGAATCCACTCAAACTGGTTCTTTTGTCTTATCACCTGTTCAGCGGTCAGTTTTCGTTGGGCCATTCTATTTATCACGGTATCCGCAACCATAGCCTTACATGCGGTTGGCTGATTCCCTGCCTCATAATAAATAGTCAATGTCAACATTAGCTGGGCCGTTGTTATCAGAACTTGCTACCTCCTCTCAGGATAAAACACCTTTCATGTATGCCTTACTCGAAGCCCTCCTTGTGGCTTTTAGTATGGATTGCTTAGCCTTATTCTTAGCTTCTTCTGTCATTCCATCAAAAACACCGAGCTTAGTTAGCTCCTTACTAGGAGGCTTATAGGAAGGGTTTAAAGCATTAGATAAATTATGACCATAGGCATGACCACGGCACAATAAAGAAGAAAGATTAAGCCTATGGATTTACACATTGACCGTTACCGGATGCGATTTCATTCATTGACTCATCAAACAAGGTTAGGGATGAGCGCATCAAGTGATCGACCGTGATTTGTTTACCGGTAGTTTCATTTACCAGTTGAATAGTTTTATCATATGATTGCACATGATCGAAATCATTTACATGCAAAATAATAACTTTAG---GTGACTTTTTACCAGTCGAATAGTTTTCTATCAAATAGGTGCACTGTAAACCTTCCACCGTATCAGGGGAAAATG------------TTGCAGCCTTTACACTACCCATAGCCGATAGG--AGAACGCCCAGCAGTAGAACGACCAGAAAAAAACCTACAACCATTTTAATGATGAATTTAATAAACCACATAACTATAAACCTTTTAATCAGAGGATGTAAGAATAAAGCATATCAGCGACGAATAACGCCACTGTAACGACGAATAAGCAACGCCAG-AAAAATCATTAAGCATCATTTTAATCCGTG-----------------------------------------------------------------------------------------------------------------------------------------------------------------------------------------------------------------------------------------------------------------------------------------------------------ATTCAGTAGGTTCGCCAGTGATAGCCCACCGTCAAAATAAATTGAACGGAAGTCATCGCGGGTAATTTCAATCC--CTACAGCAGATAACCAATCTTTGGCCTTTTTAAAATCCATGACGCAGAAAGTAACGGTCGGGATTATTACATCACCAGCTTGCAAGCTAAACGCAATAAAAGTATCACACACAAAACAAGAAAAGCCGCTAGACAATTTAACTTCTTTGATAGCCATAATTCTAACCCTTATTATTTAGCACTGATGCAATTAGCTAGGTTGATGTGTACGGTATAAACCGCATTATTCTCACTATTGTAAACCGTGGTGGCAAGCATTGATTCGTTTATC----GGGCCATAACTGACTAGATTTGTAACAGCTTTCGCATGTTTGTAACGTTGTACAGT-------------------GCCAAATGTAACTAGTTCGGGATCGTTATCA-----GTGCGCTTTAATAGCAA----------ATCATCATTGCCCTGATT---ATCTAGTGTTTTGGTACTAACGA------CCAGACCATCACGGGAAACGTTACTAAATTTAACCTTTAAGACGAT-----------------------------------------------------------------------------------------------TTGATTGGTGTCACTATCCGCACCGTTACAGATTAACCATTTGTTAGGTGCATCCTTCACGAACAAACTAGCGGCATTATTAGCAGAAGCAGAACTAGCGATAGCGTTGTCAGAAAAAGAAGTTACCAGTGCACTGACACCGATGGCTGTAACCAGTGCATAACTTGCCAGATTAATAGTCTGCATTACTTTCGCCATTTTTGCTACCCCTTAGATAGAATCAATTA--------------------------------------------------------------------------------------------------------ACTATTGCCACTT----------CTATAATACAAAGACGGTATTCAAGGTTACTACTCATACTTATACCTCCTGTTTTACGGGCATAAAAAAGCCCCAGCCGTAGCCGGGGC------------------------------------------------------------AAACCTGAAAGCA--------------ACGCATGACCGTTGCTATAAATAC--ACTCGCAAAT------------------------------------------------------------------------------------------------------GCACTTACAGCAACGCA-AAAAGCCGCTCAAAGGCGGCTATGTGGAAGCTTCAAAT-GGGGAGAGGGCACGACG-CGGCAGAAAGAGCGTCATAGTACTAAAAGA--GGGG---------------------------------------------------------------------------------------------------------------------------------------------------------------------------------GCTGCATTCCT---------------------------ACTACTTAACCCTTGCTTCTTTGATGGGGTCAATATATTTTTCAACTCCCCACTTATGTTTGCTGTCTGCGTAGAATACATCAGGTGCGCATTGGCTTGTTTTAGGGAAGGCTTGCGGATCTTTGGTGCTCCCTTTAAACTTCTGTTTACCACGGGTGCGACCATTACAGAAGATTTCTAGTTTCTTCTCCTCTTCTGTTTTAGCTCCCCCGCTCTTTAATAGTGAACGTTTATGATCAGCTAACAGCAACGCATCAGCACGATGGGTACGATGGCCTACACGCTTGGGCACACTAGAAGGAATATGAGATTCAGCCTCAGCCCTTGCAGCACGACGCTTTAAACTACGCTTGCTAACATGATTAGTTGCCTTTGGTTTCTCTTTCTCCAATTCAGAAATAGAAAAACAACGCCCGCCCTTCATGCTGATTTTAGATTTAGCCACTATCTTATTCCTTTCAGTGATAAGTTATATCGGGCAAGCC-CATCAAGGCGATAGGCTTGAACAAATAACTCAACCAAGTAAACCAAATGATTTCCAACTACGCAGTAAGATCGTAC---CATCATCCATAGTTACGCATAATTTTAGTAG------TCGCTTACTGGTACTGCTCACCGTTGTGATTCGTCCGGTTGTACATTTAC---CTTTATTGCTATAAAGATATATAACACGATGGCCTAACAAACGAGATGGCGCTTTCTTAAATTCTGAAATGTTAGTGA-TCATTATCC---ATATACCTTAACATGATTGATTCGACGTGAATGATGATAAGAAGACTCAACAGCCATTGCCTTTAATTCTTCTTTTCGTTGGTTAGTGTGTACAATATCCCAATGATTATGATCGTGTTGGCGCTGTAATATCTTACTACATTTGCGATGGTTTCCCGTGCTGCGACGTTTCTCACAAATAGGACACTTACCAAAATCATTACTGAATATCATTTTCTCAATCCTAACTTTCTTAAGACACGGCCTAACGTTGTTTCTTGGGTGATAATATACCTGACCGCTTCACGTTCCAACGTTTCAATCTTCATTGGCGACGGATACCATTCACCGGTAAGCATACACCTATACTCAACGCCATACTTTTTAGATAGGCGGTAATGTTGACCGTTGACAAGGTTCCTATAAATCGTGGTATGCGTCGTTAA------CATAATCGTCACCTTTGATTAGATTCTTTGATTAGTACACTGAATCAATGCACTGATAAAAG-AAAAGGCGCTACCCGTTAAAGATAGCGCCTCATGTTTATTTAGATTGTCTTACTTATGCCGCCTG---ACGTGCCGCCATAATTTCAGCCGCTTTGCGCAATACTTCTTCCTCTTCTGCTTTCG-CCGCTTGTTCGGTACGGGTAGCAACCGTTGAA------GAGATACGACCGCGCAGACTTTCTAACTTCTCTTGCATAGCTGCGATGGTCTTTTCCATTTCATCAGCGTATGAGTCCAGTGATTCTAGTTCCTTGCTCGATGCGTTCATCAGATAATCATCAGAGATCGCTACCGTTGAGGCCGTCACTTTCTTGATGAGTGAGTCGAATGACTTCTTAACCTTGCCGACTTCTTCACTTAAGGCAATAGTGTTATCACTGGTAGCGCCGTTGCGCTCATCGGCCAACAATTTTGCTTCAATACGGATTGCATTCAAGCGTTCAACTAAAGCGTAAATATCCTGATTAAAATCTTCCTTGTTTTTCGCCGGTATTTGAAGGTGTGCCGCCACGTTGTCATTGCAACCTTTGTAGAAGTTAGGATTATCCACTTCAATTGCACGACCTAAAGC-------------------------------------------------------------------------------------------------------------------------------------------------------------------------------------------------------------------------------------------------------------------------------------------------------------------------------AAAATTCTCGAAAGCATTCGACCAGCGAGCGCGGTTTTGTTCCATTTTGGCCTTAATTTGCGCTTCTTTCGCATCTTCTTTCGCTTTCGCTTCACCTTCCAGATTAATCCATTTTTTACGACCGTTCGCCGCCTCGGTATTAAACTTGATTGGAGTAAGGAAAGTAATTGCAGTGGCAATAACATCCATATCGCGGAAACGTTCAGTTAACAGAAAATCGACCGCCGACTGCAATACATCTAATTTCTTGCCGTTGCTGCGGAAGTGCTGCAAATGACCTAACAGAAAGTTAGAAACATCTTGCTTAATCGCCGCGTTATTGCTACGGATGTTGTTTGCCAGTGCATTGAAACCGGATTCTTTTACCAGATTAAAAACTTTAGCCATGATATTCACCTTTCAATTATAAGGGCACTATT-GCCCCGCTCGCTATGAGC-T-TTCAAGCCATTATTGACTTAACTATAAACGCTCA--CT-ATAAACGCTTATAGGTAAGCGGAGCGGTCTTATCAGGAGTTAACCTTGCCGCTCCCTTATCCGTGATGTTTCATCTGGTATCTTTAATTAGTCGCTATAAATAAAGCCGACTTGATAGCGATGATCAATCATCACAATAAGGCCAGTGTGTCCGACTCAATTTAATTACA-TTACT-GTAACCGTCGGCAATATCGTTTACTCTGCTTTCGCTCCCGCCTATCCTTTTGTATCAGCTCTTTATCGCTAGTCATCGCCCACTACGGG--------------------------------------------------ATACTATTGCGAAAAAGTCAC-TAACCGCCTAATATTCCGGCGTTTTA-TATCTTTCGGCAAGTTTACTACACAACACGACTATGTACTTTCATCCTAAGACGAAT------ATCAAGCCGCTCACGTCGTAAACGTTCACACTAAAACCTTATTGTTAAATAGCAATTTGCCACTTTTTAACCGTTCGCCGCCGCCCTCAATTGGGCGTTAATTCGTCGGGATTGTCTACCCTGATCAGTTTCTTTCATTGTAGCGCCTTTTTAGCTA-GGCCGCCGCTACCCATTAACCGTGGGCGATTAGTTTTAGCC-TTGCGTGCACTCAATGATTCCG-CTTACCAGTGGTGACGTTTCCAGTTAAGGGATTGT-AAAGCTGTTTACCCTGATAATTTAGGGAGCTTTACGCCGTTTTATCTGGTATGTTTTCCGATGGTCATTATCATCCAACATATGCAACCGATATAGGGGAACGTTTAAATTATTAAAGAGCGGTAAATCTGTC-AG-TGTGCTTTCTCACACTACGCAACTGTTAGCCGTTGTGTCGCTTTTTCACTGAAGCGGTGATTTGCTTAGTGAC--TTGTGCTTATTATGAATCATTTTGCTTCCGCCGTCAATCACTTTTTTAATCTTTTTTCATCGTTCCCGCTGTTGGGAAGATATATCAATCAGC--TAT--ATTTGATTGAAGATTAAGCGATCAG-GCTTGAAC-TTATGATTCATATTTTTAAAGAGCG-----------------GTTTTTC-------------TGACTTGTGATCA------------------------------------------GT-------------------------------------------------ATAAACTTACTTTCTCA-----------------------------------------------------------------------------------------------------------------------------------------------------CG-----TTGT--------------------------------CA------------ATCTC-TTT---------------------------------------TTTATCGTCTTCTTTG-ATTCTCTTCCCTTATCTCGC----------------------------------------------------------------GTGAATCTATGC---GAAAGGGCAAGACGATAA------------------------------------------------------------------------------------------------------------------------------------------------------------------------------------------------------------------------------------------------------------------ATTTTT-AAAGAGCGGGATTTTTTAAGTCATC-------------------------------GCTGACCTTGTACACTCATTATAGGTTAGGCTTTTTCCGGTGTCAAT--------ATTCTTTTTCAGAATATTTTCACTTTCTAG----------------------------------CCTGATTTTTAAAG---------------------AGCGTTTAAAGCTGTATGGCTCCCATAACACCACTTGATGATCAGTTAACCTACGATC-------------------ATTCAGGACTATAGTACCCGCTTAGTTGCGTCTGACTTGCTTCACTCACTAGGGAGTTACTTGAGCGGTCATCTTGTCTTTCTAAGCTCATTATAGGTTAGGCT-TTTCAGTTGTCAAATACT-TTTTCAAGTATTTTTTCACTTTCTAGCCTACTTTTTAAAGAGCGGGGCAA---TTTCTTG----------CCTTGTATGTTTTAC----------------------------------------------------------------------------------------------------------------------------------ATCGT----ACCCGATGGAAATGAGTA------------------------------------------------------TACGCGAGCC-TTTAGAAAGTGCAATAGGGGAAAG--------------------CAAATTATTTTA--------------------AACTTTTTC------------------------------------------ACTGTAGGGAAGAT-------------------------------------------AGAAGAGCGGGCTGACGTGGTACACC--------ATAGGAAACGGCTTGTAAAGCGATAATAGGCGGCCTAAAACGCACCACAATGAGCTAAAAGGGGATAAGGTATATAATCACCTTAGAAAAGAAAAAAGCGCCTTTATTGGCGCTTATAGGGATGATTTAAAGTTTTTCACCATTTAGG----------------------------------------------------------------------------------------------------------------------------------------------------------------------------------------------------------------------------------------------------------------------------------------------------------------------------------------------------------------------------------------------------------------------------------------------------------------------------------------------------------------------------------------------------------------------------------------------------------------------------------------------------------------------------------------------------------------------------------------------------------------------------------------------------------------------------------------------------------------------------------------------------------------------------------------------------------------------------------------------------------------------------------------------------------------------------------------------------------------------------------------------------------------------CAAAT-CTGCATCAAGTAGGCCAGCA------------------------------------------------------------------------------------AGTGACAATTCACCGTCAACATATA-----------------------------------------------TCGATCTGAAATCGTCCCGATTGATATCAAT---------------------------GCGTACCATTTGCAGCCATTTTTTGGCCTCGT--------------------------------------------------------------------------TAAAGCTCATTGAGCAAAAAGAAACCGTGGGCAATATTACGTCACCATTTTGCAAGCCGAACGCGATAAAAGTATCGCACACGCAGCAAGAAAGACCGTTCGACAATTTAATCTCTTTGATACTCATGTTTT-TACACTCCCA---------------------AAGATAGGTTA-TTTATTTGCTG------------------------------------------------------------------------------------------------------------------------------------------------------------------------------------------------------------------------------------------------------------------------------------------------------------------------------------------------------------------------------------------------------------------------------------------------------------------------------------------------------------------------------------------------------------------------------------------------------------------------------------------------------------------------------------------------------------------------------------------------------------------------------------------------------------AATTTAGCGCCATAAAACTTACTAATCTTGTTTTTCGGGCTTAACTTGCTATCAGTG-AGCGCTTCAATCACTTCACAAACGATCAGGGCAA-------------------------------------------------------------------------------GTAAAGGAAAAACTACAGCCA-TAAACATCATTACCAGAATAA--------------TCATTTCTA-----------------TCACTCCAATCACTCAATCCGTAGGCTTCAATTTACTA----CTACTTAATAA-GGAAAGCA------------------------------------------------------------ATCACCACGGGCAAAATA------------------------------CTACCCGCAGAACAGACCACGGGGGAACGT-GCCAGATAA-----------------------------------------TGCGGTAATAATATTCCACTTAAATAATTAGTTAACTATTAATAACATTACTCAAACATCAAACGTTAAAAGAAAAGA--------ATAACA-----------G-A---ACGCTGA-AAAAGAA--AAGAATAA-----------------------AAAGAAA-TATAATAAACATCAAACATAATC--------------T----------------------------TTCCACTTAATTAATGCATATATCATTATTGCACTCAT--AATTATCACCATTGAAACTATTTACATTCAAACTATGGGGGATGGCGAT------------AGTTGCTATCCGGTA--------------------------------------------------------------------------TTAATAGCCTCAATATAATC-AAGCATTAAC-------------------------------------------------------------------------------------------------------------------AAT--------------------------------------------------------------------------------------------------------------------------------------------GGCTAGCCTTTCCCATACTCTTTTAAGGGGCACTAAATAAACGGGTATTAAATGTATAGGATGTTA---TACACGGGGCAATAACTGCACGGGATAGG-GCACGGGAAAAGTG-------------------GAACGTTGAAAAAGAAGGTAAAG---------------------------------------GCATTGCCAATACCCATTTTTTAAATGAGGACT-------------------------------------------------------------------------------------------------------------------------------------------------------------------------------------------------CCCCCTTTTTAACAATTCGTCGCGGAGCGCCTAGCCCCACTCGGTCAAATCAGA--------------------------------------------ATTTTAAACCCT--TATATATAAGCATATGCCCCAA--------------------------------------------------------------------------------------------------CTTTA----TGTTGTGGATTTAAGCTTGA----------------------------------------------------GGAACTATTT--------------------------------------------AATGAATCTAATTAAAGTG---TTTAGACGAATGAAATGTAAGCACAATTACTATCCTCTTCGTAAAGCTTACGGGGATGAAAGAATACACGGGCTATACTTATCAACATGGAGGTGTAGGGAATGTGGTAAGTTAAAGTTTAGTGAATGGGTAGACAGACCGGGATGATAGTGCCTTAACG---------------------------------------------------------------------------------------TGACATAGCCTT--T----------------------------------ATGA-AGTCCCCTTTATGACATGCCCTTTAC---------------TTCAGCGTA---CACGGGTT------------------------------------------------------------------------GTCAATGATGACA---------------------------------------------------------------------TGGCCTTTACGGGT-------------------------------------------------AGGTCTT--------------------------------ATGATGTGCCCTTTATACTTCAGAGACAGCTACTACGTAG-----------------------------------------CGTCGTATTCAGAGGAGA-AGAATTATGAATTTAGTATTAGACTTTTTATCAGAGGTTGTGCCTCGCTTTCGTACGGAGACTTGTGCCTTCG---TTAAAATATCCCCTGAA------------------------GAATTAGAATGCATTGGTCGTCTGGTTGACTTGGATGACGATGAAGAATTTGATGCAACGATGGAAGTTAGTAGCCTAGGATGGTTATTCTTCCGAGCGTTCACCACTATCAAACCACACACTTATAAGGAATA---------------------C---------------------T---AAT------TTATG----------------------------------------------------------------------------------------------------------------------------------------------------------------------------------------------------TTAGATTGT-----------------AAATATCAAGGAG----ATGATATGTTAGATTTAATCCA------------------------CACTACTCGCCCTAATTCT----AAAACTAAAACA--------------------------------------CAACCATCTACTCTGGAAGTAATTGAATACGAATCTACTAAACATGATCACCTCCCTGACTATGCTCGTGCAATGATTGAGATGATTGAAGAAGCTGAATATGAAATGCTCCATGATTACATCACCTCCAAAGATGAATGGCATCGTGATGTTCGAATCGAAGAAGATGGTACAGAAACAATTACGTGGATTCACAAGAGTGAGTTAG---TAGACGACGCACTGCGAGACTACGAAAAATTTTTGGTCGACGGCTCTATTCTTTTAGAGGAAGAGAAGGGTGTAGAACTTCCGTGGGAGGGTGAGACAGTTGCTTTAGGTAAGATGTTTAACCTGTCCGTTGGTGATTGTAAGTAAT------GTTTGCCTCCT---TTGGGAGGCTTTTTGTGTTGTTGATAATGT-AGAAGGAGTATAAAATGTTTGGAGAAAACGGAGGACTCACACCTGCACAGGTAGCTGAGATTACAGGAAGATTACCCGGAGTAACGGAAGAACTTGAATCCAAGGGTATGAACCCAAGCAATGGGAAGTTTCAAAAGGGAAATAAATTCGGACGACCCAAAGGTAGTAGAGGTAAACTGACACAATTAATGTTGGACCGTGTTGCTGCAAGTCATTTGTCTCCTGATGAAGTGTTAATTCAAATTTACGAAGATCCTAATATTCCACCTGATCTTAGATTCAAGGCTGCATCAAAAGTTGCAGATCTGGTATATCCTAAGGCGGCCTCTGTTGAAGTTAAGATTGAGGAAGAGAATGTAGTCAACGAAGAATCACTGAATGCACAAATCAAGGACTTCTTGACTGGAGCACTTGGTATCGACGTTATGCCTCC---AGAAGACAACTCCGAGGACGCTGAAA---AGGGGGAGGAAGCGGACGAGAGTTAATTAAAGGAAAGA---------------------------------------------------------------------------------------------AGGGGAGGTTCTTTGACGAAGGGACTTTCCC-TTTTCTA-TTTTTAAACTGGAGGAAGT-------------------------------
	Escherichia_phage_AidaStucki__Bas89_	-------ATGTCATTAGATAAACAAATTTATGAAGCTCTAACTGGTA-------ACAACCTTAGTGTAGACGAAAAGAAAGCACTATTGAATA-TGTTGAAAGAGCGTGACCAATGGAGGAAGTATAATAAGATTTTGTCTTTCAAGGCGTATGACTTCCAAAAGAAATTTTATGCAGCAGGATTG-----------AATCATCGCTTCAGATTCTTGTGTGCAGCGAACCGTGTTGGTAAAT----------------------------------------CTTATAGCGAGGCATACGAGTTTGCTTGTCATGTCACAGGTCGCTACC-----CAACTTGGTGGACAGGGT-----ATAAATTTAAAAGACCTATCTTAGCATGGGCAGTTG--------------------GTATTACAGGGGATTCAACAAGGAAGGTATTGCAAAAGGAGTTGTTTGGTACACCTATCGGAAAGGATACAAATTTATTAGGGACAGGTGTCATTCCTCGTGATGCTATCGTCATTGATACGATAGAACGAGATGGTAACAAACTTCAAATCGTACAAATCAAACATCAAAATGAGAGAGGAGAATTTGACGGTTTAAGTACATTAGAATTCCGTTCAACCCAACAGGGTGAACACACATTGATGGGTGCAACAGTTGACTACATTTGGTTAGACGAGGAAGATCC----ATACGAGTCTATGGCTATATTCGCACAGTGCGTCACACGTACACTCACAACTAAAGGTCTAGTTACAATTACAGCTACACCAGAGAATGGTTTAACTGAACTGGTAGATAAATTTATGAAAGGTGAAGGAGATGAGAACACAGGTTCTCTATATTTCCAGAATGCTTCTTGGTGGGATGCTCATGTAGACCTAGGTGGACACATCACTGACCAAGATATAAAAGATATGACTGAAGGTATTCCAGCGTGGCAGTTAGAGATGCGTTCAAAAGGTATGC-------CATTGTTAGGAAGTGGTTTGATTTATGATATATCGGATGACATAATTAAATGTGAACCATTCGAAATTCCTGATACGTGGAAACGTGTCTGTGCAATTGATATTGGTATTGATCACCCAACTGCTGCTGTTTGGA--------------CAGCTTACGACGCAAACACGGATACTATCTATGTCTACGACTCATATAAAGAAGGTGGCTTTACTCCAGTGTATCATGCTCCAGCTATTAATGGTCGTGGTCAGTGGATTCCTGTCATCCTGCCGCATGATGCGGACAATATTGAGAAAGGTAGTGGTTCATCTGTTGCTCAATTCTATAAGAATGCAGGGGTTAATGTACAGAGTGAGACCTTCTACAACAAAATTGGAATGGATGGTAAAAAGAACTTCTTTGTAGAACCGGGAATCACAGATATCCGAGAAAGAATGATGAGTGGACGCTTTAAAATCTTTAACACAGCCGCTAACGCTAAGCTATTCGAAGAGAAAGCTAGATATCACCGTAAGGTTGGTAAGA--TTATTAAAGAACACGATGAC---------------TTAATGGATGCAATGCGCTATTCAGCGTGTTCCGTTACACATCGTGGTCGCTCTAAGCATGATGCTAGCTACGGAAGCGCTTCTTTGTATGAGGCAAACGTAAGCAGATGGAATCAGAGCTACTAAAGTAA---------------------------------------------------------------------------------------------------------------------------------------GGGGAGGTTTGTCCTCCCTTCTTTTATTT------AAGCTATCAACCGAGGGAGAGAATAGA-------TGGCTAAGCAAAAATATAGTGAAGAGGTGTTGGACGAGTTACGTGTTGACCTTCAACGTCGTTTTAATTACGCTCAAGGTTACGTTGACATGGCTGTTAAGGGCTATGCTCGTGAAGCTTGGGAATATTTCTATGGTAACTTACCTGCACCAGTAACTGCTGGCAGCTCTAGTTGGGTAGATCGTACTGTTTGGGAGTCTGTTAACGGTACGCTGCAAGATATTAT-----------TAACGTATTCTGTTCTGGTGATGAAGCAGTTATTTTCGTAGCTGATAACCAACAGGATT-CTGATGCTGCTGACGTAGCAACTAAATTAGTTAATCAAATTCTTCTGCGTGATAATCCGGGATACAA-------------CATTATCTCTTCTGCTGCAC---AAGAATGTCTGGTTACTCGTAACTCTTTTATCAAATATTATTGGGATGAGCACACTTCTACCCAAACCG-AAGAAGCTGAAGGTGTACCAC--CGGAGGCAT-----TGGCTGCATATGTTCAGGGATTAGAAGCTGGTGGACTCAAGAATCTGGAAATCTTCACTGAAGAAAACGAAGATGGTACAGTAGATGTTAAAGTT---ACTTATGAACAAACTGTTA------------------AACGTGTGAAAGTTGAATATGTTCCTTCAGAGCAAATCTTTGTTGACGAACATGCTACCTCTTTTGCAGATGCACAATATTTCTGTCATCGTGTACGTCGTTCTAAAGAAGATCTGGTTGCTATGGGCTTCCCTAAAGACGAGATTGAAGCATTCAACGACTGGACAGATACGATGGATACCACTCAATCTACAGTTGCTTGGTCTCGTACTGACTGGCGTCAGGACATTGATGCTGACATTGGTACAGATACCGAAGATATCGCTTCTATGGTTTGGGTTTATGAGCACTACATCCGTACTGGTGTTCTAGATAAGAATAAAGAGTCTAAACTCTATCAGGTTATTCAAGCTGGTGAGCATATCCTTCACACTGAAGAAGTAACTCATATTCCGTTTGTAACCTTCTGCCCATATCCGATTCCGGGTTCCTTCTATGGTCAGTCAGTCTATGACATTACGAAAGATATTCAGGATTTACGTACCGCGTTAGTTCGTGGTTATATTGATAACGTCAACAATGCTAACTATGGTCGATACAAAGCACTCGTTGGTGCATACGATCGTCGCTCTCTGCTTGATAATCGTCCCGGTGGAGTGGTTGAAATGGAACGTCAGGACGCTATTGACCTGTTCCCATACCATAACCTACCTCAAGGTATTGACGGCCTATTAGGTATGTCTGAGGAGCTTAAAGAGACACGTACTGGTGTAACTAAACTTGGCATGGGTATCAACCCTGACGTGTTTAAGAATGATAACGCTTATGCAACTGTAGGCTTGATGATGAATGCTGCACAGAACCGTCTCCGTATGGTATGTCGTAATATTGCTCACAACGGCATGGTTGAATTGATGCGTGGTATTTACAACCTTGTCAGAGAAAACGGTGAAGTTCCTATTGAGGTACAAACCCCTCGTGGTATGGTTCAGGTAAATCCGAAACAATTACCAGCTCGTCACAATCTTCAAGTTGTGGTAGCTATTTCTCCTAATGAGAAAGCAGAACGTGCACAGAAATTAATTAGCTTGAAACAGCTGATTGCAGCAGATGCACAGTTAGCACCTCTCTTTGGTTTGGAGCAAGACCGTTACATGACTGCACAGATCTTTGAGTTGATGGGTATTAAGGACACTCATAAGTACTTACTGCCTCTGGAACAGTATCAGCCTCCTGAGCCGTCTCCGATGGAAATCCTCCAGCTCGAGATGACTAAAGCACAGGTTGAGAACGTACAGGCTTCCTCTCAGAAAATGATTGCTGATGCATTCGACCAACGTGAACGTACTACATTCGAACAGCAGAAAGCTGCGGATGAGTTAAGTCTGCGTCAGGAAGAGTTGCAGTTCAAGCAAGAAAATGCAGCAGATGCTATGACTCTGGAAAACCGTAAAGAAGATAACAATGCAACTCTGGAACAAGCAAAGCACAAGTTAGCTCTTATGCAACAGCAGGTCCGTCAGTATGAGTCTGTACTGAAAGAATTGCAGATGGTTATGGAGCATCAGGTAGACCAAGAGAAGATTGTTCAGCAATTTCGTGTTCAGGATAAAACTTTGGAACTCCAAAAGAAAGAAGCTAATGTAACTAAGAAAGAGCAACAAGCCTCTCTCAAAGATTCACGGATTCCAGGCAAACGTCTTGGAAGTAAAAAGTAAGGACGTCGAATGAACATTAGGCATCAATTCAATAAAGAGCACGCCGCCGCTTTGGCGGCTCTCAACCTTAACGGCAGTCTTGACGCAGCATTAGAGGCATTGAAAGAGAGACTCATGACAGAAATAGTTCAAACTGAACCTCATGAGAATAAGAAACGCGAAGATTGTTATCAAAAGTATAAAATGGTGGGTAGCTTAAAAGAGGTCATAAAAGCTGCTATCAATAGTGCAGGAGATGTTTCATAATGCCACAAGATAATTATATTGACCCGAACGATTTTAAATCTTTCCTCCAACTGGATGACCTGAAGGGTTCTTTCAAAGAAGAACTTGGTCGATTAGAATCTGAACAAGAACCAGAAGTGGACATTGACGATGAGTTCCCGGAAAAAGATGGTGACGATTTCGACTTTGA---TACCGACCTTCTCGGTGAAAGCGATGAGCTTAAGTTCGAAGATGAAGATGGTTGGGAAGATCGTGATGAGGAAGGCGAAGTCGAAGAAGATGGGGACAACTCTGA---CGAAGGTGATGAAAACGCTGAAGTAGAAGAGGAAGACTCAAGCGATGCAGGATATGGAGATGATTCTGCTG------------ACGGTGAAGGTGAAGTCTTTGATGTAGACTATGAAACCGTTATCACCCTTCCTGATGGACGTGAGATGACTATTGAAGAACTCTCCAATGGCTATCTTACTGGTGCTGATATGGCTGAACGTGAGACTACTCTTCAGCGTCACATGGAAGCATTTGAGGAACGTGTAGTAGGTTTGAAGGATGTATTAGAATTAGCGTCTTTAGAAGCAGACCGAGTAATTGAGGATTACAACGGTTTTGATTGGGACAAGCTTGCAGTAGAAGATCCTCAAGCATATGTTGAAAACAAACGTTTCCTAGAGAAGTATACAGCTCGTCGTAACCAGCTTGAACAGGCTCAGATCCGTATTAAGCAGGAAGCAGCAGCTAAAGAGCAGGAAGCTTTCCAAGCCAAGAGCATTGAATGTGTTAATATTCTGAAACGTGAGATTCCAAATTGGGATGAAAACTTATATCAAAACTTAATGCAATACGCAATTGACTTAGGTGCTACTGAAGAAGAAGTATTGAAGGAAAACCGTCCGTCTATTTTCCTAGCCCTTCACAAAGCATACCAATTTGATAAA---------------------------------------------------------------------------------------------------------------------------------------------------------------------------------------------------------------------------------------------------------------------------------------------------------------------------------------------------------------------------------------------------------------------------------------------------------------------------------GGTAAGCAGCAGGTGATGGCTAAGATTAAACGTCCCGGTGCTCCACGCAAGGTTGTGAAGTCTGATGCTGCAAAGTCTCGCACTTCCAATAAGCCAGACAACGCTAAGGTTGCCAAGGCATTCGCAGAGGGTCGCGTTAGTCACGAAGACGCATTCAAATTCCTCGTAGATTAATCGACAAATTAATTATTTAATAGTATAGGAGCTAACATAACATGGCTAATCCAACTTTATTTGTATCGTATGACCAGAATGGTAAAAAACTTTCTTTTGCTAACTGGATTTCTGTTCTGTCCCCTCAGGATACCCCGTTCGTATCTATGACCGGTAAAGAGTCTATCAACCAGACTATCTTTAGCTGGCAGACCGATGCACTGGCAAGCGTTGACGGTAATAACGCACACGTCGAAGGCTCTCGTGCTGAAGACGGCGAAATGAAACCGACTGTTATCAAATCTAACGTTACTCAGATTCTGCGTAAGGTTGTTCGTGTTTCTGATACTGCTAACACCACCGCTAACTACGGTCGTGGTCGTGAACTGATGTATCAGCTGGAGAAGAAAGGTAAAGAGATCAAGCGTGACCTCGAGAAAATCCTTCTGTCCGGTCAGGCTCGTACCGATGTTCTGGCTGACCAATACCTGACTAACTCCGCAACTGATCCTGCAGCTGTTGGTCTGAACGACACCCACGCAGCTCGTAAGACTGGTGCTTTCCAGTTCCTGTGTGCACACAACGGTGTTTCTGCTGGT------------GTTGTT---AAGAAAGAAAATGGCCCTGCTGATCCGGATACTGGTGCAGTAACTGTTAAAGTTGCACAGAATGCTTCTAACCCGACCACTAACGTTGGTTTTGATGAAGCTGATATCTTTGATATGACTCTGCAACTGTACACTGCTGGTTCTGAAGCAGATATCATCATGATCAACCCTGCTCATGCTAAGATCTTCGCTGGTCTGCAAGAAAACACTCAGGGTTCACGTAAGCGTATCTTTGAGAACACCAAGCAGTTCATCTACGAAGTTAACAGCATCACTGACCCGCTGGGCCAGAACTACAAAATCATCGTTAACCGTTGGATGCCTACCGATGCAGTTTACTTCTTCCGTAGCGCTGACTGGACTCAGATGGTCCTGCGTGCTCCGAAACGTACTGAACTGGCAAAAGATGGTTCTTATGAGAAGTGGATGATTGAAATGGAAGTTGGTCTGCGTCACCGCAACCCTTATGCTTCCGGAGTTCTGTTCACTGCTGCGGGAAAGTT---GGA---TCCGCAACAGTAGACAGTGT-GACTGTTAGCCCTGCGTCTGTAGAAAGTCTAGAGACAGGGGCTACTCAGCAGTTTACTGCAAGCGCTGAGAAGAGTGACGGCTCTACCGAAACAACTGGCTTTACTTGGTCAGTAACAGGAGGCGGTTCTATCACTCAGTCTGGTTTGTATACTGCTCCGAGTGCGGCTCAATCCACTGATGTATCCATTACTGCGACTTTAGAGGGTGTTTCTGGTACAGCA---ACCATTTCTG-----------------------------------------------------------------------------------------------------------------------------------------------------------------------------------------------------------------------------------------------------------------------------------------------------------------------------------------------------------------------AAATTGTTGATCCTGCC---------------------------------------------------------------------------------------------------------------------------------------------------------------------------------------------------------CCTACTATTGTAGCTAAGGGTCCAATTACAGGTAAAACTGGTGGTTCTTCCACTAACTTCACTACCATGTTTACTGTAACTAATTCTACTGCTGCGGATTACACGTTTGTTGTAACCCCTGCAGA------AGCTGGTACAGTAAGCGCTG---CTGGTGCGTTAAC---CTTAGATGATGCTGCAAGTGGCGAAGTTACTGTTCAAGC---------------------------------------------------------------------------------------------------------------------------------------------------------------------------------------------------------------------------------------------------------------------------------------------------------------------------------------------------------------------------------------------------------------------------------------------------------------------------------------------AAGTTTGACAGCTGACCCGTC------------------------------------------------------------------------------------------------------------------------------------------------------------CATCAATGCAACATGCACTTTTACTGGTGTAACACCT-----------------------------------------------------------------------------------------------------------------------------------------------------------------------------------------------------------GCTTAAAACTAGACC--------------------------------------------------------------------------------------------------------------------------------------------------------------------------------------------------------------------------------------------------------------------------------------------------------------------------------------------------------------------------------------------CTGCCTTCGGGCGGGG-TTTTTTCGTTTTAAGACCTATACAAGCCAGCGTGTAATGTATATTCTTTGTCTACATATAACAAGGAGGACAACCTATGGCAATGCCAGAT-------------------------------------------------------------------------------------------------------------------------------------------------------------------------------------------------------------------------------------------------------------------------------------------------------------------------------------------------------------------------------------------------------------------------------------------------------------------------------------------------------------------GTTCAATACCCCATCAATACCTATGGGTGGCTAAAGAAGGCCGTGGCCCTCTGGGCAGATAGGGACGATGACGAATTTGTTAATCAAATTCCAAACTTTATTAACTTTGCAGAGAAAGAGATTTATCGTAACTTACGTATCCCTCCTCTGGAAAAAGAAGTGTACTTAGATATTAAAGATGGAGTAGCTTACATTCCTCCTGATTACTTAGAAGCTCAATGGATGATGAGAGCCAAAGATGGTACAATCTTCCAAGTAACATCTCCTGAAGAGATTAGCTATCGTAGACAGCATGGAACAATTAACCCATCTCATTGGAATAACCAACCTGTTAACTTTGCTCGTTTCGGTAGTCGTTTCATTTTCTACCCTAGCATCGAAGCAGACACTCCGTACTATCCTGATGATGGAAGTCCTTTGATTCCAGCAGAAAACTCAGTAATTCTTAGTTATTATGCAGACCCACCGGAATTTCATGAAGATACAGATACCAGTGCTATCCTTACTATTGCACCAGAACTTCTTCTGTATTTCACTCTACGTCATGCTTGCTTGTTTGTTCAAGATGATAATGGAGTTCAGAAATGGTCAGCATTAGGGAAAGCTATCCTTGATGAAATGGTAGAACAGAATAAGAAACAAGAGTACTCAGGTTCACCTATCGCAATTCCGAATAACATGACTCGACTTCAGAGCAGCTTGCCTGATATTTATGGTATTCGTACTTCTCGTGTATAAGGAGATAATATGATCGTTTATAATAACCAAGCACCTGATGCAGTGAATAACGTTGGGCAGTTTGGTGCTACTGAAGGCTCTATCGGAGCTTACAAGCAAGCGGCAGAATATGCAGCTGATTCTAAGTATTGGTCACTGTTGGCAGAGGCTAAGTTTGGTACAGTTGATGACTTGATTGCTCAGGTTGAGATTCTATACAAACAAGGTGTTCTATTAAGAGAAGATATTGAAGACTTAAAACAAGACTTCATTGCACAAGATGCTCGTTTGATGAACCTCATTGCTCAAACTAACGCAGCTGTAGCTGATGCAAATAATGCAGTT---------------------GCTCTGATTAATCAGAAACTTGTAGAAGTTCAGAATCAACTCGACGTTCTGTTGGGAATGTCTGTTGACGTAACTACACTTCCTCCGGGAACTCCGGCTACTGGCTCTTTTAATCCGAACACTGGTGTAATCTCTCTGGGTATCCCAGAAGGTGATCCCGGAAAGGATGGTTCTG------------------TTACTGACCTATCTGCTGCTCCTACCGGTACACCGGAGCTGGGGGACATCGGTTTCTATGTTGACAAAGATGATAACATTGTTCACAAAACAACTCTCGAAGATATTGCAAACCTGATCCCATCTGTTCGTTCTGTTTCAGTTAACGATGGCCCTGCGCTTGATGGTGAAGTTGCTCTTACACTCAACAAAGAGACGGTAGGTCTTGGGAACGTTTTGAACGTGGCTCAGTACAGCCGCCAAGAGATTAATGATAAGTTTGACAAAACAACTAAAACCTACCAATCGAAAGCCGAAGCTGATGCGGATGCTCAATACCGACAGGTAGGAGAAAAGGTTTTGGTGTGGGACTCAACGAAGTATGAATTCTATACTGTTGCAGCGAATAAAACCCTTACTCCGGTTAAAACAGAAGGTCGTATCCTAACTGTTAACTCCCGTGCTCCTGATTCAACTGGTAACATCGATATCGTAATCCCAACAGGAAACCCATCTTTGTATTTAGGGGAGATGGTAATGTTCCCTTATGACCCAGCTAAAGCTGTCTCCTATCCGGGCATTCTTCCTGCGGACGGTCGTTTGGTGTCAAAAGAATCTGCTTTGGATTTAGGCCCATCCCTTATCAGTGGACAACTCCCTGTTGTTTCTGAAACAGAGTGGCAAGCTGGTGCTAAGCAGTATTTCTCTTGGGGTAAATTAGCCGATGGCATCACTGATGCAGATTCTACTAACTATATCAATATCCGTCTTCCTGATTGGACAGGCGGTGAGGCTATTCGATCCCCTGATTCTGTAAAAGATAGTGCATATAAAGGTAATGTTCAAAGTCAGGTCCCTTATGTAGTCACTGTAAATAACCAAGCTCCTGATGAGATTACAGGTAACGTCAATATCTCCAGATCTATCTTAGGTGCTGCTGCTG---CTGGTGCAAACTCTGATATA---------------ACATCTCTCGCAGGGCTTACAAC------------------------------------------------------------------------------------------------------------------------------------------------------------------------------------------------------AGCGCTTTC--------------------------------------------------------------------------------------------------------------------------------------------------------------------------------------------------------------------------------------------------------------------------------------------TGTCACTCAGGGTGGAACAGGTGC-------------AAAGAATTCCA------------------------------------------------------------------------------------------ATGAT-----GCTAAGGTAAATTTA-------GATTTAGA--------CAGAATAGAGCAA-GGTTCTGG------------AGAGACTAAGATCCT-----------ATCTCCA---------------------------------AATAAAGAAACCTACATGTTTGTTGATAATGACGG-----------GTGGGGTT------------------------------------------------GTTACCGTACCA----CGGCTGGGTTGGTC----------GGTAC---------------------------------------TGTAGCTTT--GTCAGTTGAGAGA----------GGGGGCACTGGAGCAACAGA---------------------------------------------------------------------------------------------------------T-----------------------GTTGCTAGTGCAAGAGA------TAATCTAGGACTTAAATCT-CTTTCTA-------------------CATTAGATATT----------------GTTCCAGTAACAAAAGGTG---------GTACAGGTGCTAGTGATGCTGCCGGTGCAAGGTTTA----------ATTTG-GGGTTGGGAA--------ATGTTTCTACTCTGG-----ACAACGTACCAATCGC------------TAGTGGTGGTACAGGTGCT------------------------------------------------------------------------------------------AGTGATGCTGCCGGTGCCCGAAGCAACCTCGGAG-----CGCTGAGTAACAC---------------------------------------------------------------------------------------------TCCAGCAAACACA------------GGTGCA-GGTAATA-------CTGGTGCG-----------------------------------------------------------CGAGTCCAACATGCCACC---------------------------GGAAGA----------GGTCTGT--------------------TTACTTTAGACATGTTTAACTG----------------------CTACTGGTATATG---------------------------------------------------------------CAGCCA-------------GAGGAT------------------------ACTAACTTCTGGGTTGCC--------------------------------------------------------------------------------------------CACGGTGTGTCATAT----------GC---------------------AGGGCCTA---------ATGGCGAA---------------------GCCTCAGAGTA-------------------TGGTCGTATATCTTACGCA------------------------------------------ATAAAGATTGCA--------------------------GATGGAACAACAAAATATGTCCATTGTCTTACAAACAA----------------------------------------------------AAACACCATCATTGATACAGGCGGATTTATCAAAGCGGCATCTCCGGTAGTTAACATTTATGCCAACGGTCGGTATGAAACGAA---------------------------------CGATGAGTCTGAGGGGGTTAGTGTCATCCGGCAGGGTATTGGTGAATATCTGATTACCGGTTGCCTCGGT------------------------------------CTTAACTCTGATGC----------------------AAGATGGGGTGGGGTGGAT---GGG---GGGTTTGAA-----------------ATCCCAACAGATCGCAA------------CAAGCAACCTAGGATTTGGCT---------------------------------------------------------------------------------------------------------GGACTATG------------------AGGTTAAAGAAGATGGTTCTATTTTAG-------------------TTAAAACCTATCACAGAACTCACCCAACCTCTCCAGTTT----TTG------CTAGAAACGAGA----------------------TAGA------------------------------------------------------------AGGTTTTTCTG-----------------------AT--------------GGGGACCCTATTGATATTCCAAGTG---------------------------------------------------------------------------------------------------------------------------------------------------------------ATGCTTTTATCTCAGTTCGTGTAG------------------------------------------------------------------------------------------AGA------------------------------------------TGCCAGCTGAGTAAA-TAAAACATGCTCCCTTCGGGGAGCTTT-------ATGGAGGATTATAAATGTCTAGAGAATTAATGCC-------CAAATCTGGGATAATGATGCCTC--------ATGTGGTAGTTACTAGAGATGCCGCAGTTGTGGGTGTGTCTACAGTTGATGGCGTGGCAGGTGCTGTTAATTTAACAGATAAATATCTACAAAAGTCTGATGCTGAAGCAACATATCAAACG---AAAGCAGAAGGGGCTACTAAGCAATATGTAACCGATGCTATTAACCCTATTATGACAAATGCTCTGTTTAAAGATGACCCTTTTGTCAATAATGATACACCTATCCGCTCTGGTGGCGGTAATGGTGT------TGAATCAGTGGATATGATTAAAGTTACCCCCGAGAACTCTATCAAACTAGGGAGTTATGCTTCTTCTGTTCAGGGGGTTGAGATTCACTCTGCTGGTCGTGTTCAGGTTGTTGATCAGAATGATG------GTGGAGTAGAAACTAAGTATCCTATCTATTCTAAAAGGTATCGTCCTGAGATTGAGGATTTGCCTTTCGCTGCAATTGGTTCTTATGTCAAGGATTCTCAAGGTCGTACTGTTGGTGTTACTCGTACAGGGATTAACTCTGATATCAAACAGCTTACTCAGAAGGTGACTTTCA--CTCAACCAGTTACTGTTCCTGATGCAGTTGGAGATTATGATGCAGTTACTTTGAGACAGCTTCGTAACAGTGGTGGTGGCTCTGGCGGTCCTACCATGAGCGGTATTTCTAACTTTGGTATTGGTGATTTTCATTTACGTGACAGCCGTGCTTTCA---TTCCCGCTTTTGAAGTAACCTCTGATGGACAGCTTCTCAGTCGTTCAGAGTATCCAGACCTTTGGGCT------TATGCTCAACTGTTGACACCTATCTCGGATGCTGATTGGTTGGCTGATC------------CTCAGAAACGTGGTAAATACTCAACA-GGTGATGGTTCTACTACTTTCCGTGTCCCTGACCGA---------AATGGTGTCCAATC---------------------------AGGTTCAATTAAAGAGTTGTTTGGGAGAGGGGACGGAGGATCTTCCTCTAACAATGGTACAATCTACGAAGCAG------------------CAGCGCCAGACATTGGAGGGGCAGCAGCTGGCGTATCTC-------AAGGTACTTATGCGCAAATTTTTGGTACAGCATCAAGAGGTGCGTTTTTCGCAGA----TAACGGTTTATATCCACAAGGTCAAGGTGAAACTATTCCGGGCGGAGCTGGT--------------GCTACAGA-----------AGGT-CGTCAGAATA-CTCTGAATTTCCTA-------GCAAGTAGATCTAATGCTACTTATGGGAGATACGGTGTTTCAGATAACATCCTCCCTCGTAACTTTATTGGTG---TTTGGACTATCCGTGCGCATGGTGGTTTTACGGCAGCTAACACTTCTTGGTCTGTGATTAATAGTGGCACTACTGTACCTCCACCTAACGCGGTTGTTTACGGCGGTCAAGTT-----------TCCAGTGAGTACA------------------GAGTCAACGGTG---------------------CACTACGTGTAGGCTCAAGCATCATGACGCGCTATACGGAAAATGGAGAAA--TTATCCCGATTGTTCGTGTTACTGATAACCGTACAGGTACGTCATC------------------GTCTTATGACAGACCACTCCGTGATGCTTATCAGGTTACCAATACTGGAACAGGGGGTCGGTCACTTAACATCGTTAAAAACAATACTCGCGGTTGG---CAAACTATATCGTGCCGTTTTCCTGTAACATGCCCTCCTAACTCAGCTACAAACTGGAACTGGAATTTTGTAAGCGAAGGAGCAACACCATTCGTCAACTATCCTGGGATATCGGCTAATGGGGA---AAGTAGTAACTCT-------GCGGACTGGTTGGTTCAGGTGGAAGGTATTACAGGTAGTCAGTGTGCAGGCTTTATTCACAACAAATCATCAGCAACTTTGGTAGTATGGGTGATGTTAATCGCACACGGCATAATTGCCTCAACCTGGGA-GGGATAATATGGTCAC----TACAAATGTTAATTACGCTAAGACGGCTGAAATGAGACTTGCAACATGTGTAACTAAAATACAGGAAT------------------GCACAGCAATGGCGAGTTTCGTTGATGAATATAAGGACAAACTGGTCGAGTGGCAGAACTACTACATTGCTGCAAAACCTTTGAGTGATGCAGGAAAGTTTGAAGAGCTTTTCAACATCCCACTTCCCGAC-TAG-------------TCTGGCAAGTAATCTACAGTCCTGCTATG-ATGCTCTGATTAACGGAGGATGAAATCATGGCAGGACGTCAAGTTACCTACACAACCCGTAGCTTAGGCGAGATTGTGAATCGCCTTGATCCTAAACGTTTAACG-----GAACCCAAAATAGTTTATATTCTGGATAACAGGAAGAGGGTCAAGAAGATTCTAA-TCTTTCTGA----------TCCACGACTTTCGCTGAA--------CAAAGGACTGGTGACCCCGGTTTAATCACAAACTGGAGGTGGTTTTAATA---------------------------AGGGACTTGAACACTAATGGAGGTGTTAATATTTTTGTTAAAATTGCATCATCTATAGCAGAACTTAAGTCTG------------ATAAATAGTCTA--CTG-CCCCTTCGGGGGC-TTTAGTAGTAAGTATGTTCAAGAGGTAATGAAACTACTATATCACAAAAGGAATACACATAGGAGATACGA--AGATGAAAATGATGAAACAAATCAGTTATGGGCTAGCTTGCGTTGCTACCGGTTTTGTTGTGTCAGTGGCTGTTCCTGTTAACGCAGTGCATCCTCTGATAACACAGCCTGCACCAGTTGAGAAGTTAAGTGCATCTTGTAAGCAGCGTACAATTCAGAATAATCTTGTGGTTATTTGTCCGGACTCTGATTCTAGTGCTCTGAGAAACATGCTTCAGTAATTTA---GAGC-TAACTGGAAGGGAGGTG-AAAAATGGATAATGTCGCATTGCCACCGATACAGCTGAGCTTAAGCCCAGACGGGATGGAATTCATCATGAAGCATGAAGGTATGAGAACTCGTGCTTACAAAGATTCCGCAGGTATCTGGACGATATGTGTTGGGGCTACGCGCGATATGAATGGGTATCCAGTTAGACAGGGATTAACGTATTCTATAGAGGATTGTCTAGCTCTGCTAGATAGAGACACACAAGACTCTGTTCGTGCCACTCAGAAAAATATTAGGGTTCCTTTGTTAACCCACGAGTTTGATGCTCTCACCTCTTTCAACTTCAACGTTGGTGGTGAGGCTTTATCAACTTCTAAACTTAGGAAAGTTATTAACGGAGATGTGAAGGGTGATGTTTATTCCGAATTTCTTCGTTGGGATAAAATAACGGTAAGGGGAGAGAAGCAGAGAAGTCAGGGTCTTCATAACAGAAGGGTTGCAGAAGCTGATCTTTACACCGAAGGTAAATATTAATGGAGGTGCCTTTTGGCTATCGAAACTAATGCGGTAGTTGTTACCGATTTAAACCCGCTCTATCCTAGAGACAGGGATTACATCTACGAAGGGGCGGCTCAAATCCGCCTCATTAAACAAACATTACAGAACACATTCCCAAATGTTACAGAGCCAGTTCAGTTGGACTCAGATTCTCTCAATATTCTGGCTAGCAAAGTTACCTTTACTGGTGACTCTATGGATGTTGGTGGGTTGATGATCAAGAATGCCACTCCGGGTACAGGTGATAGCGATGTTGTCACTAAAGGCCAGATGGAAGCTTTCATGCAGAACTGGATGGCTAATAAGCTTTACAGGATTGGCTCTTACTATATCACTGAAGAAGATATTAACCCCGGTGATAGTTCTTCTCTTGGTTTTGGCTCTTGGACTAAAGTGACTGGTGTTATTATGGGTACTGGTGTAGTAAACCCTGATGGCTCTGTTCCTAATGCTCAGAGGGTTGAATTCCAAGCAGGTGGTACTGGTGGTCGTGTATTCAATACCATTCGTACAGAGAACGTACCTTTGATGACAGTTAATGGCTCCAGCTTCTCTTTATCCAGCAACACCCACAGTCACAACATGGTATTTGGTCGTGGAGATGCTAGTGGTCATAACAGCTCACCTAACTGGTATAGTCCGGGTGGT---GGTTACAGTCAGAGAACTGATAATGACACTCACACTCATACAATCTCTGGTAGTGTAAGTCTTGGTCGTGATGATATCTCTCGTCAACCTATTAACACTTTGCCACCATTCAGAGCGGCTCACATTTGGAGACGTATTAGTTAAGGAGGA--ATTATGGCGCTGTATCCAATAAAGTCACTAGGTGCTGTAGGCGTTATCGCTGATCAGGCTCCGACAGACTTAGCTCCTAATGCTTTCACTAATGCTATAAATGCTCGATTTGTTGAGCAGAGAGTGTTTAAGACGGGGGGCAATGCCCCTCTTTCTTATGTAGATGAAGATAAGGATTTAACCCCTCTGTCTTTCGTGTCTATGCCTTTCGATTATTATAGCGCAGGTAATAGCTTTCTTGTTGTAGGTACGAATAAGAAGTTATATAAACTGACAGATGAAAGCTTGACTGACATTAGCCGTAAGGTTGCTACAGTCACTAAGAAGGCTTCTGCCTCAATTAAGATCTATCCAGTTGTTTCTCAAATCGTTCCTAAAGAATCAACTATTTCAATGAACTTCAATCAGACTAAGAATCTAGAAGTTTCTCTTCTTCCTGCTGATGCTAACAATACCGACCTTGTTTGGGAGGTTAGTAATTCAACCTATGGAAGTATTGCAGTAGACCCTAATGATTCTAAACTTGCTACTCTAACATCTTTTGAGAGAGAGGGGAATCTTGTAGTAACCATCTCTACTGCTGATGATTCTGTAGTGGCTCAGATTGCTGTGAACATTATAGATGGTGATTCGGGAATCTTCTTGAGTCAGGACACTGTTACTATCCGTAAAGGAGGGACTACCACTCTTACGGCTGTTACTGGTAAAACCCCTGTTACTTGGTCTAGCAGTAATGCTTCTATTGTATCCGTAACCCCTAACGCTAATTCTCTAACTTCTGTTATTACTGCTAATGGTGAGGGCAACGTAACAATCACTGCCGATAATGGAACGAAGACTGCTTCTTGTGAGGTTGTTTCTATACCTCAGATTGATAGCATCTCTTTAAGCCAGTCGGATGTTATTGTAAGCAGAGGTTCTCAGTACATCTTAACTGCTACCCTTTCTCCTGCTGATGCCCCTAATCAAAACATTACTTGGACCTCTTCTAATCCAAATATTGCAACAGTATCAGGGACTAGTACACAAGGGACGATCAATGCCTTACTTGCTGGATTTACTGAGATTACGGCTACCACTGAAGAAGGTAACAGAGTTGCTGTCTGTACTGTACGAGTAGATTTAGCTGGAAGGGCGATGAGAACAAGTGCTATGGCATTTGCTGCACCTGCATCAGAACCAATTGAATCACAAGAGGAAGAAGTAGTAACTTCTCCTGAAAGTGAAGAGACGGTTTATTTTGCTGATCCTGTGTCTGGTATCGATACGTCAGGGATGTATGAAGGTAATAACTTCTACGACTACTCTAACGTGAACGACATTGAAGGTTTTGCAAGAGCT------TCTTTACTAG--AAACCCCTTTGTCATCCGTAACCTTGGATGTTGTCAGTGCTTCTCTTGATGTTGGTGAGGAAATAGTTATTACAGCTACAGCTTCTCCAGAAGGTGAGTATTCCTATCAGTGGTCTGTCGATAAGACTGGTTATGTTTCTACAACTTCAGTTACTGGTAAATCTATCAAACTGGTTGCTCTTCGTAAAGGAGAGATTAACGTAACATGTACTGTCAGTCAGATGACCCAGAAAGATTACGATGCTTTTGATGACTACCCTTGGTATCACGCTGTTATCTCTAACTGTGCAGTTGCTACAACTCACTATGAAACTCCTCAGGTAAAAGAGTTCGAATCAGAATACTTTGTAGACCTTCCGGGGTGGGGTGAGCAAACAGTTGTTGATAGTGATGGAAACCCTTCAGTCAAAAAGTTTAACTGGAAATGTGAGAGAGTAAGATCTTTTAACAACCGTCTTTTTGCTCTGAATATGAGAGAGGCTAATGCTTCTGGTGTTACCACTAACTACCCTCTTCGTCTTCGTTGGTCTAATTTTGCCAACGAGAACAAAGCTCCTACTTTATGGGATGACTTTGCCTATGATCGAGTTGTGTCTTCGGACTTGGCTTCTAACATCGTAGGACAGACTCAGGCTTTAGAAAATGGATATGCTGGTTACATCGACTTAGCTGACTCTAACGGCAGCTTGATTGATATCCTACCTCTTAAAGATTACTTGTTCGTTTATACAGAGTTTGAAACGTACATTGGTTCTCCAACTAATAACACGTACCAACCTCTGATGTTCAAGAAACTCTTTAACGATTCCGGTATCCTTGCTCCTGAGTGTGTAGTAGAAGTTGAAGGTAGTCATTTCGTAGTTACTCAGAACGATGTAATCTTACACAATGGTGCAACTAAGAAGTCAATCGCTTCTAACCGTGTTAAGAATATGCTAATTAATGAGATATGTCTGGTTAACCCTTTAGCTACTCGAGTACATTTGCATCAGGATAAGAAAGAAGTTTGGATTCTGTACGTAGGTCCGGGAGAACCAAAAGAAAGCTTCGCTTGTACTAAAGCTGCTGTATGGAACTACGAGTTTGATACTTGGTCCTTCCGTACTATTCCTTATGCTCAGTGTATCGGTCTAGTTGACCCTCCTGTTTTAGAGAGAGGTCCAATCTGGTCTGACTTCCAAGAGATCACTTGGGATGACCAATCTATCAAAGAACTCGTTTGGAGAAAGGATGCAACAAACTTTAGACAGAGGGTTACGATAGTAGGTTCGTTCTTGAGGGGGTTCTATCAAGTGGATGTAGGTGCTCTTGATTATTTCTATGATAGGCTTAATGATAAGATTATAGAAAAACCACTGGAGATGAGGTTAGAGAGAACTGGCATTGATTTTGATAACATCACTAATGAGTGGAATCAAAAGCATATCAATAGGTTCAGACCTCAGACGACAGGTTCTGGTACGTATACTTTTGAGGCGGGTGGTAGTCAATTCTCTAAC---GAGTATGGTCATCCACATACATCCAAGACGTATACGATTGGTGTTGATAGGCATGTCTCGGTGAGACTGAACCATCCATACCTTTTCTATAATGTTATAGATAATGATGTTAACAGCAATGCTGCTATCAATGGATTAACGATAGAGTTTGCTGTTGGCGGGCGGAGATAACAACAAGGG-GCTTCGTGC-CCCTTTTATTGTTT-------TTGGAGGAACTTATGGGTGCAGGTGGTTTTCGTAAGAACACTGGTCGCAATAACACCACACTCCCGTACAACGTTGGGTTTCTCAATAATGTACAGGACACAGAAACTTATAACGTAGCCGTTTATGATGAACTACAGAAAGTCAGCACAGCTACTAACCAAATGTTCCAAGCTATAGATGAAATTCACGAAGAGATTGATGTTCGTATCAAAGCTCTTCATGCGATGAATCTACAATTTGATGAGCTTGAGAATAGAATTACTACAGAGATAGAAACAGCTATTGCAGACATTCAAACACAGATGGGGAACCTCTCCACTGATGATATTTGGGATAACTCTGTTCAACCTCCGGTAAAGCTAGAAAGCACAGTATCTGGCTTTAAGACAAGTATTGAAGGTAACACAACTAAAATACAGACTGTCGAAGGTATTGTTAATGATCAAGGTCAAGAGATTGCTTTAGTTCAGACAG---------------------AGATTCAAA---------------------ACATTAATGGAAG---------------------CCTCTCTCAGTATATGAAGCTCTCTGAGTATGAAGCTACGTGGGGTGTTAACTCTACAGTCAACGGAAGATATGCTGGGGTCAAGTTAACTAACAACGGAACAAACAGCCAATTCCAAGTAACAGCTAACAAATTTATTGTTGGTGATGGCAACTCTGGTAACACTCCCTTCGTGTTTGAAGGTGGGCGAGCTAGGATGGAATTCGCTGACATAAAGAACGTCAATATCACAACAGCTCAGATTGCTAATGCTAGGATTCAGTGGGCACAGATTGATAACGTATCCATCTCCAACGCCCAAATTCAGAACTTGTCAGCGGATAAAATCACTGCTGGTTCTATGTGGGGTTCTAACTGGAGACTTACTGTTGGGGGTGACTTTGTTATGGG---CGGCA---CAGGTGGGGCACAATTGTGGATGAATGGGAACAGGATAGACTTCTATGATGGAAGTGGTGCTCTGAGAATTAGGATAGGGAGTTGGTGATATGGCATATGGAATATGGTGTCAACCGGTAGGTCCGGGGCCAGCCGCCCCTGCCTCTCTTTTTATAGATAGTAATTTAACATTTCCACAATATCTAGGAGCATACAATATATCTCCTTCGTGGAGTGCTAGAAATGCTTCTTTTAACGTAGGCTCTTTTGATGGTCAAGGTGAGTTATTAATTGTCCCGACTAGTAGACTTATTCAAGATTATTATGTAGG-GACAGATTTAATGCCCAGTTTTAGTT---ATGTAACAGGTATAGGGACT---------TCTGGACAAACAGTAAAT--ATTAACATAGAGCCTGCTGGAGCTAGTGGTAACAAT---------------AACAGAAACTTCCCAATGTCTTTCCAAGCATATAAACTCTGGCCTAGAGGTAATAGAAGCTACGGAATAACTTTCTCAAACTCAGCAGATTTCTTTTCTATCTCTGATAGTGGGGTTGTTGGTCAGTGTGTTTGGGCGTACAGAGGGGCTGTAGGAGACGGTTTTACTGTCCCTAATGCTGGC------------CCCAACGCTCTAGTATTTGCCAACTGGAATCAGGGTGGGGTGTGTGCTTCTTACAACGCAAGCAACGGTCAAATGATCATAACCCACGATAGAT------------------CAAACCAGTCTGGCAGTAACAGAGGTGCAGTAATATATGATATGA---GAATTGCTGTTTTTGCTAGTGGTGTGGGTGTACCAGAACATAATGGAGGTCTGAATATATACTCTCCCGGAACTACAACTTGTGTATTCTCTACTTACAGGACTCCGTTTGCTATCAGCAGGTTCTTCCCATCTAGTGGGGGTTATACAGGTCTAGGCATTCCTATGATGTGTATGAATGTCACTAATGGAGCCATAACAGCGCAAGGTGGTGGATGGATGTGGGTTCATGAAAGATCTCATACAATGAGTGGTACGTCAGTAGGAACAGGCTTTGG-----CCCACTCGTGGCTAACTGGACTGACCGATACCCAATCAACGTTAACATAAACCTAGGATTCAATTACCCAATGTT--------GGAAGGTTCTTTAATTTATGC-AT-AAGGAGATATTATGGCAATTAGAATGGGTATCGAAGAACTAGACCCAATGGTGCAACAGGCTTCAAAGAAGTATGGAATACCAGCTGCTTTGATTCATGCTGTAATCCAAAGGGAGTCTAGTGGTCGTCCTACGGTGGCCTCTGGAACTGGTCCTGTAGGTTTAATGCAGATCAGTAAAGGAGTAGCCAAAGATTATGGTTACAAACTAGAAGATAGACTTGACCCGGCAAAGAACATTGATATGGGTGCTCGTTACATCAGAGACAATCTGAAAGCTTTTAATGGTGATGTTAAGAAAGCGATGGTTGGTTATTCAGAAGGTATTAGTGGTGCTAAGCAGATGTTCGCTGGTAAAAGAGGTTTTACTTCTCAGGCTCTTGACTCAATGAATAACAAACACTTTCTCCCTTTCT------ATGGTGACGCATCTTCTCAGATTGCTAACCCTATTGGAGCTTTACAAGCTGTTCAGCCCGTCAACCAGTTCAGTTCGGGCTATTTAGATAGAGAGAAGGCTGCACAAGCTCCAACCCAGGCAGAGATTGCTGCTTCTAAGACAGGTGCTTTAGGCGGTAATCCTGTAGGGTTTTACTCTGATGA---AGTGCAGGAAGGTGAAGACCAGAAGCCCCAACAGAACTTTGGTAATGCAGTATTAGGGTTGGCTGCTATGCTTGCTGGTAAACCTCCTACCTCTCAAACAGTTCAGAGGGCAAGTGCACCTCATGCAGCAGGTTCTCAGTACAGCCCACAAACACAAGCAGTGCTTAGACGTCTGGCTAGCATTGGTGTTAAGTAATAATCGTTAAGGAGGACTTATGTCTTTATTTGGAAAATCAGCTTCTAGCAAAACCACAGTGGCTCCTTCCTCTCAGGTTGATGCCCTGCTGAAGCAGATTGTTGCTAATGCTCAGAATATGCAGAACAACGATCAGGGATTCATTTCCCAACAGCTGGCTGGGTTTAATGGCAACCAACAAGGTGCTCTGAACAACTTGGCAGCTTCTACTACTCAAAAGCAATTGGCTGATATGTACACACCTCGTACACAGCAAGGGCTAGACCAACTGAATTCTCTTGCCCAGCAGTATCAGAATATTGTTAATGGTGGTGGCCTGACTGCTGACGGTGTTAATAACTTTAGTAGAGGTTTAAACAACTCAGCTCTTGCTCAAGCTACCAGTAAAGCAGCTTCCAATGTATCTCTTGGAAATGGTTCTGACTCAGGATCTCTTCGTAGAGCTGCTGCTCAGGGTGCTGCTCTTAATGGTGCTAATACAAATCTCTCTCGTACCATCAATGGTAAGAACATGGGAATTAGTGCTCTTCAACAAGATCAAAACTTCCAGAGAGGTTTGCTTGGTGCTCAGTCTGGTTTAGCTGGACAGAACCTCAATCTCGGTGCACAAGGTGTTCAGGCAACTCAGCAAGCTATCCAGAATCAACTCATGGCTGGTAATTTACAACAGCAACAAGCTCAAGATCAAGCAGATATCAATTGGCAGAATACTATTGGTTCTCGGCAGTATGGGTGGAATCAGCTTAATAATCAGCTTAATGTATTAAACAGTGTAAGCCCGATGGCTGGATATACGATTAAGAATGCTGCTCCGGGTATCAATACAGGACAACAGCTCCTAGGTGCTGGTATTACTGGTTTAGGTATTGCAGGTCGTTTGGGTGCTTTCTCTCCTGACCAACAGACTCAGAATGCTTGGAGTTCCTATAACAATTCAGGCGGGCAATCTGGAATGGCTGGTCCTATGATTGGGGGTTCTAATCTTTCTCAACAGAAAGGTCAGTCTAACTGGTTATCCACAATGGGTAATAATATCTTAGGTGGTGTCTTAGGGGCATTCGGAGCAAACTAAAGGAG--ATTTGATATGGCTTTATTTGGAGGAGGGAATAGTAAAACTACTTCCCAAATGATTCGCCCTGAATACATTCAACAGTATATTGACCAGCTTAACCAACTGATTGGTAATACTAGTTCAGGGGATTATGTTTATCGTGACAATGTAGGGTTTAATAATAACCAGACAGAAGCTCTTAACAACTTAGCACAATCTGGTGCTCTAGGGACTCTCTCGCAGCAATATATGGATGCAGCAGGTCAAGGGTTAGGTTATCTGGATAATGCCTATAAAGGTTATCAGAGCCTTTCTGGACAAGGCGGAGTTACTGGAGAACAGATTGGTGCTCTTGCTGGTCAACTATATGATGACGATGCTGTGCAAGCAGCTATTACAGCTAATAATGAACAAGTTCAACAAAACCTAGCACGTAATGCTCTTCCTCAGCTAGCTCAACAATATGCTGGTCAGCAGGGTTCAGGTGCTCGTATGGCTAAATCTTTTGCTCAAGGCGATGCTCTGAATCAGATGCAAGGACAAGCAACAGATATTACCAACAGTGCCTATAATTCGGCTATCAGTCAAGCTGAAAGCATTCTCTCTGGTAATAGACAGAATCAGGCAGCTGCTCTCTCAGGTCTTTCCAATATTGGTTCTAACCTTTCTAACTTAGGTCAGCAAGGTGCTAATTTGTCTCAACAGCAAATGTTGAATCAATGGAATGCAGGGTTGCAGCAACAACAGCAACAACAGAATGAATATGATAATGCCTACCAGAATGCCCAGAATGCAGCTAACTGGGGATGGCAGGATATCAATAACCAACTCGGTGCAGCAGGTGTACTTAACGGTGCTCTTGGACAAACTACAACTACCAAAACATCTGGTGGTGGCGGTGGCTTCTTAGGTGGAGCTATGAGTGGTGCAGCGGCAGGTTCTTCCTTTGGACCTTGGGGTGCATTGGCAGGGGGCGTAATCGGTGGGTTGGCTAGTAATTAATTAGGAGA-CAAATATGCAACAGACAACTTACGCTCAGGTCAGAAGTCGTGACCCGAGAAATACTTTCTATGGTGTTAATCCGGGAGCGGCTTCGGCCTCTCCTTATATGGCTAGACCTATTCAGAC---AGCAGATGTTTCTATGTACCGACG------TCCTTCTGTA---CCTCCATCTCTCGCAGGTCTTATCTCTCAGGCAGAAGAAGATCAGAATGCTATGGTGAATCCGGGATTCCAGCAACGTCTTATGGAACAACAGAATCGAGGAACCCCAACAAGTCTTC------AGGGTATTGATATTGGA---GCACCAGCCCCTGTAG---C---AGCTAATCCTAATTTATCCACTGATCAGGGTTTACAAGATGCTGGACTTATGCCTAGC---------------------GACCCTCTTCCGGTAACGCCTCCTACTAAACCGCTAGAAGATGGCCCTATGGAGTTTACTCCTTCTCAAGTGGAACAGGCACAAGGTGTTGTTACTACTCTTGCTCAAGGTCAGGACACTGGAGACGGAATGGCTGGGGCTACTCGTATTAAAGATCAGGAACGTGTTAATAATGATATCATGCAAATTGCTAAAGCTAAAGACCCTTCCGAAGCTTGGAATAAACTACAGAAAGAACCTTTCTATCAGAATTCCAGTTTCTATACAGGTTTGATGGGTGTAGGTCTTTCTATCATGTCAGGTAAATCTCCTATCGAAGCATTCCAAATTGGTCAGGGAATGGCTAATCAAGATGAGACTAAGAAGCAACTAGAAGCTAACCGTGATGCTCTGATTGAACAAGGTTTCTCTCAAGATTCAATTGCAGCTGCTATTGCTAACGGAGATCCATCTCTTCTGAAGATGAAAGCTGTAGACCCTGCTCAGAAAGAAGCGTTGTATGCTGCTCGTGAAGAACGACAGAATGCTGAATGGGACAGACGTCAACAGATTCAAGAGCAGACTATGCGTGAGCGTGCTGAGGAAACTCGTCGTGCCGCTGAAGAAAGGGCTAATATGAACTTTGAACGTCAGAAAGAGTTGATTGGAT--ATCGTGATCAAGTTAAGGCTGAACGTGCCGAACAAGCTGCTC-------------------------------------------------------AGAGTTTTAACTTTAACCCGAAAGAAGTTCGTCTTGCTCAGAATACAGCTGAAGGTACGGTTGCTAAGCAGTGGGCAGAGAAAGGTGGCCTGTTTAACCAGTCTAAC-----------------------------AAAGACTTGGATT---------------TGGCTGACA---AAGCAGTTA-------------------AAGATA----------------AAGATTATCAGACAGCTCGTTCTGCTTACATGCAGGCTATTATGAACTCCGCAAGGGCTGAAATCGGTGCTACTCGTTCTCTTACCGAAGAAGACTTGGGGCACTTTGCAGAAGACCCATCAATCTTCATTCGTGTTGGCAACAAGTTTGCACTGAAATCTGGATGGCGTCCTACTGATTCTGCTCTTGCTTATGCTCGTAAGCAAGCTAACGTTGGTCACACCTCTGCAATGAAAGGTGTTGCTGATGCTAAGAGAGCTACGATTGAAGCTT------ACATCGGTTCTGGTATGGATAAGAAGAGAGCTACTGCATTGGTTAACCGTGCAATCCCTTCTGGCGGTTTCTATGATCCTCTCGGTGTTTTCTCTGAGGAAGCAGAAGAGGCAGTTGGTGG------------------------------TGCAGCAACCAATCCTAAACTGAA---TGGTGCTTTATCAGCT---GTTGAAGACACTAGCTGGTTCACTGAG-----TAAGACCTAAGTCCTGCCTTCCATAATGTATATAGGAGGTAGGACATTTTTATTTATAAAAGGAGACGTTATGGCTAACATTAAACCGTGGGAAGAAGCTTCCAAAGCTCCTGCGTATCTGAATGCCTCTCCGGAGCAACAGGCTCAAATGAGAGAACAATATAAGGCAGCAGGTGGCTTTATTCCTGAGGAACAACCAGTAGCACAACCACAACAAGAAGAACGTGGTGTTATAGGTGAGTTTGCTCAAGGTGTGTCAAATGCTCTTCAATCTGGTGGTGCAAACATTGCAGCTAGTGCTGCTAAAGGTATTGGTGGTTTAGTTGAGATTGGTGAAGACCTAATTGGAGCACAAACTAGTTATGGTAAGCGTATCCAAGAGAACTCTCAGAACCTTCTGAAAGAACGTATGGATAAGATTGAGGATGGGATTGGTAAAACTGCTGGGCAATATGCTGGGGTTGTTGGTGATATTGGTTTGACAGTTACTAATCCGTTAGCTGCCGCTGCTATCATCGCAGGTCGTGAGACAGGTCGTGCATATGCGGATCAAACCCCTGAAGAGGGAGAAGACAAGTCTGTTCTGGATGCAGCCTTAGTTGGTGGTGCTAACTATGCAGCTCAGAGAATTCTTCCGGGTGCTGTTGGTACAGCTGAATCTACACTTGGTCGTATCGGTCAGAACGTTGTTACTAACGCAGTGGCTGGTGCTAAAGGCGGTGCTCTTGTAGGTGCTGCTGAAGCTCAGAACAAATATGGTGATGACACAACCTTTGCTAATGTCTTAGAAGGCGCTATTGAAGAAGGTGCTATTGGTGCTGCATTCGGTGGTGCAGTGGGTGGTGTTCACGGTTTGATCAGCCGTCCAGATTCTGCTGTCTTCAAGAATACTCCAGAATATGCAAAGACTGACATTGCTGCTGACGATGAGCTGATTCGTAGTGCTAAGACTGTTGATGAACTGAAAGAAGCCTACTCTAAAGCTGAAACTGCTAACGCCGCTTCCGCTCTTAATCTTCTGGATGAGAATGGATTCCGTATTACTGATGCTGTTGCTGTAGATTCTCCTGCTGCTCAGCGTATTCTTAATACAGACCAAGCTCGTGCTGAGAAAGCTGCTTCTGTTCAGAAAGAACATTCTAATATTCCGGGCCTTAATCCTTTGGCTTCTCCTGCTAAGACTCGTGGTAAAGCATTCGCTGATAATGAGCACAACCAGAAGCAAGCTGTTGCTATGAAAGATGCAATGGCTGACTACACCAAGGATAACACGAAAGCTCTTACAGATGTTCTAGATAACCTAGACCGTGAATTAACTGCTTACCGAGCTGCTGATGATTTTACTGGCAATCCACTTGATGTCAAGAATCGCACACAAGCTGACCGTGACTTCGTTGATGCTTATAAGACTTTCTATAATGAAGCAAATCGATTCAAAGCTCGTGATGGTGAAGACTTTAACAACTTTGTAGAGAAAGCTACTGAGCTACGGAAGATGGCTGATAACGTTTCTCCAGAGATGAAGAAAGCTATTAGTGGGTTGAAGAAACTGAAAGGTATGCCTGAAGGTTTTAACCCTATTCAAGATGCTTATACTCTGAACAATGCAGCTAAGTTCATGAGCAACCAAGACCGTGGTTGGACTTCCCTGACCGATGATGGATTCCGTGAGGCTTCTTCTCCTAGTCTGGTTATGAACACACTCGGTGCTGCTAAGTATGCTCTGAATCGCTTCTCTTCTCAGCGTGCTCGCTCTCAACGTGTTAAGCAACAAGAAGCTAACAGCGAAGCTATCCGCTCTCTGGCTCGTGGTGATTTGGAAGTTGCTCGTGCTAAATCTACTGCTGATGAAGCTCGTGCTAAAATGGAAGAAGAACCAGTTGTTGATGACATTAAATTTAAGACGCAAAATGACGTGGAAACCGAACCGGTTCG---GGAGCCTTCTTCT---AGTACTGTGACGGAAGAAAATCTTCCTTCTTCCACTCCTCAAGAAGCCCCTCTTACAGCTCGCGATTTAGTTGCTCAAAGACGTGCAGTTAAGCAGGCAGAACAGCGT---------------------------------------------------------------------------------------------------------------------------------CGTGCTCAAGAAGAG------GCCGCACAGGCTCCAGAACCCACTGTAGAGGAACCAACAGTCAAAGCCGAGCCATTACCTGCCCGTGCTCCTAAAGCTCCTAAGGAGTCTATACAGGACGTTAAACCGGCAAGTGGTGTAGAACGTTTAGCTGCCATGTCTAGTGCTGCTCGTCAGGCTACTATAGATCGTGCAGAACGTTTTGCTCGTTCTCTGTACTCTCAGACTGCTAAGGCTAAGGCCACTGCTGAAAACTTCTTGGCTTACAAGGGAAGTTATAGGGAGTTGATGCGTCGGATTCGTCAGGAAGATAATGCTATCAACACTGAGCGTCATGAAGAGATGGCTCGTAATCAGCTAGCTTCTCAGCAAGGTATTGCTACTGCTAAGAACAACACTGTACGAACTAACTTTGCTGAATGGGTTA---AGGAACGTGGTCTGCCAGAAGACATTGCTACTAAGGCATTACGTGCTGAAGAGAAGGGTTTAGGTGGGAACGTGACTAACTTAGATAGTCTGAAACGTCGTGCTGAAAGGTTGTATCAGAAGCAGCGTGAGGATGAGTTTGATAGACTGTATCAACAGGCTCTGGAAGAGAATAAAGCTTTTGATAAGAAGAATGCTCCTAAACTGGCTGACCAGAAGAAAGAGCTTCAATCTGAGATTGACACTTTGATTGATTCAGAACCTTTACGTCCTGCTCAGAAAGATGCTGTGCGTAAACTGATGAATGACTTTGTAGATGAGAAGTTTAAATCTTCAGAGAAGGCTGGTAGGGAAGAAGCTTTGGAAGTAGGTCAGATGAAGGATATTTGGGATGGGTTTATTAACACCTATAACAGAGAAGTGAATGCCTTCAACAAAGCTAACAAGAACTCTCAGTATGAGGCTGCTGCTAAACACTTGCAGGCTCGTGAGGAGCGTCTTATCTCTTTACGTAACAGAGCAGAAGCTCGTGCTCAAGCGAAAGCTACAGCAGAAGCTGAACGTCAGTTACTCGAAGCTATTGCTGGTCAGAAGACTGAGATAGAGAAGATGTTTGATGAGTTACCTAAACCTGTCCGCGAGGCTCAGGAAAGCCGTACTCTGAAACAGCTTGCAGCTCACCATGATAAGAACTCCCCTGTTCCTCCAGAACGTTTCCGTAGTATTATCGAACGTATCCACAACGCCGAGTCAGATTACCTTGATCGTCAGCGTCGTTTAACTGATGCAGAAGAAGATGCTCGTCAGGCTAAGTGGAACAAAATGTATGAGCAAGCGGAAGAGATGGACCGTAAGTTTGAGATAGACAAAAGGGTTAAGCGCAGTGAAGAGCTTAAAGCGGC-----TCAGAAGCGTGAGAATGACCTTATGGCGGTACAACGTCAACGTGACGACATCCATCGTCGCCTGATGCATACTTTGGAGGATAGGGGCATATCTAAAGAGGATGCTGAAGCATTTGCTGGTTCCTACATGGATAACCGTTATGCACTTCTTGATAAGCCTATGACTCCTACTGAACATCAGAATGCTCGTTCTCGTATTGAGGCTGATGTTGAGAAGTTTGCTAAGAAGTACGAATCAATGACTCCTATTGAGAAAGAGATTGTTAAGGTTACTGGAGATACTGAAGGTAAGCTTGATAACTTGGATGCGGATACTAGGAAGGCTATTGAGGAGGCTCAGAAGGTGGACTCTGATATTAAGAAACTGCAAGAGGAAGAGATGGAGATGGAGAAGATTCGTTCTGCTCTGCCTGATGATGAAAGATCTCAAGCAAATTCTGATATCTTGGAAAGCATTAAACAGCAGGAAGAAGCCTTTGCTGATAAAGCAGAGAAAGCTTTCTTGAATGGGAAGAGCTTGGATGAGTTGGCTAGTGTGGCTGAAGTTTTAGACAGGGTTCATGGTGCAGACAAGGCTGGTAACAACCGTCGCTTTGTACGTGCATTGCAGACTGCTGCTGAAAACAAGAAGAAGTATGGTGATAATCCGGTAGCTTGGTTTAGTGCTGATGATTATTCTGCTATTGCTAAACTTGGTGCTTCTTCCGCAGGTGGTAACAAATCTAGAGCACTGGAGAAAATCTTTGGTTCTACAGCTGAACAAGCTAAGAGTAAG-------------------------------------------------------------------------------------------------------------------------------------------------------------------------------------TTGCTTGGCAGGGATGATGTAGCGAAGATGAGACGTGTAATTGAAGAGAACCCTGATATTAAGATTCCTTCTTACAAGACAACGAATCGTACTGAGTACTTGCAGTTCTTGGAGAAGTTTAATGACGAAGGGAAGCCGAAGATTAAACGTGGCTCATTGTCAGAGAAGCTTGAACGCAGTAAGCGTCAATCGAGACTCCGTGTAAGAGTTCGATCTAAGGAGTGATAAAAGAAAAG-CCCTCAAG----GAGAAAATCTCTTTGAGGGCTTTATTTGTTTT----------------------------------------------------------------------------------------------------------------------------------------------------------------------------------------------------------------------------------------------------------------------------------------------------------------------------------------------------------------------------------------------------------------------------------------------------------------------------------------------------------------------------------------------------------------------------------------------------------------------------------------------------------------------------------------------------------------------------TAGATTAAATCATAATACTGAATAATGTCAGAGAGTTTGAACTCTCGAATCTCATCTTTCTCTATATCTATCGCTGTCATAATCCAACAAGGTTTGCCACCGTTATGAAAACGGGAGCTAGCAACGGAGGTTCGGAGTGGAATAACGGACCGGTCAGCAACCTCGCCTCTCCAATTGCGATAGCGAAAGCGAAGCACTTGTTGCGTAGATTTTTGATCATCATTCATTTCC---------------------------------------------TTTCTTGAATTGTTTTCTTGCATCGTTTTCCATCTTTGTTTTTAGTTTATGACAAGGGTCTTTACACAGAACCTGAAAACCTTCTTTCTCACACAGAGCACGAGAGATGATTTCATCCCAAGTTGCTTCATGGTCAAGAGGTACTATAGGCTCTATGTGGTCAATAGCCATATCCTTTACAGGGTGGTCAGAACCACACATGGCACACCTAAAGTGCATTGCCAGTCTACCTGTCTTTGGATTAATCTTCTGCTCTGTCTTGGCTTCTGCTAGTGCATCGAACATGGGCTTCCACTTTCTAGTCAGAGAACGAATCCCTGACTTAATGAAAGAGTTGTAACGAGCTTCAGTCC-----------------------------------------------------------------------------------------------------------------------------------------------------------------------------------------------------------------------------------------------------------------------------------------------------------------------------AAGTTCCACTA--------------------------------------------------------------------------------------------------------------------------CAGCGTGTCTTCTCAGACTTCGCCATA------------ATCAGCTTCTTCCCAAACTCGTTTGTTTACACGATGACTCACTTTGCCCTCACGAGGAATACGACCTGTCCTCTGATCAAACAGTTG-----------------ATGTTTAATCTTTTGATCTTTACGAGATTCACGATTGGAGGAGTTTTCATCATATGAACGATAATCAAAT---TTACCCATTAT-AATATCCTTATTACCAAGATTTATCTAACCATGTCCAGTCGAACAGGTCTTCCGGAGCCTGACCAACAAAGAGAAGCCGAGCATTCTCAAGCATTTTCTCTTCATCTTCAGTATCGAACTTCTTATAATATTCCATTCGTACTATATGATACATGGTCCACTTATCTGTAACCCCAGCCAACAACTTAGCTGCTGCTTTCTTCCCTATCCCTTGACGTCGAAGCTGGAGCTTACCGCCCCACATCACTTCTTTACGTTCACCACATCCGGGAATATTATCTGTTCCATCTCCAATCAGCATCTGATAGAAGAAATTTTGCCATGAAACTAAATCAGATACGTAGTGAGGAGGAACCTCTTTTTGTCTTTCTCCACAAGCCCAACGGTAATGCCATCCGGGAGTTATTAACAAATCTTTGTCTCTAGTACAGATGATAGTGTTCTTATCTCTACGTTGCCTTTCAGCTAGTGCATCATCAGCCTCTCTCCCAAATACATCTATGTATTCATACTTACCTTTAATATAATCACCGACATTTTGCCAGTGAAAAGGTCTTTCTCCGGGAGGTCTGTTTGCTTTGTAGTCTTGCTGCTTAGCAACATCGAAACGGAAGTTACCGCCTTCGCTGAAGTAGAACACAACCTTACTGCAACCTGAGCGAGCAATGATAGTATCTATCTTGTACTGAAGTCGTTCAATCATGAAATTATAATCAACTGGAACACGTCCTGTGTCAAGAAAGGGATGCTCCTGAGTAAGGGCACCCACTTCATATCGAAGAACATCTCCGTCCACAATCGCTACTTCTGGATAAGATATATCACTCATGATTTCCTCCATGGTGTCGGATAAGGTGACAATTAGCACAGAGCATGACACATTTATCTAACTCTGCCTTAAGTTTAGGCCAGTACCGATAGTATGAAGGGTTTTCGTCTTTTGTTTGTTCATCCAGATGATGGAACTGCATAACACAAGGTGGGTATTCTTTTTTACAATCTAAGCAAACACCTCCCATGTATTCTATTGCTTTTATCTTAAGATCTCTATTTGCCTTATTAGCAACCTCTTGCCGTCTTTTTCTATTGGCAGCATACCAAGCTCTTTTCTTTTCTGCGGTACAAATCCTACAAGTTCCAGTAACACCCTTAGTACACATCTTATTGGGGTGATATTCTGTTATGGCTTTTTCAACCCCACAAACGTTACACACCTTAGTATCAGCATCCACTATAGCTACTTCAGGGAGCTTAACGTCTTCCATA-----------------------------------------------------------------------------------TTATTCTC---------------------------------------------------CTAATAACTTA------------------------CGAATTTC----AATAC-----------------------------------------GGAAATTATCATACT-------------------CTTCAGGGTATTCA------------AACCCACATTCAAGAAGAGCATAGTGAACAAC---------------------CTTCAGCAAATCCTGAA-------------------CCTTATTCTTATCTTTGTGTCGATAAGCATATTTGAT-----------------------------------------------------------CATGTTGGTTTGTTGAAAGTTCAACTGAGGGTTTGCATGATAAAAC------------------------------TCGATAGGTTGAATCTTCTTG----------------------------------------------------------------------------CTATCAGGGTTATAGTGGGAACCTCC------CACCATAGAAACTAATGCTGGGTTACCTTGAGATGCCATTTCTAACTTCTCCGTGT---GGTCATGTGAGTAGTCTACTGGAGAGG--------TTTTGTTACCAGTAA---------TTTTAGGTAAAATCGCTCTAACTGTTTCTATGTACTTACCGCCATCAACATTA----ATTT------GAAACTCCACAAGTTCATCCTGTAGTTCATACCCTGATAAGCTTGATAGTTCCTCTAGCTCGTCTCTGAGGAAGTTTGTGTGCTTTCTTTGGGTTGC--------------AAGCGCTTTCTTTAAAAGAACTATTTCT---------------------TCACTCATTTCCAATCTCCAGTGATTTCCATATCTGCTTTATCTCCTTTCTTAGTAAGGAGGATTGCTGGTTTATTCTTGCTTTTCATATACTCAAACATGTGTACAGAGCCTCTTGACTCTCCATCCCAGAAGACTATCACTGCATCTGCATATTCACCCATATCTACGTTTCGAAGTATCCCAGCCTTTTTGCCGAGAGTATTCCACGAAGGAATAAAACGTTTAATTGGGATATCATTATGCTTAGCGACAACCTCTCCGTGAAGATCTGGCCCTCTAGCACCACCTGACACTACTTCTGAAATGAGCTTAGGGATTTCCTCTGGAAGTAAAGTCCACATCTGAGTGAAAGAATGCCAGTCTATCGACCGGCTTCCTGCGATTATTACTTTCATGTAATCAACCCTTGAAACTCTTCTTTATCAAAGTGCTTCTCTACCACATATTCATACAGATCTTTTAACTCTGCATAACGACGGTAGAAAGTTCCATGTGACATGCCAATAGTTTTCTGAATATGGTCATGGGGAATACCCAAGAAAATCATTGAGAACATATTAGCTAACTTCTGAGTATCCATCGTATCACTTAAATCTTGGAAGAAGTAGAAGATACGGGACTCCATGAATGGGTCACCAACAGAATCTTGCTTATCCATAGCAATCTCTAGAGGACTATCCA------CCATATCAGGAGTACGGAACATATCAGCCTCTGGAATGGAGTATATACGACGATCCCCCACAGTCTGCCTATTTGAACGTATAGACCAGATAATATTCTTGACTCGATAAGTCATATGCTCTTGGTCTTTCTCATCCTCTAGGACTCTCTCATCCTGCTTAGCGAAGACAAATCTCCAAGCGTTCAAGAGCACTTCTTGTGCCACATCTTCTGCTTCGTGATAATCCCTGATATCATACATGAAGAACTTGTGAACTACTTTCCAATTCACTTTATAAAACTCTTCATAATTTGAGATGTACTTAATAGGGATTCCATGAATGCGATATCTTGTAGGTGTTGTCTTCTTCGC--------------------------------------------------------------------------------------------------------------------------------------------------------------------------------------------------------------------------------------------------------------------------------------------------------------------------------------------------------------------------------------------------------------------------------------------------------------------------------------------------CATTATTCTATTCCACGCTCTTTCAGAGCTTCTAACAATCCATTGTGATTAGCAGCACATTCTGTGTACTGGTCCTGATACCACTCCAACGCAGTGGCTAGTGCTTTTCCTTGAGCACTTTCTAAAAAAGGTAGGTCAACCCTACACTCAGCTTTTAGGTTTGTTGGTAAGGGCATTGATTGCCTGCTGCTGCCGCTCGTTGAACATGCGG-----------------------------------------------------------------------------------------------------------------------------------------------------------------------------------------------------------------------------------------------------------------------------------------------------------------------------------------------------------------------------------------------------------------------------------------------------------------------------------------------------------------------------------------------------------------ATGTAGTCATCACTAGCGCAGACATTATAAAAAACTGGTTTAGTTTTCTCATAATGCATCTCTTTATAAATAGTTTCCGTGTTCTTCTTCCAGTTAGATAAACCGGTAAGAACCCTCTGAGCAACTTCATCAGCTGCCTTACTTCTTTCAATCTCTAACTCTTGTTGATGCTTTTCTTTATCCAGATTGTTACTATCTGTTCTGTACTCATTAAACTTCATTCCGCCAAAGAACACCAGAGCAGAGAAGATAACAAATCCTAGATTATCACTTAAAGTGCTTTGCATATTGACCCCAACGAAAAAAGCCACCCGAAGGTGGCTAAGCTATAACAAGGAGAGTTA-TC----------------------------------------------------------------------------------------------------------------------------------------------------------------------------------------------------------------------------------------------------------------------------------------------------------------------------------------------------------------------------------------------------------------------------------------AGAAAGGCGAATCGTTATCGTCTTCATAAGTAGAAGCAGGTTCTTTATCAATCGTAGGGATCGAAGGGGTAGCTTCTTTCTGTTCTGTTTCAGAAGCACGAGTAATTTCACGACCAGCCAGAGGTATGTTCTTAGCGTCATTAGCTTGAGTAAGCAGGTTGCGCTGGAACGGGAACATCAGTTGATAAGATGCTACGTTCTCATCGGTTTCAGCATACGGTTCGAAGAATACCAGAGGACTACGAGCTTCACCAACTGCTGCACGATATTTGGTTGGGATTGGAGAAATGGTTTTGATGGAGTTTTTAACTTCACCAGCTTTGTTAGTGTAGGAGTTAACCAGAATGTTAACAGGCTGACCTAACAGCACATCCTTAAACCAAGACAGATCACCTTTCAGTGCTTGAATGCTTGGGTCAATCATCTTGCAAAGATCAAGGATACCAGAGTTCTTAGCTCGTGGGTTTACATCATAACTCTTGAACTGGCAAGCAGGACGTGGTTCTAATGCCTTACCATCGGAATCTTTACCCGTAGCATCAACACCAATCAGCTCGAAAGCCAAATCCATACGGAAAGCTGGATTCTTAGGAGTTACTGCTTTGGTCTTCGGGTCAATCCAAGGGTCGCGATTGTGAACACCCAAACCTACTACACGAACAATACGTGCTTCGTATTCACCATCAGGGATTACATCGTAGTTAGATTTACGGGAAGAAGTTGCGATAGTTGGAATCATGCTCAT-TGTTAATTTCCTTATTTAA-TTTGAAAGATTGTTGCTCTCTTTGAGCGGTT-ATGTATAATATACATTACGCTTATACCGATAAGAGTACTATA------------------TAATATAAGTATC-----TT------------------------------------------------------------------------------------------------------TGGTAGTAGATATAACACACTAGTAATGTATATATTGTATAGCTGATAA--AGTTATTGCA-------GGCTTGTACATTGGGCAATTCATAG-----AATCCCTTGCAAGT---------------------ACCGAAGGGCAGGAGCCACCTGCGAGATAAAAATAGAGAATTAAGGA-ATCCTTGATTTAGGTTGTAGGGACTCCTAGGGACTTTGATTCTCTATTT-AAAAG-AATA------AATAATTACTATATCTAATACTAAACAGACTGAAAC----------------AAAGATAAGAAACTTCTT-----------------------------ATAAATACTCATTACTTATCATCTAAATAGTTAA-------------------------------------------------------------------------------------CTAATCTCTGATA--------------------------------------------------------------------------------------------------------------------------------------------------------------------------------------------------------------------------------------------------------------------------------------------------------------------------------------------------------------------------------------------------------TAAA---GAAG--------------------------------------------------------------------------------------------------------------------------------------------------------------------------TTTAAATCA-------------------------------------------------------------------------------------------------------------------------------------------------------------------------------------------------------------------------------------------------------------------------------------------------------------------------------------------------------------------------------------------------------------------------------------------------------------------------------------------------------------------------------------------------------------------------------------------------------------------AGCATCCATCACAAACAT---AGTCTCCACTAAGAGACTCTTGTAACAAACGATTTTGTTCCTCTGAATATAGAGAATTTACTAATTCTTTTAACTCTGAAAGAGTGATGAAATCAATAGTATTTCCATTATCTAAAATAGAAGAGTTAAGTA------------------------------------------AATATTCATTGTCTTTAATTT-----------------------TATTAATCAT-------------TCTTCATTTCCTTTTACT------------------------------------------TCAGCGTAGACTTTGATAATGCCCTTAAGAACTTCCTTAGAAGCAATAGCACTTTCTTCAGAGGTGTGAATAGTAGAAAACTCTTTCTTTCCAATCTTGTAAGTGTGAACCCAAATCATACTTATTCCTCGTATTC----------------------------------------------------------------------------------------------------------------------------------------------------------------------------CCAATTTCTTTCAT----------------------------------------------------------------------AATATCCAGAGTTATAAT---TTAGAGCGCATCT-------------------CTCAGCCTCCTCTATGTCATCAG--------------TGTTTAGGATATTTACCCACCCACCA-ACTTCA--TCAAAACCTTC------------------------------------------TTCTACTTCATTAAACCATACGCTATA--------------------------------------------------------------------------------------------------------------------------------------------------------------------------------CTTTTTCATCGAATCACCAAAGGCTCTTCAGAGTACACAGGAGCGGCTATTTCTACAGGAGGTGCTGCCCTAAGGTCATTAAGTCTTACGCCCTTCAGCATTCCATCTAGGTGGTCCTTTTTGGGTATTCCAACAGGGAAGTCGTCAATCCAGATATCTACAAAGAAACCTAACTGGCGACATACGTCATCTTTCTGAACACCATTGCAAAAGATGATAGGAATCTGCAAACGCTCTGCATCAATCTTAATGTCGTGATTATCATACCCATTAGGCTCTGCAAAGCGGTAAGTTACAAAACGTACATCATAACCTTTGGCTTGCATTAATGCCACCACAGATCGCCACAGCTCTTTATCTGAGGTGTAAGTATCATCGTAATCTAAACCAATATTCATGTTG--------------------------------------------------------------------------------------------------------------------------------------AATCCTTTTAGACAAGAAAAGCCGCCCTAAGGCAGCTTCTTATTTAACTATT--------------------------------CACTTTAGC---------TTCAAGTGT------------TTCATTTTCAATACTCAAGTCAATCACTACGCCAGTAAGCTCAACGACTGCTTGGCGAAGGGCGTCTTTACCCATAGAATGTACTTGAGATAAGAAGAAAGCTTTACCTTCTTCCGTGGATAGGGTTTCTTTTAATTCAGAAG------CAGTCATTGATATTCCTTATTTTACATTGTATAAATTCGCATGATTGTACCACCATCAGCTTCAATAGTAGAAACAACTTCATCTCGTTCTTCATCCGTGTACACTAGTACACTTTTAAACGAGCCAGTCACATCTGTGTACAAAATGTTGTACTTGGGAGGTGGTTTACGGTAAATACCTTCCATCATT---CTTTCTCCTCTCGTTCTTTCCACAGTTCAGCAAGCTCTAGGTAGAACTCAGCTTCATCAGGACGTCCTTGTTCATTACAGATGGCGCTTTGACGATAACACCAATCCGA---TGGCATCTCTTCCACTTCAA--TCTCCTT-GTTATGAACTAATCAATAAGACTAGTTCA-TTTGTAT-----------------------------TT----------------------CAATCTTTCAGTTCTGAAT---------------------------------------------------------------------------------------------------------------------------------------------------------------------------------------------------------------------------------------------------------------------------------------------------------------------------------------------------------------------------------------------------------------------------------------------------------------------------------------------------------------------------------------------------------------------------------------------------------------------------------------------------------------------------------------------------TTAGTGTGTATGCATCCAATTTAACCCAATCTGACAATCAGAAGCCAGAGGACATTCCATGTTCAAGTACTCACCAGCCTTCTTAACACAAAGCTCGGTGTACTCTTTGAGTTTCTGTACATCATTACGGTTCACTGAGAACTGGCCCTCATC-------------------------------------------------------------------------------------------------------------------------------------------------------------------------------------------------------------------------------------------------------------------------------------------------------------------------------------------------------------------------------------------------------------------------------------------------------------------------------------------------------------------------------------------------------------------------------------------------------------------------------GTGCATATCAATTACCTTAGCACAACGAACTCCATCTTTCTCAATCCACTTGTTAAGGAACATCATAGCATATTTCATAACAACAGCACCAGCACATTGCAGGAGTGTGTTAAGGGCTTTATGAACCATAACCTTACCAGTGGCATCCCGTCTCATTGTAATCTTACGACCATCAACGCCAATCAAATACCCTTGAGCAGCTTTCTCTGTCATACGATCAATGAGGATTGCAATACATGGGTTCTCTGCCAAGAAGCGTGCTCGCATCACTGAACCTTCGTCAGCTCCACCACCTACGATTGAACCAAGTTTAGCATCACCAGCACCA----TAGTTAAACGCATCTCATATATTCGACAAGAGCCGCAACACTCTCGCCCGTTCTCTTATGAACTGCTACATGTCGCCATGTAGGATAGACTATATCATCACCCTCTAT--------CGAGGGGTTGGGCGCTTCCACCGGCATTAGCTTCCGGCGTACTCCTTTC--GGATAGTCGTTGCACCTTCA-----------------------------------AGTATTCTATAGCT----------------------------------------GTTTCTAATCGGCTAAC---------------------------------------------------------------------------------------------------------------------------------------------ATCATCTTTCAATAGCCCTA---------------------------------------AAGCTCTGTTGCAGTTGTGACACAACAGACCGCGTATTACTCCGGATTC----------------------------ATGGCAATGATCAACC------------ACAAGTTTAATTCTGTGATGTGTT---------------------------------GCCATTACAAACCCTTCGCCCTTACA------------------GATAGCACACTTCCCATCCTGATCAGCGTACATCTTTTCGTAATCGCTGGCTGTGATTCCATAAATTCGTTTGAAGTAGGAATTTCTCCAGCCCCTATCTTTGCATTCATCAGAGCAATAATGTTCAGATGGTGCATTTGGTTGAAAATCTTTTGAGCAATTACGACAAGGTTTTGGATTGAACCGACCTTGAGGGTATTTACTTGCCTCAGCAGTCTGTTCTTCTTTAGTTTTAGTTACAGTTGTATATTCCATAAGCACCTCCATGTTGAGTTGCTATAGAATACTTGCTTGGCTCAGGATTGTCTACTAGAGAGTTTCCCTGAGTTCACCCAATTTAATCGACGAGATTACTCTCGAAGTATCCATTTACGTCAGATAAACGTTTTAGCGTTGTCACGAGTAGGAAGACCAGCAAGTTTCTGGTTGTGGGAGTGGATATCACCTTCAAGAAGGATATCACGATACATAATAGCAGAAGCTAAACCACGTTCTGCCAGAGCTTTCTTAGCTGGATTATTCTCTTCGATTGCTTCAGCAAGCATATCCCTACACTCTTTAATGAGGTAGTGAGCGAGCATACGAAGTTCAAGTCCAGAACCATCATACCCTAAGAATACTTCTTTACCAGCGGGTATGTAATATTTGTAAGCACCTACAGGCTTATCTTTCTTCCCCGGCTTACCTTTCTCGTAAATTACGTTAGTACCTTTTCGTATATAACAACCATCAGGAACAACGTTAGTAATAACGAAAGGACGAGAGTGATCACTGTCTGAATTATAGTCAGACTCAAACAAACTGCGACACTCATGACCAAACAAACCACGAGAGGGAATATTAACCACGATACGATGTTTGAATCGAAAAGTTGGCGTAGCGCAGCTGTTAGCTTCTGCCGAAAGTTTACCATCTTCGCGTTCCTTTGCTATGAGTCCACTGATAAGACCTAGCCTGTGAGCCGCTACAACGCGCCTCTTAAGCAAACTTCCAACACTCCCTAGCTCGCCCCCTAACCCTTCTTCAAGAGTCTCCTCGAGGTTTGTAGGAGCTGTAGGCCACTTGTTTGAGGTAGCTAGTGCTATCTTAATCTCATCAAACGTGATAGGTCTACGTCGGTTAGGGTTTAAACCTAAACCAAACACATAAGCCTTCATATAGTTCTTAGTCTTAAACCTAAAATGCTTCTCTAAGAACCTCCTAATATCTGCGTCAACCATCTCGGCTGTCTGCTTCTGTTTAGCATTACCTCGCATCCAAGCTGAATACCACGCTTGGTATGTTCCATACTTTCGTATATCTTTCTTGATTTCAAAAGTATTCCAAGGTTTCTTTGATACGTTAAACTCTGGAGGAAGAAAACCCTCATCCATAAGGGCTTCTTTAACTCGTGCATCTTTCGATGGGTCAAAGTCCACGTATTCAACACAGGTGAATGCTCCACCAATGTCTTCTCTCTTAAGGCCAACTCTATCACAATAGGCTTGAGGCCACTTCTGTAAAGCTCCAGACTTCTTAAATGGCTTCATATAAGTAGAGCCATCTAATCTCATCTTAGGTAAGAGAGGGATCAGTTCTTTGTCGATATTAACAATAATCTCTTTAAGGAGGTGAACATACCACCGAGCATTTCTTCGGTTGAAACTCACTCCGTGCTTCGCTTGCTTAGAGATTATATCAGCGACAGTCATCTCTGTCAAAAATGGGAGAGCGTCCGGGTTGCTCACTTTATACTCCTTTAAATTATTGGTAAAGTAAATCTGTAAATGCTTGGTTGTCTTCTACTACATCTAACAAGGTTGCTTCGTTACTATAAGACCTAACCGTCCCGTTGACAACTGTCCGAGTAGGAGAGGGAGGTGGTGTATGGTTAGCCCTAGCTTCGCGAGGTTGCTCTCGTACTAAATGAGCCATAGCCATTTGGTTAGCGACTTCTTCTCTTTCTCGAATAGCTCTCTGAATATAAGCTAGCTTCATGCCCCAAGCTTCTTCAAATTCTTGAGGATGTTTGTCACTGATAACCACATATTGACGTTCAGGGATACCAGAGCGAATCTCTGA-------TAAGAGTTCACAGAACAAATCCAGTTCGTGTTCAGTGAGATTCATTTCGATATCATCCCACTTGAGAACTAGGAAACGGTTTTGATATCTAGTCGGTAATGA----------------------------------------------------------------------------------------------------------------------------------------------------------------CATAGCTTAA---------------------------------------------------------------------------------------------------------------------------------------------------------------------------------------------------------------------------------------------------------------------------------------------------------------CCTTTAGGGAATGGGATGAGGTTTTCTACTGCAACACGGAATTCTTTCTCTACATCTTTATTCTTATAAGAAATGAATTTCCCATCAGTACCACGGAGGATTACGTTAGTGCGAGCTGTTTTTGGGTTATGACTGATTTGGTTTGCAATGAGACTAATGTTGAGTTTAGTGTTGTGGTTATTGGTGAATTTCCACTT---AGCCAGACGATTAGTCATTACATCAATGATAGTTACAGTTTTTACAATAGACATA-GTTATTACCTAAGAAGTTTAGTTTGGTTTATATAAAAGAAAAGGCCACCC-ATTTGGGTAGCCTC-----------------------------------------------------------------------------------------------------------------------------------------------------------------------------------------------------------ATATTACG---------------------------------------------------------------------------------------------------------------------------------------------------------------------------------------------------------------------------------------------------------------------------------------------------------ATGAGCTTAAAGCTCCTTTGCGT---------GCTCCAGCTGCCTTCCCAGTTCGATCTCCACTTTTGCCGCCAGCTGAACGATTTCCGCTGACTGTTTCAACACGTAAGTTGCTTGACGCATTAGAGCCTCCTGACTTGATAGCTCGTTTGTGTCCAACGTCTTTACCTCTGACAGCAGCTTTTCCATCGCGCTTTTCAACGATGCGACGTGCACGGTGGCGCTGAGCATCTCCGCTCTTGCTACCAATTCCCGTTTCACCCCTTGCGATGGCGGTACGTCTTTCTTGTGCATAATCTCTCTTTCCTACATGGTCTGCCATT---------------------------------------------------------------------------------------------------------------------------------------------------------------------------------------------------------------------------------------------------------------------------------------------------------------------------------------------------------------------------------------------------------------------------------TAGAACTCCTT-----------------------------------------------AATATATCAGT---------------------------GTACACTAA----------GGAG----------------TATACATTATGAAT---------GATGTTAAAA---------------------------------------CTCTGCTAAGTATTT---------------------------------AATATCAGAGGCATATACCTCATCAAAGGAAATAACTT-----------CTCCATTGTAAAGAAGTTCTATCTTCAATATACCAGAGCATTTGGTGT----CTTTAGAATCAACCCTGATAGAGAGC-------TTATCAACTATCTGAGCTTTAATC------------------------------TCTTCTATCATTAAC----------TCTTGAGTGTTA-----------------------------TTCACTCCACCCTCCCG--------------GTGGTACAAAATCATCAGGA--------------------------ACGTCAATGATAGTAGG-----------TTCTCCATTATTCATGCAGGTGTCTTCATTGAACT------------------------------------CTTCACACTCAAAGCATGCTCGTTCGATA---------------------TTTTTGTAGAAGTC--------------GATGGTTGCTGAACCATCACCACAATCTCGGATAACTAGAGCTACTTTCATTTCTCT-TGTCCTTTTTCCATTGCTTTAACAATAGCTTTACAGAAACCAGAACGAACAATGTCATCTGATTCACCATCTACAATCTCAGCGAACTCATACAGATCATGTTCATCAATAAAGTTAGTAGCCCAAGTAAGACCACTCTCACGACCACGCATGTCATGCTGGTTAGTATCACCCATGCAGAACAGTTGAGAGGTTTCTCCCAATCGAGTCATGATTGAGAAGGCTTCATCTTTAGTGGTGTTCTGGAATTCATCAACAATAACAACAGCATCATTGAAAGAACGACCACGGAGATATTCCAGAGGTACGAACTCAATATTACTGTTACCAAGCTGGCATTCATAGAACCCCTTACCATATCGCTGAGTAATAACATCGATGATAGGCATCAGGTATGGTTCAAACTTCTCACGCATCCCTCCCGGAAGTAACCCAAGAGAGTTGCCCATACCAACTGAAGGACGGCTAAGAATGATCTTCTGAATCTTACCACTCTTCAGAGCATCGATAACTGTAGAAGTGATTACATAGGTCTTACCACAGCCCGCAGGAGCGTCTGTGAACACCACTTGTTTAGTCTTGATAGCATTGAGTAGCTCAGATTGAAACTGATTCTGAGGAACCACTGGCTTCGCTAAAACAACCTCTTCATACTCACGCTTACCTTTCTTAGTGACCAAGGCTTCACGACGTAAATCTTTACGAGATTCTCTACGGGACTGTCTACGGCTCATTTGCGCTCTCCTAGCTCTTCGTAATTAAATACAGAGGTTCGACAATCTTTACATGTTGTTGTATAGACTCGAACATTAATGTACTTC-TTGTTCTTCCCTTTGGTTGGAGAGCCTTTAGCAAGCTCTCTGATAACCTTGTTACTTGAGTGAAGGTTTGTGCCTTCGCATTTAGAGCACTTCACTCAGGCTCACCAACAGTAACTTCCCATACAACTTGAGAGATGA------------TATTGTTGATCTGTTTGATTTGCTCG--------TAAGTCAGTTGCATACCTTTCATCTTCCGAGAGGCATTGCTTCGTGCTCTTCGCTGACGGTAGAAGTTATTCTTTTTAGTAGAGTGTAATCTACTCATTTCACAAGCTCCACTTCTTCAATACTGTACCCTTCAAAATACTCACCATCTTGATCATA-----------------------------------------------------------------------------------------------------------------------------------------------------------------------------------CTGGTTGATTG---CTCTTGTTAGTACCCACACTTT-----------CATTATTCTTCTCTTTATGAAGTCTATAAACAGCTGTCGCCATGCAAGCAACAGCTTCATTGTGTGGGAGATGCATCCCTGTAGAACCATCCCAATCTTTGAACTCATTGTCAAAGACTCCGGTAGGCTCTGGATACAGAGCTTGCAGCTCAACCAAA--------TCATTAGCAACTTGTTGCCATTTATCATCAGACCAGATAGGGTCATCCAACCAGTAATACAAATAGGAATGGATGATTAATTGCCTTCTGTGCCGATTAATTACTTCAGCGGGACTTATCTCACTTCCATTTGAAGTCCTAAATGTATTACTGTCAA------------------------------------------------------------------------------------------------------------------------------------------------------------------------------------------------------------------------------------------------------------------------------------------------------------------------------------------------------------------------------------------------------------------------------------------------------------------------------------------------------------------------------------------------------------------------------------------------------------------------------------------------------------------------------------------------------------------------------------------------------------------------------------------------------------------------------------------------------------------------------------------------------------------------------------TCAT---------------------------------------------------------------------------------------------------------------------------------------------------------------------------------------------------------------------------------------------------------------------------------------------------------------------------------------------------------------------------------------------------------------------------------------------------------------------------------------------------------------------------------------------------------------------------------------------------------------------------------------------------------------------------------------------------------------------------------------------------------------------------------------------------------------------------GATTAATTATTCCAAGTAGTTGATAAGGCTTTCCAAGAGATAGGATAAAGTTTCTTCATTTCTTCATCAATAGTTTGTGCAAACAGTCGGACCTCATACTGAGCGTGCTCTGACAGACGTTGACGGCACACATCTGACCAGCCATATAGAGAGCCAGTCCACACCCACTCAGTGATCATCCCCTGAGGAAGAACAAATCGAGCTTGCTCTGGTGCAACAAATTCAATCAACTTATCATATGCTGCTAGAGAGGATTCATATGCATCGTTAATCAGCATTAATGCTTCAGCTCGTTCTCCATCGATGAGTTGAATCCCTGAACCTGCATGGAGGTCCGAA------------GGTCTCGCAAAAATCTCTTTAG--------------------------------------------------GGATGAAGACTTCAACTGCTCCATCTTTATACCGACGGGACATTTCGTTCCACGAGAATCCAACCTGATGCTTGCCCAGCTGTCTCGCAATTGCGATAGGTGCTTTGCATCGGAAACTGACTTGTGGGTGTCGGAATGGAGTAACATGCTTTTCTCTTGCGAGGAAGTTGATGAGACGTTCATCACGTTCATTTAAATCACCTTCACGGGTTACGCCAAAGGAAACTCGAGCTGCGTTTACTACGCTACGATCACTTCCCATAGCTTCGATTAATGTTGCTTGTAGTTGTTCATTCATCCGTGAATATC------------------------------------------------------------------------------------------------------------------------------------------------------------------------------------------------------------------------------------------------------------------------------------------------------------------------------------------------------------------------------------------------------------------------------------------------------------------------------------------------------------------------------------------------------------------------------------------------------------------------------------------------------------------------------------------------------------------------------------------------------------------------------------------------------------------------------------------------------------------------------------------------------------------------------------------------------------------------------------------------------------------------------------------------------------------------------------------------------------------------------------------------------------------------------------------------------------------------------------------------------------------------------------------CTTATTATTTATTGCTCAGTGCTGTGTCCAAAAATGCTTTCAGGTTTGCTTCAGTCTGCATACCAGAGAGGCTGTAATGTGCGCCACTATTCCGGTCAGGCACAACGAAAGCAGGAATGCTTCGTACACCATACTTAACAGCTTGTTCACGACCGTCACCCTCAAGGATATTAATCTCTTCCACTTCTACATCGAACTCCTTAACAACCTTCTCAAAGATAGGAGCCATTGCTTTACATGGAGCACACTGATCACTATAAAACTTAATTACTTTA----------------------------------------------------------------------------------------------------------------------------------------------------GACATGT-----------------------------------------------------------------------------------------------------------------------------------------------------------------------------------------------------------------------------------------AAATCCTTATGCAGTCAGGAGGTGAAGCAGGAATGGGATAACAACAGCTACGACAACCATGATAGTTGATGCTGTTTGAATCTCACCTTTCTTGTCAGGGGTTTCTTCGATAAGCTTACCAGAAGCCCAATAGATACCACCACCAATAAAGATAGCCCAAATACCCCATACGATAGCTGATAACATATATCTATATCCTTATAAAGAGAAAACCCCGTCT------ATTCC-TAGACAGGGCTTGAGTTTT--TTAGTAAGACACATCACCACTTGAGTGGGACATGTTGCTCTTGACAAAGTAGCAATACTTGCCAAGACCTTCATTAATTTCTTGAAGCATACTTTGATCGACTGGATAAGTGGCTAAATCGCCATCAAACTCATCCATCTTCTCAATAATACACAACAAGGTCATGCACATATCAGAGAGCATACCGTCCATGTCTAGATCAGCGTTACCCTCTGAGAACCAAGCATGAGAGAGGTAGTTAGCTGCTGTAGCATCCACTTTAACACAGTGGTAACGCATACGTTCAGCAATACGATCTCCTACTTGTCGTGCGTAATCTTCCAGCTCGTCAAACATACCATGAACACCCTGAAATCCTGCACCAGAGACGTTCCAGTGGTAGTTTTTAGCTTTGATGTGCAAGAGTTCCATATTAGCTTGTAAGCAGCTCAGGATGTGTTCTAGGCTGTTTCCGCTAATCATGCCTTGCATTGTTTCAAGGCGAGAGATTGAAAGCTCAGACCGGTCTAACATGC------TGTAGCTGTCACGACCAATCTCAGGTAAATCAAAGACATT---CTTATGCA--------------------------------------------------------------------------------------------------------------------------------------------------------------------------------------------------------------------------------------------------------------------------------------------------------------------------------------------------------------------------------------------------------------------------------------------------------------------------------------------------------TTTGGGTTTTCTCCATCAAGTTCAACTGAGTTAGCAACGTTACGTGCAATATTGTCCATTACCTGCTGGGTAATTACGATGCAGTTCTGTGGGTCTACTGACTTAGAACGCCCCATTTCTGGGTCATACACCTTAACACGCTTAGCAGTTGAACCTGTAACCTGAAGAACCTTCAACAGATATCCCTGATTACCGATAGACCAAGCAACAACATCACGATTCTTGATAAAGCGACCAAGCATATCACGATGATAAAACTGTTGCATCACCTTGGATTTTGTAATCTCTTCAGTGGGCGGGGCCACTTTACTCAAATCTAACA--TAACTCTCTCCTGT-AAAATACAAACTCTTATTGTACTCTATATACATTTGAGAGTTACCATATCTACTACCAATCAGTAGTGAACT-----------------------------------------------------------------------------------------------------------------------------------------------------------------------------------------------------------------------------TTTCCGCTAATATAAACACGACCAGAGGAATACTCTTTGGCCTTATGGATACTGATACTCTTAGTTAAA---TCTGTATTGAAC------ATAGACTTTTTAAAATCTCGAGCCTGTTGACGAGTAGGAAGTGCAGTCATGGTCATACCACCTGATGCCCACTTAATCTTTGCTAACCAAAACTGTCTCATAATGATTGGCCT------CAT------------------------------------------------------------------------------------------------------------------------------------------------------------------------------------------------------------------------------------------------------------------------------------------------------------------------------------------------------------------------------------------------------------------------------------------------------------------------------------------------------------------------------------------------------------------------------------------------------------------------------------------------------------------------------------------------------------------------------------------------------------------------------------------------------------------------------------------------------------------------------------------------------------------------------------------------------------------------------------------------------------------------------------------------------------TTACACACCTTTAGATGCAACTACACCTTCAGAGTTATTATAACGACCCTTCACTGCATAGGAATGCTCCCCTGCATGAGAGTGCTCAAACATGACCATCTGACCAACACGCATACCAGCACGAACTCGTAAGCTGTGGTGCTTTGTTACGTTATGAAATTCAAATGTCAGCTTACTGCTATTAAATCCAGCGTCTGCCCACCCAGCGTGGAGGTGGTTCAAACCACAACGAGCCATAGATGAACGCAGGACAAACAGGCTTGAAATGTTATCTGGAAGGTTAAACTCCTCCATAGAGTGAGCCAAGAAGAACTGACCCGGAGTGATAACCAAACCCTCTTCAGGAATTTTTACTTCCTTCCACTGAAGATTCTCTTTCGCATCAATATCAACGATGCCATCAGCCTGTTCTTCAACAAGGATAGTATCACCAATACGGATATCCACACTAGCAGCGTTAACATACTTATGCTCCGCATCCAGATAG------------------------------------------------------------------------------------------------------------------------------------------------------------------------------------------------------------------CCATTGTCAATTACATCATGCAGTTCAATACTTCCTAGTAAACTCA-----TTCTTATTCCTTAGT------------------------TGTTTGTTTCTATGTCAAAAGAGAATCCACGACCCGCT---------------TCATCGGCAAACCGAGCTGTATGGGT------------TTGAGGCTCTAATACTTCAGGGTTGTTAGCAATAAAGCGAGCGGCGAGA---------TTAT------------------------------------------------------------------------------------------------------------------------------------CTTCCACATCTTGACTAG------------------AGGGCTGACGTGCGCTAACAGTTAAACCATTTGGTCGACCATTAGAACGTCTAGACAACCACTGCTCAA---------ATGAATCACTAGTAACACCAAGAGC---CTCTTCAAAAGATGTTCTACGAGTAGGGCTTACTCTTCGTGACTCTTGTGCTCGACGCATTGCAGGGGC-------------------------------TACAAACACCC----CTTCAATTGCATTATGTCGATTAGGTTCATCTTCCCGACCAAGGAGATCACCTCC-------TGCATTAGTTGTTAAGTTTGTCAACCCTTCAGACCAATACGCACG-----------AATCTGGCTAGA--GCCATAAATGCTTGACATTAACTGAATCTCTTCATAAGGTATATCAAAGAATCGACTCATATCTCGGTTAACACAATACTGAGCACTTGTTGTATCCTCAATAAGAGCA-ACCTGACCCCGTTCGTTGACCAGATGACTAACCGGCTGAGGTGTGGGAAGGTGTCGAGTTTGGGCCATGTATTGATATGCAGCTGCTGGAGAGGAAAATCTCAA------CACTTGCGAGTTAGGCCACTTCTTGTGAACATACCTGATTTCACGACTAG---AAACAACCACTGGACAAGGGGCGGTCATAGCCAAGTATCCATGAGGGGTCATGAATAAGTTATCAAGAGTCATCGCACCACGGCACATCATAGGAAAATTATCCAATACCTCTTCAATAGAAGTAGGATAATTAAACATGAATTGGATACGAACACCATTCCACTGAAACTCAATAATATCAGTGAATGTTAATTGAGAACCCCCAGCATATGATTCGTTCGTAGCT------------TCAACAAGAAGAGATGAATACTCAATATCTTGTGATTCAAGCCATTCCTTCACATTACTTTCAATCTCCCGTCCAAGCATTTGCCACTGCTCGGCTGGGATAAAGGTATTTCGAG---TTCTTGGTGTTTGTCCTCTGACAATAAAGATATCAATGTCATGTGGAGCTATGTTATTAAGAACAGCATCACGAATAGCTCCACCAGTAATGATAGGGCAAATACCATCTGGAATCAAGTTGTTGTTAATCAACTGTTCAATGAAGTGACGACCAACAGTGATATCAGGTTGTTGAGCAACCTTATCTTCAATTCGGTTAATCGGGATAACAATCATTT-TACATTTTCCAATATAATGAAGGTGGGTCGTAAGGATCAAATCCTGTGAGTTCACACAAGTATTTATAAACCTTAACAGTTAAGTTAACGTCCTGTTCACAGTAAGTAAACATATCTTCAGTGAAAGCATCCCATGCTTCCTCTTGCTCACCGTAATCTCCTTTAAGTTCCCCCAAGAACTCACCCCATTGCTTCAAACCGTGACCTCTTGGGCCATGTCTAGGGTCGCCTTTCGGATACTCAGGACTGTCACCAATACGATCAGGTTTAAGATATCGACTAAGACACAGAGTGTCGAAGACGTTAAAATGATATTTAATCAGATTGGGATATATTTTCTTCAGAGCACAAAGGTCGAAGTCAATAATGTTATGGCCCACGAGCACATCAGCTTCTGTAAGTTTACGAATCCCATCTTCAATTTGGTGAGGCCGGTAGCCCCACCTTTCACCAGTTTCAACATCGAAAATGTAAATACACCATACTTTAGTTATATCATCGTACAGTGCGTTACTTTCGATATCAAATGCAAACACT---TTCTTTTTCTTTACCACGGTGAAGCTCCATCTGCTTGGTTAACGAGAGAAGCTGCATCCTCTCCGTTAGTTAAAACGAATGGATTATCTTCATCAACTTCAAAGTCTTCCCTTTCTACAAGTCTACCGGTTTCACTGATATACTTAGTATAACAGACACCAGTCTGACCGTAGTTACGTTCTTTCAGTAATCGAATGACCGAGAGGTTCTTAGCTAAGCCATCAGCTTGCTTGTCACGTTCAAAGCCAATGATGCACTGACACCAACGCATAAGTGAACGAGAACCAGTGAACTGCACTTCACGTACCTGTCCACCTTCTTCGTGAGGAGCACCACCTGCCGGGGCATTAAGGTGAGATAACACGAAAGCTGTAAAGTCTAATTCTTTACACATACCAGCAAGCTCGGAAGCAATCTTACTGATTTCAGTGTTAATCTCTGAAGGTGTTAAATGAGATACCAGAGCGGTAATGTTATCAAGGATGATGAACTTACACTGGTTTTCAACTACCCAGAAACGTATACACTGTTTAATGTCTTCCCATTCATTCTGTCCGAAGTTGTCATACAAGAAGAATTTATCTGCATAACGAAGTGCTTCATTACGCAAATCTTCCTCGTCATATTCAACATCAGGTCGGTGGAAAGGGATTGATGCTGACTTACCAGCAATATTCTTAACAGACATGCCTACCTTCTCTTCCAAGAAGAAGCCACCCCCATTAAAACCATGCTCTAAGCACAGATGAGCAACCAGTTCGTGAGCAATTAGTGTTTTACCACTGCCTACACCACCACCTATTGCTACCACCTCTCCCCATCGAATACCGAAGGTCATCTCATTCAGAGTTTTCCACGGATAGGGAATACCCCACTCCGCTTTCTTCAGAGCATCATCAAGGCAATCAAAGATTGTTACAGCGCCAGCAGGAGATTCCCGCTTTGCTGAATACTTGAGAATGTTGAATAACTCTTGACCACGACCAGACAGAAGCATGTCATTCGCATCCTTAATCTCTTTCTCCACACCGTTGTATGGGAAGGTTCCTTTAGGGATACGAGCAAATTTGACATGAGGGAATAAAGAACGACCTTTTGTTAAAGCTATCTCACCTGCATCGTCATTGTCCATGCAGAGCACAACCTCCTCAAAACCATTTACGAAGTCCCGATTACGAGACAACACAGAAGAGATTGAACCTGCACCGAACGGTAAAGAAACACATGCTGGTTTAATGTTTGTTGCATTTGTAAAAGCTGTAAGGACGTGGAAACCAGACATACAAGATAGCGGGTCTTCAAAAATGAATAGCTTCTTGTTGTACACATCCCCACGTTGAGCTTGTGCCATACCAAAAAGATCTGCTTCTTTTACACTACCTACGT--AATAGAACTTCTTACTATCTAGCAGCTTAACCTCGTAACCAACAATGTTTCCATCACGTTCACGAGGAAAGAAGTAGCTGTCCGGAGTCTGTCCATCAGTCTGACTTAGACCGATGCGACACTCAAAACGCTCTGATACAGCTTTAGGGATTAGACGTCGAGTGAGTTCACCCTGAGGAAGTTCTAAGCAATCATCTAAGACTTCTCTTAACTCTTCAGGGGATAACTCTTTCTTCTCATTTGGAGTAGGTGCAGTGCCCTTTTCGAACACTTCGTAATTCCCACAACGGTTACAACTTCCCCACTCCTCACCTGTCTCTTCGTTACGGAAGAGAATCATGTGGTTGTGGGTTTTATCACGACCATGAGAGATACATTCTTTACAACCTGTGTCTCCCAAAATGATCTT----------------------------------------------------------------------------------------------------------------------------------------------------------------------------------------------------------------------------------------------------------------------------------------------------------------------------------------------------------------------------------------------------------------------------------------------------------------------------------------------------TGACATGCTCT-TCCTCCTTGGA--ATCCTTGAGC-----------TT-AGTAGAACGAACGAATTTCATCCCACACTTGTTCCTGTTCTTTCCTATAAAAAGAAAGTTGGGTCTTGAACATCTCCACTGATGATTCAAAGT-TTTTAGATTGTGCAGCTT--CAACGAAACGTTCATGTCGGTTGATTTTGCACCGTAGCATTAAATACTTGGCTTCAAGTCTCCGAAGAGCCTGTCTTTTCTCAAGA----------------------------------------------------------------------------------------------------------------------------------------------------------TTCACTT---------------------------------------------------------------------------------------------------------------------------------------------------------------------------------------------------------------------------------------------------------------------------------------------------------------------------------------------------------------------TTCAGATACTCTGACCAGTCGCCAGATTCAACCAGAACGTCTTGTTCTTCGTCGATGTGATAAATCCAAGCGATAACAGTTTCACCTGAGTCCATCTTAACTGGAATCTGAGTGCGTTGATAGAAACTATCTTCAGGGCTACGTTTGTTGTAACCTTCCAGTCGGTCATATGGACCTTCCAGACCTTCTTTGTCAGTAGCAA------------------------------------------------------------------------------------------------------------------------------------------------------------------------------------------------------------------ACACTTCTACACGAACAGGCTTATTGTTATTGCTGTGTGCGAGAGAGATGCTTGGGAAGTAGGAACCACCATAACGGAACAGATCAAAGTTGTCTTCAGTCCAACCTTCACCAATTGACTTAGCACCAGCTCGGTCATTAACTAAATAGTTAGCTTGACCACGACGAAGAGAACCATAAGTTGCTACGTAAATTACTTCT-----------------------------GACATTATTTATACCTTTGTTG-GTTTGTTTG-------------------------------------------------------------------------------------------------------------------------------------------------------------------------------------------------------------------------------------------------------------------------------------------------------------------------------------------------------------------------------------------------------------------------------------------------------------------------------------------------------------------------------------------------------------------------------------------------------------------------------------------------------------------------------------------------------------------------------------------------------------------------------------------------------------------------------------------------------------------------------------------------------------------------------------------------------------------------------------------------------------------------------------------------------------------------------------------------------------------------------------------------------------------------------------------------------------------------------------------------------------------------------------------------------------------------------------------------------------------------------------------------------------------------------------------------------------------------------------------------------------------------------------------------------------------------------------------------------------------------------------------------------------------------------------------------------------------------------------------------------------------------------------------------------------------------------------------------------------------------------------------------------------------------------------------------------------------------------------------------------------------------------------------------------------------------------------------------------------------------------------------------------------------------------------------------------------------------------------------------------------------------------------------------------------------------------------------------------------------------------------------------------------------------------------------------------------------------------------------------------------------------------------------------------------------------------------------------------------------------------------------------------------------------------------------------------------------------------------------------------------------------------------------------------------------------------------------------------------------------------------------------------------------------------------------------------------------------------------------------------------------------------------------------------------------------------------------------------------------------------------------------------------------------------------GTTTATCCGAACTAGCCTCCTC-TTTCGAAGAGGCTAAAGCAGATTACTCTGTAATAAAGATTTTGATTACACCGCAGATTGCCGCACTTTCAAATACTGCAACAGCTTCACTCCCTTGAAAGAAGGCCACCTTGCCATCAGAGAAGTTAAACATGTCGGCATCTAGGTCCATTGCTCGCATTTCACCAGCTGCATTGGTATCTTTAAACAGAACTTTATACTTATTCACAGATATGTTACTCCCTTGTCTTGTTGTGCTTCAGTGATGATACGTTCTACACATTCCATAGAATATTTATCACCACGTTTCAGAAAAGTTACAATTGCAGAGAACTGGTTGCCAATCATTCGCTGATTAGTGATACCCCATTCTTCACACAATTTACGCAACTCTTTACGAGAGCCTACAATCAGAGGCTCTTTTTGTTCCATCATTCCATTTTGTACTAGATCTTCCAATGAAAACATA------TCCAT-------------ATATCCTTAGTAGTTTA---CAACAGTACCATCATTCAGGGTAATGCTATTAATCTGCAACACACGACCAAGCTGACGATTACTGATTGGTGCGTTCCATCCAGAACGGTAGAAGTTACGACCGCAGAAGAACAAGATCACATTAC------TTGCTACAATTGAACCATT---CTCAGGGTGCTTAATGTTAGCGATATAATAACCACGACGAAGATTGCGACGGGTGATTGGAGTGATCTCTAACCCTTGCT-------------CTTCAACTTGCATTGTTTCAGGAACAGGTTCCGAAGACTCTTCAGCAACTGACTCA---------------GCTGTCAATGTAGAGTTCTCATCACCTGATGATTC---------AGCAGA---TTCTTCCACTTCTTCA------------ACAGGC------------AGTTCGTAAGCAACACGGTAGTTAGGCTCAACTCCAGAG---AAGCTCTTAACAAATTCAACGATATTATGAGTGTAAGTTTCCAGAGTTGTACCAGTCAGTCCCGGAGCAGTGTTCACTTCCAGAACCCAAGCGTTAGTACCTTTACTGATCAGGTCAACAGCACCGAAGTTTAAACCTAGAGCAGATACAGCTTTGTGAGCTTGAATCAGAACTTGATCAGGAGGAGCTTCAGTGAATGCGTTAGAGTAAACCCAACCAGTGTGATGGTTACGAATATCTTCACGATAGCTTTCCAGTTCACGATACCCGTTACGACGGATCTTCTTCTGAACGTAAGTGATAACACCTTCGAACACATGGACACGCCATTCACGACGTGGGCCTTGAATGCCACGGGTATAGAGAGGGGCGGGAGATATACCTTCACCTGGAAGACGAACAGTGATACCTTCTCCAGAATGACCATTCAAAATAGCACGTTCATAAACAATACTATCCAGATT---CCATTCTGACGCCTGAGCAGCACGGATTGAGTACTCTACAGTGGATACCCCAGCAGCTTCCAGAGTTTGAAATGCTGTGATTTTGTTAGCCGCTCGGTTCAAGGCAACCACAGAGTTCAATACAGTTGCCCCACCAAAGAAAGAATCATTGTATCGACGGTTTCCGTAGTTGACAACAATATCACCAACACGAGAACGGTAACG---AGAACCCTCTGATACCAGAGACATTACGTTAGCATTTAAGCGAAGTTCCTGAACCTTAGTATTGATTGCAGAAGTAAGTTCACGAACTGAATCAGAAGGGCCATAAGGAAGAACACGGATACGAGTAGTCATTGTTAGATACCTTTAAGTTTAAGAATTTCGTTACGAGTTTTTTGAATCTGAGCTTCAATTTCGAAGTAGTCATTGAACGCATCGTTCTCTACTTCATCGGATGGTGCATCAATCAGACCGAAAGCAAACGGATACAGCTTTCGCTGCTCCGTTACTAATTCGATATGAACTCCTATGTAATACTGTAGGAGAGTAATCTTCGGTTTCTTAGGAACCAGACTTAACATGAGGTTCTACCTTAATGCCTTTAATTTTTACATAATCAGCAAGTACGTTATTGATCACCGTTGGGAATGGAACCTCAACTTGTGTCTCAAGTACTTGACCAATACCAGCTTGCATCCACTTCTGGATTGCACGAAGGTTATCACATCCTGTGCTCGTCATCGGGATACGTCGAGTAGTTACAACATTATCCAACATCATTTTTCTGATTTCCATAAACTTAACC----------------------------------------------------------------------------------------------------------------------------------------------------------------------------------------------------------------------------------------------------------------------------------------------------------------------------------------------------------------------------------------------------------------------------------------------------------------------------------------------------------------TCTATTCAATGAACATTTAGG-----AGAATTACAATAAACTTGATTCATAGAACCAAGCGTACAACTTTCAGCATCGCGCCACGGAATCTGCTTAAAACACCCTGAGCAGTAGCCGAGGGTTGACCACATTGCTTTGGTGAAGTCAGTGCTTCGATTTCCGTCGAAGCTGACAACAGTTTTGCGGAGAGCTGTTCGTGATTCAGGAAACACACCTGCTTTCTCAGCAGGTTCCTCCTTTTTTGGCTTAGTT------------GAGATTGCAAAAATACTGTTGCTACGTTTCTCAACATAAGCATCAACAACATCCTCCAGAGTAATGCCTGTCT---GTTTCGCTGAGGAAGGTAATACAGTCATACGACCAATCATATCTTCAGTTACACGTAAAGCAAATTCAGGACGACGGGCGTTTGTTGTATCTGTTGCTTTAATCCAGACATAACCATCTTTGATCGTAGCATTAGATACTTTCTTCTTTATATCTACAGCGCAGACTTTACAGATGTCTTCACCACGAAGACGACTGAGTTCATCATCAAACTCGTTCTCTGTTTTAACTTCACCACAGATTTCACAAACACCAATAGGAGTTTCCTCCTCTTCTTCATCTTTAGGCTTAGTC---AAACCTTCCAGACATTCAGGGTGCCAGTAGCATTGATATGCGAAGACTGCTTTAGGTGCATCCTTCCAATCAATGTGTTTATCACAACCGCCACAATCACCATGAGAATGTGCTTCCCAGAATTTACGAGTGATAGTAACGCCATTCTTGTTGACGAAACTATCATTCATATCAAAAGGGATATCATCATCAAAGTCAGCAGTAGTTGACTCAGGCTCCTTTTTCTCCAGAGATGGGTCAACAAAACGACCTGCTGTGATCACTAAACGAACCATAGCATTAACTTCGGAGATACAGGATACTGTCCCACGGTAAACAATTTTAGGGTCTTTCAGGGCATCCTGATAAGCCTTAATGTCTACGTTATGAACATCACCTTCGATATACTCTTGAGATTTCTCATCGTAGATATAACCAATCATCTTACCACGAGAAGGAACAGCACCAGCAGTTGCATAAGGGACAAACTCATGTGGTGTGATCTCCACAGTCATGTCGCGGCGAATGTCAATGTTTCGATCGCTTGCGATTTTGTTTTGACTTACCACTGCGTTTCTTCGACGAACGTCTGCCGCTGTCACTCCCGGCTTCGTGTC---------GTAAGGATTGCTTGTACTGCTTTTTGAGGAACTTTGAT---------AGTTGCTTTGGCTGTAGTTGTTCGAGTAGTAATTGCCCCAACGATTGATTACCGTAAAAACCGGAAGCTCGTGGGCGACCTCTTCAACTAGAGTCATGCTGTTGTTTGACACATCAAAGATGTATTCTGTACCAACTTTACATTCAAAGTGCTCATCAATGCGATTCTTGTGAGACCTAGAACGCTTCAGAATCCACATCAACATATCTTCTTCAGAAGCACCAAACCAATCTCTGTTACAACGTGCAAGATGGAAAGGACGCTCTTCATTACGGATGATATGAAGACGATTATCAGAAGCATCGTGCCAGATTAAGGTGAAAGCACCATCCAGCTTTTGAATAGTCTCTGCTGCACCAATAGTGTTAATAGAGTGGCAGATGTTTTCACTGTCTACCTCGAAGTTTTTACTGTCAGGTAACAGGTCTTGGTTCATCAAGGTTCCGTTATGAACCAGAGTGATGTTACCGTGTTGGAAAGGATGGGCGTTCTTGGCGTTAACTGCACCTTTCGTTGCATGACGGCTGTGACCAACAATCCATGAAGGTGCTACAGTGTAAGCTGTTTCACCAGTGGTGTGCTTCTTGTACTCATCTTTAAGGATGAATGCGAAAG-AAGGAAGTGCCTCTTTATAAGTGAAGACCTCTTTAGTGCTTTTACGCTGACCAAAGATACCAGAGGAGTGCTGTCCTCGGAATACTCCAGCATAAAAGAGTTGGTTAAATATATCTAAATCAGTGCTTGACAGATTACCGCCAGCTAATACGATGCCACAAATTTTCTAATCCACCTGAAGGGTAAACCCTTTCATCTAATTAACCTTTAAATTATG-CCCCTTCGTCAGAGGCACCCATTGATTACAGCGCTTGCTCTAACTGATTTTCCAGATGATCTGGAATATATCCTGTGATGTTGTTATCACTGTGTCCTGACTCACGTAGCAAGTCAAAAATAGCACGGATACGCTGTTCTGATGCAGATC--GTACAGTAGATAGGTCAGTTGTACGAAGCATAACCAGAATTTCTTGGTACAAGTTGTTAGCGTTCCCTCGAATATACCCAAGGAACCCATAGAAGTCTGGAATAAGACGTAAGTCAACAAGGACTTCTCCGTTGGAGTCGGTTCGACGTAAACGAATACGACCAGACTGCTCTACTTCATGAGAACGACAATACAAAACATCACGGGCCATACAATACCCTGAATGCAAATCCGATTCGTCCAGATTGTAATCCAGAGGAAGATAAGGAAGCATTGGGGCAAATCGTACAGTATTTAAATGCTCAATAAACTGGTCATTGCTCATCTCTGCGTTATCTAAAGCCAGCTTCTTCAACATTAAGAAGCGGTTAACCAGATTGAGAAGTTGACCACGTTTCCACTTAGGCTCGCTGATACGAAACTCAATTGAGCCGTATTGGGCAAGTGGCAGAAGGTTCAGAGATGTATACTTATCCCATGAACGAACCAGACGGTTGAAGAACTCTTCACCGTCGTAGTTAAATGCGTCAGAGGCGTTCATTACCTGTGCTTGTACCACTGCGAAAGCAGGGCAGAAGTTGCTACGGTAACGATGATAGCCTGAACACTTGAACAACATTTTTTCATAGAAGGTCCAAGCGAGGATGGTTTTCTTGAGGATATTACTATCAGCATCCCTCATATCCATATGAACGTGAGTAGAGCAACGCCAAGTCCCCTCGGCGTGCGATTCAGCTACTGCTTCACTCAGGTTGTTGATAGCGTCTAACAACTCCTGTCCATTGTAAGGTCGTGAACATACCATTTCACAACCATTACGCAGGGAACCATCCTCTGTACAATCCCACATATCTGCTTCAATATGGTCGGAACCTTCGAGTTCTAGTTCGATACCGATACCGCACTGAAGTGCAATTGAACTATGCGCCTCAGTTAAACGACCTTCTCGGTATCCAAAAGTTTGCGCTACAGTTGTCATAACGAATCCACCAACGTAATATTATAATTGCTAAGATTTTCAGAGATGTGATGAAAATGTTCCAGAAGTCGCATCGGTTGCTGACCATAAGAGTCACGAGGTGCTTCTAGATCTACTTGTCCTACCAGTGCACCTTTATAATGCACTTTACCATCTGTAGGATTGATGTAAATGTAACGAGTGACCAATCCATCAAACTCTGGATTGAACAAACTGTAAACCATCTCCCCAGAGATAGAACGACCAATCCCAGG---AGCATTTCGAATCTTATTACCCATTAAACCCTTTGCTCTCTGACGAACAGGGTTAATATGAGTCCAGCTCACAGTGTTACCGTTATGGAACAGATAACCAACATCAGGTGATTCAAGAATCAAGGTTGGGTCGAACACTGGAATATTCATCACAGTGTTTCG---AAGATTCCCATGCTCGTTCTTGTACCACTGCTCTACAACAAAATACAGAGCCTGCTCTGCTTCGTGAGAGAAGTCATCGCTGCGGAAGTTACCGCTCTGCTCAACACCAATCACAAAACATGGAAGGTTGATATTACC---TGCTCGTTTAGCAATCCATGTACCGTTATAGTAATGAGAAAAATCAGATACTAAGCTCACGATAACCTCTTATGCTACCTGAAGGCGTTTAATCTGCTGGTCCGCTTCTTTAACGTTATTACCGTTAATGATTTCATGAAGCTTCTCAATCGGAAGGCGAGAGTGCAATGCCATCAGAGTGGACATGTCACACTGCTGAACAACCTTGTCAACCTGATCATAAACAAACTTACGGTTTTCACGATCACTAATCCAGAAGTTAGACAGGGAACGATATTCAATACCATAGTCCTTGTAGCGGATTGCAGATGCTTTACCGTAGAGTTCTTTACGGCGAGTGTCTTTATCCATAATAACTGCTGGGAGGGATAGGAAGTAGTCACACAGCACACCCAGCATCATCTGAGTTTGCAGGGTGATATCCAAAGCACCAACTACGCCAAGATGTACGTGACCACCGGCAGTACGAAGCCCCTTATTTTGAGAAGTCGGGGATGGGTTCTTCTGACCAGTGAAAGCGTTGAAATCAGGAGTACATCCAAAGATGAACGCTGATTCATTGAAAGTCTTCATCTCTTCTTCAGTGAAGATGTGAGAGCTAACACCCGGAGCTGTTTCCATGTCCAGTTTGTTCAGGACATTATTGGTGAGATCGATACCACGTTGCATGTTGTCATTAAACGCTTCAAAACCACTCTGTGGGTCAATATCAAACTCAGCCAGTACGTTGTCCTCTTGAAGACGAACATCCTTAGCCAGAGCGATCTTATCGTCCTTAGAACAACCTAACAGACCAGCTACAGAAGTGATGATTCCTTTGCTGGTACGAACGAACATTTCCGGATC-------------------------------------------------------------------------------------------------------------------------------------------------------------------------------------------------------------------------------------------------------------------------------------------------------------------------------------------------------------------------------------------------------------------------------------------------------------------------------------------------------------------------CGATCCTATTAAGAATTTGCGCTTAGTCATTGTAATACTCCACTAGTTCAGAAAAGAGAGATGAGATTGTGTTACCGATTTCTTCAGGATTAAGACCAGAATCTATTCCAGTACGCTGAATTATTCGTGCTGTAAAGTTTTGTACTGTAATGTTTTCCAACTTATTATCTATTGCTTCACGTTTGTGACCATAACAGTTGGACCAGAGTTTTAACCACTCTGACATTGTTTCATACTCATCTGGATCTTGATCTTTAGCACGAGCAAATCTTCGTAAGACATCTGTGTTGTGGTTACGAACATAACCATTCTCGTTGTCACCAACACCGAAGGGGTTTTGAACCCATACTTGCTTCGTGTATTCATCAGAGTCAACAACCAAAGGAAGGAATGCTGCTGCTGACATATTGTTGTCAATAACAACAGACGTGCTTTCACTACT---CCCATTGGAAGC-TCCTCGTTGAGACCACCTACCAAAGAAGTCACGACCCAACCCAGCTAACAACAGAGCGATGCCAATGCGTTTACGCTTCAGCCACTCTTCCCTGTCTTCAATTCCTTCTGCTAGGAAATCCATTCCACGATACTGCCCTTCCAAAATGCTACGGAAGAGCATAAGTCCTGTGAAGATTTGATCTGCTGGATGCTCACGGAGGTTGACAGCTACGCTATTCGCTGAAGTGATTGTGAATACATCGCGATAGCAAGACATGGAGTTCATAATATCTGCTGTTTCAACCAAGTTCTTTTCAATATAAGATGCATCATGACCGTGAAAAGAGTGAGTCCAGTAATTCAGCATCTCCAGTTGCAAGTTGATATCACGGTTGAAGCGTCTATAACGCCCCTCTTCCATGATAACTTCGCCATTAATATCGCTTACACATTGGCCTTGCATGTAGTTGTGAATACCGAAGCACCCACGACCTAAGAACTTCTGTTCCCCTAAATCTTGTTGAAGATTCAGAGGTACGATCGTTGTGGAGATTGACATAA--CTAACCTTTTATTTTCCTAAAAATAATCCGCTCATAATACCATCCCACTCAGAGGATGGAATCACTGAATACTCCGAACTTTGGTCCAGAGTTCCACTACTAAATCTCTGAACAATGTTATAGATGTTGAACAGGTCTTTAGCCTCAGTACGGATA------------CCGTAGACTAATTTATCAGATGTTCTTTCATCTTTAGATACCCGACGAGCAAAATTAACCAGAAGGTTGTCACATTTAAGCGTTTCTGACCCACTCTCTACCAAATCA---------GGGTGCATCACAGGCAAGAACATCGAGTTATTGACTCGCAACTCTGCTGTTTCGT------CATTCTCATAATGAATCCACTTAAAGTCTTCATCACGGAAGTGACCACAACCGTCTCTGTACGACTGCTGACGCCAAGGCACTTTAAATGCTTTAGCATACTTATCAGCCATGCCAACTGTAAACAACGACGCTGGGAAGATGCAAGCATCCCAATCATTACCGACCAGAGTTGCTTTCGTTTCACCCAAGAGGTTAGTATAAGTGCTAATCATTCGGGAATAAATATAAGCCTGAAGGATTGTCCAACCTTCAATCAACCATTTATGAAGGAAGGTTTCAACTTGACTCTCTTCGTCTTCGCAATAGAAGGTTCGGTCTAGCATTAAATAGAACAGACAACGATCAGCAGGG------------ATGTTCTCAGTTGCTACACCCATAAAACCTTTCTCGTGCCAGCGTAAACAGGAGGGACGATCTTTGTCCACAAATGCTTCCATAGCTTCCAGTACAG------------CACGAGGTGAGGTTTGGTATTCAGGGTTTTTACTATTCCAACGATCAATGTTGTTCTTAGGAGGTGTGTCTTCATCTTCATACGAACACCAACTTAAAGCTTCAGATACGTGCTTTTCATCACACCAATGCCTAAAACCTAACATCTTCATGTGAGTTCCGGAGTTCCAGATATGCTTGATTTTACACATATCCATCTCTCGGCTTAACAG--GAACTCTTCCCCATCAGCGCTACGAACGTTAGCTTCTTCATTCCACACTCGAACGTGCATATTCCACCCATAAGTTGCCTCATACGTGTTAGGGTCGAAGTA---TTCATATTCGTCATCA---TCTTCATCAACGCCACCGTTATAGTTGCGGAGCTGAAGGAATCCATAGCAAGGAGGATAGACCGTTAAAACTCTA------CCTTCAATATCTTCTAATGTTACTGGAAACATTATACCAACCTCTATTGGTTTTTAATCAACTCAATAGACTTACGGATATAAAGAATATCTCGGAAGTTTCTGTAGTTGTTCATAAATTGATGCTTCTGGAACTCAGCTTCTTCCAGAGCTTTCTTTGCGTCTGCATAGCCCTTACGAGCAAGATATACAACACGCTCTGGTAACATGTTTGCACGATGGATTAGATACTTGTGAGCTTTCATGTTGCTTTGCTCACGAGCAATCTTACCTTTAGCAACTTTGATACCATTTGCAATCCAAGCAAGTTCTTGCTCAAGCTCATCGTTGGACATTCCACCGAGGTTTGATGCAACCTTGTTCAGAGTTTCAATATTAACGTTGCCCTTGATGGGACGTGTATTCATACTTACTCCTGTTGTTTACACTCGTCAATAACCCACTGATAA--------------GTGGATTGCCCAGAAAAGAAACACTGAATAAATCCAGACGTTCTCTGCGTTACCAGTGCTAGTGCACAAATCACTACCGCTGCTGCTAGCAGTTTTAAATCTAAT---TTAGACATATTTCCTC-TCTTTGAATTTAAAAAAGGACTCTCCGAAAAGAGCCAAGCTTTAAATCC---AAAAAAGATATTACCCAATATCTGTGGATAACCTGCTCTTAAAATA-TCTATCCGACGGATGTTTGAGGAACACTCCTCGCCCTAGCATCGGCCCCATACGGGAAA---TAAATTAAGATTAGGTTAGTTGAGTCAGAATAACTCACATAGCCTTCTCCGGA-----AGAAGGCTATAGATGTTAC------------------------------------------------------------------------------------------------------------------------------------------------------------------------------------------------------------------------------------------------------------------------------------------------------------------------------------------------------------------------------------------------------------------------------------------------------------------------------------------------------------------------------------------------------------------------------------------------------------------------------------------------------------------------------------------------------------------------------------------------------------------------------------------------------------------------------------------------------------------------------------------------------------------------------------------------------------------------------------------------------------------------------------------------------------------------------------------------------------------------------------------------------------------------------------------------------------------------------------------------------------------------------------------------------------------------------------------------------------------------------------------------------------------------------------------------------------------------------------------------------------------------------------------------------------------------------------------------------------------------------------------------------------------------------------------------------------------------------------------------------------------------------------------------------------------------------------------------------------------------------------------------------------------------------------------------TCGCCTTTCTTAGCACGATCTTTGGCAGTTTTGCCAGTGCGGATGCGGTGTGAAACGTTAACCAGAGTGCCGCCATCAACTACGGTAACGCTCTTGTTTTTAGCCAGATCAAACACAGCCTTCTCTGTGCCACCCAAGCGAATTTGCTTAGGCTCACTGAAGGTTTGGGTTGATTTGGATTGGAACTGGAACGGTTGACGGATTGCATCAATTGCACTTACTTTAGACATA-----------------------------------------------------------------------------------------------------------------------------------------------------------------------------------------------------------------------------------------------------------------------------------------------------GGGGAAATTCCTTA--------------------------------------------------------------------------------------------------AAAAGTCATGGCTGCGTAGAGGGAATTCCC-------------TACGCAAATTGGGCCGCCTAAAAAGAGGCGTCATAGTACT--AAAA------------GGAGGAGAGAAG-AGGGCTTATTTA---------GCTACCTTTTTCTGACCAT-TTACGAACCAGATAATTGTGCCATCAGGCTGCCGTTGACCGAAGCCTTTAATAGTTAGCATGTCTTCCGAAAACTCTTTAAAAGTAATCATTTACTTATCCTTACATT-------------------------------------------------------------------------------------------------------------------------------------------------------------------------------------------------------------------------------------------AGAGTTAATATGATCTCTGCTTTGGCAAACTTCTCACCAAC------------------------------------TTCGAGAGTATCAG----------------------------------------------------------------------------------------------------------------------------------------------------------------------CAAT---CCTACTCCTGAACCACAGACATACGAATCATTTCCACCGGAGTGTCACCCTTCATAACACCCAGCACACCAGACATAAGGTTAACTGTGGTAATCCAGTCTTTTTCTACAGAGATTTTGCTGGACACATTGGCAACACGCATATAATACTGAGGTGATGCTGAACCTCGCTGGACTACGAAAGGATTTCCGGGGATGATAGTATCCAGCGGATGTGTGTTATCTTTAATCTTAGGGATAATTTTC-------------------------------------------------------------------------------------------------------------------------------------------------------------------------------------------------------------------------------------------------------------------------------------------------------------------------------------------------------------------------------------------------------------------------------------------------------------------------------------------------------------------------------------------------------------------------------------------------------------------------------------------------------------------------------------------------------------------------------------------------------------------------ATCTTGATTCCTATTTAAGTTTGAGGCTGATATTAAGGTGCATACACGCCCTGTTCTGTACAGCGGCATAACTTCTGCCGAGCATGTCTGCCATTCTCTGAATAGGCATGAACCCAGCATTACGAATAACAAACTGATCTTCTTCTTCCGTCCACTTGACACGAAGAGTAGCT-----CTGGAAATTTTGAACTTGGTACAGGCTGTGTTAACAGCATTCTCTGTAACATTCATAATCTGAGCAACCTCTT---------GAACCGAGTACTCTTTGATCAGTCTCCGAAGATTT-TCAATCTGCATCGGAGTCCATATAGTTCTT------------------------------------------------------------------------------------------------------------------------------------------------------------------------------------------------------------------------------------------------------CGTGCTTTCATATACCCTCCAATTAAACATTTATATAA---------------------------------------------------------------------------------------------------------------------------------------------------------------------------------------------------------------------------------G--------ACTTGCTTAGATAAAGATTCAATA------------------------------AAATAGGGGGAGGGGACGAATCCTCCCTTATCCTATTAATTAGTATTGCATGTAAGATCTAACAATCGGTTTCCTTTGTAGGAATAAGCGTTATGCTCAT-CCAGCACTAAACTCCCG-CCCCCTTAGTGGGCTGGGTTATTAAAGGGTAACGCCCTTATGGGCTAGTTACGTGAATGTTAGTT-TGATAGGAGATCTGAAGTCCTATCTCAAAGGACTCTCGTAAGAATCCTTCACGATA-----------------------------------------------------------------------------------------------------------------------------------------------------------------------------------------------------------------------------------------------------------------------------------------------------------------------------------------------------------------------------------------------------------------------------------------------------------------------------------------------------------------------------------------------------------------------------------------------------------------------------------------------------------------------------------------------------------------------------------------------------------------------------------------------------------------------------------------------------------------------------------------------------------------------------------------------------------------------------------------------------------------------------AGCTC-------------------------------------------------------------------------------------------------------------------------------------------------------------------------------------------------------------------------------------------TTAA----------------------------------------------------------------------------------------------------------------------------------------------------------------------------------------------------------------------------------------------------TATACTAATCCGTGTAAGAGAAA--CACTCTCTTAGTTAACTCTGCTTTAGCTCTGTAATAAGCCG--TAGAACCTAACAGGCGGCTCTTAACAAAGAAC-TTGATGTCATTGCTTACGTCTTGTATTAAAC-------GCTCCTGTACAGCTTCTGAGGAGCTATTA-----------------------ATTGAATCAATTAACACCTTTGTAGATGTGTAAT-------------------------------------------------------------------------------------------------------------------------------------------------------------------------------TCACATCACCACTCCTTACCGGTTGTAGTTGTAGAGCCACCACACCACTGTGC---------------------------------------------ATTAGATAAGGTTTTAGTCTCCTCATCCATTGCTG---CACCATTCATGCATGAGATACCATTGTAACGCATATCAATTTCGCCAGAAGGAACCTTCTCACCTTTATGCCAGCGAGATACACAAATACCTTCCACTGCTACTGCACACCATCCATCAGGACGGCTCTGTACACAGCCTGTAAGGGCCACACAGACAAGGAAGATACAGATTAAGGATATTACACCACCCCAACTCATAACACACCTCCAAGAGCTTC-------------------------------------------------------------------------------------------------------------------------------------------------------------------------------------------------------------------------------------------------------------------------------------------------------------------------------------------------------------------------------------TAGCGAGGATGACAGGGTTCGAACC-------------------------------------------------------------------------------------------------------------------------------------------------------------------------------------------------------------------------------------------------------TGC-------------------------------------------------------------------------------------------------------------------------------------------------------------------------------------------------------------------------------------------------------------------------------------------------ATACT-CCAATTACT--------------------------------------------------------------------------------------------------------------------------------------------------------------------------------------------------------TCTTTAACGACCGC--------------TTAGAAGGC-----------------------------------------------------------------------------------------------------------------------------------------------------------------------------------------------------------------GGGGAAGA--------------------------------------------------------------------------------------------------TACATCCTCGCTAGAAGCTCTTATTTATTATTGAAACCCTTGCTCCAGTAATACTTACCATTGCAAGACCTACTACAAAAATGATTTTGGTTTTCTTTGTGGACCTTGTTACTCCTTCTCTCAAAA------GATGTGCCACAATTACTGCAAACCAAAGTTATGACCACACCCTTAGGTCTGTT----------------------------------CTCTAAGGTCTTCTTTAAGTGATCATTTGTGCTTAGA--------ATCTGAAGGTT------------------------------AGATATCTCATCATTGGTTGGATTTTGATCAACATGATCTACCTCTTCCTCTGTAGTGAGATATCTTCCTATGTGGCAGGACATTAAGTACCTAGCATAAGAAACAGTAGACCTGTCTTTATCAGAGTTGTAAAGATCTACAACCCTTCTCCCCTCTCGATTTTGACGAAGATATCCCCACCTCCAGTCATTGCAGTAGGGATAATCTAATTGTATTTTCAAATTACCTCC-----------------TGCTCTATCCATTGAGCTAAGAGCGCTTAATTT----------------------------------------------------------ATTTAGATCATATCTCGCTTGGTGATAGGA--------CCACACACTTTAC--------------------------------------------------------------------------------------------------------------------------------------------------------------------------------------------------------------------------------------------------ATTCATACCAACCTTAAGCACATGCAGGGAGTGTGATGATTTCAGGTTTACCTTCGAA---CTCTTCAAACAAACCCAAGAATGTAGGGCTATACGTACCAGTACAAACAAACTCATCAAAGAGTTCATTGTATGAGGGCTTAATCTTCCAAGCCCACACATAGCCCATCTTATCAATTGCAATGTAACGAGTGTTTAGAGGAACAGTCATCATCACACCATCAACTTCGACCACTTTAGTGATTGGTGCAGCTTGGAAGTTTT---------------------------------------------------------------------------------------------------------------------------------------------------------------------------------------------------------------------------------------------------------------------------------------------------------------------------------------------TCATACTTTACCC-------------------------------------------------------------------------------------------------------------------------------------------------------------------------------------------------------------------------------------------------------------------------------------------------------------------------------------------------------------------------------------------------------------------------------------------------------------------------------------------------------------------------------------------------------------------------------------------------------------------------------------------------------------------------TTAATTAAAACAACAAAGGCCACCCGAT--TGGGCAGCCTTTTTT------------------------------------------------------------------------------------------------------------------------------------------------------------------------------------------------------------------------------------------------------------------------------------------------------------------------------------------------------------------------------------------------------------------------------------------------------------------------------------ATTTGTTAACTGTTATAGATCCAATTACCTTGCTTGTTACGGATAGTGGACATTGCATGAACCCAGAAGCCTTCCAGTTTCAGAGCACCATTAGTTACTGCATCCATACGTTCAGGGCGGTTCATACGTTTGGTTGATACTTTCATACCTATCTCTCTCTTTGTTAGTGGAGGCATTATTGCCAGTTGATATAGCAGATAACCCTATT-AA----------------------------------------------------------AAGGACTACCGACTATCTAAACTGGTGAAGACTCCCTACCCCTAGAGAGTCTCCTGAATCCC-AAACCAATATGTACCCCTACATATCGGAAAGTCTACCGAAAATT-AACAGGTTTTAGTCTAACACCGGATGTTCGAG--CAAGCTCTCCCTAGCGGTGTGGCATATGCC--TGATTTAATAAGTTAATGAGGAACACCCTCACATAGCCCTCTGATAAGCACAAGGGCTATAAGTCGGTGT-----------------------------------------------------------------------------------------------------------------------------------------------------------------------------------------------------------------------------------------------------------------------------------------------------------------------------TACTTGT-------------------------------------------------------------------------------------------------------------------------------------------------------------------------------------------------------------------------------------------------------------------------------------------------------------------------------------------------------------------------------------------------------------------------------------------------------------------------------------------------------------------------------------------------------------------------------------------------------------------------------------------------------------------------------------------------------------------------------------------------------------------------------------------------------------------------------------------------------------------------------------------------------------------------------------------------------------------------------------------------------------------------------------------------------------------------------------------------------------------------------------------------------------------------------------------------------------------------------------CGGCTTCA--------------------------------------------------------------------------------------------------------------------------------------------------------------------------------------------------------------------------------------------------------------------------------------------------------------------------------------------------ATCTCTTGATGCTTAGCTATAGCTACTCTCAAGTCCTCATTAGCACGAGTAAGGCGTAATACTTCATGGTTGAGATTCTGAAGACGCTTGTTTCTATCTTCAACTTGCGTAATAAGATCATTAAGAGTTTCTTTAACTTTCTCACTATACATCTCATCCACTCGGACTAGAGATTTGTACATTCTCTCCCAGCTTGCTGCTTTGTTCCTAAGGATAATAAATCCTATAACGCTGATAGTTAAACAGCTTACAAAAAGGAATTTATATATCTCTAAAGTCATATTA-TTTACCCTTTA--TCAGAGATTAAAAGTAATATTATTTAAGTAAGTTATATTTAGTAAACTTATTTTCTAAGAA-ATTTTCAAAGGGTCTATATACAGAGCATTACCCATAGTCCCAGAACACTACCATCTTTTTCAATAAATTTACTAAGTGGTTGGTTTATAAAGGAATTTAGTTTGTCAAATCTGGCACTAGAG-ATTATTCCCTAGAGCTATTATCGAACACTAAATCACCACAATACATAGGATTGGCATACCATTTTGGCACCCCTTCGCTCTTACTCTGAAAGTAAGTCCCACTATACAGCGGAACATAATTCTTCTTAAGGGCACGTTTAGCAAGTCGCTCGCTTTCTCCAATGGCTTGCTTAGTCATCGGATTTTTATCACGAATCAGCTTTACATAACGTTTATAAGGTTTCTCCTGTTTTAATAGTACCGGAATCCACTCAAACTGGTTCTTTTGTCTTATCACCTGTTCAGCGGTCAGTTTTCGTTGGGCCATTCTATTTATCACGGTATCCGCAACTAAAGCCTTACATGCGGTTGGCTGATTCCCTGCCTCATAATAAATAGTCAATGTCAACATTAGCTGGGCCGTTGTTATCAGAACTTGC--------------------------------------------------------------------------------------------------------------------------------------------------------------------------------------------------------------------------------------------------------------------------------------------------------------------------------------------------------------------------------------------------------------------------------------------------------------------------------------------------------------------------------------------------------------------------------------------------------------------------------------------------------------------------------------------------------------------------------------------------------------------------------------------------------------------------------------------------------------------------------------------------------------------------------------------------------------------------------------------------------------------------------------------------------------------------------------------------------------------------------------------------------------------------------------------------------------------------------------------------------------------------------------------------------------------------------------------------------------------------------------------------------------------------------------------------------------------------------------------------------------------------------------------------------------------------------------------------------------------------------------------------------------------------------------------------------------------------------------------------------------------------------------------------------------------------------------------------------------------------------------------------------------------------------------------------------------------------------------------------------------------------------------------------------------------------------------------------------------------------------------------------------------------------------------TACCTCCTGTTTTACGGGCATAAAAAAGCCCCAGCCGTAGCCGGGGC------------------------------------------------------------AAACCTGAAAGCA--------------ACGCATGACCATTGCTATAAATAC--ACTCGCAAAT------------------------------------------------------------------------------------------------------GCACTTACAGCAACGCA-AAAAGCCGCTCAAAGGCGGCTATGTGGAAGCTTCAAAT-GGGGAGAGGGCACGACG-CGGCAGAAAGAGCGTCATAGTACTAAAAGA--GGGG---------------------------------------------------------------------------------------------------------------------------------------------------------------------------------GCTGCATTCCT---------------------------ACTACTTAACCCTTGCTTCTTTGATGGGGTCAATGTATTTTTCAACTCCCCACTTGCGTTTACTGTCAGCGTAGAAAACATCAGGTGCACACTGGCTTGTCTTAGGAAATGCTTGCGGGTCTTTCGTGCTACCTTTAAACTTCTGTTTACCACGGGTGCGACCATTACAGAAGATCTCTAACTTCTTCTCTTCTTCTGTTTTAGCTCCACCGCTCCGTAATAAAGAGCGTTTATGATCGGCTAACAATAACGCATCAGCACGATGGACACGATGACCTAAACGTTTTGCCACACTGGAAGGAATAGGAGATTCAGCTTCAGCCTTTGCAGCACGACGTTTTAAACTACGCTTGCTAATGTGATTAGTTGCCTTTGGTTTCTCTTTCTCCAATTCAGAAATAGAAAAACAACGCCCGCCCTTCATGCTGATTTTAGATTTAGCCATTATCTTATTCCTTTCAGTGATAAGTTATATCGGGCAAGCC-CATCAAGGCGATAGGCTTGAACAAATAACTCAACCAAGTAAACCAAATGATTTCCAACTACGCAGTAAGATCGTAC---CATCATCCATAGTTACGCATAATTTTAGTAG------TCGCTTACTGGTACTGCTCACCGTTGTGATTCGTCCGGTTGTGCATTTAC---CTTTATTGCTATAAAGATATATAACACGATGGCCTAACAAGCGGGAAGGAGCTTTCTTAAATTCTGAGATGTTAGTGA-TCATTATCC---ATATACCTTAACATGATTGATTCGACGTGAATGATGATAAGAAGACTCAACAGCCATTGCCTTTAATTCTTCTTTTCGTTGGTTAGTGTGTACAATATCCCAATGATTATGATCGTGTTGGCGCTGTAATATCTTACTACATTTGCGATGGTTTCCCGTGCTGCGACGTTTCTCACAAATAGGACACTTGCCAAAATTATTACTGAATATCATTTTCTCAATCCTAACTTTCTTAAGACACGGCCTAACGTTGTTTCTTGGGTGATAGTATACCTGACCGCTTCACGTTCCAACGTTTCAATCTTCATTGGCGACGGATACCATTCACCGGTAAGCATACACCTATACTCAACGCCATACTTTTTAGATAGGCGGTAATGTTGACCGTTGACAAGATTCCTATAAATCGTGGTATGCGTCGTTAA------CATAATCGTCACCTTTGATTAGATTCTTTGATTAGTACACTGAATCAATGCACTGATAAAAG-AAAAGGCGCTACCCGTTAAAGATAGCGCCTTATGTTTATTTAGATTGTCTTACTTATGCCGCCTG---ACGTGCCGCCATAATTTCAGCCGCTTTGCGCAATACTTCTTCTTCTTCTGCTTTCG-CCGCTTGTTCGGTACGGGTAGCAACCGTTGAA------GAGATACGACCGCGCAGATTATCTAACTTCTCTTGCATAGCTGCGATGGTCTTTTCCATTTCATCAGCGTATGAGTCCAGTGATTCTAGTTCCTTGCTCGATGCGTTCATCAGATAATCATCCGAGATCGCTACCGTCGAGGCCGTGACTTTCTTGATCAGTGAGTCAAAGGATTTTTTAACCTTCCCTACTTCTTCACTTAAGGCAATAGTGTTATCACTGGTAGCGCCGTTGCGCTCGTCAGCCAGCAATTTAGCTTCAATACGGATTGCATTCAAGCGGTCAACTAAAGCGTAAATATCCTGATTAAAATCTTCCTTGTTTTTCGCCGGGATTTGCAGGTGTGCCGCCACGTTGTCATTGCAACCTTTATAGAAGTTAGGATTATCTACTTCAATTGCACGACCTAACGC-------------------------------------------------------------------------------------------------------------------------------------------------------------------------------------------------------------------------------------------------------------------------------------------------------------------------------AAAGTTTTCGAAAGCATTTGACCAGCGAGCGCGGTTTTGTTCCATTTTGGCCTTAATTTGCGCTTCTTTCGCATCTTCTTTCGCTTTCGCTTCACCTTCCAGATTAATCCATTTTTTACGACCGTTTGCCGCACCAGTATTAAACTTGATTGGAGTTAAGAAAGTAATTGCAGTGGCAATAACATCCATATCGCGGAAACGTTCAGTTAACAGAAAATCGACCGCCGCTTGCAATACATCTAACTTTTTACCGTTGCTGCGAAAGTGCTGCAAATGCCCTAAAAGGAAGTTAGAAACATCTTGTTTAATCGCCGCGTTATTATTGCGGATGTTGTTTGCCAGCGCGTTAAAACCGGATTCTTTTACCAGATTAAAAACTTTAGCCATGATATTCACCTTTCAATTATAAGGGCACTATT-GCCCCGCTCGCTATGAGC-T-TTTAAGCCACTATTGACTTAACTATAAACGCTCA--CT-ATAAACGCTTATAGGTAAGCGGAGCGGTCTTATCAGGAGTTAACCTTGCCGCTCCCTTATCCGTGATGTTTCATCTGGTATCTTTAATTAGTCGCTATAAATAAAGCCGACTTGATAGCGATGATCAATCATCACAATAAGGCCAGTGTGTCCGACTCAATTTAATTACA-TTACT-GTAACCGTCGGCAATATCGTTTACTCTGCTTTCGCTCCCGCCTATCCTTTTGTATCAGCTCTTTATCGCTAGTCATCGCCCACTACGGG--------------------------------------------------ATACTATTGCGAAAAAGTCAC-TAACCGCCTAATATTCCGGCGTTTTA-TATCTTTCGGCAAGTTTACTACACAACACGACTATGTACTTTCATCATAAGACGAAT------ATCAAGCCGCTCACGTCGTAAACGTTCACACTAAAACCTTATTGTTAAATAGCAATTTGCCACTTTTTAACCATTTTCCGCCGCCCGCGATTGGGCGTTAATTCGTCGGGATTGTCTACCCTGATCAACTTCATTCATTGTAGCGCCTTTTTAGCAA-GGCCGCCGCTACCCATTAACCGTGGGCGATTAGTTTTAGCCTTTGCGTGCACTCAATGATTCCG-CTTATCAGTGGGGACTTTTCCAG-TAAGGGATCGT-AAAACCGTTTTCCCTGATATTCTAGGGAGTTTTACGCCGTTTTATCTGGTATGCTTTCCGATGGTTATTATCATCCAGCATATTTAACCGATATATGAAAATGTTTAAATTATTAAAGAGCGGTAAATCTATC-GGACGTGTTTTCTCACGTCATGCAACTGTTAGCCGTTGTGTCGCTTTTTCACTGAAGCGGTGATTTGCTTAGTGAC--TTGTGCTCATTATGAATCATTTTGCTTCCGCCGTCAATCACTTTTTTAATCTTTTTTCATCGTTCCCGCTGTTGGGAAGATATATCAATCAGC--TGT--ATTTGATTGAAGATCAAGCGATCAG-GCTTGAAC-TTATGATTCATATTTTTAAAGAGCG-----------------GTTTTTC-------------TGACTTGTGACCA------------------------------------------GT-------------------------------------------------ATGAACTTACTTTCTCA-----------------------------------------------------------------------------------------------------------------------------------------------------CG-----TTGT--------------------------------CA------------ATCTC-TTT---------------------------------------TTTATCATCTTTTTTC-ATTCTCTTCCCTTATCTCGC----------------------------------------------------------------GTGCAACTATGC---GAAAGGGCAAGATGATAAGTCTGA-------------------------------------------------------------------------TTTGTCTTTTTGGAATCTAGTACGCTTTCAAGCATCAATCTTTTGAAAGTATCGAACAAATAAGGCTTATTGATATTGCTTATTGTCCGCCCGCTTCACGTATGAATCAGGAATCAATTCTACCGATCAACTAAGCGCCTTGTAGTAATGACGTCACCGCCACCTAAAAGACAAATCATATTTTT-AAAGAGCTGGATTTTTCACGTCATC-------------------------------GCTGA-CTTGTGCT--CATTATGATTCAGGCTTTTTCCGGTGTCAAA--------TACTTTTTCAAGTATTTTTTCACTTTCTAG----------------------------------CCTGATTTTTAAAG---------------------AGCGTTTAAAATTGTATGGCTCCCATAACACCATTTGATGACCAGTTAACCTACGATC-------------------ATTTAGGACTATAGTACCCGCTTAGCTGCGTCTGACTTGCTTCACTCACTAGGGAGTTACTTGAGCGGTCATCTTGTCTTTCTAAGCTCATTATAGGTTAGGCT-TTTCAGTTGTCAAATACT-TTTTCAAGTATTTTTTCACTTTCTAGCCTACTTTTTAAAGAGCGGGGCAA---TTTCTTG----------CCTTGTATGTTTTTC----------------------------------------------------------------------------------------------------------------------------------ATCGT----ACCCGATGGAAATGAGTA------------------------------------------------------TACGCGAGCC-TTCAGAAAGTGCAATAGGGATAAG--------------------CAAATTATTTTA--------------------AA-TTTTTC------------------------------------------ACTGTAGGGAAGAT-------------------------------------------AGAAGGGCGGGCTAACGTGGTACACC--------ATAGAAAACGGCTTGTAAAGCGATAAGAAACGGCCTTAAACGCGCTACAGCGAGCTAAAAGGGAGTAAGGAATACAATCCCCTTAGAAAAGA-AAAAGCGCCTTTATTGGCGCTTATAGGGATGATTTAAAGTTTTTCACCATTTAGG----------------------------------------------------------------------------------------------------------------------------------------------------------------------------------------------------------------------------------------------------------------------------------------------------------------------------------------------------------------------------------------------------------------------------------------------------------------------------------------------------------------------------------------------------------------------------------------------------------------------------------------------------------------------------------------------------------------------------------------------------------------------------------------------------------------------------------------------------------------------------------------------------------------------------------------------------------------------------------------------------------------------------------------------------------------------------------------------------------------------------------------------------------------------CAAAT-CTGCATCAAGCAGGCCAGCA------------------------------------------------------------------------------------AGTGACAATTCACCGTCAACATATA-----------------------------------------------TCGATCTGAAATCATCTCGATTGATATCGAT---------------------------GCGCACCATTTGCAGCCATTTTTTGGCCTCAT--------------------------------------------------------------------------TAAAGCTCATTGAGCAAAAGGCAACCGTGGGCAATATTACGTCACCATTTTGCAAGCTGAACGCTATAAAAGTATCACACACACAACACGAAAGACCGTTCGACAATTTAATCACTTTGATACTCATGTTTT-TACACTCCCA---------------------AAGATAGGTTA-TTTATTTGCTG------------------------------------------------------------------------------------------------------------------------------------------------------------------------------------------------------------------------------------------------------------------------------------------------------------------------------------------------------------------------------------------------------------------------------------------------------------------------------------------------------------------------------------------------------------------------------------------------------------------------------------------------------------------------------------------------------------------------------------------------------------------------------------------------------------AATTTAGCGCCATAAAACTTACTAATCTTGTTTTTCGGGCTTAACTTGCTATCAGTG-AGCGCTTCAATCACTTCACAAACGATCAGAACAA-------------------------------------------------------------------------------GTAAAGGAAAGACTACAGCCA-GAAACATCATTACCAGAACTA--------------TCATTTCTA-----------------TTACTCCAATCAATCAATCAAGAGCCTTCACTTTACTA----TTGCCTATAAA-GGAAAGCA------------------------------------------------------------AGTACCACGGGAACAAA--------------------------------CAACCGCATAACAGACCACGGGAAAACATCGCCAGATAA-----------------------------------------TGCGGTGATATTATTCCACTTAAATAATTAGTTGACT---------------CAAACATCAAACGTTAAAAGAAAAGA--------ATAACA-----------G-A---ACGCTGA-AAAAGAA--AAGAATAA-----------------------AAAGAA--TATAATAAACATCAAACATAATC--------------T----------------------------TTCCACTTAATTAATGCATATATCATTATTGCACTCAT--AATTATCACCATTGAAACTATTTACACTCAAACTATGGGGAGCTGCGAC------------TGTTACATGACGGTAC---------------------------------------------------------------GACGCGATCGCTGATCGCCTTAAACTATCG-GTACAGTGAA-AGATCCAT--------------------------------------------------------------------------------------------------------ACAAT--------------------------------------------------------------------------------------------------------------------------------------------GGCTAGCCTTTCCCATACTCTTTTAAGGGGCACTAAATAAACGGGTATTAAATGAATAGGATGTTA---TACACGGGGCAATAACTGCACGGGATAGG-GCACGGGAAAAGTG-------------------GAACGTTGAAAAAGAAGGTAAAG---------------------------------------GCATTGCCAATACCCATTTTTTAAATGAGGACT-------------------------------------------------------------------------------------------------------------------------------------------------------------------------------------------------CCCCCTTTTTAACAATTCGTCGCGGAGCGCCTAGCCCCACTCGGTCAAATCAGA--------------------------------------------ATTTTAAACCCT--TATATATAAGCATATGCCCCAA--------------------------------------------------------------------------------------------------CTTTA----TGTTGTGGATTTAAGCTTGA----------------------------------------------------GGAACTATTT--------------------------------------------AATGAATCTAATTAAAGTG---TTTAGACGGATGAAATGTAAACACGATTACTATCTTCTTCGTAAAGCTTACGGGGATGAAAGAATACACGGTCTCTATCTATCAACATGGAAATGTAGGGAATGTGGTAAGTTAAAGTTTAGTGAATGGATAGACAGACCGGGATGATAGTGCCTTAACG---------------------------------------------------------------------------------------TGACATAGCCTT--T----------------------------------ATGA-AGTCCCCTTTATGACATGCCCTTTAC---------------TTCAGCGTA---CACGGGTTGTTAGTATGAGGGTA------------------------------------------------------GTCATCAGAGATGACA---------------------------------------------------------------------TGGCCTTTACGGGT-------------------------------------------------AGGTCTT--------------------------------ATGATGTGCCCTTTATACTTCAGAGACAGCTACTACGTAG-----------------------------------------CGTCGTATTCAGAGGAGA-AGAATTATGAATTTAGTATTAGACTTTTTATCAGAGGTTGTGCCTCGCTTTCGTACGGAGACTTGTGCCTTCG---TTAAAATATCCCCTGAA------------------------GAATTAGAATGCATTGGTCGTCTGGTTGACTTGGATGACGATGAAGAATTTGATGCAACGATGGAAGTTAGTAGCCTAGGATGGTTATTCTTCCGAGCGTTCACCACTATCAAACCACACACTTATAAGGAATA---------------------C---------------------T---AAT------TTATG----------------------------------------------------------------------------------------------------------------------------------------------------------------------------------------------------TTAGATTGT-----------------AAATATCAAGGAG----ATGATATGTTAGATTTAATCCA------------------------CACTACTCGCCCTAATTCT----AAAACTAAAACA--------------------------------------CAACCATCTACTCTGGAAGTAATTGAATACGAATCTACTAAACATGATCACCTCCCTGACTATGCTCGTGCAATGATTGAGATGATTGAAGAAGCTGAATATGAAATGCTCCATGATTACATCACCTCCAAAGATGAATGGCATCGTGATGTTCGAATCGAAGAAGATGGTACAGAAATAATTACGTGGGTTCACAAGAGTGAGTTAG---TAGACGACGCACTGCGAGACTACGAAAAATTTTTGGTCGACGGCTCTATTCTTTTAGAGGAAGAGAAGGGTGTAGAACTTCCGTGGGAGGGTGAGACAGTTGCTTTAGGTAAGATGTTTAACCTGTCCGTTGGTGATTGTAAGTAAT------GTTTGCCTCCT---TTGGGAGGCTTTTTGTGTTGTTGATAATGT-AGAAGGAGTATAAAATGTTTGGAGAAAAAGGAGAACTCACACCTGCACAGGTAGCTGAGATTACAGGAAGATTACCCGGAGTAACGGAAGAACTTGAATCCAAGGGTATGAACCCAAGCAATGGGAAGTTTCAAAAGGGAAATAAATTCGGACGACCCAAAGGTAGTAGAGGTAAACTGACACAATTAATGTTGGACCGTGTTGCTGCAAGTCATTTGTCTCCTGATGAAGTGTTAATTCAAATTTACGAAGATCCTAATATTCCACCTGATCTTAGATTCAAGGCTGCATCAAAAGTTGCAGATCTGGTATATCCTAAGGCGGCCTCTGTTGAAGTTAAGATTGAGGAAGAGAATGTAGTCAACGAAGAATCACTGAATGCACAAATCAAGGACTTCTTGACTGGAGCACTTGGTATCGACGTTATGCCTCC---AGAAGACAACTCCGAGGACGCTGAAA---AGGGGGAGGAAGCGGACGAGAGTTAAGTAAAGGAAAGA---------------------------------------------------------------------------------------------AGGGGAGGTTCTTTGACGAAGGGACTTTCCC-TTTTCTATTTTTTAAACTGGAGGAAGT-------------------------------
[truncated: 4,535,673 more chars]
