# Supplementary material for: Completing the BASEL phage collection to unlock hidden diversity for systematic exploration of phage–host interactions
Source: PLoS Biol. 2025 Apr 7;23(4):e3003063. doi: 10.1371/journal.pbio.3003063 (PMC11990801; doi:10.1371/journal.pbio.3003063)
Supplement: S3 Data — (ZIP) [file pbio.3003063.s010.zip › fig8D_treefile.nex]

#NEXUS
begin taxa;
	dimensions ntax=6;
	taxlabels
	Gut_phage_isolate_3244_44388___coat_protein_CDS_translation___Gut_phage_isolate_3244_44388___portal_protein_CDS_translation___Gut_phage_isolate_3244_44388___Terminase_CDS_translation[&Description="Concatenation of 3 sequences"]
	Escherichia_virus_HelliStehle___major_capsid_protein_CDS_translation___Escherichia_virus_HelliStehle___portal_protein_CDS_translation___Escherichia_virus_HelliStehle___terminase_large_subunit_CDS_translation[&Description="Concatenation of 3 sequences"]
	Escherichia_phage_Pondi___hypothetical_protein_CDS_translation___Escherichia_phage_Pondi___hypothetical_protein_CDS_translation___Escherichia_phage_Pondi___hypothetical_protein_CDS_translation[&Description="Concatenation of 3 sequences"]
	Escherichia_phage_PTXU04___putative_major_capsid_protein_CDS_translation___Escherichia_phage_PTXU04___hypothetical_protein_CDS__AH__portal__translation___Escherichia_phage_PTXU04___putative_terminase_large_subunit_CDS_translation[&Description="Concatenation of 3 sequences"]
	'Vibrio_phage_1.232.O._10N.261.51.E11___major_capsid_protein_CDS_translation___Vibrio_phage_1.232.O._10N.261.51.E11___coil_containing_protein_CDS_translation___Vibrio_phage_1.232.O._10N.261.51.E11___terminase_large_subunit_CDS_translation'[&Description="Concatenation of 3 sequences"]
	'Vibrio_phage_431E48.2___hypothetical_protein_CDS_translation___Vibrio_phage_431E48.2___hypothetical_protein_CDS_translation___Vibrio_phage_431E48.2___hypothetical_protein_CDS_translation'[&Description="Concatenation of 3 sequences"]
;
end;

begin characters;
	dimensions nchar=1727;
	format datatype=protein missing=? gap=-;
	matrix
	Gut_phage_isolate_3244_44388___coat_protein_CDS_translation___Gut_phage_isolate_3244_44388___portal_protein_CDS_translation___Gut_phage_isolate_3244_44388___Terminase_CDS_translation	MAGQIWGVDRLGGYMYSDQLSQYLRKEVQPMMRFRQFCSAKEAFTYGRGDIFHWDIFTNVRTQGGRLKEGQALPETNFEIRQGSLRIDEFGNSVPYTKKLDNLSKVPVENIIQSALKDDCAKTLDWEAYYQFAQTRLVAYPTGGTSATSVTLEALSTAGGHTATVNNAAMSLDHVKGIIDAMKERNIPGYDGDDYFALARPTTFRPIRNEIEELSKYVESGWRNIRLGEIGKYEGCRFVEQTNIPSKGWTNGKSDEAFFFGGDTVTEAVTDPEQIRGKLPTDYGRSKGVAWYYMGGFGIVHNQSLADDPNASQNRIIKWDSASMVDAKKGIDQSLVGRMPDTQSPNGGGGARGITQVNDEPYRANQIIPGTGDSPDSHADGSMDSYSMFEQDLLDVDQALESTFDEA--DNLLGMARQQWIDLGRRCYDTGRTFYRQGYQTQHLNGSYLFKNRHEPGSKYYHSAYRNRSKIFRPLTRMAARSWEADIASALFMNDDYMHVSARNVSDQDAEKAAAVIKEMVNLRL--DKNWYTICIGAAQDSFINGPAIGKVYW------------LHETT----TTTRDEPEVDANGQLIGL------------------------------------QTITEEKTVKDEPVIEVILPENFIFDPTAKWNDVIGTGKYFIHRKMLSVDEVRVRMKSGEWYNLSEGEILTC-RWAMEDDAVMQSKRGEGKPDPINND--NADTLYESVMVNEVFVRREGIWYTYHMMGTQFLLEDPVLLEDRYHHGRIPFAYGTAMIESHNNIPDSKTHIGGELQRAVNEVSNQRVDNVKLALNKRYLVRRGATIDLKQLTSSSPGSVIFTSDPGSDIVPQEVNDVTQSSYEETQRLTMEMNEVQGTFSGQAVANNRELNETVGGMKLLSNAATKIVDFDIRTFVFTWVRPVLELYMLTIQYYENDQTIMSIAANNS-AYFPRLKVEDL---TDDIMTKQLELKVDVGMGATDPVQRVNTLMYGVTQVLSLPGMQEN-LDSKAVGSAIFAALGQGDGSKFFPNLAKNFVEKEKSPPPPDPLVLAAQEEAKGRVQEAQIKADQAMQIEQMRLAADRELKLIELALHAETEGKGNQIDILKTLLDNDTRLKIAGAQDATKRQTTALQAGMNMRDTALNTAAQIAQQQTPMQQEISKDVK--MSKRDVWEFTNTDEDVWMLADYLEHKANSVQFTFEDDTECDAFFLKCREEFQFFAERCCTIRTKDNKLDVLKMNKAQRYLMAVAAWQHHHTGKVRIIGVKGRQQGFSTVVQARAYWRTIHNEAYYSTIMAHLASSSQALFGMTKRYHDHCPEDLKPVTGHDNGLIMRFPELDSQYSVSTAGSKSSGRGTTASFFHGSEVAFFDDGAEIASGIMQAIPNADDTEIFLESTADGASGYFYSQWMLAAPATQSGLADPDASGFIRVFVPWFWQDEYAETAPDDMVYNDEEEKYSRLYGLSRDQMFWRRKKIKSLDGDSRRFDRDYPATAELAFQSTGDNLLITGDMVANALMWAK---SGKLAPAGATVLGLDVAAMGNDATAFVIRQGRVVLHTEKLYKASNGEIANRLHVLREVYGVDHCFIDGTGGYGTGVHDLLSARGAAHNVTMVHFSESATYDHKYANKRAEMWVNVRDWLRNAASLPAGEDWGRDLCAPTYRHEGDKLRLEKKEEIKKRIGRSPDIGDALALTFAFPVVEGGAMDGYEPEVA--
	Escherichia_virus_HelliStehle___major_capsid_protein_CDS_translation___Escherichia_virus_HelliStehle___portal_protein_CDS_translation___Escherichia_virus_HelliStehle___terminase_large_subunit_CDS_translation	MAGQLWGVERLGGFMYSDQLSQYLRKEVQPMMRFRQFCSAKEAFTYGRGDIFHWDIFTNVRTQGGRLKEGQALPETNFEIRQGSLQIDEFGNSVPYTKKLDNLSKVPVENIIQSALKDDCAKTLDYEAYAQFNQTRLVAVATGGTSPTSVTIEAVATAGAHTATVNDSALTLDHVKGIIDEMKERNIPGYDGDDYFALARPTTFRPIRNEIEELSKYVESGWRNIRLGEIGKYEGCRFVEQTNIPSKGWTNGKSDEAFFFGGDTVTEAVTDPEQIRGKLPTDYGRSKGVAWYYMGGFGIVHNQSLADDPQALQNRIIRWDSASMANAEKGIASSLVGRAPDTQSPYGGGGSRGITQVNDSPYRANETIPGAALDINPTDFGEMDSFSQFEKE-GDVLQVEEQTYDDA-ATDMSGMSETEWVDLGRRCYDTGRTFYRQGYQTQHLNNTRMFKGRHEFGSKYDSEAFRNRSKVFRPLTRMASRSWEADIATSLFLNDDYMHISPRNVSDVDAVKAAAVLKEIVNMRL--DKIWYPICIGAAQDTFINGPAIAKVFW------------WHETA----TTTREVAVTDEMGNIIGL------------------------------------ETVKEEKVVHDEPYIDLILPENFIFDPTAKAHDVIGTGNYFIHRKMMSVDDVMVRMNSGEWNLLSPGEILTC-RWAMEDDAVKQSKRGEGKPDPVNND--NADTRYEAVMVNEVFVRRNGIWYTYHMMGTQFLLEEPVELPQRYHHGRLPFAYGTAMIESHNNVPDSKTQLGSELQRAVNEISNQRIDNVKLALNKRYLARRGATIDLAALTRSTPGGVIFTNDPVNDLVAQEVSDVTASSYEEVQRLTMEMNEAQGTFSGQAVANNREMNETVGGMKLLSNAATKVNDFDIRTFVFTFVRPVLELFMLTIQYYENDRTIMAIAADNS-AYFPRLKLEDL---TDDLMTKQLEMKVDTGIGATDPVQRVNTLMYGVSTVMNLPGMAEN-MDAKAVSSAIFSTLGQGDGAKFFPNLAKNFQEPPPSEPPMDPLVQAAQEEAAGRVQEAQIRAELELTKQQNQLAAEREIKLLQMALDSELQGKQGQLDMLLAMLDNETRLRIANAQDKTKRQTTALQHGSSLQQTAMQQAATIGAQVTPTQQEVINESRNQMSKRDVWEF-ETDEDVWLLADYLEQKANSVNFTFEDDSEVDAFFLKCKNEFQFFAERCCTIRTKDNTLEPIRLNKAQKYMCAIAAWQAHHTGKVRLIIVKGRQQGMSTVVQARAFWKTIHTEAYNALIMAHQAKSSAALFDMTKRYYQYCPEDLQPSKGHDNGFVLKFAELDSQYSVATAGSSAAGRGMTASYFHASEAAYFADGAEIASGIMQAIPNADGTEVFLESTANGASGYFYNQWMQASPPRDTSLKDADSSGFIRVFVPWFWQPEYAEPAPESMVYTDEESKYARLHGLTRDQMFWRRMKVKSLDGDTRRFNRDYPATAEEAFQSTGDNLLISGDMIASALYWAR---SGKLDPVGATVMGVDVAAMGDDQTAIVIRRGRVVQHAETLSKATNREIANRIHVLREMYGVNHTFIDGTGGFGTGVHDVMTERGMSHGVTMVHFAEKATEDHKYNNKRSEMWAKMRDWLRNAAALPPGHDWGRDLCGATYRFEGDRLRLEPKADIKKRIGRSPDIGDALALTFAFPVVEGGYNDSYEPEYA--
	Escherichia_phage_Pondi___hypothetical_protein_CDS_translation___Escherichia_phage_Pondi___hypothetical_protein_CDS_translation___Escherichia_phage_Pondi___hypothetical_protein_CDS_translation	MAGQLWGVERLGGFMYSDQLSQYLRKEVQPMMRFRQFCSAKEAFTYGRGDIFHWDIFTNVRTQGGRLKEGQALPETNFEIRQGSLQIDEFGNSVPYTKKLDNLSKVPVENIIQSALKDDCAKTLDYEAYSQFNQTRLVASPVSGTSATQVNIEAVAAAGDHTATVNDAALSLDHVKAIIDEMKERNIPGYDGDDYFALARPTTFRPIRNEIEELSKYVESGWRNIRLGEIGKYEGCRFVEQTNIPSKGWTNGKSDEAFFFGGDTVTEAVTDPEQIRGKLPTDYGRSKGVAWYYMGGFGIVHNQSQADDPQALQNRIIRWDSASMPNAQKGISDSLVGRAPDTQSPYGGGGARGITQVNDDPYRANQIIPGAELDINQASFGEMDSFSQFEKE-GDVLQAEEQTYNQPDDSGVAGMSETQWIDLGRRCYDTGRTFYRQGYQTQHINDTYLFKGRHEPGSKYYSEAFRNRSKVFRPLTRMASRSWEADIATALFLNDDYMHISPRNVTDQDADKAAAVLKEIVNLRL--DKIWYPICIGAAQDSFINGPAIAKVFW------------WRETT----TTTTDTPVFDEAGNLIGL------------------------------------ETTKTENVIHDEPYIDLILPENFIFDPTAKANDVVGTGKYFVHRKMMSVDDVMVRMERGEWNLLSEGEILTC-RWAMEDDATQQAKRGEGKPDPINND--NADVRYESVMVNEVFVRRDGLWYTYHMMGTQFLLEQPVELKDRYHHGRLPFVYGTCMIESHNNVPDSKAHIGSELQRAVNEISNQRVDNVKLVLNKRYLARRGASIDLAALTRSTPGGVIFTSDPAGDLIPQEVNDVTSSSYEETQRLTMEMNEAQGTFSGQAVANNREMNETVGGMKLLSNAATKVNDFDIRTFVFTFVRPVLELFMLTVQYYENDETIMHIAVDNS-AYFPRLNVEDL---TDDLMTKQLEMKVDTGIGATDPVQRVNTLMYGVTTVMQLPGMADN-MDSKAVGSAIFSTLGQGDGSKFFPNLAKNFQEPPPSEPPVDPLVQAAQEEAKGRVQEAQIKAELELTKQANQLAADRELKLIQMALDAELEGKRGQLDMLLSMLDNETRLRIAEAQDKTKRQTTALQHGSSLQQTAMQQAQQIGQQVTPTQQEVINESNVKMSKRDVWEFTNTDDDVWMLVDYLEKKANSVNFTFEDDSEMDAFFLKCRTEFQFFAERCLVIRGKDNTIAPIRLNKAQQYMNAIAAWQMHHTGKVRIVVVKGRQQGMSTTVQARAYWKTIHTEAYHSLIMAHQAKSSSALFDMTKRYHQHCPEDLQPVKGHDNGMMLSFPELDSKYAVATAGSTSAGRGLTASFFHGSEVGFFDDGAEIASGIMQAIPNADGTEVYLESTANGASGYFYTQWMLASPAVNDSLTDADGSGFIRVFVPWFWQDEYRSEAPDSFVYSDEEAKYARLYGLDRDQMFWRRKQIKLLDGDSRRFDRDYPATAELAFQATGDNLLITGDMVASALYWAK---SGKLDPVGATVMGVDVAAMGDDSTAFVVRRGRVVLHCEKLSKATNGEIANRLHVLRELYGVNHTFIDGTGGYGTGVHDLLSARGAAHNVTMVHFAEKATEEHKYANKRAEMWVRIRDWMRNAASLPQGHDWGRDLCAPTYRFDGDRLRLEKKDEIKKRIGRSPDIGDALALTFAFPVIEGGYNDSYEPDVA--
	Escherichia_phage_PTXU04___putative_major_capsid_protein_CDS_translation___Escherichia_phage_PTXU04___hypothetical_protein_CDS__AH__portal__translation___Escherichia_phage_PTXU04___putative_terminase_large_subunit_CDS_translation	MAGQLWGVERLGGFMYSDQLSQYLRKEVQPMMRFRQFCSAKEAFTYGRGDIFHWDIFTNVRTQGGRLKEGQALPETNFEIRQGSLQIDEFGNSVPYTKKLDNLSKVPVENIIQSALKDDCAKTLDYEAYSQFNQTRLVASPVSGTSATQVNIEAVAAAGDHTATVNDAALSLDHVKAIIDEMKERNIPGYDGDDYFALARPTTFRPIRNEIEELSKYVESGWRNIRLGEIGKYEGCRFVEQTNIPSKGWTNGKSDEAFFFGGDTVTEAVTDPEQIRGKLPTDYGRSKGVAWYYMGGFGIVHNQSQADDPQALQNRIIRWDSASMPNAQKGISESLVGRAPDTQSPYGGGGARGITQVNDDPYRANQIIPGAELDINQASFGEMDSFSQFEKE-GDTLQAEEQTYDQPDDSGVAGMSETEWVDLGRRCYDTGRTFYRQGYQTQHINDTYLFKGRHEPGSKYYSEAFRNRSKVFRPLTRMASRSWEADIATALFLNDDYMHISPRNVTDQDADKAAAVLKEIVNLRL--DKIWYPICIGAAQDSFINGPAIAKVFW------------WRETT----VTKTDIPVLDEMGNLVGL------------------------------------ETTENEIVVHDEPYIDLILPENFIFDPTAKANDVIGTGKYFIHRKMMSVDDVMVRMERGEWNMLSPGEILTC-RWAMEDDATQQAKRGEGKPDPINND--NADTRYESVMVNEVFVRRDGIWYTYHMMGTQFLLEMPVELKNRYHHGRLPFVYGTCMIESHNNVPDSKAHLGSELQKAVNEISNQRVDNVKLVLNKRYLARRGASIDLAALTRSTPGGVIFTSDPAGDLIPQEVNDVTSSSYEETQRLTMEMNEAQGTFSGQAVANNREMNETVGGMKLLSNAATKVNDFDIRTFVFTFVRPVLELFMLTVQYYENDETIMHIAVDNS-AYFPRLNVEDL---TDDLMTKQLEMKVDTGIGATDPVQRVNTLMYGVTTVMQLPGMADN-MDSKAVGSAIFSTLGQGDGSKFFPNLAKNFQEPPPSEPPVDPLVQAAQEEAKGRVQEAQIKAELELQKQANQLAADRELKLIQMALDAELEGKRGQLDMLLSMLDNETRLRIAEAQDKTKRQTTALQHGSSLQQTAMQQAQQIGQQVTPTQQEVINESNVKMSKRDVWEFTNTDEDVWMLVDYLEKKANSVNFTFEDDSEMDAFFLKCRNEFQFFAERCLVIRGKDNTIAPIRLNKAQQYMNAIAAWQMHHTGKVRIVVVKGRQQGMSTTVQARAYWKTIHTEAYHSLIMAHQAKSSSALFDMTKRYHQHCPPDLQPVKGHDNGMMLSFPELDSKYAVATAGSTSAGRGLTASFFHGSEVGFFDDGAEIASGIMQAIPNADGTEVYLESTANGASGYFYTQWMLAAPAVNDSLTDADSSGFIRVFVPWFWQDEYRSPAPDSFVYSDEESKYARLYGLDRDQMFWRRKQIKLLDGDSRRFDRDYPATAELAFQATGDNLLITGDMVASALYWAK---SGKLDPVGATVMGVDVAAMGDDSTAFVVRRGRVVLHCEKLSKASNGEIANRLHVLRELYGVNHTFIDGTGGYGTGVHDLLAARGAAHNVTLVHFSEKATEDHKYANKRAEMWVRIRDWMRNAASLPQGHDWGRDLCAPTYRFDGDRLRLEKKDEIKKRIGRSPDIGDALALTFAFPVIEGGYNDSYEPDVA--
	'Vibrio_phage_1.232.O._10N.261.51.E11___major_capsid_protein_CDS_translation___Vibrio_phage_1.232.O._10N.261.51.E11___coil_containing_protein_CDS_translation___Vibrio_phage_1.232.O._10N.261.51.E11___terminase_large_subunit_CDS_translation'	MAGQVWFQNELGGFMYSDQLSDYLRTELQPMQRFRQFTDLQEAIGYGKGETFMWNIYSDVQDAGGELQETEAMPSTNFAISQGMLTVTEYGNSVPFTKKLDDLSKHPVQEVVKKVLKHDAAKTLDRGAYNQFAATRLLATPTGGNSASSVTFE----AGQTTTTVNNAAMSKEHVKNIVDEMKERNIPGYEGDEYFSIGRPRTYRPFKNDLETIYQNIESGARRIYMGEIGLYEGTRFVEQTNIASKGWENGVSDEAFFFGGDTVTEGVVEFEQIRGKIPTDFGRSKGVAWLH------------------------------MTGEYREI--------------------------------PGQEIPDEHTDVDQSGFG----LSLEDAE----------TPNTL----------SKWLALSESIYETSQDFYEQSLQREWEVTARHWNNQHASSSKFNSESYKYRSRLFRPLTRTTERNSSASTAAAMFSNMDVIDIKATNPIDEYGVQGAAVVKSLLQYRLKHDVKWYLTAMGAWQDAFNYGPCVSYVHWDYLERPKDNIDEQQEAGQVLDLTDVDFDVNEYSGSTIELAGPGNADNDDEELEFDDQVETFGGMRDQEDAPLQYEESETEMEIVKDQLCIDLVPPEYFRADPACDWRDVINSSPYVIRIVPMYVTDVEDRMEAGDWMELGRAQILSAGDKNLEYDAVRRAREGDDRADSIDDTTRTEDTDFEVVFCHENFVRLEGREWVYWTLGTQAMLTEPKPLEDVYFHGKRPMVYGFSVIEAHKYAPNGSNQLIRGLQENVNDIANQRIDNIKLAMNKRYVVRRGSNVDLQALARNVPGGSVTADNPQADVQVVDTNDVTGSSYQEVDRLTVEANELAGSFSGSSVQSNRALNETVGGMQLLSEGANQLQEFDIRTWVESWVNPTLQLALQTLQAYENDETILAIAGQQGLEKWPEMDMDMLWPDREDLWNMPMSLEVNVGLGATAPFQRINNLNTALT--MLAPYVDPARIKKDEITREVMAAGGYQDGSRFIMSEEEAAQEAEGKPPVLPPEVQAEQARIQGQMQLKQMELEARLQEKQMELAHEREMKMVDIAAKGDI-----------TMKQLEAKVMEVQVNDKTKRDTVAVQEGT--KQNEMQLKRDVGEGI--------------MIETASYYIIESQQDIWDLAEHLRLEA-AKEF---NQEQQEEILNKFQHDYAYYAHRALKIKTKSEGLKTFSFNKGQWYLHAMAEYQLRTTGKVRIIIVKGRQQGISTWTEGRAYWKASQTQAYNAVVMTHENTATNNLFDMFKRYHENCYDYLQPTLGKNNAKALEMVMLDSIVKVFTAKANGTGRSQTASFFHGSEVAFWPNAYEHSTGIMQGISQEDGSEVYLESTAYGNTGYFADMWEQADYPWEE--PKPHGNGYLRCFIPWYWEAKYRAKVPENFERTPEEMEFAELHDLDNAQLQWRRLKIAEAGGDTARFQRDYPATPEEAFNSSLDNVLIQPNVVLRARKNFKELLSSFLNPALPAVIGCDVAREGDDATCIVVRRGRVILHYEQLYKAKGSEVAKRVVQLSQHFQVLRTFVDNTGGFGGSVLDFLTDVYGYDQAIGVHFSEKAHDDQQFKNIRSEMWWKLAEWLEDGAAIPDSSEMQKDFCAPTYKYMGDQFLLESKKDMKSRGIKSPDIGDACALTFAHPVTVHTMSRSYDPNPNEV
	'Vibrio_phage_431E48.2___hypothetical_protein_CDS_translation___Vibrio_phage_431E48.2___hypothetical_protein_CDS_translation___Vibrio_phage_431E48.2___hypothetical_protein_CDS_translation'	MAGQVWFQNELGGFMYSDQLSDYLRTELQPMQRFRQFTDLQEAIGYGKGETFMWNIYSDVQESGGELQETQAMPTTNFEISQGMLTVTEYGNSVPFTKKLDDLSKHPVQEVVKKVLKHDAAKTLDRGAYNQFASTRLLATPTNGNSASAVTFE----AGQTTTTINNAAMSKEHVKNIVDEMKERNIPGYEGDEYFSIGRPRTYRPFKNDLETIYQNIESGARRIYMGEIGLYEGTRFVEQTNIASKGWSNGASDEAFFFGGDTVTEGVVEFEQIRGKIPTDFGRSKGVAWYYLGGFGISHNNP--NDVNASQNRIIKWTSASMAGENRHI--------------------------------PGQEIPDEHTDVDQSGFG----LSLEEAE----------TPNTL----------SKWLALSESIYETSQDFYEQSLQREWEVTARHWNNQHDSGSKFNSEAYKYRSRLFRPLTRTTERNSSASTAAAMFSNMDVIDIKATNPIDEYGVQGAAVVKSLLQYRLKHDVKWYLTAMGAWQDAFNYGPCVSYVHWDYLERPKDNIDEQQDTGQVLDLTDVDFDVNEYSGSTIELAGPSNADNNDEELEFDDQVETFGGMSEEEE-PLQYEESETEKEVVKDNLCIDLVPPEYFRADPACDWRDVINSSPYVIRLVPMYVTDVEDRMEAGDWMQLGRAQILSAGDKNLEYDAVRRAREGDDRADSIDDTTRTEDTDFEVVFCHENFVRLEGREWVYWTLGTQAMLTEPVPLEDVYFHGKRPMVYGFSVIEAHKYAPNGSAQLIRGLQENVNDISNQRIDNLRLAMNKRYVVRRGSNVDLQALARNVPGGSVTADNPANDVQVVETNDVTGSSYQEVDRLTVEANELAGSFSGSSVQSNRALNETVGGMQLLSEGANQLQEFDIRTWVESWVNPTLQLALQTLQAYENDETILAIAGQQGLEKWPDMDLDSLWPDREDLWNMPMSLEVNVGLGATAPFQRINNLNTALT--MLAPYVDPNRIKKDEITREVMAAGGYQDGSRFIMSEEEAAQAAEGKPPVLPPEVQAEQARIQGQMQLKQMELEARLQEKQMELAHEREMKMVEIASKGDI-----------TMKQLEAKVMEVQVNDKTKRDTVAVQEGT--KQNEMQLRRDTGEGI--------------MRETANYYIIESQSDIWDLAEHLRQEA-AKEI---DPSQHDAVMHKFETDYAYYAHRALKIKTKSEGLKTFSFNKGQWYLHAMAEYQLKTTGKIRIVIVKGRQQGISTFTEGRAYWKASQTQAYNAVVMTHENTATNNLFDMFKRYHENCYEELQPTLGKNNAKALEMVMLDSIVKVFTAKANGTGRSQTASFFHGSEVAFWPNAYEHSTGIMQGISAEDGSEVYLESTAYGNTGYFADMWEGADYPWEE--PKPHGNGYLRCFIPWFWEYKYRSPVPEGFEKTPEEMEFAELHDLDNEQLQWRRLKIGEAGGDTARFCRDYPATPEEAFNSSLDNVLIQPNVVLRARKNYKELLSSFLNPALPAVIGCDVAREGDDATCIVVRRGRVILHYEQMYKAKGSAVAKRVVQLSNHFQVLRTFVDNTGGFGGSVLDFLSDIYGYDQAVGVHFSERAHDDEQFKNIRSEMWWKLAEWLEDGAAIPDSSEMQKDFCAPTYKYMGDQFLLESKKDMKSRGIKSPDIGDACALTFAHPVTVHTMSRSYDPSPNEV

;
end;
begin trees;
	tree ML_tree = [&R] ((Gut_phage_isolate_3244_44388___coat_protein_CDS_translation___Gut_phage_isolate_3244_44388___portal_protein_CDS_translation___Gut_phage_isolate_3244_44388___Terminase_CDS_translation:0.1319782100000001,(Escherichia_virus_HelliStehle___major_capsid_protein_CDS_translation___Escherichia_virus_HelliStehle___portal_protein_CDS_translation___Escherichia_virus_HelliStehle___terminase_large_subunit_CDS_translation:0.07855073999999995,(Escherichia_phage_Pondi___hypothetical_protein_CDS_translation___Escherichia_phage_Pondi___hypothetical_protein_CDS_translation___Escherichia_phage_Pondi___hypothetical_protein_CDS_translation:0.012575319999999945,Escherichia_phage_PTXU04___putative_major_capsid_protein_CDS_translation___Escherichia_phage_PTXU04___hypothetical_protein_CDS__AH__portal__translation___Escherichia_phage_PTXU04___putative_terminase_large_subunit_CDS_translation:0.010875219999999963)[&"bootstrap proportion"=100.0]:0.05985094000000002)[&"bootstrap proportion"=62.0]:0.01898829000000002)[&"bootstrap proportion"=100.0]:0.43920130999999996,('Vibrio_phage_1.232.O._10N.261.51.E11___major_capsid_protein_CDS_translation___Vibrio_phage_1.232.O._10N.261.51.E11___coil_containing_protein_CDS_translation___Vibrio_phage_1.232.O._10N.261.51.E11___terminase_large_subunit_CDS_translation':0.037477800000000006,'Vibrio_phage_431E48.2___hypothetical_protein_CDS_translation___Vibrio_phage_431E48.2___hypothetical_protein_CDS_translation___Vibrio_phage_431E48.2___hypothetical_protein_CDS_translation':0.018478910000000015):0.43920131000000007);
	tree bootstrap_1 = [&U] ((Escherichia_virus_HelliStehle___major_capsid_protein_CDS_translation___Escherichia_virus_HelliStehle___portal_protein_CDS_translation___Escherichia_virus_HelliStehle___terminase_large_subunit_CDS_translation:0.06172154,((Escherichia_phage_PTXU04___putative_major_capsid_protein_CDS_translation___Escherichia_phage_PTXU04___hypothetical_protein_CDS__AH__portal__translation___Escherichia_phage_PTXU04___putative_terminase_large_subunit_CDS_translation:0.01315307,Escherichia_phage_Pondi___hypothetical_protein_CDS_translation___Escherichia_phage_Pondi___hypothetical_protein_CDS_translation___Escherichia_phage_Pondi___hypothetical_protein_CDS_translation:0.00961935):0.05176316,Gut_phage_isolate_3244_44388___coat_protein_CDS_translation___Gut_phage_isolate_3244_44388___portal_protein_CDS_translation___Gut_phage_isolate_3244_44388___Terminase_CDS_translation:0.14826655):0.01885695):0.85391489,'Vibrio_phage_1.232.O._10N.261.51.E11___major_capsid_protein_CDS_translation___Vibrio_phage_1.232.O._10N.261.51.E11___coil_containing_protein_CDS_translation___Vibrio_phage_1.232.O._10N.261.51.E11___terminase_large_subunit_CDS_translation':0.04106293,'Vibrio_phage_431E48.2___hypothetical_protein_CDS_translation___Vibrio_phage_431E48.2___hypothetical_protein_CDS_translation___Vibrio_phage_431E48.2___hypothetical_protein_CDS_translation':0.00995147);
	tree bootstrap_2 = [&U] ((((Escherichia_phage_Pondi___hypothetical_protein_CDS_translation___Escherichia_phage_Pondi___hypothetical_protein_CDS_translation___Escherichia_phage_Pondi___hypothetical_protein_CDS_translation:0.01275284,Escherichia_phage_PTXU04___putative_major_capsid_protein_CDS_translation___Escherichia_phage_PTXU04___hypothetical_protein_CDS__AH__portal__translation___Escherichia_phage_PTXU04___putative_terminase_large_subunit_CDS_translation:0.00997392):0.03573991,Gut_phage_isolate_3244_44388___coat_protein_CDS_translation___Gut_phage_isolate_3244_44388___portal_protein_CDS_translation___Gut_phage_isolate_3244_44388___Terminase_CDS_translation:0.14271718):0.02701987,Escherichia_virus_HelliStehle___major_capsid_protein_CDS_translation___Escherichia_virus_HelliStehle___portal_protein_CDS_translation___Escherichia_virus_HelliStehle___terminase_large_subunit_CDS_translation:0.07595762):0.85653747,'Vibrio_phage_1.232.O._10N.261.51.E11___major_capsid_protein_CDS_translation___Vibrio_phage_1.232.O._10N.261.51.E11___coil_containing_protein_CDS_translation___Vibrio_phage_1.232.O._10N.261.51.E11___terminase_large_subunit_CDS_translation':0.03831564,'Vibrio_phage_431E48.2___hypothetical_protein_CDS_translation___Vibrio_phage_431E48.2___hypothetical_protein_CDS_translation___Vibrio_phage_431E48.2___hypothetical_protein_CDS_translation':0.01343303);
	tree bootstrap_3 = [&U] (((Escherichia_virus_HelliStehle___major_capsid_protein_CDS_translation___Escherichia_virus_HelliStehle___portal_protein_CDS_translation___Escherichia_virus_HelliStehle___terminase_large_subunit_CDS_translation:0.08554379,(Escherichia_phage_Pondi___hypothetical_protein_CDS_translation___Escherichia_phage_Pondi___hypothetical_protein_CDS_translation___Escherichia_phage_Pondi___hypothetical_protein_CDS_translation:0.01400832,Escherichia_phage_PTXU04___putative_major_capsid_protein_CDS_translation___Escherichia_phage_PTXU04___hypothetical_protein_CDS__AH__portal__translation___Escherichia_phage_PTXU04___putative_terminase_large_subunit_CDS_translation:0.00880996):0.0412729):0.02973021,Gut_phage_isolate_3244_44388___coat_protein_CDS_translation___Gut_phage_isolate_3244_44388___portal_protein_CDS_translation___Gut_phage_isolate_3244_44388___Terminase_CDS_translation:0.10432393):0.88171473,'Vibrio_phage_431E48.2___hypothetical_protein_CDS_translation___Vibrio_phage_431E48.2___hypothetical_protein_CDS_translation___Vibrio_phage_431E48.2___hypothetical_protein_CDS_translation':0.02477704,'Vibrio_phage_1.232.O._10N.261.51.E11___major_capsid_protein_CDS_translation___Vibrio_phage_1.232.O._10N.261.51.E11___coil_containing_protein_CDS_translation___Vibrio_phage_1.232.O._10N.261.51.E11___terminase_large_subunit_CDS_translation':0.02490837);
	tree bootstrap_4 = [&U] ((((Escherichia_phage_Pondi___hypothetical_protein_CDS_translation___Escherichia_phage_Pondi___hypothetical_protein_CDS_translation___Escherichia_phage_Pondi___hypothetical_protein_CDS_translation:0.00682315,Escherichia_phage_PTXU04___putative_major_capsid_protein_CDS_translation___Escherichia_phage_PTXU04___hypothetical_protein_CDS__AH__portal__translation___Escherichia_phage_PTXU04___putative_terminase_large_subunit_CDS_translation:0.00985682):0.04335655,Escherichia_virus_HelliStehle___major_capsid_protein_CDS_translation___Escherichia_virus_HelliStehle___portal_protein_CDS_translation___Escherichia_virus_HelliStehle___terminase_large_subunit_CDS_translation:0.09966508):0.01882663,Gut_phage_isolate_3244_44388___coat_protein_CDS_translation___Gut_phage_isolate_3244_44388___portal_protein_CDS_translation___Gut_phage_isolate_3244_44388___Terminase_CDS_translation:0.10907435):0.80792266,'Vibrio_phage_431E48.2___hypothetical_protein_CDS_translation___Vibrio_phage_431E48.2___hypothetical_protein_CDS_translation___Vibrio_phage_431E48.2___hypothetical_protein_CDS_translation':0.01407631,'Vibrio_phage_1.232.O._10N.261.51.E11___major_capsid_protein_CDS_translation___Vibrio_phage_1.232.O._10N.261.51.E11___coil_containing_protein_CDS_translation___Vibrio_phage_1.232.O._10N.261.51.E11___terminase_large_subunit_CDS_translation':0.02534562);
	tree bootstrap_5 = [&U] ((((Escherichia_phage_PTXU04___putative_major_capsid_protein_CDS_translation___Escherichia_phage_PTXU04___hypothetical_protein_CDS__AH__portal__translation___Escherichia_phage_PTXU04___putative_terminase_large_subunit_CDS_translation:0.01384183,Escherichia_phage_Pondi___hypothetical_protein_CDS_translation___Escherichia_phage_Pondi___hypothetical_protein_CDS_translation___Escherichia_phage_Pondi___hypothetical_protein_CDS_translation:0.01103311):0.04875085,Escherichia_virus_HelliStehle___major_capsid_protein_CDS_translation___Escherichia_virus_HelliStehle___portal_protein_CDS_translation___Escherichia_virus_HelliStehle___terminase_large_subunit_CDS_translation:0.08087853):0.01540539,Gut_phage_isolate_3244_44388___coat_protein_CDS_translation___Gut_phage_isolate_3244_44388___portal_protein_CDS_translation___Gut_phage_isolate_3244_44388___Terminase_CDS_translation:0.1330985):0.87776525,'Vibrio_phage_1.232.O._10N.261.51.E11___major_capsid_protein_CDS_translation___Vibrio_phage_1.232.O._10N.261.51.E11___coil_containing_protein_CDS_translation___Vibrio_phage_1.232.O._10N.261.51.E11___terminase_large_subunit_CDS_translation':0.04362928,'Vibrio_phage_431E48.2___hypothetical_protein_CDS_translation___Vibrio_phage_431E48.2___hypothetical_protein_CDS_translation___Vibrio_phage_431E48.2___hypothetical_protein_CDS_translation':0.02033149);
	tree bootstrap_6 = [&U] (((Gut_phage_isolate_3244_44388___coat_protein_CDS_translation___Gut_phage_isolate_3244_44388___portal_protein_CDS_translation___Gut_phage_isolate_3244_44388___Terminase_CDS_translation:0.14820681,(Escherichia_phage_Pondi___hypothetical_protein_CDS_translation___Escherichia_phage_Pondi___hypothetical_protein_CDS_translation___Escherichia_phage_Pondi___hypothetical_protein_CDS_translation:0.01349197,Escherichia_phage_PTXU04___putative_major_capsid_protein_CDS_translation___Escherichia_phage_PTXU04___hypothetical_protein_CDS__AH__portal__translation___Escherichia_phage_PTXU04___putative_terminase_large_subunit_CDS_translation:0.01111822):0.03817808):0.01359691,Escherichia_virus_HelliStehle___major_capsid_protein_CDS_translation___Escherichia_virus_HelliStehle___portal_protein_CDS_translation___Escherichia_virus_HelliStehle___terminase_large_subunit_CDS_translation:0.08133553):0.86898359,'Vibrio_phage_1.232.O._10N.261.51.E11___major_capsid_protein_CDS_translation___Vibrio_phage_1.232.O._10N.261.51.E11___coil_containing_protein_CDS_translation___Vibrio_phage_1.232.O._10N.261.51.E11___terminase_large_subunit_CDS_translation':0.03447591,'Vibrio_phage_431E48.2___hypothetical_protein_CDS_translation___Vibrio_phage_431E48.2___hypothetical_protein_CDS_translation___Vibrio_phage_431E48.2___hypothetical_protein_CDS_translation':0.01933776);
	tree bootstrap_7 = [&U] ((Gut_phage_isolate_3244_44388___coat_protein_CDS_translation___Gut_phage_isolate_3244_44388___portal_protein_CDS_translation___Gut_phage_isolate_3244_44388___Terminase_CDS_translation:0.13413904,((Escherichia_phage_PTXU04___putative_major_capsid_protein_CDS_translation___Escherichia_phage_PTXU04___hypothetical_protein_CDS__AH__portal__translation___Escherichia_phage_PTXU04___putative_terminase_large_subunit_CDS_translation:0.00596685,Escherichia_phage_Pondi___hypothetical_protein_CDS_translation___Escherichia_phage_Pondi___hypothetical_protein_CDS_translation___Escherichia_phage_Pondi___hypothetical_protein_CDS_translation:0.0120723):0.07142552,Escherichia_virus_HelliStehle___major_capsid_protein_CDS_translation___Escherichia_virus_HelliStehle___portal_protein_CDS_translation___Escherichia_virus_HelliStehle___terminase_large_subunit_CDS_translation:0.0841252):0.01255226):0.7844896,'Vibrio_phage_431E48.2___hypothetical_protein_CDS_translation___Vibrio_phage_431E48.2___hypothetical_protein_CDS_translation___Vibrio_phage_431E48.2___hypothetical_protein_CDS_translation':0.01364944,'Vibrio_phage_1.232.O._10N.261.51.E11___major_capsid_protein_CDS_translation___Vibrio_phage_1.232.O._10N.261.51.E11___coil_containing_protein_CDS_translation___Vibrio_phage_1.232.O._10N.261.51.E11___terminase_large_subunit_CDS_translation':0.03838273);
	tree bootstrap_8 = [&U] (((Escherichia_virus_HelliStehle___major_capsid_protein_CDS_translation___Escherichia_virus_HelliStehle___portal_protein_CDS_translation___Escherichia_virus_HelliStehle___terminase_large_subunit_CDS_translation:0.07746872,(Escherichia_phage_Pondi___hypothetical_protein_CDS_translation___Escherichia_phage_Pondi___hypothetical_protein_CDS_translation___Escherichia_phage_Pondi___hypothetical_protein_CDS_translation:0.01277602,Escherichia_phage_PTXU04___putative_major_capsid_protein_CDS_translation___Escherichia_phage_PTXU04___hypothetical_protein_CDS__AH__portal__translation___Escherichia_phage_PTXU04___putative_terminase_large_subunit_CDS_translation:0.01267919):0.05532974):0.03111228,Gut_phage_isolate_3244_44388___coat_protein_CDS_translation___Gut_phage_isolate_3244_44388___portal_protein_CDS_translation___Gut_phage_isolate_3244_44388___Terminase_CDS_translation:0.12900042):0.86161802,'Vibrio_phage_1.232.O._10N.261.51.E11___major_capsid_protein_CDS_translation___Vibrio_phage_1.232.O._10N.261.51.E11___coil_containing_protein_CDS_translation___Vibrio_phage_1.232.O._10N.261.51.E11___terminase_large_subunit_CDS_translation':0.03732018,'Vibrio_phage_431E48.2___hypothetical_protein_CDS_translation___Vibrio_phage_431E48.2___hypothetical_protein_CDS_translation___Vibrio_phage_431E48.2___hypothetical_protein_CDS_translation':0.01686267);
	tree bootstrap_9 = [&U] ((((Escherichia_phage_PTXU04___putative_major_capsid_protein_CDS_translation___Escherichia_phage_PTXU04___hypothetical_protein_CDS__AH__portal__translation___Escherichia_phage_PTXU04___putative_terminase_large_subunit_CDS_translation:0.01521197,Escherichia_phage_Pondi___hypothetical_protein_CDS_translation___Escherichia_phage_Pondi___hypothetical_protein_CDS_translation___Escherichia_phage_Pondi___hypothetical_protein_CDS_translation:0.01333339):0.05423595,Gut_phage_isolate_3244_44388___coat_protein_CDS_translation___Gut_phage_isolate_3244_44388___portal_protein_CDS_translation___Gut_phage_isolate_3244_44388___Terminase_CDS_translation:0.14284682):0.02687259,Escherichia_virus_HelliStehle___major_capsid_protein_CDS_translation___Escherichia_virus_HelliStehle___portal_protein_CDS_translation___Escherichia_virus_HelliStehle___terminase_large_subunit_CDS_translation:0.05971678):0.84665829,'Vibrio_phage_431E48.2___hypothetical_protein_CDS_translation___Vibrio_phage_431E48.2___hypothetical_protein_CDS_translation___Vibrio_phage_431E48.2___hypothetical_protein_CDS_translation':0.0201997,'Vibrio_phage_1.232.O._10N.261.51.E11___major_capsid_protein_CDS_translation___Vibrio_phage_1.232.O._10N.261.51.E11___coil_containing_protein_CDS_translation___Vibrio_phage_1.232.O._10N.261.51.E11___terminase_large_subunit_CDS_translation':0.0324283);
	tree bootstrap_10 = [&U] (((Gut_phage_isolate_3244_44388___coat_protein_CDS_translation___Gut_phage_isolate_3244_44388___portal_protein_CDS_translation___Gut_phage_isolate_3244_44388___Terminase_CDS_translation:0.1531153,(Escherichia_phage_PTXU04___putative_major_capsid_protein_CDS_translation___Escherichia_phage_PTXU04___hypothetical_protein_CDS__AH__portal__translation___Escherichia_phage_PTXU04___putative_terminase_large_subunit_CDS_translation:0.0104109,Escherichia_phage_Pondi___hypothetical_protein_CDS_translation___Escherichia_phage_Pondi___hypothetical_protein_CDS_translation___Escherichia_phage_Pondi___hypothetical_protein_CDS_translation:0.01099243):0.05338258):0.015711,Escherichia_virus_HelliStehle___major_capsid_protein_CDS_translation___Escherichia_virus_HelliStehle___portal_protein_CDS_translation___Escherichia_virus_HelliStehle___terminase_large_subunit_CDS_translation:0.07669489):0.89624936,'Vibrio_phage_431E48.2___hypothetical_protein_CDS_translation___Vibrio_phage_431E48.2___hypothetical_protein_CDS_translation___Vibrio_phage_431E48.2___hypothetical_protein_CDS_translation':0.020376,'Vibrio_phage_1.232.O._10N.261.51.E11___major_capsid_protein_CDS_translation___Vibrio_phage_1.232.O._10N.261.51.E11___coil_containing_protein_CDS_translation___Vibrio_phage_1.232.O._10N.261.51.E11___terminase_large_subunit_CDS_translation':0.03694839);
	tree bootstrap_11 = [&U] ((Escherichia_virus_HelliStehle___major_capsid_protein_CDS_translation___Escherichia_virus_HelliStehle___portal_protein_CDS_translation___Escherichia_virus_HelliStehle___terminase_large_subunit_CDS_translation:0.07014901,((Escherichia_phage_PTXU04___putative_major_capsid_protein_CDS_translation___Escherichia_phage_PTXU04___hypothetical_protein_CDS__AH__portal__translation___Escherichia_phage_PTXU04___putative_terminase_large_subunit_CDS_translation:0.01045341,Escherichia_phage_Pondi___hypothetical_protein_CDS_translation___Escherichia_phage_Pondi___hypothetical_protein_CDS_translation___Escherichia_phage_Pondi___hypothetical_protein_CDS_translation:0.01482178):0.05794848,Gut_phage_isolate_3244_44388___coat_protein_CDS_translation___Gut_phage_isolate_3244_44388___portal_protein_CDS_translation___Gut_phage_isolate_3244_44388___Terminase_CDS_translation:0.13444694):0.01395405):0.84377741,'Vibrio_phage_431E48.2___hypothetical_protein_CDS_translation___Vibrio_phage_431E48.2___hypothetical_protein_CDS_translation___Vibrio_phage_431E48.2___hypothetical_protein_CDS_translation':0.01342017,'Vibrio_phage_1.232.O._10N.261.51.E11___major_capsid_protein_CDS_translation___Vibrio_phage_1.232.O._10N.261.51.E11___coil_containing_protein_CDS_translation___Vibrio_phage_1.232.O._10N.261.51.E11___terminase_large_subunit_CDS_translation':0.04760051);
	tree bootstrap_12 = [&U] (((Escherichia_virus_HelliStehle___major_capsid_protein_CDS_translation___Escherichia_virus_HelliStehle___portal_protein_CDS_translation___Escherichia_virus_HelliStehle___terminase_large_subunit_CDS_translation:0.08908659,(Escherichia_phage_Pondi___hypothetical_protein_CDS_translation___Escherichia_phage_Pondi___hypothetical_protein_CDS_translation___Escherichia_phage_Pondi___hypothetical_protein_CDS_translation:0.0149101,Escherichia_phage_PTXU04___putative_major_capsid_protein_CDS_translation___Escherichia_phage_PTXU04___hypothetical_protein_CDS__AH__portal__translation___Escherichia_phage_PTXU04___putative_terminase_large_subunit_CDS_translation:0.01628236):0.04748151):0.02000727,Gut_phage_isolate_3244_44388___coat_protein_CDS_translation___Gut_phage_isolate_3244_44388___portal_protein_CDS_translation___Gut_phage_isolate_3244_44388___Terminase_CDS_translation:0.13522551):0.83143609,'Vibrio_phage_431E48.2___hypothetical_protein_CDS_translation___Vibrio_phage_431E48.2___hypothetical_protein_CDS_translation___Vibrio_phage_431E48.2___hypothetical_protein_CDS_translation':0.01715882,'Vibrio_phage_1.232.O._10N.261.51.E11___major_capsid_protein_CDS_translation___Vibrio_phage_1.232.O._10N.261.51.E11___coil_containing_protein_CDS_translation___Vibrio_phage_1.232.O._10N.261.51.E11___terminase_large_subunit_CDS_translation':0.02135997);
	tree bootstrap_13 = [&U] ((((Escherichia_phage_Pondi___hypothetical_protein_CDS_translation___Escherichia_phage_Pondi___hypothetical_protein_CDS_translation___Escherichia_phage_Pondi___hypothetical_protein_CDS_translation:0.0097704,Escherichia_phage_PTXU04___putative_major_capsid_protein_CDS_translation___Escherichia_phage_PTXU04___hypothetical_protein_CDS__AH__portal__translation___Escherichia_phage_PTXU04___putative_terminase_large_subunit_CDS_translation:0.01034824):0.05634528,Gut_phage_isolate_3244_44388___coat_protein_CDS_translation___Gut_phage_isolate_3244_44388___portal_protein_CDS_translation___Gut_phage_isolate_3244_44388___Terminase_CDS_translation:0.14170182):0.01477955,Escherichia_virus_HelliStehle___major_capsid_protein_CDS_translation___Escherichia_virus_HelliStehle___portal_protein_CDS_translation___Escherichia_virus_HelliStehle___terminase_large_subunit_CDS_translation:0.06591028):0.87067796,'Vibrio_phage_1.232.O._10N.261.51.E11___major_capsid_protein_CDS_translation___Vibrio_phage_1.232.O._10N.261.51.E11___coil_containing_protein_CDS_translation___Vibrio_phage_1.232.O._10N.261.51.E11___terminase_large_subunit_CDS_translation':0.03583411,'Vibrio_phage_431E48.2___hypothetical_protein_CDS_translation___Vibrio_phage_431E48.2___hypothetical_protein_CDS_translation___Vibrio_phage_431E48.2___hypothetical_protein_CDS_translation':0.02235293);
	tree bootstrap_14 = [&U] ((((Escherichia_phage_PTXU04___putative_major_capsid_protein_CDS_translation___Escherichia_phage_PTXU04___hypothetical_protein_CDS__AH__portal__translation___Escherichia_phage_PTXU04___putative_terminase_large_subunit_CDS_translation:0.01257852,Escherichia_phage_Pondi___hypothetical_protein_CDS_translation___Escherichia_phage_Pondi___hypothetical_protein_CDS_translation___Escherichia_phage_Pondi___hypothetical_protein_CDS_translation:0.01151831):0.04123352,Escherichia_virus_HelliStehle___major_capsid_protein_CDS_translation___Escherichia_virus_HelliStehle___portal_protein_CDS_translation___Escherichia_virus_HelliStehle___terminase_large_subunit_CDS_translation:0.09078535):0.02700182,Gut_phage_isolate_3244_44388___coat_protein_CDS_translation___Gut_phage_isolate_3244_44388___portal_protein_CDS_translation___Gut_phage_isolate_3244_44388___Terminase_CDS_translation:0.12350983):0.90866157,'Vibrio_phage_1.232.O._10N.261.51.E11___major_capsid_protein_CDS_translation___Vibrio_phage_1.232.O._10N.261.51.E11___coil_containing_protein_CDS_translation___Vibrio_phage_1.232.O._10N.261.51.E11___terminase_large_subunit_CDS_translation':0.03692195,'Vibrio_phage_431E48.2___hypothetical_protein_CDS_translation___Vibrio_phage_431E48.2___hypothetical_protein_CDS_translation___Vibrio_phage_431E48.2___hypothetical_protein_CDS_translation':0.02259647);
	tree bootstrap_15 = [&U] ((((Escherichia_phage_Pondi___hypothetical_protein_CDS_translation___Escherichia_phage_Pondi___hypothetical_protein_CDS_translation___Escherichia_phage_Pondi___hypothetical_protein_CDS_translation:0.0091499,Escherichia_phage_PTXU04___putative_major_capsid_protein_CDS_translation___Escherichia_phage_PTXU04___hypothetical_protein_CDS__AH__portal__translation___Escherichia_phage_PTXU04___putative_terminase_large_subunit_CDS_translation:0.01099575):0.0583668,Escherichia_virus_HelliStehle___major_capsid_protein_CDS_translation___Escherichia_virus_HelliStehle___portal_protein_CDS_translation___Escherichia_virus_HelliStehle___terminase_large_subunit_CDS_translation:0.07656409):0.01455287,Gut_phage_isolate_3244_44388___coat_protein_CDS_translation___Gut_phage_isolate_3244_44388___portal_protein_CDS_translation___Gut_phage_isolate_3244_44388___Terminase_CDS_translation:0.12514875):0.90179654,'Vibrio_phage_431E48.2___hypothetical_protein_CDS_translation___Vibrio_phage_431E48.2___hypothetical_protein_CDS_translation___Vibrio_phage_431E48.2___hypothetical_protein_CDS_translation':0.0215831,'Vibrio_phage_1.232.O._10N.261.51.E11___major_capsid_protein_CDS_translation___Vibrio_phage_1.232.O._10N.261.51.E11___coil_containing_protein_CDS_translation___Vibrio_phage_1.232.O._10N.261.51.E11___terminase_large_subunit_CDS_translation':0.02667305);
	tree bootstrap_16 = [&U] ((Gut_phage_isolate_3244_44388___coat_protein_CDS_translation___Gut_phage_isolate_3244_44388___portal_protein_CDS_translation___Gut_phage_isolate_3244_44388___Terminase_CDS_translation:0.13146056,(Escherichia_virus_HelliStehle___major_capsid_protein_CDS_translation___Escherichia_virus_HelliStehle___portal_protein_CDS_translation___Escherichia_virus_HelliStehle___terminase_large_subunit_CDS_translation:0.09360328,(Escherichia_phage_Pondi___hypothetical_protein_CDS_translation___Escherichia_phage_Pondi___hypothetical_protein_CDS_translation___Escherichia_phage_Pondi___hypothetical_protein_CDS_translation:0.01161738,Escherichia_phage_PTXU04___putative_major_capsid_protein_CDS_translation___Escherichia_phage_PTXU04___hypothetical_protein_CDS__AH__portal__translation___Escherichia_phage_PTXU04___putative_terminase_large_subunit_CDS_translation:0.01524902):0.05881248):0.01710809):0.85910679,'Vibrio_phage_431E48.2___hypothetical_protein_CDS_translation___Vibrio_phage_431E48.2___hypothetical_protein_CDS_translation___Vibrio_phage_431E48.2___hypothetical_protein_CDS_translation':0.02862985,'Vibrio_phage_1.232.O._10N.261.51.E11___major_capsid_protein_CDS_translation___Vibrio_phage_1.232.O._10N.261.51.E11___coil_containing_protein_CDS_translation___Vibrio_phage_1.232.O._10N.261.51.E11___terminase_large_subunit_CDS_translation':0.03384524);
	tree bootstrap_17 = [&U] (((Gut_phage_isolate_3244_44388___coat_protein_CDS_translation___Gut_phage_isolate_3244_44388___portal_protein_CDS_translation___Gut_phage_isolate_3244_44388___Terminase_CDS_translation:0.14351913,(Escherichia_phage_PTXU04___putative_major_capsid_protein_CDS_translation___Escherichia_phage_PTXU04___hypothetical_protein_CDS__AH__portal__translation___Escherichia_phage_PTXU04___putative_terminase_large_subunit_CDS_translation:0.01307125,Escherichia_phage_Pondi___hypothetical_protein_CDS_translation___Escherichia_phage_Pondi___hypothetical_protein_CDS_translation___Escherichia_phage_Pondi___hypothetical_protein_CDS_translation:0.01618441):0.04517086):0.0189946,Escherichia_virus_HelliStehle___major_capsid_protein_CDS_translation___Escherichia_virus_HelliStehle___portal_protein_CDS_translation___Escherichia_virus_HelliStehle___terminase_large_subunit_CDS_translation:0.08246014):0.85706665,'Vibrio_phage_431E48.2___hypothetical_protein_CDS_translation___Vibrio_phage_431E48.2___hypothetical_protein_CDS_translation___Vibrio_phage_431E48.2___hypothetical_protein_CDS_translation':0.01862751,'Vibrio_phage_1.232.O._10N.261.51.E11___major_capsid_protein_CDS_translation___Vibrio_phage_1.232.O._10N.261.51.E11___coil_containing_protein_CDS_translation___Vibrio_phage_1.232.O._10N.261.51.E11___terminase_large_subunit_CDS_translation':0.04385788);
	tree bootstrap_18 = [&U] ((Escherichia_virus_HelliStehle___major_capsid_protein_CDS_translation___Escherichia_virus_HelliStehle___portal_protein_CDS_translation___Escherichia_virus_HelliStehle___terminase_large_subunit_CDS_translation:0.06527825,(Gut_phage_isolate_3244_44388___coat_protein_CDS_translation___Gut_phage_isolate_3244_44388___portal_protein_CDS_translation___Gut_phage_isolate_3244_44388___Terminase_CDS_translation:0.13763735,(Escherichia_phage_PTXU04___putative_major_capsid_protein_CDS_translation___Escherichia_phage_PTXU04___hypothetical_protein_CDS__AH__portal__translation___Escherichia_phage_PTXU04___putative_terminase_large_subunit_CDS_translation:0.01402711,Escherichia_phage_Pondi___hypothetical_protein_CDS_translation___Escherichia_phage_Pondi___hypothetical_protein_CDS_translation___Escherichia_phage_Pondi___hypothetical_protein_CDS_translation:0.00671388):0.05547997):0.0197955):0.88286748,'Vibrio_phage_431E48.2___hypothetical_protein_CDS_translation___Vibrio_phage_431E48.2___hypothetical_protein_CDS_translation___Vibrio_phage_431E48.2___hypothetical_protein_CDS_translation':0.01837404,'Vibrio_phage_1.232.O._10N.261.51.E11___major_capsid_protein_CDS_translation___Vibrio_phage_1.232.O._10N.261.51.E11___coil_containing_protein_CDS_translation___Vibrio_phage_1.232.O._10N.261.51.E11___terminase_large_subunit_CDS_translation':0.03477523);
	tree bootstrap_19 = [&U] ((((Escherichia_phage_Pondi___hypothetical_protein_CDS_translation___Escherichia_phage_Pondi___hypothetical_protein_CDS_translation___Escherichia_phage_Pondi___hypothetical_protein_CDS_translation:0.01578196,Escherichia_phage_PTXU04___putative_major_capsid_protein_CDS_translation___Escherichia_phage_PTXU04___hypothetical_protein_CDS__AH__portal__translation___Escherichia_phage_PTXU04___putative_terminase_large_subunit_CDS_translation:0.01573784):0.04006631,Gut_phage_isolate_3244_44388___coat_protein_CDS_translation___Gut_phage_isolate_3244_44388___portal_protein_CDS_translation___Gut_phage_isolate_3244_44388___Terminase_CDS_translation:0.14739683):0.02503484,Escherichia_virus_HelliStehle___major_capsid_protein_CDS_translation___Escherichia_virus_HelliStehle___portal_protein_CDS_translation___Escherichia_virus_HelliStehle___terminase_large_subunit_CDS_translation:0.07423146):0.88631983,'Vibrio_phage_431E48.2___hypothetical_protein_CDS_translation___Vibrio_phage_431E48.2___hypothetical_protein_CDS_translation___Vibrio_phage_431E48.2___hypothetical_protein_CDS_translation':0.01483861,'Vibrio_phage_1.232.O._10N.261.51.E11___major_capsid_protein_CDS_translation___Vibrio_phage_1.232.O._10N.261.51.E11___coil_containing_protein_CDS_translation___Vibrio_phage_1.232.O._10N.261.51.E11___terminase_large_subunit_CDS_translation':0.03544306);
	tree bootstrap_20 = [&U] (((Gut_phage_isolate_3244_44388___coat_protein_CDS_translation___Gut_phage_isolate_3244_44388___portal_protein_CDS_translation___Gut_phage_isolate_3244_44388___Terminase_CDS_translation:0.12638715,(Escherichia_phage_Pondi___hypothetical_protein_CDS_translation___Escherichia_phage_Pondi___hypothetical_protein_CDS_translation___Escherichia_phage_Pondi___hypothetical_protein_CDS_translation:0.01431237,Escherichia_phage_PTXU04___putative_major_capsid_protein_CDS_translation___Escherichia_phage_PTXU04___hypothetical_protein_CDS__AH__portal__translation___Escherichia_phage_PTXU04___putative_terminase_large_subunit_CDS_translation:0.01262641):0.04645311):0.01090018,Escherichia_virus_HelliStehle___major_capsid_protein_CDS_translation___Escherichia_virus_HelliStehle___portal_protein_CDS_translation___Escherichia_virus_HelliStehle___terminase_large_subunit_CDS_translation:0.07509309):0.84340798,'Vibrio_phage_431E48.2___hypothetical_protein_CDS_translation___Vibrio_phage_431E48.2___hypothetical_protein_CDS_translation___Vibrio_phage_431E48.2___hypothetical_protein_CDS_translation':0.01835182,'Vibrio_phage_1.232.O._10N.261.51.E11___major_capsid_protein_CDS_translation___Vibrio_phage_1.232.O._10N.261.51.E11___coil_containing_protein_CDS_translation___Vibrio_phage_1.232.O._10N.261.51.E11___terminase_large_subunit_CDS_translation':0.02867062);
	tree bootstrap_21 = [&U] (((Escherichia_virus_HelliStehle___major_capsid_protein_CDS_translation___Escherichia_virus_HelliStehle___portal_protein_CDS_translation___Escherichia_virus_HelliStehle___terminase_large_subunit_CDS_translation:0.081307,(Escherichia_phage_Pondi___hypothetical_protein_CDS_translation___Escherichia_phage_Pondi___hypothetical_protein_CDS_translation___Escherichia_phage_Pondi___hypothetical_protein_CDS_translation:0.00695615,Escherichia_phage_PTXU04___putative_major_capsid_protein_CDS_translation___Escherichia_phage_PTXU04___hypothetical_protein_CDS__AH__portal__translation___Escherichia_phage_PTXU04___putative_terminase_large_subunit_CDS_translation:0.01039715):0.05267465):0.02471918,Gut_phage_isolate_3244_44388___coat_protein_CDS_translation___Gut_phage_isolate_3244_44388___portal_protein_CDS_translation___Gut_phage_isolate_3244_44388___Terminase_CDS_translation:0.12130841):0.85477507,'Vibrio_phage_1.232.O._10N.261.51.E11___major_capsid_protein_CDS_translation___Vibrio_phage_1.232.O._10N.261.51.E11___coil_containing_protein_CDS_translation___Vibrio_phage_1.232.O._10N.261.51.E11___terminase_large_subunit_CDS_translation':0.03941884,'Vibrio_phage_431E48.2___hypothetical_protein_CDS_translation___Vibrio_phage_431E48.2___hypothetical_protein_CDS_translation___Vibrio_phage_431E48.2___hypothetical_protein_CDS_translation':0.00933584);
	tree bootstrap_22 = [&U] ((((Escherichia_phage_Pondi___hypothetical_protein_CDS_translation___Escherichia_phage_Pondi___hypothetical_protein_CDS_translation___Escherichia_phage_Pondi___hypothetical_protein_CDS_translation:0.01158633,Escherichia_phage_PTXU04___putative_major_capsid_protein_CDS_translation___Escherichia_phage_PTXU04___hypothetical_protein_CDS__AH__portal__translation___Escherichia_phage_PTXU04___putative_terminase_large_subunit_CDS_translation:0.01194304):0.03737963,Escherichia_virus_HelliStehle___major_capsid_protein_CDS_translation___Escherichia_virus_HelliStehle___portal_protein_CDS_translation___Escherichia_virus_HelliStehle___terminase_large_subunit_CDS_translation:0.08544095):0.02744878,Gut_phage_isolate_3244_44388___coat_protein_CDS_translation___Gut_phage_isolate_3244_44388___portal_protein_CDS_translation___Gut_phage_isolate_3244_44388___Terminase_CDS_translation:0.11722733):0.78966845,'Vibrio_phage_431E48.2___hypothetical_protein_CDS_translation___Vibrio_phage_431E48.2___hypothetical_protein_CDS_translation___Vibrio_phage_431E48.2___hypothetical_protein_CDS_translation':0.0145989,'Vibrio_phage_1.232.O._10N.261.51.E11___major_capsid_protein_CDS_translation___Vibrio_phage_1.232.O._10N.261.51.E11___coil_containing_protein_CDS_translation___Vibrio_phage_1.232.O._10N.261.51.E11___terminase_large_subunit_CDS_translation':0.03711454);
	tree bootstrap_23 = [&U] ((((Escherichia_phage_PTXU04___putative_major_capsid_protein_CDS_translation___Escherichia_phage_PTXU04___hypothetical_protein_CDS__AH__portal__translation___Escherichia_phage_PTXU04___putative_terminase_large_subunit_CDS_translation:0.00656995,Escherichia_phage_Pondi___hypothetical_protein_CDS_translation___Escherichia_phage_Pondi___hypothetical_protein_CDS_translation___Escherichia_phage_Pondi___hypothetical_protein_CDS_translation:0.01283213):0.06117576,Gut_phage_isolate_3244_44388___coat_protein_CDS_translation___Gut_phage_isolate_3244_44388___portal_protein_CDS_translation___Gut_phage_isolate_3244_44388___Terminase_CDS_translation:0.13457328):0.02138462,Escherichia_virus_HelliStehle___major_capsid_protein_CDS_translation___Escherichia_virus_HelliStehle___portal_protein_CDS_translation___Escherichia_virus_HelliStehle___terminase_large_subunit_CDS_translation:0.06956386):0.95371651,'Vibrio_phage_431E48.2___hypothetical_protein_CDS_translation___Vibrio_phage_431E48.2___hypothetical_protein_CDS_translation___Vibrio_phage_431E48.2___hypothetical_protein_CDS_translation':0.02834519,'Vibrio_phage_1.232.O._10N.261.51.E11___major_capsid_protein_CDS_translation___Vibrio_phage_1.232.O._10N.261.51.E11___coil_containing_protein_CDS_translation___Vibrio_phage_1.232.O._10N.261.51.E11___terminase_large_subunit_CDS_translation':0.03630549);
	tree bootstrap_24 = [&U] ((Gut_phage_isolate_3244_44388___coat_protein_CDS_translation___Gut_phage_isolate_3244_44388___portal_protein_CDS_translation___Gut_phage_isolate_3244_44388___Terminase_CDS_translation:0.11738637,(Escherichia_virus_HelliStehle___major_capsid_protein_CDS_translation___Escherichia_virus_HelliStehle___portal_protein_CDS_translation___Escherichia_virus_HelliStehle___terminase_large_subunit_CDS_translation:0.08018014,(Escherichia_phage_Pondi___hypothetical_protein_CDS_translation___Escherichia_phage_Pondi___hypothetical_protein_CDS_translation___Escherichia_phage_Pondi___hypothetical_protein_CDS_translation:0.01201916,Escherichia_phage_PTXU04___putative_major_capsid_protein_CDS_translation___Escherichia_phage_PTXU04___hypothetical_protein_CDS__AH__portal__translation___Escherichia_phage_PTXU04___putative_terminase_large_subunit_CDS_translation:0.01209381):0.05590552):0.00986388):0.87890812,'Vibrio_phage_1.232.O._10N.261.51.E11___major_capsid_protein_CDS_translation___Vibrio_phage_1.232.O._10N.261.51.E11___coil_containing_protein_CDS_translation___Vibrio_phage_1.232.O._10N.261.51.E11___terminase_large_subunit_CDS_translation':0.0344849,'Vibrio_phage_431E48.2___hypothetical_protein_CDS_translation___Vibrio_phage_431E48.2___hypothetical_protein_CDS_translation___Vibrio_phage_431E48.2___hypothetical_protein_CDS_translation':0.01436905);
	tree bootstrap_25 = [&U] ((((Escherichia_phage_Pondi___hypothetical_protein_CDS_translation___Escherichia_phage_Pondi___hypothetical_protein_CDS_translation___Escherichia_phage_Pondi___hypothetical_protein_CDS_translation:0.00703905,Escherichia_phage_PTXU04___putative_major_capsid_protein_CDS_translation___Escherichia_phage_PTXU04___hypothetical_protein_CDS__AH__portal__translation___Escherichia_phage_PTXU04___putative_terminase_large_subunit_CDS_translation:0.0130661):0.06316657,Gut_phage_isolate_3244_44388___coat_protein_CDS_translation___Gut_phage_isolate_3244_44388___portal_protein_CDS_translation___Gut_phage_isolate_3244_44388___Terminase_CDS_translation:0.12851419):0.01445894,Escherichia_virus_HelliStehle___major_capsid_protein_CDS_translation___Escherichia_virus_HelliStehle___portal_protein_CDS_translation___Escherichia_virus_HelliStehle___terminase_large_subunit_CDS_translation:0.06917926):0.80385924,'Vibrio_phage_1.232.O._10N.261.51.E11___major_capsid_protein_CDS_translation___Vibrio_phage_1.232.O._10N.261.51.E11___coil_containing_protein_CDS_translation___Vibrio_phage_1.232.O._10N.261.51.E11___terminase_large_subunit_CDS_translation':0.03149709,'Vibrio_phage_431E48.2___hypothetical_protein_CDS_translation___Vibrio_phage_431E48.2___hypothetical_protein_CDS_translation___Vibrio_phage_431E48.2___hypothetical_protein_CDS_translation':0.02442145);
	tree bootstrap_26 = [&U] ((Gut_phage_isolate_3244_44388___coat_protein_CDS_translation___Gut_phage_isolate_3244_44388___portal_protein_CDS_translation___Gut_phage_isolate_3244_44388___Terminase_CDS_translation:0.12842025,((Escherichia_phage_Pondi___hypothetical_protein_CDS_translation___Escherichia_phage_Pondi___hypothetical_protein_CDS_translation___Escherichia_phage_Pondi___hypothetical_protein_CDS_translation:0.01461029,Escherichia_phage_PTXU04___putative_major_capsid_protein_CDS_translation___Escherichia_phage_PTXU04___hypothetical_protein_CDS__AH__portal__translation___Escherichia_phage_PTXU04___putative_terminase_large_subunit_CDS_translation:0.01527374):0.05881455,Escherichia_virus_HelliStehle___major_capsid_protein_CDS_translation___Escherichia_virus_HelliStehle___portal_protein_CDS_translation___Escherichia_virus_HelliStehle___terminase_large_subunit_CDS_translation:0.08737213):0.03316165):0.86987691,'Vibrio_phage_431E48.2___hypothetical_protein_CDS_translation___Vibrio_phage_431E48.2___hypothetical_protein_CDS_translation___Vibrio_phage_431E48.2___hypothetical_protein_CDS_translation':0.01651789,'Vibrio_phage_1.232.O._10N.261.51.E11___major_capsid_protein_CDS_translation___Vibrio_phage_1.232.O._10N.261.51.E11___coil_containing_protein_CDS_translation___Vibrio_phage_1.232.O._10N.261.51.E11___terminase_large_subunit_CDS_translation':0.03313372);
	tree bootstrap_27 = [&U] (((Escherichia_virus_HelliStehle___major_capsid_protein_CDS_translation___Escherichia_virus_HelliStehle___portal_protein_CDS_translation___Escherichia_virus_HelliStehle___terminase_large_subunit_CDS_translation:0.08847333,(Escherichia_phage_PTXU04___putative_major_capsid_protein_CDS_translation___Escherichia_phage_PTXU04___hypothetical_protein_CDS__AH__portal__translation___Escherichia_phage_PTXU04___putative_terminase_large_subunit_CDS_translation:0.01231649,Escherichia_phage_Pondi___hypothetical_protein_CDS_translation___Escherichia_phage_Pondi___hypothetical_protein_CDS_translation___Escherichia_phage_Pondi___hypothetical_protein_CDS_translation:0.01257517):0.04651405):0.01512965,Gut_phage_isolate_3244_44388___coat_protein_CDS_translation___Gut_phage_isolate_3244_44388___portal_protein_CDS_translation___Gut_phage_isolate_3244_44388___Terminase_CDS_translation:0.13914645):0.86389082,'Vibrio_phage_1.232.O._10N.261.51.E11___major_capsid_protein_CDS_translation___Vibrio_phage_1.232.O._10N.261.51.E11___coil_containing_protein_CDS_translation___Vibrio_phage_1.232.O._10N.261.51.E11___terminase_large_subunit_CDS_translation':0.04974032,'Vibrio_phage_431E48.2___hypothetical_protein_CDS_translation___Vibrio_phage_431E48.2___hypothetical_protein_CDS_translation___Vibrio_phage_431E48.2___hypothetical_protein_CDS_translation':0.01654364);
	tree bootstrap_28 = [&U] ((((Escherichia_phage_PTXU04___putative_major_capsid_protein_CDS_translation___Escherichia_phage_PTXU04___hypothetical_protein_CDS__AH__portal__translation___Escherichia_phage_PTXU04___putative_terminase_large_subunit_CDS_translation:0.01302331,Escherichia_phage_Pondi___hypothetical_protein_CDS_translation___Escherichia_phage_Pondi___hypothetical_protein_CDS_translation___Escherichia_phage_Pondi___hypothetical_protein_CDS_translation:0.01461746):0.07178416,Escherichia_virus_HelliStehle___major_capsid_protein_CDS_translation___Escherichia_virus_HelliStehle___portal_protein_CDS_translation___Escherichia_virus_HelliStehle___terminase_large_subunit_CDS_translation:0.10093894):0.01882553,Gut_phage_isolate_3244_44388___coat_protein_CDS_translation___Gut_phage_isolate_3244_44388___portal_protein_CDS_translation___Gut_phage_isolate_3244_44388___Terminase_CDS_translation:0.14202258):0.90593282,'Vibrio_phage_1.232.O._10N.261.51.E11___major_capsid_protein_CDS_translation___Vibrio_phage_1.232.O._10N.261.51.E11___coil_containing_protein_CDS_translation___Vibrio_phage_1.232.O._10N.261.51.E11___terminase_large_subunit_CDS_translation':0.03809313,'Vibrio_phage_431E48.2___hypothetical_protein_CDS_translation___Vibrio_phage_431E48.2___hypothetical_protein_CDS_translation___Vibrio_phage_431E48.2___hypothetical_protein_CDS_translation':0.01723645);
	tree bootstrap_29 = [&U] (((Escherichia_virus_HelliStehle___major_capsid_protein_CDS_translation___Escherichia_virus_HelliStehle___portal_protein_CDS_translation___Escherichia_virus_HelliStehle___terminase_large_subunit_CDS_translation:0.09166439,(Escherichia_phage_Pondi___hypothetical_protein_CDS_translation___Escherichia_phage_Pondi___hypothetical_protein_CDS_translation___Escherichia_phage_Pondi___hypothetical_protein_CDS_translation:0.01073593,Escherichia_phage_PTXU04___putative_major_capsid_protein_CDS_translation___Escherichia_phage_PTXU04___hypothetical_protein_CDS__AH__portal__translation___Escherichia_phage_PTXU04___putative_terminase_large_subunit_CDS_translation:0.01129985):0.04544838):0.02608465,Gut_phage_isolate_3244_44388___coat_protein_CDS_translation___Gut_phage_isolate_3244_44388___portal_protein_CDS_translation___Gut_phage_isolate_3244_44388___Terminase_CDS_translation:0.12218177):0.81794853,'Vibrio_phage_431E48.2___hypothetical_protein_CDS_translation___Vibrio_phage_431E48.2___hypothetical_protein_CDS_translation___Vibrio_phage_431E48.2___hypothetical_protein_CDS_translation':0.02297466,'Vibrio_phage_1.232.O._10N.261.51.E11___major_capsid_protein_CDS_translation___Vibrio_phage_1.232.O._10N.261.51.E11___coil_containing_protein_CDS_translation___Vibrio_phage_1.232.O._10N.261.51.E11___terminase_large_subunit_CDS_translation':0.03238146);
	tree bootstrap_30 = [&U] (((Escherichia_virus_HelliStehle___major_capsid_protein_CDS_translation___Escherichia_virus_HelliStehle___portal_protein_CDS_translation___Escherichia_virus_HelliStehle___terminase_large_subunit_CDS_translation:0.08977314,(Escherichia_phage_PTXU04___putative_major_capsid_protein_CDS_translation___Escherichia_phage_PTXU04___hypothetical_protein_CDS__AH__portal__translation___Escherichia_phage_PTXU04___putative_terminase_large_subunit_CDS_translation:0.00543398,Escherichia_phage_Pondi___hypothetical_protein_CDS_translation___Escherichia_phage_Pondi___hypothetical_protein_CDS_translation___Escherichia_phage_Pondi___hypothetical_protein_CDS_translation:0.01527929):0.04468139):0.01164573,Gut_phage_isolate_3244_44388___coat_protein_CDS_translation___Gut_phage_isolate_3244_44388___portal_protein_CDS_translation___Gut_phage_isolate_3244_44388___Terminase_CDS_translation:0.14239811):0.82699383,'Vibrio_phage_1.232.O._10N.261.51.E11___major_capsid_protein_CDS_translation___Vibrio_phage_1.232.O._10N.261.51.E11___coil_containing_protein_CDS_translation___Vibrio_phage_1.232.O._10N.261.51.E11___terminase_large_subunit_CDS_translation':0.04194072,'Vibrio_phage_431E48.2___hypothetical_protein_CDS_translation___Vibrio_phage_431E48.2___hypothetical_protein_CDS_translation___Vibrio_phage_431E48.2___hypothetical_protein_CDS_translation':0.01386363);
	tree bootstrap_31 = [&U] ((((Escherichia_phage_PTXU04___putative_major_capsid_protein_CDS_translation___Escherichia_phage_PTXU04___hypothetical_protein_CDS__AH__portal__translation___Escherichia_phage_PTXU04___putative_terminase_large_subunit_CDS_translation:0.01192839,Escherichia_phage_Pondi___hypothetical_protein_CDS_translation___Escherichia_phage_Pondi___hypothetical_protein_CDS_translation___Escherichia_phage_Pondi___hypothetical_protein_CDS_translation:0.01362796):0.04704776,Escherichia_virus_HelliStehle___major_capsid_protein_CDS_translation___Escherichia_virus_HelliStehle___portal_protein_CDS_translation___Escherichia_virus_HelliStehle___terminase_large_subunit_CDS_translation:0.08168395):0.02123765,Gut_phage_isolate_3244_44388___coat_protein_CDS_translation___Gut_phage_isolate_3244_44388___portal_protein_CDS_translation___Gut_phage_isolate_3244_44388___Terminase_CDS_translation:0.12923921):0.80145439,'Vibrio_phage_431E48.2___hypothetical_protein_CDS_translation___Vibrio_phage_431E48.2___hypothetical_protein_CDS_translation___Vibrio_phage_431E48.2___hypothetical_protein_CDS_translation':0.0143018,'Vibrio_phage_1.232.O._10N.261.51.E11___major_capsid_protein_CDS_translation___Vibrio_phage_1.232.O._10N.261.51.E11___coil_containing_protein_CDS_translation___Vibrio_phage_1.232.O._10N.261.51.E11___terminase_large_subunit_CDS_translation':0.03088582);
	tree bootstrap_32 = [&U] ((((Escherichia_phage_PTXU04___putative_major_capsid_protein_CDS_translation___Escherichia_phage_PTXU04___hypothetical_protein_CDS__AH__portal__translation___Escherichia_phage_PTXU04___putative_terminase_large_subunit_CDS_translation:0.01066783,Escherichia_phage_Pondi___hypothetical_protein_CDS_translation___Escherichia_phage_Pondi___hypothetical_protein_CDS_translation___Escherichia_phage_Pondi___hypothetical_protein_CDS_translation:0.015429):0.0585563,Gut_phage_isolate_3244_44388___coat_protein_CDS_translation___Gut_phage_isolate_3244_44388___portal_protein_CDS_translation___Gut_phage_isolate_3244_44388___Terminase_CDS_translation:0.13813156):0.02363321,Escherichia_virus_HelliStehle___major_capsid_protein_CDS_translation___Escherichia_virus_HelliStehle___portal_protein_CDS_translation___Escherichia_virus_HelliStehle___terminase_large_subunit_CDS_translation:0.06714285):0.8523776,'Vibrio_phage_1.232.O._10N.261.51.E11___major_capsid_protein_CDS_translation___Vibrio_phage_1.232.O._10N.261.51.E11___coil_containing_protein_CDS_translation___Vibrio_phage_1.232.O._10N.261.51.E11___terminase_large_subunit_CDS_translation':0.03837751,'Vibrio_phage_431E48.2___hypothetical_protein_CDS_translation___Vibrio_phage_431E48.2___hypothetical_protein_CDS_translation___Vibrio_phage_431E48.2___hypothetical_protein_CDS_translation':0.02822981);
	tree bootstrap_33 = [&U] ((((Escherichia_phage_Pondi___hypothetical_protein_CDS_translation___Escherichia_phage_Pondi___hypothetical_protein_CDS_translation___Escherichia_phage_Pondi___hypothetical_protein_CDS_translation:0.00823744,Escherichia_phage_PTXU04___putative_major_capsid_protein_CDS_translation___Escherichia_phage_PTXU04___hypothetical_protein_CDS__AH__portal__translation___Escherichia_phage_PTXU04___putative_terminase_large_subunit_CDS_translation:0.0104017):0.05599797,Escherichia_virus_HelliStehle___major_capsid_protein_CDS_translation___Escherichia_virus_HelliStehle___portal_protein_CDS_translation___Escherichia_virus_HelliStehle___terminase_large_subunit_CDS_translation:0.07276656):0.01977066,Gut_phage_isolate_3244_44388___coat_protein_CDS_translation___Gut_phage_isolate_3244_44388___portal_protein_CDS_translation___Gut_phage_isolate_3244_44388___Terminase_CDS_translation:0.10654684):0.88195076,'Vibrio_phage_431E48.2___hypothetical_protein_CDS_translation___Vibrio_phage_431E48.2___hypothetical_protein_CDS_translation___Vibrio_phage_431E48.2___hypothetical_protein_CDS_translation':0.02892787,'Vibrio_phage_1.232.O._10N.261.51.E11___major_capsid_protein_CDS_translation___Vibrio_phage_1.232.O._10N.261.51.E11___coil_containing_protein_CDS_translation___Vibrio_phage_1.232.O._10N.261.51.E11___terminase_large_subunit_CDS_translation':0.02960451);
	tree bootstrap_34 = [&U] ((Gut_phage_isolate_3244_44388___coat_protein_CDS_translation___Gut_phage_isolate_3244_44388___portal_protein_CDS_translation___Gut_phage_isolate_3244_44388___Terminase_CDS_translation:0.11741403,((Escherichia_phage_PTXU04___putative_major_capsid_protein_CDS_translation___Escherichia_phage_PTXU04___hypothetical_protein_CDS__AH__portal__translation___Escherichia_phage_PTXU04___putative_terminase_large_subunit_CDS_translation:0.01064671,Escherichia_phage_Pondi___hypothetical_protein_CDS_translation___Escherichia_phage_Pondi___hypothetical_protein_CDS_translation___Escherichia_phage_Pondi___hypothetical_protein_CDS_translation:0.0141615):0.04597126,Escherichia_virus_HelliStehle___major_capsid_protein_CDS_translation___Escherichia_virus_HelliStehle___portal_protein_CDS_translation___Escherichia_virus_HelliStehle___terminase_large_subunit_CDS_translation:0.07945128):0.0160544):0.87151758,'Vibrio_phage_431E48.2___hypothetical_protein_CDS_translation___Vibrio_phage_431E48.2___hypothetical_protein_CDS_translation___Vibrio_phage_431E48.2___hypothetical_protein_CDS_translation':0.01483957,'Vibrio_phage_1.232.O._10N.261.51.E11___major_capsid_protein_CDS_translation___Vibrio_phage_1.232.O._10N.261.51.E11___coil_containing_protein_CDS_translation___Vibrio_phage_1.232.O._10N.261.51.E11___terminase_large_subunit_CDS_translation':0.03697968);
	tree bootstrap_35 = [&U] ((Gut_phage_isolate_3244_44388___coat_protein_CDS_translation___Gut_phage_isolate_3244_44388___portal_protein_CDS_translation___Gut_phage_isolate_3244_44388___Terminase_CDS_translation:0.11164285,((Escherichia_phage_Pondi___hypothetical_protein_CDS_translation___Escherichia_phage_Pondi___hypothetical_protein_CDS_translation___Escherichia_phage_Pondi___hypothetical_protein_CDS_translation:0.00908569,Escherichia_phage_PTXU04___putative_major_capsid_protein_CDS_translation___Escherichia_phage_PTXU04___hypothetical_protein_CDS__AH__portal__translation___Escherichia_phage_PTXU04___putative_terminase_large_subunit_CDS_translation:0.0095783):0.05433238,Escherichia_virus_HelliStehle___major_capsid_protein_CDS_translation___Escherichia_virus_HelliStehle___portal_protein_CDS_translation___Escherichia_virus_HelliStehle___terminase_large_subunit_CDS_translation:0.07518391):0.01934735):0.85164374,'Vibrio_phage_1.232.O._10N.261.51.E11___major_capsid_protein_CDS_translation___Vibrio_phage_1.232.O._10N.261.51.E11___coil_containing_protein_CDS_translation___Vibrio_phage_1.232.O._10N.261.51.E11___terminase_large_subunit_CDS_translation':0.03943052,'Vibrio_phage_431E48.2___hypothetical_protein_CDS_translation___Vibrio_phage_431E48.2___hypothetical_protein_CDS_translation___Vibrio_phage_431E48.2___hypothetical_protein_CDS_translation':0.02213525);
	tree bootstrap_36 = [&U] ((Gut_phage_isolate_3244_44388___coat_protein_CDS_translation___Gut_phage_isolate_3244_44388___portal_protein_CDS_translation___Gut_phage_isolate_3244_44388___Terminase_CDS_translation:0.10854481,((Escherichia_phage_Pondi___hypothetical_protein_CDS_translation___Escherichia_phage_Pondi___hypothetical_protein_CDS_translation___Escherichia_phage_Pondi___hypothetical_protein_CDS_translation:0.01023137,Escherichia_phage_PTXU04___putative_major_capsid_protein_CDS_translation___Escherichia_phage_PTXU04___hypothetical_protein_CDS__AH__portal__translation___Escherichia_phage_PTXU04___putative_terminase_large_subunit_CDS_translation:0.01637186):0.05400126,Escherichia_virus_HelliStehle___major_capsid_protein_CDS_translation___Escherichia_virus_HelliStehle___portal_protein_CDS_translation___Escherichia_virus_HelliStehle___terminase_large_subunit_CDS_translation:0.07678193):0.03298794):0.84612922,'Vibrio_phage_431E48.2___hypothetical_protein_CDS_translation___Vibrio_phage_431E48.2___hypothetical_protein_CDS_translation___Vibrio_phage_431E48.2___hypothetical_protein_CDS_translation':0.01424402,'Vibrio_phage_1.232.O._10N.261.51.E11___major_capsid_protein_CDS_translation___Vibrio_phage_1.232.O._10N.261.51.E11___coil_containing_protein_CDS_translation___Vibrio_phage_1.232.O._10N.261.51.E11___terminase_large_subunit_CDS_translation':0.0249912);
	tree bootstrap_37 = [&U] (((Gut_phage_isolate_3244_44388___coat_protein_CDS_translation___Gut_phage_isolate_3244_44388___portal_protein_CDS_translation___Gut_phage_isolate_3244_44388___Terminase_CDS_translation:0.14149607,(Escherichia_phage_PTXU04___putative_major_capsid_protein_CDS_translation___Escherichia_phage_PTXU04___hypothetical_protein_CDS__AH__portal__translation___Escherichia_phage_PTXU04___putative_terminase_large_subunit_CDS_translation:0.00902476,Escherichia_phage_Pondi___hypothetical_protein_CDS_translation___Escherichia_phage_Pondi___hypothetical_protein_CDS_translation___Escherichia_phage_Pondi___hypothetical_protein_CDS_translation:0.00897831):0.04506135):0.01753283,Escherichia_virus_HelliStehle___major_capsid_protein_CDS_translation___Escherichia_virus_HelliStehle___portal_protein_CDS_translation___Escherichia_virus_HelliStehle___terminase_large_subunit_CDS_translation:0.07915447):0.89026988,'Vibrio_phage_431E48.2___hypothetical_protein_CDS_translation___Vibrio_phage_431E48.2___hypothetical_protein_CDS_translation___Vibrio_phage_431E48.2___hypothetical_protein_CDS_translation':0.02584595,'Vibrio_phage_1.232.O._10N.261.51.E11___major_capsid_protein_CDS_translation___Vibrio_phage_1.232.O._10N.261.51.E11___coil_containing_protein_CDS_translation___Vibrio_phage_1.232.O._10N.261.51.E11___terminase_large_subunit_CDS_translation':0.03647385);
	tree bootstrap_38 = [&U] ((((Escherichia_phage_Pondi___hypothetical_protein_CDS_translation___Escherichia_phage_Pondi___hypothetical_protein_CDS_translation___Escherichia_phage_Pondi___hypothetical_protein_CDS_translation:0.00900239,Escherichia_phage_PTXU04___putative_major_capsid_protein_CDS_translation___Escherichia_phage_PTXU04___hypothetical_protein_CDS__AH__portal__translation___Escherichia_phage_PTXU04___putative_terminase_large_subunit_CDS_translation:0.01324135):0.04767318,Escherichia_virus_HelliStehle___major_capsid_protein_CDS_translation___Escherichia_virus_HelliStehle___portal_protein_CDS_translation___Escherichia_virus_HelliStehle___terminase_large_subunit_CDS_translation:0.08678826):0.01362639,Gut_phage_isolate_3244_44388___coat_protein_CDS_translation___Gut_phage_isolate_3244_44388___portal_protein_CDS_translation___Gut_phage_isolate_3244_44388___Terminase_CDS_translation:0.13864288):0.9365702,'Vibrio_phage_1.232.O._10N.261.51.E11___major_capsid_protein_CDS_translation___Vibrio_phage_1.232.O._10N.261.51.E11___coil_containing_protein_CDS_translation___Vibrio_phage_1.232.O._10N.261.51.E11___terminase_large_subunit_CDS_translation':0.03472344,'Vibrio_phage_431E48.2___hypothetical_protein_CDS_translation___Vibrio_phage_431E48.2___hypothetical_protein_CDS_translation___Vibrio_phage_431E48.2___hypothetical_protein_CDS_translation':0.02093708);
	tree bootstrap_39 = [&U] ((Gut_phage_isolate_3244_44388___coat_protein_CDS_translation___Gut_phage_isolate_3244_44388___portal_protein_CDS_translation___Gut_phage_isolate_3244_44388___Terminase_CDS_translation:0.11575825,((Escherichia_phage_Pondi___hypothetical_protein_CDS_translation___Escherichia_phage_Pondi___hypothetical_protein_CDS_translation___Escherichia_phage_Pondi___hypothetical_protein_CDS_translation:0.01359494,Escherichia_phage_PTXU04___putative_major_capsid_protein_CDS_translation___Escherichia_phage_PTXU04___hypothetical_protein_CDS__AH__portal__translation___Escherichia_phage_PTXU04___putative_terminase_large_subunit_CDS_translation:0.01111386):0.04923988,Escherichia_virus_HelliStehle___major_capsid_protein_CDS_translation___Escherichia_virus_HelliStehle___portal_protein_CDS_translation___Escherichia_virus_HelliStehle___terminase_large_subunit_CDS_translation:0.07013633):0.03200527):0.88519593,'Vibrio_phage_431E48.2___hypothetical_protein_CDS_translation___Vibrio_phage_431E48.2___hypothetical_protein_CDS_translation___Vibrio_phage_431E48.2___hypothetical_protein_CDS_translation':0.02148538,'Vibrio_phage_1.232.O._10N.261.51.E11___major_capsid_protein_CDS_translation___Vibrio_phage_1.232.O._10N.261.51.E11___coil_containing_protein_CDS_translation___Vibrio_phage_1.232.O._10N.261.51.E11___terminase_large_subunit_CDS_translation':0.03036923);
	tree bootstrap_40 = [&U] ((((Escherichia_phage_Pondi___hypothetical_protein_CDS_translation___Escherichia_phage_Pondi___hypothetical_protein_CDS_translation___Escherichia_phage_Pondi___hypothetical_protein_CDS_translation:0.01003577,Escherichia_phage_PTXU04___putative_major_capsid_protein_CDS_translation___Escherichia_phage_PTXU04___hypothetical_protein_CDS__AH__portal__translation___Escherichia_phage_PTXU04___putative_terminase_large_subunit_CDS_translation:0.01060853):0.05481979,Escherichia_virus_HelliStehle___major_capsid_protein_CDS_translation___Escherichia_virus_HelliStehle___portal_protein_CDS_translation___Escherichia_virus_HelliStehle___terminase_large_subunit_CDS_translation:0.08638749):0.03342797,Gut_phage_isolate_3244_44388___coat_protein_CDS_translation___Gut_phage_isolate_3244_44388___portal_protein_CDS_translation___Gut_phage_isolate_3244_44388___Terminase_CDS_translation:0.11961233):0.9207205,'Vibrio_phage_431E48.2___hypothetical_protein_CDS_translation___Vibrio_phage_431E48.2___hypothetical_protein_CDS_translation___Vibrio_phage_431E48.2___hypothetical_protein_CDS_translation':0.01316777,'Vibrio_phage_1.232.O._10N.261.51.E11___major_capsid_protein_CDS_translation___Vibrio_phage_1.232.O._10N.261.51.E11___coil_containing_protein_CDS_translation___Vibrio_phage_1.232.O._10N.261.51.E11___terminase_large_subunit_CDS_translation':0.04275078);
	tree bootstrap_41 = [&U] (((Escherichia_virus_HelliStehle___major_capsid_protein_CDS_translation___Escherichia_virus_HelliStehle___portal_protein_CDS_translation___Escherichia_virus_HelliStehle___terminase_large_subunit_CDS_translation:0.07110592,(Escherichia_phage_PTXU04___putative_major_capsid_protein_CDS_translation___Escherichia_phage_PTXU04___hypothetical_protein_CDS__AH__portal__translation___Escherichia_phage_PTXU04___putative_terminase_large_subunit_CDS_translation:0.01251919,Escherichia_phage_Pondi___hypothetical_protein_CDS_translation___Escherichia_phage_Pondi___hypothetical_protein_CDS_translation___Escherichia_phage_Pondi___hypothetical_protein_CDS_translation:0.01169108):0.06315672):0.01973867,Gut_phage_isolate_3244_44388___coat_protein_CDS_translation___Gut_phage_isolate_3244_44388___portal_protein_CDS_translation___Gut_phage_isolate_3244_44388___Terminase_CDS_translation:0.11329683):0.81884148,'Vibrio_phage_1.232.O._10N.261.51.E11___major_capsid_protein_CDS_translation___Vibrio_phage_1.232.O._10N.261.51.E11___coil_containing_protein_CDS_translation___Vibrio_phage_1.232.O._10N.261.51.E11___terminase_large_subunit_CDS_translation':0.04522175,'Vibrio_phage_431E48.2___hypothetical_protein_CDS_translation___Vibrio_phage_431E48.2___hypothetical_protein_CDS_translation___Vibrio_phage_431E48.2___hypothetical_protein_CDS_translation':0.01931149);
	tree bootstrap_42 = [&U] (((Escherichia_virus_HelliStehle___major_capsid_protein_CDS_translation___Escherichia_virus_HelliStehle___portal_protein_CDS_translation___Escherichia_virus_HelliStehle___terminase_large_subunit_CDS_translation:0.09686498,(Escherichia_phage_PTXU04___putative_major_capsid_protein_CDS_translation___Escherichia_phage_PTXU04___hypothetical_protein_CDS__AH__portal__translation___Escherichia_phage_PTXU04___putative_terminase_large_subunit_CDS_translation:0.01149804,Escherichia_phage_Pondi___hypothetical_protein_CDS_translation___Escherichia_phage_Pondi___hypothetical_protein_CDS_translation___Escherichia_phage_Pondi___hypothetical_protein_CDS_translation:0.01324381):0.06008248):0.01640722,Gut_phage_isolate_3244_44388___coat_protein_CDS_translation___Gut_phage_isolate_3244_44388___portal_protein_CDS_translation___Gut_phage_isolate_3244_44388___Terminase_CDS_translation:0.12684652):0.82768029,'Vibrio_phage_431E48.2___hypothetical_protein_CDS_translation___Vibrio_phage_431E48.2___hypothetical_protein_CDS_translation___Vibrio_phage_431E48.2___hypothetical_protein_CDS_translation':0.01839744,'Vibrio_phage_1.232.O._10N.261.51.E11___major_capsid_protein_CDS_translation___Vibrio_phage_1.232.O._10N.261.51.E11___coil_containing_protein_CDS_translation___Vibrio_phage_1.232.O._10N.261.51.E11___terminase_large_subunit_CDS_translation':0.04495906);
	tree bootstrap_43 = [&U] (((Escherichia_virus_HelliStehle___major_capsid_protein_CDS_translation___Escherichia_virus_HelliStehle___portal_protein_CDS_translation___Escherichia_virus_HelliStehle___terminase_large_subunit_CDS_translation:0.09216944,(Escherichia_phage_PTXU04___putative_major_capsid_protein_CDS_translation___Escherichia_phage_PTXU04___hypothetical_protein_CDS__AH__portal__translation___Escherichia_phage_PTXU04___putative_terminase_large_subunit_CDS_translation:0.01043467,Escherichia_phage_Pondi___hypothetical_protein_CDS_translation___Escherichia_phage_Pondi___hypothetical_protein_CDS_translation___Escherichia_phage_Pondi___hypothetical_protein_CDS_translation:0.01503602):0.04455481):0.02619703,Gut_phage_isolate_3244_44388___coat_protein_CDS_translation___Gut_phage_isolate_3244_44388___portal_protein_CDS_translation___Gut_phage_isolate_3244_44388___Terminase_CDS_translation:0.14459825):0.86792393,'Vibrio_phage_1.232.O._10N.261.51.E11___major_capsid_protein_CDS_translation___Vibrio_phage_1.232.O._10N.261.51.E11___coil_containing_protein_CDS_translation___Vibrio_phage_1.232.O._10N.261.51.E11___terminase_large_subunit_CDS_translation':0.03571937,'Vibrio_phage_431E48.2___hypothetical_protein_CDS_translation___Vibrio_phage_431E48.2___hypothetical_protein_CDS_translation___Vibrio_phage_431E48.2___hypothetical_protein_CDS_translation':0.01592378);
	tree bootstrap_44 = [&U] ((((Escherichia_phage_Pondi___hypothetical_protein_CDS_translation___Escherichia_phage_Pondi___hypothetical_protein_CDS_translation___Escherichia_phage_Pondi___hypothetical_protein_CDS_translation:0.0146198,Escherichia_phage_PTXU04___putative_major_capsid_protein_CDS_translation___Escherichia_phage_PTXU04___hypothetical_protein_CDS__AH__portal__translation___Escherichia_phage_PTXU04___putative_terminase_large_subunit_CDS_translation:0.01630128):0.05481586,Escherichia_virus_HelliStehle___major_capsid_protein_CDS_translation___Escherichia_virus_HelliStehle___portal_protein_CDS_translation___Escherichia_virus_HelliStehle___terminase_large_subunit_CDS_translation:0.0977148):0.01496103,Gut_phage_isolate_3244_44388___coat_protein_CDS_translation___Gut_phage_isolate_3244_44388___portal_protein_CDS_translation___Gut_phage_isolate_3244_44388___Terminase_CDS_translation:0.12777256):0.90744848,'Vibrio_phage_431E48.2___hypothetical_protein_CDS_translation___Vibrio_phage_431E48.2___hypothetical_protein_CDS_translation___Vibrio_phage_431E48.2___hypothetical_protein_CDS_translation':0.01468591,'Vibrio_phage_1.232.O._10N.261.51.E11___major_capsid_protein_CDS_translation___Vibrio_phage_1.232.O._10N.261.51.E11___coil_containing_protein_CDS_translation___Vibrio_phage_1.232.O._10N.261.51.E11___terminase_large_subunit_CDS_translation':0.04158676);
	tree bootstrap_45 = [&U] ((((Escherichia_phage_PTXU04___putative_major_capsid_protein_CDS_translation___Escherichia_phage_PTXU04___hypothetical_protein_CDS__AH__portal__translation___Escherichia_phage_PTXU04___putative_terminase_large_subunit_CDS_translation:0.00988401,Escherichia_phage_Pondi___hypothetical_protein_CDS_translation___Escherichia_phage_Pondi___hypothetical_protein_CDS_translation___Escherichia_phage_Pondi___hypothetical_protein_CDS_translation:0.01497421):0.05286047,Gut_phage_isolate_3244_44388___coat_protein_CDS_translation___Gut_phage_isolate_3244_44388___portal_protein_CDS_translation___Gut_phage_isolate_3244_44388___Terminase_CDS_translation:0.14201522):0.024584,Escherichia_virus_HelliStehle___major_capsid_protein_CDS_translation___Escherichia_virus_HelliStehle___portal_protein_CDS_translation___Escherichia_virus_HelliStehle___terminase_large_subunit_CDS_translation:0.06954768):0.87064962,'Vibrio_phage_431E48.2___hypothetical_protein_CDS_translation___Vibrio_phage_431E48.2___hypothetical_protein_CDS_translation___Vibrio_phage_431E48.2___hypothetical_protein_CDS_translation':0.01007068,'Vibrio_phage_1.232.O._10N.261.51.E11___major_capsid_protein_CDS_translation___Vibrio_phage_1.232.O._10N.261.51.E11___coil_containing_protein_CDS_translation___Vibrio_phage_1.232.O._10N.261.51.E11___terminase_large_subunit_CDS_translation':0.04847999);
	tree bootstrap_46 = [&U] ((((Escherichia_phage_Pondi___hypothetical_protein_CDS_translation___Escherichia_phage_Pondi___hypothetical_protein_CDS_translation___Escherichia_phage_Pondi___hypothetical_protein_CDS_translation:0.01360775,Escherichia_phage_PTXU04___putative_major_capsid_protein_CDS_translation___Escherichia_phage_PTXU04___hypothetical_protein_CDS__AH__portal__translation___Escherichia_phage_PTXU04___putative_terminase_large_subunit_CDS_translation:0.01157297):0.05408738,Escherichia_virus_HelliStehle___major_capsid_protein_CDS_translation___Escherichia_virus_HelliStehle___portal_protein_CDS_translation___Escherichia_virus_HelliStehle___terminase_large_subunit_CDS_translation:0.07201376):0.01093652,Gut_phage_isolate_3244_44388___coat_protein_CDS_translation___Gut_phage_isolate_3244_44388___portal_protein_CDS_translation___Gut_phage_isolate_3244_44388___Terminase_CDS_translation:0.12993559):0.86272578,'Vibrio_phage_1.232.O._10N.261.51.E11___major_capsid_protein_CDS_translation___Vibrio_phage_1.232.O._10N.261.51.E11___coil_containing_protein_CDS_translation___Vibrio_phage_1.232.O._10N.261.51.E11___terminase_large_subunit_CDS_translation':0.04086897,'Vibrio_phage_431E48.2___hypothetical_protein_CDS_translation___Vibrio_phage_431E48.2___hypothetical_protein_CDS_translation___Vibrio_phage_431E48.2___hypothetical_protein_CDS_translation':0.01461662);
	tree bootstrap_47 = [&U] (((Gut_phage_isolate_3244_44388___coat_protein_CDS_translation___Gut_phage_isolate_3244_44388___portal_protein_CDS_translation___Gut_phage_isolate_3244_44388___Terminase_CDS_translation:0.12542286,(Escherichia_phage_PTXU04___putative_major_capsid_protein_CDS_translation___Escherichia_phage_PTXU04___hypothetical_protein_CDS__AH__portal__translation___Escherichia_phage_PTXU04___putative_terminase_large_subunit_CDS_translation:0.00903745,Escherichia_phage_Pondi___hypothetical_protein_CDS_translation___Escherichia_phage_Pondi___hypothetical_protein_CDS_translation___Escherichia_phage_Pondi___hypothetical_protein_CDS_translation:0.011662):0.05973827):0.02264671,Escherichia_virus_HelliStehle___major_capsid_protein_CDS_translation___Escherichia_virus_HelliStehle___portal_protein_CDS_translation___Escherichia_virus_HelliStehle___terminase_large_subunit_CDS_translation:0.06854848):0.88076142,'Vibrio_phage_431E48.2___hypothetical_protein_CDS_translation___Vibrio_phage_431E48.2___hypothetical_protein_CDS_translation___Vibrio_phage_431E48.2___hypothetical_protein_CDS_translation':0.0177763,'Vibrio_phage_1.232.O._10N.261.51.E11___major_capsid_protein_CDS_translation___Vibrio_phage_1.232.O._10N.261.51.E11___coil_containing_protein_CDS_translation___Vibrio_phage_1.232.O._10N.261.51.E11___terminase_large_subunit_CDS_translation':0.04753124);
	tree bootstrap_48 = [&U] ((((Escherichia_phage_Pondi___hypothetical_protein_CDS_translation___Escherichia_phage_Pondi___hypothetical_protein_CDS_translation___Escherichia_phage_Pondi___hypothetical_protein_CDS_translation:0.01591168,Escherichia_phage_PTXU04___putative_major_capsid_protein_CDS_translation___Escherichia_phage_PTXU04___hypothetical_protein_CDS__AH__portal__translation___Escherichia_phage_PTXU04___putative_terminase_large_subunit_CDS_translation:0.00619792):0.0465207,Gut_phage_isolate_3244_44388___coat_protein_CDS_translation___Gut_phage_isolate_3244_44388___portal_protein_CDS_translation___Gut_phage_isolate_3244_44388___Terminase_CDS_translation:0.1337946):0.02323681,Escherichia_virus_HelliStehle___major_capsid_protein_CDS_translation___Escherichia_virus_HelliStehle___portal_protein_CDS_translation___Escherichia_virus_HelliStehle___terminase_large_subunit_CDS_translation:0.07488513):0.83536212,'Vibrio_phage_1.232.O._10N.261.51.E11___major_capsid_protein_CDS_translation___Vibrio_phage_1.232.O._10N.261.51.E11___coil_containing_protein_CDS_translation___Vibrio_phage_1.232.O._10N.261.51.E11___terminase_large_subunit_CDS_translation':0.03290387,'Vibrio_phage_431E48.2___hypothetical_protein_CDS_translation___Vibrio_phage_431E48.2___hypothetical_protein_CDS_translation___Vibrio_phage_431E48.2___hypothetical_protein_CDS_translation':0.02083657);
	tree bootstrap_49 = [&U] ((Gut_phage_isolate_3244_44388___coat_protein_CDS_translation___Gut_phage_isolate_3244_44388___portal_protein_CDS_translation___Gut_phage_isolate_3244_44388___Terminase_CDS_translation:0.10775998,((Escherichia_phage_Pondi___hypothetical_protein_CDS_translation___Escherichia_phage_Pondi___hypothetical_protein_CDS_translation___Escherichia_phage_Pondi___hypothetical_protein_CDS_translation:0.01028506,Escherichia_phage_PTXU04___putative_major_capsid_protein_CDS_translation___Escherichia_phage_PTXU04___hypothetical_protein_CDS__AH__portal__translation___Escherichia_phage_PTXU04___putative_terminase_large_subunit_CDS_translation:0.01191378):0.04886789,Escherichia_virus_HelliStehle___major_capsid_protein_CDS_translation___Escherichia_virus_HelliStehle___portal_protein_CDS_translation___Escherichia_virus_HelliStehle___terminase_large_subunit_CDS_translation:0.07654071):0.0220423):0.88891383,'Vibrio_phage_431E48.2___hypothetical_protein_CDS_translation___Vibrio_phage_431E48.2___hypothetical_protein_CDS_translation___Vibrio_phage_431E48.2___hypothetical_protein_CDS_translation':0.01101342,'Vibrio_phage_1.232.O._10N.261.51.E11___major_capsid_protein_CDS_translation___Vibrio_phage_1.232.O._10N.261.51.E11___coil_containing_protein_CDS_translation___Vibrio_phage_1.232.O._10N.261.51.E11___terminase_large_subunit_CDS_translation':0.0371772);
	tree bootstrap_50 = [&U] ((((Escherichia_phage_Pondi___hypothetical_protein_CDS_translation___Escherichia_phage_Pondi___hypothetical_protein_CDS_translation___Escherichia_phage_Pondi___hypothetical_protein_CDS_translation:0.00854952,Escherichia_phage_PTXU04___putative_major_capsid_protein_CDS_translation___Escherichia_phage_PTXU04___hypothetical_protein_CDS__AH__portal__translation___Escherichia_phage_PTXU04___putative_terminase_large_subunit_CDS_translation:0.01294005):0.0631128,Escherichia_virus_HelliStehle___major_capsid_protein_CDS_translation___Escherichia_virus_HelliStehle___portal_protein_CDS_translation___Escherichia_virus_HelliStehle___terminase_large_subunit_CDS_translation:0.07731909):0.01920308,Gut_phage_isolate_3244_44388___coat_protein_CDS_translation___Gut_phage_isolate_3244_44388___portal_protein_CDS_translation___Gut_phage_isolate_3244_44388___Terminase_CDS_translation:0.12735174):0.85087854,'Vibrio_phage_1.232.O._10N.261.51.E11___major_capsid_protein_CDS_translation___Vibrio_phage_1.232.O._10N.261.51.E11___coil_containing_protein_CDS_translation___Vibrio_phage_1.232.O._10N.261.51.E11___terminase_large_subunit_CDS_translation':0.03243309,'Vibrio_phage_431E48.2___hypothetical_protein_CDS_translation___Vibrio_phage_431E48.2___hypothetical_protein_CDS_translation___Vibrio_phage_431E48.2___hypothetical_protein_CDS_translation':0.01253824);
	tree bootstrap_51 = [&U] ((((Escherichia_phage_Pondi___hypothetical_protein_CDS_translation___Escherichia_phage_Pondi___hypothetical_protein_CDS_translation___Escherichia_phage_Pondi___hypothetical_protein_CDS_translation:0.01289441,Escherichia_phage_PTXU04___putative_major_capsid_protein_CDS_translation___Escherichia_phage_PTXU04___hypothetical_protein_CDS__AH__portal__translation___Escherichia_phage_PTXU04___putative_terminase_large_subunit_CDS_translation:0.0091856):0.04441655,Gut_phage_isolate_3244_44388___coat_protein_CDS_translation___Gut_phage_isolate_3244_44388___portal_protein_CDS_translation___Gut_phage_isolate_3244_44388___Terminase_CDS_translation:0.14177467):0.02728541,Escherichia_virus_HelliStehle___major_capsid_protein_CDS_translation___Escherichia_virus_HelliStehle___portal_protein_CDS_translation___Escherichia_virus_HelliStehle___terminase_large_subunit_CDS_translation:0.05597303):0.83862314,'Vibrio_phage_431E48.2___hypothetical_protein_CDS_translation___Vibrio_phage_431E48.2___hypothetical_protein_CDS_translation___Vibrio_phage_431E48.2___hypothetical_protein_CDS_translation':0.01586305,'Vibrio_phage_1.232.O._10N.261.51.E11___major_capsid_protein_CDS_translation___Vibrio_phage_1.232.O._10N.261.51.E11___coil_containing_protein_CDS_translation___Vibrio_phage_1.232.O._10N.261.51.E11___terminase_large_subunit_CDS_translation':0.03455569);
	tree bootstrap_52 = [&U] (((Escherichia_virus_HelliStehle___major_capsid_protein_CDS_translation___Escherichia_virus_HelliStehle___portal_protein_CDS_translation___Escherichia_virus_HelliStehle___terminase_large_subunit_CDS_translation:0.09325928,(Escherichia_phage_PTXU04___putative_major_capsid_protein_CDS_translation___Escherichia_phage_PTXU04___hypothetical_protein_CDS__AH__portal__translation___Escherichia_phage_PTXU04___putative_terminase_large_subunit_CDS_translation:0.01056656,Escherichia_phage_Pondi___hypothetical_protein_CDS_translation___Escherichia_phage_Pondi___hypothetical_protein_CDS_translation___Escherichia_phage_Pondi___hypothetical_protein_CDS_translation:0.0127434):0.04583629):0.0313628,Gut_phage_isolate_3244_44388___coat_protein_CDS_translation___Gut_phage_isolate_3244_44388___portal_protein_CDS_translation___Gut_phage_isolate_3244_44388___Terminase_CDS_translation:0.13594715):0.87025407,'Vibrio_phage_431E48.2___hypothetical_protein_CDS_translation___Vibrio_phage_431E48.2___hypothetical_protein_CDS_translation___Vibrio_phage_431E48.2___hypothetical_protein_CDS_translation':0.01388744,'Vibrio_phage_1.232.O._10N.261.51.E11___major_capsid_protein_CDS_translation___Vibrio_phage_1.232.O._10N.261.51.E11___coil_containing_protein_CDS_translation___Vibrio_phage_1.232.O._10N.261.51.E11___terminase_large_subunit_CDS_translation':0.03702306);
	tree bootstrap_53 = [&U] ((Escherichia_virus_HelliStehle___major_capsid_protein_CDS_translation___Escherichia_virus_HelliStehle___portal_protein_CDS_translation___Escherichia_virus_HelliStehle___terminase_large_subunit_CDS_translation:0.07143848,((Escherichia_phage_PTXU04___putative_major_capsid_protein_CDS_translation___Escherichia_phage_PTXU04___hypothetical_protein_CDS__AH__portal__translation___Escherichia_phage_PTXU04___putative_terminase_large_subunit_CDS_translation:0.01175233,Escherichia_phage_Pondi___hypothetical_protein_CDS_translation___Escherichia_phage_Pondi___hypothetical_protein_CDS_translation___Escherichia_phage_Pondi___hypothetical_protein_CDS_translation:0.00694906):0.06022072,Gut_phage_isolate_3244_44388___coat_protein_CDS_translation___Gut_phage_isolate_3244_44388___portal_protein_CDS_translation___Gut_phage_isolate_3244_44388___Terminase_CDS_translation:0.12664433):0.0251712):0.8846226,'Vibrio_phage_431E48.2___hypothetical_protein_CDS_translation___Vibrio_phage_431E48.2___hypothetical_protein_CDS_translation___Vibrio_phage_431E48.2___hypothetical_protein_CDS_translation':0.02310575,'Vibrio_phage_1.232.O._10N.261.51.E11___major_capsid_protein_CDS_translation___Vibrio_phage_1.232.O._10N.261.51.E11___coil_containing_protein_CDS_translation___Vibrio_phage_1.232.O._10N.261.51.E11___terminase_large_subunit_CDS_translation':0.03853305);
	tree bootstrap_54 = [&U] (((Gut_phage_isolate_3244_44388___coat_protein_CDS_translation___Gut_phage_isolate_3244_44388___portal_protein_CDS_translation___Gut_phage_isolate_3244_44388___Terminase_CDS_translation:0.14056914,(Escherichia_phage_Pondi___hypothetical_protein_CDS_translation___Escherichia_phage_Pondi___hypothetical_protein_CDS_translation___Escherichia_phage_Pondi___hypothetical_protein_CDS_translation:0.01334717,Escherichia_phage_PTXU04___putative_major_capsid_protein_CDS_translation___Escherichia_phage_PTXU04___hypothetical_protein_CDS__AH__portal__translation___Escherichia_phage_PTXU04___putative_terminase_large_subunit_CDS_translation:0.00874763):0.05759659):0.0364437,Escherichia_virus_HelliStehle___major_capsid_protein_CDS_translation___Escherichia_virus_HelliStehle___portal_protein_CDS_translation___Escherichia_virus_HelliStehle___terminase_large_subunit_CDS_translation:0.05508111):0.76211883,'Vibrio_phage_1.232.O._10N.261.51.E11___major_capsid_protein_CDS_translation___Vibrio_phage_1.232.O._10N.261.51.E11___coil_containing_protein_CDS_translation___Vibrio_phage_1.232.O._10N.261.51.E11___terminase_large_subunit_CDS_translation':0.04133414,'Vibrio_phage_431E48.2___hypothetical_protein_CDS_translation___Vibrio_phage_431E48.2___hypothetical_protein_CDS_translation___Vibrio_phage_431E48.2___hypothetical_protein_CDS_translation':0.01247952);
	tree bootstrap_55 = [&U] (((Escherichia_virus_HelliStehle___major_capsid_protein_CDS_translation___Escherichia_virus_HelliStehle___portal_protein_CDS_translation___Escherichia_virus_HelliStehle___terminase_large_subunit_CDS_translation:0.08924339,(Escherichia_phage_PTXU04___putative_major_capsid_protein_CDS_translation___Escherichia_phage_PTXU04___hypothetical_protein_CDS__AH__portal__translation___Escherichia_phage_PTXU04___putative_terminase_large_subunit_CDS_translation:0.0088862,Escherichia_phage_Pondi___hypothetical_protein_CDS_translation___Escherichia_phage_Pondi___hypothetical_protein_CDS_translation___Escherichia_phage_Pondi___hypothetical_protein_CDS_translation:0.01266125):0.04459961):0.01784779,Gut_phage_isolate_3244_44388___coat_protein_CDS_translation___Gut_phage_isolate_3244_44388___portal_protein_CDS_translation___Gut_phage_isolate_3244_44388___Terminase_CDS_translation:0.11393029):0.88578721,'Vibrio_phage_1.232.O._10N.261.51.E11___major_capsid_protein_CDS_translation___Vibrio_phage_1.232.O._10N.261.51.E11___coil_containing_protein_CDS_translation___Vibrio_phage_1.232.O._10N.261.51.E11___terminase_large_subunit_CDS_translation':0.03646445,'Vibrio_phage_431E48.2___hypothetical_protein_CDS_translation___Vibrio_phage_431E48.2___hypothetical_protein_CDS_translation___Vibrio_phage_431E48.2___hypothetical_protein_CDS_translation':0.02082084);
	tree bootstrap_56 = [&U] (((Gut_phage_isolate_3244_44388___coat_protein_CDS_translation___Gut_phage_isolate_3244_44388___portal_protein_CDS_translation___Gut_phage_isolate_3244_44388___Terminase_CDS_translation:0.14076477,(Escherichia_phage_PTXU04___putative_major_capsid_protein_CDS_translation___Escherichia_phage_PTXU04___hypothetical_protein_CDS__AH__portal__translation___Escherichia_phage_PTXU04___putative_terminase_large_subunit_CDS_translation:0.01208146,Escherichia_phage_Pondi___hypothetical_protein_CDS_translation___Escherichia_phage_Pondi___hypothetical_protein_CDS_translation___Escherichia_phage_Pondi___hypothetical_protein_CDS_translation:0.01075215):0.0656822):0.024637,Escherichia_virus_HelliStehle___major_capsid_protein_CDS_translation___Escherichia_virus_HelliStehle___portal_protein_CDS_translation___Escherichia_virus_HelliStehle___terminase_large_subunit_CDS_translation:0.0603069):0.8708329,'Vibrio_phage_1.232.O._10N.261.51.E11___major_capsid_protein_CDS_translation___Vibrio_phage_1.232.O._10N.261.51.E11___coil_containing_protein_CDS_translation___Vibrio_phage_1.232.O._10N.261.51.E11___terminase_large_subunit_CDS_translation':0.04691804,'Vibrio_phage_431E48.2___hypothetical_protein_CDS_translation___Vibrio_phage_431E48.2___hypothetical_protein_CDS_translation___Vibrio_phage_431E48.2___hypothetical_protein_CDS_translation':0.01189464);
	tree bootstrap_57 = [&U] ((((Escherichia_phage_PTXU04___putative_major_capsid_protein_CDS_translation___Escherichia_phage_PTXU04___hypothetical_protein_CDS__AH__portal__translation___Escherichia_phage_PTXU04___putative_terminase_large_subunit_CDS_translation:0.01416822,Escherichia_phage_Pondi___hypothetical_protein_CDS_translation___Escherichia_phage_Pondi___hypothetical_protein_CDS_translation___Escherichia_phage_Pondi___hypothetical_protein_CDS_translation:0.01276388):0.04968691,Escherichia_virus_HelliStehle___major_capsid_protein_CDS_translation___Escherichia_virus_HelliStehle___portal_protein_CDS_translation___Escherichia_virus_HelliStehle___terminase_large_subunit_CDS_translation:0.07801499):0.01540822,Gut_phage_isolate_3244_44388___coat_protein_CDS_translation___Gut_phage_isolate_3244_44388___portal_protein_CDS_translation___Gut_phage_isolate_3244_44388___Terminase_CDS_translation:0.13136988):0.88712693,'Vibrio_phage_1.232.O._10N.261.51.E11___major_capsid_protein_CDS_translation___Vibrio_phage_1.232.O._10N.261.51.E11___coil_containing_protein_CDS_translation___Vibrio_phage_1.232.O._10N.261.51.E11___terminase_large_subunit_CDS_translation':0.0489757,'Vibrio_phage_431E48.2___hypothetical_protein_CDS_translation___Vibrio_phage_431E48.2___hypothetical_protein_CDS_translation___Vibrio_phage_431E48.2___hypothetical_protein_CDS_translation':0.0117281);
	tree bootstrap_58 = [&U] ((((Escherichia_phage_PTXU04___putative_major_capsid_protein_CDS_translation___Escherichia_phage_PTXU04___hypothetical_protein_CDS__AH__portal__translation___Escherichia_phage_PTXU04___putative_terminase_large_subunit_CDS_translation:0.01038583,Escherichia_phage_Pondi___hypothetical_protein_CDS_translation___Escherichia_phage_Pondi___hypothetical_protein_CDS_translation___Escherichia_phage_Pondi___hypothetical_protein_CDS_translation:0.01250928):0.0633186,Gut_phage_isolate_3244_44388___coat_protein_CDS_translation___Gut_phage_isolate_3244_44388___portal_protein_CDS_translation___Gut_phage_isolate_3244_44388___Terminase_CDS_translation:0.14461506):0.01487483,Escherichia_virus_HelliStehle___major_capsid_protein_CDS_translation___Escherichia_virus_HelliStehle___portal_protein_CDS_translation___Escherichia_virus_HelliStehle___terminase_large_subunit_CDS_translation:0.07376112):0.86759177,'Vibrio_phage_431E48.2___hypothetical_protein_CDS_translation___Vibrio_phage_431E48.2___hypothetical_protein_CDS_translation___Vibrio_phage_431E48.2___hypothetical_protein_CDS_translation':0.01850872,'Vibrio_phage_1.232.O._10N.261.51.E11___major_capsid_protein_CDS_translation___Vibrio_phage_1.232.O._10N.261.51.E11___coil_containing_protein_CDS_translation___Vibrio_phage_1.232.O._10N.261.51.E11___terminase_large_subunit_CDS_translation':0.03596892);
	tree bootstrap_59 = [&U] (((Gut_phage_isolate_3244_44388___coat_protein_CDS_translation___Gut_phage_isolate_3244_44388___portal_protein_CDS_translation___Gut_phage_isolate_3244_44388___Terminase_CDS_translation:0.14466963,(Escherichia_phage_PTXU04___putative_major_capsid_protein_CDS_translation___Escherichia_phage_PTXU04___hypothetical_protein_CDS__AH__portal__translation___Escherichia_phage_PTXU04___putative_terminase_large_subunit_CDS_translation:0.01413993,Escherichia_phage_Pondi___hypothetical_protein_CDS_translation___Escherichia_phage_Pondi___hypothetical_protein_CDS_translation___Escherichia_phage_Pondi___hypothetical_protein_CDS_translation:0.01065166):0.04261881):0.02045121,Escherichia_virus_HelliStehle___major_capsid_protein_CDS_translation___Escherichia_virus_HelliStehle___portal_protein_CDS_translation___Escherichia_virus_HelliStehle___terminase_large_subunit_CDS_translation:0.08069749):0.89138634,'Vibrio_phage_1.232.O._10N.261.51.E11___major_capsid_protein_CDS_translation___Vibrio_phage_1.232.O._10N.261.51.E11___coil_containing_protein_CDS_translation___Vibrio_phage_1.232.O._10N.261.51.E11___terminase_large_subunit_CDS_translation':0.04517077,'Vibrio_phage_431E48.2___hypothetical_protein_CDS_translation___Vibrio_phage_431E48.2___hypothetical_protein_CDS_translation___Vibrio_phage_431E48.2___hypothetical_protein_CDS_translation':0.01149243);
	tree bootstrap_60 = [&U] ((Escherichia_virus_HelliStehle___major_capsid_protein_CDS_translation___Escherichia_virus_HelliStehle___portal_protein_CDS_translation___Escherichia_virus_HelliStehle___terminase_large_subunit_CDS_translation:0.07287183,(Gut_phage_isolate_3244_44388___coat_protein_CDS_translation___Gut_phage_isolate_3244_44388___portal_protein_CDS_translation___Gut_phage_isolate_3244_44388___Terminase_CDS_translation:0.1523224,(Escherichia_phage_Pondi___hypothetical_protein_CDS_translation___Escherichia_phage_Pondi___hypothetical_protein_CDS_translation___Escherichia_phage_Pondi___hypothetical_protein_CDS_translation:0.01402427,Escherichia_phage_PTXU04___putative_major_capsid_protein_CDS_translation___Escherichia_phage_PTXU04___hypothetical_protein_CDS__AH__portal__translation___Escherichia_phage_PTXU04___putative_terminase_large_subunit_CDS_translation:0.01207351):0.06363465):0.02175641):0.87997495,'Vibrio_phage_431E48.2___hypothetical_protein_CDS_translation___Vibrio_phage_431E48.2___hypothetical_protein_CDS_translation___Vibrio_phage_431E48.2___hypothetical_protein_CDS_translation':0.02060892,'Vibrio_phage_1.232.O._10N.261.51.E11___major_capsid_protein_CDS_translation___Vibrio_phage_1.232.O._10N.261.51.E11___coil_containing_protein_CDS_translation___Vibrio_phage_1.232.O._10N.261.51.E11___terminase_large_subunit_CDS_translation':0.03468288);
	tree bootstrap_61 = [&U] ((((Escherichia_phage_PTXU04___putative_major_capsid_protein_CDS_translation___Escherichia_phage_PTXU04___hypothetical_protein_CDS__AH__portal__translation___Escherichia_phage_PTXU04___putative_terminase_large_subunit_CDS_translation:0.01199145,Escherichia_phage_Pondi___hypothetical_protein_CDS_translation___Escherichia_phage_Pondi___hypothetical_protein_CDS_translation___Escherichia_phage_Pondi___hypothetical_protein_CDS_translation:0.012025):0.04667741,Escherichia_virus_HelliStehle___major_capsid_protein_CDS_translation___Escherichia_virus_HelliStehle___portal_protein_CDS_translation___Escherichia_virus_HelliStehle___terminase_large_subunit_CDS_translation:0.06998197):0.02311104,Gut_phage_isolate_3244_44388___coat_protein_CDS_translation___Gut_phage_isolate_3244_44388___portal_protein_CDS_translation___Gut_phage_isolate_3244_44388___Terminase_CDS_translation:0.12823465):0.80044758,'Vibrio_phage_1.232.O._10N.261.51.E11___major_capsid_protein_CDS_translation___Vibrio_phage_1.232.O._10N.261.51.E11___coil_containing_protein_CDS_translation___Vibrio_phage_1.232.O._10N.261.51.E11___terminase_large_subunit_CDS_translation':0.03989153,'Vibrio_phage_431E48.2___hypothetical_protein_CDS_translation___Vibrio_phage_431E48.2___hypothetical_protein_CDS_translation___Vibrio_phage_431E48.2___hypothetical_protein_CDS_translation':0.02418612);
	tree bootstrap_62 = [&U] ((((Escherichia_phage_Pondi___hypothetical_protein_CDS_translation___Escherichia_phage_Pondi___hypothetical_protein_CDS_translation___Escherichia_phage_Pondi___hypothetical_protein_CDS_translation:0.00988211,Escherichia_phage_PTXU04___putative_major_capsid_protein_CDS_translation___Escherichia_phage_PTXU04___hypothetical_protein_CDS__AH__portal__translation___Escherichia_phage_PTXU04___putative_terminase_large_subunit_CDS_translation:0.01421472):0.04766399,Gut_phage_isolate_3244_44388___coat_protein_CDS_translation___Gut_phage_isolate_3244_44388___portal_protein_CDS_translation___Gut_phage_isolate_3244_44388___Terminase_CDS_translation:0.14909549):0.02112793,Escherichia_virus_HelliStehle___major_capsid_protein_CDS_translation___Escherichia_virus_HelliStehle___portal_protein_CDS_translation___Escherichia_virus_HelliStehle___terminase_large_subunit_CDS_translation:0.07198663):0.85313374,'Vibrio_phage_1.232.O._10N.261.51.E11___major_capsid_protein_CDS_translation___Vibrio_phage_1.232.O._10N.261.51.E11___coil_containing_protein_CDS_translation___Vibrio_phage_1.232.O._10N.261.51.E11___terminase_large_subunit_CDS_translation':0.03555102,'Vibrio_phage_431E48.2___hypothetical_protein_CDS_translation___Vibrio_phage_431E48.2___hypothetical_protein_CDS_translation___Vibrio_phage_431E48.2___hypothetical_protein_CDS_translation':0.0128367);
	tree bootstrap_63 = [&U] ((((Escherichia_phage_PTXU04___putative_major_capsid_protein_CDS_translation___Escherichia_phage_PTXU04___hypothetical_protein_CDS__AH__portal__translation___Escherichia_phage_PTXU04___putative_terminase_large_subunit_CDS_translation:0.00850017,Escherichia_phage_Pondi___hypothetical_protein_CDS_translation___Escherichia_phage_Pondi___hypothetical_protein_CDS_translation___Escherichia_phage_Pondi___hypothetical_protein_CDS_translation:0.00953898):0.05889157,Escherichia_virus_HelliStehle___major_capsid_protein_CDS_translation___Escherichia_virus_HelliStehle___portal_protein_CDS_translation___Escherichia_virus_HelliStehle___terminase_large_subunit_CDS_translation:0.08139668):0.01358062,Gut_phage_isolate_3244_44388___coat_protein_CDS_translation___Gut_phage_isolate_3244_44388___portal_protein_CDS_translation___Gut_phage_isolate_3244_44388___Terminase_CDS_translation:0.14514005):0.9259271,'Vibrio_phage_431E48.2___hypothetical_protein_CDS_translation___Vibrio_phage_431E48.2___hypothetical_protein_CDS_translation___Vibrio_phage_431E48.2___hypothetical_protein_CDS_translation':0.02538335,'Vibrio_phage_1.232.O._10N.261.51.E11___major_capsid_protein_CDS_translation___Vibrio_phage_1.232.O._10N.261.51.E11___coil_containing_protein_CDS_translation___Vibrio_phage_1.232.O._10N.261.51.E11___terminase_large_subunit_CDS_translation':0.02367035);
	tree bootstrap_64 = [&U] ((((Escherichia_phage_Pondi___hypothetical_protein_CDS_translation___Escherichia_phage_Pondi___hypothetical_protein_CDS_translation___Escherichia_phage_Pondi___hypothetical_protein_CDS_translation:0.01114893,Escherichia_phage_PTXU04___putative_major_capsid_protein_CDS_translation___Escherichia_phage_PTXU04___hypothetical_protein_CDS__AH__portal__translation___Escherichia_phage_PTXU04___putative_terminase_large_subunit_CDS_translation:0.00693856):0.05870778,Escherichia_virus_HelliStehle___major_capsid_protein_CDS_translation___Escherichia_virus_HelliStehle___portal_protein_CDS_translation___Escherichia_virus_HelliStehle___terminase_large_subunit_CDS_translation:0.09647936):0.02879539,Gut_phage_isolate_3244_44388___coat_protein_CDS_translation___Gut_phage_isolate_3244_44388___portal_protein_CDS_translation___Gut_phage_isolate_3244_44388___Terminase_CDS_translation:0.12880278):0.90559257,'Vibrio_phage_431E48.2___hypothetical_protein_CDS_translation___Vibrio_phage_431E48.2___hypothetical_protein_CDS_translation___Vibrio_phage_431E48.2___hypothetical_protein_CDS_translation':0.0172668,'Vibrio_phage_1.232.O._10N.261.51.E11___major_capsid_protein_CDS_translation___Vibrio_phage_1.232.O._10N.261.51.E11___coil_containing_protein_CDS_translation___Vibrio_phage_1.232.O._10N.261.51.E11___terminase_large_subunit_CDS_translation':0.03782142);
	tree bootstrap_65 = [&U] (((Escherichia_virus_HelliStehle___major_capsid_protein_CDS_translation___Escherichia_virus_HelliStehle___portal_protein_CDS_translation___Escherichia_virus_HelliStehle___terminase_large_subunit_CDS_translation:0.08411931,(Escherichia_phage_Pondi___hypothetical_protein_CDS_translation___Escherichia_phage_Pondi___hypothetical_protein_CDS_translation___Escherichia_phage_Pondi___hypothetical_protein_CDS_translation:0.01131528,Escherichia_phage_PTXU04___putative_major_capsid_protein_CDS_translation___Escherichia_phage_PTXU04___hypothetical_protein_CDS__AH__portal__translation___Escherichia_phage_PTXU04___putative_terminase_large_subunit_CDS_translation:0.01216673):0.0414766):0.04479115,Gut_phage_isolate_3244_44388___coat_protein_CDS_translation___Gut_phage_isolate_3244_44388___portal_protein_CDS_translation___Gut_phage_isolate_3244_44388___Terminase_CDS_translation:0.11248329):0.88491818,'Vibrio_phage_1.232.O._10N.261.51.E11___major_capsid_protein_CDS_translation___Vibrio_phage_1.232.O._10N.261.51.E11___coil_containing_protein_CDS_translation___Vibrio_phage_1.232.O._10N.261.51.E11___terminase_large_subunit_CDS_translation':0.02630288,'Vibrio_phage_431E48.2___hypothetical_protein_CDS_translation___Vibrio_phage_431E48.2___hypothetical_protein_CDS_translation___Vibrio_phage_431E48.2___hypothetical_protein_CDS_translation':0.01620449);
	tree bootstrap_66 = [&U] (((Escherichia_virus_HelliStehle___major_capsid_protein_CDS_translation___Escherichia_virus_HelliStehle___portal_protein_CDS_translation___Escherichia_virus_HelliStehle___terminase_large_subunit_CDS_translation:0.08292536,(Escherichia_phage_Pondi___hypothetical_protein_CDS_translation___Escherichia_phage_Pondi___hypothetical_protein_CDS_translation___Escherichia_phage_Pondi___hypothetical_protein_CDS_translation:0.01369323,Escherichia_phage_PTXU04___putative_major_capsid_protein_CDS_translation___Escherichia_phage_PTXU04___hypothetical_protein_CDS__AH__portal__translation___Escherichia_phage_PTXU04___putative_terminase_large_subunit_CDS_translation:0.01172634):0.05203985):0.02089685,Gut_phage_isolate_3244_44388___coat_protein_CDS_translation___Gut_phage_isolate_3244_44388___portal_protein_CDS_translation___Gut_phage_isolate_3244_44388___Terminase_CDS_translation:0.14145104):0.81483693,'Vibrio_phage_431E48.2___hypothetical_protein_CDS_translation___Vibrio_phage_431E48.2___hypothetical_protein_CDS_translation___Vibrio_phage_431E48.2___hypothetical_protein_CDS_translation':0.01758011,'Vibrio_phage_1.232.O._10N.261.51.E11___major_capsid_protein_CDS_translation___Vibrio_phage_1.232.O._10N.261.51.E11___coil_containing_protein_CDS_translation___Vibrio_phage_1.232.O._10N.261.51.E11___terminase_large_subunit_CDS_translation':0.04101567);
	tree bootstrap_67 = [&U] (((Escherichia_virus_HelliStehle___major_capsid_protein_CDS_translation___Escherichia_virus_HelliStehle___portal_protein_CDS_translation___Escherichia_virus_HelliStehle___terminase_large_subunit_CDS_translation:0.0774716,(Escherichia_phage_Pondi___hypothetical_protein_CDS_translation___Escherichia_phage_Pondi___hypothetical_protein_CDS_translation___Escherichia_phage_Pondi___hypothetical_protein_CDS_translation:0.00901697,Escherichia_phage_PTXU04___putative_major_capsid_protein_CDS_translation___Escherichia_phage_PTXU04___hypothetical_protein_CDS__AH__portal__translation___Escherichia_phage_PTXU04___putative_terminase_large_subunit_CDS_translation:0.0063485):0.05311374):0.02949441,Gut_phage_isolate_3244_44388___coat_protein_CDS_translation___Gut_phage_isolate_3244_44388___portal_protein_CDS_translation___Gut_phage_isolate_3244_44388___Terminase_CDS_translation:0.11962285):0.86903328,'Vibrio_phage_431E48.2___hypothetical_protein_CDS_translation___Vibrio_phage_431E48.2___hypothetical_protein_CDS_translation___Vibrio_phage_431E48.2___hypothetical_protein_CDS_translation':0.02165901,'Vibrio_phage_1.232.O._10N.261.51.E11___major_capsid_protein_CDS_translation___Vibrio_phage_1.232.O._10N.261.51.E11___coil_containing_protein_CDS_translation___Vibrio_phage_1.232.O._10N.261.51.E11___terminase_large_subunit_CDS_translation':0.03507834);
	tree bootstrap_68 = [&U] (((Gut_phage_isolate_3244_44388___coat_protein_CDS_translation___Gut_phage_isolate_3244_44388___portal_protein_CDS_translation___Gut_phage_isolate_3244_44388___Terminase_CDS_translation:0.16054683,(Escherichia_phage_PTXU04___putative_major_capsid_protein_CDS_translation___Escherichia_phage_PTXU04___hypothetical_protein_CDS__AH__portal__translation___Escherichia_phage_PTXU04___putative_terminase_large_subunit_CDS_translation:0.01494347,Escherichia_phage_Pondi___hypothetical_protein_CDS_translation___Escherichia_phage_Pondi___hypothetical_protein_CDS_translation___Escherichia_phage_Pondi___hypothetical_protein_CDS_translation:0.0106473):0.05396215):0.01261768,Escherichia_virus_HelliStehle___major_capsid_protein_CDS_translation___Escherichia_virus_HelliStehle___portal_protein_CDS_translation___Escherichia_virus_HelliStehle___terminase_large_subunit_CDS_translation:0.08156484):0.84148369,'Vibrio_phage_1.232.O._10N.261.51.E11___major_capsid_protein_CDS_translation___Vibrio_phage_1.232.O._10N.261.51.E11___coil_containing_protein_CDS_translation___Vibrio_phage_1.232.O._10N.261.51.E11___terminase_large_subunit_CDS_translation':0.04679204,'Vibrio_phage_431E48.2___hypothetical_protein_CDS_translation___Vibrio_phage_431E48.2___hypothetical_protein_CDS_translation___Vibrio_phage_431E48.2___hypothetical_protein_CDS_translation':0.02332902);
	tree bootstrap_69 = [&U] ((Escherichia_virus_HelliStehle___major_capsid_protein_CDS_translation___Escherichia_virus_HelliStehle___portal_protein_CDS_translation___Escherichia_virus_HelliStehle___terminase_large_subunit_CDS_translation:0.08524135,(Gut_phage_isolate_3244_44388___coat_protein_CDS_translation___Gut_phage_isolate_3244_44388___portal_protein_CDS_translation___Gut_phage_isolate_3244_44388___Terminase_CDS_translation:0.13843893,(Escherichia_phage_Pondi___hypothetical_protein_CDS_translation___Escherichia_phage_Pondi___hypothetical_protein_CDS_translation___Escherichia_phage_Pondi___hypothetical_protein_CDS_translation:0.01142221,Escherichia_phage_PTXU04___putative_major_capsid_protein_CDS_translation___Escherichia_phage_PTXU04___hypothetical_protein_CDS__AH__portal__translation___Escherichia_phage_PTXU04___putative_terminase_large_subunit_CDS_translation:0.00659287):0.05367223):0.0051856):0.82493823,'Vibrio_phage_431E48.2___hypothetical_protein_CDS_translation___Vibrio_phage_431E48.2___hypothetical_protein_CDS_translation___Vibrio_phage_431E48.2___hypothetical_protein_CDS_translation':0.00716384,'Vibrio_phage_1.232.O._10N.261.51.E11___major_capsid_protein_CDS_translation___Vibrio_phage_1.232.O._10N.261.51.E11___coil_containing_protein_CDS_translation___Vibrio_phage_1.232.O._10N.261.51.E11___terminase_large_subunit_CDS_translation':0.04465541);
	tree bootstrap_70 = [&U] ((((Escherichia_phage_Pondi___hypothetical_protein_CDS_translation___Escherichia_phage_Pondi___hypothetical_protein_CDS_translation___Escherichia_phage_Pondi___hypothetical_protein_CDS_translation:0.0095739,Escherichia_phage_PTXU04___putative_major_capsid_protein_CDS_translation___Escherichia_phage_PTXU04___hypothetical_protein_CDS__AH__portal__translation___Escherichia_phage_PTXU04___putative_terminase_large_subunit_CDS_translation:0.00913999):0.04401583,Escherichia_virus_HelliStehle___major_capsid_protein_CDS_translation___Escherichia_virus_HelliStehle___portal_protein_CDS_translation___Escherichia_virus_HelliStehle___terminase_large_subunit_CDS_translation:0.07730289):0.02326278,Gut_phage_isolate_3244_44388___coat_protein_CDS_translation___Gut_phage_isolate_3244_44388___portal_protein_CDS_translation___Gut_phage_isolate_3244_44388___Terminase_CDS_translation:0.1372672):0.89529868,'Vibrio_phage_431E48.2___hypothetical_protein_CDS_translation___Vibrio_phage_431E48.2___hypothetical_protein_CDS_translation___Vibrio_phage_431E48.2___hypothetical_protein_CDS_translation':0.01845886,'Vibrio_phage_1.232.O._10N.261.51.E11___major_capsid_protein_CDS_translation___Vibrio_phage_1.232.O._10N.261.51.E11___coil_containing_protein_CDS_translation___Vibrio_phage_1.232.O._10N.261.51.E11___terminase_large_subunit_CDS_translation':0.03601878);
	tree bootstrap_71 = [&U] (((Escherichia_virus_HelliStehle___major_capsid_protein_CDS_translation___Escherichia_virus_HelliStehle___portal_protein_CDS_translation___Escherichia_virus_HelliStehle___terminase_large_subunit_CDS_translation:0.07080476,(Escherichia_phage_Pondi___hypothetical_protein_CDS_translation___Escherichia_phage_Pondi___hypothetical_protein_CDS_translation___Escherichia_phage_Pondi___hypothetical_protein_CDS_translation:0.01178106,Escherichia_phage_PTXU04___putative_major_capsid_protein_CDS_translation___Escherichia_phage_PTXU04___hypothetical_protein_CDS__AH__portal__translation___Escherichia_phage_PTXU04___putative_terminase_large_subunit_CDS_translation:0.01026944):0.05196979):0.03311086,Gut_phage_isolate_3244_44388___coat_protein_CDS_translation___Gut_phage_isolate_3244_44388___portal_protein_CDS_translation___Gut_phage_isolate_3244_44388___Terminase_CDS_translation:0.13099973):0.87301005,'Vibrio_phage_1.232.O._10N.261.51.E11___major_capsid_protein_CDS_translation___Vibrio_phage_1.232.O._10N.261.51.E11___coil_containing_protein_CDS_translation___Vibrio_phage_1.232.O._10N.261.51.E11___terminase_large_subunit_CDS_translation':0.04714922,'Vibrio_phage_431E48.2___hypothetical_protein_CDS_translation___Vibrio_phage_431E48.2___hypothetical_protein_CDS_translation___Vibrio_phage_431E48.2___hypothetical_protein_CDS_translation':0.01261326);
	tree bootstrap_72 = [&U] ((((Escherichia_phage_Pondi___hypothetical_protein_CDS_translation___Escherichia_phage_Pondi___hypothetical_protein_CDS_translation___Escherichia_phage_Pondi___hypothetical_protein_CDS_translation:0.01075687,Escherichia_phage_PTXU04___putative_major_capsid_protein_CDS_translation___Escherichia_phage_PTXU04___hypothetical_protein_CDS__AH__portal__translation___Escherichia_phage_PTXU04___putative_terminase_large_subunit_CDS_translation:0.00661963):0.0439941,Escherichia_virus_HelliStehle___major_capsid_protein_CDS_translation___Escherichia_virus_HelliStehle___portal_protein_CDS_translation___Escherichia_virus_HelliStehle___terminase_large_subunit_CDS_translation:0.08476274):0.01843446,Gut_phage_isolate_3244_44388___coat_protein_CDS_translation___Gut_phage_isolate_3244_44388___portal_protein_CDS_translation___Gut_phage_isolate_3244_44388___Terminase_CDS_translation:0.12364466):0.80780657,'Vibrio_phage_431E48.2___hypothetical_protein_CDS_translation___Vibrio_phage_431E48.2___hypothetical_protein_CDS_translation___Vibrio_phage_431E48.2___hypothetical_protein_CDS_translation':0.00783236,'Vibrio_phage_1.232.O._10N.261.51.E11___major_capsid_protein_CDS_translation___Vibrio_phage_1.232.O._10N.261.51.E11___coil_containing_protein_CDS_translation___Vibrio_phage_1.232.O._10N.261.51.E11___terminase_large_subunit_CDS_translation':0.04535317);
	tree bootstrap_73 = [&U] ((Escherichia_virus_HelliStehle___major_capsid_protein_CDS_translation___Escherichia_virus_HelliStehle___portal_protein_CDS_translation___Escherichia_virus_HelliStehle___terminase_large_subunit_CDS_translation:0.05447233,(Gut_phage_isolate_3244_44388___coat_protein_CDS_translation___Gut_phage_isolate_3244_44388___portal_protein_CDS_translation___Gut_phage_isolate_3244_44388___Terminase_CDS_translation:0.12619085,(Escherichia_phage_PTXU04___putative_major_capsid_protein_CDS_translation___Escherichia_phage_PTXU04___hypothetical_protein_CDS__AH__portal__translation___Escherichia_phage_PTXU04___putative_terminase_large_subunit_CDS_translation:0.01053987,Escherichia_phage_Pondi___hypothetical_protein_CDS_translation___Escherichia_phage_Pondi___hypothetical_protein_CDS_translation___Escherichia_phage_Pondi___hypothetical_protein_CDS_translation:0.01221731):0.05331641):0.02069915):0.82250532,'Vibrio_phage_431E48.2___hypothetical_protein_CDS_translation___Vibrio_phage_431E48.2___hypothetical_protein_CDS_translation___Vibrio_phage_431E48.2___hypothetical_protein_CDS_translation':0.01614794,'Vibrio_phage_1.232.O._10N.261.51.E11___major_capsid_protein_CDS_translation___Vibrio_phage_1.232.O._10N.261.51.E11___coil_containing_protein_CDS_translation___Vibrio_phage_1.232.O._10N.261.51.E11___terminase_large_subunit_CDS_translation':0.03016391);
	tree bootstrap_74 = [&U] (((Gut_phage_isolate_3244_44388___coat_protein_CDS_translation___Gut_phage_isolate_3244_44388___portal_protein_CDS_translation___Gut_phage_isolate_3244_44388___Terminase_CDS_translation:0.14158981,(Escherichia_phage_PTXU04___putative_major_capsid_protein_CDS_translation___Escherichia_phage_PTXU04___hypothetical_protein_CDS__AH__portal__translation___Escherichia_phage_PTXU04___putative_terminase_large_subunit_CDS_translation:0.0119134,Escherichia_phage_Pondi___hypothetical_protein_CDS_translation___Escherichia_phage_Pondi___hypothetical_protein_CDS_translation___Escherichia_phage_Pondi___hypothetical_protein_CDS_translation:0.01150575):0.04308838):0.01040208,Escherichia_virus_HelliStehle___major_capsid_protein_CDS_translation___Escherichia_virus_HelliStehle___portal_protein_CDS_translation___Escherichia_virus_HelliStehle___terminase_large_subunit_CDS_translation:0.07292579):0.8778266,'Vibrio_phage_1.232.O._10N.261.51.E11___major_capsid_protein_CDS_translation___Vibrio_phage_1.232.O._10N.261.51.E11___coil_containing_protein_CDS_translation___Vibrio_phage_1.232.O._10N.261.51.E11___terminase_large_subunit_CDS_translation':0.04280363,'Vibrio_phage_431E48.2___hypothetical_protein_CDS_translation___Vibrio_phage_431E48.2___hypothetical_protein_CDS_translation___Vibrio_phage_431E48.2___hypothetical_protein_CDS_translation':0.01630687);
	tree bootstrap_75 = [&U] (((Escherichia_virus_HelliStehle___major_capsid_protein_CDS_translation___Escherichia_virus_HelliStehle___portal_protein_CDS_translation___Escherichia_virus_HelliStehle___terminase_large_subunit_CDS_translation:0.08745558,(Escherichia_phage_PTXU04___putative_major_capsid_protein_CDS_translation___Escherichia_phage_PTXU04___hypothetical_protein_CDS__AH__portal__translation___Escherichia_phage_PTXU04___putative_terminase_large_subunit_CDS_translation:0.01255912,Escherichia_phage_Pondi___hypothetical_protein_CDS_translation___Escherichia_phage_Pondi___hypothetical_protein_CDS_translation___Escherichia_phage_Pondi___hypothetical_protein_CDS_translation:0.01286046):0.05830388):0.00870709,Gut_phage_isolate_3244_44388___coat_protein_CDS_translation___Gut_phage_isolate_3244_44388___portal_protein_CDS_translation___Gut_phage_isolate_3244_44388___Terminase_CDS_translation:0.12950254):0.87682598,'Vibrio_phage_1.232.O._10N.261.51.E11___major_capsid_protein_CDS_translation___Vibrio_phage_1.232.O._10N.261.51.E11___coil_containing_protein_CDS_translation___Vibrio_phage_1.232.O._10N.261.51.E11___terminase_large_subunit_CDS_translation':0.05290736,'Vibrio_phage_431E48.2___hypothetical_protein_CDS_translation___Vibrio_phage_431E48.2___hypothetical_protein_CDS_translation___Vibrio_phage_431E48.2___hypothetical_protein_CDS_translation':0.01923854);
	tree bootstrap_76 = [&U] (((Escherichia_virus_HelliStehle___major_capsid_protein_CDS_translation___Escherichia_virus_HelliStehle___portal_protein_CDS_translation___Escherichia_virus_HelliStehle___terminase_large_subunit_CDS_translation:0.09260347,(Escherichia_phage_PTXU04___putative_major_capsid_protein_CDS_translation___Escherichia_phage_PTXU04___hypothetical_protein_CDS__AH__portal__translation___Escherichia_phage_PTXU04___putative_terminase_large_subunit_CDS_translation:0.01343928,Escherichia_phage_Pondi___hypothetical_protein_CDS_translation___Escherichia_phage_Pondi___hypothetical_protein_CDS_translation___Escherichia_phage_Pondi___hypothetical_protein_CDS_translation:0.01249694):0.05114804):0.02061485,Gut_phage_isolate_3244_44388___coat_protein_CDS_translation___Gut_phage_isolate_3244_44388___portal_protein_CDS_translation___Gut_phage_isolate_3244_44388___Terminase_CDS_translation:0.12266191):0.74845802,'Vibrio_phage_431E48.2___hypothetical_protein_CDS_translation___Vibrio_phage_431E48.2___hypothetical_protein_CDS_translation___Vibrio_phage_431E48.2___hypothetical_protein_CDS_translation':0.02577498,'Vibrio_phage_1.232.O._10N.261.51.E11___major_capsid_protein_CDS_translation___Vibrio_phage_1.232.O._10N.261.51.E11___coil_containing_protein_CDS_translation___Vibrio_phage_1.232.O._10N.261.51.E11___terminase_large_subunit_CDS_translation':0.03424426);
	tree bootstrap_77 = [&U] ((Gut_phage_isolate_3244_44388___coat_protein_CDS_translation___Gut_phage_isolate_3244_44388___portal_protein_CDS_translation___Gut_phage_isolate_3244_44388___Terminase_CDS_translation:0.11983003,((Escherichia_phage_PTXU04___putative_major_capsid_protein_CDS_translation___Escherichia_phage_PTXU04___hypothetical_protein_CDS__AH__portal__translation___Escherichia_phage_PTXU04___putative_terminase_large_subunit_CDS_translation:0.0100431,Escherichia_phage_Pondi___hypothetical_protein_CDS_translation___Escherichia_phage_Pondi___hypothetical_protein_CDS_translation___Escherichia_phage_Pondi___hypothetical_protein_CDS_translation:0.01012965):0.05124726,Escherichia_virus_HelliStehle___major_capsid_protein_CDS_translation___Escherichia_virus_HelliStehle___portal_protein_CDS_translation___Escherichia_virus_HelliStehle___terminase_large_subunit_CDS_translation:0.07472443):0.01533834):0.82321168,'Vibrio_phage_431E48.2___hypothetical_protein_CDS_translation___Vibrio_phage_431E48.2___hypothetical_protein_CDS_translation___Vibrio_phage_431E48.2___hypothetical_protein_CDS_translation':0.01068667,'Vibrio_phage_1.232.O._10N.261.51.E11___major_capsid_protein_CDS_translation___Vibrio_phage_1.232.O._10N.261.51.E11___coil_containing_protein_CDS_translation___Vibrio_phage_1.232.O._10N.261.51.E11___terminase_large_subunit_CDS_translation':0.0463651);
	tree bootstrap_78 = [&U] ((((Escherichia_phage_Pondi___hypothetical_protein_CDS_translation___Escherichia_phage_Pondi___hypothetical_protein_CDS_translation___Escherichia_phage_Pondi___hypothetical_protein_CDS_translation:0.01594184,Escherichia_phage_PTXU04___putative_major_capsid_protein_CDS_translation___Escherichia_phage_PTXU04___hypothetical_protein_CDS__AH__portal__translation___Escherichia_phage_PTXU04___putative_terminase_large_subunit_CDS_translation:0.01159387):0.03473139,Escherichia_virus_HelliStehle___major_capsid_protein_CDS_translation___Escherichia_virus_HelliStehle___portal_protein_CDS_translation___Escherichia_virus_HelliStehle___terminase_large_subunit_CDS_translation:0.08813696):0.02391287,Gut_phage_isolate_3244_44388___coat_protein_CDS_translation___Gut_phage_isolate_3244_44388___portal_protein_CDS_translation___Gut_phage_isolate_3244_44388___Terminase_CDS_translation:0.11375653):0.87096641,'Vibrio_phage_431E48.2___hypothetical_protein_CDS_translation___Vibrio_phage_431E48.2___hypothetical_protein_CDS_translation___Vibrio_phage_431E48.2___hypothetical_protein_CDS_translation':0.02478653,'Vibrio_phage_1.232.O._10N.261.51.E11___major_capsid_protein_CDS_translation___Vibrio_phage_1.232.O._10N.261.51.E11___coil_containing_protein_CDS_translation___Vibrio_phage_1.232.O._10N.261.51.E11___terminase_large_subunit_CDS_translation':0.03340246);
	tree bootstrap_79 = [&U] (((Gut_phage_isolate_3244_44388___coat_protein_CDS_translation___Gut_phage_isolate_3244_44388___portal_protein_CDS_translation___Gut_phage_isolate_3244_44388___Terminase_CDS_translation:0.14715054,(Escherichia_phage_PTXU04___putative_major_capsid_protein_CDS_translation___Escherichia_phage_PTXU04___hypothetical_protein_CDS__AH__portal__translation___Escherichia_phage_PTXU04___putative_terminase_large_subunit_CDS_translation:0.01154741,Escherichia_phage_Pondi___hypothetical_protein_CDS_translation___Escherichia_phage_Pondi___hypothetical_protein_CDS_translation___Escherichia_phage_Pondi___hypothetical_protein_CDS_translation:0.01263034):0.04838857):0.0234838,Escherichia_virus_HelliStehle___major_capsid_protein_CDS_translation___Escherichia_virus_HelliStehle___portal_protein_CDS_translation___Escherichia_virus_HelliStehle___terminase_large_subunit_CDS_translation:0.05785416):0.86252293,'Vibrio_phage_1.232.O._10N.261.51.E11___major_capsid_protein_CDS_translation___Vibrio_phage_1.232.O._10N.261.51.E11___coil_containing_protein_CDS_translation___Vibrio_phage_1.232.O._10N.261.51.E11___terminase_large_subunit_CDS_translation':0.02802502,'Vibrio_phage_431E48.2___hypothetical_protein_CDS_translation___Vibrio_phage_431E48.2___hypothetical_protein_CDS_translation___Vibrio_phage_431E48.2___hypothetical_protein_CDS_translation':0.02288547);
	tree bootstrap_80 = [&U] (((Gut_phage_isolate_3244_44388___coat_protein_CDS_translation___Gut_phage_isolate_3244_44388___portal_protein_CDS_translation___Gut_phage_isolate_3244_44388___Terminase_CDS_translation:0.14148866,(Escherichia_phage_PTXU04___putative_major_capsid_protein_CDS_translation___Escherichia_phage_PTXU04___hypothetical_protein_CDS__AH__portal__translation___Escherichia_phage_PTXU04___putative_terminase_large_subunit_CDS_translation:0.01252075,Escherichia_phage_Pondi___hypothetical_protein_CDS_translation___Escherichia_phage_Pondi___hypothetical_protein_CDS_translation___Escherichia_phage_Pondi___hypothetical_protein_CDS_translation:0.01291584):0.04838048):0.02257725,Escherichia_virus_HelliStehle___major_capsid_protein_CDS_translation___Escherichia_virus_HelliStehle___portal_protein_CDS_translation___Escherichia_virus_HelliStehle___terminase_large_subunit_CDS_translation:0.07608185):0.94713818,'Vibrio_phage_1.232.O._10N.261.51.E11___major_capsid_protein_CDS_translation___Vibrio_phage_1.232.O._10N.261.51.E11___coil_containing_protein_CDS_translation___Vibrio_phage_1.232.O._10N.261.51.E11___terminase_large_subunit_CDS_translation':0.03026284,'Vibrio_phage_431E48.2___hypothetical_protein_CDS_translation___Vibrio_phage_431E48.2___hypothetical_protein_CDS_translation___Vibrio_phage_431E48.2___hypothetical_protein_CDS_translation':0.02772565);
	tree bootstrap_81 = [&U] ((Escherichia_virus_HelliStehle___major_capsid_protein_CDS_translation___Escherichia_virus_HelliStehle___portal_protein_CDS_translation___Escherichia_virus_HelliStehle___terminase_large_subunit_CDS_translation:0.07420985,((Escherichia_phage_Pondi___hypothetical_protein_CDS_translation___Escherichia_phage_Pondi___hypothetical_protein_CDS_translation___Escherichia_phage_Pondi___hypothetical_protein_CDS_translation:0.0167962,Escherichia_phage_PTXU04___putative_major_capsid_protein_CDS_translation___Escherichia_phage_PTXU04___hypothetical_protein_CDS__AH__portal__translation___Escherichia_phage_PTXU04___putative_terminase_large_subunit_CDS_translation:0.00998027):0.05188819,Gut_phage_isolate_3244_44388___coat_protein_CDS_translation___Gut_phage_isolate_3244_44388___portal_protein_CDS_translation___Gut_phage_isolate_3244_44388___Terminase_CDS_translation:0.13882838):0.01781382):0.8043935,'Vibrio_phage_1.232.O._10N.261.51.E11___major_capsid_protein_CDS_translation___Vibrio_phage_1.232.O._10N.261.51.E11___coil_containing_protein_CDS_translation___Vibrio_phage_1.232.O._10N.261.51.E11___terminase_large_subunit_CDS_translation':0.04002488,'Vibrio_phage_431E48.2___hypothetical_protein_CDS_translation___Vibrio_phage_431E48.2___hypothetical_protein_CDS_translation___Vibrio_phage_431E48.2___hypothetical_protein_CDS_translation':0.02653423);
	tree bootstrap_82 = [&U] ((Escherichia_virus_HelliStehle___major_capsid_protein_CDS_translation___Escherichia_virus_HelliStehle___portal_protein_CDS_translation___Escherichia_virus_HelliStehle___terminase_large_subunit_CDS_translation:0.06531163,((Escherichia_phage_Pondi___hypothetical_protein_CDS_translation___Escherichia_phage_Pondi___hypothetical_protein_CDS_translation___Escherichia_phage_Pondi___hypothetical_protein_CDS_translation:0.00948506,Escherichia_phage_PTXU04___putative_major_capsid_protein_CDS_translation___Escherichia_phage_PTXU04___hypothetical_protein_CDS__AH__portal__translation___Escherichia_phage_PTXU04___putative_terminase_large_subunit_CDS_translation:0.00722836):0.05136739,Gut_phage_isolate_3244_44388___coat_protein_CDS_translation___Gut_phage_isolate_3244_44388___portal_protein_CDS_translation___Gut_phage_isolate_3244_44388___Terminase_CDS_translation:0.12685499):0.01070257):0.8634771,'Vibrio_phage_1.232.O._10N.261.51.E11___major_capsid_protein_CDS_translation___Vibrio_phage_1.232.O._10N.261.51.E11___coil_containing_protein_CDS_translation___Vibrio_phage_1.232.O._10N.261.51.E11___terminase_large_subunit_CDS_translation':0.04138577,'Vibrio_phage_431E48.2___hypothetical_protein_CDS_translation___Vibrio_phage_431E48.2___hypothetical_protein_CDS_translation___Vibrio_phage_431E48.2___hypothetical_protein_CDS_translation':0.01120627);
	tree bootstrap_83 = [&U] ((Escherichia_virus_HelliStehle___major_capsid_protein_CDS_translation___Escherichia_virus_HelliStehle___portal_protein_CDS_translation___Escherichia_virus_HelliStehle___terminase_large_subunit_CDS_translation:0.06655293,((Escherichia_phage_Pondi___hypothetical_protein_CDS_translation___Escherichia_phage_Pondi___hypothetical_protein_CDS_translation___Escherichia_phage_Pondi___hypothetical_protein_CDS_translation:0.01493464,Escherichia_phage_PTXU04___putative_major_capsid_protein_CDS_translation___Escherichia_phage_PTXU04___hypothetical_protein_CDS__AH__portal__translation___Escherichia_phage_PTXU04___putative_terminase_large_subunit_CDS_translation:0.01397771):0.06490088,Gut_phage_isolate_3244_44388___coat_protein_CDS_translation___Gut_phage_isolate_3244_44388___portal_protein_CDS_translation___Gut_phage_isolate_3244_44388___Terminase_CDS_translation:0.14735237):0.03333827):0.85684847,'Vibrio_phage_431E48.2___hypothetical_protein_CDS_translation___Vibrio_phage_431E48.2___hypothetical_protein_CDS_translation___Vibrio_phage_431E48.2___hypothetical_protein_CDS_translation':0.0202925,'Vibrio_phage_1.232.O._10N.261.51.E11___major_capsid_protein_CDS_translation___Vibrio_phage_1.232.O._10N.261.51.E11___coil_containing_protein_CDS_translation___Vibrio_phage_1.232.O._10N.261.51.E11___terminase_large_subunit_CDS_translation':0.04316674);
	tree bootstrap_84 = [&U] ((((Escherichia_phage_Pondi___hypothetical_protein_CDS_translation___Escherichia_phage_Pondi___hypothetical_protein_CDS_translation___Escherichia_phage_Pondi___hypothetical_protein_CDS_translation:0.01171233,Escherichia_phage_PTXU04___putative_major_capsid_protein_CDS_translation___Escherichia_phage_PTXU04___hypothetical_protein_CDS__AH__portal__translation___Escherichia_phage_PTXU04___putative_terminase_large_subunit_CDS_translation:0.01098408):0.05081922,Escherichia_virus_HelliStehle___major_capsid_protein_CDS_translation___Escherichia_virus_HelliStehle___portal_protein_CDS_translation___Escherichia_virus_HelliStehle___terminase_large_subunit_CDS_translation:0.0702741):0.0127563,Gut_phage_isolate_3244_44388___coat_protein_CDS_translation___Gut_phage_isolate_3244_44388___portal_protein_CDS_translation___Gut_phage_isolate_3244_44388___Terminase_CDS_translation:0.12591448):0.868382,'Vibrio_phage_1.232.O._10N.261.51.E11___major_capsid_protein_CDS_translation___Vibrio_phage_1.232.O._10N.261.51.E11___coil_containing_protein_CDS_translation___Vibrio_phage_1.232.O._10N.261.51.E11___terminase_large_subunit_CDS_translation':0.03945301,'Vibrio_phage_431E48.2___hypothetical_protein_CDS_translation___Vibrio_phage_431E48.2___hypothetical_protein_CDS_translation___Vibrio_phage_431E48.2___hypothetical_protein_CDS_translation':0.01443409);
	tree bootstrap_85 = [&U] (((Escherichia_virus_HelliStehle___major_capsid_protein_CDS_translation___Escherichia_virus_HelliStehle___portal_protein_CDS_translation___Escherichia_virus_HelliStehle___terminase_large_subunit_CDS_translation:0.08382417,(Escherichia_phage_PTXU04___putative_major_capsid_protein_CDS_translation___Escherichia_phage_PTXU04___hypothetical_protein_CDS__AH__portal__translation___Escherichia_phage_PTXU04___putative_terminase_large_subunit_CDS_translation:0.00972506,Escherichia_phage_Pondi___hypothetical_protein_CDS_translation___Escherichia_phage_Pondi___hypothetical_protein_CDS_translation___Escherichia_phage_Pondi___hypothetical_protein_CDS_translation:0.01179206):0.04300312):0.03107287,Gut_phage_isolate_3244_44388___coat_protein_CDS_translation___Gut_phage_isolate_3244_44388___portal_protein_CDS_translation___Gut_phage_isolate_3244_44388___Terminase_CDS_translation:0.13553223):0.85370903,'Vibrio_phage_1.232.O._10N.261.51.E11___major_capsid_protein_CDS_translation___Vibrio_phage_1.232.O._10N.261.51.E11___coil_containing_protein_CDS_translation___Vibrio_phage_1.232.O._10N.261.51.E11___terminase_large_subunit_CDS_translation':0.03828045,'Vibrio_phage_431E48.2___hypothetical_protein_CDS_translation___Vibrio_phage_431E48.2___hypothetical_protein_CDS_translation___Vibrio_phage_431E48.2___hypothetical_protein_CDS_translation':0.01087374);
	tree bootstrap_86 = [&U] (((Escherichia_virus_HelliStehle___major_capsid_protein_CDS_translation___Escherichia_virus_HelliStehle___portal_protein_CDS_translation___Escherichia_virus_HelliStehle___terminase_large_subunit_CDS_translation:0.08969781,(Escherichia_phage_Pondi___hypothetical_protein_CDS_translation___Escherichia_phage_Pondi___hypothetical_protein_CDS_translation___Escherichia_phage_Pondi___hypothetical_protein_CDS_translation:0.01627947,Escherichia_phage_PTXU04___putative_major_capsid_protein_CDS_translation___Escherichia_phage_PTXU04___hypothetical_protein_CDS__AH__portal__translation___Escherichia_phage_PTXU04___putative_terminase_large_subunit_CDS_translation:0.01143604):0.04808199):0.02451308,Gut_phage_isolate_3244_44388___coat_protein_CDS_translation___Gut_phage_isolate_3244_44388___portal_protein_CDS_translation___Gut_phage_isolate_3244_44388___Terminase_CDS_translation:0.13210314):0.85647748,'Vibrio_phage_1.232.O._10N.261.51.E11___major_capsid_protein_CDS_translation___Vibrio_phage_1.232.O._10N.261.51.E11___coil_containing_protein_CDS_translation___Vibrio_phage_1.232.O._10N.261.51.E11___terminase_large_subunit_CDS_translation':0.03164121,'Vibrio_phage_431E48.2___hypothetical_protein_CDS_translation___Vibrio_phage_431E48.2___hypothetical_protein_CDS_translation___Vibrio_phage_431E48.2___hypothetical_protein_CDS_translation':0.02084326);
	tree bootstrap_87 = [&U] (((Gut_phage_isolate_3244_44388___coat_protein_CDS_translation___Gut_phage_isolate_3244_44388___portal_protein_CDS_translation___Gut_phage_isolate_3244_44388___Terminase_CDS_translation:0.12164444,(Escherichia_phage_Pondi___hypothetical_protein_CDS_translation___Escherichia_phage_Pondi___hypothetical_protein_CDS_translation___Escherichia_phage_Pondi___hypothetical_protein_CDS_translation:0.01259449,Escherichia_phage_PTXU04___putative_major_capsid_protein_CDS_translation___Escherichia_phage_PTXU04___hypothetical_protein_CDS__AH__portal__translation___Escherichia_phage_PTXU04___putative_terminase_large_subunit_CDS_translation:0.00948553):0.05587263):0.01883235,Escherichia_virus_HelliStehle___major_capsid_protein_CDS_translation___Escherichia_virus_HelliStehle___portal_protein_CDS_translation___Escherichia_virus_HelliStehle___terminase_large_subunit_CDS_translation:0.05963538):0.84275582,'Vibrio_phage_1.232.O._10N.261.51.E11___major_capsid_protein_CDS_translation___Vibrio_phage_1.232.O._10N.261.51.E11___coil_containing_protein_CDS_translation___Vibrio_phage_1.232.O._10N.261.51.E11___terminase_large_subunit_CDS_translation':0.0423663,'Vibrio_phage_431E48.2___hypothetical_protein_CDS_translation___Vibrio_phage_431E48.2___hypothetical_protein_CDS_translation___Vibrio_phage_431E48.2___hypothetical_protein_CDS_translation':0.02390164);
	tree bootstrap_88 = [&U] ((Gut_phage_isolate_3244_44388___coat_protein_CDS_translation___Gut_phage_isolate_3244_44388___portal_protein_CDS_translation___Gut_phage_isolate_3244_44388___Terminase_CDS_translation:0.13185569,((Escherichia_phage_PTXU04___putative_major_capsid_protein_CDS_translation___Escherichia_phage_PTXU04___hypothetical_protein_CDS__AH__portal__translation___Escherichia_phage_PTXU04___putative_terminase_large_subunit_CDS_translation:0.01344979,Escherichia_phage_Pondi___hypothetical_protein_CDS_translation___Escherichia_phage_Pondi___hypothetical_protein_CDS_translation___Escherichia_phage_Pondi___hypothetical_protein_CDS_translation:0.01208938):0.06488549,Escherichia_virus_HelliStehle___major_capsid_protein_CDS_translation___Escherichia_virus_HelliStehle___portal_protein_CDS_translation___Escherichia_virus_HelliStehle___terminase_large_subunit_CDS_translation:0.07754004):0.02419005):0.85759522,'Vibrio_phage_1.232.O._10N.261.51.E11___major_capsid_protein_CDS_translation___Vibrio_phage_1.232.O._10N.261.51.E11___coil_containing_protein_CDS_translation___Vibrio_phage_1.232.O._10N.261.51.E11___terminase_large_subunit_CDS_translation':0.02657193,'Vibrio_phage_431E48.2___hypothetical_protein_CDS_translation___Vibrio_phage_431E48.2___hypothetical_protein_CDS_translation___Vibrio_phage_431E48.2___hypothetical_protein_CDS_translation':0.02735196);
	tree bootstrap_89 = [&U] (((Escherichia_virus_HelliStehle___major_capsid_protein_CDS_translation___Escherichia_virus_HelliStehle___portal_protein_CDS_translation___Escherichia_virus_HelliStehle___terminase_large_subunit_CDS_translation:0.08004042,(Escherichia_phage_PTXU04___putative_major_capsid_protein_CDS_translation___Escherichia_phage_PTXU04___hypothetical_protein_CDS__AH__portal__translation___Escherichia_phage_PTXU04___putative_terminase_large_subunit_CDS_translation:0.01256967,Escherichia_phage_Pondi___hypothetical_protein_CDS_translation___Escherichia_phage_Pondi___hypothetical_protein_CDS_translation___Escherichia_phage_Pondi___hypothetical_protein_CDS_translation:0.01017229):0.04512101):0.02740651,Gut_phage_isolate_3244_44388___coat_protein_CDS_translation___Gut_phage_isolate_3244_44388___portal_protein_CDS_translation___Gut_phage_isolate_3244_44388___Terminase_CDS_translation:0.11986683):0.85679242,'Vibrio_phage_431E48.2___hypothetical_protein_CDS_translation___Vibrio_phage_431E48.2___hypothetical_protein_CDS_translation___Vibrio_phage_431E48.2___hypothetical_protein_CDS_translation':0.01407703,'Vibrio_phage_1.232.O._10N.261.51.E11___major_capsid_protein_CDS_translation___Vibrio_phage_1.232.O._10N.261.51.E11___coil_containing_protein_CDS_translation___Vibrio_phage_1.232.O._10N.261.51.E11___terminase_large_subunit_CDS_translation':0.04125255);
	tree bootstrap_90 = [&U] ((((Escherichia_phage_PTXU04___putative_major_capsid_protein_CDS_translation___Escherichia_phage_PTXU04___hypothetical_protein_CDS__AH__portal__translation___Escherichia_phage_PTXU04___putative_terminase_large_subunit_CDS_translation:0.01286374,Escherichia_phage_Pondi___hypothetical_protein_CDS_translation___Escherichia_phage_Pondi___hypothetical_protein_CDS_translation___Escherichia_phage_Pondi___hypothetical_protein_CDS_translation:0.01052412):0.04492701,Escherichia_virus_HelliStehle___major_capsid_protein_CDS_translation___Escherichia_virus_HelliStehle___portal_protein_CDS_translation___Escherichia_virus_HelliStehle___terminase_large_subunit_CDS_translation:0.08926945):0.01550375,Gut_phage_isolate_3244_44388___coat_protein_CDS_translation___Gut_phage_isolate_3244_44388___portal_protein_CDS_translation___Gut_phage_isolate_3244_44388___Terminase_CDS_translation:0.12725722):0.87929114,'Vibrio_phage_431E48.2___hypothetical_protein_CDS_translation___Vibrio_phage_431E48.2___hypothetical_protein_CDS_translation___Vibrio_phage_431E48.2___hypothetical_protein_CDS_translation':0.00977468,'Vibrio_phage_1.232.O._10N.261.51.E11___major_capsid_protein_CDS_translation___Vibrio_phage_1.232.O._10N.261.51.E11___coil_containing_protein_CDS_translation___Vibrio_phage_1.232.O._10N.261.51.E11___terminase_large_subunit_CDS_translation':0.04385628);
	tree bootstrap_91 = [&U] (((Escherichia_virus_HelliStehle___major_capsid_protein_CDS_translation___Escherichia_virus_HelliStehle___portal_protein_CDS_translation___Escherichia_virus_HelliStehle___terminase_large_subunit_CDS_translation:0.08771702,(Escherichia_phage_Pondi___hypothetical_protein_CDS_translation___Escherichia_phage_Pondi___hypothetical_protein_CDS_translation___Escherichia_phage_Pondi___hypothetical_protein_CDS_translation:0.01157615,Escherichia_phage_PTXU04___putative_major_capsid_protein_CDS_translation___Escherichia_phage_PTXU04___hypothetical_protein_CDS__AH__portal__translation___Escherichia_phage_PTXU04___putative_terminase_large_subunit_CDS_translation:0.01190586):0.04311303):0.02040215,Gut_phage_isolate_3244_44388___coat_protein_CDS_translation___Gut_phage_isolate_3244_44388___portal_protein_CDS_translation___Gut_phage_isolate_3244_44388___Terminase_CDS_translation:0.12002948):0.8189183,'Vibrio_phage_431E48.2___hypothetical_protein_CDS_translation___Vibrio_phage_431E48.2___hypothetical_protein_CDS_translation___Vibrio_phage_431E48.2___hypothetical_protein_CDS_translation':0.01782854,'Vibrio_phage_1.232.O._10N.261.51.E11___major_capsid_protein_CDS_translation___Vibrio_phage_1.232.O._10N.261.51.E11___coil_containing_protein_CDS_translation___Vibrio_phage_1.232.O._10N.261.51.E11___terminase_large_subunit_CDS_translation':0.04563502);
	tree bootstrap_92 = [&U] ((Gut_phage_isolate_3244_44388___coat_protein_CDS_translation___Gut_phage_isolate_3244_44388___portal_protein_CDS_translation___Gut_phage_isolate_3244_44388___Terminase_CDS_translation:0.11507365,(Escherichia_virus_HelliStehle___major_capsid_protein_CDS_translation___Escherichia_virus_HelliStehle___portal_protein_CDS_translation___Escherichia_virus_HelliStehle___terminase_large_subunit_CDS_translation:0.07787674,(Escherichia_phage_Pondi___hypothetical_protein_CDS_translation___Escherichia_phage_Pondi___hypothetical_protein_CDS_translation___Escherichia_phage_Pondi___hypothetical_protein_CDS_translation:0.01071749,Escherichia_phage_PTXU04___putative_major_capsid_protein_CDS_translation___Escherichia_phage_PTXU04___hypothetical_protein_CDS__AH__portal__translation___Escherichia_phage_PTXU04___putative_terminase_large_subunit_CDS_translation:0.0085813):0.05657209):0.02766199):0.86635176,'Vibrio_phage_1.232.O._10N.261.51.E11___major_capsid_protein_CDS_translation___Vibrio_phage_1.232.O._10N.261.51.E11___coil_containing_protein_CDS_translation___Vibrio_phage_1.232.O._10N.261.51.E11___terminase_large_subunit_CDS_translation':0.03692594,'Vibrio_phage_431E48.2___hypothetical_protein_CDS_translation___Vibrio_phage_431E48.2___hypothetical_protein_CDS_translation___Vibrio_phage_431E48.2___hypothetical_protein_CDS_translation':0.01492867);
	tree bootstrap_93 = [&U] ((((Escherichia_phage_Pondi___hypothetical_protein_CDS_translation___Escherichia_phage_Pondi___hypothetical_protein_CDS_translation___Escherichia_phage_Pondi___hypothetical_protein_CDS_translation:0.00826799,Escherichia_phage_PTXU04___putative_major_capsid_protein_CDS_translation___Escherichia_phage_PTXU04___hypothetical_protein_CDS__AH__portal__translation___Escherichia_phage_PTXU04___putative_terminase_large_subunit_CDS_translation:0.01248689):0.05636426,Escherichia_virus_HelliStehle___major_capsid_protein_CDS_translation___Escherichia_virus_HelliStehle___portal_protein_CDS_translation___Escherichia_virus_HelliStehle___terminase_large_subunit_CDS_translation:0.07515537):0.03653645,Gut_phage_isolate_3244_44388___coat_protein_CDS_translation___Gut_phage_isolate_3244_44388___portal_protein_CDS_translation___Gut_phage_isolate_3244_44388___Terminase_CDS_translation:0.12026663):0.89039914,'Vibrio_phage_431E48.2___hypothetical_protein_CDS_translation___Vibrio_phage_431E48.2___hypothetical_protein_CDS_translation___Vibrio_phage_431E48.2___hypothetical_protein_CDS_translation':0.01344273,'Vibrio_phage_1.232.O._10N.261.51.E11___major_capsid_protein_CDS_translation___Vibrio_phage_1.232.O._10N.261.51.E11___coil_containing_protein_CDS_translation___Vibrio_phage_1.232.O._10N.261.51.E11___terminase_large_subunit_CDS_translation':0.0465765);
	tree bootstrap_94 = [&U] (((Gut_phage_isolate_3244_44388___coat_protein_CDS_translation___Gut_phage_isolate_3244_44388___portal_protein_CDS_translation___Gut_phage_isolate_3244_44388___Terminase_CDS_translation:0.14232187,(Escherichia_phage_PTXU04___putative_major_capsid_protein_CDS_translation___Escherichia_phage_PTXU04___hypothetical_protein_CDS__AH__portal__translation___Escherichia_phage_PTXU04___putative_terminase_large_subunit_CDS_translation:0.01401035,Escherichia_phage_Pondi___hypothetical_protein_CDS_translation___Escherichia_phage_Pondi___hypothetical_protein_CDS_translation___Escherichia_phage_Pondi___hypothetical_protein_CDS_translation:0.01007036):0.04440835):0.01488454,Escherichia_virus_HelliStehle___major_capsid_protein_CDS_translation___Escherichia_virus_HelliStehle___portal_protein_CDS_translation___Escherichia_virus_HelliStehle___terminase_large_subunit_CDS_translation:0.08338673):0.84428329,'Vibrio_phage_431E48.2___hypothetical_protein_CDS_translation___Vibrio_phage_431E48.2___hypothetical_protein_CDS_translation___Vibrio_phage_431E48.2___hypothetical_protein_CDS_translation':0.01216273,'Vibrio_phage_1.232.O._10N.261.51.E11___major_capsid_protein_CDS_translation___Vibrio_phage_1.232.O._10N.261.51.E11___coil_containing_protein_CDS_translation___Vibrio_phage_1.232.O._10N.261.51.E11___terminase_large_subunit_CDS_translation':0.04465233);
	tree bootstrap_95 = [&U] ((((Escherichia_phage_PTXU04___putative_major_capsid_protein_CDS_translation___Escherichia_phage_PTXU04___hypothetical_protein_CDS__AH__portal__translation___Escherichia_phage_PTXU04___putative_terminase_large_subunit_CDS_translation:0.0087033,Escherichia_phage_Pondi___hypothetical_protein_CDS_translation___Escherichia_phage_Pondi___hypothetical_protein_CDS_translation___Escherichia_phage_Pondi___hypothetical_protein_CDS_translation:0.00991106):0.04523161,Escherichia_virus_HelliStehle___major_capsid_protein_CDS_translation___Escherichia_virus_HelliStehle___portal_protein_CDS_translation___Escherichia_virus_HelliStehle___terminase_large_subunit_CDS_translation:0.08635171):0.02816451,Gut_phage_isolate_3244_44388___coat_protein_CDS_translation___Gut_phage_isolate_3244_44388___portal_protein_CDS_translation___Gut_phage_isolate_3244_44388___Terminase_CDS_translation:0.13023969):0.83324523,'Vibrio_phage_431E48.2___hypothetical_protein_CDS_translation___Vibrio_phage_431E48.2___hypothetical_protein_CDS_translation___Vibrio_phage_431E48.2___hypothetical_protein_CDS_translation':0.02167,'Vibrio_phage_1.232.O._10N.261.51.E11___major_capsid_protein_CDS_translation___Vibrio_phage_1.232.O._10N.261.51.E11___coil_containing_protein_CDS_translation___Vibrio_phage_1.232.O._10N.261.51.E11___terminase_large_subunit_CDS_translation':0.02313682);
	tree bootstrap_96 = [&U] ((Escherichia_virus_HelliStehle___major_capsid_protein_CDS_translation___Escherichia_virus_HelliStehle___portal_protein_CDS_translation___Escherichia_virus_HelliStehle___terminase_large_subunit_CDS_translation:0.06920944,((Escherichia_phage_PTXU04___putative_major_capsid_protein_CDS_translation___Escherichia_phage_PTXU04___hypothetical_protein_CDS__AH__portal__translation___Escherichia_phage_PTXU04___putative_terminase_large_subunit_CDS_translation:0.00956325,Escherichia_phage_Pondi___hypothetical_protein_CDS_translation___Escherichia_phage_Pondi___hypothetical_protein_CDS_translation___Escherichia_phage_Pondi___hypothetical_protein_CDS_translation:0.01036824):0.04699935,Gut_phage_isolate_3244_44388___coat_protein_CDS_translation___Gut_phage_isolate_3244_44388___portal_protein_CDS_translation___Gut_phage_isolate_3244_44388___Terminase_CDS_translation:0.13210114):0.01476647):0.8793079,'Vibrio_phage_1.232.O._10N.261.51.E11___major_capsid_protein_CDS_translation___Vibrio_phage_1.232.O._10N.261.51.E11___coil_containing_protein_CDS_translation___Vibrio_phage_1.232.O._10N.261.51.E11___terminase_large_subunit_CDS_translation':0.04363141,'Vibrio_phage_431E48.2___hypothetical_protein_CDS_translation___Vibrio_phage_431E48.2___hypothetical_protein_CDS_translation___Vibrio_phage_431E48.2___hypothetical_protein_CDS_translation':0.01431762);
	tree bootstrap_97 = [&U] (((Escherichia_virus_HelliStehle___major_capsid_protein_CDS_translation___Escherichia_virus_HelliStehle___portal_protein_CDS_translation___Escherichia_virus_HelliStehle___terminase_large_subunit_CDS_translation:0.08829381,(Escherichia_phage_PTXU04___putative_major_capsid_protein_CDS_translation___Escherichia_phage_PTXU04___hypothetical_protein_CDS__AH__portal__translation___Escherichia_phage_PTXU04___putative_terminase_large_subunit_CDS_translation:0.00848524,Escherichia_phage_Pondi___hypothetical_protein_CDS_translation___Escherichia_phage_Pondi___hypothetical_protein_CDS_translation___Escherichia_phage_Pondi___hypothetical_protein_CDS_translation:0.01620707):0.04764635):0.0254247,Gut_phage_isolate_3244_44388___coat_protein_CDS_translation___Gut_phage_isolate_3244_44388___portal_protein_CDS_translation___Gut_phage_isolate_3244_44388___Terminase_CDS_translation:0.13100609):0.84820806,'Vibrio_phage_431E48.2___hypothetical_protein_CDS_translation___Vibrio_phage_431E48.2___hypothetical_protein_CDS_translation___Vibrio_phage_431E48.2___hypothetical_protein_CDS_translation':0.02030927,'Vibrio_phage_1.232.O._10N.261.51.E11___major_capsid_protein_CDS_translation___Vibrio_phage_1.232.O._10N.261.51.E11___coil_containing_protein_CDS_translation___Vibrio_phage_1.232.O._10N.261.51.E11___terminase_large_subunit_CDS_translation':0.04700711);
	tree bootstrap_98 = [&U] ((Gut_phage_isolate_3244_44388___coat_protein_CDS_translation___Gut_phage_isolate_3244_44388___portal_protein_CDS_translation___Gut_phage_isolate_3244_44388___Terminase_CDS_translation:0.11553274,((Escherichia_phage_Pondi___hypothetical_protein_CDS_translation___Escherichia_phage_Pondi___hypothetical_protein_CDS_translation___Escherichia_phage_Pondi___hypothetical_protein_CDS_translation:0.01432793,Escherichia_phage_PTXU04___putative_major_capsid_protein_CDS_translation___Escherichia_phage_PTXU04___hypothetical_protein_CDS__AH__portal__translation___Escherichia_phage_PTXU04___putative_terminase_large_subunit_CDS_translation:0.01380739):0.06198057,Escherichia_virus_HelliStehle___major_capsid_protein_CDS_translation___Escherichia_virus_HelliStehle___portal_protein_CDS_translation___Escherichia_virus_HelliStehle___terminase_large_subunit_CDS_translation:0.0649867):0.03031727):0.80575478,'Vibrio_phage_1.232.O._10N.261.51.E11___major_capsid_protein_CDS_translation___Vibrio_phage_1.232.O._10N.261.51.E11___coil_containing_protein_CDS_translation___Vibrio_phage_1.232.O._10N.261.51.E11___terminase_large_subunit_CDS_translation':0.04276149,'Vibrio_phage_431E48.2___hypothetical_protein_CDS_translation___Vibrio_phage_431E48.2___hypothetical_protein_CDS_translation___Vibrio_phage_431E48.2___hypothetical_protein_CDS_translation':0.01108887);
	tree bootstrap_99 = [&U] ((Gut_phage_isolate_3244_44388___coat_protein_CDS_translation___Gut_phage_isolate_3244_44388___portal_protein_CDS_translation___Gut_phage_isolate_3244_44388___Terminase_CDS_translation:0.11071461,((Escherichia_phage_Pondi___hypothetical_protein_CDS_translation___Escherichia_phage_Pondi___hypothetical_protein_CDS_translation___Escherichia_phage_Pondi___hypothetical_protein_CDS_translation:0.01189233,Escherichia_phage_PTXU04___putative_major_capsid_protein_CDS_translation___Escherichia_phage_PTXU04___hypothetical_protein_CDS__AH__portal__translation___Escherichia_phage_PTXU04___putative_terminase_large_subunit_CDS_translation:0.01027669):0.05722221,Escherichia_virus_HelliStehle___major_capsid_protein_CDS_translation___Escherichia_virus_HelliStehle___portal_protein_CDS_translation___Escherichia_virus_HelliStehle___terminase_large_subunit_CDS_translation:0.0685556):0.02888754):0.83908273,'Vibrio_phage_431E48.2___hypothetical_protein_CDS_translation___Vibrio_phage_431E48.2___hypothetical_protein_CDS_translation___Vibrio_phage_431E48.2___hypothetical_protein_CDS_translation':0.00754822,'Vibrio_phage_1.232.O._10N.261.51.E11___major_capsid_protein_CDS_translation___Vibrio_phage_1.232.O._10N.261.51.E11___coil_containing_protein_CDS_translation___Vibrio_phage_1.232.O._10N.261.51.E11___terminase_large_subunit_CDS_translation':0.03984991);
	tree bootstrap_100 = [&U] ((((Escherichia_phage_PTXU04___putative_major_capsid_protein_CDS_translation___Escherichia_phage_PTXU04___hypothetical_protein_CDS__AH__portal__translation___Escherichia_phage_PTXU04___putative_terminase_large_subunit_CDS_translation:0.01167386,Escherichia_phage_Pondi___hypothetical_protein_CDS_translation___Escherichia_phage_Pondi___hypothetical_protein_CDS_translation___Escherichia_phage_Pondi___hypothetical_protein_CDS_translation:0.01247146):0.05424291,Escherichia_virus_HelliStehle___major_capsid_protein_CDS_translation___Escherichia_virus_HelliStehle___portal_protein_CDS_translation___Escherichia_virus_HelliStehle___terminase_large_subunit_CDS_translation:0.086702):0.02293462,Gut_phage_isolate_3244_44388___coat_protein_CDS_translation___Gut_phage_isolate_3244_44388___portal_protein_CDS_translation___Gut_phage_isolate_3244_44388___Terminase_CDS_translation:0.13644734):0.8112087,'Vibrio_phage_1.232.O._10N.261.51.E11___major_capsid_protein_CDS_translation___Vibrio_phage_1.232.O._10N.261.51.E11___coil_containing_protein_CDS_translation___Vibrio_phage_1.232.O._10N.261.51.E11___terminase_large_subunit_CDS_translation':0.04637479,'Vibrio_phage_431E48.2___hypothetical_protein_CDS_translation___Vibrio_phage_431E48.2___hypothetical_protein_CDS_translation___Vibrio_phage_431E48.2___hypothetical_protein_CDS_translation':0.01455668);
end;
