# Supplementary material for: Completing the BASEL phage collection to unlock hidden diversity for systematic exploration of phage–host interactions
Source: PLoS Biol. 2025 Apr 7;23(4):e3003063. doi: 10.1371/journal.pbio.3003063 (PMC11990801; doi:10.1371/journal.pbio.3003063)
Supplement: S3 Data — (ZIP) [file pbio.3003063.s010.zip › fig8E_treefile.nex]

#NEXUS
begin taxa;
	dimensions ntax=17;
	taxlabels
	Escherichia_virus_N4[&db_xref="taxon:10752",Organism="Escherichia virus N4",Description="Enterobacteria phage N4, complete genome",Modified=Fri Oct 18 00:18:15 CEST 2024,"Genetic Code"="Bacterial","Path (Imported From)"="C:\Users\Alexander Harms\Downloads",Taxonomy="Viruses; Caudovirales; Podoviridae; Enquatrovirus",Accession="NC_008720.1","% GC"=41.3%,"# Nucleotide Sequences With Quality"=0,Topology="linear","Filename (Imported From)"="NC_008720.1.gb",Created=Mon Aug 13 00:00:00 CEST 2018,URN="urn:local:.:a8a-heb9eo0",host="Escherichia coli",lab_host="Escherichia coli K-12","Molecule Type"="DNA"]
	Escherichia_phage_PMBT57[&country="Germany",db_xref="taxon:2079259",collection_date="May-2015",Organism="Escherichia phage PMBT57",Description="Escherichia phage PMBT57, complete genome",Modified=Fri Oct 18 00:18:15 CEST 2024,"Genetic Code"="Bacterial","Path (Imported From)"="C:\Users\Alexander Harms\Downloads",Taxonomy="Viruses; Caudovirales; Podoviridae; Enquatrovirus; unclassified Enquatrovirus",Accession="MG770228.1","% GC"=41.4%,"# Nucleotide Sequences With Quality"=0,Topology="linear","Filename (Imported From)"="MG770228.1.gb",Created=Tue Aug 14 00:00:00 CEST 2018,URN="urn:local:.:a7y-heb9eny",host="Escherichia coli O111:H-","Molecule Type"="DNA",isolation_source="sewage"]
	Escherichia_virus_AlfredRasser[&Organism="Escherichia virus AlfredRasser",Description="Bas69",Modified=Fri Oct 18 00:18:15 CEST 2024,"Genetic Code"="Bacterial","Path (Imported From)"="VD6",Taxonomy="Viruses; Duplodnaviria; Heunggongvirae; Uroviricota; Caudoviricetes; Caudovirales; Schitoviridae; Enquatrovirinae; Enquatrovirus","% GC"=41.3%,gff-version="3								","# Nucleotide Sequences With Quality"=0,Topology="linear","Filename (Imported From)"="Escherichia virus AlfredRasser.gff",source-version="geneious 2021.0.1								",Created=Mon Jan 25 15:26:09 CET 2021,URN="urn:local:.:a89-heb9eo0","Molecule Type"="DNA"]
	Escherichia_phage_Bp4[&country="China",db_xref="taxon:1458848",Organism="Escherichia phage Bp4",Description="Enterobacteria phage Bp4, complete genome",Modified=Fri Oct 18 00:18:15 CEST 2024,"Genetic Code"="Bacterial","Path (Imported From)"="C:\Users\Alexander Harms\Downloads",Taxonomy="Viruses; Caudovirales; Podoviridae; Gamaleyavirus",Accession="KJ135004.2","% GC"=42.9%,"# Nucleotide Sequences With Quality"=0,Topology="linear","Filename (Imported From)"="KJ135004.2.gb",Created=Fri Jan 02 00:00:00 CET 2015,URN="urn:local:.:a7w-heb9eny",host="Escherichia coli","Molecule Type"="DNA",isolation_source="feces"]
	Escherichia_phage_ECBP1[&db_xref="taxon:1604356",Organism="Escherichia phage ECBP1",Description="Escherichia phage ECBP1, complete genome",Modified=Fri Oct 18 00:18:15 CEST 2024,"Genetic Code"="Bacterial","Path (Imported From)"="C:\Users\Alexander Harms\Downloads",Taxonomy="Viruses; Caudovirales; Podoviridae; Gamaleyavirus",Accession="JX415535.1","% GC"=42.7%,"# Nucleotide Sequences With Quality"=0,Topology="linear","Filename (Imported From)"="JX415535.1.gb",Created=Mon Jan 26 00:00:00 CET 2015,URN="urn:local:.:a88-heb9enz",host="Escherichia coli KBP21","Molecule Type"="DNA"]
	Shigella_phage_pSb1[&country="South Korea",db_xref="taxon:1414738",collection_date="14-Feb-2012",Organism="Shigella phage pSb1",Description="Shigella phage pSb-1, complete genome",Modified=Fri Oct 18 00:18:15 CEST 2024,"Genetic Code"="Bacterial","Path (Imported From)"="C:\Users\Alexander Harms\Downloads",Taxonomy="Viruses; Caudovirales; Podoviridae; Gamaleyavirus",Accession="KF620435.1","% GC"=42.7%,"# Nucleotide Sequences With Quality"=0,Topology="linear","Filename (Imported From)"="KF620435.1.gb",Created=Tue Nov 25 00:00:00 CET 2014,URN="urn:local:.:a7u-heb9enw",host="Shigella boydii ATCC 35966","Molecule Type"="DNA"]
	Escherichia_phage_G7C[&country="Russia",db_xref="taxon:1054461",Organism="Escherichia phage vB_EcoP_G7C",Description="Escherichia phage vB_EcoP_G7C, complete genome",Modified=Fri Oct 18 00:18:15 CEST 2024,"Genetic Code"="Bacterial","Path (Imported From)"="C:\Users\Alexander Harms\Downloads",Taxonomy="Viruses; Caudovirales; Podoviridae; Gamaleyavirus",Accession="HQ259105.1","% GC"=43.4%,"# Nucleotide Sequences With Quality"=0,Topology="linear","Filename (Imported From)"="HQ259105.1.gb",Created=Tue Mar 13 00:00:00 CET 2012,URN="urn:local:.:a87-heb9enz",isolate="G7C","Molecule Type"="DNA"]
	Escherichia_phage_PhAPEC5[&country="Belgium",note="selected on a virulent avian pathogenic Escherichiacoli strain",db_xref="taxon:1395983",collection_date="2009",Organism="Escherichia phage vB_EcoP_PhAPEC5",Description="Escherichia phage vB_EcoP_PhAPEC5, complete genome",Modified=Fri Oct 18 00:18:15 CEST 2024,"Genetic Code"="Bacterial","Path (Imported From)"="C:\Users\Alexander Harms\Downloads",Taxonomy="Viruses; Caudovirales; Podoviridae; Gamaleyavirus",Accession="KF192075.1","% GC"=43.5%,"# Nucleotide Sequences With Quality"=0,Topology="linear","Filename (Imported From)"="KF192075.1.gb",Created=Mon Jun 23 00:00:00 CEST 2014,URN="urn:local:.:a86-heb9enz","Molecule Type"="DNA",isolation_source="river water"]
	Escherichia_phage_PhAPEC7[&country="Belgium",note="selected on a virulent avian pathogenic Escherichiacoli strain",db_xref="taxon:1391223",collection_date="2008",Organism="Escherichia phage vB_EcoP_PhAPEC7",Description="Escherichia phage vB_EcoP_PhAPEC7, complete genome",Modified=Fri Oct 18 00:18:15 CEST 2024,"Genetic Code"="Bacterial","Path (Imported From)"="C:\Users\Alexander Harms\Downloads",Taxonomy="Viruses; Caudovirales; Podoviridae; Gamaleyavirus",Accession="KF562340.1","% GC"=43.3%,"# Nucleotide Sequences With Quality"=0,Topology="linear","Filename (Imported From)"="KF562340.1.gb",Created=Mon Jun 23 00:00:00 CEST 2014,URN="urn:local:.:a85-heb9enz",lab_host="Escherichia coli","Molecule Type"="DNA",isolation_source="river water"]
	Escherichia_phage_G17[&country="South Africa",db_xref="taxon:2234086",collection_date="20-Feb-2018",Organism="Escherichia phage G17",Description="Escherichia phage G17, complete genome",Modified=Fri Oct 18 00:18:15 CEST 2024,"Genetic Code"="Bacterial","Path (Imported From)"="C:\Users\Alexander Harms\Downloads",Taxonomy="Viruses; Caudovirales; Podoviridae; Gamaleyavirus; unclassified Gamaleyavirus",Accession="MH358458.1","% GC"=43.5%,"# Nucleotide Sequences With Quality"=0,Topology="linear","Filename (Imported From)"="MH358458.1.gb",Created=Sat Jul 07 00:00:00 CEST 2018,URN="urn:local:.:a7t-heb9enw",host="Escherichia coli","Molecule Type"="DNA",isolation_source="cattle feces"]
	Escherichia_phage_RudolfBernhard[&Organism="Escherichia_virus_NO16_08",Description="Bas96",Modified=Fri Oct 18 00:18:15 CEST 2024,"Genetic Code"="Bacterial",Taxonomy="Viruses; Duplodnaviria; Heunggongvirae; Uroviricota; Caudoviricetes; Gamaleyavirus",Accession="Escherichia_virus_NO16_08","% GC"=43.4%,"# Nucleotide Sequences With Quality"=0,Topology="linear","Alignment method"="MAFFT Alignment",Created=Fri Jun 02 00:00:00 CEST 2023,"Free end gaps"=true,"Molecule Type"="DNA"]
	Echerichia_phage_E20[&db_xref="taxon:3003230",Organism="Escherichia phage E20",Description="Echerichia phage E20, complete genome",Modified=Fri Oct 18 00:18:15 CEST 2024,"Genetic Code"="Bacterial","Path (Imported From)"="C:\data\DNA sequences",Taxonomy="Viruses; Duplodnaviria; Heunggongvirae; Uroviricota; Caudoviricetes; Schitoviridae; Enquatrovirinae; Gamaleyavirus",Accession="OP745616.1","% GC"=43.1%,"# Nucleotide Sequences With Quality"=0,Topology="linear","Filename (Imported From)"="newN4.gb",Created=Tue Dec 20 00:00:00 CET 2022,URN="urn:local:.:a83-heb9eny",host="Escherichia sp.","Molecule Type"="DNA"]
	Escherichia_phage_F22[&db_xref="taxon:3003730",Organism="Escherichia phage vB_Eco_F22",Description="Escherichia phage vB_Eco_F22, complete genome",Modified=Fri Oct 18 00:18:15 CEST 2024,"Genetic Code"="Bacterial","Path (Imported From)"="C:\data\DNA sequences",Taxonomy="Viruses; Duplodnaviria; Heunggongvirae; Uroviricota; Caudoviricetes; Schitoviridae; Enquatrovirinae; Gamaleyavirus",Accession="OP870143.1","% GC"=43.2%,"# Nucleotide Sequences With Quality"=0,Topology="linear","Filename (Imported From)"="newN4.gb",Created=Sun Jan 08 00:00:00 CET 2023,URN="urn:local:.:a82-heb9eny",lab_host="Escherichia coli","Molecule Type"="DNA"]
	Escherichia_phage_IME11[&db_xref="taxon:1239384",Organism="Escherichia phage IME11",Description="Enterobacter phage IME11, complete genome",Modified=Fri Oct 18 00:18:15 CEST 2024,"Genetic Code"="Bacterial","Path (Imported From)"="C:\Users\Alexander Harms\Downloads",Taxonomy="Viruses; Caudovirales; Podoviridae; Gamaleyavirus",Accession="JX880034.1","% GC"=43.1%,"# Nucleotide Sequences With Quality"=0,Topology="linear","Filename (Imported From)"="JX880034.1.gb",Created=Wed Nov 21 00:00:00 CET 2012,URN="urn:local:.:a81-heb9eny",host="Escherichia coli","Molecule Type"="DNA"]
	Shigella_virus_Moo19[&country="USA: Wilber, NE",collection_date="26-Aug-2019",db_xref="taxon:2886042",Organism="Shigella virus Moo19",Description="Shigella virus Moo19, complete genome","Genetic Code"="Bacterial",Modified=Fri Oct 18 00:18:15 CEST 2024,"Sequencing Technology (Assembly-Data)"="Illumina","Assembly Method (Assembly-Data)"="Biopolymers Facility at Harvard Medical School v. 9/10/2020","Path (Imported From)"="C:\data\DNA sequences",Accession="NC_070850.1",Taxonomy="Viruses; Duplodnaviria; Heunggongvirae; Uroviricota; Caudoviricetes; Schitoviridae; Enquatrovirinae","% GC"=44.6%,"# Nucleotide Sequences With Quality"=0,Topology="linear","Filename (Imported From)"="newN4.gb",Created=Wed Feb 08 00:00:00 CET 2023,URN="urn:local:.:a80-heb9eny",host="Shigella flexneri","Molecule Type"="DNA",isolation_source="standing water in cow pasture"]
	Achromobacter_phage_JWAlpha[&strain="JWAlpha",country="Germany",db_xref="taxon:1416009",collection_date="15-Jun-2012",Organism="Achromobacter phage JWAlpha",Description="Achromobacter phage JWAlpha, complete genome",Modified=Fri Oct 18 00:18:15 CEST 2024,"Genetic Code"="Bacterial","Path (Imported From)"="C:\Users\Alexander Harms\Downloads",Taxonomy="Viruses; Caudovirales; Podoviridae; Jwalphavirus",Accession="KF787095.1","% GC"=54.4%,"# Nucleotide Sequences With Quality"=0,Topology="linear","Filename (Imported From)"="KF787095.1.gb",Created=Fri Feb 28 00:00:00 CET 2014,URN="urn:local:.:a7v-heb9eny",lab_host="Achromobacter xylosoxidans DSM 11852","Molecule Type"="DNA"]
	Pseudomonas_phage_inbricus[&db_xref="taxon:2048976",Organism="Pseudomonas phage inbricus",Description="Pseudomonas phage inbricus, complete genome",Modified=Fri Oct 18 00:18:15 CEST 2024,"Genetic Code"="Bacterial","Path (Imported From)"="C:\Users\Alexander Harms\Downloads",Taxonomy="Viruses; Caudovirales; Podoviridae; Jwalphavirus; unclassified Jwalphavirus",Accession="MG018928.1","% GC"=55.9%,"# Nucleotide Sequences With Quality"=0,Topology="linear","Filename (Imported From)"="MG018928.1.gb",Created=Tue Nov 21 00:00:00 CET 2017,URN="urn:local:.:a7z-heb9eny",host="Pseudomonas syringae pv. avii","Molecule Type"="DNA"]
;
end;

begin characters;
	dimensions nchar=105602;
	format datatype=dna missing=? gap=-;
	matrix
	Escherichia_virus_N4	ATGAGCACACTACTGACTAAGAAAGACATTGTTTCTGCATTGCCTCCCCAGTTTAAAAGCAGTGTTACTGACCAACTGGTAGACATGATTAACAATGTGACCCAAGACCAGACAGCAGCAGAGCAAATTAGAAATAACTTTGTGACTTATGCTGGGGTGATGAAGGATGGGAAATTTAAGACCCAGGATTATCTTAATGCTGTTCAATATGTTACTTACAAACACATGGGGTATAGCAATAAAGATGCTTACTTCAAAACATTCCCCAACAGACAAGCTGAATTAGTAGCAAGGGGAACCAGTGAGAAGGACATCTCTGCTTATGTGTCTGCTTACCATAGAGGTAAGTTAGTAAACCTCATTATGGAACAATCATTGATTCCAGTATGGATTGTTAATCAGGATTTGTTTCAGGAAGCATTGAACCATCAGGCATGGCTCATGAAGAATGCTACCAGTGAGAAGGTACAGTGTGATGCTGCCAACTCTATCCTTACTCACCTCCAGAAACCGAAGGATGCTGTTACTAATATCAATCTGGATTTGAGAGAAAATTCTGGATTGACTGAACTTAAGAACACACTAACCCAGTTGGCTGAAGCTCAGAAAGCAGCTATTGAAGCTGGTACACCTACTAAAGTAATTGCAGGTTCCACACTGGTTCGAGAAGACGAGGATATTATTGATGTCTGA------ACTAATTAAACAGGAGTTGGATGAATGGCTAGACCAAGTGGACTATTCCGTTCTGAATACCC------------CTACGTATATACCAACCGAGTTTGCACTGACCTTTGCTAACTTTATTAAGCTGGTTAATGGTAAGGAGGGGGAATCAAACAAAACCCCTCCTGTTCACTTAAAGATGCTGGATAAGATAACCAGTAAGAACCAGTACATTGCTAACTTATGTTTCCGTGGCGCAGCAAAGACAACTTTGTTCATGGAATACTTTACTTTGTTCTTAGCAGTGTTTGGGCATCTACCTAGCTTGGGTAAAGTAGAGGGAATGATTTATGTATCTGACTCTATGGATAACGGTGTTAAGTCTGCCCGTAAGAACATTGAGTTTCGATACAACAATTCACCATTTCTGCAACAATGGATTCCTAAAGCTACCTTCACGGATAACTACCTTGAGTTTGTAAATGCTGAAGGTCACCGTCTTGGTGTGAAGATGTTTGGTGCTAAGACAGGTCTTCGTGGTACTAAGATTTTTGGTAAACGTCCCGTTCTTTGCGTACTGGATGACTTAGTTAGTGATGATGATGCTCGCTCACGCACATCAATGGAAGCTATTAAAGACACAGTATATAAGGGCGTGAACCATGCTCTTGACCCAACAAGACGTAAGGTAATCTTTAATGGTACTCCCTTTAATAAGGAAGATATTCTTATTGAAGCAGTTGAATCTGGTGCATGGGATGTCAACGTATGGCCTGTATGCGAGAAATTCCCCTGTACGCGAGAAGAATTTCAAGGTGCTTGGGAAGACCGTTTCTCTTATGACTACATCAATGACCAATACCAGATGGCATTGAAGACAGGTAAGCTGGCATCCTTCTATCAGGAATTGATGTTACGTATCAGTTCTGAAGATGAGCGTTTGATTCAGGATTCAGAGATTAAATGGTATTCCCGTACACAGCTATTACGTCTGCGTTCTTGTTATAACTTTTATATCACTACTGACTTTGCTACTAGTGAGAAGCAGGTATCTGACTACTCTGTAATATCAGTATGGGCATATGGTTCTAACGGTGACTGGTTCTGGGTAGATGGTATTGCTTGCCGTCAAACTATGGATAAGAACTTTGATGACTTATTCCGTCTGGTTCAGGAATACCAACCACAACAAGTTGGTGTAGAAACTACTGGACAGCAAGGTGGTTTTATTTCTCTTCTTCAGAAGGAAATGCTTAACCGTAATGTATTCTTTAACTTTGCATCCAGTC---GTGGAGGCCAACCGGGTATTCATCCTGTAACCAGTAAGCTATCAAGGTTTAACCTCGTGGTTCCCTGGTTCAAAGCTGGTAAGATGTATTTTCCTGCTGAGATGAAAGATAGCCCAATCATGACACTCTTTATGGGGCAAATTCGTTTAGCCACTATCAATGGTCTTAAAGGTAAGGATGACTGTATTGATACCATTTCAATGCTTGGCTACCTGAACCCGTGGAAACCACAAGCAGGTATGGTTCCAGTTAATACATCAGGTGACCCATTGTGGGATGATGGTGATGATACTGGAAGTGTTAACCCACTCTCTTCATATATCGTGTGAGGACTT--ATGTACTATATAGAAGAGTTATTCTGTCGTCTGGCTAATGGTGTGCTGAACAATACAGGTATCGTTACAGATGACAGAGGTGACATTGAAGATGATAGTAAGCCTTTCATTATCGTAGCTGCTAATGAGGCACTAACTCGTCTGCACGGTCGCTTCAACATGCGTAACAACAACGTGGTTGTTGAGATGCAAGAAGGTAGAACCAACTACCCATTACTAGCTAAGTATGCT--------GTTCAGTCTTATGACCCAAATGAA-GTGAAGTGTCCCTTCATTATGGACTTAGCAGGGGAGAAGTTTGCTGAGGATGTTATTCGTATTCTGGAAGTATACGACGATAAAGGTCGCAGACGTCCATTGAATGACCGGAATAACCCATGCAGTTTATTTACCCCAAGACCAAACGTTCTACAGAACAATGCTCCAAAAGCATGGGAAGTATTGAACGTAATGTATCAGGCTAAACATCCTAAACTGTCTACAGCAGAGGATGGCTATAATGAG--------ATAGACATTCCTGATACCCTTGACCCAGCTTTGGATGCCTACATTGCTTACCGTTATTACACTTCTCTGAATACCCCAGAGAGTTCAGCAAAGGCAGCAGAGTATCTGTCCTTTTATGACAGCATCTGTAGAGAGGTTGTTGAATATGACCTCACTAGTGATACAGAAGTTGATACAAATACCTTGTTCAGAAAGAGAGGCTGGCGATGAGC----------GGTCATACCCCGTTTAATACTATCCCCAA---------CGAAGGTTATTGCTGCGAAACACTTAATGACCCAATCGTTGATAAGATGATTGGTAATGCTTACTACGTTGTTAAGTTCGTAGCATTACGAATGCCCTTTATTAAAAATGTCAGTGATAATATGACTCAGCTACTTGCTATCCATAACAAGTTAACTGAGCTATCTGCTATCTACACTAAGCTAGATGAACTACAACTTATCCATAATAATTTAGATAAGTTACAGGAACTCTACAATCAATTATCTAAACTGACTGGTCTATATGACAATCTTCAGGCATTGCTGAGGGTCTATGACAACCTGACCCCAATCAATACTGTAGCTTCTAACATTGATGCAGTTAATACAGTAGCAACTGATATTGCTAAGGTAATTATTGTTTCTGCTCAAATTGATAAAGTAATTACTGTTGCTAATAGCATTACCAATGTGAATACCGTTGCTGGTTCCATTGATGCTGTTAATACAGTAAGTACTAATATCAATGCGATTAAGAATGTGAATACCAATATGGCAGCACTGCTTGATTTGGATAATCACATGACTGAACTACTGGCTGTACATGCCAGGTTAGGTGACTTAGTTACCATTGCAGAACAGCTTGATACAATCATTGCTGACCATGAAAAGTATGCTACTGCTGA--GGGTGCAGGTCTGATTGGCTTTAATCAGGCACAGACTTACGCAGCTAATACAGTAGGTGCAATGCTTCGTCAGGTTATTACTATGGGTAATGAC---AAAGGTGGTTATGCTGTAGCTGGTAAACTGACTTCTGCCCGTGGAGTATGGTCGTTAGCTACTGGTTCCATCAACATGAATGCCCCTACTGCTGGTGCAGTAGCTAACCTGGTTCTTAATTATAAAGC---------------------CGGTAAAGTTAGTGGCTTGTTGGTAGCACCTAGTCAACAAATGGCATTGGATGGCCTGATTATGGGTGCATCTACTGCTGACAATACAGCTACTGTATCTGTTACTGCCCCACTCCGTTTTAAAGCAGACCTAACTGCTAAAACAATCTCCGGTGTGAATACTCGTATCATGCCTTCCAGTGCAGTGACTCTGAATGTAGATGCATACGGTGGTATCACTCTTGGGTATCCACCTAGTCTTCAGACTGTAGAACCAGTGATGACTTTCATTACCCCTACAGGTAAGGCTCCACTGACTCCACGATTCTCCAGTGTTACGGCAGGGGCTGCTGTACTGGTTATGGTTGGGGAAGCAGAAGCACAACTGAAATATTCAGGTGGTGGTTGGGCTGCTGTATCTGATTGGGATTCGGGTACTTATTGTGCATTCGATACAGTATCTGGTGAGTTAACGGTATATCACAGTACTCTTAT------------------------CAAAGATTCTACTGTTACATTTAGCTTACTGTTACCTACCGACGATACTCAGCTTACGGCACAACTGAAGAGTCATACGGATAGTTCCTTCGTAGTGAAGATTGCTAAACCAGATGGTTCTTTACTTGATGCCCCATTGGAAGGTATGGGTATCATGTACTCTCGTGGTATGCACGGAATCTATAAAGTACCTTATGGTTCTCTAATCGTAGATGTCGGTCGTGTTCAGGTTAAGTTCAGTGAATTT---------------AACACCACGGAAGGTATTTCCGTTGTTGGTATTA-----------ACTCCAACGCTTAAAGAAAC--------------------TAGGCCGGGAAACCGGCCTTATTACTGGAGCAG--------------------------------------------------TTATGTCCATTGAAGATTACCTCAAAGGCA---AGAATTGCCTAGCTTCCCCTAATTATGA---CCCGGATGACCAGCACTCTTCT----------TGGAGAGAAGACCTCCCTCAATTTAAAAAAGACAGGGAACATCTGACGTTGGTCAACACTCGTCGTAATCGAACTTATAACACTAAACTAAATCGTTTCGACCCTGAGTATTGGGTGGTTGATTACAATGCCTTAATGGTAGCCA-CCATCATTCCCTATGGTTCTAAGTCTTTTAAAGTTCCTTGTCAGTGGCGTACTAACAAAG---ACTTCTTAGGTGTCCGTTG--------GATGACGGAGGATACCTTTGACCATCATCTGTATCGTTATGAA------ACAGACCCTAACTAT-TTAGGTCTGATTCTGGCTTTTCGTCATAATCCTGATGAACCAGATAAATTCACAGTTACTATTCAGACTCCTGAAAAAGCATATACGTATCGTCTGGCTCCATATGGATTCAATAATAAAACCCGTCGATGGGAGTGTTTGGATACAAAGTATGGAACCAAGAGAACGTATCAGGCTGACATCTTTGTAGCTACTGATGAAGACATTCCTGAATCTGAAATGACAGAAGTCTATGGCA---------CTAAGGACTATATCTTCAT-TCTGGACTTTGCTGATTTA--------------------------------------CGTACAGGTGTGGCATTTAACGGGGTAACTATTAACCCTCGTAATATC-------ACAATGATTTCTTTCGACTGTACTGAAGCACATCATGGCCTAGGGAAA--------------------------------------------------------------------------------GACGCTTATATTGCTGCCATGTATAACAATGAC--------GATGGTGCTACTTTCCAAA---TGGAAATTGGGGGTATTCATACTAATGCTGCTTTGGCTGCTGGG------GATAAACTCCAATGTATCTGGAGATACTTGGATGTTAATGGTAATGCTCAGGCAGCAGAGAATGAGTTCGAA-GTAGTAAGTTATGAAGGCTTTGGTACTTCTAACTTCTCTGTTAAATGCAAAGGTATGCTCCCAGGTAAGTTCATAGGATGTGATGCATTCTATGGTAA------------------------------------ATACCTACAGACAGATGGTCCTATTAAACAAGTAGACTCTGTTAAATGGTTTACTAACCTTACTGTATCTGGTTCCGGTCGTAAGCAACTGGGTCAACGCAAATA-----CCCACAAGTAGTGATGGGTATGGGCATGACTTCAGGCTTTGATGATGGTTATAACCTTACCCCTGAGCGTCAGGTAAAGA--TGGCCTATGGCTTAGGTTATCGTGACTGGTGGACTAC-TTATATTGGTATGTCC---CACTACTGGAAGGGTCTTACTGCATTTCAGGATAAAGAGACTGGTGAGTTAATCACAGAGCAGACTGTACTAGATTACCCAATCCTGTTTGCTGGTGAATCTCAGGTTGCTATTCACTTTATGTCTGGTGCATACCCTGACCGTGGCTATGATGTATTCCA---------GAAGTACATGACAGAAACTTGGGGCATTAACTATGCAGGTGTACACCCTATTAATGGGACAACTGGTTCTACTGCTGTAGACCGTGCATGTGCAGTTAATCCTAATTCTGAAGTATTTGACCCTACTCAATCATCCGGTGCAGGTGGTCTTTGGTGGTGGGATTTAGAAGCAGATAAACCTGGTCCTGCACTGCTACATTGTGTAGGAC---AAGTAGGTAAGCTCAAACCTAAAGCTATTATTTGGGGGCAGGGTGACCAAGATGCCACTGCTTTGGCATACCCAGGCGACCGTAATCCAGCACCATCATTAACCAGAACCAAGCAAGCTACTAAGAAGGTATTTGAGTATC--------------TTCGTAGTTTG-TATGGACAGATTCCTATCTTCATTCAGGAACTGAG---------TTATGCATGGGGCATCACT-------AACACTGATGCACCTAATGTACCTATTCGTACAGGATTACCT--------------------------TCTTTTCTGGCAGCCCGTCGTAATACATGGGGAGATATT--GAGTTCCGTTGGAAGTCTTACGGATTAGA------------------CCCTGCATTAGCCCAATATCGTATTGAAATCTATAACCCTTCTAATTTGAACCAGATACTTCACTCATTTGT----AGTATCAGGTACTCAAGAAG--------CAAATGGTTATGTATATGCTG------------------------ACTTCACGGTAGAAGACT----GGATTCCTGTAATGATGGAAGCGGTTGGTTCTCCTAATCCGT--------GGGAGTTCATGAAGTGGCGAGTAGTTTGTCTGTATCAGGAAAGAGAAATTCCTTCAGC-------------ACCTTGGTCAGATAACATTCCTTTGGATAATGCAGGGCTTG-----TTAAGAAGACCATTCTGGTAGGTATTAACCAGTTTGGTGGTGGACACTT----------TACTGATATGTCTGACCCAACTGCTACCACAGCTAATGGTGCAATTGGTCGTA--------------------------AAGACAAGGTATCTGCT---------TCTACGCTACGTCTGACT------------TTCGCAGAGAAAGCTGGATTA--CGTCCTATTCAGGTAATG------CCTGTTAATGTAG-CTGCTGATAGTGCAGGTATGACGGTAGGTACTCATAAATGGTGGAATACTTCCAGTAATTCCCCAGGTGATG-------------------------CACTACTGGCTATTAACGATATGGTTAAAGG----TTTGGGTGTTAAACCTGATTACTTCATTGAAGCTAATCCGTGGGAAACCATGTATATGAAGGATGTTAATTCTTCTACATGGCCTGCTTTAATGACTGCTTT-------------------------------TGAATCGTCTAACAAAGC-------------------------------------AATGCTTGCATGGA---------------TGAGAACCAACTGGGGTAACCCTAATCTGGAGATTTGGTTCCAGGGGGCTACTACTGTTTGGTTTGGTGTTGCTCCACCTAATGACCTTAACTCTGAAGCTACTGTTACTGTACGTGACAAACAGATTCAGATGGCTACAGCTAATATAGGCTTTA------AACTAGGTTCCTTT----------GTTCCTGGTTCTAACCTGTACACTGCTTACCGTAATGTGGAATCCAGTTGGATTTACTACACGGTAGAAGCATTCCATGCCACAGCCATTGAACTAGGTGAAGCACTGGCTCTTAATATTAACCGTGCTACTAATCCACCTGATTGGTCTTACTTACGCCCAC------------CAGCAAATCTGCAAGGGCGTAAGTTGGCTACTCGTGATATTAAGATGACATGGGATAACCGTGCGGGGATTACCCACTGGAAATATGCTAACCGTCATGTCACCACAGGGGCA-----GAAATCTCTTCTGGTATCCTCACCAGTCCTGAGTATG----TGTTTACCTTGAATGACCAGCAAAATGCTTATAACGGGGATACT-----------------------------CTTAATATGAGTTTCTCTGTTTCTGAGTATGCTGCCGATTCTGGTGCAGTAGG--TGCATCTTCTTCCTTTGTAGGGGTAGTCCAGAATGGTTCCTATATGCAGACTCCTACTCAACTGAAAGCTGCTAAACAGCTTAATGGTGACATTATCTTCACTTGGGTAGGGCGTCCTTCATGGCAACACTTCTGGGTAGTGAATACCAGTGTTAATGATTCTAAGACTGTTATCTTCTCTAAAGAATGGTCTAGTGAATCTCTA---------ACATGGACTGTTGCAGAACAGAACG-----------------AGTTCTATGGTCTGGAAGAAGGTGGTGCTACTC---------------ATGTCATCTTCATGGTATCTG-----------------AGTATGACCCAAGTAACGGATTAG--------------TATCTATTGGTGCTCAAGTTACTGGTCAAGCAGAGCAGCCCTCTAATCCAATGAATCCTGTTGCTGGATTGTATGCAGTGTTCACCGGTGACCCAGGTAACTCTAATATTAAGATTAT---------GTGGGATAAACCTTCTGTTGGTGG----------ACGTGATGTTCGTATTCGAAATATGCATGTA---ACGTCCAGTGCAACTATTAGTGAC---CAGTTTGTATCTGATAACAATCTTGTGTTCACACGAGAAGAACAGGTAGCTGCTTATGGCTTTACTGCTTCAAGCGTATCTGTTC-----GTGCTCAAGAACATGATATTGAATCGGGTGCATTGGGTCTTACTACTGAGTATGTTGCTGTACCGGAAACAGCAGGAACAGTTGG------------------------ACAGGGCTTTGCTAAG---AAAGACTCTGTAGGTAACTGTACTATGTCATGGGAAGTAGG--------TGATGCTGTCCAATGGCAGGTTGAGATTCTTAATGCCGAGAACTCTACTGTTGTTAAAACAGAGATTGTTGTAGCACC--------------------TACAATCACTTGGATGGCTGAAGAAATTACAGCCGAGTACGGTTACCTGACTGAC----CATATGGTTTGGCGAGTAAGACCTTATC-------------GTGCAGATGGGGCATCTAACGTAGCTAAACAATTTGATATGAC----------AGCCACTCTTTAACAAGGAACCCCCAGCAATGGGGGTATTAAATTATGAGTAATGCAGCAG---------------TAGTACCGATGCCT-----TATTCCCCTACAACTGTTCCACGGGAACAGATT----AGGGAGATTCAATTACAACTTATTAATGAGATGACTGATGTTCATATGGGAGCATTGACGGCACAGTACATGCCGGATGACTTTA--CCTTCGAACCAGGAATAGGACAGATTC-------ATTTCAATGTTGAGACTTCCAG-AAAGGTTTGTTTAGACCTTGCTAAGTCCGTTCTTAG---------------------ACTGGTTCCTGTTTATCCATTAGTAAGCCCTGTTAAGAAACAGCATGATGATTATTGGTTTGTTGGACGTTTAGGGTTAGAC---CCAGTGTCTGAACCAGAGCCTATTAACATGCCTACTATGGAGTTTTATAAACGATTCCTGTCTTTATTACATGAACGGGATATGAAGTTTGTTAACTCTGTTGCTTATGAAATTC----------------------TTAACTTCTTTATGCCTGACGAATGGAAACAGCTTAACTGGAAGGGTGACCCAGCACTTTCCGGTTGGTATCCACCATCTAGTTTTATTCAGCCTACTAACAAAGATGCTCTGGATT--TTGTAAGTAAAGCCCAATGTCAGATTCTG------AAAGAATGTCAGAACTTAGGAATGGAGCTGTACTTCCAGATTGGTGAGCCTTGGTGGTGGGATGGTTCA------------------TACAATACAGGTGAGGGTAAGAATGCCCCTTGTATTTATGACCCTAAGACTATGGCTTTATACAAAGAAGAGACAGGTAA-TGATGTACCTACTCCGTGGATTAAAGACATCTTTGCTCCGGTAGAAGAACATCAATGGCCTTATGTAGATTGGCTATGTACCAAACTGGGTC----------AATCCACTAACTACATACGTGACTATGTAAAAGGT-AAGTTCCCTGATGCACAGGCAACCCTT-------------CTGTTCTTTACACCACAGATTATGTCCCCTGCATCTGAACTAACAGGTCGATTAAACTTCCCTGAGTCAGAGTGGATATTCCCTAACTATGACTTTG--TTCAG---------ATTGAA------------GACTATGACTGGATTATTGATGGAAGACTTGACCTGGTTC--CACTGACATTTGATGCTGCCGTGAATAG-----------------------------------------ACTAGGGTATCCATTGAAT----GTAGTTCATTACTTCATAGGATTCGTACTGTTA-----CCGGAAGATGCTAAGAAAATCTGGGCTGATGTTGATAAGGCTTG-GGGATTGGCACTAGAGGCAGGTATCCCGCATAT-----------CTACCCGTGGTCATATACGCAGGTAATGAGGGATGGTGTAATTTATGCCGTACCTAAAG-----------------------------------------------------------------------------------------------------------------------------------------------------------------------------------------------TATGTGGAT---------------------------------------------------------------------------------------------------------------------------------------------------------GATACTAGTAAATATCGGTACTATTTGACGGGT---------------------------------------------------------------------------------------------------------------------------------------------------------------------------------------------------GTATAAACACACTCTCTGTTCATTAGGACTAACAGAGCC----GGGGATACCCGGCTTTTTCAATAAGGATTTAGCATGAGTCATGAATCCGTAGAGGTGCTCCTAGCTCGAATGGAGGAACGTATGAAGACACTCTTCGAAAATAATGCCCGTGATGCTAAATCTCGGCAAGATTTAGATGATGCTGTACGTAACCTTCAACTGTCTATTAATAAGATGGACACTCGACTAGAGAATGTAGAAAAGTCTCTGGCTGAGTCTGCCCCTACTATTGAAGAGTTCATTACCATCAAACACAAAGTTGTTGGTGCTGGATTGTTTGGTAAATGGGTATGGGCTGGAGCAGGTATCATTATTGGTATACTGGCTGCTGCCAGACGGGAGATTTTTGCATGGTTCGCAAGTTAACCAAA------CATGTGGAAATGGTTCCTAATTGGAAACGTTGTTGGAAATGGGCATCT--ATTCAGATTAGCACATTAGCAATATTGTTCTTCTCTTGTGTGGATGTCTTATCCAGTTCTTTCTCTGCATTACCCCAACATATCCTCAAAGATATTCCACATGGCAATAACATTGCTATAGCGCTCTTTGTGCTGAATATTATTTGCCGACTGGTTCGTTTGAAACCAAAGGAG------GATTGGTGTGGCAATAAGTAAGAA-----------------GAAAGTTGGTGGTGTTGGGGGAGTTATTGCAGCAATCATTGCTGCTGTATTTGCTGTTGAGGGTGGATACGTTAATGACCCCAAAGACCCAGGAGGTGAAACTAATCATGGTGTAACTATTCAGGTTGCTCAAAAGCATAAGCAAGAACTAGAGTCGATGTATAACTGGGATGGTTCAATGAAGAATTTAACTCAGGAAATGGCATCAAGTATTTATTACAACGATTACATCTTGAAGCCTGGCTTTGTTAAGTTTGCAGATGTATCACCAGCGGTAACAGAAAAACTAGTAGATGCTGGTGTTAATACTGGACCTGCAAGACCATCTCGTTGGTTACAAGAATCTCTTAATGCTTTCTCCAGAAATGGCAAAGACTACCCTAAAATACAAGTTGATGGTAAAGTCGGTTCTGGAACTCTAAGTGCATATAAGAGCCTTCAGAATAAACGAGGCAAAGTAGAAGCCTGTAAGCTCATTTTGAAGTCTCTGGATGGTAAACAGTTAAACTACTATTTATCTCTTAATATGCCTGAGTACACTACAGGATGGATTGCTAACCGTATTGGTAATGTCCCTCTGGAGAGGTGTAATGAAGACATCGTTAAT---TAAGTTAACTGTATGTCTTTTGGGAGGGGTAGCTCTGGGAGCTAC------------CCTTTTTCTTCTTGGTTCACAACATGGTGAAAAGAAAGTTCAAGCACTATGGGATGAAGATAAGAAGGAGTACTCAAAAGAACTTGATAGAGTAAAACTGGCTTATGACCAAAAGAATCGGGAACACAGTTATGAAGTCGGGCAACTTACCCTTCGACTTGATAAAGCCAAAGAGTCTTATGAAGTCGTTATTGATTCTATTACTAACCAGTACAATAGTCGGTTGCTCCAGTCAGAAAAACGAGCCGAGAGTTATAAACGTCAAGCCTCAACCGGAACCACTCAATGCCTCAATCTTGCAAGCCATGCAGCCAGACTCGACTCAAGTCTTGAAGAAGGCAGACGTTTGGTTGAAGAACTCAGGGCAACTGTTAGACTCCGTGATAACCAACTGATTGAACTGGGGAACCAGATTCGTTCTGACCGTAAACTGTTTGAATAGGAATTA-CTATGGAACAAAACACTGATTCTATGGTTCCATTGCCAGACCCAAGCCAAGCTACTAAGTTAACTAGCTGGAAGAATGAACTTTCCTTGCAAGCACTTAAAGCAGACTTGGATGCAGCAAAGCCATCTCATACTGCCATGATGATTAAGGTCAAAGAATGGAATGACCTTATGCGTATTGAAGGCAAAGCCAAGCCACCTAAAGTCAAAGGACGTTCACAGGTACAGCCTAAACTTGTACGTCGCCAAGCTGAATGGCGTTACTCTGCTTTAACTGAACCTTTCCTTGGTTCTAATAAGTTATTCAAAGTTACTCCTGTAACTTGGGAAGATGTACAAGGTGCACGCCAGAATGAACTGGTTCTTAACTACCAATTCCGTACCAAACTAAATCGTGTAAGTTTTATTGATAACTATGTTCGTTCGGTTGTTGATGATGGTACTGGTATTGTTCGTGTTGGTTGGAACAGGGAAATTCGTAAAGAGAAACAAGAAGTTCCTGTATTTAGTTTGTTCCCTATTCAAACACAAGAACAAGCTGATGCTTTACAACAGGCTCTACAACTTCGTACAGATAACCCTCGCGGTTATGAAGAGAATGTAGATGAAGCTATTAAGGAATCAGTACGTTTCTTTGATGAAACAGGACAAGCAACGTATGCAGTACAAACTGGGACAACTACAACTGAAGTTGAAGTTCCTTTAGCAAACCACCCTACGGTGGAAATGCTAAACCCAGAGAACATTATTATCGACCCTTCATGTCAGGGTGATATTAATAAGGCAATGTTTGCCATTGTCTCTTTTGAAACTTGTAAGGCAGACCTGCTTAAAGAGAAAGACCGTTATCACAATCTAAATAAGATTGATTGGCAAAGCTCTGCTCCTGTTAATGAACCAGACCATGCAACTACTACTCCTCAAGAATTTCAGATTAGTGACCCTATGCGTAAGCGTGTAGTTGCGTATGAATATTGGGGATTCTGGGATATTGAAGGGAATGGTGTATTAGAGCCTATTGTTGCTACTTGGATTGGTTCTACTCTTATTCGTTTAGAGAAGAATCCTTATCCTGATGGCAAACTCCCATTTGTATTAATTCCATATATGCCTGTTAAACGGGATATGTATGGCGAACCGGATGCAGAGTTATTAGGTGATAACCAAGCAGTACTTGGTGCTGTAATGCGTGGGATGATTGACTTACTTGGACGTAGTGCCAATGGTCAACGTGGTATGCCTAAAGGTATGCTTGATGCCCTGAATAGTCGTCGTTACAGGGAAGGTGAGGATTATGAATACAATCCTACACAA---AACCCTGCTCAAATGATTATTGAGCATAAGTTCCCTGAATTGCCACAATCAGCACTGACTATGGCTACCCTTCAGAACCAGGAAGCAGAATCTCTTACTGGTGTTAAAGCATTTGCTGGTGGGGTAACTGGTGAGTCTTATGGTGATGTAGCTGCTGGTATTCGTGGTGTATTGGATGCTGCTTCTAAACGTGAGATGGCTATCCTTCGTCGTTTAGCTAAAGGCATGTCTGAAATTGGTAATAAGATTATTGCTATGAATGCTGTGTTCTTGGCAGAGCATGAAGTAGTACGTATTACCAATGAAGAATTTGTCACTATTAAACGTGAAGACCTGAAAGGTAACTTTGACCTTGAAGTAGATATTTCTACTGCTGAAGTAGACA---------------ACCAAAAGTCCCAAGACTTAGGCTTTATGCTTCAGACTATTGGTCCAAACGTAGACCAGCAAATCACTTTGAATATTCTTGCAGAGATTGCTGACTTGAAACGTATGCCTAAACTGGCTCATGATTTACGTACATGGCAACCTCAACCAGACCCAGTACAAGAACAACTCAAACAATTGGCTGTTGAGAAAGCACAGCTTGAGAATGAAGAGTTACGTTCTAAAATTCGTCTTAATGATGCACAAGCTCAAAAAG------CTATGGCAGAACGAGACAATAAGAATCTGGATTATCTGGAACAAGAATCTGGCACTAAACATGCTCGTGACCTTGAGAAGATGAAAGCTCAATCACAAGGTAATCAGCAATTAGAAATTACTAAAGCATTAACCAAGCCACGTAAGGAAGGAGAACTTCCCCCTAACTTATCTGCTGCAATTGGGTATAATGCATTGACTAATGGGGAGGATACAGGTATTCAATCTGTATCTGAACGGGATATA---GCTGCTGAAGCCAACCCTGCTTATTCACTTGGTTCCAGTCAGTTTGACCCAACCCGTGACCCAGCTCTTAACCCAGGAATTAGATT-----------AGGTAATTAA-----TTATGTACAGCAAAGAAAAAGAAATTGAAGGACTGGAACACCAACTGAAGGGTATT-AAAGCTGCCCGTGCTTATGCAGAAGATGTTCGTAAGCTGATGGGTAATTCCCTTTTCCGTAAAGTAATTCTTGAGCAATTCTGTACTGTAGACTGTGCTCGTTATGTACAAGAATCCTGTGACCCATTGCTTGAAGACCGTCAACGTGCTGATGCTCTTGCTATGGCTCAAGCTGCTGGTTGTTTAAAACGTTATCTGGAAATTACTCTTCAGAA--AGCAGAAACACTGGTAGGTGTCCAATC----------AGATATTGAGAATGCATTGGATGTTGCTCGTGGTGAACCTGAAGAAGT------TTAATTAATC----------CTAACTCGGAGATACT-CCCATGACTACGGAAGCTGCAAAAAC---AGCTTCCGACATTTTTAAAATGTCGGATGAAGAGATTCTGAACATGCCTG---GTCCAACAAG---------------------CATTCAGAACAACCCGGAACCGGTAGAAAATAATACTC------------------------------------------------------CTGCACAACCAGACCCAATTGTTGAAGTTGAAC---------------------AAACTGATGAAACAGAAGTAACTACTGAACCAACTGAAGTAGAAAATACTTCTGAATCAGAAAGCAATTCAGATGCATTCACAACTGGTAATGATAGTGCTACAGTTGACCCAAATAAGGTTGACAGCAACAGTAAGCCTGCTACTGATAATGCATCTTCTACTACTGAGCAAGGCCAA------------------GCAAAAGTAGAAGAAGACAAGCAGGTATCAGACCAGAAAACTGACTTCGACTATAAGGCTGGTTATGAACGGATAATGGCTCCGTTTAAAGCTAACGGCAAAATGATTACTCCTCAGAGTCCTGAAGAGGTCATTAGCTTGATGCAAATGGGAGCTAACTATACCCGTAAAATGCAGGAGATTCAGCCGTATCGTAAGTATCTCCTGATGTTAGAAAACAACGGATTATTAGATGAAGGGCAACTCTCTTATGCTATCGACTTAGTTAAAGGGAATCCTGATGCTATTAAGAAGTTGATTAAAGAATCTGGTATTGATGTTCTGGATATTAATCCAGAAGAGGAAGTTAAATACCAAGCTGGTAATCACCGTGTGTCAGATGCTGAAGCAGCATTTGCAACCGAACTGGAAGATGCTAAATCCACTCCAGAAGGACAAGCTACTCTTCAGTTAATTTCGACTACGTGGGATGACCACAGCAAACAGGCATTGCTGGAAAACCGTGGTCTGGTTAATACCATCGTTGAACAGAAAGCTAACGGTATTTACGACCGTATTGTTTCTGAAATTGAACGACTCAAAATCTTAGGCCAAATCCCAATCGGTACAGCATTCCTGGATGCTTATAATCAAGTCGGTAACTACCTTGCTGCTAATGGTGGTTTTAACGATTTG---ATTAAGCAGAAACCTGTTGAACAACC------------------TAAGCCAGTGGTTCAG------------CCAGTAGCAACTCGTGTTGCAACGCCTAAGTCTGAAATCACTAATACTCAACAGGCAGCAGCGGCATCCCCATCACGGGTTACACCGCGTAAGACAGAAGTCCTTGTTAATCCTCTTGCAATGAGTGACGAGGACTTTATGAAACTACCTCGGCTGAACGGCCTATAA---GGAAT--TGAGACATGTTGAACTATAACGCTCCTACTGACGGTCAGAAATCTAGTATTGATGGTGCTAACTCTGACCAGATGCAAACCTTCTTCTGGCTGAAGAAAGCAATCATCACTGCCCGTAAAGAGCAGTACTTCATGCCACTGGCCTCTGTAACTAACATGCCGAAGCATTACGGTAAGACCATCAAGGTGTATGAATATGTTCCTCTGCTGGATGACCGTAACATCAATGACCAGGGTATTGATGCAAGTGGTGCTACCATCGTTAACGGTAACCTGTATGGTTCCAGCAAAGACATCGGTAACATTACTTCCAAACTGCCTCTACTGACTGAAAACGGTGGTCGAGTTAACCGTGTTGGTTTTACTCGTATTGCTCGTGAAGGTTCTATTCACAAGTTTGGCTTCTTCTATGAGTTCACTCAGGAATCAATTGACTTCGATTCTGATGATGGCCTGATGGAACATCTGTCCCGTGAACTGATGAATGGTGCTACTCAGATTACTGAAGCTGTACTGCAAAAAGACCTGCTGGCTGCTGCCGGTACTGTTCTGTATGCTGGTGCTGCTACTTCTGATGCCACCATCACTGGTGAAGGTTCTACCCCG---------------------TCTGTTGTTTCTTATAAGAACCTGATGCGTCTTGACCAGATTCTGACGGAGAACCGTACTCCTACTCAGACTACCATCATCACTGGTTCCCGTATGATTGATACTAAAGTCATCGGTGCTACTCGTGTTATGTATGTAGGTTCTGAACTGGTTCCAGAACTGAAAGCAATGAAAGACCTGTTCGGTAATAAAGCCTTTATCGAAACTCAGCACTATGCTGATGCAGGTACTATCATGAATGGTGAAGTCGGTTCTATTGATAAGTTCCGTATCATTCAGGTTCCAGAGATGCTGCACTGGGCAGGTGCTGGTGCACAGGCTACTGGAGCTAACCCTGGTTACCGTACCTCTATGGTATCTGGCCAAGAGCACTATGACGTTTACCCAATGCTGGTAGTAGGTGATGATTCCTTTACCTCCATTGGCTTCCAGACTGATGGTAAATCACTTAAATTTACCGTTATGACTAAGATGCCTGGTAAAGAAACTGCTGACCGTAATGACCCATATGGTGAAACTGGCTTCTCCAGCATCAAATGGTACTACGGTATTCTGGTTAAACGCCCAGAACGTCTGGCTCTTATTAAAACTGTAGCTCCGCTGTAATA-GT-TGGGCTAACATCAGGGGGAGGGAAACCTCCCCTT----------ACTTTATGAATAGGATATATACACATGAGCATTAACGATAAACCGACCGCTGATTTA------------------------------ACTCAGGGCAACGATGACACCGTTGATGAAGTTAAGGT---TGATGAACTTTCTCTGCTGAAACAACGAGCTAATATGATGGGTATTTCATACTCAAATAATATTAGTGCTGAAACTCTTCGTAAGAAGATTGAAGCAGCACAGGAAAATAA------AGCTCAGGAACCAGCAGAACCTCA------------------------GCCTAATCCTTTGGCTCTGTC-------------------TACAGGTA----------CAGTAACTACGGCAACTTCTTTACGTCACCAGCAACGCTTAGAACAATTAAAGCTGGTTCGAGTACGTATTCAGAACCTTGACCCTAAGAAGAAAGACCTGCCTGGTGAGATTATTACAGTAGCTAACGAATATATTGGTACTGTCCGTAAATTCGTTCCATTTGGTGAAGCTACTGATGAGGGTTATCACATCCCTTACTGTATTTATAACTTCCTTAAAGAACGTAAGTTCCTGAACATTCGAGTTACCA--AAGGTAAGAATGGTCAGCCTAATATTACGTCTGCATGGGTACGTGAGTTTGCCATTGAAGTTCTGCCTCCACTGACTAAGGAAGAATTGCAAACTCTGGCTGCTGCTCAGATTGCTGCTGGTAGCGTAGACTCTCAATAAGAGTTAATCTGTAAGTCA--GCACGGCTCACTGGG-TAAAACCGTGAGCCGTTTTCTTTTAATGAACCAATG----AGGAAAT-ACCATGTCATGTGGTGCTGAACTCGAAGCTAATGCTCTACTTACTGCTCTCGTAGCAGGTGAGGATTTTACGCTTCCTGACATCGACATGTCTGGCAGTGAGTATGATATTCCTGGTGGCATTAATAGCCCTATCTATGCAGAGATAGAGAAGATAACCACAGAACAACTAACTACTCGCGAGGTTGGTGGTTCTGGTGTATTTGATGCTTTAATGCAATCAGCAAGCAATCATCTACTGGCAGAATTTAAGAATAACCGAATCACAGGTGGTGATTACGTTAAGGCATACATTGCTACTATGGAAGCATGTATGGCTAATGCTGTGCAATTCCTTACCACTAAAGACCAGGCTTATTGGAATGCTGTTACTGCTCAGGTAGCTGCAATTACTGCTCGTGCTAATCTTGGTATTATCAAAGCTAATTTTGTTACAGCTAAGATTCAGGCTCTGGCTACTAAAGCTGAATATGCCCTCACTAAGCTGAAGCTGTCTAATGAGTCAGTAACTTACTGTACTGCTCAATACAATCTGTCCTCTATGCTTCCTCAACAATTACTGATGTTGAAGAACCAGACCACTCAGGTTGCTGAACAGACTAAGTTAACTACTGAACAAATCAATATGACGAAAGAGCAGAAGGAAGCACAACGTGCTCAAACTTCTGATACTCGTACTGATGGTACTCGTGTAGCTGGTTCTGTAGGTAAACAGAAAGAACTCTATGACCAACAGATTACGTCTTATAAACGTGACGCTGAAGTTAAAGCTGCCAAACTGTTTACTGATGCATGGGTCACTCAGAAAACCATTGATGAGGGTCTGTCTCCTCCTAATGGTTTCACTAACTCCAGTCTGGATAGCATTCTTACTGCATTGAAGAATAACAACGCATTGGGGTAATA-----CATGGGACTGTTTAGCAGTAAGACTAAAATCTACGTAGCATCCTCTGTCTACAATCTGGCAGGGGATATACATAAACGTCCAAATTATTTAAAGACTACAGTGATTGGTAACATCGTCAGTAAATCTGACTTTAGTATGGGTGATACCATCACTGACTCTTATTTAAATGGACCTGGTATTCGTTTACGTAGATTCCCTGGTTGGGCTGCAACTAACTATGACCCTTCAATTGGTATTGCTTATGGGAACTTGTCAATACTGTCTCAGGTAGACCCTGAAGTAGTTAAATGGCAGGTTCCTCAAAAAGCAGGTTATGAGGTACAGGTTCAAAGCAGTAGGATTGGATTTGGTGATTTTGAGGAATGGGCTGATAAATTCCTCTATGAGAATTATCCAGACCGTATTACTGAAGAATTTGAAATAGACATCATGGATGATGACAGGATTGTACTCACTGCTAC---------TGATGGCAGTGAGTTATCCTTTTATCCAAAGAATTACAGTCAGGATGCAATGTATCTGTATGTGAACTA---TTACTACATACAGCCTACTAGTGTTGCAGACCCAGTGGTTCACCCTGCTGTATCTGTATCATCTGCTGATGA----CTTACCTTCTACTTCTGAATGGACTCAGGTATCTCAGAACCATACTCCTAAGTCAGCTACCTTGAAGACAGTTACTCATATTAAGAGTGTATTCTCTGATGGTAGACCTGATGAG----GAAAGTACCAATACTGAAGAAGAACAGGTTAGT-TGGACTAACTTCTCAGATGTTTACGAGAAAGAA--------TTTCGTGAACCAAGTGAAGTAGGCTTAATCATTATTCGTAAGACTATAATGACCCAGGTACAGACTGG------TACTGTATCCACTGGTTCCACTACAAACACTGAAGTTATTGATTTAGGTGGTGGGGTTACTGAAACCAGAACTACTACAGTAACTACAGATACTTTAGGGCATACGTGGTCTTATCAGAATACAGATGTAGTTACTACTTTGTCTGCTGGTGGTATGCCTCAACTGTTTATTTATAAACAGAATAGTGGCAATGCCGTTCTTGATGCTTTGTTTATTAATAAGACAACCAATAACAGGTTCTATTCATTCATCCCTATCCGTAGTGATAAGAACTGGAT------TTCTGGTTCTACATATACTCTTTGTAAGAAAGCCTTTAAGAAGGCTACAGGGGGTAAGATTTCTGACATTATGGATGACCTGAAGAAGAACAAAGATATTGGTGATATTCAGTATATCTATGCTGTATTTGGTTGTTCTCTTAACAGTCCTGAAAATACAGCTAAAGAGTACATATACAGATTCTTCCAGTTAGTGAATCAGTCAATGCCTGCTGACCCAAACTACCCAACTATGGATGCTTTGGTAGAAGGCTTTGCTCAAGCTAACAGGGACTTTGATGCTTATCAGGAATGGTGGGA------ATCTCGCAGT------GGTAATAGGGATATTCCCATAGGGAAGCCTCCTAAAAGACCCGTATATCCAACAATACCTTCTAAATCCATTAATATTCGTTCTAACGGTGGATACCGTTACAACATGACTATTAGTTGGAACTTCATTGAAGAATCAGTTGGTTCAGGTAAAGCATTCTCTGGAGCCAAGAAAGGGCAGCTCAAGTTTGCTTATGAAGGTACTG----------TAGTCCTTATGCAGAAA--GCCGTTATGTACTCTGAAAAG------------GGTAATGACAAAGTTGGGTTTACTATCTACAGGCTAGATAAGATAACAATGTATTGGCAGGATGGGGATAATTCATGGAGGAAGATTTCTGTCTATGGCCTGAACCATAACAATAATGTTTACAAGAATAAATCTGTAAGCATTTCTGGTGTAGATGCACTAAATGATGATGAAGAGTCCGGATTTATCATCCCTCTTCATAACAACATTTATCGTAGTATGTCTTTGGTAAATGGTACTCAGTTATCTACTGCATGTTGTTATCTGGTTCTTAACTCATATAAGAAAGTTAAGAAGAAATGGTATCAGTCTGGCATCTTTAAAGTAGTAGTGGTTGTTGTTGCAGTAGTGGTGTCTGTGTTCTTTACCC---------CTGCTGCTGGTGC------TGGGGTAATGGGTACTGCTGCTTCTATTGGTGCTGCATTAGGTTTTGCA---GGGTTAGCTGCTATTA---TCGTTGGGGCTGTGGCTAATGCCATTGCAGCTATGATTCTGATGTCCATTATTCAAACAGTCTCTGTTAGTCTGCTTGGGGATAAGATTGGAATCATTGTTGCTACTATTGCCTCTATGGTAGCCATGAATGTTGGTACAGCTTTATCCACTGGTTCATCCATGTCTACGATGCTGGGTGAAATGATGAAAGCAGATAACATCATTAAACTCACTTCATCTGTAGGGAATGGCATAAGTGATTACATCAATGCTTCTGCTATGGAAACTGTCAAAAAGACAGAGAAACTTATGGCAGAGTACCGTGACCAGATGAAAACCATTCAGGAAAAGTACGAGGAAATGTTTGGTACTGAGGGTATGGGTTACATTGACCCAATGAACCTAA-----CTAATGTAGGCCAACAATTTGAACCACTGGATTCATTCCTTAGCCGTACTCTTATGACTGGTCATGATATAGCTGACATGTCTAACAACATGATTACCAACTTTACAGATATAACGTTGCAGCTTGATTTAGA---TACGTAACAGGAG-----------------------------------------------------------------AATCCTTATG--GATACTAATTTCCTTTTTGGAACCCCATCTGCACAAAGCAATTTTGGCTATGGGTATGGT---------------------------------TCCTTTAATACCCCAACTATGAACTATAATCCTCTGC--AATCTGGCATCCTTAGTAATGACTGGCTCCA----GAATATTACTGGTGGTGCTACAGGGAATACTGGTGG----ACAGAC-----TCAAGGGCTTACTGACCAACTGGGTCTGAACATCCCTACTTTCCAGTTGGGGTTAGGTGGTCTTAATGCACTGGGTAATATCTATGGTGCATTACAGGCTAACAAGTTAGCTAAGAATCAGTTCTCTTTTGCTAAAGATGTTACTAACACTAATCTGAATAACCAGATTAAGTCCTATAACACTGCTCTGGAAGACCGTGCTCGTAGTCGTGCTGTTGCAGAAAATCGTGACCAATCTACGGCTGATGCTTACATTGCAGCTAATCGCTTAACTCGTTAAGAGGTATC--ACATGGCTCAAATTACATGGCGTAATGTTGATGCTCCTTCTTTCTCTGGTGTTGGGGATAGTATTCGTACTTTCTCCAATATGCTGGGTAATGCCACTGCCGGATTGAGTAATGCATTAGGTGATTTTCGAAACTCTGCAAGACAGCAAGCTGGTGATGCAATTATGGCTGAAGCCATGCGTTACCAAGACCCTAATGAGTATCGTAATGCCTTAGCTTCTGGAGCATTATTTGCTGGCTATGACCCTTCTCTAATTTCTTCTCGCACTATGGAGAACTTAGATAATCGTGCTGGCAATCTGTTAGACCA--AGCATCTAAACAACAAAATCTGGATTTCACTCGATACAGTAATGACAGAACCATGAAGGTAAATGCAGCTACTGATGCTGCTGCTCCTGCATTGCAGGAATTGGCTCTGGCTTATCAATCTGGTGACCCAAGAAAGGTTCAGGCAGCACAGGCTCAGTATGGGGATGTATTAAAAACCCTTCCTGCTGGTATTGTTATGGACTACATGAACAACCTTCAAGGACAAGGTACTGCTGGTATTGGTCAACGTCG------------------------TAGCCTATTCAACTTAGGTGTTGATATGCGTAACGATGCGGATACTCAGGCTGCTATGCAGTTACTGAATAATATCCGTCGTGGTGCATACAGTTCTGACGATGCTCGTATGCTTGCAGAGGGTACGTTCGACCAAATGTCACCTGGAGCAGTAAG------------TCGTGCTCTATCTCAGTTAGATAGGGCATACCCAGGTGCATATACTCCGGGAACTGGTTCTGCACCTCTATCTCCTCCTGGTACTCATGGTACTCGGAATGGTTCTGCATATGACACTACCTACAAGTTCACACCAACTGATGTACCTATTACTCAGATGAACTTAGGTGAGGTGGTTCAGCATCAAGACACTATG------AAGAAGACACTAGGTGCTTCTCCTGTTGGTGCATACCAGATTAACCAAGATACCCTTAAAGACTTTGCTCCAAAGGTATTTGGTGAAAATTGGCAGAACATTCCTATGTCCCCAGAGAACCAAGACAAACTGGGTGAAGCTATTTTTAATGCTCGTAAGAATGGCAATTTGAAGAGTACATGGGCTGCTTTACCAGATGATACTCCTGGTGCTTATAAGAACTTGTCATGGGATGAAATGAAGGATTACATTGCTCAAGCAGAAACAGGT---AATTCTATTAATCCATTACAGG------------AACAAGCAT---TTACTTCTGTTGCTGGTAATACTGTTGGTACTCGTAATATGCAGAATATTGGTAATACTCTGCTGCCAGAATACCAAGCTGCTACTGTTGACCCTTCTACGACTGGTCAGGTGGCTAAACGTATTATTGATAGC---AATGAACTGAAAGGCATTAATCAAGGTGCACT---------------GGTTCGACAAATCAATGAGGTAGCAAAACAGAATGCTATTTCTCCCGCTATGGCAGGAGCAATCATTCAACGTAGTATCACTGGTAAACCAGAGGGATGGTTTAGTGGTATTCGAAATGCCTTTGATACTGATGTT------------------ATTGATTTGGGTGGTGATTACCAACTGGATAAAGCAGCCGTAGAAGCAAATGCAAAACTTGCAACTACTGGTACTGCTATTGAACAGAATGC---TCGTAATCAGCTTACTGCACAAATTCAATCAAACATCTATGCAGCACAGAATACGTTAGATACTGCACTTGCTGATTTACGTGAAGTACAGCGTCGTATTCAGACCGGTCAGGAAAACCTTAGAAGTGTACTACCTCGCTATCAGGAGCGAGTTAATACTGCTAAACGTCTTCTTGATGGT---------------------------------------GCTCGTAGTGCTGTAGCTGCTGACCCTCAGAATTTGGATATTAAGAGCTTACAA---------AATATTAAACAGGAAGAGAGCGAGGCGAACCGGAGAAGTTTAGGCAGAGATG---------------------CCGGGCGTCGATTGGGTATCCCTG---ATATATTTCCTCGTTAATTTCTACCATAAT-ACAAAAGCCC----------TTCGGGGCTTTTTTCTCGTCCTTACACTAGGTATAGTGTGATTTC--TAATAGATATAAGTTTGTATAGGAAACCTACTATGTCAGTATTTGATAGACTGGCTGGGTTCGCAGACAGCGTAACCAATGCAAAGCAAGTTGACGTCTCTACTGCAACCGCCCAGAAGAAAGCTGAACAAGGTGTCACTACTCCTCTTGTTTCTCCTGATGCTGCTTATCAAATGCAAGCTGCCCGTACTGGTAATGTTGGGGCTAATGCATTTGAACCAGGGACAGTGCAATCAGATTTCATGAATCTGACCCCAATGCAAATCATGAATAAGTATGGGGTTGAGCAAGGCTTACAACTTATCAATGCTCGTGCTGATGCAGGGAACCAGGTATTCAATGATTCAGTTACTACAAGAACTCCTGGGGAAGAACTGGGGGATATTGCTACTGGTGTTGGCCTTGGTTTTGTTAATACCCTTGGGGGCATTGGTGCTCTTGGGGCAGGCTTACTCAACGATGATGCAGGTGCTGTTGTTGCTCAACAATTGAGTAAGTTTAATGATGCTGTTCATGCTACCCAAAGCCAGGCATTACAAGATAAACGTAAGCTCTTTGCTGCTCGTAACTTAATGAATGAAGTAGAGAGTGAACGTCAGTATCAAACAGATAAGAAAGAAGGCACTAATGACATAGTAGCTTCCTTATCTAAATTTGGACGTGATTTTGTAGGTTCAATTGAGAATGCTGCTCAAACTGACTCTATTATTTCTGATGGGTTAGCAGAAGGGGTAGGTTCTCTATTAGGTGCTGGTCCTGTATTAAGGGGTGCATCTTTACTGGGTAAAGCA---GTTGTTCCAGCAA---ATACTCTTCGTAGTGCTGCATTGGCTGGTGCTATTGATGCAGGTACTGGTACTCAGTCACTGGCTCGTATTGCCTCTACTGTAGGTAGAGCTGCACCGGGTATGGTTGGT------------------------GTTGGTGCAATGGAAGCTGGTGGTGCATACCAACAAACTGCTGATGAAATTATGAAGATGAGTCTTAAAGACTTAGAG---AAGTCTCCTGTTTATCAGCAACATATTAAAGATGGTATGTCCCCTGAACAGGCTCGTCGTCAGACTGCATCTGAAACTGGTCTTACTGCTGCTGCTATTCAATTACCTATTGCTGCTGCAACCGGTCCTCTGGTATCCCGTTTTGAGATGGCTCCTTTCCGTGCTGGCTCTTTAGGTGCTGTAGGTATGAACCTTGCCCGTGAAACAGTGGAAGAAGGTGTTCAGGGTGCTACAGGCCAACTGGCTCAGAATATTGCACAGCAACAAAACATTGATAAGAACCAAGACCTGCTTAAAGGTGTCGGTACACAGGCTGGTTTAGGTGCTCTTTATGGCTTTGGTTCTGCTGGTGTTGTACAGGCTCCGGCTGGTGCTGCTCGTTTAGCAGGTGCTGCAACTGCTCCTGTATTGCGTACCACAATGGCTGGTGTTAAAGCTGCTGGTAGTGTAGCAGGTAAGGTTGTTTCTCCTATTAAGAATACTTTAGTAGCTCGTGGTGAACGGGTTATGAAGCAGAATGAAGAAGCATCTCCTGTTGCTGATGACTATGTTGCACAGGCAGCACAA---GAAGCTATGGCTCAAGCACCAGAAGCAGAAGTTACTATTCGTGATGCTGTTGAAGCAACTGATGCTACTCCAGAACAGAAAGTTGCAGCACACCAGTATGTTTCTGACTTAATGAATGCTACTCGTTTTAATCCTGAAAATTATCAGGAAG------CACCAGAGCATATTCGTAATGCTGTAGCTGGTTCTACTGACCAAGTACAGGTTATTCAGAAGTTAGCAGACTTAGTTAACACATTAGATGAATCTAATCCTCAAGCACTGATGGAAGCTGCATCTTATATGTATGATGCTGTTTCAGAGTTTGAGCAGTTCATTAACCGTGACCCTGCTGCACTGGATAGCATTCCTAAAGATTCTCCGGCTATTGAGTTACTCAACCGTTATACGAATCTGACAGCTAATATTCAGAACACACCAAAAGTAATTGGTGCACTGAATGTTATTAATCGAATGATTAATGAATCTGCTCAGAATGGTTCTTTGAATGTGACTGAAGA---ATCCAGTCCACAGGAAATGCAGAACGTAGCATTAGCT---------GCTGAAGTAGCCCCTGAAAAGCTCAATCCAGAGTCTGTAAATGTTGTTCTTAAACATGCTGCTGATGGTCGTATTAAACTGAATAATCGCCAGATTGCTGCCCTCCAGAATGCTGCTGCAATCCTGAAGGGGGCACGGGAATATGATGCAGAAGCTGCCCGTCTTGGATTACGTCCTCAAGACATTGTGAGTAAACAGATTAAAACGGATGAGAGCAGAACTCAGGAAGGACAATACTCTGCGTTGCAACATGCGAATAGGATTCGGTCTGCGTATAACTCTGGTAATTTCGAGTTGGCCTCCGCTTACCTGAACGACTTTATGCAGTTCGCCCAGCACATGCAGAATAAGGTTGGAGCGTTGAATGAGCATCTTGTTACGGGGAATGCGGATAAGAATAAGTCTGTCCACTACCAAGCTCTTACTGCTGACAGAGAATGGGTTCGTAGCCGTACCGGATTGGGGGTCAATCCCTATGACACTAAGTCGGTTAAATTTGCCCAGCAAGTTGCTCTTGAAGCGAAAACGGTAGCGGATATTGCTAATGCCCTCGCTTCGGCTTACCCGGAACTGAAGGTCAGTCATATAAAAGTTACTCCATTGGATTCACGTCTTAACGCTCCTGCTGCTGAGGTGGTCAAGGCATTCCGTCAAGGCAATCGAGACGTTGCTTCTTCTCAACCGAAAGCTGACTCCGTGAATCAGGTTAAAGAAACTCCTGTTACAAAACAGGAACCAGTTACATCTACTGTACAGACTAAGACTCCTGTTAGTGAATCTGTTAAAACAGAACCTACT---ACTAAAGAGTCTAGCCCACAGGCTATAAAAGAACCTGTGAACCAGTCTGAAA---------------------------------------------------------------------------------------------------------------------------------------------------------------------------------------------------------------------------------------------------------------------------------------------------------------------------------------------------------------------------------------------------------------------------------------------------------------------------------------------------AACAGGATGTT------------------------------AACCTTACTAATGAGGAC-AACATCAAG-----------------------------------------------------------------------------------------------------------------------------------------------------------------------------------------------------------CAACCTACTGAATCTGTTAAAGAAACTGAAACTTCT------------------------------------------------------------------------------ACAAAAGAAAGTACAGTTACAGAAGAATTAAAAGAAGGTATTGATGCTGTTTACCCTTCATTGGTAGGTACTGCTGATTCTAAAGCAGAGGGTATTAAGAACTATTTCAAATTGTCCTTTACCTTACCAGAAGAACAGAAATCCCGTACTGTTGGTTCAGAAGCACCTCTAAAAGATGTAGCCCAAGCTCTGTCTTCTCGTGCTCGTTATGAACTCT---TTACTGAGAAAGAAACTGCTAACCCTGCTTTTAATGGGGAAGTTATTAAGCGATACAAAGAACTCATGGAACATGGGGAAGGTATTGCTGATATTCTTCGCTCCCGTCTGGCTAAGTTCCTTAACACTAAGGATGTTGGTAAACGTTTTGCTCAAGGTACAGAAGCCAACCGTTGGGTAGGTGGTAAGTTACTTAACATTGTTGAGCAGGATGGGGATACCTTTAAGTACAACGAACAATTGCTACAGACTGCTGTATTAGCAGGTCTTCAATGGAGACTTACTGCTACCAGCAATACTGCTATCAAAGATGCAAAAGATGTTGCTGCTATTACTGGTATTGACCAAGCTCTGCTGCCAGAAGGTTTAGTAGAGCAATTTGATACTGGTATGACACTCACTGAAGCAGTTAGTTCCCTGGCTCAGAAAATTGAGTCTTACTGGGGATTATCTCGTAATCCAAATGCTCCATTGGGCTATACCAAAGGCATCCCTACAGCAATGGCTGCTGAAATTCTGGCTGCATTTGTAGAGTCTACTGATGTTGTAGAGAACATCGTGGATATGTCAGAAAT------------------TGACCCAGATAACAAGAAGACTATTGGTCTGTACACCATTACTGAACTGGATTCCTTCGACCCAATTAATAGCTTCCCTACTGCTATTGAAGAAGCTGTTTTAGTGAATCCTACAGAGAAGATGTTCTTTGGTGATGACATTCCTCCTGTAGCTAATACTCAGCTTCGTAACCCTGCTGTTCGTAATACTCCAGAACAGAAGGCTGCATTGAAAGCAGAGCAGGCTACAGAGTTCTATGTACACACCCCAATGGTTCAATTCTATGAGACGTTAGGTAAAGACCGTATTCTCGAACTGATGGGTGCTGGTACTCTGAATAAAGAGTTACTTAATGATAACCATGCTAAATCTCTGGAAGGTAAGAACCGTTCAGTAGAGGACTCTTACAACCAACTGTTCTCCGTCATTGAGCAGGTAAGAGCACAGAGCGAAGACATCTCTACTGTACCTATTCACTATGCATACAATATGACCCGTGTTGGTCGTATGCAGATGTTAGGTAAATACAATCCTCAATCAGCCAAACTGGTTCGTGAGGCCATCTTACCTACTAAAGCTACTTTGGATTTATCGAACCAGAACAATGAAGACTTCTCTGCATTCCAGTTAGGTCTGGCTCAGGCATTGGACATTAAAGTCCATACTATGACTCGTGAGGTTATGTCTGACGAGTTGACTAAATTACTGGAAGGTAATCTGAAACCAGCCATTGATATGAT---GGTTGAGTTTAATACCACTGGTTCCTTACCAGAAAACGCAGTTGATGTTCTGAATACAGCATTAGGAGATAGGAAGTCATTCGTAGCATTGATGGCTCTTATGGAGTATTCCCGTTACTTAGTAGCAGA------GGATAAATCTGCATTTGTAACTCCACTGTATGTAGAAGCAGATGGTGTTACTAATGGTCCAATCAATGCCATGATGCTAATGACAGGCGGTCTGTTTACTCCTGACTGGATTCGTAATATTGCCAAAGGGGGCTTGTTCATTGGTTCTCCAAATAAGACCATGAATGAGCATCGCTCTACTGCTGACAATAATGATTTATATCAAGCATCCACTAATGCTTTGATGGAATCGTTGGGTAAGTTACGTAGTAACTATGCCTCTAATATGCCTATTCAGTCTCAGATAGACAGTCTTCTTTCTCTGATGGATTTGTTTTTACCGGATATTAATCTTGGTGAGAATGGTGCTTTAGAACTTAAACGTGGTATTGCTAAGAACCCACTGACTATTACCATCTATGGTTCTGGTGCTCGTGGTATTGCAGGTAAGCTGGTTAGTTCTGTTACTGATGCCATCTATGAGCGTATGTCTGATGTACTGAAAGCTCGTGCTAAAGACCCAAATATCTCTGCTGCTATGGCAATGTTTGGTAAGCAAGCTGCTTCAGAAGCACATGCTGAAGAACTTCTTGCCCGTTTCCTGAAAGATATGGAAACACTGACTTCTACTGTTCCTGTTAAACGTAAAGGTGTACTGGAACTACAATCCACAGGTACAGGAGCCAAAGGAAAA---ATCAATCCTAAGACCTATACCATTAAGGGCGAGCAACTGAAGGCACTTCAGGAAAATATGCTGCACTTCTTTGTAGAACCACTACGTAATGGTATTACTCAGACTGTAGGTGAAAGTCTGGTGTACTCTACTGAACAATTACAGAAAGCTACTCAGATTCAATCTGTAGTGCTGGAAGATATGTTCAAACAGCGAGTACAAGAGAAGCTGGCAGAGAAGGCTAAAGACCCAACATGGAAGAAAGGTGATTTCCTTACTCAGAAAGAACTGAATGATATTCAGGCTTCTCTGAATAACTTAGCCCCTATGATTGAGACTGGTTCTCAGACTTTCTACATTGCTGGTTCAGAAAATGCAGAAGTAGCAAATCAGGTATTAGCTACTAACCTTGATGACCGTATGCGTGTACCAATGAGTATCTATGCTCCAGCACAGGCCGGTGTAGCAGGTATTCCATTTATGACTATTGGTACTGGTGATGGCATGATGATGCAAACTCTTTCCACTATGAAAGGTGCACCAAAGAATACCCTCAAAATCTTTGATGGTATGAACATTGGTTTGAATGACATCACTGATGCCAGTCGTAAAGCTAATGAAGCTGTTTACACTTCTTGGCAGGGTAACCCTATTAAGAATGTTTATGAATCATATGCTAAGTTCATGAAGAATGTAGATTTCAGCAAGCTGTCCCCTGAAGCATTGGAAGCAATTGGTAAATCTGCTCTGGAATATGACCAAC------------------GTGAGAATGCTACTGTAGATGATATTGCTAAC------------GCTGCATCTCTGATTGAACGTAACTTACGTAATATTGCACTGGGTGTAGATATTCGTCATAAGGTGCTGGATAAGGTAAATCTGTCCATTGACCAGATGGCTGCTGTAGGTGCTCCTTATCAGAACAACGGTAAGATTGACCTCAGCAATATGACCCCTGAACAACAGGCTGATGAACTGAATAAACTTTTCCGTGAAGAGTTAGAAGCCCGTAAACAAAAAGTCGCTAAG---------------GCTAGGGCTGAAGTCAAAGAAGAAACTGTTTCT------------GAAAAAGAACCAGTGAATCCAGACTTTGGTATGGTAGGCCGTGAGCATAAGGCATCTGGTGTTCGTATCCTGTCTGCTACTGCTATTCGTAATCTGGCTAAGATTAGTAATCTGCCATCTACTCAGGCAGCTACTCTTGCGGAGATTCAGAAATCACTGGCAGCTAAAGACTATAAGATTATCTACGGTACACCTACTCAGGTTGCAGAGTATGCTCGTCAGAAGAATGTTACTGAATTGACTTCTCAGGAAATGGAAGAAGCTCAGGCAGGTAATATTTATGGCTGGACTAACTTCGATGATAAGACCATTTATCTGGTTAGCCCATCTATGGAAACCCTCATTCATGAACTGGTTCATGCCTCTACCTTCGAGGAAGTTTATTCCTTCTA------------TCAGGGTAATGAAGTAAGCCCTACTTCTAAGCAGGCTATTGAGAACCTTGAAGGTCTGATGGAACAGTTCCGTTCTCTGGATATTTCCAAAGATTCTCCAGAAATGAGAGAAGCATATGCTGATGCTATTGCAACTATCGAAGGTCATTTGAGTAATGGATTTGTTGACCCAGCTATCTCTAAAGCTGCTGCTCTTAATGAGTTTATGGCTTGGGGGTTAGCTAACCGTGCTCTTGCTGCTAAACAGAAGAGAACATCTT------CACTGGTTCAAATGGTGAAAGATGTTTATCAGGCTATTAAGAAATTGATTTGGGGACGTAAACAAGCTCCTGCATTGGGAGAAGATATGTTCTCCAATCTGCTGTTTAACTCTGCAATTCTGATGCGTAGCCAACCTACAACTCAGGCAGTAGCTAAAGATGGCACACTGTTCCATAGCAAAGCATATGGTAATAATGAACGTCTGTCTCAGTTGAACCAGACTTTCGATAAACTGGTAACTGATTACCTTCGTACTGACCCAGTTACAGAAGTAGAACGTCGTGGCAATGTGGCTAATGCATTAATGAGTGCTACTCGACTGGTTCGTGATGTTCAGTCTCATGGCTTCAATATGACTGCTCAGGAACAGTCTGTATTCCAGATGGTTACTGCTGCATTAGCAACTGAAGCTGCGATTGACCCACATGCTATGGCTCGTGCTCAGGAACTTTATACCCATGTAATGAAACACCTTACGGTAGAGCATTTCATGGCTGACCCTGATAGTACTAACCCTGCTGACCGTTACTATGCTCAACAGAAATATGACACCATCTCTGGTGCTAATCTGGTTGAAGTAGATGCCAAAGGTAGAACCAGTCTGTTACCTACATTCCTGGGTCTGGCTATGGTTAATGAAGAACTACGTTCAATCATTAAAGAAATGCCTGTACCTAAAGCAGATAAGAAATTAGGGAATGATATAGATACTCTGCTTACCAATGCAGGTACTCAGGTAATGGAATCTCTGAACCGTCGTATGGCTGGTGACCAGAAAGCTACTAATGTTCAGGACAGTATTGATGCTTTGTCAGAAACAATCATGGCTGCTGCTTTGAAACGAGAGTCCTTCTATGATGCTGTAGCAACCCCTACCGGTAACTTCATTGACCGTGCTAATCAGTACGTAACGGATAGCATTGAACGGTTATCTGAAACTGTTATTGAGAAGGCAGATAAGGTAATTGCTAACCCTTCTAA---TATAGCTGCTAAAGGTGTTGCTCATCTGGCTAAACTGACTGCTGCTATTGCATCTGAAAAACAGGGTGAAATAGTGGCTCAGGGTGTTATGACTGCTATGAACCAGGGTAAAGTATGGCAACCTTTCCATGACTTAGTTAATGACATTGTTGGCCGTACTAAGACTAATGCCAATGTCTATGACTTAATCAAATTGGTTAAGAGCCAGATTTCTCAAGACCGTCAGCAATTCCGTGAGCATTTACCTACAGTCATTGCTGGTAAGTTCTCTCGTAAATTGACTGATACCGAATGGTCTGCAATGCATACTGGTTTAGGTAAAACAGATTTAGCTGTTCTACGTGAAACTATGAGCATGGCTGAAATTAGAGATTTACTCTCTTCATCCAAGAAAGTGAAAGATGAAATCTCTACTCTGGAAAAAGAGATTCAGAACCAAGCAGGTAGAAACTGGAATC---------TGGTTCAGAAGAAATCTAAGCAACTGGCTCAATACATGATTATGGGGGAAGTAGGTAATAACCTCCTTCGTAATGCCCATGCTATTAGTCGTTTGTTAGGTG---------------AACGTATTACTAATGGTCCTGTGGCAGATGTAGCTGCTATTGATAAGCTCATTACTTTGTACTCTCTGGAATTGATGAATAAGTCTGACCGTGACCTTTTGTCAGAATTGGCTCAATCAGAAGTGGAAGGTATGGAGTTCTCCATTGCTTATATGGTTGGTCAACGTACTGAAGAGATGCGTAAAGCTAAAGGTGATAACCGTACTCTGCTGAATCACTTTAAAGGCTATATCCCTGTAGAGAACCAGCAAGGTGTGAATTTGATTATTGCTGACGATAAAGAGTTTGCTAAGTTAAATAGCCAATCCTTTACTCGTATTGGTACTTATCAGGGGAGCACTGGTTTCCGTACTGGTTC---TAAAGGTTATTACTTCAGCCCAGTAGCTGCCCGTGCCCCTTACTCTCAGGGTATTCTTCAGAACGTTCGTAATACTGCTGGTGGTGTGGATATTGGTACTGGCTTTACGTTAGGCACTATGGTTGCTGGGCGTATTACTGACAAACCAACCGTAGAGCGTATTACCAAAGCTCTGGCTAAAGGTGAGCGTGGGCGTGAACCACTGATGCCAATTTATAACAGCAAAGGTCAGGTAGTTGCTTATGAACAATCCGTTGACCCTAATATGTTGAAGCACCTAAACCAAGACAATCACTTTGCTAAGATGGTTGGTGTATGGCGTGGTCGTCAGGTGGAAGAGGCTAAAGCACAACGTTTTAATGACATTCTCATTGAGCAATTACATGCTATGTATGAGAAAGACATTAAAGACTCCAGTGCTAATAAATCTCAATATGTAAACCTGTTAGGTAAAATTGATGACCCAGTACTGGCTGATGCGATTAACCTGATGAACATTGAGACTCGTCATAAGGCCGAAGAACTCTTCGGTAAAGATGAGTTATGGGTTCGTAGGGATATGCTGAATGATGCACTTGGCTATCGTGCTGCATCTATTGGTGATGTGTGGACCGGTAACTCTCGTTGGTCACCTAGCACCCTTGATACTGTTAAGAAGATGTTCCTCGGTGCATTCGGTAATAAGGCATATCATGTAGTAATGAATGCTGAAAATACCATTCAGAACTTAGTGAAGGACGCTAAGACAGTAATTGTTGTTAAATCTGTTGTAGTACCGGCAGTTAACTTCCTTGCTAACATCTACCAGATGATTGGACGTGGTGTTCCTGTTAAAGATATTGCTGTGAACATTCCTCGTAAGACGTCAGAGATTAATCAGTATATTAAATCTCGTTTACGTCAGATTGATGCGGAAGCAGAGCTACGTGCTGCTGAAGGTAACCCTAATCTGGTTCGTAAACTTAAAACTGAGATTCAATCTATTACTGATAGTCATCGTCGTATGAGTATCTGGCCTTTGATTGAAGCAGGTGAGTTCTCTTCTATTGCTGATGCTGGTATTAGTCGTGATGACCTGTTAGTAGCTGAAGGTAAGATTCATGAGTACATGGAAAAACTTGCTAATAAACTTCCAGAAAAAGTACGTAATGCTGGCCGTTACGCTCTTATTGCTAAGGACACTGCTCTGTTCCAGGGTATCCAGAAAACAGTAGAGTATTCAGACTTTATTGCTAAAGCCATCATCTATGATGATTTAGTGAAACGTAAGAAAAAATCTTCTTCTGAAGCATTAGGTCAGGTAACTGAAGAGTTTATTAACTATGACAGATTGCCTGGTCGTTTCCGTGGCTATATGGAAAGTATGGGTCTGATGTGGTTCTACAACTTTAAAATTCGTTCCATTAAAGTTGCTATGAGCATGATTAGAAACAACCCAGTACATTCTCTGATTGCTACAGTAGTACCTGCTCCTACCATGTTTGGTAACGTAGGTCTACCAATTCAGGACAACATGCTAACCATGCTGGCTGAAGGAAGACTGGATTACTCATTAGGCTTCGGACAAGGATTAAGAGCACCTACCCTCAATCCTTGGTTCAACCTTACTCACT-AA-------TAAAAAATGCCCCTCTAATGAGGGGCTTTAATTTCTACTAAG--------------------------------------------------------------------------------------------------------------------------------------------------------------------------------------------------------------------------------------------------------------------------------------------------------------------------------------------------------------------------------------------------------------------------------------------------------------------------------------------------------------------------------------------------------------------------------------------------------------------------------------------------------------------------------------------------------------------------------------------------------------------------------CTAATACCCAATCTTCTGCTAATACATCTGATTGAGATGGAACCCAGGGCATAAATTCATTGTCAGCGGTTTTAATACCCAGCCA------ATCCTGTTTCATGCATACGGTATTTTCATGTTTATCCATAGCCCAGTT---------TTCACCGGATACTAATGTGATATACATTCCTTTCCCATTCCAGCCTTTACGGGACATTCTAAAACCTGATTTCATAAGCTCTACTGCGTGACCAAACGTGCAGCCTTTGTCTACATCACAGTATGCTTCTTCAAATGCAGCTTTAGGTGACCAGCTAATGTAGCCACGGAATTGTTCATGGTTAGGTTTAG-AATCGGGATACTCTACTAAGTAACCCTCTTCTAACGGGTCTTCATTAGCAGGTACATCCCAACCACGAAGTTTGCAGTAGTCAGCTTTGT---TCATCGGGAAACCATTTACACATTTGGTTCCGATGTAATTAGTAAAGTGAACTTTAAT-----------------------------------------------------------------------------------------------------------------------------------------------------------------------------TTCCATTAGATTTTACAGCCCCCACCT----------------------------------------------------------------------------------------------------------------------------------------------------------------------------------------------------------------------------------------------------------------------------------TCACAGTTGTCATCTTGCAGGAACCCTTTTAGCATTTCCTGGCTCTGAGTTTTCTCATGCAGGTTTTGCTTAAGCAGATAGCCTTCCAATTCCCATACTTTATCAACGGCCTGTTCGTAAGCATATTTCTTACCTAACTCCTCATTGAAGGTGTTAGGGTCAACACAGGCAGATTTACCAGTAATAGTGAATCCATTAGAAAGAACCAGTGCACAAACAGTAGTTGTACTTAATGCTTTTAAATGGTCTTCAGGAATCAGAACTGCTT---------CATTCTCTACAGCTTTAGCCATATTGAAGTAGTAAACACCTTCAATG-------------------------ATGCTATCAATATGTTCTTCAGTAATACGGTTCATCTTG--------------------------------------------------------------------ATTCCTTATTTAA----------------------------------------------------------------------------------------------------------------------------------------------------------------------------------------------------------------------------------------------------------------------------------------------------------------------------------------TTAAATAAAAAAGCCTCCAGGATTAACCG----GAGG------------------------------------------------------------------------------------------------------------------------------------CTTCTGTGGGTTATGGTTTTTTAAGTGTTACCTTCACTCGCTACACATCCAAGAGGAATGGACGAATTTAATTTAGCAGCTATTGGACTGTCTCACCAATATTGTCTTTAGAGCAC-ACGTACTCAGGACTATGTTACTGC-----------------------------------TAATAGGGAAT---------------------------------------------------------------------------------------------------------------------------------------------------------------------------------------------------------------------------------------------------------------------------------------------------------------------------------------------------------------------------------------------------------------GAACCATGTTGGATTCTTACCAACTGCTTACCACCTAAGTATCCCTAACATACCCCTATGCAGTTA-----------------ATACTAAGTAAG---------------------CCGTTCATACCTGGTTCAAATAAGGAG----GTGGGATGGGA---------------------------------------------------------------------------------------GTCCGAGTCCTGTACAGCCTTACCGTTCACACATTGGCAGCGTATC-----------------------------------------------------------TAGAATTGCACTTCCGGCAACTGGATTTAACTGTTACATC--CCACACATTAGGTTAGTGC---------------------------------------------------TCTGGTTTCAGATG----------ACCCAATCTGTTGTAT----------TACTGTGG------------CATAACCTAGGGGT---------TAAAAGTAATATACCAGAGCACTAATTTGGTCAGGATAGC------------AGGATTCGAACCTACGACATTCTGCTCCCAAAGCAGACGCTCTACCAAACTGAGCTATATCCTGTAAATCTTCAATTCGAAAGAACTCTTACTCTGGTTTAGGATTCGAACCTAATTGGGAAG----TAGTTTTCCACAACATTTTTCACTTCTTTTGCGGTAAC------------------CAAAATAAGAGTTCT--------TACGAATTGGTTCCGGCGTCTGGACTCGAACCAGAACACTCATGCCGTGCACGACACTAGTACCTACACCGGAATTAATTGCCAGGGATTCCACCTGGCTCCATCTGTTTTTTTAAGTCACGCAGATATTGTCTGGACT-----------------------------------------------------------------------------------------------------------------------------------------------------------------------------------------------------------------------------------------------------------------------------------------------------------------------------------------------------------------------------------------------------------------------------------GTGATAGTACAACCTATTAGTGAACACACTACCA----------------------------------------------------------------------------------------------------------------------------------------------------------------------------------------------------------------------------------------------------------------------------------------------------------------------------------GCTAATGTATTGCCGTA--------CATCTGGAGGAAGCTGGGAGGT---------------------------TCTATAGTG-------------TGTTCACTAATAACCTGTA----------------------------------------------------------------TTGGTGCTG-------------------------------------------------------------------------------------------------------------------GTTAATGGACTTGAACCATTGACCCATTGCTTACAA------GGCAATTGCTCTACCAACT--GAGCTAAACCAGCAATTTGGTGGAAGGTGAAGGATTCGAACCTTCGGGTGCATCTCT-GCGCCTCCTGATTTCAAGTCAGGTACAATCGGCCTCTCTGAC------------AACCTTCCAAATTTGGCGATGGTGGATGGATTCGAACCATCGACCAGTTGGT------------------------TAACAGCCAACTGC--------------TCTACCACTGAGCTACA-------------------------------------CCATCTTGGTTGAGCGTAG---------TTATACTACAAACTTA----------------------------------------------------------------TCTGCTCTTACAAGCAGTAACTAATTTCAAGAAACAACTTCTTTCTTTATTTGGGTATTTACTA--AGCGGTGAATAAACT---------------------------------AACGAAGCGA-----------------------------------------------------------------------------------------------------------------------------------------------------------------------------------------------------------------------------------------------------------------------------------------------------------------------------------------------------------------------------------------------------------------------------------------------------------------------------------------------------------------------------------------------------CTGGGGAGAGTAATCCAGTCGCCTCTTA-----TTAGTTAATTACCTGGCGGCTTAGTGTCA---CCACCACTACCACAGCACTTATACAAGATAATGACGGTGATAATGAATGCTAGATATGGAGCCGACACGTCTATAATTCTGACAATAAGAAGAATCAAAACTATAAACACCACCACACCCAGCAGTAGCTTTGTAGCCACCATTCACCCAGATATTAACGTTT-CAGACCTGCAAACAGAGAAGGTTTGGC----------TTGTACTGGTTCTTTAGCCT---CTTCTTCCTGTACTTC-TTTTCTTC---------------TTCCTGAGCAGCAGCTTCTTCA------------------------------------------------GCTACTTCTACAGTTTC---------------------ATCAACAGTTTCAGTAGTAGTTTCTACT---------------------TCAACTACTTCTTCTTTTTTCTTACCAGTAGCAGAAGCCAGAGCACTGACAGCAGCAGTATTGG-----------------TCTGGGTTACTGGACGATGCTTGCGTTCCTTTGA------TTCTTTCTT------------TGGTTCCTCAACCACTTCAACAGATTGGGAACCAGCAGGGAC---------------------AATATCTACGATTGCAGTAGCACCATCATCACCACGAGTAGCTTTGAAGGTTACTTTAATTTCCATACCTTCACGTACAGACATCAGGTCGTTTACATAACCAGTCAGAGCAGCTTCGATTTCAGGTTGGGTCAGGATTACTTGCATT--GTTATACCTTTGATAAAATTCTCATTAAATTCTGGAAAGCAGGAGTGAGTACTCCTGCATGGATAGCACCTACAGCATCAGCTAAATGCTCGTTCTTATTGAGCAGCCTACCTTTGGTATCCTTGAGCCAGTTGGCTTCTGGATAAAATCCTGTAGCTGCTCTAATCATCACATCTTTAGAAGCAGTCTTAATACCGGACAGAGCTACTTTGTTCTCAATAGGAGTAACTTCAATAATCTCATGTCCTAGTGCCCTGAGTGCCCCTAAGATGCCTACACAAACACCATAGGATTTCATTCCATTGGCACTTTGTGAACCAACGGGAACCTCTACAAAGATGACCTTTG------CTTCTTTGAACCAGTCGATGACGCCAGCAGTAATGTCTTCAGCAGCTTGCATATCTTTGCTGTTCTGCCTTACTTGCTT---GGTTCCATCAGGTTTGGTTTCTACCAGCTTCAGGTCTAATCCAGAGAGTATTCCCGTCTCTAAGTCGAGCATTCCCCGTGCTAGTCCCCAGTTACGAAAACTGGGGTCAACTCCAAGCACAGGTATCTGCA------------------------------------------------------------------------------------------------------------------------------------------------------------------------------------------------------------------------------------------------------------------------------------------------------------------------------------------------------------------------------------------------------------------------------------------------------------------------------------------------------------------------------------------------TTATTTCTTACCGAACAGAGATTTTGCAGCAGAAGCACCTGCACCAGTGTTAGTA---GCACCTGGTTTTGGTGGCTGACCGGCTTTACC---------GGAAGCACCACCTTTA---GTGGTTTTATCACGGGTAACGCCTTTGTTTTTCTCCAGCCATTTGTCCCAGAAGACTGCTTCTTCAACGGTCAGTTCTTTACCACGTTCAGTCAGTTCTTCTGCTTCAACAACAGTCAGATGCAGGTCAGGATGGAATACTTTTTCGATGGTATTAGTGAAACGAGTTTCACCAGTAGACACATAGTTACCGGAGC---CATCTTTAGTCTGCTTATCTTCTTCAGATTTCAGAATAGCTACAGCAAACTTACCACCGATAGCATTGACTGGAACCATGACAGATTTGGCAACTTCTTTCTTCTCATCGAAGTCATATACATTAACGACTTTCTCTTCGAAGACTGCTTCAGGAATAGTCTCACCAGAAGTCATTACCAGGATGTCATTAATTACAGTGTAGCCCGGCAGGAAGTATTCCTTACCATTCTTTTCATAAGTACACTTGCAGCCTTTTTCAGTACCAGAAGTGATGTACAGTTGCTCACGATATTCACCAGCACTGTGTCCATCAAGGTCAGT---CAAGTCTGCAATAAT---CTGAATGAAGTTAGCACCAGAAGCTGCTTTACCTGCATAAGCTACTTTCAGGGTAGCCAGATAAATGTCAGATTCTTTTGCACCAAATCCGCCAC---CCAGGTTATCCGTTGCTTTCTCTGCTTTAGCTGCCTGACCTGCCAGATTTCCGAATAAATTGCTCATTTATATTTCCTACTTAATTAAATTAATGAATGACTAACAACCAGATTAAGCACCGGTAGAGTAATACTCTGCCAGATGGTCGAGAAGTTTTTGGGCATCATTGTCCATATAAGTCTCTTGCTTACTGAACATACCCATAGGAGAACGAATACGTTTACCTACTGTTTTCTTAGTAGGTCGAGTCTGAAATACGTGTTTGTACCCTAACTCTTGCTCATCCTCAGTAATTTCCAACATTCCATTGGAATACTTTTCAAGTTCTTTAAGGTCGATACGTTCTGCTGATACAACAGTAGAGAAGTATGCTTCAATACCATTGTTCTTCAGAGAACCTTTTACCGGAACGAAAGTCTTCAGTTCCATTGCACGTTCATCTACTTCGTCTTTGACGTGAGCAGTGAAGATAACTGGCTTGGCAAATTTAACTACTTTCTCCTGAAGGAGAATTTTGAAGAACTGTGCAAATTCACCCC----------------------------------------------------------------------------------------------------------------------------------------------------------------------------------------------------------------------------------------------------------------------------------------------------------------------------------------------------------------------------------------------------------------------------------------------------------------------------------------------------------------------------------------------------------------------------------------------------------------------------------------------------------------------------------------------------------------------------------------------------------------------------------------------------------------------------AAGCCTTCTGAGTGTTTGCAGCAGTGAGTACATACTGAGTTTCCAGCATATCCATCATGAAAGTCAGGGAATCTACAATGATTCCGTCCACGTCATCACGATGTTCAATGCATTG---------------GTCAAAGTATTCCAGGATTTGGTATGGGTCAGTAATACGAACACCATTGAAGTTATTCTTGAATGGCAGACGTTTACCAGCTTCTGTATTCAGATATACCCAACGTTCCTGGTTACGGATGTTACGAAGTGAGGCCGATTTACCAGCAGCAGAAAATCCTACAATCAGGATTAGCTGGTCATTCATTTCGCCATGT------------TCAAATTCTTCTGACATAG--TTTCCTCTTTTAACT-GACAGTCCTCTTCAACCAAGAAAAGGACTGAATAGTTTCTATT---AAGATGTGT-AACGTTTAGCCACAGTAATCATTACAGTGGAATCCAGTTCATCAGCAGACAGGGGATTGCTGAGTTTCTTATTGAACTCATGCACACGTTGTTTAACTTCATTGAAGCCTATACCACTATCTACTAAAGCCAGAGCATACTTAATCATGTGGTTATTACGATTGCCTGTAGCAATTCGTTGGGCAAACCAACGTTCGAGATTATCCAGATTCTGAACCTTCTGCATCCCTTGCTGGAATGCCTCATTCTTACTGGTTCTAGGAATGAAATCTCTTACGTCTAGCAGGGGAGCATCCATATTGTAGTAATACGTACCCTTAGCA------------CATGATTCCCATTTCTTGGCTCGTTGATTAGCAGACTCGTCCGTTTTAAAGGGGAGCCATGCCATAACGTTATCCATGAACTCTTTATACTCAGCACCATCAAGTTCAAGCTGATAGTTCATTGGAATAATTAACCGGAAACGGTTTTCTTCATCAGTATGGCGTTTGGTTGTATAAGTCATGAATCGGTATTCTTTCATCAATTCATGGCACACATCCAAACTACACGTACCATCCACATCAATGACAATCATGTTGAAGCCAGCAATAGCATTCTCTTCAGCACGATGTCCTCGACGGAAATGGTGGTTAGCCCAGTGATA---------------GCCTGCTTGTTGGGTCAGTACATGTAACTGGTCAAATGGAACTTTCTCTGCAATATAGTCATAAGCAAAGTTCTCACCATAAGAAACAATCATTTCGTTAGTATCAGTCTCTTTCAGTGTTTCACCACGGAAGAACTCAATACCTTCGTTGTATGTCTTCTTAATGATGATGTGCTGTTTATAGCCCCATGCAGTAGCTAAAGTCATCATCTCATTACGTGCAGCATTCCCACTCTTATAGAATGGTAAAGCCTCAAGCAAGTCTGCATGAGTAACTTCAGTACCAACAGATGCAATATACTTGGCTAATTTAACGTAGGCTTTTTCACGATTGAGGATAGTCTGGAATGCAACACCGGACTCTTCTACCAGAAGAATTGCTTGCTTCAGGTGTTCCATCTCTACCATGATACTGTTATCAACAAATGCAAATGCACCTGCCAATTTCAGTGCCTTAAAATAGCGATGTTCCAGTTCTGCTTTACGAATCTCTTCATGGTCAGCTAAAGCTGCTGCTTGCTTTTCACACTGAATCTTGTAGTCGATTAGTGCAATACCAACATCATCTTCAACTGCCATTTTCCAACCAAACTTGGATGCATCTGCAAGGCTATGAAAGTGGTTAGCCCACTTATTCACAACAGCATTGTTATCCTGCTTAATTAGATTACGATAGATTTCTTCAGCACTCTGGCTCAGATATGCACGTTTATCAGCTTGACCTACAGCAAACAGACAACGACGAGAATAACCAGTATCGAGGAAGTCATAGAATAGTTCCTCAGTCTGGCTCCCATTGAGAAGTTTGCTCGGTGTACCAAACAGAAGAAGGTTAGCTGGAGTTTTACCATCAACTTCCTCACTACGAATACTTTCAGTAGTATTCTTAGTAAGTTTCTGTTTAATCTTGCCTTGGTCATATAACTCAAGGAACACAGTTAATACATCAGCATTAGCGAGAAGGTTTGAACCAATCTCATCAATCTGTAAGTTAATAGCACCACATCCAGCTAATAAGAGTTTATGACGTAACTGTTTCACAGCAGGAGGTGTACCTGAGTCAAACGTAAATGGATAAGCACCAGTACGTCTATATTCAGCTTCCACCTTGTCAAACTCTTCCTTCTGGTCAGTAGCATTACGAGCAGAACGTTCGTTAGCAATTTTCCACAGACGGTCTTCTGCTAAAGCAGGCATGGTGTCTTCCATAAACCGCTTCTTAAAGCCAGCCATAAAACCGTCTTCAACAATGTTGACCGAATGGCCTTTACCGAAGCCTGAAGTAGCAAGAGCCACTGCATAGATGTTTACTGGAATTTCACCACGGTCTTTAGTGATGATAGTTGCACCCATACATGAAGCCATTTTCGCAAGGAAATAGGCCACTTCTACACGGAAAAAACCACGGTCAGTGTTTTGCGTCTTGTTACATAACACATCAACGATTTCTTCAATCGCCGGATGATGTGAGACTCCGGTCAGGTCAATCA--------------------------------------------------------------------------------------------------------------------------------------------------------------------------------------------------------------------------------------------------------------------------------------------------------------------------------------------------------------------------------------------------------------------------------------------------------------------------------------------------------------------------------------TGGGAAATATCTCTTTCTTTGTTCGCAGATGTTAAAAATTGAGCAATAGTTGCATCGTTTAGGTTCACCAGGAACATGAAGAATAGTGCCTTTG---CCCTTCTCTG-CCATGAACTTCCTAGCCTCAAAGAGAGTAGGGAAGTTTTTGGTAGAACGAGCACCAGGTTGTTTTGCTTTCTCTGGGTCAGCAAAGTATTTAAACACTGGGTCAGAACGCCATAACTCTTCATCAGTACATTCTGGAATCTCGCTTTCAGGAGCATCCCAGTACTTATCAATGAGAGTTAGCTTGGCTTTAATCCATTCTTCAGTCGCTTCATAAGACATCAATGGAATGTCTTTATGCAGCACACGATGCTTTGGATAGTTTTCTTGAGATGTAGCTAATGCTTTCATCCAGTCAGTGAAGATGTAGTTAATACGAATCACATCTTCAGTAATCTTATCGTCATGCAACCAACGATACATTGACCCCTGAAGTTTGTGTTCTTCATCTCGTCCGCCCTTTACCCATGTGTAAGTGGAGGTGGATTTTACATCCTGAAGAAGACCTTCAGTAACGATGTCGAACTTGCCTCCAATAGTCCA------------ACCAGCAATCTTTTTAGTTGCTCGTTGTTCTATCCATACAGGAATTAAGTTTGGATTTGATGCAATCTGTTCAGGGGTAGGGTTGATGACAACATTCTGAACAACACGCTCAGGATACCCTAATTTGCGTAATGCATTGTGGTGTCCGTTATGCCATGCCTTCTCAATAGAATCATGTAAGCCTGTACCCATAGAAGTGGACACCAAATCCATGATGTCCATACTTTCTACAGAAAGGTCTACACGATGCTTCATGACAATGTGCTTAATTGGCTTAAGCAGGGTAGTCACAGAAAGATACTTTTTATCCTTCACGTAATCA--------------------------------------------------------------------------------------------------------------------------------------------------------------------------------------------------------------------------------------------------------------------------------------------------------------------------------------------------------------------------------------------------------------------------------------------------------------------------------------------------------------------------------------------------------------------------------------TACTCGTCATGCAAAAGCCAAACAGCTAATGGCAAAGACACGTCATGATTGTTCGTGATTT---TCATTTAGAAGCGACCTTAGATGGGTTACTGAAACGCCATGCAGTGATTCGAGCAAAGGGGGCAATCTTATCAGACCAGTCAATCTCATGAGGAAATACATGAGTAATAGTCGTTCCATCGGCACGTACTACATCAACTTGTTCTGCTTTGCTCATTGAAACAGCAATAGGCATAACACCCAAACGGTTGGGTACATGAGTATGCCAACCAGCAAGGCTCATTACTTCACCTTCTGCTGCTTCACCAGTTAACAGGGTGAATAATTCAGCCAGAGACATATGAATCTCTTCGCCCTTCTTCAGAGCCTCAGAAACTGGTTCTTCTGCTTCTTTTT-------------------TCTGCCCACCGGATTCTTT--------------------------------------AGTAAAAATACGGTTAGCATAATGAACCATCTTCTCTGCATCATAAATGGCAGTGTTACCTGGTTTACCGTTACCTAAACGAGCAGCAGCATTACGCCACAATGCCTTGAACAGACACCCTTCATCAAAGGTCATATTTAGTGCTTGGATAATATCCTCACACTCGGCCTGATATGGGGGCTGTTCCATACGTTGAGGATTGGTTACCTGAACCAGATAGTAGTTATTAAAACCACCTGATAGTTTTTCAGACATGATTACTCCACAGCT------------TTCAGTTTAGCTTTCTTCG--CAGCAGTAT---------------------------------------------------------CTTTAGTTACCAGATTTTGCTGGAAGTCAGGCTGGCTCATATGACCCAGGTAGCTAACGTT---CAGGAATACAATATCCCGTACATCTA---CCACTTGACCAAAACGGTCATTCAGATTCTGAAACAGAGCAGACTGAGCACGTCCCAGGTCACGGAAAGTTACCTGTTTCTCTTCAGTAAGCAGCATAGTGTTCTGAACAATAACAGCAC----CTTCCTGCCCATCTTTGTTATCAGGAATAA---------------CAAAAGTCAGTTGAGCTGCTACTAACCAGTGATGCTT-------------------------------------------------------------------------------------------------------------------------------------------------------------------------TTTCTCTTCAATTT---------------------------------------------GTTTGGTCATTTAAATGCCTTTTGGATTGCTTCATGGACTTGTTCGGGCGTAGCGTAGTTTGGAATTTCAATCTCGTTAGCCCACGTTGGGTAAAATAAGGAGAGTTCCCCACCCAAATGAACATCTGGATGGGCAATATCAGGATGGTCTTGCCATTGTACTGCTTTCACCAAATGAGTATTGGTATATATCACAACATCCATATCATCACGGATAAGGAAATACTGAGCATCATGGATATGGGTACTTGGACGAATATCAAGACGATGCTTACTATTCCGCACCTTACGCATGAACTCTGAACCAGCACGGTTATTCAGAAGACACCAACTTTGGCCTAATGCATTACCAGCAGTACGTCCTTCAGCTTCAGCTTCATAAGGAGTTTTACTGGTTCCACGGATAACTTGTTGAAGTAAGGGGGTTCTGACTCTCAGGCCAAATGCTACGGTTACATAACCATCTTTTGCAGCTTGGTCTAGTTTAGCCTGAACCCAGTCATCACTTACCTTATAAAGTGTATGATAACGTTCCTCAACCATTCGAGCTTTCTGTTCAGGGAAACCACAGTTCTTCATCAAAGTGATGTACGTGCCCTGATAGGTAAGAGCAAAGGTAGGTGCTTTAGAATCCTGACGATATGCTTTGTACTTCTCCTGAATAGAATTAACAGACTCTACCGTATCT---TCAATGTCAGGCATCATCTCACCGAAGTAAGCATACGCACGAAGACTATGCCCATCGTAAC-----------------------------------------------------------------------------------------------------------------------------------------------------------------------------------------------------------------------------------------------------------------------------------------------------------------------------------------------------------------------------------------------------------------------------------------------------------------------------------------------------------------------------------------------------------------------------------------------------------------------------------------------------------------------------------------------------------------------CATCGGTATACACCTTCAGTTTATTAGGGTCTTTGGTTGTTAAAGCAGATATACGGTCTTCGAGAGAAGCAAAGTCTAGCCCACAGAATATCCATCCAGGAGGGGCTTCAAAGCATT------TCTTAATTATCTTGGC-----------------------------------ATACCTGGAAC-------------------------------------CAGAAGGTAGGTTCTGTAGG-----------------------------------------------------------------------------------------------------------------------------------------------------------------------------------------------------------------------------------------------------------------------------------------------------------------------------------------------------------------------------------------------------------------------------------------------------------------------------------------------------------------------------------------------------------------------------------------------------------------------------------------------------------------------------------------------------------------------------------------------------------------------------------------------------------------------------------------------------------------------------------------------------------------------TTTGGTTCGCTACTGGATAGACGACCTGATACAGTTCCACCTAAGTTCAGGTTACCAAAGAGATAATGCCAACCATCTGGTCCTTGTCTGGCATTTTTTAATGCTGGGATGAATGCTGTCAGAATTTTATCTACAGCTTTGTAATCAATCAGAGCGTCAAGAATTTCCAGAATACTGGTATCTTGGGTATGGTTCTTCAAAGACTTGAGTATGCCACTACCAGTAGCAGGTAGTTTACTTGCAGTCAGACCCAGTACAGGTAACTCCAGAAACTCAAAAAGTAGCTTCTGTAATTGAACACCTGAGTTTGGATTAAACTGCTCTTT------AGCATCAGCTAAAGTTACTCGTTTCTTCTTCAGAATCTGGTTCTGTTTTTCTACCCATTCTTCATTAAGAAGACGGGTAAAATCTTTGATTACTTTACTGTCAGCAATTGTTTTTAACGCATTGTTATAGTCTTGGGTTAATGCCTCTTCTACCCCCAATACTGTCTTCATATTGATAGGCATCCCAGTTAACTGCATTTGAATAATATCTTCACATGCAGGTTTAAAGATGTTTGTATAAACATCTAACTGTTGGTCATTAACTAGAGTATCCCAATGCTTTTCATAGACATACCAGGTACACAATCCATCCACTAAGTTGTATTCCAACAACTCTGCTAATGGGATTCTGGTAATGTCATTGATTTCTTCCTGAGCATAGTTACCAGCATATTCCTGAGCTTGGTCTTTAAGACTTAGCTTATTACCAGCACAAGAATTAGTAGCCAGATAGGTAATTAACTTAGTGCAATCCCAGTTTCTTAGCATGATACTCATGCCATGCAACAATCCTTCCGTATCCAGAAGGTCTGTCATAAATAACTGGTAAATGAGTGCATATACGTCAAAGGCAATATTGTGATACATCTGCCTGTTCAGATACTTAATAAAAAAGTCTCTGAGCATAGAGCGAACAAGCATGTTGTGAACCTGTCTACCATAAGGAGCTTCGGTAGCTCCCTCAATTGGTTCGTAATCCACAGGGAATGCTATCCCTTCGTGCTTGTTCCAACAGAATGTAATAGTGCCTATACCACAGTCATAATGCTTCAGACTGAAGGTTTCTATATCTACTGCTAATGGAACATTCATCTCCAGTAACTTATCCAACCACTTAGATATAGCTTCTGGAGTTAATGGATAATCAGCATAGTGGATAATCTTAGTTCCTGGTTCAACATAAGAACCAGAGACATAATCAATCAGAGCCTGCATGGATAAAGCAATCTTAGTCTTTACCTTATCTGGGTCATAAAAGATTTGTCTGTAATTGGGAACGTAAATAACTTT-CTGGTTCCCATAAGCAC--AATCCATTACATAGCCAATATTGGCATCAGCTTTACCTTGTTTGGTTAGCTGTTTGTAATATTCAGAATCACCACAGATGATATACTGAGTTTGTGCTGCTTCGAATGCTGGCACTAATTCTTGGGTAATAAACTCCTGCATCTCTTTAGCAGGAGTTTTCTTTTTCCCTGGGGCTGTATGAAGTTCAAGAATCATTACTGAATCTTTATCTACATCCCAGGGTTCCATGTATGCTTTGACAATATCATCCTTACGTAACGTTGTAGCAAGGATAGCAATAGGGTAGATACCCTCATTGTTGAATGTAATGTGACGCATA--CAGAC-CTCAAAAGATAAGATGGGTTCCCGCATAGTATTCGATAATCGGCAAGATTTTCTCATACTGACGGAGAGCCATAGCATCATTATCCAGAGTAAATGCTGCCTTTCTGGTTCTCTGTAAGGATTTCAGATGACCCTGTTTATCCATAGCAATGAGGCATTCTGGCAATGCATCACGAACGTCTTGATAAGTCTTACAGCCCTGAACCAGACGAAAGACCATCTGATTTACCATATGGACTTCTAGCAGAAGTTTACCTGCTTGTTCCAGATACTCCCGCATACCATCCAGTAGGTGATTAGCCAGAGCCAGACGATGACCAGAAGGGGGTTGTTGTGATGAACGAGAACTCGAATAGAACTCCCCTAAATACAGGAATCCTGTTGAGTTATATACAGCGAATGTTTCCCCATTACGTGTAATGATACTATCCAGCACTTTATCTAGCCGACGTAACTCGGCTAAGAATAATTCCTGAACCAGTTCACTACTATTAGTCATTTCACGGATTTGTTTTTCACCCAGTTG---CATAAGTTCTCC-TTAGCGAACCAGACCACCAAATTTCTCTGCCAAAGAGCCATAGAACACAACACGATGACGAGCACGAGATACTGCTACATAAAGCAGACGTGCTACTACATCAGGCTGACGGCAAGTAGATAAATCAGTAGCATCAATAAAGATGGTGTCGTAGGTAGAACCTTGCGACTTATGCACAGTAGAAGCATGTAATGCCCGAAGTTCAGGGAATGTTTCTTTCAAATAGAAATGACGTTCCCAGTTCTTTTGGTGTGCATAGTACTTTTGCAAACGAATGAAATAATCCATATCTACCGGAATAGGGATACCTTCAAAGACACCACCATAACCAGTATCCAGAGTGCAATCACGTACTTCTAATTCGATACCAGAGGAATCAATCAGAATCTTACGAGTAGCAGAATCCTGGTCAACAATTTGGCATTCCTGTTCAATACTGAGGCGGTCACCAGCACCAATCTGAATAGCAGAGTTACTTACTAACTCTTCACCAATACAGAACTCCCCGTGGAATCCATTCATGGCTCGAATGAAGGTGTTATAGTTAACAACCTGTTGGTTGGTGTAGGCAACAATACGAGTGTCAGTCTTAGTCATGAAATGACCCTCGACTTCTTTTCTCATTTCATCACCATCTTCAATCCAGTCGATAATACCCGGAACTGCTTTAATAGGCAGGAATCCGTGCTTACCTTCAATGGTTCCACGAAGCTGTTCATGCAGTGCATGGAGTTCAGGGACATCAGTACGCATCTGCTGGGTCAGCATAAACTCTTTAATGCTACTGTCATTGTAGACAGGGGAAGAAGTTTCCTTTACAGGCAACAATTGGCATTTATCACCCAAGTAAACAATCTTACTTTGGTGAGTACCTTCGTTAATAAACTTCTTCAGTTTACGGTCAATCATTGATGCTTCATCAATAAAGATGACCTTATTCTTTTTGATACTGAAGGACTTAGATGGAATCAGGTCTGCTTCTCCAGTCTTCAGGTTATTCCGTACTGTCAGACCTTGAAAGGAATGATAGGTAGACGTAGGACGTCCTGTTGCACGGGCTAATACTTCTGCTGCCTTATTAGTAGTAGCAGTCATAATAACTTCGTTATAGAGAGCAGGGATTCCCATCAGACTGCATGTCTCATGATAACGAGGCATAATCTCGTCAATCATATGAGCCATTGTAAATGTCTTGCCTGTACCACCAGGTCCACTAATACGAAGTTCAGAAGCATTGGGGTCGAGCAGAAAGTCGAAGAAACCTTCTGCCGCTGCCTCTTGACCAGGATTTAGTGGCAGCTTAGTAGTACTTTTATACAT-GAGTT------CTCCA--GATACAAAAACCGCCCTATATGGGC-------------GGCTCTTTT----------------------------------------------------------------AAATGAATGGGG-----------------------------------------------------------TTAAATCAGGCGGAGTATAATCCTTACCTTTCATTACTTTCTTATTCTC---ATTGAAAACAGGCTCACCGTCTT---CAAATTTTGAATAATTAGAACGGTTCACTTCAGTGAGTGCTCCAGGTACGTTCATACCCAAGAAAGTACCGACGCCAGTTGCTGTAACAATCTGGTCAGCAATACTATCTAAAAGATCATTTGGGTCTTTCACAGCAATACCCCCATTTT---------GTTTAATGAGGTCTGCTACATGAACAATGGCTTCTCTCAGATAAGCTATTTTCTTATCGTCTTCCTTATAGACGCTGCATATTGCTTCTAGCATTTCTGCTACTTCTTCCAGATGGCAACCAATCTGGGTACTAATGTTTTTACTCGTTGGGTTGGGTACTGC---------------------------------------------------------------------------------------------------------------------------------------------------------------------------------------------------------------CTTCAGAA-----------------------------------------------------------------------------------------------------------------------------------------------------------------------------------------------------------------------ACCAGTTCTGG---------------------------------------------------------------------------------------GTTTGTACCAACGTATCTTTTGAGGAATCGTTCATGGGCAGTTTCCTTATGATTATGACGATTATTGTAGGCTTCCAGTAATAAGTCTCGAACGTATTGTCGAATCTCATACTTTGGTCCTACTTGTTCCGATAACCAATCAGCTACGTGAGTAGGTAATGGTGCTAATACGTTCTCCATAAATGTTCGACGTGTGTCGGCTGGTTCAATACCAAGAGAGCGTAATCGTAAGGTAACTGTAGTGGGGTGAACACCTAATGTTTTAGCAATGGTTCCCAATGATAAACCGACTGCATTCATACGAATAATATCGTCATCATAGGCTTTACGGTTAGCACGATAAACTTTGGCCATAGTATGTATCCTCTTCAAAGATAGCTCCAGTATATTTCAACTGGAGCTACTTGAATAGTTA--------------------------------------------------------------------------------------------------------------------------------------------------ACCTA-------------CTTACTTC-AGATGATGCTTCAGTTTATCAATTTGGCTGCATTCTTCAGGAGTCAGACCCAGTGCAGCATAAGACTTCTTAGCAGCACGTTTCACATCGTGAATGGCATGAGCTTTACAGTAATCAGACATACCTTTGTCATTCAGATAACTACGAATAACATCAGCATTCCGACTA------------CGAGTGACTGTAGT---TTTCTTAGGTGCAACAGTTTTATCCTGTTTGACTGCTTT---TTCTGGCTTAGGCTTA---------TTAGCACGAGCATCAATCAGTTTCTGAACCATGTCACCACTGAAGCCTAAAGAAGCCCATGACTTCTTACATTTGCCCTTAGCAGCAATGATTTCATCAGCCAGCGTAATAGCTTCATTAGAAGTCTCTGCTTTCAGGAACTGGTTCCAAAGGTCTTTAAGAATTTCCATCTTAGTC---------------------------------TTCTTAATAGGTTTAACATCCGTTGCCTTCAC---TGGTTCGGCTTTAGGATTAGTTGCCGTAAAGCTCTCTTCCATATTCAAGGCAGTTTTCTTAATTACTGGTTCATCTGGAATAACGATGTCTTCCACATCATCCAGATAATTACGGGTGAGTTCT-----GAATAAGTCAGATTGGTTCCATAATGACCACCAACCAGTACCTGACGAGAAGGTTCAGGGTGATTACCACTGAGAACCATGTTCAGAATTTCCGTACCACCCTCAATGGTGGAGATTGGATTGCCATTATTAACATGGTCACGAATAGCGTCAGGTAGCTTGGTAATGATGTGATAAGCAGATACACGCATCTTAGTAACATCGTATTCTGGTACTGCAAATACATCCTCTGGAGCAACTTTACCAATAATGGTTACGTTGCCTGAGAAATTACGAATGTATTGCAGAGAAGCTACGTGCAAACCATGAGAACAGTCTTTACGACGGTTCTGGTCTACAAGGCTTTCTCTAACCATTACACGCATACCAACGCATTGCTCAATCTTCTTAGAATGGCAATCAACAAATACATCATCCATTACATCTTTAAGATGTTCAG------GATTGTCTTTGCTTTCCAGACGTTTGAAGATAACAATGGAGCCATCATCTGCAATTGGCAGGTCACCTTTTTCCATAAACTTCATCAGGTCTTCAACAGAGTGACGACGTTTATCAATTACAGTAGACAGGCGTTCAAGAAACTTAGTAAAGCCTTTATAGTCTTTCAAATTTGCAGATTGACGGATATGACGATGTAGGTTCTGAACATCAGGAACCACCTTATCATTTACTACAGCTACAATAGTCTCTTCATTCTCATTCAAGTCAGTATGAAACTCGTAAGCATCAGTAGCGACAGCACCCATAGCTTTCAGCTTAGATGATGCAGCTTCCAGCTTTTCTTTATTGGTTGGCTCTGT---------------AGCTTTCACGGCAACCTTAGCAGGAATACCGTCTTCCAGTTTGTTATAGACAGAGATAACACCCTGAGTGTTATTCAGACGTCTTACAAATTCTTTAGCCTGAGTCTCTGTGAGCC------AATCAAACACTTTGAATGGAGTTGGTTGAGCCAGCAGGTTATTGACATATTCACTGGTT---CTTCCTGAGATTTCACGGATAACATGAATAACCTCAATACGATGATTCCGTGGGTCTACATCTGTAATCCATA---CAGCATAGTTACC---GTAAAAACGCTCATGAGTAACTGTCATTTCTGGTTCAGGTGCTTTTAATGATGCATGTTGTACAGCAAGAGTTTTGCCTACAGCATTAGCAATAAAAGCATTGAAAGCAGTTGGTTTAGCACCTAACTCTACAGGTGATACATGAGGGACTTGTTCTTCCTCT---TCCCCCAAAAAGAACTCTTGCAGCTTCTTCTTGGTAATACGGAAGAATTTAACAAAGCCACCTGTATCACGTTCAGCGTCTAGAAACTCTTGACGAATCTG---------------------------------AGCTTCGATAGTGACATCCACTTCAATAA---TCTTACCTGGGGTAAGATTCTTTTCTTTTGCTTCAGCAACAATACGAGGTACACGGGCATCCCCTTGGGGGATGACC---ATAGTAGAACCATCTGGTTGCCATAAGGTGAGGTTACGGCTGTCTACTGACAGGGCAATAATGGCGAGATAATTTCGTTTCATC-AGTCTGTATTCCGTTTAAGAGCAGCTTTTACAAGCAGTTTGATTGCAGGGATTGATTCAG-----GGAAT----TGTTCGATTTCACGAAGCAATGTGTCTACAGTACATGCAGCCAACATATAACCCCCAGCATCAATAT-------------CGAGGAACATCTTCGGTATCCTACGAAGTT---CCGAGTACTTACTGAAAGTCTTGCAATGCACATCAACATCACTAAGGAAGTGATACTGTTCTTCAGTAATCAGCCCCTTCCCTAACAATGCACGTAGCTTAGGATAGCTACTACTTTGTAAGAAGAGATAAGCATTCTCCAGTTCTGGGTCATAACGCAGACCTTTCAATGGGGCGTATGTAA------------------TATCCAGTTCTCTCAGTAATCTGAGGTGTTTGGAGT---------------------AAATACCAATATCACTTAACGTTTTCTGACGTTCTTTAGTGACATACTTAATGAAT---------------------------TGTTTGGATGTAAGAACCGAAGCAATATACGGAGCAGTCCATTCATCCAAATGAACAGCACCTCGCTTAATAGCTTTATTACGTTCAATTTTATTACGACAAACAACAGTCACATCTTTAATGGTAGCAGGAGTTAATTGCCACAT---AGAAAGAATACCAAGTCTTCCTGTG-------------------TAGTT----------------ATTAATATCTTCCTGCATGATGTAATACTGGGGAGTATCTACATCAACCATTCGGTCATGAGAACGGGAAGCGTAGTGAGAACCGCATACCTCACTCGAA------------TAGCTACGATGCTCTTTTGGTAT------------------------TTCAAGGATATTCATACTAATAAGACGGTTAGGACTAACCTTT------------TTCTTATTAGTAGCTTTCTTAGCTTGTAATTTGGAAATGGCTAATTTA-GCCTCTTGTTCCTCTTTACGTCTACGAGCTATACA-------ATCCCATTCATGATATTCAGCCATATTAATGACTTCGTATCCTGCTTTAGTGAGCAGATTGGCCATAGCTTCTGCTTCACCTTTCTTGGTTCCAAC------------------------------------------------------TTTGA-CAATGATTGA---------------GTTATATTTCACCAGTG---------TCTCAGTAGAAAGATTATCAAATTCGGGATACCCAGCCAGACTATCTTCAATATTGGTAATACGTGGGGTAACAAATACACGGCACTTCTTAGAACTATAAGTCATGA------------------------AGTTTAATGAGTGTATTCTACGGACACTATTAACAATATTATTACGCCACAGTTCAACACCATATTGATAATGAAATAGGGAAATACCT----------------------------------------------------------------TTAGTAATCCC---------CAATTTAGCAA----------AGGTTTTGAACATTGGCTTAATAGCCATATCAGTAAATACTTTAGTTAATTCCCTGTAA--------TTACGTAAATCCTTAGCCCTCTTTAAATGCTTACGGAGATGGGCTTTTTGAGAACCA----GAGAAATGAGCCAGTGCAGGATGTTCAAGTTGACGGTCAATCTCCATATTTCCCCATTTCTTACACAGGTGAGCATATTGCTTACTGAATAAAGTAGAAGACATATAACGACTGACAA------------------------TAACATCAGGCACTA-AATTGGTGTAAGGCAAATAACTATTTACCTCAAAACGGTGAGGGCTATATTCTTTAATAGCTTTCCCAATATACTCAATAGCATTTGGAAGACGGGCTTTAATATCTGCTTCCATTTTATCTACTAAAGCTACAGCCAAATTTACGATACCGTCTTCGGTCATTTTTTGAGATGACAATGTTTCACGGCTAGGTGCTACAGCTAGTGATGATGGAGCAGCTTGAACAACGAT------------ACGGCTACAGTTAATAACCTGCATAAACTGTTTAACCAGTTTTAATGCTTCATGCGTAGCAGGAGTATCCAAAGCAGGATACATAACATTACCATAACGGATAAATATTGAATGACCGCCCATGTAATATTTATGCCATGTG-----CTATGGTCTAGGTTATAGCTACCTGGTTCAAAAGACATACCCAGTACAGGCAGTA--------------------ATTCTACTGTATTTGGTCCTGTATACTGATTGCAGTAAATACA-------TTTAATCTCACCATGTAATACAATGGCTCGAATATATGAATCAATTTCTAAAATATC---TTCTGACTGAAGCTGAATTTTAACTTCAAGCCCAGATTCTTCAGTAGGTACGC---TAACGATAGGAATAATCCCTGGTTTACCGTTAGTCTCAACAGAAGATTTAGCAATGTGATAGACAGTCTTGGTTCCGTCACACATAGATGTGACAGTAAAACTGTCTGTATAGGCCATAGGGGATTTACATCCTAAGCCAAAGCCACCAGTGGAAGCAGTATTAGCTTTCTTGGTAGATGCACCATATACCCCATAGACCTCTTGAATCTTATCTTTAGGAATACCAGAACCATAGTCACGGAAGATAAGGAAACCATCTTTATCAATGGTTACATGGATAGGAATATCTGTTTTATTCCCCTCAATATGAGCATCCCAGCTATTGCACAATGTCTCACGTACCATTGCCAGTTTCTGATTAGAATAGAGGTTAGCACTGAGTATTTGGAAGAATGCTGGGTCTTCAGAAATACCGAAGGCCATAGCATCTTGAGCACCCAACGTTGCTGATGTGGTCAGTTCAGTAGAGTCAGCTACTTGCATCGAATT-TTCTCCAGT------------------------------------------------------------------------------------------------------------------------------------AAATTATTAAT--------------------------------------------------------------------------------TAACTACTACGCTTTTCAGCCATTGCTTGTAATACAAACACAGCCATATCAGAGGCCATGTCATCGGTTATTGCTTCTGCATTGCCATCAATGAACATCTG------GTCTTCAGACCATTCATCCAGCATACGT---------------TGTACTTCTGCCAGACCTGCCTGAACCATTGTTTTATTAGGAGATAGCCATAGTTGGCGTTCTTTAGATAGCTCTGCAATACAGATGCAAAGAGAAGCAATATTTGCAGGACAAACTGCAATATCTTCTACTTTGGAATATTCAGACAGCTTATGGGATTCGCCTGTTTTGGCATGGATGATATTTGGGTCAATCATGAATTTCTTCCAGGTTATGAGTAGGAACAGTGAAGAATGGGTAGCTACCATCTTTCTCAAGAGTTACTGAGGTATGTGGGACACCAGTAGCACGAGTGTCATCATGAGCAACGCCGTAATCATACTGAAGGCATTCATAAACAATGTCTCCTTTCTCATGTGACTGACCAGCAGCACTACCCATTACAGGCTTATCCTTAATACGGAATTTACGTGGTTTAG------------------------------------------------------------------------------------------------------------------------------------------------------------------------------------------------------------------------------------CCATATGGCCTCCTATG-----TACATGGAATCAAAAAAATTGCCTCCATGTAGGAGGCAAATAGCGGAGTTTATTAT----------------------------------------------GAGTGGTC-----------------------------------------------------------TACACCCACAAAAGACC------------------------------------------------------------------------------------------------------------------------------------------------------------------------------------------------------------------------------------------------------------------------------------TACTTAGTGGATGCATTCATCTGCAAGCAGCTTACGGAATTGAATCCAGCCACACAGATTACCTGAGTATAGACGTAAATCTCTGTCCATGT---GGCTAATGCCATCTTCCCATGTAGATGGGTCAGTAGGCTCATTTAAGCCTTTACTCATTACATGTTGAGGAGTTGCTTGATGTTCGGTAGGACTTGCGTGAACAGGCTTACTTTCAACCAATTTAGAGAACAAACGCAGGTCTTCTTCGATAGTAGAAGGAGTACCTTTAAAGTTGTTATAGGAAGCACGGGCACAACGAGCAGCAGAGATTTTTACTAACAGGCAATTAATCTCATCACTACTTGGTTCATCACGAGTAATTCGTTGATGTTTGCAATAATCATAAGCATCGAGATAATCACTATTAGTAATGTACGGCAAATGCCATTCCCCAGCCAACAGGGTACGGGGTTTTGATTGGTCATACTGTTCCTTCATCTTAGTAGCCAATTCACAAATCTCTGGTTGAGCATCAGGATGAATGCGTAAACCAAAGAAGTTATTCCATTGAGTAGCTGTCACTACTACACGGATATGCGTGAATGGTTCCAGAATACGATTAACAATCTGCTTATGTACTTGTCCACGACGAAGTTGTTCAGCATACACAGCAGCGGCAGAGGCAGCATTTTCCCAAATGAACTCAGCATCTTTAATTTCCATAGGAGTGAGTTCTTCACTTGCCTGCATTCCTTTCTGGTTCTTACCCCAATGTACCGGCATTACTGGTTCATTACGAACTTGCTCAATAAGGCGTTGGGTAGGAATAGCACGACTACTGGAAGCATTACGATTAAGTGCTCGGTGAGTCATAAATTCTGAATGAATGAAGCGTGGATAAACCAGTTCCATTGTTACCAGGCGGTCACCAG---AAAGAGTAATACTATCAGCGAGGATTTTTGCATTAATCATAGAAAGCCTTGAATAGCTTAAGGTGGTT----------------------------------------------------AAAGATGTCCTTACTGGAACCAAGAACAATCTTATGTGCTCCAGTGTAGGCTAGTTTAAATTCTGC------------------------------------------------------------------------------------------------------TTTTGGTAGAGTAG-------------ACAGTAATTCCTGTCCTTCTCTA------------------------AGAGCAAGTACACA------------------------------AGAAATAC--------------CCTGCCACTTATCCATAGACAT----------------------------------------TTCA----------AAGTTGTCAGCAAGGT----CTTTATACAACCAGTACAAAGCACCTAATGCTGTTTTACAGGTTTCTTGTTTACCTTCTTGT-------------------TTAGCTACCTGAGCCAGTGTCAGAGCAACTAAGATTTGCTCAACAACAAGAC---GTAAAGCAACAGCATCC--------------TGTTTACCTTGAACCA------------------------GTATACTAACAGCCTTAATAGCTTTCTGGTTCAAGGCTAAACCGTCTTCTGTAGT-------------------------------------------------------------------CTTTTGATACAGCTTTGGTGTTCGTTTTCTGGGTT------------------------------TTAAAAATGGTATTCTTGTCATCAATATCTCCGGTTTCTGTGATACCA---------------------------------------------------------------------------------AGGAAACATGTGTG-------------------------------GAGTTGATTTGCTTTTGA---------ATATATCTTTCTTGTTCTTACTCTTCTGTCGTGCAGCCCAGTAATCCCAATTCTTAT-----------------------------------------C---------GTTATACCAGTAGTTTACGATAATGGAGTTT---ACCTT----------------------------------------------------------------------------------------------------------------------------------CATCTGAAGTAAATCACT---------------------------------------GGAACTAAATAATGTATAGGGGT------------------------------------------------------------ATATC----TTCTCGGCTTCATCTATGTA--------------------------------------------------------AACGTGTATACCTAATTTGCT----CATACATAGTCTCTAATTAAAAA-------------AGCCCAC-----------------------------ATAAAGTGGGCATAGTTGG------------------------------GACTAAGCAATGG--AGAAAGGAA----------TTTCCATAA------------------------------------------------------------------------------------------------------------------------------------------------------------------------------------------------------------------------------------------------------------------------------------------------------------------------------------------------------------------------------------------------------------------------------------------------------------------------------------------------------------------------------------------------------------------------------------------------------------------------------------------------------------------------------------------------------------------------------------------------------------------------------------------------------------------------------------------------------------------------------------------------------------------------------ATGGGGCTACTATATAACCCCA----------------------------------------------------------------------TTACTGTA-------------------------------------------------------------------------------------------------------------------------------------------AACACCTTACTCTGCGGCGTCTTTAG-----------------------------------------CACCATCAAGTGCTTTAGCTAC-----------------------------------------------------------------------GTTACGACGGATAGAGTCATAACCTACCTGGGTGTCAATGGAATCGCCGTTAGTAAAAGTAATTACA--------------CCACGGCC------------TTCACTGT-------------------------------------------------------------------------------TTTCAGTAACGTAAGCTACGTTACGAGCAA----------------CAACAGTAACTTTTTGACCATTAACCTTAGTAGT------AAAGATAGACATGATATTTCCTTAA---------------------------------------------------------------------------------------------------------------------------------------------------------------------------------------------------------------------------------------------------------------------------------------------------------------------------------------------------------------------------------------------------------------------------------------------------------------------------------------------------------------------------------------------------------------------------------------TTAACGAGCTGACTTAGCAGCTACGGGTTGATTAGGCTGGTTCTGGTATCGCCCATTGTAGG-CAGTATTCTCTACTGTCTCATGGAAGATGACCTGAGCAATACCTGAACCAGCAGGGATATGAAGTTTTTTACGACCGTGATAAACCAGTTCTAAAGTCAGATAGCCAGACCATCCTGGTTCAATAACAGTATTGAATACAG---ATAATGTACGCCTTGCCCATGTAGATTTGTCGTGGACAATACCTACTAGGCCAGCAGGTACATTGAAACGTTCCATTGCAGAAGCTAATGTGAAAGTACCAAACTTCCACTT---GGTCTTTCCTTCAT--------CCTTAATCTTGATGCAGGGAATCAAACCAAGAAACCGGTAGAAGGTAACATCCTGTTTAATACGGATGTCATAACCAGCTTCTCCCAGTCCAAATGTAGTCTCACCTGAACTGAGTTTACTGTTGACCATGCCCT-----TAATGGG-------CATAGCATCTAACAATAGTTTTCC---ATTAACAACCAT--------------------------------------------------------------------------------------------------------------------------------------------------------AA-----AACCTCATGTAATGTTAATAACTTTCCCAAATGGAACTTGTGCACCAGGGTTA----CGAATAACTACCCATATGACAGGAATGTCAAATGGCAATGGTTCCATCGGCCTGACTTCTAAGTCAGTAAAGATAATGGCAGCAGTAGGCTTATGCTTAATAATCCATTCACGTACAGGAACCAGACTAGTACCACCCCGTCCTTTGATAGTGACATCAGTAAACTTGTCACCATCTTCAATGACTTGTTCATCTACAATCTCTGTAGTGAACTGAACTAGAGTCATCTTCTGAGGCTGATATTTCTCTTTTACATAGGCCACTTCAGAGCTAAAGCGTAAGGCATCTTTAGGTTTAATGGAGCCAGATGTATCAAGGAAATAAGCCAGATGTTCCAGTCTACCGTCATCATCCATAGGAGATGGTAGGTACATATCAGGGTATCTACGATTAGGCCGTTGCCATGAGTAGTAAGTTTCTTGCAGGTCATTGAAGAAGCGTTCAAGTAAAACCTGCCACGGTACTACTGGTTTCAGGAATTGAGTAATAACTTCTTCCATTTTTCCAGGTAATACCCCAGGCAAAGAACCACCAGATAGTTTCTGTTGGTGCATGGCTCTTACTACATTATTGACAATATTCA---------------CCTGACTAGCCTTCGAAGTGGAAGGTTTCATGTCACCACCTGAGCCAGTCCCA------------AAAGCACCAAATGCTTTAGGAGGA--------CGTATCTGTTTGCTCATGAGGTCATCATAGATTTGTTCTTCAGCCCAACCAGCATACTTAGGGTCTTTCCA---GCAATTTTCGATTCCTATAAAGCTGTGGCCATCCTGAATAAGCT------------GATTGTTGATATAAATA---TCACAGGCATAATTCCATACTTCTGGGTCACGAGAACCCATACGAACAGAATGCAGTAAGCCGACATGCCATAGTTCATGCATGAGTACTGTTACACGAGATTCAGGTAATAGACTCTCAAACCAATCAGGATTCCATTCGAGATGCTCACCATCGGTTTGTGCTGTATCACAGCCATCTTTTACCCAACGGAACTTCAGAGAACATAACAGTGAACCAAAGAATGCAGCAGTTTTGCCCATAAAGGCTTTAGCCTGACATCTGTCATATTCACGGGTTAA--------------TTGAGCATCTGTTATG----------------------------------------------------GACATATCAGTTTTCCTCT------------------------GCGA---------------------------------------------------------------------------------------------------------------------------------------------------------------------------------------------GATGAACCCAAATGGTATGGGCTACACGTTTCTTTGGAC------------------------------------------GAAAGTATTCA------------------------------------------------------------------------------------------------ACTGCCTTTTGTTT---------------------------------------------------------------------------------------------------------------------------------------------------------------------------------------------------------------------------------------------------------------------------------------------------------------------------------------------------------------------------------------------------------AGCAGCAGCCAGACTTG-----------GGGCATATACGGTAATTTCTTTACCGTTAAAG---CCAGCAACATACAGGAGGTCTGTAACTCCCTTTTTGTTAATTGGAACCATGAACGTATTTAGATAATGTGATTGCAGCAACACGCCAGTTCGGTAATTTAACCAAAGCT---GGAACCAGACTACCTACGGAACGGTAGTACAAAACCTTGAACGTAAATGGCATA---CGTTCAACATAATCAAAGATTTTCGAATGATTATCTTCGTCAGTATTGTTAATTAGTGAAGTGACTACAGCCCACAACAGGTTATTGTCTTCAGGCATACGAGCTTTCTTAGGATTATCTAAAATCTCATTCAAAGACACCATGTTGCTATAGACCTGAGTAAACTGAACGAATGATGTTGCTACACCAGAAGTGATAGTGCCTGCTAACAGCAGAGTCATTTCACTATCAATTGGTCCTGGCGGGAGAATGGAAACAATCTTGTTAACGAACTCCCATGTACGAGAACAACAAAAAGTCTTCTCTTGATGGTCTGGTTCAAAATCATTCAGTTTATTTGGGTTAGCATTCAGGAATGCAATTACACGTTCATCCCATTTGTTAGGAATCGCTACATCTTCCATGAAGACATCAAAATCAGTCTCCATTTCCAGATGAATAAGACGTGATTGCATAGCTGTAGACAGGTTGTTAGTAATGGCACGGTCAGTTGCTTTGTTACCAGCACATATGATAGCTACATAAGGATGCAGTTTTTTTTGACCAGTCATGCGGTCGAGTACCAGTTTATAAGCAGCAGCCTGAATCTCTTTACGAGCAGAGTTAAACTCATCGAGAAAGAGAAGCCAGCCATTAAACCCTTCAGGTACAGCATCCCCTTCCAGTGGGAATAGCTCATCAAATGGGGCAAATTCAGCACGGCCATTCTCTTTAAAACGAGGCAGACCT----------------------------------------------------------------------------------------------------------------------------------------------------------------------------------------------------------------------------------------------------------------------------------------------------------------------------------------------------------------------------------------------------------------------------------------------------------------------------------------------------------------------------------------------------------------------------------------------------------------------------------------------------------------------------------------------------------------------------------------------------------------------------------------------------------------------------------------------------------------------------------------------------GACAGGTCTTCTGGTGCTGAAGTAGACAGACGATGGTCAATCAGTTTCAGGCCAAAGTCTTCTGCAATCTGATGAACAATTGCAGATTTACCCATGCCAGGGGATGAAGTGATAAATGGAACCAATCCTGAACGGATACAGTGTTCAACAAATTTACGTACCTGCCGTGGATTACATACGGCAATAGAATCAATACTAGCCATTTTA--CTCTCCAGTTAAGCTATATTAAGTATTAGTCGC-----------------------------------------------TGCAAATACGGTA--------------CATTACATAAACCCAAACAAAAGAGGTTGATG------------------------TATACACAGCATAATAAAGTTGTTGCATAACGTT------------ATCTGGAGTAGAAACTAC-----------------------CCATGCAATACCAATAATA----CTAATTAAGATTGCTGCAATAAGTTTACAAATAAGTT---------TTTTAATCATTTAT-TTATTTCCTTTAGATTTAGAA-----CGCTTAGCCCTTCTTCTCTGGTTCT-----------CTTGGTG------AGTAACCAATTCAAGATGTTCAGGATTACAGCACAGACGATTATTACAGAGATGGTCTACTTGCATCTTATTGGGGATATAACCATGATAATGGGTATAGGCAATAATGTGAGTTGCAGAGGTAACTCCATTCACGGAAATCCTGCCATATTGCCCACCACGTCCATTACCTGAATGTGAACCAGTCCAGATGTGACAGAGACTAGGCTGACCATTAACGGTATAGCCTAAGTCCT-----------------------------------------GTAATTTGATTCTGGCCTGAATACGTTCGATAAGTGTC----TGACGACGATTCTTTT---------CTTGA---GCCATACT-----ATTTATTAAGTGGGTCAGGAATACATGCTTCTAAAGTCACAGG-----------------------------------------------------------ATAAACAAAGTCATTAT----------TATCAAATGTGAACAGA--------------------------------------TGACCTGTTTGTAAATTCACACCATAGAAGTGTTCT-------------------------------------------------------------------TTAGATTGATAACTACACTTCATATAGTAGTCATCATCGTGTTGAAAACATGAACCACAATTGATTTGA---------------AAGAAAGGAACTTTCTTACGACGTAAAACATTTACTTTCA-------------TAGGAATACCCGGTGTTAGATAACTTCAAA-------------------------------AAATAAACCCACCGTAATGGTGGGT----------------------------------------------------------------------------------------------------------------------------------------------------------------------------------------------------------------------------------------------T------TGCTTAGTTATTTCA------------------------------------------------------------------------------------------------------------------------------------------------------------------------------------------------------------------------------------------------------------------------------------------------------------------------------------------------------------------------------------------------------------------------------------------------------------------------------------------------------------------------------------------------------------------------------------------------------------------------------------CATTAACGAAAG------------------------------------------------------------------------------------------------------------------------------------------------GTGTAGTAGCCCCAGGAATCATTGTGGTAGGTAATG------------------TACCATTCCACTTATTAATGG---------CTTCCAGTTGCATTACATTTGGGTTCT----CGGTGAGTGCTTCACCACGTAAACGAATAGCATCA---------GCCTCTGCTTTAGCCTTAATCAGAATAGCATC-TGCTACACCCTTAGCTTGTTCACGTTCCATAT--TAGCTTCAGCTACGCGTTGCTGAATCTCTTGCTCACGTTGCAGAGTTTTCTGAGTAGCTTCTACTTTGGCATTAATGGCACGTTTAACGTTATCAGGGTATTCAGGAGCACCAATCCAGGAGATAGCAATAATATCAATCCCCACTGGTTCCATCTCTTTACGGATTGTGTCCGTGACACTATCCAGTAACTTAGATTTACCACCATCAATAAATGTATCGGTGTTAATCAGGTTACCCTGCCTGTTAAGTACATCAGCAATACGTTGGCGTAAATCCTGTTCGGTAATTTCATTAACTCCCTTAT-----GATACGTCTGGAAGATATTAGTTACCTTAGTAGGATTTACTTTATAGCTGATAGCCATCTGGTGGCCTATCTGAGTACCATCAGAC-----AGTTGGAAGT-----------------AGAACAGACCATCATAGGTCTTCATCTG------------------------------------------------------CTTAAAGGTCGGGAATGTATAAAG--------------------------------------------------------------TTCTTCATTCCA------------------------------------AGTGAGCCAGTAACGGCCTACACCTTTAACCTCA-----------------------------------------------------------------------------------------------------------------------------------------------------------------------------------------------------------------------------------------------------------------------------------------------------------------------------------------------------------------------------------------------------------------------------------------------------------------------------TTTTCCACGCCTTTATCTTCACCGAGACGGTTAACGATAATACCTACA------------------------------------------------------------------------------------------------------------------------------TTACCTGGTTCAACTCGGTCATAGCAGCTCGTTAAACTTAGAGCAA---------------------------------------------------------------------------TGATTAGCCCTGCAATTGCTACTGC------------------------AATGTACTTAT-----ACATGTTTTCTTCTCATCCT-------TTTCTTAACTGTAAGATAAACGATACGGCCTACGATAAGAGGCCACACA----------------------------------------------------ATACAGACTATCAAGCCCATAACAACAATGATGCTGTCTAAAGCAGACACCATTGAT-------------------------------------------------------------------------------------------------------------GGGAGCAAGAAGCCATATACA------------------------------------------------------------------------------------------------------------------AAGCCTGTAGCA----------------------------------------------------ACCAGCAAAATGACTGCCCAGATAAGGTCTAAGAAC----------------------------------TTAAACATTTGTACTCCGT------------------------------------------------------------------------------AAAAAAGCCCTCCATA----------------------------------------------------------------GGAGGGCAA-------AGGATAAGGAATTAATA--AGGGTCGTTAACCCCAAGAAATT-----------ACTTCTTGAGATTATTCAAATACTCTTTCGGGTTATCAAAAAAGTTCTGGTCATCTTCATAGTACCAGTCTACCCAACGGTCAGTCAGACCCATCTCTTCCATTTCATCATCAGTGATATGTTCATCATACATCT------------GTAAACC------------------AGAGACATTGCAGTAATCACCTTTGATATTGTT-------CTCATACTGGAATAGGTC---ATAGTTGGCTAGTATATCAATGATACGTACAC----------CTTCTTCTACTGAATCTACTTCAACATAGAAGGCTTTGCCGGGTACTTG-AGGGATATGCCATACACGAAGACGGTTCTTATTAGCCATAATTATTTACTCTCCTATAGATA--CTAAAAAGCCCTCAC-AAGGAGGGCTACATTCATA---AAAACAATCACATTACTCTGTAACATTAACCGTAACAGTTACTTCCT-----------------------------------------------------------------------------------------------------------------------------------------------TGGTTCCGTTGGTGACCACTACAGTAG--------------------------------------------------TGTCACCTGCGGCTACAG-----------------------------------GTTTAACTGT---------------------------CAGTACATT-ACCA---------------CTAATCTCAGCAGTAGCTTTACCACTGTCAGGC------------------------------------------------------TGGGTCT-----------------------------------TAATGGACAGAGTGCCAA-------------------------------------TCAAAGAGCCAGCAGGCAGGGAAGAAAACTTAACTG---------------------TTTTACCATCGGTAATATCATC---AGCTACTGATAGAGC--------------------------------------------------------------------------------------CAGTGGAC------------------------------------------------------------TTGGATAAGCAACAAT------------------------------------------AGAAGCTACTTCAGGTGGTTCC---------------TGAACTCCTACAACCAGCAGAGAAGAACTCTC-------------------------------------------------------------------------------------------------GATAGTA---------------------------------------GTACCGTTGGCATCAGTAACGATGACT-------------TTATAAGTACCAGCAGAT----------------------------------------------------------------------------------------------------------------------------------------------------------------------------------------------------------------------------------TCAGCAGTTA-------------------------------------------------------------------------------------------------------------------------------CTGCATGATTAATAAGAG-------------TTGCAGTTTTAGCTGT-----------------------------------------------------------------------------------------AGGATTCTCTCCGG----------------AATCAATATCAGCGAAAGCAGCACCTACAGTATTAGCTTTAAA--------------------------------------------------------------------------------------------------------------------TTGCCAC------------------------------TTGTAAGTCAATG--------------------------------------------------------------------------------------------------------------------------------------------------------------------GTGCTTTACCACCA-------------------------------GCAACATCTA---------------CATGCCAGGTTACATCTTTACCTTC--------------------------------------------------AATAGTAGAGATTACACGAGGCAATGCAGTACCCA-----------------------AAATCAGGCG-----------------------------AGGAGTTGCC-------------------------------TTCATATCAATACTGATAACTT------------GCATATTGAT-------------AATGTTATTTGGGTAAG-----------------------------AAGCAGTTTGAGATGGGTCTTTAGCACTGCG-------------------------------------------------------------------------TTTATACAGCAGGTCACGTACACCATGATAGATAG------------------TTACACTATCAGGATACGTTTCATCAGGATGATGGAAAGTACCCACCTCAACGGAACCATCACTAAGGCTACCACTGGCATCCAGTACAGTAGCTACGTTGGTGTCTTTATGAAACATCACTTTAAGAACAGGCATTTTA-ATTTCCTCAT----AGGTTAA-------------------------------------------------------------------------------------------------------------------ATGCCTATCCA----TTATGATTTACTA-------------------------------------------------------------------------------------------------------------------------------------------------------------------------------------------------------------------------------------------------------------------------------------AAAAAAT---AAAGGCTACCCCCGTAGGGAT-AGCCTTAGTTATTAA-------------------------------------------------------------------------------------------------------------------------------GATAGAGCGTATTCGGTTTCTAATACATCTTCCCATAGAGTCGGGTCTAGTTTGCCAATAGTAACTTCTTGGCCTATAACCTGGCTCATAATGAAAGATAGTAAGTCACCTTTAGCAATAGTAGCTAACAGGTTGTTGTACTGACGACGAATGTCATTGCCATAGTTAGGCAGGCAACGGAAGCAGTCATGTACAGTGAGTACATGGAATGGCTTCTTAGGCATGGATTCAATCAGGTCTAGAATGTCCTGAGTATTTACTAATTTAATAGTTTCAGAATCCAGATAATCAAAGATACGAGCAGTCAGGAACCCTGTCTTCTCATAGTAACCCCACAGTTCCATTGCTTTGCCATAGTTCTTTTCA---GAAGCCTTATATTCAGCTT-CACCATTGCAAA----------------------GAGCCTTGATGTATTCAATCTGGTTCTTGTCATAGTCACAACGACGAACCAGCTCACGTACTACCAGGCCATCAATAGAGTGGGTGGTATTGGCAGATAGCATACGAGTCTTCTCTTCAGTACCCTGTACTTTACGAACACAGTCATATGGCTTATCTAAGAAGTGGACAGTCTCCACTTCATTTACCATTACTTTGATATATACGTTAAAGCCATCTGGCATTACCCAGTGATATACGAAAGCCTCTGGATTACCACACTGTAACCAGAATTTATTCAGTTCCCATACAGCAGGTGCTTCCACATTCATTGTGCTTTCAAATACGTTGAGCATAATGCCTTCACCAAATACTTCCTTTGGTTTAGCTTCTGAACCATACAGAGCAGTCATGATTGCTTGTTTACAGTCATTACGTTTGATACGAGCACCTTTACCAAGAGTGTTCAGC-ATCTTGTTGTAAATAACTGTATAAGCATCACGACGTTTAACTTTGCCACTTTCATCACGATAGTTAACAACGTTACATAGTTCAGCAGCTCTACGGTCACCAGTCAGACAAGCTAGAATCTGTA--------GACCAGATGATGTAGCATCTA-------------------------------------------------GTGCAACAGGATAACCAATTGGCTTACCTTCCTTAACGTCCATCCATGCTTTAACACCAGCATAGAACAGGGCTGGTTCTTCAGCTTCTCTTACAAGGTTCAGTAGGTTGTTCTCATTCTTATCGAACCATGCAATACGGTCATCCCAG----TCTTCTTTATCCAGACCATAGTTATTAGCAATGTCAATTTTCAGATATTCACGGGCAGTAAAAGTTTGC---ATTGTATATTCCTCGCGTC---------------------------------TTAGCCTATTGGCT--------------------------------------------------------------------------------------------------------------------------------------------------------------------------------------------TGCATT----------------------------------------------------------------------------------------------------------------------------------------------------------------------------------------------------------------------------------------------------------------------------------------------------------------------------------------------------------------------------------------------------------------------------------------------------------------------------------------------------------------------------------------------------------------------------------------------------------------------------------------------------------------------------------------------------------------------------------------------------------------------------------------------------------------------------------------------------------------AATGGATTACTTAATCAATTACTTCTTTTTCAGCAAATTCAAGGACAGCCTTGTTCCAACTGGTTCCCTGGTAGTTCACATGGTATCCCTGAGAATAGGTACGACCACGTTTATCCGGACGATGAGTCAGATAGAACTTATTGCCTTCCTGGGTCAATAAACCCATCACTTCATGTGCAGTACGGTCATATTTCTGGAATGCACGCACACGTTTTTCAAACTCCTGACGAGTTTCCCCTTCTTTCGGTTTATCCAGATTAGCCCATTCATTTTTAACCATATGAGCTACATCCCAATTGATAGACAATGGAATCTTGTTCATACGGTTCAGATGGTCTAAACAGATGTCATCGTCAGTATGGTTCTTCTTAAGAATCACGCTCTTATTACATGTGAAGTACCCAGTACCGTAATTCTTAGTTAACAGCTTAGGACGCACTACCATAGGTAGTGGATACTGAAATGAATCCAGTTCATGCTGTACGTCATCGCTGATTGTATAAATGACAATGAACTTGTCGATGGTCGGGTCAAAGTTAAAGCAATCCTCACTTGCCATCTTAAAAAGGTTGTCTGCTACTTCCTGTGCAGATTTGCAGTGATGACGTAATGTACCAACTAATGTTGGTAGGTCAGCTCGCTTATGCAGAGCCATTTGAACCATTGCATCAATGCCAAATTTGTAATCAATGCCTATATGTGCAAAGAAGGCTTTGAAATCAATACCAGAGTTTTCTTCAAACTCCTGACGCATTCTTGGTAACAGTTGGTTCTTGTTGTACAGCTTTTCGAGGTGCATCTGATGTTCGATAGTAGA------------------CATCGCATATTCTCCAAAATTGGTTAAACA---------------------TATTAATTA--------------------------------------------------------------------------------------------------------------------------------------------------------------------------------------------------------------------------------------------------------CCAAAAGCTGCGGAGCAGCTTATTGCCTAACGTATGA-----------------------------------------------------------------------------------------------------------------------------------------------------------------------------------------------------------------------------------------------------------------------------------------------------GTTAGAACGTCCCCCAGTAGTTGAAATCATCCCC------TAAGTAACTTTTCCATGCTAAGTCAAAGGAACAGTTACCAGTGGCATTTTTAAACATA-------------GAGG---CCATAACAGAATCATCAAT---ACCAGCTAATCCACAACCTACACGAGTAACTTTAAAGTTAAGTTCTGGATGATTAGCAGCATAGACAATGAAGGCGTTTACAAATGTACGAATGTCTTCAATAGTCATCGTTT------------------------------------------------------TGATATTGGTATCTTTA-GTGGGAATGGCATAGCTGTCACCATAATGACCATGCCCTTTACCCCATCTGGCTCCATGTTTTTTATATGCTGTCTTTGCAGCACCAGCACCATGTACACCAGCTAGGTTAGAACCAAATACGAATACT---TCTTTCATTTGCATAATCTCCTTATATATTTGTAAGCCTCAAGTGGAGCCATACCTAAATTCTCAACAGGTAC---------AATCATTTCCTGAAGTGCATATTCATGGTCACGTTGTTCTTTCTTGGTTCTACAATGACCACACTTACCATCCCATTGGGATACATAGCCTTTACCACATTTGCA-----------------------------------------------------------------------------------------------------------------------------------------------------------------------------------------------------------------------------------------------------TTGTTTATCCATTAGGATTTTCCACAAAGTAGTTATACATAGCTTTTACTAACTTCTCTTTAATAACCTCACCATGACAAGGTTTTGGATAACAGAAGCATTGTAAAGCTAATCCTTTTTCATCAATGGCTTTATTACCAAGACGATTTAATTCATCC----------------AGTACAACTGGATTACCTTTATCAATCTGTTCTTGTAG----------------------------------------------------CCATACTTTATATTTGGCAATTACTTCTT-----------CTCTGGTTCCATCTTTACCAATAACGA--------ATGGATTACCCAGAGGAGAACCACGCCCAATATATTCACCTTTCTTACCATGATGTTTATTA-------ACAATGATAATAGGTCTGGCTGACACTCCAAACAGAGCATTAGTGTTATCACCTAACATAGTTAACTCC-----------------------------------------------------------------------------------------------------------------------------------------------------------------------------------------------------------------------------------------------TTGATTTAACTACCTGAAATGCATATACAGGTCTTCTGGATTGCCATTGACTCATAGCCAATTCACTTGGTTCTGAACCATCATGTAAGTCATAAATAAATGAAATTACATAATCAGGTTCTTTAGGGAA---------ATTATCTGTATAGAAGGGTAAACCGGCCTCTTTCAGAATAGGAACTAATGGTGAATTAGCATCACAATATAGAGTAAATTCTTCTTTAAATGCTGGAGATGTCTGAGCTACATAATCAATATTACGCATCATTTTATCAAC----------ATCATTAAAATCAGCATCATGAACAATTAGTATTGTTTTCAT--------------------------------------------------------------------------------------------------------------------------------------------------------------------------------------------------------------------------------------------------------------------------------------------------------------------------------------------------------------------------------------------------TATCTCACC---------------------------------------------------------GTAATACTTTCCA---------------------------------------------------------------------------------------------------------------------------------------------------------------------------------------------------------------------------------------------------------------------------------------------------------------------------------------------------------------------------GATATTCTTCAAAATCTTTCTTAGACTGATAAAG---CCGAATACGAGC---------------------------TTTATTCTGGT-------------------------CAGGGAAAGTTTTTGCTTCATTAAATACCTTCA-----TAGCACTA--------AGGCAGTTGAAGGCTAACTGTTTAATAGCCATAGCCTGGGATTCACTGATTC---------------------------------------------------------------------------------------------------------------------------------------------------------------------------------------------------------------------------------------------------------------------------CCATTAAGAGCCTCCATAATAATCTTACGGATTACATTCACTTCCAGTTCATTACCGATGAGGCCAACTGGTTTGTCAGTATCATCTATAACGAATTTAGCAATTCGTTCCATTTCAGCCGTAA------TGAGCTTGTCACCACTTACCAAACGGTTACGAAGATATGCCTCATAAGCTGCTGCTATATCTTCATCCGTGGTTCTTTCATTTTTCTGAAATGGATTGCTCAA-----------AGGCATTGGATAATGAATAC----GAATATTCCTGTCAGCAATACGAGCTTTATGCTGTGGGATAGCAATGATTTGGTTCATAGAAGTCCTTCTAACATACATGCTTTCATAATTGCATCACGAAGCAATCCTGCA--CATGCAGGAGTTTTTCCTGTAGCAATATGAGTTACGTAATAGGTCTTGGATTTCTCTCCACGATGTAATTCATAGATTGGCTTACCATAAACGAGAAATAACCAAGAA-CCTCTTACTTGATTGCGTTTAAT----------------------------------------------------------------------------CT----------------------------------------TAT-------AACCGTAGTTTAA---------CTGTTCCATTATTCCTTCCTCTAAG-------------------------------------------------------------------------------------------------ATAGTTGCTTAATAACCATGATAAAA------------------------------------------------------------------------ATAAGAAGAGGGCTTAGTAGCCCCC-------------------------------------------------TTCTATTTATGCTCGTTGTCTTAATGGATGT----------AATGCTTGCATCTTACTGACTGCTTCTCTAAGCACTACTGCA----TCACGATGAATTATTGCTTGT------------------GGGTTATTGGCATAA---------CCATTACGACAGTC------------------------TTCTTCGATAATATTAGTTATCTCTGCTAACAATGCATAATCACCATATACACGGAGAAGACGTTCTAAGTCTTTCTTATCTTTAGTTTGCATTACATACCCTTAATAGCTGGATGGTTGAAAGTAACAATACGACG-----------------------------TACTGGTTCAGACGTACTATAA-----------------------------CGTTCTGCAAACGTTAC---TGCTTTATTCATCTGACGTTTAGCTTTCATCTTAGC-------------------------AACGTCTTCTTTGGTTCCCATGATTAGTGATTTACGCATTGCCTTATCCTTATTTAATTACAGTAACTAATTTAATCTTCTTACGTTGGTTCAACTTCTTGGTTAACTTAATAGCTTTATCTTTCTCAAATTCTTTAAAGCTAGTTAATGTTTTCCATTTGAACCAT-TTAAAGCCTTGCACTTTATAGCTAATGAT-----------TTCATTGCCTCTGGTATCAAGAGCATTAACCATTACTGTTCTGAATTTCATCGTTAAACCCTAATTTTGGTAT----------------------------------------CAGGTTAATTAACTGGTCTGCCATGCTTTCAC----------------------------------------------------------------ATTCATTGATGCAGTA-------------------TTCTTCATCTCGCCATACTCCAT------------AAGAATCCTCATAGAGTTTCTCCCTAAGAGAACCAATGA--------------ATTGT------------------------------------------------------------------TTAGGACATTTCAGTTTATCCCCTGCA-------------TGAGCACAGTCATAACCTATGACTTTAACCCCATCAGCCCATTGAGGGACACCTTGATAGGTAAC--------TCCACCATGTACTGCAAT--------ATGAAGTGT--TTCTTCATCGTCACAGATATAGTCATAG--------------------AAGTTTTTATCCAGTAATGCTTCTG--GTATTTCTACGTAACCACAATGATGACTACCACCATTT-------------------------------------------ACCAGCAATACCCAAGCCCTCAGACCAACCTTAGAAGTCCAATGTTTTACAATTTCATATGACATAATTTACTTACTCTCCAACTGGCTCTTAATCCAATTAATTCGACTCTGGTTCAGATGA-----------------CATCTTCCATCAGAAC-----ACTCCATCATGTAGTCGAGAACATCTA--------------------------CATTGAATGGTAGATTGGTATCATTATCAGGAAGTAAATGAGTAAAGCTCTTA---CACAGAGCATCTACTGTTTCTTCACTGATTGGCTGTCTTCTAAGATATTTACCTAGTTGAACACATAGCCCACTACCCCTATCAAACAGGTAGTGAGGTTCA---------------------------CTGGCTCCATTATCTAA-----CCACTCCTGATAGTCCATCAG-------------------GAACCGTTTTATAAGAGGGTGCATCTGTATATTCCTTC----TTCTAAAACATCTGC--------------------------------------------------------------------------------------------------------------------------------------------------------------------------------------------------------------------------------------------------------------------------------------------------------------------------------------------------------------------------------------------------------------------------------------------TCAAACTATCCATTACTTTTTAGTATCC-----------CTTCGTCGAAAAGGG-TCAAAATCTCTACTTTAGTATTTAGATAGTTAAAATTAAAAAGGACTACCCGAAGGTAGTCCTATAG----------AGATTA-GAAAGTCAGTTTACGAGCATATTTATTCTCACTTGCTGAGATAGCAGGAGCTTCTTCTTTAACTCGACGAAGTTGAACTTGCAAGGAG---------------ATAACTCCTTCTTGACCCGGTTCTAGAGTCTTAGCAAATTCCATCAGTTGGTCTAACAAATCGTTCTGTGCACAACGCATTGCACGGAAGTCTTCGTTAGAGGAATTGGTTGGCAGATGCTCCTGAGTATCCAGTGGAATACCAGTAGGCAGAGAGATGAAACGTTCATCTTCAGTGCCTTCATTAGCTACAT---------------AGCCAACGTTAATCCAGAACTGAGCTTTCGGACGAGAACCATTGTTGGATTCAGTTTT---AGTAGAAGCC------------------TGACCAAAGGTTTTAGCAAAAGTAGTGATAGCCATTTTGTACTCTCCAGATAATTGATTTTGATTAGTTGAGACTACTTTGTCGGTAAGTAATCCCAGACAAAAGGTTAAGATTTCATACAGG--------ATTGGATGCAT-TACTTCATCCAAAAGAAGCGGAGCTTC-TTCTCTTTAAA-----------------------------------------------------------------------------------------------------------------------------------------------------------------------------------------------------------------------------------------------------------------------------------------------------------------------------------------------------------------------------------------------------------------------------------------------------------------------------------------------------------------------------------------------------------------------------------------------------------------------------------------------------------------------------------------------------------------------------------------------------------------------------------------------------------------------------------------------------------------------------------------------------------------------------------------------------------------------------------------------------------------------------------------------------------------------------------------------------GTAGATAGTTAT--------------TGAACTATCGGTTCTATGT---AAAAGG-AGACTCCGAGGAGCCTCCAT-----------------------------------------------------------------------------------TTGTTTGTTATTATTTAGAGTCTGCTAAGATTTTGCTAAGACGGTCATAGGCATTAGAGA---ACAATTCTTTGTTTTGTTCAT-CTTTGCAGAAGTCTAAGATTTGTTTCTGACGAATAGCCTCTTGCATTGCAGTTTCCTCAATAAGTTTATTGGTAAACTCATGCATTTCTAATTTGTCACGAATGATTTGTTTATCTGCTTGTTTAGTTACATAACGATTAAGCATACCTACTGCTTTAGTAGCAGTACCGAATGTATCAGCTACAGTAGTTGCTGCTTCATTAACAGTACCCAACAGAGTTCCTACAGTCATACGAACGTTAGCCTGAGTAGTCATAGTATTAGTCTCCA---------ATAGTTGATTGATAAGATACGGACAACA-TGTCCATAAGTTGCGAAGCA-----------------------------------------------------------------------------------------------------------------------------------------------------------------------------------------------------------------------------------------------------------------------------------------------------------------------------------------------------------------------------------------------------------------------------------------------------------------ACGTGTAACGTGTACAAGGTGGGGTAGGCTAA-GGCTACACTAGTAAAGACAG-GGGGGGGGTGCTT--ATGGTGTA-AGGGGTGTAGCCCCACCAAA----TACTGAACTCACAAGTAA--CTATGACTATTTTCAC---------TAAGAAAA-----------------AATTATAGG-----------------------------------------------------------------------------------------------------------------------------------------------------------------------------------------------------------------------------------------------------------------------------------------------------------------------------------------------------------------------------------------------------------------------------------------------------------------------------------------------------------------------------------------------------------------------------------------------------------------------------------------------------------------------------------------------------------------------------------------------------------------------------------------------------------------------------------------------------------------------------------------------------------------------------------------------------------------------------------------------------------------------------------------------------------------------------------------------------------------------------------------------------------------------------------------------------------------------------------------------------------------------------------------------------------------------------------------------------------------------------------------------------------------------------------------------------------------------------------------------------------------------------------------------------------------------------------------------------------------------------------------------------------------------------------------------------------------------------------------------------------------------------------------------------------------------------------------------------------------------------------------------------------------------------------------------------------------------------------------------------------------------------------------------GTATCTA-----------------------------------------------------------------------------------------------------------------------------------------------------------------------------------------------TCTAATAGACTTC----------------------------------------------------------------------------------------------------------------------------------------------------------------------------------------------------------------------------------------------------------------------------------------------------------------------------CTATTTATCTCTTATAAAT-------------------------------------------------------------ACTAACAACTTCATACAACTTACCTTCTATAAGAATAGG--------------ATGACCTACTTC------------------------------TACGAAGGCCAGGCTATCTATCATCACT-GGTTCGGATAAACCTTTAACTGTTATATAC---------------------------------CACATAGCTTTCCTTATTTATAAGCAGGTATCTTTGAAGTCTCTCTGAAGTA---GAAAGTAACTGCATGATTAAAGTGATTCTGTTCTATCACTGGTTCAAAGCCTTTTGGTGCTAGGAAGTAAATGACTTCG-------------------------TTATTCCATGCATTAGTAGGTATTGCTACTTTCTTCCT--TGGTTCAAGAAGAATGGTACTAATGTCTTTACCTTCTAAGAACCAGTTACCT---------------------AGTAGAGCATGGGTATCATCCGATTCGGGTAAGTAAAGAGGTTTGG---------TATTACCACACATAGCATGGAATAGATTGGTGGAACCACAGTGAAATAGAGCAGG---------------------TTTGTTTGTAGTG-------TATTCTAGGTTGATACCATAGATTTCATTAGGACGAA-TATTCATATAGAACTCCTTGGTTCATAAAAGAAAAAGGGAGCCATTTGGCTC-------------------------CCAATTCCTATACCGAGTGTGTTTGTTAAATCAGTTCT----CTCTGATACTACTCATCACCCAATGGCAG------ATAACAAAGGCGT-CTTGGAG-ATGGGTGAATGTAGCTGAAGTGGTTATTCAAACAGTTCC---------------------------------CTGTTTCCCGCCACC-AACTCCTGGGCGGGC------------------------------------------------------------------------------------------------------------AATGGCTTATCA------AGCAACCACGGTTATCTCGATGGCGTCACGCTGTCGTTTGATAGA---GATACTTTGAGGTATTCTTGTAAAGAATGCAAGACCC--TCGATAGGCTTGGTAATGACACGCACTGGTGCAGGTTTATG---GACAGTAAATCCAGTGACGTTATTGATTAACATCATGCCTGAGATGTAATGGAAAGACTCCTCATCGTGACATAAGATATGGTCACCTGGTATAGCCCCTCCAACTGGGATAGCTCCACCTATCTTACTGAAGTCTATCTCATTCCATTGGTCATTACCGTCA---AAACTATAGAATAGTCT---CAT---GTTACT--------------------GGTTCCTTTGGGCAATAGGCTCCCCATGTCTCTGTCT-------TACTAT--TGTAAGGAGACTAAAGAAAGTCTAAAGTCTAAATCT------------------------------------------------------------------------------------------------------------------------------------------------------------------------------------------------------------------------------------------------------------------------------------------------------------------------------------------------------------------------------------------------------------------------------------------------------------------------------------------------------------ATGTATAGGTTTCTGCAA--GGGGTGCTAACCCCAAGAAAAGAATCCTCTTCACTCTAGATAA-TTTGTAG---------------------------------------------------------------------------------------------------------------------------------------------------------------------------------------------------------------------GAAGACT------------
	Escherichia_phage_PMBT57	ATGAGCACACTACTGACGAAGAAAGACATTGTTTCTGCATTGCCTCCCCAGTTTAAAAGCAGTGTTACTGACCAACTGGTAAACATGATTAACAATGTGACCCAAGACCAGACAGCAGCAGAGCAAATTAGAAATAACTTTGTGACTTATGCTGGGGTGATGAAGGATGGGAAGTTTAAGACCCAGGATTATCTTAATGCTGTTCAATATGTTACTTACAAACACATGGGGTATAGCAACAAAGATGCTTACTTCAAAACATTCCCCAACAGACAAGCTGAATTAGTAGCAAGGGGAACCAGTGAGAAGGACATCTCTGCTTATGTATCTGCTTACCATAGAGGTAAGTTAGTAAACCTCATTATGGAACAATCACTGATTCCAGTATGGATTGTTAATCAGGATTTGTTTCAGGAAGCATTGAACCATCAGGCATGGCTCATGAAGAATGCTACCAGTGAGAAGGTACAGTGTGATGCTGCCAACTCTATCCTTACTCACCTCCAGAAACCGAAGGATGCTGTTACTAATATCAATCTGGATTTGAGAGAAAACTCTGGATTGACTGAACTCAAGAACACACTAACCCAGTTGGCTGAAGCTCAGAAAGCAGCTATTGAAGCTGGTACACCTACTAAAGTAATTGCAGGTTCCACACTGGTTCGAGAAGACGAGGATATTATTGATGTCTGA------ACTAATTAAACAGGAGTTGGATGAATGGCTAGACCAAGTGGACTATTCCGTTCTGAATACCC------------CTACGTATATACCAACCGAGTTTGCACTGACCTTTGCTAACTTTATTAAGCTGGTTAATGGTAAGGAGGGGGAATCAAACAAAACCCCTCCTGTTCACTTAAAGATGCTGGATAAGATAACCAGTAGGAATCAGTACATTGCTAACTTATGTTTCCGTGGTGCAGCAAAGACAACTCTGTTCATGGAATACTTTACTTTGTTCTTAGCAGTGTTTGGGCATCTACCTAGCTTGGGTAAAGTAGAAGGAATGATTTATGTATCTGACTCTATGGATAACGGTGTTAAGTCTGCCCGTAAGAACATTGAGTTTCGATACAACAATTCACCATTCCTGCAACAATGGATTCCTAAAGCTACCTTCACAGATAACTACCTTGAGTTTGTAAATGCTGAAGGTCACCGTCTTGGTGTGAAGATGTTCGGTGCTAAGACAGGTCTTCGTGGTACTAAGATTTTTGGTAAACGTCCCGTTCTTTGTGTACTGGATGACTTAGTTAGCGATGATGATGCTCGCTCACGTACATCAATGGAGGCCATTAAAGACACGGTATATAAGGGCGTGAACCATGCTCTTGACCCAACAAGACGCAAGGTAATATTTAATGGTACTCCCTTTAATAAGGAAGACATTCTTATTGAAGCAGTTGAATCTGGTGCTTGGGATGTCAACGTATGGCCTGTATGTGAGAAATTCCCATGTACGCGAGAAGAATTTCAAGGTGCTTGGGAAGACCGTTTCTCCTATGACTACATCAATGACCAATACCAGATGGCATTGAAGACAGGTAAGCTGGCATCCTTTTATCAGGAATTGATGTTACGTATCAGCTCTGAAGATGAACGTCTGATTCAAGATTCAGAGATTAAATGGTATTCCCGTACGCAGCTATTACGTCTACGTTCTTGTTATAACTTCTATATCACCACTGACTTTGCTACCAGCGAGAAGCAGGTATCTGATTACTCTGTAATATCAGTATGGGCATATGGTTCTAACGGTGACTGGTTCTGGGTAGATGGTATTGCTTGCCGTCAAACTATGGATAAGAACTTTGATGACTTATTCCGTCTGGTTCAGGAATACCAACCACAACAAGTTGGTGTAGAAACTACCGGACAGCAAGGTGGTTTTATTTCTCTTCTTCAGAAGGAAATGCTTAACCGTAATGTGTTCTTTAACTTTGCATCCAGTC---GTGGAGGCCAACCGGGTATTCATCCTGTAACCAGTAAGCTATCAAGGTTTAACCTCGTGGTTCCCTGGTTCAAAGCTGGTAAGATGTATTTTCCTGCTGAGATGAAAGATAGCCCAATCATGACACTCTTTATGGGGCAAATTCGTTTAGCCACTATCAATGGTCTTAAAGGTAAGGATGACTGTATTGATACCATTTCAATGCTTGGCTACCTGAACCCGTGGAAACCACAAGCAGGTATGGTTCCAGTTAATACATCAGGTGACCCATTGTGGGATGATGGTGATGATACTGGAAGTGTTAACCCACTCTCTTCATATATCGTGTGAGGACTT--ATGTACTATATAGAAGAGTTATTCTGTCGTCTGGCTAATGGTGTGCTGAACAATACAGGTATCGTTACAGATGACAAAGGTGACATTGAGGATGATAGTAAGCCTTTCATTATCGTAGCTGCTAATGAGGCACTGACTCGTCTGCATGGTCGCTTCAACATGCGTAACAACAACGTGGTTGTTGAGATGCAAGAAGGTAGAACCAACTACCCATTACTAGCTAAGTATGCT--------GTTCAGTCTTATGACCCAAATGAA-GTGAAGTGTCCCTTCATTATGGACTTAGCAGGTGAGAAGTTTGCTGAGGATGTTATTCGTATTCTGGAAGTGTATGACGATAAAGGTCGTAGACGCCCGTTGAATGACCGGAATAATCCCCACAGTTTGTTCACCCCAAGGCCAAACGTTCTACAGAACAATGCTCCAAAAGCATGGGAAGTATTGAACGTAATGTATCAGGCTAAACATCCTAAACTGTCTACAGCAGAGGATGGCTATAATGAG--------ATAGACATTCCTGATACCCTTGACCCAGCTTTGGATGCCTACATTGCTTACCGTTATTACACTTCTCTGAATACCCCAGAGAGTTCAGCAAAGGCAGCAGAGTATCTGTCCTTTTATGACAGCATCTGTAGGGAGGTTGTTGAATATGACCTCACTAGTGATACAGAAGTTGATACAAATACCTTGTTCAGAAAGAGAGGCTGGCGATGAGC----------GGTCATACCCCGTTTAATACTATCCCCAA---------TGAAGGTTATTGCTGCGAAACACTTAATGACCCAATCGTTGATAAGATGATTGGTAATGCTTACTACGTTGTTAAGTTCGTAGCATTACGAATGACCTTTATTAAAAATGTCAGTGATAATATGACTCAGCTACTTGCTATCCATAACAAGTTAACTGAGCTATCTGCTATCTACACTAAGCTAGATGAACTACAACTTATTCATAATAATCTGGATAAGTTACAGGAACTCTACAATCAATTATCTAAACTGACTGGTCTATATGACAATCTTCAGGCATTGCTGAGGGTCTATGACAACCTGACTCCAATCAATACTGTAGCTTCTAACATTGACGCAGTTAATACAGTAGCAACTGATATTGCTAAAGTAATTATTGTTTCTGCTCAAATTGATAAAGTAATTACTGTTGCTAATAGCATTACCAACGTGAATACCGTTGCTGGTTCCATTGACGCTGTTAATACAGTAAGCACCAATATCAATACGATTAAGAATGTGAATACCAATATGGCAGCACTGCTTGATTTGGATAATCACATGACTGAACTACTGGCTGTACATGCCAGATTAGGTGACTTAGTTACCATTGCAGAGCAGCTAGACACAATCATTGCTGACCATGAAAAGTATGCTACTGCTGA--AGGTGCAGGTCTGATTGGCTTTAATCAGGCACAGACTTATGCAGCTAATACAGTAGGTGCAATGCTCCGTCAGGTTATTACTATGGGTAATGAC---AAAGGTGGTTATGCTGTAGCAGGTAAACTGACCTCTACTGGTGGAGTATGGTCGTTAGCTACTGGTTCCATCAACATGAATGCCCCTACTGCTGGTGCAGTAGCTAACCTGGTTCTTAATTATAAAGC---------------------CGGTAAAGTTAGTGGTTTGTTGGTAGCACCTAGTCAACAAATGGCATTGGATGGCCTGATTATGGGTGCATCTACTACTGACAATACAGCTACTGTATCTGTTACTGCCCCACTCCGTTTTAAAGCAGACCTAACTGCTAAAGCAATCTCCGGTGTGAATACCCGTATCATGCCTTCCAGTGCAGTGACTCTGAATGTAGATGCATATGGTGGCATCACTCTTGGGTATCCACCTAGCCTTCAGACTGTAGAACCAGTGATGACTTTCATTACCCCTACAGGCAAGGCTCCACTGACCCCACGATTCTCCAGTGTTACGGCAGGGGCTGCTGTACTGGTTATGGTTGGTGAAGCAGAAGCACAACTGAAATATTCAGGTGGTGGTTGGGCTGCTGTATCTGATTGGGATTCGGGTACTTATTGTGCATTCGATACAGTATCTGGTGAGTTAACGGTATATCACAGTACTCTTAT------------------------CAAAGATTCTACTGTTACATTTAGCTTACTGTTACCTACCGATGGTACTCAGCTTACGGCACAACTGAAGAGTCATACTGATAGTTCCTTCGTATTGAAGATTGCTAAACCAGATGGTTCTTTACTTGATGCCCCATTGGAAGGTATGGGTATCATGTACTCTCGTGGTATGCACGGAATCTATAAAGTACCTTATGGTTCTCTAATCGTAGATGTCGGTCGTGTTCAGATTAAATTCAGTGAATTT---------------AACACCACGGAAGGTATTTCCGTTGTTGGTATTA-----------ACTCCAACGCTTAAAGAAAC--------------------TAGGCCGGGAAACCGGCCTTATTACTGGAGCAG--------------------------------------------------TTATGTCCATTGAAGATTACCTCAAAGGCA---AGAATTGCCTAGCTTCTCCTAATTATGA---CCCGGATGACCAGCACTCTTCT----------TGGAGAGAAGACCTCCCTCAATTTAAGAAAGACAGGGAACATCTGACGTTGGTCAACACTCGTCGTAATCGGACTTATAACACTAAACTAAATCGTTTCGACCCTGAGTATTGGGTAGTTGATTACAATGCCTTAATGGTAGCCA-CCATCATTCCATATGGTTCTAAGTCTTTTAAAGTTCCTTGTCAGTGGCGTACTAACAAAG---ACTTCTTAGGTGTCCGTTG--------GATGACGGAGGATACCTTTGACCATCATCTGTATCGTTATGAA------ACAGACCCTAACTAT-TTAGGTCTGATTCTGGCTTTTCGTCATAATCCCGATGAACCAGATAAATTCACAGTTACTATTCAGACTCCTGAAAAAGCATATACGTATCGTCTGGCTCCATATGGATTCAATAATAAAACCCGTCGATGGGAGTGTTTGGATACAAAGTATGGAACCAAGAGAACGTATCAGGCTGACATCTTTGTAGCTACTGATGAAGATATTCCTGAATCTGAAATGACAGAAGTCTATGGCA---------CTAAGGACTATATCTTCAT-TCTGGACTTTGCTGATTTA--------------------------------------CGTACAGGTGTGGCATTTAATGGGGTAACTATTAACCCTCGTAATATC-------ACAATGATTTCTTTCGACTGTACTGAAGCACATCATGGTCTAGGGAAA--------------------------------------------------------------------------------GATGCTTACATTGCCGCCATGTATAACAATGAC--------GATGGTGCTACTTTCCAGA---TGGAAATTGGGGGTATTCATACTAATGCTGCTTTAGCTGCTGGG------GATAAACTCCAATGCATCTGGAGATACTTGGATGTTAATGGTAATGCTCAAGCAGCAGAGAATGAGTTCGAA-GTAGTAAGTTATGAAGGCTTTGGTACTTCTAACTTCTCTGTTAAATGCAAAGGTATGCTCCCAGGTAAGTTCATAGGATGTGATGCATTCTATGGTAA------------------------------------ATACTTACAGACAGATGGTCCTATTAAACAAGTAGACTCTGTTAAATGGTTTACTAACCTTACTGTATCTGGTTCCGGTCGTAAGCAACTGGGTCAACGTAAATA-----TCCACAAGTAGTGATGGGTATGGGCATGACTTCAGGCTTTGATGATGGCTATAACCTTACTCCTGAGCGTCAGGTAAAGA--TGGCCTATGGCTTAGGATACCGTGACTGGTGGACTAC-TTATATTGGTATGTCC---CACTACTGGAAGGGTCTTACTGCATTTCAGGATAAAGAAACTGGTGAGTTAATCACAGAACAGACTGTATTAGATTACCCAATTCTATTTGCTGGTGAATCTCAGGTTGCTATTCACTTCATGTCTGGTGCATACCCTGACCGTGGCTATGATGTATTCCA---------GAAGTACATGACAGAAACTTGGGGTATTAACTATGCAGGGGTACGCCCTATTAATGGGACAACTGGTTCTACTGCTGTAGACCGTGCATGTGCAGTTAATCCTGATTCTGAAGTATTTGACCCTACCCAATCATCCGGTGCAGGTGGTCTTTGGTGGTGGGATTTAGAAGTAGATAAACCTGGTCCTGCATTACTATATTGTGTAGAGC---AAGTAGGTAAGCTCAAGCCTAAAGCTATTATTTGGGGGCAAGGTGACCAAGATGCCACTGCTTTGGCATATCCAGGTGACCGTGACCCAGCACCATCATTAACCAGAACCAAGCAAGCTACTAAGAAGGTATTTGAGTATC--------------TTCGTAGTTTG-TATGGACAGATTCCTATCTTCATTCAGGAACTGAG---------CTATGCATGGGGCATCACT-------AACACTGATGAACCTAATGTACCTATTCGTACAGGGTTACCT--------------------------TCTTTCCTGGCAGCCCGTCGTAATACATGGGGAGATATT--GAGTTCCGTTGGAAGTCTTACGGATTAGA------------------CCCTGCATTAGCTCAATATCGTATTGAAATCTATAACCCTTCTAATTTGAATCAGATACTTCACTCATTTGT----AGTATCAGGTACTCAAGAAG--------CAAATGGTTATGTATATGCTG------------------------ACTTCACTGTAGAAGACT----GGATTCCTGTAATGATGGAAGCGGTTGGTTCTCCTAATCCGT--------GGGAGTTCATGAAGTGGCGAGTAGTTTGTCTGTATCAGGAAAGGGAAATTCCTTCAGC-------------ACCTTGGTCAGATAACATTCCTTTGGATAATGCAGGGCTTG-----TTAAGAAGACCATTCTGGTAGGTATTAACCAGTTTGGTGGTGGACACTT----------TACTGATATGTCTGACCCAACTGCTACCACAGCTAATGGTGCAATTGGTCGTA--------------------------AAGACAAGGTATCTGCT---------TCTACGTTACGTCTGACT------------TTTGCAGAGAAAGCTGGATTA--CGTCCTATTCAGGTAATG------CCTATTAACGTAG-CTGCTGATAGTGCAGGTATGACGGTAGGTACTCACAAATGGTGGAATACTTCCAGTAATTCCCCAGGTGATG-------------------------CACTACTGGCTATTGACGATATGGTTAAAGG----TTTGGGTGTTAAACCTGATTACTTCATTGAAGCTAATCCATGGGAAACCATGTATATGAAGGATGTTAATTCTTCTACATGGCCTGCTTTAATGACTGCTTT-------------------------------TGAATCGTCTAACAAAGC-------------------------------------AATGCTTGCATGGA---------------TGAGAACCAACTGGGGCAACCCTAATCTGGAGATTTGGTTCCAGGGGGCTACTACTGTTTGGTTTGGTGTTGCTCCACCTAATGACCTTAACTCTGAAGCTACTGTTACTGTACGTGATAAACAGATTCAGATGGCTACAGCTAATATAGGCTTTA------AACTGGGTTCCTTT----------GTTCCTGGTTCTAACCTGTACACTGCTTACCGTAATGTGGAATCCAGTTGGATTTACTACACGGTAGAAGCATTCCATGCCACAGCCATTGAGTTAGGTGAAGCACTGGCTCTTAATATTAACCGTGCTACTAATCCACCTGATTGGTCTTACTTACGCCCAC------------CAGCAAACCTGCAAGGTCGTAAGTTGGCTACTCGTGATATTAAGATGACATGGGATAACCGTGCTGGGATTACCCACTGGAAGTATGCTAACCGTCATGTCACCACAGGGGCA-----GAAATCTCTTCTGGTATCCTCACCAGTCCTGAGTATG----TGTTTACCCTGAATGACCAGCAAAATGCTTATAACGGGGATACT-----------------------------CTTAATATGAGTTTCTCTGTTTCTGAGTATGCTGCTGATTCTGGTGCAGTAGG--TGCATCTTCTTCCTTTGTAGGGGTAGTCCAGAATGGTTCCTATATGCAGACTCCTACTCAACTGAAAGCTGCTAAACAGCTTAATGGTGACATTATCTTCACTTGGGTAGGGCGTCCTTCATGGCAACACTTTTGGGTAGTGAATACCAGTGTTAATGATTCAAAGACTGTTATCTTCTCTAAAGAATGGTCTAGTGAATCTCTA---------ACATGGACTGTTGCAGAACAGAACG-----------------AGTTCTACGGCCTGGAAGAAGGTGGTGCTACTC---------------ATGTCATCTTCATGGTATCTG-----------------AGTATGACCCAAGTAACGGATTAG--------------TATCTATTGGTGCTCAAGTTACTGGTCAAGCAGAGCAGCCATCTAATCCAATGAATCCTGTTGCTGGATTGTATGCAGTGTTCACCGGTGACCCAGGTAACTCTAATATTAAGATTAT---------GTGGAATAAACCTTCTGTTGGTGG----------ACGTGATGTTCGTATTCGAAATATGCATGTA---ACGTCCAATGCAACTATTAGTGAC---CAGTTTGTATCTGATAACAATCTTGCGTTCACACGAGAAGAACAGGTAGCTGCTTATGGCTTTACTGCTTCAAGCGTATCTGTTC-----GTGCTCAAGAACATGATATTGAATCAGGTGCATTGGGTCTTACTACTGAGTATGTTGCTGTACCGGAAACAGCAGGAACAGTTGG------------------------ACAGGGCTTTGCTAAG---AAAGACTCTGTAGGTAACTGTACTATGTCATGGGAAGTAGG--------TGATGCTGTCCAATGGCAGGTTGAGATTATCAATGCTGAGAACTCTACTGTTGTTAAAACAGAGATTGTTGTAGCACC--------------------TACAATCACTTGGACGGCTGAAGAAATTACAGCCGAGTATGGTTACCTGACTGAC----CATATGGTTTGGCGAGTAAGACCTTATC-------------GTGCAGATGGGGCATCTAACATAGCTAAACAATTTGATATGAC----------AGCCACTCTTTAACAAGGAACCCCCAGCAATGGGGGTATTAAATTATGAGTAATGCAGCAG---------------TAGTACCGATGCCT-----TATTCCCCTACAACTGTCCCACGGGAGCAGATT----AGGGAGATTCAATCACAACTTATTAATGAGATGACTGATGTTCATATGGGAGCATTGACGGCACAGTACATGCCGGATGACTTTA--CCTTCGAACCAGGAATAGGACAGATTC-------ATTTCAATGTTGAGACTTCCAG-AAAGGTTTGTTTAGACCTTGCTAAGTCTGTTCTCAG---------------------ACTGGTTCCTGTTTACCCATTAGTAAGTCCTGTTAAGAAACAGCATGATGATTATTGGTTTGTTGGGCGTTTGGGATTAGAC---CCAGTGTCTGAACCAGAGCCTATTAACATGCCTACTATGGAGTTTTATAAACGATTCCTGTCTTTATTACATGAACGGGATATGAAGTTTGTTAACTCTGTTGCTTATGAAATTC----------------------TTAACTTCTTTATGCCTGATGAATGGAAACAGCTTAACTGGAAGGGTGACCCAGCACTTTCCGGTTGGTATCCACCATCTAGTTTTATTCAGCCTACTAACAAAGATGCTCTGGATT--TTGTAAGTAAAGCCCAATGTCAGATTTTG------AAAGAATGCCAGAACTTGGGAATGGAGCTGTACTTCCAGATTGGTGAGCCTTGGTGGTGGGATGGTTCA------------------TACAATACAGGTGAGGGTAAGAATGCCCCTTGTATTTATGACCCTAAGACTATGGCTTTATACAAAGAAGAGACAGGTAA-TGATGTACCTACTCCATGGATTAAAGACATCTTTGCTCCAGTAGAAGAACATCAGTGGCCTTATGTAGATTGGCTATGCACCAAACTGGGTC----------AATCCACTAACTACATACGTGACTATGTAAAAGGT-AAGTTCCCTGATGCACAGGCAACCCTT-------------CTGTTCTTTACACCACAGATTATGTCCCCTGCATCTGAACTAACAGGTCGATTAAACTTCCCTGAGTCAGAATGGATATTTCCTAACTATGACTTTG--TTCAG---------ATTGAA------------GACTATGACTGGATTATTGATGGAAGACTTGACCTGGTTC--CACTGACATTTGATGCTGCCGTGAATAG-----------------------------------------ACTAGGGTATCCATTGAAT----GTAGTTCATTACTTCATAGGATTCGTACTGTTA-----CCTGAAGATGCTAAGAAAATCTGGGCTGATGTTGATAAGGCTTG-GGGATTGGCACTAGAGGCAGGTATCCCACATAT-----------CTACCCGTGGTCATACACGCAGGTAATGAGGGATGGTGTAATTTATGCCGTACCTAAAG-----------------------------------------------------------------------------------------------------------------------------------------------------------------------------------------------TATGTGGAT---------------------------------------------------------------------------------------------------------------------------------------------------------GATACTAGTAAATATCGGTACTATTTGACGGGT---------------------------------------------------------------------------------------------------------------------------------------------------------------------------------------------------GTATAAACACACTCTCTGTTCATTAGGACTAACAGAGCC----GGGTATCCCCGGCTTTTTCAATAAGGATTTAGCATGAGTCATGAATCCGTAGAGGTGCTCCTAGCTCGAATGGAGGAACGTATGAAGACACTCTTCGAAAATAATGCCCGTGATGCTAAATCTCGGCAAGATTTAGATGATGCTGTACGTAACCTTCAACTGTCTATTAATAAGATGGACACTCGACTAGAGAATGTAGAAAAGTCTCTGGCTGAGTCTGCCCCTACTATTGAAGAGTTCATTACCATCAAACACAAAGTTGTTGGTGCTGGATTGTTTGGTAAATGGGTATGGGCTGGAGCGGGTATCATTATTGGTATACTGGCTGCTGCCAGACGGGAGATTTTTGCATGGTTCGCAAGTTAACCAAA------CATGTGGAAATGGTTCCTAATTGGAAACGTTGTTGGAAATGGGCATCT--ATTCAGATTAGCACATTAGCAATATTGTTCTTCTCTTGTGTGGATGTCTTATCCAGTTCTTTCTCTGCATTACCCCAACATATCCTCAAAGATATTCCACATGGCAATAACATTGCTATAGCACTCTTTGTGCTGAATATTATTTGCCGACTGGTTCGTTTGAAACCAAAGGAG------GATTGGTGTGGCAATAAGTAAGAA-----------------GAAGGTTGGCGGTGTTGGAGGGGTTATTGCAGCAATCATTGCTGCTGTATTTGCTGTTGAGGGTGGATACGTTAATGACCCCAAAGACCCAGGAGGTGAAACTAATCATGGTGTAACTATTCAGGTTGCTCAAAAGCATAAGCAAGAACTAGAGTCGATGTATAACTGGGATGGTTCAATGAAGAACTTAACTCAGGAAATGGCATCAAGTATTTATTACAACGATTACATCTTGAAGCCTGGCTTTGTTAAGTTTGCAGATGTATCACCAGCGGTAACAGAAAAACTAGTAGATGCTGGTGTTAATACTGGACCTGCAAGACCATCTCGTTGGTTACAAGAATCTCTTAATGCTTTCTCCAGAAATGGCAAAGACTACCCTAAAATACAAGTTGATGGTAAAGTCGGTTCTGGAACTCTAAGTGCATATAAAAGCCTTCAGAATAAACGAGGCAAAGTAGAAGCCTGTAAGCTCATTTTGAAGTCTCTAGATGGTAAACAGTTAAACTACTATTTATCTCTTAATATGCCTGAGTACACTACAGGATGGATTGCTAATCGTATTGGTAATGTCCCTCTGGAGAGGTGTAATGAAGACATCGTTAAT---TAAGTTAACTGTATGTCTTTTGGGAGGGGTAGCTCTGGGAGCTAC------------CCTTTTTCTTCTTGGTTCACAACATGGTGAAAAGAAAGTTCAAGCACTATGGGATGAAGATAAGAAGGAGTACTCAAAAGAACTTGATAGAGTAAAACTGGCTTATGACCAAAAGAATCGGGAACACAGTTATGAAGTCGGGCAACTTACCCTTCGACTTGATAAAGCCAAAGAGTCTTATGAAGTCGTTATTGATTCTATTACTAACCAGTACAATAGTCGGTTGCTCCAGTCAGAAAAACGAGCCGAGAGTTATAAACGTCAAGCCTCAACCGGAACCACTCAATGCCTCAATCTTGCAAGCCATGCAGCCAGACTCGACTCAAGTCTTGAAGAAGGCAGACGTTTGGTTGAAGAACTCAGGGCAACTGTTAGACTCCGTGATAACCAACTGATTGAACTGGGGAACCAGATTCGTTCTGACCGTAAACTGTTTGAATAGGAATTA-CTATGGAACAAAACACTGATTCTATGGTTCCATTGCCAGACCCAAGCCAAGCTACTAAGTTAACTAGCTGGAAGAATGAACCTTCCTTGCAAGCACTTAAAGCAGACTTGGATGCAGCAAAGCCATCTCATACTGCCATGATGATTAAGGTCAAAGAATGGAATGACCTTATGCGTATTGAAGGCAAAGCCAAGCCACCTAAAGTCAAAGGACGTTCGCAGGTACAGCCTAAACTTGTACGTCGCCAAGCTGAATGGCGTTACTCTGCTTTAACTGAACCTTTCCTTGGTTCTAATAAGTTATTCAAAGTTACCCCTGTAACTTGGGAAGATGTACAAGGTGCACGCCAGAATGAACTGGTTCTTAACTACCAATTCCGTACCAAACTAAATCGTGTAAGTTTCATTGATAACTATGTTCGTTCAGTTGTTGATGATGGTACTGGTATTGTTCGTGTTGGTTGGAACAGGGAAATTCGTAAAGAGAAGCAAGAAGTTCCTGTATTTAGTTTGTTCCCTATTCAAACACAAGAACAAGCTGATGCTTTACAACAAGCTCTACAACTTCGTACAGACAACCCTCGTGGGTATGAAGAGAATGTGGATGAAGCTATTAAGGAATCAGTACGTTTCTTTGATGAAACAAGGCAAGCAACGTATGCAGTACAAACTGGGACAACTACAACTGAAGTTGAAGTTCCTTTAGCAAACCATCCTACTGTGGAAATGCTAAACCCAGAGAACATTATTATCGACCCTTCATGTCAGGGTGATATTAATAAGGCAATGTTTGCCATTGTCTCTTTTGAAACTTGTAAGGCAGACCTGCTTAAAGAGAAAGACCGTTACCACAATCTAAATAAGATTGATTGGCAAAGCTCTGCTCCTGTTAATGAGCCAGACCATGCAACTACTACTCCTCAAGAATTTCAGATTAGTGACCCTATGCGTAAGCGTGTAGTTGCTTATGAATATTGGGGATTCTGGGATATTGAAGGGAATGGTGTATTAGAGCCTATTGTTGCCACTTGGATTGGTTCTACTCTTATTCGTTTAGAGAAGAATCCTTATCCTGACGGCAAACTCCCATTTGTATTAATTCCATATATGCCTGTTAAACGGGATATGTATGGCGAACCAGATGCAGAGTTATTAGGTGATAACCAAGCAGTACTTGGTGCTGTAATGCGTGGGATGATTGACTTACTTGGACGTAGTGCCAATGGTCAACGTGGTATGCCTAAAGGTATGCTTGATGCCCTGAATAGTCGTCGTTACAGGGAAGGTGAGGATTATGAATACAATCCTACACAA---AACCCTGCTCAAATGATTATTGAGCATAAGTTCCCTGAATTGCCACAATCAGCACTGACTATGGCTACCCTTCAGAACCAGGAAGCGGAATCTCTTACTGGTGTTAAAGCATTTGCTGGTGGGGTAACTGGTGAGTCTTATGGTGATGTAGCTGCCGGTATTCGTGGTGTATTGGATGCTGCTTCTAAACGTGAGATGGCTATCCTTCGTCGTTTAGCTAAAGGCATGTCTGAAATTGGTAATAAGATTATTGCTATGAATGCTGTGTTCTTGGCAGAGCATGAAGTAGTACGTATTACCAATGAAGAATTTGTCACTATTAAACGTGAGGACTTGAAGGGTAATTTTGACCTTGAAGTAGATATTTCTACTGCTGAAGTAGACA---------------ACCAAAAGTCCCAAGACTTGGGCTTTATGCTTCAGACTATTGGTCCAAACGTAGACCAGCAAATCACTTTGAATATTCTTGCAGAGATTGCTGACTTGAAACGTATGCCTAAACTGGCTCATGATTTACGTACATGGCAACCTCAACCAGACCCAGTACAAGAACAACTCAAACAATTGGCTGTTGAGAAAGCACAGCTTGAGAATGAAGAGTTACGTTCTAAAATTCGCCTTAATGATGCACAAGCTCAAAAAG------CTATGGCAGAACGAGACAATAAGAATCTGGATTATCTGGAACAAGAATCTGGCACTAAACATGCTCGTGACCTTGAGAAGATGAAAGCTCAATCACAAGGTAATCAGCAATTAGAAATTACTAAAGCATTAACCAAGCCACGTAAGGAAGGAGAACTTCCCCCTAACTTATCTGCTGCAATTGGGTATAATGCATTGACTAATGGGGAGGATACAGGTATTCAATCTGTATCTGAACGGGATATA---GCTGCTGAAGCCAACCCTGTTTATTCACTTGGTTCCAGTCAGTTTGACCCAACCCGTGACCCAGCTCTTAACCCAGGAATTAGATT-----------AGGTAATTAA-----TTATGTACAGCAAAGAAAAAGAAATTGAAGGACTGGAACACCAACTGAAGGGTATT-AAAGCTGCTCGTGCTTATGCAGAAGATGTTCGTAAGCTGATGGGTAATTCCCTTTTCCGTAAAGTAATTCTTGAGCAATTCTGTACTGTAGACTGTGCTCGTTATGTACAAGAATCCTGTGACCCATTACTTGAAGACCGTCAACGTGCTGATGCTCTTGCTATGGCTCAAGCTGCTGGTTGTTTAAAACGTTATCTGGAAATTACTCTTCAGAA--AGCAGAAACACTGGTAGGTGTCCAATC----------AGATATTGAGAATGCATTGGATGTTGCTCGTGGTGAACCTGAAGAAGT------TTAATTAATC----------CTAACTCGGAGATACT-CCCATGACTACGGAAGCTGCAAAAAC---AGCTTCCGACATTTTTAAAATGTCGGATGAAGAGATTCTGAACATGCCTG---GTCCAACAAG---------------------CATTCAGAACAACCCGGAACCGGTAGAAAATAATACTC------------------------------------------------------CTGCACAACCAGACCCAATTGTTGAAGTTGAAC---------------------AAACTGATGAAACAGAAGTAACTACTGAACCAACTGAAGTAGAAAATACTTCTGAATCAGAAAGCAATTCAGATGCATTCACAACTGGTAATGATAGTGCTACAGTTGACCCAAATAAGGTTGACAGCAACAGTAAGCCTGCTACTGATAATGCATCTTCTACTACTGAGCAAGGCCAA------------------GCAAAAGTAGAAGAAGACAAGCAGGTATCAGACCAGAAAACTGACTTCGACTATAAGGCTGGTTATGAACGGATAATGGCTCCGTTTAAAGCTAACGGCAAAATGATTACTCCTCAGAGTCCTGAAGAGGTCATTAGCCTGATGCAAATGGGAGCTAACTATACCCGTAAAATGCAGGAGATTCAGCCGTATCGTAAGTATCTCCTGATGTTAGAAAACAACGGATTATTAGATGAAAGGCAACTCTCTTATGCTATCGATTTAGTTAAAGGGAATCCTGATGCTATTAAGAAGTTGGTTAAAGAATCTGGTATTGATGTTCTGGATATTAATCCGGAAGAGGAAGTTAAATACCAAGCTGGTAATCACCGTGTGTCAGATGCTGAAGCAGCATTTGCAACCGAACTGGAAGATGCTAAATCCACTCCAGAAGGACAAGCTACTCTTCAGTTAATTTCGACTACGTGGGATGACCACAGCAAACAGGCATTGCTGGAAAACCGTGGTCTGGTTAATACCATCGTTGAACAGAAAGCTAACGGTATTTACGACCGTATTGTTTCTGAAATTGAACGACTCAAAATCTTAGGCCAAATCCCAATCGGTACAGCATTCCTGGATGCTTATAATCAAGTCGGTAACTACCTTGCTGCTAATGGTGGTTTTAATGATTTG---ATTAAGCAGAAACCTGTTGAACAACC------------------TAAACCAGTGGTTCAG------------CCAGTAGCAACTCGTGTTGCAACTCCTAAGTCTGAAATCACTAATACTCAACAGGCAGCAGCGGCATCCCCATCACGGGTTACACCGCGTAAGACAGAAGTCCTTGTTAATCCTCTTGCAATGAGTGACGAGGACTTTATGAAACTACCTCGGCTGAACGGCCTATAA---GGAAT--TGAGACATGTTGAACTATAACGCTCCTACTGACGGTCAGAAATCTAGTATTGATGGTGCTAACTCTGACCAGATGCAAACCTTCTTCTGGCTGAAGAAAGCAATCATCACTGCCCGTAAAGAGCAGTACTTCATGCCACTGGCCTCTGTAACTAACATGCCGAAGCATTACGGTAAGACCATCAAGGTATATGAATATGTTCCTCTGCTGGATGACCGTAACATCAATGACCAGGGTATTGATGCAAGTGGTGCTACCATCGTTAACGGTAACCTGTATGGTTCCAGCAAAGACATCGGTAACATTACCTCCAAACTGCCTCTACTGACTGAAAACGGTGGTCGAGTTAACCGTGTTGGCTTTACTCGTATTGCTCGTGAAGGTTCTATTCACAAGTTTGGCTTCTTCTATGAGTTCACTCAGGAATCTATTGACTTCGATTCTGATGATGGCCTGATGGAACACCTGTCCCGTGAACTGATGAATGGTGCTACTCAGATTACTGAAGCTGTACTGCAAAAAGACCTGCTGGCTGCTGCTGGTACTGTTCTGTATGCTGGTGCTGCTACTTCTGATTCCACCATCACTGGTGAAGGTTCTACCCCG---------------------TCTGTAGTTTCTTATAAGAACCTGATGCGTCTTGACCAGATTCTGACGGAGAACCGTACTCCTACTCAGACTACCATCATCACTGGTTCCCGTATGATTGATACTAAAGTCATCGGTGCTACTCGTGTCATGTATGTAGGTTCTGAACTGGTTCCAGAACTGAAAGCAATGAAAGACCTGTTCGGTAATAAAGCCTTTATCGAAACTCAGCACTATGCTGATGCAGGTACTATCATGAATGGTGAAGTCGGTTCTATTGATAAGTTCCGTATCATTCAGGTTCCAGAGATGCTGCACTGGGCGGGTGCTGGTGCACAGGCTACTGGAGCTAACCCTGGTTACCGTACCTCTATGGTATCTGGCCAAGAGCACTATGACGTTTACCCAATGCTGGTAGTAGGTGATGATTCCTTTACCTCCATTGGCTTCCAGACTGACGGTAAGTCACTTAAATTTACCGTTATGACTAAGATGCCTGGTAAAGAAACTGCTGACCGTAATGACCCATATGGTGAAACTGGCTTCTCCAGCATCAAATGGTACTACGGTATTCTGGTTAAACGTCCAGAACGTCTGGCTCTTATTAAAACTGTAGCTCCGCTGTAATA-GT-TGGGCTAACATCAGGGGGAGGGAAACCTCCCCTT----------ACTTTATGAATAGGATATATACACATGAGCATTAACGATAAACCGACCGCTGATTTA------------------------------ACTCAGGGCAACGATGACACCGTTGATGAAGTTAAGGT---TGATGAACTTTCTCTGCTGAAACAACGAGCTAATATGATGGGTATTTCATACTCAAATAATATTAGTGCTGAAACTCTTCGTAAGAAGATTGAAGCAGCACAGGAAAATAA------AGCTCAGGAACCAGCAGAACCTCA------------------------GCCTAATCCTCTGGCTCTGTC-------------------TACAGGTA----------CAGTAACTACGGCAACTTCTTTACGTCACCAGCAACGCTTAGAACAATTAAAGCTGGTTCGAGTACGTATTCAGAACCTTGACCCTAAGAAGAAAGACCTGCCTGGTGAGATTATTACAGTAGCTAACGAATATATTGGTACTGTTCGTAAATTCGTTCCATTTGGTGAAGCTACTGATGAGGGCTATCACATCCCTTACTGTATTTATAACTTTCTCAAAGAACGTAAGTTCCTGAACATTCGAGTTACCA--AAGGTAAGAATGGTCAGCCTAATATTACGTCTGCATGGGTACGTGAGTTTGCCATTGAAGTTCTGCCTCCACTGACTAAGGAAGAATTGCAAACTCTGGCTGCTGCTCAGATTGCTGCTGGTAGCGTAGACTCTCAATAAGAGTTAATCTGTAAGTCA--GCACGGCTCACTGGG-TAAAACCGTGAGCCGTTTTCTTTTAATGAACCAATG----AGGAAAT-ACCATGTCATGTGGTGCTGAACTCGAAGCTAATGCTCTACTTACTGCTCTCGTAGCAGGTGAGGATTTTACGCTTCCTGACATCGACATGTCCGGCAGTGAGTATGATATTCCTGGTGGCATTAATAGTCCTATCTATGCAGAGATAGAGAAGATAACCACAGAACAACTAACTACTCGTGAGGTTGGGGGTTCTGGTGTATTTGATGCTTTAATGCAATCAGCAAGCAATCATCTACTGGCAGAATTTAAAAATAACCGAATTACTGGTGGTGATTACGTTAAGGCATACATTGCTACTATGGAAGCATGTATGGCTAATGCTGTGCAATTCCTCACCACTAAAGACCAGGCTTATTGGAATGCTGTTACTGCTCAGGTAGCTGCAATTACTGCTCGTGCTAATCTTGGTATTATCAAAGCTAACTTTGTTACAGCTAAGATTCAGGCTCTGGCTACTAAAGCTGAATATGCCCTTACTAAGCTGAAGCTGTCTAATGAGTCAGTAACTTACTGTACTGCTCAATACAATCTGTCCTCTATGCTTCCTCAACAATTACTGATGTTGAAGAACCAGACCACTCAGGTTGCTGAACAGACTAAGTTAACTACTGAACAAATCAATATGACGAAAGAGCAGAAGGAAGCACAACGTGCTCAGACTTCTGATACTCGTACTGATGGTACTCGTGTAGCTGGTTCTGTAGGTAAACAGAAAGAACTCTATGACCAACAGATTACGTCTTATAAACGTGATGCTGAAGTTAAAGCTGCCAAACTGTTTACTGATGCATGGGTCACCCAGAAAACTATTGATGAGGGTCTGTCTCCTCCTAATGGCTTCACTAACTCCAGTCTGGATAGCATTCTTACTGCATTGAAGAATAACAACGCATTGGGGTAATA-----CATGGGACTATTTAGCAGTAAGACTAAAATCTACGTAGCATCCTCTGTCTACAATTTGGCAGGGGATATACATAAACGTCCAAATTATTTAAAGACTACGGTGATTGGTAACATCGTCAGTAAATCTGACTTTAGTATGGGTGATACCATCACTGACTCTTATTTAAATGGACCTGGCATTCGTTTACGTAGATTCCCTGGTTGGGCTGCAACTAACTATGACCCTTCAATTGGTATTGCTTACGGGAACTTGTCAATACTGTCTCAGATAGACCCTGAAGTAGTTAAATGGCAAGTTCCTCAAAAAGCAGGTTATGAGGTACAGGTTCAGAGCAGTAGGATTGGATTTGGTGATTTTGAGGAATGGGCTGATAAATTCCTCTATGAGAATTATCCAGACCGTATTACTGAAGAGTTTGAAATAGACATCATGGATGATGACAGGATTGTACTCACTGCTAC---------TGATGGTAGTGAGTTATCCTTTTACCCAGAGAATTTCAGTCAGGATGCAATGTATCTGTATGTGAACTA---TTACTACATACAGCCTACTAGTGTTGCAGACCCAGTGGTTCACCCTGCTGTATCTGTATCATCTGCTGATGA----CTTACCTTCTACTTCTGAATGGACTCAGGTATCTCAGAACCATACTCCTAAGTCAGCTACCCTGAAGACAGTTACTCATATTAAGAGTGTATTCTCTGATGGCAGACCTGATGAG----GAAAGTACCAATACTGAAGAAGAACAGGTTAGT-TGGACTAACTTCTCAGATGTTTACGAGAAAGAA--------TTTCGTGAACCAAGTGAAGTAGGCTTAATCATTATTCGTAAGACTACAATGACCCAGGTACAGACTGG------CACTGTATCCACTGGTTCCACTACAAACACTGAAGTTATTGATTTAGGTGGTGGGGTTACTGAAACCAGAACTACTACAGTAACTACAGATACTTTAGGTTATACATGGTCTTATCAGAATACAGATGTAGTTACTACTATGTCTGCTGGTGGTATGCCTCAACTGTTTATTTATAAACAGAACAGTGGTAATGCCGTCCTTGATGCCCTGTTTATTAATAAGACAACCAATAACAGATTCTATTCATTCATCCCTATCCGTAGTGATAAGAACTGGAT------TTCTGGTTCTACATATACTCTTTGTAAGAAAGCCTTTAAGAAGGCTACAGGGGGTAAGATTTCTGACATTATGGATGACCTAAAGAAGAACAAAGATATTGGTGATATTCAGTATATCTATGCTGTATTTGGTTGTTCTCTTAATAGTCCTGAAAATACAGCTAAAGAGTACATCTACAGATTCTTCCAGTTAGTGAATCAGTCAATGCCTGCTGACCCAAACTACCCAACTATGGATGCTTTGGTAGAAGGCTTTGCTCAGGCTAACAGGGACTTTGATGCTTACCAGGAATGGTGGGA------ATCTCGTAGT------GGTAATAGGGATATTCCCATAGGGAAGCCCCCTAAAAGACCCGTATACCCAACAATACCTTCTAAATCCATTAATATCCGTTCTAACGGTGGATACCATTACAACATGACTATTAGTTGGAACTTCATTGAAGAGTCCGTTGGTTCAGGTAAAGCATTCTCTGGAGCCAAGAAAGGGCAGCTCAAGTTTGCTTATGAAGGTACTG----------TAGTCCTTATGCAGAAA--GCTGTTATGTACTCTGAAAAG------------GGTAATGACAAAGTTGGGTTTACTATCTACAGGCTAGATAAGATAACAATGTATTGGCAGGATGGGGATAACTCATGGAGGAAGATTTCTGTCTATGGCCTGAACCATAACAATAATGTTTACAAGAATAAATCTGTAAGCATTTCTGGTGTAGATGCACTAAATGATGATGAAGAGTCTGGATTTATCATCCCTCTTCATAACAACATTTACCGTAGTATGTCTTTGGTAAATGGTACTCAGTTATCTACAGCATGTTGTTATCTGGTTCTTAACTCATATAAGAAAGTTAAGAAGAAATGGTATCAGTCTGGCATCTTTAAAGTAGTAGTGGTTGTTGTTGCAGTAGTGGTGTCTGTGTTCTTTACCC---------CTGCTGCTGGTGC------TGGGGTAATGGGTACTGCTGCTTCTATTGGTGCTGCATTAGGTTTTGCA---GGGTTAGCTGCTATTA---TCGTTGGGGCTGTGGCTAATGCCATTGCAGCTATGATTCTGATGTCCATTATTCAAACAGTCTCTGTTAGTCTGCTTGGGGATAAGATTGGAATCATTGTTGCTACTATTGCCTCTATGGTAGCCATGAATGTCGGCACAGCTTTATCCACTGGTTCATCCATGTCTACGATGCTGGGTGAAATGATGAAAGCAGACAACATCATTAAACTCACTTCATCTGTAGGAAATGGCATAAGTGATTACATCAATGCTTCTGCTATGGAAACTGTCAAAAAGACAGAGAAACTTATGGCAGAGTACCGTGACCAGATGAAAACCATTCAGGAAAAGTACGAGGAAATGTTTGGCACTGAGGGCATGGGTTACATTGACCCAATGAACCTAA-----CTAATGTAGGCCAACAATTTGAACCACTGGATTCATTCCTTAGCCGTACTCTTATGACTGGTCATGATATAGCTGATATGTCTAACAACATGATTACCAACTTTGCAGATATAACGTTGCAGCTTGATTTAGA---TACGTAACAGGAG-----------------------------------------------------------------AATCCTTATG--GATACTAATTTCCTTTTTGGAACCCCATCTGCACAAAGCAATTTTGGCTATGGATATGGT---------------------------------TCCTTTAATACCCCAACCATGAACTATAACCCTATGC--AATCCGGCATCCTTAGTAATGACTGGCTTCA----GAACATTACTGGTGGTGCTACAGGGAATACCGGTGG----ACAGAC-----TCAAGGGCTTACTGACCAACTGGGTCTGAACATTCCTACCTTCCAGTTGGGGTTAGGTGGTCTTAATGCACTGGGTAATATCTATGGTGCATTACAGGCTAACAAGTTAGCTAAGAATCAGTTCTCTTTTGCTAAAGATGTTACTAACACTAATCTGAATAACCAGATTAAGTCCTATAACACTGCTCTGGAAGACCGTGCTCGTAGTCGTGCTGTTGCAGAAAATCGTGACCAATCTACGGCTGATGCTTACATTGCAGCTAATCGCTTAACTCGTTAAGAGGTATC--ACATGGCTCAAATTACATGGCGTAATGTTGATGCTCCTTCTTTCTCTGGTGTTGGGGATAGTATTCGTACTTTCTCCAATATGCTGGGTAATGCCACTGCCGGATTGAGTAATGCATTAGGTGATTTTCGAAACTCTGCAAGACAGCAAGCTGGTGATGCAATTATGGCTGAAGCCATGCGTTACCAAGACCCTAATGAGTATCGTAATGCCTTAGCTTCTGGAGCATTATTTGCTGGCTATGACCCTTCTCTAATTTCTTCTCGTACTATGGAGAACTTAGATAATCGTGCTGGCAATCTGTTAGACCA--AGCATCTAAACAACAAAATCTGGATTTCACTCGATACAGTAATGACAGAACCATGAAGGTAAATGCAGCTACTGATGCTGCTGCCCCTGCATTACAGGAATTGGCTCTGGCTTATCAATCTGGTGACCCAAGAAAGGTTCAGGCAGCACAGGCTCAGTATGGGGATGTATTAAAAACCCTTCCTGCTGGTGTTGTTATGGACTACATGAACAACCTTCAAGGACAGGGTACTGCTGGTATTGGTCAACGTCG------------------------TAGCTTATTCGACTTAGGTGTTGATATGCGTAACGATGCGGATACTCAGGCTGCTATGCAGTTACTGAATAATATTCGTCGTGGTGCATACAGTGCTGACGATGCTCGTATGCTTGCAGAGGGTACGTTCGACCAAATGTCACCAGGAGCAGTAAG------------TCGTGCACTATCTCAGTTAGATAGAGCATATCCAGGTGCATATACTCCGGGAACTGGTTCTGCATCTCTATCTCCTCCTGGTACTCAGGGTACTCGGAATGGTTCTGCATATGACACTACCTATAAGTTCACACCAACTGATGTACCTATTACTCAGATGAACTTAGGTGAGGTGGTTCAGCATCAAGACACTATG------AAGAAGACACTAGGTGCTTCTCCTGTTGGTGCATACCAGATTAACCAAGATACCCTTAAAGACTTTGCTCCAAAGGTATTTGGTGAAGATTGGCAGAACATTCCTATGTCTCCGGAGAACCAAGACAAACTGGGTGAAGCTATTTTTAATGCTCGTAAGAATGGTAATCTGAAGAGTACATGGGCTGCTTTACCAGATGATACCCCTGGTGCTTATAAGAACCTGTCATGGGATGAAATGAAGGATTACATTGCTCAAGCAGAAACAGGT---AATTCTATTAATCCATTACAGG------------AACAAGCAT---TCACTTCTGTTGCTGGTAATACTGTTGGCACTCGTAATATGCAGAATATTGGTAATACTCTGCTGCCTGAATACCAAGCTGCTACTGTTGACCCTTCTACGACTGGTCAGGTGGCTAAACGTATTATTGATAGC---AATGAACTGAAAGGCATTAACCAAGGTGCACT---------------GGTTCGACAAATCAATGAGGTAGCAAAACAGAATGCTATTTCTCCCGCTATGGCAGGAGCAATCATTCAACGTAGTATCACCGGTAAACCAGAGGGATGGTTTAGTGGTATTCGAAATGCCTTTGATATTGATGTT------------------ATTGATTTGGGTGGTGATTACCAACTGGATAAAGCAGCCGTAGAAGCAAATGCAAAACTTGCAACTACCGGTACTGCTATTGAACAGAATGC---CCGTAATCAGCTTACTGCTCAAATTCAATCAAACATCTATGCAGCACAGAATACGTTAGATACTGCACTTGCTGATTTACGTGAAGTACAGCGTCGTATTCAAACCGGTCAGGAAAACCTTAGAAGTGTACTACCTCGCTATCAGGAGCGAGTTAACACTGCTAAACGTCTTCTTGATGGT---------------------------------------GCTCGTAGTGCTGTAGCTGCTGACCCTCAGAATTTGGATATTAAGAGCCTACAA---------AATATTAAACAGGAAGAGAGCGAGGCAAACCGGAGAAGTTTAGGCAGAGATG---------------------CCGGGCGTCGATTGGGTATCCCTG---ATATATTTCCTCGTTAATTTCTACCATAAT-ACAAAAGCCC----------TTCGGGGCTTTTTTCTCGTCCTTACACTAGGTATAGTGTGATTTC--TAATAGATATAAGTTTGTATAGGAAACCTACTATGTCAGTATTTGATAGACTGGCTGGGTTCGCAGACAGCGTAACCAATGCAAAGCAAGTTGACGTCTCTACTGCAACCGCCCAGAAGAAAGCTGAACAAGGTGTCACTACTCCTCTTGTTTCTCCTGATGCTGCTTATCAAATGCAAGCTGCCCGTACTGGTAATGTTGGGGCTAATGCATTTGAACCAGGGACAGTGCAATCAGATTTCATGAATCTGACTCCAATGCAAATCATGAATAAGTATGGGGTTGAGCAAGGCTTACAACTTATCAACGCTCGTGCTGATGCAGGGAACCAGGTATTTAATGATTCAGTTACTACAAGAACTCCTGGGGAAGAACTGGGGGATATTGCTACTGGTGTTGGTCTTGGTTTTGTTAATACCCTTGGGGGCATTGGTGCTCTTGGGGCAGGCTTACTCAACGATGATGCAGGTGCTGTCATTGCCCAACAATTGAGTAAGTTTAATGATGCTGTCCATGCTACCCAAAGCCAAGCATTACAAGATAAACGTAAGCTCTTTGCTGCTCGTAATTTAATGAGTGAAGTAGAGAGTGAACGTCAGTATCAAACAGATAAGAAAGAAGGCACTAATGACATAGTAGCTTCCTTATCTAAATTTGGACGTGATTTTGTAGGTTCAATTGAGAACGCTGCTCAAACTGACTCTATTATTTCTGATGGGTTAGCGGAAGGGGTAGGTTCTCTATTAGGTGCTGGTCCTGTATTAAGGGGTGCATCTTTACTGGGTAAAGCA---GTTGTTCCAGTAA---ATACTCTTCGTAGTGCTGCATTGGCTGGTGCTATTGATGCAGGTACTGGTACTCAGTCACTGGCTCGTATTGCCTCTACTGTAGGCAGAGCTGCACCAGGTATGATTGGT------------------------GTTGGTGCAATGGAAGCTGGTGGTGCATACCAACAAACTGCTGACGAAATTATGAAGATGAGTCTTAAAGACTTAGAG---AAGTCTCCTGTTTATCAGCAACATATTAAAGATGGTATGTCCCCTGAACAGGCTCGTCGTCAAACTGCATCTGAAACTGGTCTTACTGCTGCTGCTATTCAATTACCTATTGCTGCTGCAACTGGTCCTCTAGTATCTCGTTTTGAGATGGCTCCTTTCCGTGCTGGTTCTTTAGGTGCTGTAGGTATGAACCTTGCCCGTGAAACAGTGGAAGAAGGTGTTCAGGGTGCTACAGGCCAACTGGCTCAGAATATTGCACAGCAACAAAACATTGATAAGAACCAAGACCTGCTTAAAGGTGTCGGTACACAAGCTGGTTTAGGTGCTCTTTATGGCTTTGGTTCTGCTGGTGTTGTACAGGCTCCGGCTGGTGCTGCTCGTTTAGCAGGTGCTGCAACTGCTCCTGTATTGCGTACCACAATGGCTGGTGTTAAAGCTGCTGGTAGTGTAGCAGGTAAGGTTGTTTCTCCTATTAAGAACACTTTGGTAGCTCGTGGTGAACGGGTTATGAAGCAGAATGAAGAAGCATCTCCTGTTGCTGATGACTATGTTGCACAGGCAGCACAA---GAAGCTATGGCTCAAGCACCAGAAGCAGAAGTTACTATTCGTGATGCTGTTGAAGCAACTGATGCTACTCCAGAACAGAAAGTTGCAGCACACCAGTATGTTTCTGACTTAATGAATGCTACTCGTTTTAATCCTGAAAATTATCAGGAAG------CACCAGAGCATATTCGTAATGCTGTAGCTGGTTCTACTGACCAAGTACAGGTTATTCAAAAGTTAGCAGACCTAGTTAACACATTAGATGAATCTAATCCTCAAGCACTGATGGAAGCTGCATCTTATATGTATGATGCTGTTTCAGAGTTTGAGCAATTCATTAACCGTGACCCTGCTGCACTGGATAGCATTCCTAAAGATTCTCCGGCTATTGAGTTACTCAATCGTTATACAAATCTGACAGCTAATATTCAGAACACACCAAAAGTAATTGGTGCACTGAATGTTATTAATCGAATGATTAATGAATCTGCCCAGAATGGTTCTTTGGATGTGACTGAAGA---ATCCAGTCCACAAGAAATGCAGAACGTAGCATTAGCT---------GCTGAAGTAGCTCCTGAAAAGCTCAATCCAGAATCTGTAAATGTTGTTCTTAAACATGCTGCTGATGGTCGTATTAAACTGAATAATCGCCAAATTGCTGCCCTTCAGAATGCTGCTGCAATCCTGAAGGGGGCACGGGAATATGATGCAGAAGCTGCCCGTCTTGGATTACGTCCTCAAGACATTGTGAGTAAACAGATTAAGACGGATGAGAGCAGAACTCAGGAAGGACAATACTCTGCGTTGCAACATGCGAATAGGATTCGGTCTGCGTATAACTCTGGTAATTTCGAGTTGGCCTCCGCTTACCTGAACGACTTTATGCAGTTCGCCCAGCACATGCAGAATAAGGTTGGAGCGTTGAATGAGCATCTTGTTACGGGGAATGCGGATAAGAATAAGTCTGTCCACTACCAAGCTCTTACTGCTGACAGAGAATGGGTTCGTAGCCGTACCGGATTGGGGGTCAATCCCTATGACACTAAGTCGGTTAAATTTGCCCAGCAAGTTGCTCTTGAAGCGAAAACGGTAGCGGATATTGCTAATGCCCTCGCTTCGGCTTACCCGGAACTGAAGGTCAGTCATATAAAAGTTACTCCATTGGATTCACGTCTTAACGCCCCTGCTGCTGAGGTGGTCAAGGCATTCCGTCAAGGCAATCGAGACGTTGCTTCTTCTCAACAGAAAGCTGACTCCGTGAATCAGGTTAAAGAAACTCCTGTTACAAAACAGGAACCAGTTACATCTACTGTACAGACTAAGACTCCTGTTAGTGAACCTGTTAAAACAGAACCTACT---ACTAAAGAGTCTAGACCACAGGCTATAAAAGAACCTGTGAGCCAGTCTGAAA---------------------------------------------------------------------------------------------------------------------------------------------------------------------------------------------------------------------------------------------------------------------------------------------------------------------------------------------------------------------------------------------------------------------------------------------------------------------------------------------------AACAGGATGCT------------------------------ACCCTCACTAATGAGGAT-ACCATCGAG-----------------------------------------------------------------------------------------------------------------------------------------------------------------------------------------------------------CAACCTACTGAATCTGTTAAAGAAACTGAAACTTCT------------------------------------------------------------------------------GTAAAAGAACGTACAGTTACAGAAGAATTAAGAGAAGGTATCGATGCTGTTTACCCCTCATTGGTAGGTACTGCTGATTCTAAAGCAGAGGGTATTAAGAACTATTTCAAATTGTCCTTTACCTTACTGGAAGAACAGAAATCCCGTACTGTTGGTTCAGAAGCACCTCTAAAAGAGGTAGCTCAAGCTCTGTCTTCTCGTGCTCGTTATGAACTCT---TTACTGAGAAAGAAGTTGCTAATCCTGCTTTTAATGGGGAAGTTATTAAGCGATATAAAGAACTCATGGAACATGGGGAAGGTATTGCTGATATTCTTCGTTCCCGTCTGGCTAAGTTCCTTAACACTAAGGATGTTGGTAAACGTTTTGCTCAGGGTACGGAAGCCAACCGTTGGGTAGGCGGTAAGTTACTTAACATCGTTGAACAGGATGGGGATACCTTTAAGTACAATGAGCAATTGCTACAGACTGCTGTATTAGCGGGTCTTCAGTGGAGACTTACTGCTACCAGCAATACTGCTATCAAAGATGCAAAAGATGTTGCTGCTATTACTGGTATTGACCAAGCCTTGCTGCCAGAAGGTTTAGTAGAGCAATTTGATACTGGTATGACACTCACTGAAGCAGTTAGTTCCCTGGCTCAGAAAATTGAGTCTTACTGGGGATTATCTCGTAATCCAAATGCTCCATTGGGTTATACCAAAGGTATCCCTACAGCAATGGCTGCTGAAATTCTGGCTGCATTTGTAGAGTCTACTGATGTTGTAGAGAACATCGTGGATATGTCAGAAAT------------------TGACCCAGATAATAAGAAGACGATTGGTCTGTACACCATTACTGAACTGGATTCCTTCGACCCAATTAATAGCTTCCCTACTGCTATTGAAGAAGCTGTTTTAGTAAATCCTACAGAGAAGATGTTCTTTGGTAATGACATTCCTCCTGTAGCTAATACTCAGCTTCGTAATCCTGCTGTTCGTAATACTCCAGAACAGAAGGCTGCATTGAAAGCAGAACAGGCTACAGAGTTCTATGTACACACTCCAATGGTTCAATTCTATGAGACGTTAGGTAAAGACCGTATTCTCGAACTGATGGGTGCTGGTACTCTGAATAAAGAGTTACTTAATGATAATCATGCTAAATCTCTGGAAGGTAAGAACCGTTCAGTAGAGGACTCTTACAACCAACTGTTCTCCGTCATTGAGCAGGTAAGAGCACAGAGTGAAGACATCTCTACTGTGCCTATTCACTATGCATACAATATGACCCGTGTTGGTCGTATGCAGATGTTAGGTAAATACAATCCTCAATCAGCCAAACTGGTTCGTGAGGCTATCCTACCTACTAAAGCTACTTTGGATTTATCGAACCAGAACAATGAAGACTTCTCTGCATTCCAGTTAGGTCTGGCTCAGGCATTGGACATTAAAGTCCATACTATGACTCGTGAGGTTATGTCAGATGAGTTAACTAAATTACTGGAAGGTAATCTGAAACCAGCCATTGATATGAT---GGTTGAGTTTAATACCACTGGTTCCTTACCAGAAAATGCAGTTGATGTTCTGAATACAGCATTAGGAGATAGGAAGTCATTCGTAGCATTGATGGCTCTTATGGAGTATTCCCGTTACTTAGTAGCAGA------GGATAAATCTGCATTTGTAACCCCACTGTATGTAGAAGCAGATGGTGTTACTAATGGTCCAATCAATGCCATGATGCTAATGACAGGTGGCCTGTTTACCCCTGACTGGATTCGTAACATTGCCAAAGGTGGCTTGTTCATTGGTTCTCCAAATAAGACCATGAATGAGCATCGTTCTACTGCTGACAATAATGATTTATATCAAGCATCCACTAATGCTTTGATGGAATCGTTGGGTAAGTTACGTAGTAACTACGCTTCTAATATGCCTATTCAGTCCCAGATAGACAGTCTTCTTTCTCTGATGGATTTGTTCTTACCGGATATTAATCTTGGTGAGAATGGTGCTTTAGAACTTAAACGTGGTATTGCTAAGAACCCGCTGACTATTACCATCTATGGTTCTGGTGCTCGTGGTATTGCAGGTAAGCTGGTTAGTTCTGTTACTGATGCCATCTATGAGCGTATGTCTGATGTGCTGAAAGCTCGTGCTAAAGACCCAAACATCTCTGCTGCTATGGCAATGTTTGGTAAGCAAGCTGCTTCAGAAGCACATGCTGAAGAACTTCTTGCTCGTTTCCTGAAAGATATGGAAACACTGACTTCTACTGTTCCTGTTAAACGTAAAGGTGTACTGGAACTACAATCCACAGGTGCAGGAGCCAAAGGGAAA---ATCAATCCTAAGACCTATACCATTAAGGGTGAGCAACTGAAGGCACTTCAGGAAAATATGCTGCACTTCTTTGTAGAACCACTACGTAATGGTATTACTCAGACTGTAGGTGAAAGTCTGGTGTACTCCACTGAACAATTACAGAAAGCTACTCAGATTCAATCTGTAGTGCTGGAAGATATGTTCAAACAACGAGTACAGGAGAAACTGACAGAGAAGGCTAAAGACCCGACATGGAAGAAAGGTGATTTTCTTACTCAGAAAGAACTTAATGATATTCAGGCTTCTCTGAATAACTTAGCTCCTATGATTGAGACTGGTTCTCAGACTTTCTACATTGCTGGCTCAGAAAATGCAGAAGTAGCAAATCAGGTATTAGCTACTAACCTTGATGACCGTATGCGTGTACCAATGAGTATCTATGCCCCAGCACAGGCTGGTGTAGCAGGTATTCCATTTATGACTATTGGTACTGGTGATGGCATGATGATGCAAACTCTTTCCACTATGAAAGGTGCACCAAAGAATACCCTCAAAATCTTTGATGGTATGAACATTGGTTTGAATGACATTACTGATGCTAGTCGTAAGGCTAATGAAGCTGTTTACACTTCTTGGCAGGGTAACCCTATTAAGAATGTTTACGAATCATATGCTAAGTTCATGAAGAATGTAGATTTCAGCAAGTTGTCCCCTGAAGCATTGGAAGCAATTGGTAAATCTGCCCTGGAATATGACCAAC------------------GTGAGAATGCTACTGTAGATGATATTGCTAAT------------GCTGCATCTCTGATTGAACGTAACTTACGTAATATTGCACTGGGTGTAGATATTCGCCATAAGGTACTGGATAAGGTAAATCTGTCCATTGACCAGATGGCTGCTGTAGGTGCTCCTTATCAGAACAACGGTAAGATTGACCTCAGCAATATGACTCCTGAACAACAGGCTGATGAACTGAATAAACTTTTCCGTGAAGAGTTAGAAGCCCGTAAACAAAAAGTCGCTAAG---------------GCTAAGGCTGAAGTCAAAGAAGAAACTGTTTCT------------GAAAAAGAACCAGTGAATCCAGACTTTGGTATGGTAGGCTGTGAGCATAAGGCATCCGGTGTTCGTATCCTGTCTGCTACTGCTATTCGTAACCTGGCTAAGATTAGTAATCTGCCATCTACTCAGGCAGCTACTCTTGCAGAGATTCAGAAATCACTGGCAGCTAAAGACTATAAGATTATCTACGGTACACCTACTCAGGTTGCAGAATATGCTCGTCAGAAGAATGTTACTGAATTGACTTCTCAGGAAATGGAAGAAGCTCAGGCAGGTAATATTTATGGCTGGACTAACTTCGACGATAAGACCATTTATCTGGTTAGCCCATCTATGGAAACCCTCATTCATGAACTGGTTCATGCTTCTACCTTCGAGGAAGTTTATTCCTTCTA------------TCAGGGTAATGAAGTAAGCCCTACATCTAAGCAGGCTATTGAGAACCTGGAAGGTCTGATGGAACAGTTCCGTTCTCTGGATATTTCCAAAGATTCTCCAGAAATGAGAGAAGCATATGCTGATGCTATTGCAACTATTGAAGGTCATTTGAGTAATGGCTTTGTTGACCCAGCTATTTCTAAAGCTGCTGCTCTTAATGAGTTTATGGCTTGGGGGTTAGCTAACCGTGCTCTGGCTGCTAAACAGAAGAGAACATCTT------CACTGGTTCAAATGGTGAAAGATGTTTATCAGGCCATTAAGAAATTGATTTGGGGACGTAAACAAGCTCCTGCATTGGGAGAAGATATGTTCTCTAATCTGCTGTTTAATTCTGCAATTTTGATGCGTAGCCAACCTACAACTCAGGCAGTAGCTAAAGATGGCACACTGTTCCATAGCAAAGCATATGGTAATAATGAACGTCTGTCTCAGTTGAATCAGACCTTCGATAAACTGGTAACTGATTACCTTCGTACTGACCCAGTTACAGAAGTAGAACGTCGTGGCAATGTGGCTAATGCATTAATGAGTGCTACTCGACTAGTTCGTGATGTTCAGTCTCGTGGCTTCAATATGACTGCCCAGGAACAATCTGTATTCCAGATGGTTACTGCTGCATTAGCAACTGAAGCTGCAATTGACCCACACGCTATGGCTCGTGCTCAGGAACTTTATACCCATGTAATGAAACACCTTACGGTAGAACATTTCATGGCTGACCCTGATAGTACTAACCCTGCTGACCGTTACTACGCTCAACAGAAATATGACACTATCTCTGGTGCTAATCTGGTTGAAGTAGATGCCAAAGGCAGAACCAGTCTGTTACCTACATTCCTGGGTCTGGCTATGGTTAATGAAGAACTACGTTCAATCATTAAAGAAATGCCTGTACCTAAAGCAGATAAGAAATTAGGGAATGATGTAGATACTCTGCTTACCAATGCAGGTACTCAGGTAATGGAATCTCTGAACCGTCGTATGGCGGGTGACCAGAAGGCTACTAATGTTCAGGATAGTATTGATGCTCTGTCAGAAACAATCATGGCTGCTGCTCTGAAACGAGAGTCCTTCTATGATGCTGTAGCAACCCCTACCGGTAACTTCATTGACCGTGCTAATCAGTACGTAACGGATAGCATTGAACGGTTATCTGAAACTGTTATTGAAAAGGCAGATAAGGTAATTGCTAACCCTTCTAA---TGTAGCTGCTAAAGGTGTTGCTCATCTGGCTAAACTGACTGCTGCTATTGCATCTGAAAAACAAGGTGAAATAGTGGCTCAGGGTGTTATGACTGCTATGAACCAGGGTAAAGTATGGCAACCTTTCCATGACTTAGTTAATGACATTGTTGGTCGTACTAAGACTAATGCCAATGTCTATGACTTAATCAAATTGGTTAAGAGCCAGATTTCTCAAGACCGTCAACAATTCCGTGAGCATTTACCTACAGTCATTGCTGGTAAGTTCTCTCGTAAATTGACTGATACCGAGTGGTCTGCAATGCATACTGGTTTAGGTAAAACAGATTTAGCTGTTCTACGTGAAACTATGAGCATGGCTGAAATTAGAGATTTACTCTCTTCATCCAAGAAAGTGAAAGATGAAATCTCTACTCTGGAAAAAGAGATTCAGAACCAAGCAGGTAGAAACTGGAATC---------TGGTTCAGAAGAAATCTAAGCAACTGGCTCAATACATGATTACAGGAGAAGTAGGTAATAACCTCCTTCGTAATGCCCATGCTATTAGTCGTTTGTTAGGTG---------------AACGTATTACTAATAGTCCTGTGGCAGATGTAGCTGCTATTGATAAGCTCACTACTTTGTACTCTCTGGAATTGATGAATAAGTCTGACCGTGACCTTTTGTCAGAATTGGCTCAATCAGAAGTGGAAGGTATGGAGTTCTCCATTGCTTATATGGTGGGTCAACGTACTGAAGAGATGCGTAAAGCTAAAGGCGATAATCGTACTCTGCTGAATCACTTTAAGGGCTATATCCCTGTAGAGAACCAGCAAGGTGTGAATTTGATTATTGCTGACGATAAAGAGTTTGCTAAGTTAAATAGCCAATCTTTTACTCGTATTGGTACTTATCAGGGAAGCACTGGTTTCCGTACTGGTTC---TAAAGGTTATTACTTCAGCCCAGTAGCTGCCCGTGCTCCATACTCTCAAGGTATTCTTCAGAACGTTCGTAATACTGCTGGTGGCGTGGATATTGGTACTGGCTTTACGTTAGGTACTATGGTTGCTGGTCGTATTACTGACAAACCAACCGTAGAGCGTATTACCAAAGCTCTGGCTAAAGGTGAACGTGGGCGTGAACCACTGATGCCAATTTATAACAGCAAAGGTCAGGTAGTTGCTTATGAGCAATCCGTTGACCCTAATATGTTGAAGCATCTAAACCAAGACAATCATTTTGCTAAGATGGTGGGTGTATGGCGTGGTCGTCAGGTGGAAGAGGCTAAAGCACAACGTTTTAATGACATTCTCATTGAGCAATTACATGCTATGTATGAGAAAGACATTAAAGACTCCAGTGCTAATAAATCTCAATATGTAAACCTGTTAGGTAAAATTGATGACCCAGTACTGGCTGATGCAATTAACCTAATGAACATTGAGACTCGTCGTAAGGCTGAAGAACTCTTTGGTAAGGATGAGTTATGGGTTCGTAGGGATATGCTGAATGATGCACTTGGCTATCGTGCTGCATCTATTGGTGATGTATGGACTGGTAACTCTCGTTGGTCACCTAGCACCCTTGATACTGTTAAGAAGATGTTCCTCGGTGCATTTGGTAATAAGGCATATCATGTAGTAATGAATGCTGAAAATACCATTCAGAACTTGGTGAAGGATGCTAAGACAGTAATTGTTGTTAAATCTGTTGTAGTACCGGCAGTTAACTTCCTTGCTAACATCTACCAGATGATTGGACGTGGTGTTCCTGTTAAGGATATTGCTGTGAATATTCCTCGTAAGGCGTCAGAGATTAATCAGTACATTAAATCTCGCTTACGTCAGATTGATGCAGAAGCAGAATTACGTGCTGCTGAAGGCAATCCTAATCTGGTTCGTAAACTTAAAACCGAGATTCAATCTATTACTGATAGCCATCGTCGTATGAGCATCTGGCCTTTGATTGAAGCAGGTGAGTTCTCTTCTATTGCTGATGCTGGTATTAGTCGTGATGACCTGTTAGTAGCTGAAGGTAAGATTTATGAGTACATGGAAAAACTTGCTAATAAACTTCCAGAAAAAGTACGTAATGCTGGCCGTTATGCTCTTATTGCTAAGGACACTGCTCTGTTCCAGGGTATCCAGAAAACAGTAGAGTATTCAGACTTCATTGCTAAAGCCATCATCTATGATGATTTAGTGAAACGTAAGAAGAAATCCTCTTCTGAAGCATTGGGTCAGGTAACTGAAGAGTTTGTTAACTATGACAGATTGCCTGGTCGTTTCCGTGGTTATATGGAAAGCGTGGGTCTGATGTGGTTCTACAACTTTAAGATTCGTTCCATTAAAGTTGCTATGAGCATGATTAGAAACAACCCAGTACATTCTCTGATTGCTACAGTAGTACCTGCTCCTGCCATGTTTGGTAATGTAGGTCTGCCAATTCAGGACAACATGCTAACCATGCTGGCTGAAGGAAGACTGGATTACTCATTAGGCTTCGGACAAGGACTAAGAGCACCTACCCTCAACCCTTGGTTCAACCTTACCCACT-AA-------TAAAAAATGCCCCTCACTAGAGGGGCTTTATTTCTTACTGAG--------------------------------------------------------------------------------------------------------------------------------------------------------------------------------------------------------------------------------------------------------------------------------------------------------------------------------------------------------------------------------------------------------------------------------------------------------------------------------------------------------------------------------------------------------------------------------------------------------------------------------------------------------------------------------------------------------------------------------------------------------------------------------CTAGTACCCAATCTTCTGCTAATACATCTGATTGAGATGGAACCCAGGGCATAAATTCATTGTCAGCGGTTTTAATACCCAGCCA------ATCCCGTTTCATGCATACGGTATTTTCATGTTTATCCATAGCCCAGTT---------TTCACCGGATACCAATGTGATATACATTCCTTTTCCATTCCAGCCCTTACGGGACATTCTAAAACCTGATTTCATAAGCTCTACTGCGTGGCCAAACGTGCAGCCTTTGTCCACATCACAGTATGCCTCTTCAAATGCAGCTTTAGGTGACCAGCTAATATAACCACGAAATTGTTCATGGTTAGGTTTAG-AATCGGGGTACTCTACTAAGTAACCCTCTTCTAACTGGTCTTCATTAGTAGGTACATCCCAACCACGAAGTTTGCAGTAGGCAGCCTTGT---TCATCGGGAAACCATTTACACATTTGGTTCCGATGTAATTAGTAAAGTGAACTTTAAT-----------------------------------------------------------------------------------------------------------------------------------------------------------------------------TTCCATTAGATTTTACAGCCCCCACCT----------------------------------------------------------------------------------------------------------------------------------------------------------------------------------------------------------------------------------------------------------------------------------TCACAGTTGTCATCTTGCAGGAATCCTTTTAGCATTTCCTGGCTCTGAGCTTTCTCATACAGGTTTTGCTTAAGCAGATAGCCTTCCAATTCCCATACCTTATCAATGGCCTGTTCGTAAGCATATTTCTTACCTAACTCCTCATTGAAGGTATTAGGGTCAACACAAGCAGATTTACCAGTAATAGTGAACCCATTAGAAATAACCAGTGCACAAACAGTAGTTGTACTCAATGCTTTTAAATGGTCTTCAGGAATCAGAACTGCTT---------CATTCTCTACAGCTTTAGCCATATTGAAGTAGTAAACACCTTCAATG-------------------------ATGCTATCAATATGTTCTTCAGTAATACGGTTCATCTTG--------------------------------------------------------------------CTTCCTTATTTAA----------------------------------------------------------------------------------------------------------------------------------------------------------------------------------------------------------------------------------------------------------------------------------------------------------------------------------------TTAAATAAAAAAGCCTCCAGTTAATCCTG----GAGG------------------------------------------------------------------------------------------------------------------------------------CTTCTATGGGTCATGGATTTTTAAGTGTTACCTTCACTCGCTACACATCCAAGAGGAATGGACGAATTTAATTTAGCAGCTATTGGACTGTCTCACCAATATTGTCTTTAGAGCAC-ACGTACTCAGGACTATGTTACTGC-----------------------------------TAATAGGGAAT---------------------------------------------------------------------------------------------------------------------------------------------------------------------------------------------------------------------------------------------------------------------------------------------------------------------------------------------------------------------------------------------------------------GAACCATGTTGGATTCTTACCAACTGCTTACCACCTAAGTATCCCTAACATACCCCTATGCAGTTA-----------------ATACTAAGTAAG---------------------CCGTTCATACCTGGTTCAAATAAGGAG----GTGGGATGGGA---------------------------------------------------------------------------------------GTCCGAGTCCTGTACAGCCTTACCGTTCACACATTGGCAGCGTATC-----------------------------------------------------------TAGAATTGCACTTCCGGCAACTGGATTTAACTGTTACATC--CCACACATTAGGTTAGTGC---------------------------------------------------TCTGGTTTCAGATG----------ACCCAATCTGTTGTAT----------TACTGTGG------------CATAACCTAGGGGT---------TAAAAGTAATATACCAGAGCACTAATTTGGTCAGGATAGC------------AGGATTCGAACCTACGACACTCTGCTCCCAAAGCAGACGCTCTACCAAACTGAGCTATATCCTGTAAATCTTCAATTCGAAAGAACTCTTACTCTGGTTTAGGATTCGAACCTAATTGGGAAG----TAGTTTTCCACAACATTTTTCACTTCTTTTGCGGTAAC------------------CAAAATAAGAGTTCT--------TTCAAATTGGTTCCGGCGTCTGGACTCGAACCAGAACACTCATGTCGTGCACAACACTAGTACCTACACCGGAATTAATTGCCAGGGATTCCACCTGGCTCCATCTG-TTTTTTAAGTCACGCAGATATTGTCTGGACT-----------------------------------------------------------------------------------------------------------------------------------------------------------------------------------------------------------------------------------------------------------------------------------------------------------------------------------------------------------------------------------------------------------------------------------GTGATAGTACAACCTATCAGTGAACACACTACCA----------------------------------------------------------------------------------------------------------------------------------------------------------------------------------------------------------------------------------------------------------------------------------------------------------------------------------GCTAATGTATTGCCGTA--------CATCTGGAGGAAGCTGGGAGGT---------------------------TCTATAGTG-------------TGTTCACTAATAACCTGTA----------------------------------------------------------------TTGGTGCTG-------------------------------------------------------------------------------------------------------------------GTTAATGGACTTGAACCATTGACCCATTGCTTACAA------GGCAATTGCTCTACCAACT--GAGCTAAACCAGCAATTTGGTGGAAGGTGAAGGATTCGAACCTTCGGGTGCATCTCT-GCGCCTCCTGATTTCAAGTCAGGTACAATCGGCCTCTCTGAC------------AACCTTCCAAATTTGGCGATGGTGGATGGATTCGAACCATCGACCAGTTGGT------------------------TAACAGCCAACTGC--------------TCTACCACTGAGCTACA-------------------------------------CCATCTTGGTTGAGCGTAG---------TTATACTACAAACTTA----------------------------------------------------------------TCTGCTCTTACAAGCAGTAACTAATTTCAAGAAACAACTTCTTTCTTTATTTGGGTATTTACTA--AGCGATGAATAAACT---------------------------------AACGAAGCGA-----------------------------------------------------------------------------------------------------------------------------------------------------------------------------------------------------------------------------------------------------------------------------------------------------------------------------------------------------------------------------------------------------------------------------------------------------------------------------------------------------------------------------------------------------CTGGGGAGAGTAATCCAGTCGCCTCTTG-----TTAGTTAAACATCTGGCGGCTTAGTGTCA---CCACCACTACCACAGCACTTATACAAGATAATGACGGTGATAATGAATGCTAGGTATGGAGCCGACACGTCTATAATTCTGACAATAAGAAGAATCAAAACTATAAACACCACCACACCCAGCAGTAGCTTTGTAGCCACCGTTTACCCAGATATTAACGTTT-CAGACCTGCAAACAGAGAAGGTTTGGC----------CTGTACTGGTTCTTTAGCCT---CTTCTTCCTGTACTTCTTTTTCTTC---------------TTCCTGAGCAGCAGCTTCTTCA------------------------------------------------GCTACTTCTACAGTTTC---------------------ATCAACAGTTTCAGTAGTAGTTTCTACT---------------------TCAACTACTTCTTCTTTTTTCTTACCAGTAGCAGAAGCCAGAGCACTGACAGCAGCAGTATTGG-----------------TCTGGGTTACGGGACGATGCTTGCGTTCCTTTGA------CTCTTTCTT------------TGGTTCCTCAACCACTTCAACGGATTGGGAACCAGCAGGGAC---------------------AATATCTACGATTGCAGTAGCACCATCATCACCACGAGTAGCTTTGAAGGTTACTTTAATTTCCATGCCTTCACGTACAGACATCAGGTCGTTTACATAACCAGTCAGAGCAGCTTCGATTTCAGGTTGGGTCAGGATTACTTGCATT--GTTATACCTTTGATAAAATTCTCATTAAATTCTGGAAAGCAGGAGTGAGTACCCCTGCATGGATAGCACCTACAGCATCAGCTAAATGCTCGTTCTTATTGAGCAGCCTACCTTTGGTATCCGTGAGCCAGTTGGCCTCTGGATAAAATCCTGTAGCTGCTCTAATCATCACATCTTTAGAAGCAGTCTTAATACCGGACAGAGCTACTTTGTTCTCGATAGGAGTAACTTCAATAATCTCATGTCCTAGTGCCCTGAGTGCTCCTAAGATGCCTACACAAACACCATAGGATTTCATTCCATTGGCACTTTGTGAGCCAACGGGAACCTCTACAAAGATGACCTTTG------CTTCTTTGAACCAGTCGATGACACCAGTAGTAATGTCCTCAGCAGCTTGCATATCTTTGCTGTTCTGCCTTACTTGCTT---GGTTCCATCAGGTTTGGTTTCTACCAGCTTCAGGTCTAATCCAGAGAGTATTCCCGTCTCTAAGTCGAGCATTCCCCGTGCTAGTCCCCAGTTACGAAAACTGGGGTCAACTCCAAGCACAGGTATCTGCA------------------------------------------------------------------------------------------------------------------------------------------------------------------------------------------------------------------------------------------------------------------------------------------------------------------------------------------------------------------------------------------------------------------------------------------------------------------------------------------------------------------------------------------------TTATTTCTTACCGAACAGAGATTTTGCAGCAGAAGCACCCGCACCAGTATTAGTA---GCACCTGGTTTTGGTGGCTGACCAGCTTTACC---------GGAAGCACCGCCTTTA---GTGGTTTTGTCACGGGTAACGCCTTTGTTTTTCTCCAGCCATTTGTCCCAAAAGACTGCTTCTTCAACGGTCAGTTCTTTACCACGTTCAGTCAGTTCTTCTGCTTCAACAACAGTCAGATGCAGGTCAGGGTGGAATACTTTTTCGATGGTATTAGTGAAACGAGTTTCACCAGTAGACACATAGTTACCGGAGC---CATCTTTAGTCTGCTTATCTTCTTCAGATTTCAGAATAGCTACAGCAAACTTACCACCGATAGCATTGACTGGAACCATGACAGATTTGGCAACTTCTTTCTTCTCATCGAAGTCATATACGTTAACGACTTTCTCTTCGAAGACTGCTTCAGGAATAGTCTCACCAGAAGTCATTACCAGGATGTCATTGATTACAGTGTAGCCTGGCAGGAAGTATTCCTTACCATTCTTTTCATAAGTACACTTGCAGCCTTTTTCAGTACCAGAAGTGATGTACAGTTGCTCACGATATTCACCAGCACTGTGTCCATCAAGGTCAGT---CAGGTCTGCAATAAT---CTGAATGAAGTTAGCACCAGAAGCTGCTTTACCTGCATAAGCTACTTTCAGGGTAGCCAGATAAATGTCAGATTCTTTTGCACCAAATCCGCCAC---CCAGGTTATCCGTTGCTTTCTCTGCTTTAGCTGCCTGACCTGCCAGATTTCCGAATAAATTGCTCATTTATATTTCCTACTTAATTAAATTAATGAATGACTAACAACCAGATTAAGCACCGGTAGAGTAATACTCTGCCAGATGGTCGAGAAGTTTTTGGGCATCATTGTCCATATAAGTCTCTTGCTTACTGAACATACCCATAGGAGAACGAATACGTTTACCTACTGTTTTCTTAGTAGGTCGAGTCTGGAATACGTGTTTGTACCCCAACTCTTGCTCATCCTCAGTAATTTCCAACATTCCATTGGAATACTTTTCAAGCTCTTTAAGGTCGATACGTTCTGCTGATACAACAGTAGAGAAGTATGCTTCAATACCATTGTTCTTCAGAGAACCTTTTACCGGAACGAAAGTCTTCAGTTCCATTGCACGTTCATCTACTTCGTCTTTGACGTGAGCAGTGAAGATAACTGGCTTGGCAAATTTAACTACTTTCTCCTGAAGGAGAATTTTGAAGAACTGTGCAAATTCACCCC----------------------------------------------------------------------------------------------------------------------------------------------------------------------------------------------------------------------------------------------------------------------------------------------------------------------------------------------------------------------------------------------------------------------------------------------------------------------------------------------------------------------------------------------------------------------------------------------------------------------------------------------------------------------------------------------------------------------------------------------------------------------------------------------------------------------------AAGCCTTCTGAGTGTTTGCAGCAGTGAGTACATACTGAGTTTCCAGCATATCCATCATGAAAGTCAGGGAATCTACAATGATTCCGTCCACGTCATCACGATGTTCAATGCATTG---------------GTCAAAGTATTCCAGGATTTGGTATGGGTCAGTAATACGAACACCATTGAAGTTATTCTTAAATGGCAGACGTTTACCAGCTTCTGTATTCAGATATACCCAACGTTCCTGGTTACGGATGTTACGAAGTGAGGCCGATTTACCAGCAGCAGAAAATCCTACAATCAGGATTAGCTGGTCATTCATTTCGCCATGT------------TCAAATTCTTCTGACATAG--TTTCCTCTTTTAACT-GACAGTCCTCTTCAACCAAGAAAAGGACTGAATAGTTTCTATT---AAGATGTGT-AACGTTTAGCCACAGTAATCATTACAGTGGAATCCAGTTCGTCAGCAGACAGGGGATTGCTGAGTTTCTTATTGAACTCATGCACACGTTGTTTAACTTCATTGAAGCCTATACCACTATCTACCAGAGCCAGAGCATACTTAATCATGTGGTTATTACGATTGCCTGTAGCAATTCGTTGGGCAAACCAACGTTCGAGATTATCCAGATTCTGAACCTTCTGCATCCCTTGCTGGAATGCCTCATTCTTACTGGTTCTAGGAATGAAATCTCTTACGTCTAGCAGGGGAGCATCCATATTGTAGTAATACGTACCCTTAGCA------------CATGATTCCCATTTCTTGGCTCGTTGATTAGCAGACTCGTCCGTTTTAAATGGGAGCCATGCCATAACGTTATCCATGAACTCTTTGTACTCAGCACCATCAAGTTCAAGCTGATAGTTCATTGGAATAATTAACCGGAAACGGTTTTCTTCATCAGTATGGCGTTTAGTCGTATAGGTCATGAATCGGTATTCTTTCATCAATTCATGGCACACGTCCAAACTACACGTACCATCCACATCAATGACAATCATATTGAAGCCAGCAATAGCATTCTCTTCAGCACGATGCCCTCGACGGAAATGATGGTTAGCCCAGTGATA---------------ACCTGCTTGCTGGGTCAGTACATGTAACTGGTCAAATGGAACTTTCTCTGCAATATAGTCATAAGCAAAGTTCTCACCATAAGAAACAATCATTTCGTTAGTATCAGTCTCTTTCAGTGTCTCACCACGGAAGAACTCAATACCTTCGTTGTATGTCTTCTTAATGATGATATGCTGCTTATAGCCCCATGCAGTAGCTAAAGTCATCATCTCATTACGTGCAGCATTCCCACTCTTATAGAATGGCAAAGCCTCAAGCAAATCTGCATGAGTAACTTCAGTACCAACAGATGCAATATACTTGGCTAATTTAACGTAGGCTTTTTCACGATTGAGGATAGTCTGGAATGCAACACCAGATTCTTCTACCAGAAGAATTGCTTGCTTCAGATGTTCCATCTCTACCATGATACTGTTATCAACAAATGCAAATGCACCTGCCAATTTCAGTGCTTTAAAATAGCGATGTTCCAATTCTGCTTTACGAATCTCTTCGTGGTCAGCTAAAGCTGCTGCTTGTTTTTCACACTGAATCTTGTAGTCGATTAGTGCAATACCAACATCATCTTCAACTGTCATTTTCCAACCAAACTTGGATGCATCTGCAAGGCTATGAAAGTGGTTAGCCCACTTATTCACAACAGCATTGTTATCCTGCTTAATCAGATTACGATAGATTTCTTCAGCACTCTGGCTCAGATATGCACGTTTATCTGCCTGACCTACAGCAAACAGACAACGACGAGAATAGCCAGTATCAAGGAAGTCATAGAAGAGTTCCTCAGTCTGGCTCCCATTGAGAAGTTTGCTCGGTGTACCAAACAGAAGAAGGTTAGCTGGAGTTTTACCATCAACTTCCTCACTACGAATACTTTCAGCAGTATTCTTAGTAAGTTTCTGTTTAATCTTGCCTTGGTCGTACAACTCAAGGAACACAGTTAATACATCAGCATTAGCGAGAAGGTTTGAACCAATCTCATCAATCTGTAAGTTAATAGCACCACATCCAGCTAATAAGAGTTTATGACGTAACTGTTTCACAGCAGGAGGCGTACCTGAGTCAAACGTAAATGGATAAGCACCCGTACGTCTGTATTCAGCTTCCACCTTGTCAAACTCCTCCTTCTGGTCAGTAGCATTACGAGCAGAACGTTCGTTAGCAATTTTCCACAGACGGTCTTCTGCTAAAGCAGGCATGGTGTCTTCCATAAACCGCTTCTTAAAGCCAACCATAAAACCGTCTTCAACAATGTTGACCGAATGGCCTTTACCGAAGCCTGAAGTAGCAAGAGCCACTGCATAGATGTTTACTGGAATTTCACCACGGTCTTTAGTGATGATAGTTGCACCCATACATGAAGCCATTTTCGCAAGGAAATAGGCCACTTCTACACGGAAAAAACCACGGTCAGTGTTTTGCGTCTTGTTACATAACACATCAACGATTTCTTCAATCGCCGGATGATGTGAGACTCCGGTCAGGTCAATCA--------------------------------------------------------------------------------------------------------------------------------------------------------------------------------------------------------------------------------------------------------------------------------------------------------------------------------------------------------------------------------------------------------------------------------------------------------------------------------------------------------------------------------------TGGGAAATATCTCTTTCTTTGTTCGCAGATGTTAAAAATTGAGCAATAGTTGCATCGTTTAGGTTCACCAGGAACATGAAGAATAGTGCCTTTG---CCCTTCTCTG-CCATGAACTTCCGAGCCTCAAAGAGAGTAGGGAAGTTTTTGGTAGAACGAGCACCAGGTTGCTTTGCCTTCTCTGGGTCAGCAAAGTATTTAAACACTGGGTCAGAACGCCATAACTCTTCATCAGTACATTCTGGAATCTCGCTTTCAGGAGCATCCCAGTACTTATCAATGAGAACCAGCTTGGCTTTAATCCATTCTTCAGTCGCTTCATAAGACATCAATGGAATGTCTTTATGCAGCACACGATGCTTTGGATAGTTTTCTTGAGATGTAGCTAACGCTTTCATCCAGTCAGTGAAGATGTAGTTAATACGAATCACATCTTCGGTAATCTTGTCGTCATGTAACCAACGATACATTGACCCCTGAAGTCTATGTTCTTCATCACGCCCACCCTTTACCCATGTGTAAGTGGAGGTGGATTTTACATCCTGAAGAAGACCTTCAGTAACGATGTCGAACTTGCCCCCAATAGTCCA------------ACCAGCAATCTTTTTAGTTGCTCGTTGTTCTATCCATACAGGAATTAAGTTTGGATTTGATGCAATCTGCTCAGGGGTAGGGTTGATGACAACATTCTGAACGACACGCTCAGGATACCCTAACTTGCGTAATGCATTGTGGTGTCCGTTATGCCATGCCTTCTCAATAGAATCATGTAAGCCTGTACCCATAGAAGTGGACACCAAATCCATGATGTCCATGCTTTCTACAGAAAGGTCTACACGATGCTTCATGACAATGTGCTTAATTGGCTTAAGCAGGGTAGTCACAGAAAGATACTTTTTATCCTTCACGTAATCA--------------------------------------------------------------------------------------------------------------------------------------------------------------------------------------------------------------------------------------------------------------------------------------------------------------------------------------------------------------------------------------------------------------------------------------------------------------------------------------------------------------------------------------------------------------------------------------TACTCGTCATGCAAAAGCCAGACAGCTAATGGCAAGGACACGTCATGATTGTTCGTGATTT---TCATTTAGAAGCGACCTTAGATGGGTTACTGAAACGCCATGCAGTGATTCGAGCAAAGGGAGCAATCTTATCAGACCAGTCAATCTCATGAGGAAATACATGAGTAATAGTCGTTCCATCGGCACGTACTACATCAACTTGTTCTGCTTTGCTCATTGCAACAGCAATAGGCATAACACCCAAACGGTTTGGTACGTGAGTATGCCAACCGGCAAGGCTCATTACTTCACCTTCTGCTGCTTCACCAGTTAACAGGGTGAATAATTCAGACAGAGACATATGAATCTCTTCACCCTTCTTCAGAGCCTCAGAAACTGGTTCTTCTGCTTCTTTTT-------------------TCTTCCCACCGGATTCTTT--------------------------------------AATAAAAATACGGTTAGCATAATGAACCATCTTCTCTGCATCATAAACAGCATTGTTACCTGGTTTACCATTACCTAAACGAGCAGCAGCATTACGCCACAATGCCTTGAACAGACACCCTTCATCAAAGGTCATATTCAGTGCTTGGATAATATCCTCACACTCGGCTTGATATGGGGGCTGTTCCATACGTTGAGGGTTGGTTACCTGAACCAGATAGTAGTTATTAAAACCACCTGACAGTTTTTCAGACATGATTACTCCACAGCT------------TTCAGTTTAGCTTTCTTCG--CAGCAGTAT---------------------------------------------------------CTTTAGTTACCAGATTTTGCTGGAAGTCAGGCTGGCTCATATGACCCAGGTAGCTAACGTT---CAGGAATACAATATCCCGTACATCTA---CCACTTGACCAAAACGGTCATTCAGATTCTGAAACAGAGCAGACTGAGCACGTCCCAGGTCACGGAAAGTTACCTGTTTCTCTTCAGTAAGCAACATAGTGTTCTGAACAATAACAGCAC----CTTCCTGACCATCCTTGTTATCAGGAATAA---------------CAAAAGTCAGTTGAGCTGCTACTAACCAGTGATGCTT-------------------------------------------------------------------------------------------------------------------------------------------------------------------------TTTCTCTTCAATTT---------------------------------------------GTTTGGTCATTTAAATGCCTTTTGGATTGCTTCATGGACTTGTTCGGGCGTAGCGTAGTTTGGAATTTCAATCTCGTTAGCCCACGTTGGGTAGAATAAGGAGAGTTCCCCACCCAAATGAACATCTGGATGAGCAATATCAGGATGGTCTTGCCATTGTACTGCTTTCACCAAATGAGTATTGGTATATATCACAACATCCATATCATCACGGATAAGGAAATACTGAGCATCATGGATATGGGTACTTGGACGAATATCAAGACGATGCTTACTATTCCGTACCTTACGCATGAACTCTGAACCAGCACGGTTATTCAGAAGACACCAACTTTGGCCTAATGCATTACCAGCAGTACGTCCTTCAGCTTCAGCTTCATAAGGGGTTTTACTGGTTCCACGGATAACTTGTTGAAGTAAGGGGGTTCTGACTCTCAGGCCAAATGCTACGGTTACATAACCATCTTTTGCAGCTTGGTCTAGTTTAGCCTGAACCCAATCATCACTTACCTTGTAAAGTGTGTGATAACGTTCCTCAACCATTCGAGCTTTCTGTTCAGGGAAACCACAGTTCTTCATCAAAGTGATGTACGTACCCTGATAGGTAAGAGCAAAGGTAGGTGCTTTAGAATCCTGACGATATGCTTTGTACTTCTCCTGAATAGAATTAACAGACTCTACCGTATCT---TTAATGTCGGGCATCATCTCACCGAAGTAAGCATATGCACGAAGACTATGCCCATCGTAACCTGATGAACTCCCGGCTTTGACTACGTTGTCAATTTTCTTGCCAGTGAAGTCATGAGTTGATTTTGGCAAGCTGTCGTAAAGCAACATCTTTTCTATTTCTCCTCATAACATCATCCCACTCATTTCGAACACCAAGTCGGTCAGCAGTAGTTCTGAGCATCTTATGCAAAGTTTCAGGACGTCTACCTATTTCAAAAGCAATGTCTTTAACTTGCTTACCTGCCAGCACCTCAAAGAGATACTTTTCTTTATCGTCAGCAGACATGTAACCAGGACGTAGCCTTGTTTTAAGTGCATGTTCAACATTCTGAGTAGCAGAGCACCATTCCAGATTATCCTTATGACAATGCAGTTTATTACCATCTTTATGGTTCACCTGTTCATAGCCATAAGGATTAGGGATGAAGTGTTTAGCTACCAGAATATGAAGTAGCTCTTGGTGATGTGTACCATCCCCATTAGCTAACCCAACCTTAAGGTATCCGTTAGGATTGAGAGTCGGTTTTAGGGGTTGATTGTTTGCAAGATTTAAGATGAAACCTTCATCGGAAATCTTATACCGTTGTTCATAGAAGGCCACGGGTAAAAGCGTCATAGAACTCCTCACCGGTATAAGTTTTACCATCATAAACGATTGTATCATCATCTCGGATATGATGGTCAACCCCTTCTATAGTAACTGTATAAACGGTCACACCCATGTACACCTTTAGTTTATTAGGGTCTTTGGTTGTTAAAGCAGATATACGGTCTTCGAGAGAAGCAAAGTCTAGCCCACAGAATATCCATCCAGGGGGAGCCTCAAAGCATT------TCTTAATCATCTTGGC-----------------------------------ATATCTGGAAC-------------------------------------CAGAAGGTAGGTTTTGTAGG-----------------------------------------------------------------------------------------------------------------------------------------------------------------------------------------------------------------------------------------------------------------------------------------------------------------------------------------------------------------------------------------------------------------------------------------------------------------------------------------------------------------------------------------------------------------------------------------------------------------------------------------------------------------------------------------------------------------------------------------------------------------------------------------------------------------------------------------------------------------------------------------------------------------------TTTGGTTCGCTACTGGATAGACGGCCTGATACAGTCCCACCTAAGTTCAGATTACCAAAGAGATAATGCCAACCATCTGGTCCTTGTCTGGCATTTTTTAATGCTGGGATGAATGCTGTCAGAATTTTATCTACAGCTTTGTAATCAATCAGAGCATCAAGAATTTCCAGAATACTGGCATCTTGAGTATGGTTCTTCAAAGACTTGAGTATGCCACTACCAGTAGCGGGTAGTTTACTTGCAGTCAGACCCAGCACAGGTAACTCCAGGAACTCAAAAAGTAGCTTCTGTAATTGAACACCTGAGTTTGGATTAAACTGCTCTTT------AGCATCAGCTAAAGTCACTCGTTTTTTCTTCAGAATCTGGTTCTGTTTTTCTACCCATTCTTCATTAAGAAGACGGGTAAAATCTTTGATTACTTTACTGTCAGCAATCGTTTTTAACGCATTGTTATAGTCTTGGGTTAATGCTTCTTCTACCTCCAATACTGTCTTCATATTGATAGGCATACCAGTTAACTGCATTTGAATAATATCTTCACATGCAGGTTTAAAGATGTTTGTATAAACATCTAACTGTTGGTCATTAACCAGAGTATCCCAATGCTTTTCATAGACATACCAGGTACATAATCCATCCACTAAGTTGTATTCCAACAACTCTGCTAATGGGATTCTGGTAATGTCATTGATTTCTTCTTGAGCATAGTTACCAGCATATTCCTGAGCCTGGTCTTTAAGACTTAGCTTATTACCAGCACAAGAATTAGTGGCCAGATAGGTAATTAACTTAGTGCAATCCCAGTTTCTTAGCATGATACTCATGCCATGCAACAACCCTTCCGTATCCAGAAGGTCTGTCATAAATAACTGGTAAATGAGTGCATATACGTCAAAGGCAATATTGTGATACATCTGCCTGTTCAGATACTTAATAAAAAAGTCCCTGAGCATAGAACGAACAAGCATGTTGTGAACTTGTCTACCATAAGGAGCTTCAGTAGCCCCCTCAATTGGTTCATAATCCACAGGGAATGCTATCCCTTCGTGCTTGTTCCAGCAGAATGTAATAGTACCTATACCACAGTCATAATGCTTCAGACTGAAAGTTTCTATATCTACTGCTAATGGAACATTCATCTCCAGTAACTTATCTAACCACTTAGATATAGCTTCTGGAGTTAATGGATAATCAGCATAGTGGATAATCTTAGTTCCTGGCTCAACATAAGAACCAGAGACATAATCAATCAGAGCCTGCATAGATAAAGCAATCTTAGTCTTTACCTTATCCGGGTCATAAAAGATTTGTCTGTAATTGGGAACGTAAATAACTTT-CTGGTTCCCATAAGCAC--AATCCATTACATAGCCAATATTGGCATCAGCTTTACCTTGTTTGGTTAGCTGTTTGTAATATTCAGAATCACCACAGATGATATACTGAGTTTGTGCTGCTTCGAATGCTGGCACTAATTCTTGGGTAATAAACTCCTGCATCTCTTTAGCAGGAGTTTTCTTTTTCCCTGGGGCTGTATGAAGTTCAAGAATCATTACTGAATCTTTATCTACATCCCAGGGTTCCATGTATGCTTTGACAATATCATCCTTACGTAACGTTGTAGTAAGGATAGCAATAGGGTAGATACCCTCATTGTTGAATGTAATGTGACGCATA--CAGAC-CTCAAAAGATAAGATGGGTTCCCGCATAGTATTCGATAATCGGTAAGATTTTCTCATACTGACGGAGAGCCATAGCATCATTATCCAGAGTAAATGCTGCCTTTCTGGTTCTCTGTAAGGATTTCAGATGACCCTGTTTATCCATAGCAATGAGGCATTCTGGCAATGCATCACGAACGTCTTGATAAGTTTTACAGCCCTGAACCAGACGAAAGACCATCTGATTTACCATATGGACTTCTAGCAGAAGTTTACCTGCTTGTTCCAGATACTCCCGCATATCATCCAGTAGGTGATTAGCTAGAGCCAGACGATGACCAGAAGGGGGTTGTTGTGATGAACGGGAACTCGAATAGAACTCCCCTAAATACAGGAACCCTGTTGAGTTGTATACAGCGAATGTTTCCCCATTACGTGTAATGATACTATCCAGTACTTTATCTAGCCGACGTAACTCGGCTAAGAATAATTCCTGAACCAGTTCACTACTATTAGTCATTTCACGGATTTGTTTTTCACCCAGTTG---CATAAGTTCTCC-TTAGCGAACCAGACCACCAAATTTCTCTGCCAAAGAGCCATAGAACACAACACGATGACGAGCACGAGATACTGCTACATAAAGCAGACGTGCTACTACATCAGGCTGACGGCAAGTAGATAAATCAGTAGCATCAATAAAGATGGTGTCGTAGGTAGAACCTTGAGACTTATGCACAGTAGAAGCATGTAATGCTCGAAGTTCAGGGAATGTTTCTTTCAAATAGAAGTGACGTTCCCAGTTCTTTTGGTGTGCATAGTACTTTTGCAAACGAATGAAATAATCCATATCTACCGGAATAGGGATACCTTCAAAGACACCACCATAACCAGTATCCAGGGTGCAATCACGTACTTCTAATTCGATGCCAGAGGAATCAATCAGAATCTTACGAGTAGCAGAATCCTGGTCAACAATCTGGCATTCCTGTTCAATACTAAGGCGGTCACCAGCACCAATCTGAATAGCAGAGTTACTTACTAACTCTTCACCAATACAGAACTCTCCGTGGAATCCATTCATGGCTCGAATGAAGGTGTTATAGTTAACAACCTGTTGGTTGGTATAGGCAACAATACGAGTGTCAGTCTTAGTCATGAAATGACCTTCGACTTCTTTTCTCATTTCATCACCATCTTCAATCCAGTCGATAATACCTGGAACTGCTTTAATAGGCAGGAATCCGTGCTTACCTTCAATGGTTCCACGAAGTTGTTCATGCAGTGCATGGAGTTCAGGGACATCAGTACGCATCTGCTGGGTCAGCATAAACTCTTTAATGCTACTGTCATTGTAGACAGGGGAAGAAGTTTCCTTTACAGGTAACAATTGGCATTTATCACCTAAGTAAACAATCTTACTTTGGTGAGTACCTTCGTTAATAAACTTCTTCAGTTTACGGTCAATCATTGATGCTTCATCAATAAAAATGACCTTATTCTTTTTGATACTGAAGGACTTAGACGGAATCAGGTCTGCTTCCCCAGTCTTCAGGTTATTCCGTACTGTCAGACCTTGAAAGGAATGATAGGTAGACGTAGGACGTCCTGTTGCACGGGCTAATACTTCTGCTGCCTTATTAGTAGTAGCAGTCATAATAACTTCGTTATAGAGAGCAGGGATTCCCATCAGACTACATGTCTCATGATAACGAGGCATAATCTCGTCAATCATATGAGCCATTGTAAATGTCTTGCCTGTACCACCAGGTCCACTAATACGAAGTTCAGAAGCATTGGGGTCGAGCAGAAAGTCGAAGAAGCCTTCTGCCGCTGCCTCTTGACCAGGATTTAGTGGCAGCTTAGTAGTACTTTTATACAT-GAGTT------CTCCA--GATACAAAAACCGCCCTATATGGGC-------------GGCTCTTTT----------------------------------------------------------------AAATGAATGGGG-----------------------------------------------------------TTAAATCAGGCGGAGTATAATCCTTACCTTTCATTACTTTCTTATTCTC---ATCGAAAACAGGCTCACCGTCTT---CAAATTTTGAATAATTAGAACGGTTCACTTCAGTGAGTGCTCCAGGTACGTTCATACCCAAGAAAGTACCGACGCCAGTTGCTGTAACAATCTGGTCTGCCAGTGCATCCAGAACAGCCAAGCGATTGCTGTTAGGTGCATAAACTTCTTTATCAGAGGACTTCATTAATTCTGACAATTCAGTTAAAGCTGCAATGGCATTATGAAGTGTATCGTATGCTTCTTCAGAATTTGGAGCCAATTCTTCCAGCATCTCAACTACTTCTTCCAGATGACAACCAATTTGGGTACTAATGTTTTTACTCGTTGGGCTGGGTACTGC---------------------------------------------------------------------------------------------------------------------------------------------------------------------------------------------------------------CTTCAGAA-----------------------------------------------------------------------------------------------------------------------------------------------------------------------------------------------------------------------ACCAGTTCTGA---------------------------------------------------------------------------------------GTTTGTACCAACGTATCTTTTGAGGAATCGTTCATGAGCAGTTTCCTTATGATTATGACGATTATTGTAGGCTTCCAGTAATAAGTCTCGAACGTATTGTCGAATCTCATACTTTGGTCCTACTTGTTCTGATAACCAATCAGCTACGTGAGTAGGTAATGGTGCTAGTACGTTCTCCATAAATGTTCGACGTGTGTCGGCTGGTTCAATACCAAGAGAGCGTAATCGTAAGGTAACTGTAGTGGGGTGAACACCTAATGTTTTAGCAATGGTTCCCAATGATAAACCGACTGCATTCATACGAATAATATCGTCATCATGGGCTTTACGGTTAGCACGATAAACTTTGGCCATAGTATGTATCCTCTTCAAAGATAGCTCCAGTATATTTCAACCGGAGCTACTTGAATAGTTA--------------------------------------------------------------------------------------------------------------------------------------------------ACCTA-------------CTTACTTC-AGGTGATGCTTCAGTTTATCAATTTGGCTGCATTCTTCAGGAGTCAGACCCAGTGCAGCATAAGATTTCTTAGCAGCGCGTTTCACATCGTGAATGGCATGAGCTTTACAGTAATCAGACATACCTTTGTCATTCAAATAACTACGAATAACATCAGCATTCCGACTA------------CGAGTGACTGTAGT---TTTCTTAGGTACAACAGTTTTATCCTGTTTGACTGCTTT---TTCTGGCTTAGGCTTA---------TTAGCACGAGCATCAATCAGTTTCTGAACCATGTCACCACTGAAGCCTAAAGAAGCCCATGACTTCTTACATTTGCCCTTAGCAGCAATGATTTCATCAGCCAGTGCAATAGCTTCATTAGAAGTTTCTGCTTTCAGGAACTGGTTCCAAAGGTCTTTAAGAATTTCCATCTTAGTC---------------------------------TTCTTAATAGGTTTAACATCCGTTGCCTTCAC---TGGTTCAGCTTTAGGATTAGTTGCCGTAAAGCTCTCTTCCATATTCAAGGCAGTTTTCTTAATTACCGGTTCATCTGGAATAACGCTGTCTTCATCATCATCCAGATAATTACGGGTGAGTTCT-----GAATAAGTCAGATTGGTTCCATAATGACCACCAACCAGTACCTGACGGGAAGGTTCGGGGTGATTACCACTGAGAACCATGTTCAGGATTTCCGTACCACCCTCAATGGTGGAGATTGGATTGCCATTATTAACATGGTCACGAATAGCATCAGGTAGCTTGGTAATGATGTGATAAGCAGATACACGCATCTTAGTAACATCGTATTCTGGTACTGCAAATACATCCTCTGGAGCAACTTTACCAATAATGGTTACGTTGCCTGAGAAATTACGAATGTATTGCAGAGAAGCTACGTGCAAACCATGAGAACAGTCTTTACGACGGTTCTGGTCTACAAGGTTTTCTTTAACCATTACACGCATACCAACGCATTGCTCAATCTTCTTAGAATGGCAATCAACAAATACATCATCCATTACGTCTTTGAGATGTTCAG------GATTGTCTTTGCTTTCCAGACGTTTGAAGATAACAATGGAGCCATCATCTGCAATTGGCAGGTCACCTTTTTCCATAAACTTCATCAGGTCTTCAACAGAGTGACGACGTTTATCAATTACAGTAGACAGACGTTCAAGGAACTTAGTAAAGCCTTTATAGTCTTTCAGGTTTGCAGATTGACGGATGTGACGGTGTAGGTTCTGAACATCAGGAACCACCTTATCATTCACTACAGCTACGATAGTCTCTTCATTCTCATTCAAGTCAGTATGAAACTCATAAGCATCAGTAGCGACAGCACCCATAGCTTTCAGCTTAGTTGATGCAGCTTCTAGCTTTTCCTTATTGGTTGGCTCTGT---------------GGCCTTTACAGCAACCTTAGCAGGAATACCGTCTTCCAGTTTGTTATAGACAGAGATAACACCCTGAGTGTTATTCAAACGTCTTACAAACTCTTTAGCCTGAGTCTCTGTGAGCC------AATCAAATACTTTGAATGGGGTTGGTTGAGCCAGCAGGTTATTGACATATTCACTGGTT---CTTCCTGAGATTTCACGGATAACATGAATAACCTCAATACGATGATTCCGTGGGTCTACATCTGTAATCCATA---CAGCATAGTTACC---GTAAAAACGCTCATGAGTAACCGTCATTTCTGGTTCAGGTACTTTTAACGATGCATGTTGTACAGCAAGAGTTTTGCCTACAGCATTAGCAATAAAAGCATTGAAAGCAGTTGGTTTAGCACCTAACTCTACAGGTGATACATGAGGGACTTGTTCTTCCTCT---TCCCCTAAGAAGAACTCTTGTAGCTTCTTCTTGGTAATACGGAAGAATTTAACAAAGCCACCTGTATCACGTTCAGCGTCCAGAAACTCCTGACGAATCTG---------------------------------AGCTTCGATAGTGACATCCACTTCGATAA---TCTTACCTGGGGTAAGATTCTTTTCTTTTGCTTCAGCAACAATACGTGGTACACGGGCATCCCCTTGGGGGATGACC---ATAGTAGAACCATCTGGTTGCCATAAGGTGAGGTTACGGCTGTCTACTGACAGGGCAATAATGGCGAGATAATTTCGTTTCATC-AGTCTGTATTCCGTTTAAGAGCAGCTTTTACAAGCAGTTTGATTGCAGGGATTGATTCAG-----GGAAT----TGTTCGATTTCACGAAGCAATGTGTCTACAGTACATGCAGCCAACATATAACCCCCAGCATCAATAT-------------CAAGGAACATCTTCGGTATCCTACGAAGTT---CCGAGTACTTACTGAAAGTCTTGCAATGCACATCAACATCACTGAGGAAGTGATACTCTTCTTCAGTAATCAGACCCTTCCCTAACAATGCACGTAGCTTAGGGTAGCTACTACTTTGTAAGAAGAGATAAGCATTCTCCAGTTCTGGGTCATAACGCAGACCTTTCAATGGGGCATATGTAA------------------TATCTAGTTCTCTCAGTAATCTGAGGTGTTTGGAGT---------------------AAATACCAATATCACTTAACGTTTTCTGACGTTCTTTAGTGACATACTTAATGAAT---------------------------TGTTTGGATGTAAGAACTGAAGCAATATACGGAGCAGTCCATTCATCCAAATGAACAGCACCTCGCTTAATAGCTTTATTACGTTCAATTTTATTACGACAAACAACAGTCACATCTTTAATGGTAGCAGGGGTTAATTGCCACAT---AGAAAGAACACCAAGCCTTCCTGTG-------------------TAGTT----------------ATTAATATCTTCCTGCATGATGTAATACTGGGGAGTATCTACATCAACCATTCGGTCATGAGAACGAGAAGCGTAGTGAGAACCACATACTTCACTCGAA------------TAGCTACGATGCTCTTTTGGTAT------------------------TTCAAGGATATTCATACTAATAAGACGATTAGGACTAACCTTT------------TTCTTATTAGTAGCTTTCTTAGCTTGTAATTTGGAAATGGCTAATTTA-GCCTCTTGTTCCTCTTTACGTCTGCGAGCTATACA-------ATCCCACTCATGATACTCAGCCATATTAGTGACTTCGTATCCTGCTTTAGTGAGCAGATTAGTCATAGCCTCTGCTTCACCTTTCTTGGTTCCAAC------------------------------------------------------TTTGA-CAATGATTGA---------------GTTATATTTCACCAGTG---------TCTCAGTAGAAAGATTATCAAACTCTGGATACCCAGCCAGACTATCTTCAATATTGGTAATACGTGGGGTAACAAATACACGGCACTTCTTAGAACTATAAGTCATGA------------------------AGTTTAATGAGTGTATTCTACGGACACTATTAACAATATTATTACGCCACAGTTCAACACCATATTGATAGTGAAATAGAGAAATACCT----------------------------------------------------------------TTAGTAATCCC---------TAATTTAGCAA----------AGGTTTTGAACATCGGCTTAATAGCCATATCAGTAAATACTTTAGTTAATTCCCTGTAA--------TTACGTAAATCCTTAGCCCTCTTTAAATGCTTACGGAGATGGGCTTTTTGAGAACCA----GAGAAATGAGCCAGTGCAGGATGTTCTAGTTGACGGTCAATTTCCATATTCCCCCATTTCTTACACAGATGAGCATATTGCTTACTGAATAAAGTAGAGGACATATAACGACTGACAA------------------------TAACATCAGGCACTA-AATTGGTGTAAGGCAAATAACTATTTACTTCAAAACGGTGAGGACTATATTCTTTAATAGCTTTTCCAATATATTCAATAGCATTTGGAAGACGAGCTTTAATATCTGCTTCCATTTTATCTACTAAAGCTACAGCCAAATTTACGATACCGTCTTCGGTCATTTTTTGAGATGACAGTGTTTCACGGCTAGGTGCTACAGCTAGTGATGATGGGGCAGCTTGAACAACGAT------------ACGGCTACAGTTAATAACCTGCATAAACTGTTTAACCAGTTTTAATGCTTCATGTGTAGCAGGGGTATCCAAAGCAGGGTACATAACATTACCATAACGGATAAATATTGAATGACTGCCCATGTAATATTTATGCCATGTG-----CTATGGTCTAGGTTATAGCTACCTGGTTCAAAAGACATACCCAGTACAGGCAGTA--------------------ATTCTACTGTATTTGGTCCTGTATACTGATTGCAGTAAATACA-------TTTAATCTCACCATGTAATACAATGGCTCGAATATATGAATCAATTTCTAAAATATC---TTCTGACTGAAGCTGAATTTTAACTTCAAGCCCGGATTCTTCAGTAGGTACGC---TAACGATAGGAATAATCCCTGGTTTACCGTTAGTCTCAACAGAAGATTTAGCAATGTGATAGACAGTCTTGGTTCCGTCACACATAGATGTGACAGTAAAACTGTCTGTATAGGCCATAGGGGATTTACATCCTAAGCCAAAGCCACCGGTGGAAGCAGTATTAGCTTTCTTGGTAGATGCACCATATACCCCATAGACCTCTTGAATCTTATCTTTAGGAATACCAGAACCATAGTCACGGAAGATAAGGAAACCATCTTTATCAATGGTTACATGGATAGGAATATCTGTTTTATTCCCCTCAATATGAGCATCCCAGCTATTGCACAATGTCTCACGTACCATTGCCAGTTTCTGATTAGAATAGAGGTTAGCACTGAGTATTTGGAAGAATGCTGGGTCTTCAGAAATACCGAAGGCCATAGCATCTTGAGCACCCAACGTTGCTGATGTGGTCAGTTCAGTAGAGTCAGCTACTTGCATCGAATT-TTCTCCAGT------------------------------------------------------------------------------------------------------------------------------------AAATTATTAAT--------------------------------------------------------------------------------TAACTACTACGCTTTTCAGCCATTGCTTGTAATACAAACACAGCCATATCAGAGGCCATGTCATCGGTTATTGCTTCTGCATTGCCATCAATGAACATCTG------GTCTTCAGACCATTCATCCAGCATACGT---------------TGTACTTCTGCCAGACCTGCCTGAACCATTGTTTTATTAGGAGATAACCATAGTTGGCGTTCTTTAGATAGCTCTGCAATACAGATACAAAGAGAAGCAATATTTGCAGGACAAACTGCAATATCTTCTACTTTGGAATATTCAGACAGCTTATGGGATTCGCCTGTTTTGGCATGGATGATATTTGGGTCAATCATGAATTTCTTCCAGGTTATGAGTAGGAACAGTGAAGAATGGGTAACTACCATCTTCCTCAAGAGTTACTGAGGTATGTGGGACACCAGTAGCACGAGTGTCATCATGAGCAACGCCGTAATCATACTGAAGGCATTCATAAACAATGTCTCCTTTCTCATGTGACTGACCAGCAGCACTACCCATTACAGGCTTATCCTTAATACGGAATTTACGTGGTTTAG------------------------------------------------------------------------------------------------------------------------------------------------------------------------------------------------------------------------------------CCATATAGCCTCCTATG-----TACATGGAATCAAAAAAATTGCCTCCATGTAGGAGGCAAATAGCGGAGTTTATTAT----------------------------------------------GAGTGGTC-----------------------------------------------------------TACACCCACAAAAGACC------------------------------------------------------------------------------------------------------------------------------------------------------------------------------------------------------------------------------------------------------------------------------------TACTTAGTGGATGCATTCATCTGCAAGCAGCTTACGGAATTGAATCCAGCCACACAGATTACCTGAGTATAAACGTAAATCTCTGTCCATGT---GGCTAATGCCATTTTCCCATGTAGATGGGTCAGTAGGCTCATTTAAGCCTTTACTCATTACATGCTGAGGAGTTGCTTGATGTTCAGTAGGGCTTGCGTGAACAGGCTTACTTTCAACCAATTTAGAGAACAAACGTAGGTCTTCTTCGATAGTAGAAGGAGTACCTTTAAAGTTGTTATAGGAAGCACGGGCACAACGAGCAGCAGAGATTTTTACTAACAGGCAATTAATCTCATCACTACTTGGTTCATCACGAGTAATTCGTTGATGTTTGCAATAATCGTAAGCATCAAGGTAATCACTATTAGTGATGTACGGCAAATGCCATTCCCCAGCCAACAGGGTACGGGATTTTGATTGGTCATACTGTTCCTTCATCTTAGTAGCCAATTCACAAATCTCTGGTTGAGCATCAGGATGAATGCGTAAACCAAAGAAGTTATTCCATTGAGTAGCTGTCACTACTACACGGATATGCGTGAATGGTTCCAGAATACGATTCACAATCTGCTTATGTACTTGTCCACGACGAAGTTGTTCAGCATACACAGCAGCAGCAGAGGCAGCATTTTCCCAGATGAACTCGGCATCCTTAATTTCCATAGGAGTGAGTTCTTCACTTGCCTGCATTCCTTTCTGGTTCTTACCCCAATGTACTGGCATTACTGGTTCATTACGAACTTGCTCAATAAGGCGTTGGGTAGGAATAGCACGACTACTAGAAGCATTACGATTAAGTGCTCGGTGAGTCATAAATTCTGAATGAATGAAACGTGGATAAACCAGCTCCATTGTTACCAGACGGTCACCAG---AAAGAGTAATACTATCAGCGAGGATTTTTGCATTAATCATAGAAAGCCTTGAATAGCTTGAGGTGGTT----------------------------------------------------AAAGATGTCCTTACTGGAACCAAGAACAATCTTATGTGCTCCAGTGTAGGCTAGTTTAAATTCTGC------------------------------------------------------------------------------------------------------TTTTGGTAGAGTAG-------------ACAGTAATTCCTGCCCTTCTCTA------------------------AGAGCAAGTACACA------------------------------AGAAATGC--------------CCTGCCACTTATCCATAGACAT----------------------------------------TTCA----------AAGTTGTCAGCAAGGT----CTTTATACAACCAGTACAAAGCACCTAATGCTGTTTTACAGGTTTCTTGTTTACCTTCTTGT-------------------TTAGCTACCTGAGCCAGTGTCAGAGCAACTAAGATTTGCTCAACAACAAGAC---GTAAAGCAACAGCATCC--------------TGTTTACCTTGAACCA------------------------GTGCACTAACAGCCTTAATAGCTTTCTGGTTCAAGGCTAAACCGTCTTCTGAAGT-------------------------------------------------------------------CTTTTGATACAGCTTTGGTGTTCGTTTTCTGGGTT------------------------------TTAAAAATGGTATTCTTGTCATCAATATCTCCGGTTTCTGTGATACCA---------------------------------------------------------------------------------AGGAAACATGTGTG-------------------------------GAGTTGATTTGCTTTTGA---------ATATATCTTTCTTGTTCTTACTCTTCTGTCGTGCAGCCCAGTAATCCCAATTCTTAT-----------------------------------------C---------GTTATACCAGTAGTTTACGATGATGGAGTTT---ACCTT----------------------------------------------------------------------------------------------------------------------------------CATCTGAAGTAAATCACT---------------------------------------GGAACTAAATAATGTATAGGGGT------------------------------------------------------------ATATC----TTCTCGGCTTCATCTATGTA--------------------------------------------------------AACGTGTATACCTAGTTTGCT----CATACATAGTCTCTAATTAAAAA-------------AGCCCAC-----------------------------ATAAAGTGGGCATAGTTGG------------------------------GACTAAGCAATGG--AGAAAGGAA----------TTTCCATAA------------------------------------------------------------------------------------------------------------------------------------------------------------------------------------------------------------------------------------------------------------------------------------------------------------------------------------------------------------------------------------------------------------------------------------------------------------------------------------------------------------------------------------------------------------------------------------------------------------------------------------------------------------------------------------------------------------------------------------------------------------------------------------------------------------------------------------------------------------------------------------------------------------------------------ATGGGGCTATATAGTAGCCCCA----------------------------------------------------------------------TTACTGTA-------------------------------------------------------------------------------------------------------------------------------------------AACACCTTACTCTGCGATGTCTTTAG-----------------------------------------CACCATCAAGTGCTTTAGCTAC-----------------------------------------------------------------------GTTACGACGGATAGAGTCATAACCTACCTGGGTATCAATGGAATCACCGTTAGTAAAAGTAATTACA--------------CCACGGCC------------TTCACTGT-------------------------------------------------------------------------------TTTCAGTAACGTAAGCTACGTTACGAGCAA----------------CAACAGTAACTTTTTGACCATTAACCTTAGTAGT------AAAGATAGACATGATATTTCCTTAA---------------------------------------------------------------------------------------------------------------------------------------------------------------------------------------------------------------------------------------------------------------------------------------------------------------------------------------------------------------------------------------------------------------------------------------------------------------------------------------------------------------------------------------------------------------------------------------TTAACGAGCTGACTTAGCAGCTACAGGTTGATTAGGCTGGTTCTGGTATCGTCCATTGTAAG-CAGTATTCTCTACTGTCTCATGGAAGATAACCTGAGCAATACCTGAACCAGCAGGGATATGAAGTTTTTTACGACCGTGATAAACCAGTTCTAAAGTCAGGTAGCCTGACCATCCTGGTTCAATAACGGTATTGAATACAG---ATAATGTACGCCTTGCCCATGTAGATTTGTCATGGACAATACCTACTAGGCCAGCAGGTACATTGAAACGTTCCATTGCAGAAGCTAATGTGAAAGTGCCAAACTTCCACTT---GGTCTTTCCTTCAT--------CCTTAATCTTGATGCAGGGAATCAAACCAAGAAATCGGTAGAAGGTAACATCCTGTTTAATACGGATGTCATAACCAGCTTCTCCCAGTCCAAACGTAGTCTCACCTGAACTGAGTTTACTGTTGACCATGCCTT-----TAATGGG-------CATAGCACCTAACAATAGTTTTCC---ATTAACAACCAT--------------------------------------------------------------------------------------------------------------------------------------------------------AA-----AACCTCATGTAATGTTAATAACTTTCCCAAATGGAACTTGTGCACCAGGGTTA----CGAATAACTACCCATATGACAGGAATATCAAATGGCAATGGTTCCATCGGTCTGACTTCTAAGTCAGTAAAGATAATGGCAGCAGTAGGCTTATGCTTAATAATCCACTCACGTACAGGAACCAGACTAGTACCACCCCGTCCTTTGATAGTGACATCAGTAAACTTATCACCATCTTCAATGACTTGTTCATCTACAATCTCTGTAGTGAACTGAACTAGAGTCATCTTCTGAGGCTGATATTTCTCTTTTACATAGGCCACTTCAGAGCTAAAGCGTAAAGCATCTTTAGGTTTAATGGAGCCAGATGTATCGAGGAAATAAGCCAGATGTTCCAGTCTACCGTCATCATCCATAGGGGATGGTAGGTACATATCAGGGTATCTACGATTAGGCCGTTGCCATGAGTAGTAAGTTTCTTGCAGGTCATTGAAGAAGCGTTCAAGTAAAACCTGCCACGGTACTACTGGTTTCAGGAATTGAGTAATAACTTCTTCCATTTTTCCAGGTAATACCCCAGGCAAAGAACCACCAGATAGTTTCTGTTGGTGCATGGCTCTTACTACATTATTGACAATATTCA---------------CCTGACTAGCCTTCGAAGTGGAAGGTTTCATGTCACCACCTGAGCCAGTCCCA------------AAAGCACCTGATGCTTTAGGAGGA--------CGTATCTGTTTGCTCATGAGGTCATCATAGATTTGTTCTTCAGCCCAACCAGCATACTTAGGGTCTTTCCA---GCAATTTTCGATTCCTATAAAGCTGTAGCCATCCTGAATAAGCT------------GATTGTTGATATAAATA---TCACAGGCATAATTCCATACTTCTGGGTCACGAGAACCCATACGAACAGAATGCAGTAAGCCGACATGCCATAGTTCATGCATGAGTACTGTTACACGAGATTCAGGTAATAGACTCTCAAACCAATCAGGATTCCATTCGAGATGCTCACCATCGGTTTGTGCTGTATCACAGCCATCTTTTACCCAACGGAACTTCAGAGAACATAACAGTGAACCAAAGAATGCAGCAGTTTTGCCCATAAAGGCTTTAGCCTGACATCTGTCATATTCACGGGTTAA--------------TTGAGCATCTGTCATG----------------------------------------------------GACATATCAGTTTTCCTCT------------------------GCGA---------------------------------------------------------------------------------------------------------------------------------------------------------------------------------------------GATGAACCCAAATAGTATGGGCTACACGTTTCTTTGGAC------------------------------------------GAAAGTATTCA------------------------------------------------------------------------------------------------ACTGCCTTTTGTTT---------------------------------------------------------------------------------------------------------------------------------------------------------------------------------------------------------------------------------------------------------------------------------------------------------------------------------------------------------------------------------------------------------AGCAGCAGCCAGACTTG-----------GGGCATATACGGTAATTTCTTCACCGTTAAAG---CCAGCAACATACAGGAGGTCTGTAACTCCTTTCTTGTTAATTGGAACCATGAACGTATTTAGATAATGTGATTGCAGCAACACGCCAGTTTGGTAATTTAACCAAAGCT---GGAACCAAACTACCTACAGAACGGTAGTACAAAACCTTGAACGTAAACGGCATA---CGTTCAACGTAATCAAAGATTTTCGAATGATTATCTTCGTCAGTATTGTTAATTAGTGAAGTGACTACAGCCCACAACAGGTTATTGTCTTCAGGCATACGAGCTTTCTTAGGATTATCCAAAATCTCATTCAAAGACACCATGTTGCTATAGACCTGAGTAAACTGGACGAATGATGTTGCTACACCAGAGGTGATAGTGCCTGCTAACAGCAGAGTCATTTCACTATCAATCGGTCCCGGTGGGAGAATGGAAACAATCTTGTTAACGAACTCCCATGTACGAGAACAACAGAAAGTCTTCTCTTGATGGTCTGGTTCAAAATCATTCAGTTTATTTGGGTTAGCATTCAGGAATGCAATTACACGTTCATCCCACTTGTTAGGGATAGCTACATCTTCCATAAAGACATCAAAATCAGTCTCCATTTCCAGATGAATAAGGCGTGATTGCATAGCTGTAGACAGGTTATTAGTAATGGCACGGTCAGTTGCTTTGTTACCAGCACATACGATAGCTACATAAGGATGTAGCTTCTTCTGACCAGTCATACGGTCGAGTACCAGTTTATAAGCAGCAGCCTGAATCTCTTTACGAGCAGAGTTAAACTCATCGAGAAAAAGGAGCCAGCCATTAAATCCTTCAGGTACAGTATCCCCTTCCAGTGGGAATAGCTCATCAAATGGAGCAAATTCAGCACGACCATTTTCTTTAAAACGCGGCAGACCT----------------------------------------------------------------------------------------------------------------------------------------------------------------------------------------------------------------------------------------------------------------------------------------------------------------------------------------------------------------------------------------------------------------------------------------------------------------------------------------------------------------------------------------------------------------------------------------------------------------------------------------------------------------------------------------------------------------------------------------------------------------------------------------------------------------------------------------------------------------------------------------------------GACAGGTCTTCTGGTGCTGAAGTAGACAGACGATGGTCAATCAGTTTCAGACCAAAGTCTTCTGCAATCTGATGAACAATTGCAGATTTACCCATACCAGGAGATGAAGTGATAAATGGAACCAATCCTGAACGGATACAGTGTTCAACAAATTTACGTACCTGCCGTGGATTACATACGGCAATAGAATCAATACTAGCCATTTTA--CTCTCCAGTTAAGCTATATTAAGTATTAGTCGC-----------------------------------------------TACAAATACGGTA--------------CATTACATAAACCCAAACAAAAGAGGTTGATG------------------------TATACACAGCATAATAAATTTGTTGCATAACGTT------------ATCTGGAGTAGAAATTAC-----------------------CCATGCAATACCAATAATA----CTAATTAAGATTGCTGCAATAAGTTTACAAATAAGTT---------TTTTAATCATTTAT-TTATTTCCTTTAGATTTAGAA-----CGCTTAGCCCTTCTTCTCTGGTTCT-----------CTTGGTG------AGTAACCAATTCAAGATGTTCAGGGTTACAGCACAGACGATTATTACAGAGATGGTCTACTTGCATCTTATTGGGGATATAACCATGATAATGGGTATAGGCAATAATGTGAGTTGCAGAGGTAACTCCATTCACGGAAATCCTGCCATATTGCCCACCACGTCCATTACCTGAATGTGAACCAGTCCAGATGTGACAGAGACTAGGCTGACCATTAACGGTATAGCCTAAGTCCT-----------------------------------------GTAATTTGATTCTGGCCTGAATACGTTCGATAAGTGTC----TGACGACGATTCTTTT---------CTTGA---GCCATACT-----ATTTATTAAGTGGGTCAGGAATACATGCTTCTAAAGTAACAGG-----------------------------------------------------------ATAAACAAAGTCATTAT----------TATCAAATGTGAACAGA--------------------------------------TGCCCTGTTTGTAAATTCACACCATAGAAGTGTTCT-------------------------------------------------------------------TTAGATTGATAACTACACTTCATATAGTAGTCATCATCGTGTTGAAAACATGAACCACAATTGATTTGA---------------AAGAAAGGAACTTTCTTACGGCGTAAAACATTTACTTTCA-------------TAGGAATACCCAGTGTTAGATAACTTCAAA-------------------------------AAATAAACCCACCGTAATGGTGGGT----------------------------------------------------------------------------------------------------------------------------------------------------------------------------------------------------------------------------------------------T------TGCTTAGTTATTTCA------------------------------------------------------------------------------------------------------------------------------------------------------------------------------------------------------------------------------------------------------------------------------------------------------------------------------------------------------------------------------------------------------------------------------------------------------------------------------------------------------------------------------------------------------------------------------------------------------------------------------------CATTAACGAAAG------------------------------------------------------------------------------------------------------------------------------------------------GTGTAGTAGCCCCAGGAATCATTGTGGTAGGTAATG------------------TACCATTCCACTTATTAATGG---------CTTCCAGTTGCATTACATTTGGGTTCT----CAGTGAGTGCTTCACCACGTAAACGAATAGCATCA---------GCCTCTGCTTTAGCCTTAATCAGAATAGCATC-TGCTACACCCTTAGCTTGTTCACGTTCCATAT--TAGCTTCAGCTACACGTTGCTGAATCTCTTGCTCACGTTGCAGAGTTTTCTGAGTAGCTTCTACTTTGGCATTAATGGCACGTTTAACGTTATCAGGGTATTCAGGAGCACCAATCCAGGAGATAGCAATAATATCAATCCCCACTGGTTCCATCTCTTTACGGATTGTGTCAGTGACACTATCCAGTAGCTTAGATTTACCACCATCAATAAAGGTATCAGTGTTAATCAGGTTACCCTGTCTGTTAAGTACATCAGCAATACGTTGTCGTAAATCCTGCTCAGTAATTTCATTAACTCCCTTAC-----GATACGTCTGGAAGATATTAGTTACCTTAGTAGGGTTCACTTTATAGCTGATAGCCATCTGGTGGCCTATCTGAGTACCATCAGAC-----AGTTGGAAGT-----------------AGAACAGACCGTCATAGGTCTTCATCTG------------------------------------------------------CTTAAAGGTCGGGAATGTATAAAG--------------------------------------------------------------TTCTTCATTCCA------------------------------------AGTGAGCCAGTAACGGCCTACACCTTTAACCTCA-----------------------------------------------------------------------------------------------------------------------------------------------------------------------------------------------------------------------------------------------------------------------------------------------------------------------------------------------------------------------------------------------------------------------------------------------------------------------------TTTTCCACACCTTTATCTTCACCGAGACGATTAACGATAATACCTACA------------------------------------------------------------------------------------------------------------------------------TTACCTGGTTCAACTCGGTCATAGCAGCTCGTTAAACTTAGAGCAA---------------------------------------------------------------------------TGATTAGCCCTGCAATTGCTACTGC------------------------AATGTACTTAT-----ACATGTTTTCTTCTCATCCT-------TTTCTTAACTGTAAGATAAACGATACGGCCTACGATAAGAGGCCACACA----------------------------------------------------ATACAGACTATCAAGCCCATAACAACAATGATGCTGTCTAAAGCAGACATCATTGAT-------------------------------------------------------------------------------------------------------------GGGAGCAAGAAGCCATATACA------------------------------------------------------------------------------------------------------------------AAGCCTGTAGCA----------------------------------------------------ACCAGCAAAATGACTGCCCAGATAAGGTCTAAGAAC----------------------------------TTAAACATTTGTACTCCGT------------------------------------------------------------------------------AAAAAAGCCCTCCATA----------------------------------------------------------------GGAGGGCAA-------AGGATAAGGAATTAATA--AGGGTCATTAACCCCAAGAAATT-----------ACTTCTTGAGATTATTCAAATACTCTTTCGGGTTATCAAAAAAGCTCTGGTCATCTTCATAGTACCAGTCTACCCAACGGTCAGTCAGACCCATCTCTTCCATTTCATCATCAGTGATATGTTCATCATACATCT------------GTAAACC------------------AGAGACATTGCAGTAATCACCTTTGATATTGTT-------CTCATACTGGAATAGGTC---ATAGTTGGCTAGTATATCAATGATACGTACAC----------CTTCTTCTACTGAATCTACTTCAACATAGAAGGCTTTGCCGGGTACTTG-AGGGATATGCCATACACGAAGACGGTTCTTATTAGCCATAATTATTTACTCTCCTATAGATA--CTAAAAAGCCCTCAC-AAGGAGGGCTACATTCATA---AAAACAATCACATTACTCTGTAACATTAACCGTAACAGTTACTTCCT-----------------------------------------------------------------------------------------------------------------------------------------------TGGTTCCGTAGGTGACCACTACAGTAG--------------------------------------------------TGTCACCTACGGCTACAG-----------------------------------GTTTAACTGT---------------------------CAGTACATT-ACCA---------------CTAATCTCAGCAGTAGCTTTACCACTGTCAGGC------------------------------------------------------TGGGTCT-----------------------------------TAATGGACAGAGTACCAA-------------------------------------TCAAAGAGCCAGCAGGCAGGGAAGAAAACTTAACTG---------------------TTTTACCATTGGTAATATCATC---AGCTACTGATAGAGC--------------------------------------------------------------------------------------CAGTGGAC------------------------------------------------------------TTGGATAAGCAACAAT------------------------------------------AGAAGCTACTTCAGGTGGTTCC---------------TGAACTCCTACAACCAGCAGAGAAGAACTCTC-------------------------------------------------------------------------------------------------GATAGTA---------------------------------------GTATCGTTAGCATCAGTAACGATGACT-------------TTATAAGTACCAGCAGAT----------------------------------------------------------------------------------------------------------------------------------------------------------------------------------------------------------------------------------TCAGCAGTTA-------------------------------------------------------------------------------------------------------------------------------CTGCATGGTTAATAAGAG-------------TTGCAGTTTTAGCTGT-----------------------------------------------------------------------------------------AGGATTCTCTCCGG----------------AATCAATATCAGCGAAAGCAGCACCTACAGTATTAGCTTTAAA--------------------------------------------------------------------------------------------------------------------CTGCCAC------------------------------TTGTAAGTCAATG--------------------------------------------------------------------------------------------------------------------------------------------------------------------GTGCTTTACCACCA-------------------------------GCAACATCTA---------------CATGCCAGGTTACATCTTTACCTTC--------------------------------------------------AATAGTAGAGATTACACGAGGCAATGCAGTACCCA-----------------------AAATCAGGCG-----------------------------AGGAGTTGCC-------------------------------TTCATATCAATACTGATAACTT------------GCATATTGAT-------------AATGTTATTTGGGTAAG-----------------------------AAGCAGTTTGAGATGGGTCTTTAGCACTGCG-------------------------------------------------------------------------TTTATACAGCAGGTCACGTACACCATGATAGATAG------------------TTACACTATCGGGATAGGTTTCATCAGGATGATGGAAAGTACCCACCTCAACGGAACCATCACTAAGGCTACCACTGGCATCCAGTACAGTAGCTACGTTGGTGTCTTTATGGAACATCACTTTAAGAACAGGCATTTTA-ATTTCCTCAT----AGGTTAA-------------------------------------------------------------------------------------------------------------------ATGCCTATCCA----TTATGATTTACTA-------------------------------------------------------------------------------------------------------------------------------------------------------------------------------------------------------------------------------------------------------------------------------------AAAAAAT---AAAGGCTACCCCCGTAGGGAT-AGCCTTAGTTATTAA-------------------------------------------------------------------------------------------------------------------------------GATAGAGCGTATTCGGTTTCTAATACATCTTCCCATAGAGTCGGGTCTAGTTTGCCAATAGTAACTTCTTGGCCTAGAACCTGGCTCATAATGAAAGATAGTAAGTCACCTTTAGCAATAGTAGCTAACAGGTTGTTGTACTGACGACGAATGTCATTGCCATAGTTAGGCAGACAACGGAAGCAGTCATGTACAGTAAGTACATGGAATGGCTTCTTAGGCATGGATTCAATCAGGTCTAGAATGTCCTGAGTATTTACTAATTTAATAGTTTCAGAATCCAGATAATCAAAGATACGAGCAGTCAGGAATCCTGTCTTCTCATAGTAGCCCCACAGTTCCATTGCTTTGCCATAGTTCTTTTCA---GAAGCCTTATATTCAGCTT-CACCATTGCAAA----------------------GAGCCTTGATGTATTCAATCTGGTTCTTGTCATAGTCACAACGACGAACCAGCTCACGTACTACTAGGCCATCAATAGAGTGGGTGGTATTGGCAGATAGCATACGAGTCTTCTCTTCAGTACCTTGTACTTTACGAACACAGTCATACGGCTTATCTAAGAAGTGGACAGTCTCCACTTCATTTACCATTACTTTGATATATACGTTAAAGCCATCTGGCATTACCCAGTGATATACGAAAGCCTCTGGATTACCACACTGTAACCAGAATTTATTCAATTCCCATACAGCAGGTGCTTCCACATTCATTGTGCTTTCAAATACGTTGAGCATAATGCCTTCACCAAATACTTCCTTTGGTTTAGCCTCTGAACCATACAGAGCAGTCATGATTGCTTGTTTACAGTCATTACGTTTGATACGAGCACCTTTACCAAGAGTGTTCAGC-ATCTTGTTGTAGATAACTGTATAAGCATCACGACGTTTAACTTTGCCACTTTCATCACGATAGTTAACAACGTTACATAGTTCAGCAGCTCTACGGTCACCAGTCAGGCAAGCCAGAATCTGTA--------GACCAGATGATGTAGCATCCA-------------------------------------------------GTGCAACAGGATAACCAATTGGCTTACCTTCCTTAACGTCCATCCATGCTTTAACACCAGCATAGAACAGGGCTGGTTCTTCAGCTTCTCTTACAAGGTTCAGTAGGTTGTTCTCATTCTTATCGAACCATGCAATACGGTCATCCCAG----TCTTCTTTATCCAGACCATAGTTATTAGCAATGTCAATTTTCAGATATTCACGGGCAGTAAAAGTTTGC---ATTGTATATTCCTCGCGTC---------------------------------TTAGCCTATTGGCT--------------------------------------------------------------------------------------------------------------------------------------------------------------------------------------------TGCATT----------------------------------------------------------------------------------------------------------------------------------------------------------------------------------------------------------------------------------------------------------------------------------------------------------------------------------------------------------------------------------------------------------------------------------------------------------------------------------------------------------------------------------------------------------------------------------------------------------------------------------------------------------------------------------------------------------------------------------------------------------------------------------------------------------------------------------------------------------------AATGGATTACTTAATCAATTACTTCTTTTTCAGCAAATTCAAGGACAGCCTTGTTCCAACTGGTTCCCTGATAGTTCACATGGTATCCCTGAGAATAGGTACGACCACGTTTATCCGGACGATGAGTCAGATAGAACTTATTACCTTCCTGGGTCAATAAACCCATTACTTCATGTGCAGTACGGTCATATTTCTGGAATGCACGTACACGTTTTTCAAACTCCTGACGAGTTTCACCTTCTTTCGGTTTATCCAGATTAGCCCATTCATTTTTAACCATATGAGCTACATCCCAATTGATAGACAATGGAATCTTGTTCATACGGTTCAGATGGTCTAAGCAGATGTCATCGTCAGTATGGTTCTTCTTAAGAATCACACTCTTATTACATGTGAAGTACCCGGTACCATAATTCTTAGTTAACAGCTTAGGACGTACTACCATAGGTAGTGGATATTGAAATGAATCCAGTTCATGCTGTACGTCATCGCTGATTGTATAAATGACAATGAACTTGTCGATGGTTGGGTCAAAGTTAAAGCAATCCTCACTTGCCATCTTAAAAAGGTTGTCTGCTACTTCCTGTGCAGATTTGCAATGATGACGCAATGTACCAACTAATGTTGGTAGGTCAGCTCGCTTATGCAGAGCCATTTGAACCATTGCATCAATGCCAAATTTGTAATCAATGCCTATATGTGCAAAGAAGGCTTTGAAATCAATACCAGAGTTTTCTTCAAACTCCTGACGCATTCTTGGTAACAGTTGGTTCTTGTTGTACAGCTTTTCGAGGTGCATCTGATGTTCGATAGTAGA------------------CATCGCATATTCTCCAAAATTGGTTAAACA---------------------TATTAATTA--------------------------------------------------------------------------------------------------------------------------------------------------------------------------------------------------------------------------------------------------------CCAAAAGCTGCGGAGCAGCTTATTGCCTAACGTATGA-----------------------------------------------------------------------------------------------------------------------------------------------------------------------------------------------------------------------------------------------------------------------------------------------------GTTAGAACGTTCCCCAGTAGTTGAAATCATCCCC------TAAGTAACTTTTCCATGCTAAGTCAAAGGAACAGTTATCAGTGGCATTTTCAAACATA-------------GAGG---CCATAACAGAATCATCAAT---ACCAGCTAATCCACAACCTACACGAGTAACTTTAAAGTTAAGTTCTGGATGATTAGCAGCATAGACAATGAAGGCGTTTACAAATGTACGAATGTCTTCAATAGTCATCGTTT------------------------------------------------------TGATATTGGTATCTTTA-GTGGGAATGGCATAGCTGTCACCGTAATGACCATGCCCTTTACCCCATCTGGCTCCATGTTTCTTATATGCTGTCTTTGCAGCACCTGCACCATGTACACCAGCAAGGTTAGAACCAAATACGAATACT---TCTTTCATTTGCATAATCTCCTTATGTATTTGTAAGCCTCAAGTGGAGCCATACCTAAATTCTCAACAGGTAC---------AATCATTTCCTGAAGTGCATATTCATGGTCACGTTGTTCTTTCTTGGTTCTACAATGACCACATTTACCATCCCATTGGGATACATAGCCTTTACCACATTTGCA-----------------------------------------------------------------------------------------------------------------------------------------------------------------------------------------------------------------------------------------------------TTGTTTATCCATTAGGATTTTCCACAAAATAGTTATACATAGCTTTCACTAACTTCTCTTTAATAACCTCGCCATGACAAGGTTTTGGATAACAGAAGCACTGTAAAGCTAATCCTTTTTCATCAATGGCTTTATTACCAAGACGATTTAATTCATCC----------------AGTACATCTGGATTACCTTTATCAATCTGTTCTTGCAG----------------------------------------------------CCATACTTTATATTTGGCAATTACTTCTT-----------CTCTGGTTCCATCTTTACCAATAACGA--------ATGGATTACCCAGAGGAGAACCACGCCCAATATATTCACCTTTCTTACCATGATGTTTATTA-------ACAATGATAATGGGTCTGGCTGACACCCCAAACAGAGCATTAGTGTTATCACCTAACATAGTTAACCCC-----------------------------------------------------------------------------------------------------------------------------------------------------------------------------------------------------------------------------------------------TTGATTTAACTACCTGAAATGCATATACGGGTCTTCTGGATTTCCATTGACTCATAGCCAATTCACTCGGTTCTGAACCGTCATGTAAGTCATAAATAAATGAAATTACATAATCAGGTTCTTCAGGGAA---------ATTATCTGTAGAGAAGGGTAAACCAGCTTTTTTCAGAATGGGAACTAATGGTGAATTAGCATCACAATATAGAGTAAATTCTTCTTTAAATGCTGGAGTTGTCTGAGCTACATAATCAATATTACGCATCATTTTATCAAC----------ATCATTAAAATCAGCATCATGAACAATTAATATTGTTTTCAT--------------------------------------------------------------------------------------------------------------------------------------------------------------------------------------------------------------------------------------------------------------------------------------------------------------------------------------------------------------------------------------------------TATTTCACC---------------------------------------------------------GTAATACTTTCCA---------------------------------------------------------------------------------------------------------------------------------------------------------------------------------------------------------------------------------------------------------------------------------------------------------------------------------------------------------------------------GATATTCTTCAAAATCTTTCTTAGACTGATAAAG---TTGAATACGAGC---------------------------TTTATTCTGGT-------------------------CAGGGAAAGTTTTTGCTTCATTAAATGCCTTCA-----TAGCACTA--------AGGCAGTTGAAGGCTAACTGTTTAATAGCCATAGCCTGGGATTCACTGATTC---------------------------------------------------------------------------------------------------------------------------------------------------------------------------------------------------------------------------------------------------------------------------CCATTAAGAGCCTCCATAATAATCTTACGGATTACATTCACTTCCAGTTCATTACCGATGAGGCCAACTGGTTTGTCAGTAGTATCCATAACGAATTTAGCAATTCGTTCCATTTCAGCCGTAA------TGAGCTTGTCACCACTTACCAAACGGTTACGAAGATATGCCTCATAAGCTGCTGCTATATCTTCATCCGTGGTTCTCTCATTTTTCTGAAATGGATTACTCAA-----------AGGCATTGGATAATGAATAC----GAATATTCCTGTCAGCAATACGAGCTTTATGCTGCGGGATAGCAATGATTTGGTTCATAGAAGTCCTTCTAACATACATGCTTTCATAATTGCATCACGAAGCAATCCTGCA--CATGCAGGAGTTTTTCCTGTAGCAATATGAGTTACGTAATAGGTCTTGGATTTCTCTCCACGATGTAATTCATAGATTGGTTTACCATAAACGAGAAATAACCAAGAA-CCTCTTACTTGATTGCGTTTAAT----------------------------------------------------------------------------CT----------------------------------------TAT-------AACCGTAGTTTAA---------CTGTTCCATTATTCCTTCCTCTAAG-------------------------------------------------------------------------------------------------ATAGTTGCTTAATAACCACGATAAAA------------------------------------------------------------------------ATAAGAAGAGGGCTTAGTAGCCCCC-------------------------------------------------TCCTATTTATGCTCGTTGTCTTAATGGATGT----------AATACTTGCATCTTACTGACTGCTTCTCTAAGCACTACTGCA----TCACGATGAATTATTGCTTGT------------------GGGTTATTGGCATAA---------CCGTTACGACAGTC------------------------TTCTTCGATAATATTAGTTATCTCTGCTAACAATGCATAATCACCATATACACGGAGAAGACGTTCTAAGTCTTTCTTATCTTTAGTTTGCATTACATACCCTTAATAGCTGGATGGTTGAAAGTAACAATACGACG-----------------------------TACTGGTTCAGACGTACTATAA-----------------------------CGTTCTGCAAACGTTAC---TGCTTTATTCATCTGACGTTTAGCTTTCATCTTAGC-------------------------AACGTCTTCTTTGGTTCCCATGATTAGTGATTTACGCATTGCCTTATCCTTATTTAATTACAGTAACTAATTTAATCTTCTTACGTTGGTTCAACTTCTTGGTTAACTTAATAGCTTTATCTTTCTCAAATTCTTTAAAGCTAGTTAATGTTTTCCATTTGAACCAT-TTAAAGCCTTGCACTTTATAGCTAATGAT-----------TTCATTACCCCTGGTATCAAGAGCATTAACCATTACTGTTCTGAATTTCATCGTTAAACCCTAATTTTGGTAT----------------------------------------CAGGTTAATTAACTGGTCTGCCATGCTTTCAC----------------------------------------------------------------ATTCATTGATGCAGTA-------------------TTCTTCATCTCGCCATACTCCAT------------AAGAATCCTCATAGAGTCTCTCCCTAAGAGAGCCAATGA--------------ATTGT------------------------------------------------------------------TTAGGACATTTCAGTTTATCCCCTGCA-------------TGAGCACAGTCATAACCTATGACTTTAATCCCATCAGCCCACTGAGGAACACCTTGATAGGTAAC--------TCCACCATGTACTGCAAT--------ATGAAGTGT--TTCTTCATCATCACAGATATAGTCATAG--------------------AAGTTTTTATCCAGTAATGCTTCAG--GTATTTCTACGTAACCACAATGATGACTACCACCATTT-------------------------------------------ACCAGCAATACCCAAGCTTTCAGCCCAGCCTTAGAAGTCCAATGTTTTACAATTTCATATGACATAATTTACTTACTCTCCAACTGACTCTTAATCCAATTAATTCGACTTTGGTTCAGATGA-----------------CATCTTCCATCAGAAC-----ATTCCATCATGTAGTCGAGAACATCTA--------------------------CATTGAATGGTAGATTGGTATCATTATCAGGAAGTAAATGAGTAAAGCTCTTA---CACAGAGCATCTACTGTTTCTTCACTGATTGGCTGTCTTCTAAGATACTTGCCTAGTTGAACACACAGTCCACTACCCCTATCAAACAGGTAATGAGGTTCA---------------------------CTGGCTCCATTATCTAA-----CCACTCCTGATAGTCCATCAG-------------------GAATCGTTTTATAAGAGGATGCATCTGTATACTCCTTC----TTCTAAAACATCTGC--------------------------------------------------------------------------------------------------------------------------------------------------------------------------------------------------------------------------------------------------------------------------------------------------------------------------------------------------------------------------------------------------------------------------------------------TCAAACTATCCATTACTTTTTAGTATCC-----------CTTCGTCGAAAAGGG-TCAAAATCTCTACTTTAGTATTTAGATAGTTAAAATTAAAAAGGACTACCCGAAGGTAGTCCTATAG----------AGATTA-GAAAGTCAGTTTACGAGCATATTTATTCTCACTTGCTGAGATAGCAGGAGCTTCTTCTTTAACTCGACGAAGTTGAACTTGCAAGGAG---------------ATAACTCCTTCTTGACCCGGTTCCAGAGTCTTAGCAAATTCCATCAGTTGGTCTAACAAATCGTTCTGTGCACAACGCATTGCACGGAAGTCTTCGTTAGAGGAATTGGTTGGCAGATGCTCCTGAGTATCCAGTGGAATACCAGTAGGCAGAGAGATGAAACGTTCATCTTCAGTGCCTTCATTAGCTACGT---------------AGCCAACGTTAATCCAGAACTGAGCTTTCGGGCGAGAACCATTGTTGGATTCAGTTTT---AGTAGAAGTC------------------TGACCAAAGGTTTTAGCAAAAGTAGTGATAGCCATTTTGTACTCTCCAGATAGTTGATTTTGATTAGTTGAGACTACTTTGTCGGTAAGTAATCCCAGACAAAAGGTTAAGATTTCATACAGG--------ATTGGATGCAT-TACTTCATCCAAAAGAAGCGGAGCTTC-TTATCTTTAAA-----------------------------------------------------------------------------------------------------------------------------------------------------------------------------------------------------------------------------------------------------------------------------------------------------------------------------------------------------------------------------------------------------------------------------------------------------------------------------------------------------------------------------------------------------------------------------------------------------------------------------------------------------------------------------------------------------------------------------------------------------------------------------------------------------------------------------------------------------------------------------------------------------------------------------------------------------------------------------------------------------------------------------------------------------------------------------------------------------GTAGATAGTTAT--------------TGAACTATCGGTTCTATGT---AAAAGG-AGACTCCGAGGAGCCTCCAT-----------------------------------------------------------------------------------TTGTTTGTTGTTATTTAGAGTCTGCTAAGATTTTGCTAAGACGGTCATAGGCATTAGAGA---ACAATTCTTTGTTTTGTTCAT-CTTTGCAGAAGTCTAAGATTTGTTTCTGACGAATAGCTTCTTGCATTGCAGTTTCTTCAATAAGTTTATTGGTAAACTCATGCATTTCTAATTTGTCACGAATGATTTGTTTATCTGCTTGTTTAGTTACATAACGATTAAGCATACCTACTGCTTTAGTAGCAGTACCGAATGTATCAGCTACAGTAGTTGCTGCTTCGTTAACAGTACCCAACAGAGTTCCTACAGTCATACGAACGTTAGCCTGAGTAGTCATAGTATTAGTCTCCA---------ATAGTTGATTGATAAGATACGGACAACA-TGTCCATAAGTTGCGAAGCA-----------------------------------------------------------------------------------------------------------------------------------------------------------------------------------------------------------------------------------------------------------------------------------------------------------------------------------------------------------------------------------------------------------------------------------------------------------------ACGTGTAACGTGTACAAGGTGGGGTAGGCTAA-GGCTACACTAGTAAAGACAG-GGGGGGGGTGCTT--ATGGTGTA-AGGGGTGTAGCCCCACCAAA----TACTGAACTCATAAGTAA--CTATGACTATTTTCAC---------TAAGAAAA-----------------AATTATAAG-----------------------------------------------------------------------------------------------------------------------------------------------------------------------------------------------------------------------------------------------------------------------------------------------------------------------------------------------------------------------------------------------------------------------------------------------------------------------------------------------------------------------------------------------------------------------------------------------------------------------------------------------------------------------------------------------------------------------------------------------------------------------------------------------------------------------------------------------------------------------------------------------------------------------------------------------------------------------------------------------------------------------------------------------------------------------------------------------------------------------------------------------------------------------------------------------------------------------------------------------------------------------------------------------------------------------------------------------------------------------------------------------------------------------------------------------------------------------------------------------------------------------------------------------------------------------------------------------------------------------------------------------------------------------------------------------------------------------------------------------------------------------------------------------------------------------------------------------------------------------------------------------------------------------------------------------------------------------------------------------------------------------------------------------GTATCTA-----------------------------------------------------------------------------------------------------------------------------------------------------------------------------------------------TCTAATAGACTTC----------------------------------------------------------------------------------------------------------------------------------------------------------------------------------------------------------------------------------------------------------------------------------------------------------------------------CTATTTATCTCTTATAAAT-------------------------------------------------------------ACTAACAACTTCATACAACTTACCTTCTATAAGAATAGG--------------ATGACCTACTTC------------------------------TACGAATGCCAGGCTATCTATCATCACT-GGTTCGGATAAACCTTTAACTGTTATATAC---------------------------------CACATAGCTTTCCTTATTTATAAGCAGATAACTTTGAAGTCTCTCTGAAGTA---GAAAGTAACTGCATGATTAAAGTGATTCTGTTCTATCACTGGTTCAAAGCCTTCTGGTGCTAGGAAGTAAATGACTTCG-------------------------TTATTCCATGCATTAGTAGGTATTGCTACTTTCTTCCT--TGGTTCGAGAAGAATGGTACTAATGTCTTTACCTTCTAAGAACCAGTTACCT---------------------AGTAGGGCATGGGTATCATCCGATTCGGGTAAGTAAAGAGGTTTGG---------TATTACCACACATAGCATGGAATAGATTGGTGGAACCGCAGTGAAATAGAGCAGG---------------------TTTGTTTGTAGTG-------TATTCTAGGTTGATACCATAAACTTCATTAGGACGAA-TGTTCATATAGAACTCCTTGGTTCATAAAAGAAAAAGGGAGCCAAATGGCTC-------------------------CCAATTCCTATACCGAGTGTGTTTGTTAAATCAGTTCT----CTCTGATACTACTCATCACCCAATGGCAG------ATAACAAAGGTGT-CTTGGAG-ATGGGTGAATGTAGCTGGAGTGGTTATTCAAACAGTTCC---------------------------------CTGTTTCCCGCCACC-AACTCCTGGGCGGGC------------------------------------------------------------------------------------------------------------AATGGCTTATCA------AGCAACCACGGTCATCTCGATGGCGTCACGCTGTCGTTTGATAGA---GATACTTTGAGGTATTCTTGTAAAGAATGCAAGACCC--TCAATAGGCTTGGTAATGACACGTACTGGTGCAGGTTTATG---GACAGTAAACCCAGTGACGTTATTGATTAACATCATACCGGAGATGTAATGGAAAGACTCCTCATCGTGACATAAGATATGGTCACCTGGTATAGCCCCTCCAACTGGGATAGCTCCACCTATTTTACTGAAGTCTATCTCATTCCATTGGTCATTACCGTCA---AAACTATAGAATAGTCT---CAT---GTTACT--------------------GGTTCCTTTGGGCAATAGGCTCCCCATGTCTCTGTCT-------TACTAT--TGTAAGGAGACTAAAGAAAGTCTAAAGTCTAAATCT------------------------------------------------------------------------------------------------------------------------------------------------------------------------------------------------------------------------------------------------------------------------------------------------------------------------------------------------------------------------------------------------------------------------------------------------------------------------------------------------------------ATGTATAGGTTTCTGCAA--GGGGTGCTAACCCCAAGAAAAGAATCCTCTTCACTCTAGATAA-TTTGTAG---------------------------------------------------------------------------------------------------------------------------------------------------------------------------------------------------------------------GAAGACT------------
	Escherichia_virus_AlfredRasser	ATGAGCACACTACTGACGAAGAAAGACATTGTTTCTGCATTGCCTCCCCAGTTTAAAAGCAGTGTTACTGACCAACTGGTAAACATGATTAACAATGTGACCCAAGACCAGACAGCAGCAGAGCAAATTAGAAATAACTTTGTGACTTATGCTGGGGTGATGAAGGATGGGAAGTTTAAGACCCAGGATTACCTTAATGCTGTTCAATATGTTACTTACAAACACATGGGGTATAGCAACAAAGATGCTTACTTCAAAACATTCCCCAACAGACAAGCTGAATTAGTAGCAAGGGGAACCAGTGAGAAGGACATCTCTGCTTATGTATCTGCTTACCATAGAGGTAAGTTAGTAAACCTCATTATGGAACAATCACTGATTCCAGTATGGATTGTTAATCAGGATTTGTTTCAGGAAGCATTGAACCATCAGGCATGGCTCATGAAGAATGCTACCAGTGAGAAGGTACAGTGTGATGCTGCCAACTCTATCCTTACTCACCTCCAGAAACCGAAGGATGCTGTTACTAATATCAATCTGGATTTGAGAGAAAACTCTGGATTGACTGAACTCAAGAACACACTAACCCAGTTGGCTGAGGCTCAGAAAGCAGCTATTGAAGCCGGTACACCTACTAAAGTAATTGCAGGTTCCACACTGGTTCGAGAAGACGAGGATATTATTGATGTCTGA------ATTAATTAAACAGGAGTTGGATGAATGGTTAGACCAAGTGGACTACTCCGTTCTGAATACCC------------CTACGTATATACCAACCGAGTTTGCACTGACCTTTGCTAACTTTATTAAGCTGGTTAATGGTAAGGAGGGGGAATCAAACAAAACCCCTCCTGTTCACTTAAAGATGCTGGATAAGATAACCAGTAAGAATCAGTACATTGCTAACTTATGTTTCCGTGGTGCAGCAAAGACAACTTTGTTCATGGAATACTTTACTCTGTTCTTAGCGGTGTTTGGGCATCTACCTAGCTTGGGTAAAGTAGAAGGAATGATTTATGTATCTGACTCTATGGATAACGGTGTTAAGTCTGCCCGTAAGAACATTGAGTTTCGATACAACAATTCACCATTCCTACAACAATGGATTCCTAAAGCTACCTTCACAGATAACTACCTTGAGTTTGTAAATGCTGAAGGTCACCGTCTTGGTGTGAAGATGTTTGGTGCTAAGACAGGTCTTCGTGGTACTAAGATTTTTGGTAAACGTCCTGTTCTTTGTGTACTGGATGACTTAGTTAGTGATGATGATGCTCGCTCACGTACATCAATGGAGGCCATTAAAGACACGGTATATAAGGGTGTGAACCATGCTCTTGACCCAACAAGACGTAAGGTAATCTTTAATGGTACTCCCTTTAATAAGGAAGATATTCTTATTGAAGCAGTTGAATCTGGTGCTTGGGATGTCAACGTATGGCCTGTATGTGAGAAATTCCCATGTACGCGAGAAGAATTTCAAGGTGCTTGGGAAGACCGTTTCTCCTATGACTACATCAATGACCAATACCAGATGGCATTGAAGACAGGTAAGCTGGCATCCTTTTATCAGGAATTGATGTTACGTATCAGCTCTGAAGATGAACGTCTGATTCAAGATTCAGAGATTAAATGGTATTCCCGTACGCAGCTATTACGTCTACGTTCTTGTTATAACTTCTATATCACCACTGACTTTGCTACCAGCGAGAAGCAGGTATCTGACTACTCTGTAATATCAGTATGGGCATATGGTTCTAACGGTGACTGGTTCTGGGTAGATGGTATTGCTTGCCGTCAAACTATGGATAAGAACTTTGATGACTTATTCCGTCTGGTTCAGGAATATCAACCACAACAAGTTGGTGTAGAAACTACCGGACAGCAAGGTGGTTTTATTTCTCTTCTTCAGAAGGAAATGCTTAACCGTAATGTGTTCTTTAACTTTGCATCCAGTC---GTGGAGGCCAACCGGGTATTCATCCTGTAACCAGTAAGCTATCAAGGTTTAACCTCGTGGTTCCGTGGTTCAAAGCTGGTAAGATGTATTTTCCTGCTGAGATGAAAGATAGCCCAATCATGACACTCTTTATGGGGCAAATTCGTTTAGCCACTATCAATGGTCTTAAAGGTAAGGATGACTGTATTGATACCATTTCAATGCTTGGCTACCTGAACCCGTGGAAACCACAAGCAGGTATGGTTCCAGTTAATACATCAGGTGACCCATTGTGGGATGATGGTGATGATACTGGAAGTGTTAACCCACTCTCTTCATATATCGTGTGAGGACTT--ATGTACTATATAGAAGAGTTATTCTGTCGTCTGGCTAATGGTGTGCTGAACAATACAGGTATCGTTACAGATGACAGAGGTGACATTGAAGATGATAGTAAGCCTTTCATTATCGTAGCTGCTAATGAGGCACTGACTCGTCTGCATGGTCGCTTCAACATGCGTAACAACAACGTGGTTGTTGAGATGCAAGAAGGTAGAACCAACTACCCATTACTAGCTAAGTATGCT--------GTTCAGTCTTATGACCCAAATGAA-GTGAAGTGTCCCTTCATTATGGACTTAGCAGGTGAGAAGTTTGCTGAGGATGTTATTCGTATTCTGGAAGTGTATGACGATAAAGGTCGTAGACGCCCGTTGAATGACCGGAATAATCCCCACAGTTTGTTCACCCCAAGGCCAAACGTTCTACAGAACAATGCTCCAAAAGCATGGGAAGTATTGAACGTAATGTATCAGGCTAAACATCCTAAACTGTCTACAGCAGAGGATGGCTATAATGAG--------ATAGACATTCCTGATACCCTTGACCCAGCTTTGGATGCCTACATTGCTTACCGTTATTACACTTCTCTGAATACCCCAGAGAGTTCAGCAAAGGCAGCAGAGTATCTGTCCTTTTATGACAGCATCTGTAGGGAGGTTGTTGAATATGACCTCACTAGTGATACAGAAGTTGATACAAATACCTTGTTCAGAAAGAGAGGCTGGCGATGAGC----------GGTCATACCCCGTTTAATACTATCCCCAA---------TGAAGGTTATTGCTGCGAAACACTTAATGACCCAATCGTTGATAAGATGATTGGTAATGCTTACTACGTTGTTAAGTTCGTAGCATTACGAATGACCTTTATTAAAAATGTCAGTGATAATATGACTCAGCTACTTGCTATCCATAACAAGTTAACTGAGCTATCTGCTATCTACACTAAGCTAGATGAACTACAACTTATTCATAATAATCTGGATAAGTTACAGGAACTCTACAATCAATTATCTAAACTGACTGGTCTATATGACAATCTTCAGGCATTGCTGAGGGTCTATGACAACCTGACTCCAATCAATACTGTAGCTTCTAACATTGACGCAGTTAATACAGTAGCAACTGATATTGCTAAAGTAATTATTGTTTCTGCTCAAATTGATAAAGTAATTACTGTTGCTAATAGCATTACCAACGTGAATACCGTTGCTGGTTCCATTGACGCAGTTAATACAGTAAGCACCAATATCAATACGATTAAGAATGTGAATACCAATATGGCAGCACTGCTTGATTTGGATAATCACATGACTGAACTACTGGCTGTACATGCCAGATTAGGTGACTTAGTTACCATTGCAGAACAGCTTGATACAATCATTGCTGACCATGAAAAGTATGCTACTGCTGA--AGGCGCAGGTCTGATTGGCTTTAATCAGGCACAGACTTATGCAGCTAATACAGTAGGTGCAATGCTCCGTCAGGTTATTACTATGGGTAATGAC---AAAGGTGGTTATGCTGTAGCAGGTAAACTGACCTCTACTGGCGGAGTATGGTCGTTAGCTACTGGTTCCATCAACATGAATGCCCCTACTGCTGGTGCAGTAGCTAACCTGGTTCTTAATTATAAAGC---------------------CGGTAAAGTTAGTGGTTTGTTGGTAGCACCTAGTCAACAAATGGCATTGGATGGCCTGATTATGGGTGCATCTACTACTGACAATACAGCTACTGTATCTGTTACTGCCCCACTCCGTTTTAAAGCAGACCTAACTGCTAAAGCAATCTCCGGTGTGAATACTCGTATCATGCCTTCCAGTGCAGTGACTCTGAATGTAGATGCATATGGTGGTATTACTCTTGGGTATCCACCTAGTCTTCAGACTGTAGAACCAGTGATGACTTTCATTACCCCTACAGGCAAGGCTCCACTGACCCCACGATTCTCCAGTGTTACGGCAGGGGCTGCTGTACTGGTTATGGTTGGGGAAGCAGAAGCACAATTGAAATATTCAGGTGGTGGTTGGGCTGCTGTATCTGATTGGGATTCGGGTACTTATTGTGCATTCGATACAGTATCTGGTGAGTTAACGGTATATCACAGTACTCTTAT------------------------CAAAGATTCTACTGTTACATTTAGCTTACTGTTACCTACCGATGGTACTCAGCTTACGGCACAACTGAAGAGTCATACTGATAGTTCCTTCGTATTGAAGATTGCTAAACCAGATGGTTCTTTACTTGATGCCCCATTGGAAGGTATGGGTATCATGTACTCTCGTGGTATGCACGGAATCTATAAAGTACCTTATGGTTCTCTAATCGTAGATGTCGGTCGTGTTCAGGTTAAATTCAGTGAATTT---------------AACACCACGGAAGGTATTTCCGTTGTTGGTATTA-----------ACTCCAACGCTTAAAGAAAC--------------------TAGGCCGGGAAACCGGCCTTATTACTGGAGCAG--------------------------------------------------TTATGTCCATTGAAGATTACCTCAAAGGCA---AGAATTGCCTAGCTTCTCCTAATTATGA---CCCGGATGACCAGCACTCTTCT----------TGGAGAGAAGACCTCCCTCAATTTAAGAAAGACAGGGAACATCTGACGTTGGTCAACACTCGTCGTAATCGGACTTATAACACTAAACTAAATCGTTTCGACCCTGAGTATTGGGTAGTTGATTACAATGCCTTAATGGTAGCCA-CCATCATTCCATATGGTTCTAAGTCTTTTAAAGTTCCTTGTCAGTGGCGTACTAACAAAG---ACTTCTTAGGTGTCCGTTG--------GATGACGGAGGATACCTTTGACCATCATCTGTATCGTTATGAA------ACAGACCCTAACTAT-TTAGGTCTGATTCTGGCTTTTCGTCATAATCCTGATGAACCAGATAAATTCACAGTTACTATTCAGACTCCTGAAAAAGCATATACGTATCGTCTGGCTCCATATGGATTCAATAATAAAACCCGTCGATGGGAGTGTTTGGATACAAAGTATGGAACCAAGAGAACGTATCAGGCTGACATCTTTGTAGCTACTGATGAAGATATTCCTGAATCTGAAATGACAGAAGTCTATGGCA---------CTAAGGACTATATCTTCAT-TCTGGACTTTGCTGATTTA--------------------------------------CGTACAGGTGTGGCATTTAATGGGGTAACTATTAACCCTCGTAATATC-------ACAATGATTTCTTTCGACTGTACTGAAGCACATCATGGTCTAGGGAAA--------------------------------------------------------------------------------GATGCTTACATTGCCGCCATGTATAACAATGAC--------GATGGTGCTACTTTCCAGA---TGGAAATTGGGGGTATTCATACTAATGCTGCTTTAGCTGCTGGG------GATAAACTCCAATGCATCTGGAGATACTTGGATGTTAATGGTAATGCTCAAGCAGCAGAGAATGAGTTCGAA-GTAGTAAGTTATGAAGGCTTTGGTACTTCTAACTTCTCTGTTAAATGCAAAGGTATGCTCCCAGGTAAGTTCATAGGATGTGATGCATTCTATGGTAA------------------------------------ATACTTACAGACAGATGGTCCTATTAAACAAGTAGACTCTGTTAAATGGTTTACTAACCTTACTGTATCTGGTTCCGGTCGTAAGCAACTGGGTCAACGTAAATA-----TCCACAAGTAGTGATGGGTATGGGCATGACTTCAGGCTTTGATGATGGCTATAACCTTACTCCTGAGCGTCAGGTAAAGA--TGGCCTATGGCTTAGGATACCGTGACTGGTGGACTAC-TTATATTGGCATGTCC---CACTACTGGAAGGGTCTTACTGCATTTCAGGATAAAGAAACGGGTGAGTTAATCACAGAACAGACTGTATTAGATTACCCAATTCTATTTGCTGGTGAATCTCAGGTTGCTATTCACTTCATGTCTGGTGCATACCCTGACCGTGGCTATGATGTATTCCA---------GAAGTACATGACAGAAACTTGGGGCATTAACTATGCAGGTGTACGCCCTATTAATGGGACAACTGGTTCTACTGCTGTAGACCGTGCATGTGCAGTTAACCCTGATTCTGAAGTATTTGACCCTACTCAATCATCCGGTGCAGGTGGTCTTTGGTGGTGGGATTTAGAAGCAGATAAACCCGGTCCTGCATTACTATATTGTGTAGAGC---AAGTAGGTAAGCTCAAGCCTAAAGCTATTATTTGGGGGCAAGGTGACCAAGATGCCACTGCTTTGGCATATCCAGGTGACCGTGACCCAGCACCATCATTAACCAGAACCAAGCAAGCTACTAAGAAGGTATTTGAGTATC--------------TTCGTAGTTTG-TATGGACAGATTCCTATCTTCATTCAGGAACTGAG---------CTATGCATGGGGCATCACT-------AACACTGATGAACCTAATGTACCTATTCGTACAGGATTACCT--------------------------TCTTTCCTGGCAGCCCGTCGTAATACATGGGGAGATATT--GAGTTCCGTTGGAAGTCTTACGGATTAGA------------------CCCTGCATTAGCTCAATATCGTATTGAAATCTATAACCCTTCTAATTTGAACCAGATACTTCACTCATTTGT----AGTATCAGGTACTCAAGAAG--------CAAATGGTTATGTATATGCTG------------------------ACTTCACTGTAGAAGACT----GGATTCCTGTAATGATGGAAGCGGTTGGTTCTCCTAATCCGT--------GGGAGTTCATGAAGTGGCGAGTAGTTTGTCTGTATCAGGAAAGAGAAATTCCTTCAGC-------------ACCTTGGTCAGATAACATTCCTTTGGATAATGCAGGGCTTG-----TTAAGAAGACCATTCTGGTAGGTATTAACCAGTTTGGTGGTGGACACTT----------TACTGATATGTCTGACCCAACTGCTACCACAGCTAATGGTACAATTGGTCGTA--------------------------AAGACAAGGTATCTGCT---------TCTACGTTACGTCTGACT------------TTTGCAGAGAAAGCTGGATTA--CGTCCTATTCAGGTAATG------CCTATTAACGTAG-CTGCTGATAGTGCAGGTATGACGGTAGGTACTCACAAATGGTGGAATACTTCCAGTAATTCCCCAGGTGATG-------------------------CACTACTGGCTATTAACGATATGGTTAAAGG----TTTGGGTGTTAAACCTGATTACTTCATTGAAGCTAATCCGTGGGAAACCATGTATATGAAGGATGTTAATTCTTCTACATGGCCTGCTTTAATGACTGCTTT-------------------------------TGAATCGTCTAACAAAGC-------------------------------------AATGCTTGCATGGA---------------TGAGAACCAACTGGGGCAACCCTAATCTGGAGATTTGGTTCCAGGGGGCTACTACTGTTTGGTTTGGTGTTGCTCCACCTAATGACCTTAACTCTGAAGCTACTGTTACTGTACGTGATAAACAGATTCAGATGGCTACAGCTAATATAGGCTTTA------AACTGGGTTCCTTT----------GTTCCTGGTTCTAACCTGTACACTGCGTACCGTAATGTGGAATCCAGTTGGATTTACTACACGGTAGAAGCATTCCATGCCACAGCCATTGAGCTAGGTGAAGCACTGGCTCTTAATATTAACCGTGCTACTAATCCACCTGATTGGTCTTACTTACGCCCAC------------CAGCAAATCTGCAAGGTCGTAAGTTAGCTACTCGTGATATTAAGATGACATGGGATAACCGTGCTGGGATTACCCACTGGAAGTATGCTAACCGTCATGTCACCACAGGGGCA-----GAAATCTCTTCTGGTATCCTCACCAGTCCTGAGTATG----TGTTTACCCTGAATGACCAGCAAAATGCTTATAACGGGGACACT-----------------------------CTTAATATGAGTTTCTCTGTTTCTGAGTATGCTGCTGATTCTGGTGCAGTAGG--TGCATCTTCTTCCTTTGTAGGGGTAGTCCAGAATGGTTCCTATATGCAGACTCCTACTCAACTGAAAGCTGCTAAACAGCTTAATGGTGACATTATCTTCACTTGGGTAGGACGTCCTTCATGGCAACACTTCTGGGTAGTGAATACCAGTGTTAATGATTCTAAGACTGTTATCTTCTCTAAAGAATGGTCTAGTGAATCTCTA---------ACATGGACTGTTGCAGAACAGAACG-----------------AGTTCTACGGCCTGGAAGAAGGTGGTGCTACTC---------------ATGTCATCTTCATGGTATCTG-----------------AGTATGACCCAAGTAACGGATTAG--------------TATCTATTGGTGCTCAAGTTACTGGTCAAGCAGAGCAGCCATCTAATCCAATGAATCCTGTTGCTGGATTGTATGCAGTGTTCACCGGTGACCCAGGTAACTCTAATATTAAGATTAT---------GTGGGATAAACCTTCTGTTGGTGG----------ACGTGATGTTCGTATTCGAAATATGCATGTA---ACGTCCAGTGCAACTATTAGTGAC---CAGTTTGTATCTGATAACAATCTTGTGTTCACACGAGAAGAACAGGTAGCTGCTTATGGCTTTACTGCTTCAAGCGTATCTGTTC-----GTGCTCAAGAACATGATATTGAATCAGGTGCATTGGGTCTTACTACTGAGTATGTTGCTGTACCGGAAACAGCAGGAACAGTTGG------------------------ACAGGGCTTTGCTAAG---AAAGACTCTGTAGGTAACTGTACTATGTCATGGGAAGTAGG--------TGATGCTGTCCAATGGCAGGTTGAGATTATCAATGCCGAGAATTTTACTGTTGTTAAAACAGAGATTGTTGTAGCACC--------------------TACAATCACTTGGACGGCTGAAGAAATTACAGCCGAGTATGGTTACCTGACTGAC----CATATGGTTTGGCGAGTAAGACCTTATC-------------GTGCAGATGGGGCATCTAACGTAGCTAAACAATTTGATATGAC----------AGCCACTCTTTAACAAGGAACCCCCAGCAATGGGGGTATTAAATTATGAGTAATGCAGCAG---------------TAGTACCGATGCCT-----TATTCCCCTACAACTGTTCCACGAGAACAGATT----AGGGAGATTCAATCACAACTTATTAATGAGATGACTGATGTTCATATGGGAGCATTGACGGCACAGTACATGCCGGATGACTTTA--CCTTCGAACCAGGAATAGGACAGATTC-------ATTTCAATGTTGAGACTTCCAG-AAAGGTTTGTTTAGACCTTGCTAAGTCTGTTCTCAG---------------------ACTGGTTCCTGTTTACCCATTAATAAGTCCTGTTAAGAAACAGCATGATGATTATTGGTTTGTTGGGCGTTTGGGATTAGAC---CCAGTGTCTGAACCAGAGCCTATTAACATGCCTACTATGGAGTTTTATAAACGATTCCTGTCTTTATTACATGAACGGGATATGAAGTTTGTTAACTCTGTTGCTTATGAAATTC----------------------TTAACTTCTTTATGCCTGACGAATGGAAACAGCTTAACTGGAAGGGTGACCCAGCACTTTCCGGTTGGTATCCACCATCTAGCTTTATTCAGCCTACTAACAAAGATGCTCTGGATT--TTGTAAGTAAAGCCCAATGTCAGATTTTG------AAAGAATGCCAGAACTTGGGAATGGAGCTGTACTTCCAAATTGGTGAGCCTTGGTGGTGGGATGGTTCA------------------TACAATACAGGTGAGGGTAAGAATGCCCCTTGTATTTATGACCCTAAGACTATGGCTTTATACAAAGAAGAGACAGGTAA-TGATGTACCTACTCCATGGATTAAAGACATCTTTGCTCCAGTAGAAGAACATCAGTGGCCTTATGTAGATTGGCTATGCACCAAACTGGGTC----------AATCCACTAACTACATACGTGACTATGTAAAAGGT-AAGTTCCCTGATGCACAGGCAACCCTT-------------CTGTTCTTTACACCACAGATTATGTCCCCTGCATCTGAACTAACAGGTCGATTAAACTTCCCTGAGTCAGAATGGATATTTCCTAACTATGACTTTG--TTCAG---------ATTGAA------------GACTATGACTGGATTATTGATGGAAGACTTGACCTGGTTC--CACTGACATTTGATGCTGCCGTGAATAG-----------------------------------------ACTAGGGTATCCATTGAAT----GTAGTTCATTACTTCATAGGATTCGTACTGTTA-----CCTGAAGATGCTAAGAAAATCTGGGCTGATGTTGATAAGGCTTG-GGGATTGGCACTAGAGGCAGGTATCCCACATAT-----------CTACCCGTGGTCATACACACAGGTAATGAGGGATGGTGTGATTTATGCCGTACCTAAAG-----------------------------------------------------------------------------------------------------------------------------------------------------------------------------------------------TATGTGGAT---------------------------------------------------------------------------------------------------------------------------------------------------------GATACTAGTAAATATCGGTACTATTTGACGGGT---------------------------------------------------------------------------------------------------------------------------------------------------------------------------------------------------GTATAAACACACTCTCTGTTCATTAGGACTAACAGAGCC----GGGGATACCCGGCTTTTTCGATAAGGATTTAGCATGAGTCATGAATCCGTAGAGGTGCTCCTAGCTCGAATGGAGGAACGTATGAAGACACTCTTCGAAAATAATGCCCGTGATGCTAAATCTCGGCAAGATTTAGATGATGCTGTACGTAACCTTCAACTGTCTATTAATAAGATGGACACTCGACTAGAGAATGTAGAAAAGTCTCTGGCTGAGTCTGCCCCTACTATTGAAGAGTTCATTACCATCAAACACAAAGTTGTTGGTGCTGGATTGTTTGGTAAATGGGTATGGGCTGGAGCGGGTATCATTATTGGTATACTGGCTGCTGCCAGACGGGAGATTTTTGCATGGTTCGCAAGTTAACCAAA------CATGTAGAAATGGTTCCTAATTGGAAACGTTGTTGGAAATGGGCATCT--ATTCAGATTAGCACATTAGCAATATTGTTCTTCTCTTGTGTGGATGTCTTATCCAGTTCTTTCTCTGCATTACCCCAACATATCCTCAAAGATATTCCACATGGCAATAACATTGCTATAGCACTCTTTGTGCTGAATATTATTTGCCGACTGGTTCGTTTGAAACCAAAGGAG------GATTGGTGTGGCAATAAGTAAGAA-----------------GAAGGTTGGCGGTGTTGGAGGGGTTATTGCAGCAATCATTGCTGCTGTATTTGCTGTTGAGGGTGGATACGTTAATGACCCCAAAGACCCAGGAGGTGAAACTAATCATGGTGTAACTATTCAGGTTGCTCAAAAACATAAGCAAGAACTAGAGTCGATGTATAACTGGGATGGTTCAATGAAGAACTTAACTCAGGAAATGGCATCAAGTATTTATTACAACGATTACATCTTGAAGCCTGGCTTTGTTAAGTTTGCAGATGTATCACCAGCGGTAACAGAAAAACTAGTAGATGCTGGTGTTAATACTGGACCTGCAAGACCATCTCGTTGGTTACAAGAATCTCTTAATGCTTTCTCCAGAAATGGCAAAGACTACCCTAAAATACAAGTTGATGGTAAAGTCGGTTCTGGAACTCTAAGTGCATATAAAAGCCTTCAGAATAAACGAGGCAAAGTAGAAGCCTGTAAGCTCATTTTGAAGTCTCTGGATGGTAAACAGTTAAACTACTATTTATCTCTTAATATGCCTGAGTACACTACAGGATGGATTGCTAATCGTATTGGTAATGTCCCTCTGGAGAGGTGTAATGAAGACATCGTTAAT---TAAGTTAACTGTATGTCTTTTGGGAGGGGTAGCTCTGGGAGCTAC------------CCTTTTTCTTCTTGGTTCACAACATGGTGAAAAGAAAGTTCAAGCACTATGGGATGAAGATAAGAAGGAGTACTCAAAAGAACTTGATAGAGTAAAACTGGCTTATGACCAAAAGAATCGGGAACACAGTTATGAAGTCGGGCAACTTACCCTTCGACTTGATAAAGCCAAAGAGTCTTATGAAGTCGTTATTGATTCTATTACTAACCAGTACAATAGTCGGTTGCTCCAGTCAGAAAAACGAGCCGAGAGTTATAAACGTCAAGCCTCAACCGGAACCACTCAATGCCTCAATCTTGCAAGCCATGCAGCCAGACTCGACTCAAGTCTTGAAGAAGGCAGACGTTTGGTTGAAGAACTCAAGGCAACTGTTAGACTCCGTGATAACCAACTGATTGAACTGGGGAACCAGATTCGTTCTGACCGTAAACTGTTTGAATAGGAATTA-CTATGGAACAAAACACTGATTCTATGGTTCCATTGCCAGACCCAAGCCAAGCTACTAAGTTAACTAGCTGGAAGAATGAACCTTCCTTGCAAGCACTTAAAGCAGACTTGGATGCAGCAAAGCCATCTCATACTGCCATGATGATTAAGGTCAAAGAATGGAATGACCTTATGCGTATTGAAGGCAAAGCCAAGCCACCTAAAGTCAAAGGACGTTCGCAGGTACAGCCTAAACTTGTACGTCGCCAAGCTGAATGGCGTTACTCTGCTTTAACTGAACCTTTCCTTGGTTCTAATAAGTTATTCAAAGTTACTCCTGTAACTTGGGAAGATGTACAAGGTGCACGCCAGAATGAACTGGTTCTTAACTACCAATTCCGTACCAAACTAAATCGTGTAAGTTTCATTGATAACTATGTTCGTTCAGTTGTTGATGATGGTACTGGTATTGTTCGTGTTGGTTGGAACAGGGAAATTCGTAAAGAGAAGCAAGAAGTTCCTGTATTTAGTTTGTTCCCTATTCAAACACAAGAACAAGCTGATGCTTTACAACAAGCTCTACAACTTCGTACAGACAACCCTCGTGGGTATGAAGAGAATGTGGATGAAGCTATTAAGGAATCAATACGTTTCTTTGATGAAACAGGGCAAGCAACGTATGCAGTACAAACTGGGACAACTACAACTGAAGTTGAAGTTCCTTTAGCAAACCATCCTACTGTGGAAATGCTAAACCCAGAGAACATTATTATCGACCCTTCATGTCAGGGTGATATTAATAAGGCAATGTTTGCCATTGTCTCTTTTGAAACTTGTAAGGCAGACCTGCTTAAAGAGAAAGACCGTTACCACAATCTAAATAAGATTGATTGGCAAAGCTCTGCTCCTGTTAATGAGCCAGACCATGCAACTACTACTCCTCAAGAATTTCAGATTAGTGACCCTATGCGTAAGCGTGTAGTTGCTTATGAATATTGGGGATTCTGGGATATTGAAGGGAATGGTGTATTAGAGCCTATTGTTGCTACTTGGATTGGTTCTACTCTTATTCGTTTAGAGAAGAATCCTTATCCTGACGGCAAACTCCCATTTGTATTAATTCCATATATGCCTGTTAAACGGGATATGTATGGCGAACCAGATGCAGAGTTATTAGGTGATAACCAAGCAGTACTTGGTGCTGTAATGCGTGGGATGATTGACTTACTTGGACGTAGTGCCAATGGTCAACGTGGTATGCCTAAAGGTATGCTTGATGCCCTGAATAGTCGTCGTTACAGGGAAGGTGAGGATTATGAATACAATCCTACACAA---AACCCTGCTCAAATGATTATTGAGCATAAGTTCCCTGAATTGCCACAATCAGCACTGACTATGGCTACCCTTCAGAACCAGGAAGCAGAATCTCTTACTGGTGTTAAAGCATTTGCTGGTGGGGTAACTGGTGAGTCTTATGGTGATGTAGCTGCTGGTATTCGTGGTGTATTGGATGCTGCTTCTAAACGTGAGATGGCTATCCTTCGTCGTTTAGCTAAAGGCATGTCTGAAATTGGTAATAAGATTATTGCTATGAATGCTGTGTTCTTGGCAGAGCATGAAGTAGTACGTATTACCAATGAAGAATTTGTCACTATTAAACGTGAGGACTTGAAGGGTAATTTTGACCTTGAAGTAGATATTTCTACTGCTGAAGTAGATA---------------ATCAAAAGTCCCAAGACTTAGGCTTTATGCTTCAGACTATTGGTCCAAACGTAGACCAGCAAATCACTTTGAATATTCTTGCAGAGATTGCTGACTTGAAACGTATGCCTAAACTGGCTCATGATTTACGTACATGGCAACCTCAACCAGACCCAGTACAAGAACAACTCAAACAATTGGCTGTTGAGAAAGCACAGCTTGAGAATGAAGAGTTACGTTCTAAAATTCGTCTTAATGATGCACAAGCTCAAAAAG------CTATGGCAGAACGAGACAATAAGAATCTGGATTATTTGGAACAAGAATCTGGCACTAAACATGCTCGTGACCTTGAGAAGATGAAAGCTCAATCACAAGGTAATCAGCAATTAGAAATTACTAAAGCATTAACCAAGCCACGTAAGGAAGGAGAACTTCCCCCTAACTTATCTGCTGCAATTGGGTATAATGCATTGACTAATGGGGAGGATACAGGTATTCAATCTGTATCTGAACGGGATATA---GCTGCTGAAGCCAACCCTGCTTATTCACTTGGTTCCAGTCAGTTTGACCCAACCCGTGACCCAGCTCTTAACCCAGGAATTAGATT-----------AGGTAATTAA-----TTATGTACAGCAAAGAAAAAGAAATTGAAGGACTGGAACACCAACTGAAGGGTATT-AAAGCTGCCCGTGCTTATGCAGAAGATGTTCGTAAGCTGATGGGTAATTCCCTTTTCCGTAAAGTAATTCTTGAGCAATTCTGTACTGTAGACTGTGCTCGTTATGTACAAGAATCCTGTGACCCATTGCTTGAAGACCGTCAACGTGCTGATGCTCTTGCTATGGCTCAAGCTGCTGGTTGTTTAAAACGTTATCTGGAAATTACTCTTCAGAA--AGCAGAAACACTGGTAGGTGTCCAATC----------AGATATTGAGAATGCATTGGATGTTGCTCGTGGTGAACCTGAAGAAGT------TTAATTAATC----------CTAACTCGGAGATACT-CCCATGACTACGGAAGCTGCAAAAAC---AGCTTCCGACATTTTTAAAATGTCGGATGAAGAGATTCTGAACATGCCTG---GTCCATCAAG---------------------CATTCAGAACAACCCGGAACCGGTAGAAAATAATACTC------------------------------------------------------CTGCACAACCAGACCCAATTGTTGAAGTTGAAC---------------------AAACTGATGAACCAGAAGTAACTACTGAACCAACTGAAGTAGAAAATACTTCTGAATCAGAAAGCAATTCAGATGCATTCACAACTGGTAATGATAGTGCTACAGTTGACCCAAATAAGGTTGACAGCAACAGTAAGCCTGCTACTGATAATGCACCTTCTACTACTGAGCAAGGCCAA------------------GCAAAAGTAGAAGAAGACAAGCAGGTATCAGACCAGAAAACTGACTTCGACTATAAGGCTGGTTATGAACGGATAATGGCTCCGTTTAAAGCTAACGGCAAAATGATTACTCCTCAGAGTCCTGAAGAGGTCATTAGCTTGATGCAAATGGGAGCTAACTATACCCGTAAAATGCAGGAGATTCAGCCGTATCGTAAGTATCTCCTGATGTTAGAAAACAACGGATTATTAGATGAAGGGCAACTCTCTTATGCTATCGATTTAGTTAAAGGGAATCCTGATGCTATTAAGAAGTTGGTTAAAGAATCTGGTATTGATGTTCTGGATATTAATCCGGAAGAGGAAGTTAAATACCAAGCTGGTAATCACCGTGTGTCAGATGCTGAAGCAGCATTTGCAACCGAACTGGAAGATGCTAAATCCACTCCAGAAGGACAAGCTACTCTTCAGTTAATTTCGACTACGTGGGATGACCACAGCAAACAGGCATTGCTGGAAAATCGTGGTCTGGTTAATACCATCGTTGAACAGAAAGCTAACGGTATTTACGACCGTATTGTTTCTGAAATTGAACGACTCAAAATCTTAGGCCAAATCCCAATCGGTACAGCATTCCTGGATGCTTATAATCAAGTCGGTAACTACCTTGCTGCTAATGGTGGTTTTAATGATTTG---ATTAAGCAGAAACCTGTTGAACAACC------------------TAAACCAGTGGTTCAG------------CCAGTAGCAACTCGTGTTGCAACTCCTAAGTCTGAAATCACTAATACTCAACAGGCAGCAGCGGCATCCCCATCACGGGTTACACCGCGTAAGACAGAAGTCCTTGTTAATCCTCTTGCAATGAGTGATGAGGACTTTATGAAACTACCTCGGCTGAACGGCCTATAA---GGAAT--TGAGACATGTTGAACTATAACGCTCCTATTGACGGTCAGAAATCTAGTATTGATGGTGCTAACTCTGACCAGATGCAAACCTTCTTCTGGCTGAAGAAAGCAATCATCACTGCCCGTAAAGAGCAGTACTTCATGCCACTGGCCTCTGTAACTAACATGCCGAAGCATTACGGTAAGACCATCAAGGTATATGAATATGTTCCTCTGCTGGATGACCGTAACATCAATGACCAGGGTATTGATGCAAGTGGTGCTACTATCGTTAATGGTAACCTGTATGGTTCCAGCAAAGACATCGGTAACATTACTTCCAAACTGCCTCTACTGACTGAAAACGGTGGTCGAGTTAACCGTGTTGGTTTTACTCGTATTGCTCGTGAAGGTTCTATTCACAAGTTTGGCTTCTTCTATGAGTTCACTCAGGAATCTATTGACTTCGATTCTGATGATGGCCTGATGGAACACCTGTCCCGTGAACTGATGAATGGTGCTACTCAGATTACTGAAGCTGTACTGCAAAAAGACCTGCTGGCTGCTGCTGGTACTGTTCTGTATGCTGGTGCTGCTACTTCTGATGCCACCATCACTGGTGAAGGTTCTACTCCG---------------------TCTATCGTTTCTTATAAGAACCTGATGCGTCTTGACCAGATTCTGACAGAGAACCGTACTCCTACTCAGACTACCATTATCACTGGTTCCCGTATGATTGATACTAAAGTCATCGGTGCTACTCGTGTTATGTATGTAGGTTCTGAACTGGTTCCAGAACTGAAAGCAATGAAAGACCTGTTCGGTAATAAAGCCTTTATCGAAACTCAGCACTATGCTGATGCAGGTACTATCATGAATGGTGAAGTCGGTTCTATTGATAAGTTCCGTATCATTCAGGTTCCAGAAATGCTGCACTGGGCAGGTGCTGGTGCACAGGCTACTGGAGCTAACCCTGGTTACCGTACCTCTATGGTATCTGGCCAAGAGCACTATGACGTTTACCCAATGCTGGTAGTAGGTGATGATTCCTTTACCTCCATTGGCTTCCAGACTGACGGTAAGTCACTTAAATTTACCGTTATGACTAAGATGCCTGGTAAAGAAACTGCTGACCGTAATGACCCATATGGTGAAACTGGGTTCTCCAGCATCAAATGGTACTACGGTATTCTGGTTAAACGTCCAGAACGTCTGGCTCTTATTAAAACTGTAGCTCCGCTGTAATA-GT-TGGGCTAACATCAGGGGGAGGGAAACCTCCCCTT----------ACTTTATGAATAGGATATATACACATGAGCATTAACGATAAACCGACCGCTGATTTA------------------------------ACTCAGGGCAACGATGACACCGTTGATGAAGTTAAGGT---TGATGAACTTTCTCTGCTGAAACAACGAGCTAATATGATGGGTATTTCATACTCAAATAATATTAGTGCTGAAACTCTTCGTAAGAAGATTGAAGCAGCACAGGAAAATAA------AGCTCAGGAACCAGCAGAACCTCA------------------------GCCTAATCCTCTGGCTCTGTC-------------------TACAGGTA----------CAGTAACTACGGCAACTTCTTTACGTCACCAGCAACGCTTAGAACAATTAAAGCTGGTTCGAGTACGTATTCAGAACCTTGACCCTAAGAAGAAAGACCTGCCTGGTGAGATTATTACAGTAGCTAACGAATATATTGGTACTGTTCGTAAATTCGTTCCATTTGGTGAAGCTACTGATGAGGGCTATCACATCCCTTACTGTATTTATAACTTCCTCAAAGAACGTAAGTTCCTGAACATTCGAGTTACCA--AAGGTAAGAATGGTCAGCCTAATATTACGTCTGCATGGGTACGTGAGTTTGCCATTGAAGTTCTGCCTCCACTGACTAAGGAAGAATTACAAACTCTGGCTGCTGCTCAGATTGCTGCTGGTAGCGTAGACTCTCAATAAGAGTTAATCTGTAAGTCA--GCACGGCTCACTGGG-TAAAACCGTGAGCCGTTTTCTTTTAATGAACCAATG----AGGAAAT-ACCATGTCATGTGGTGCTGAACTCGAAGCTAATGCTCTACTTACTGCTCTCGTAGCAGGTGAGGATTTTACGCTTCCTGACATCGACATGTCTGGCAGTGAGTATGATATTCCTGGTGGCATTAATAGCCCTATCTATGCAGAGATAGAGAAGATAACCACAGAACAACTAACTACTCGTGAGGTTGGGGGTTCTGGTGTATTTGATGCTTTAATGCAATCAGCAAGCAATCATCTACTGGCAGAATTTAAGAATAACCGAATTACCGGTGGTGATTACGTTAAGGCATACATTGCTACTATGGAAGCATGTATGGCTAATGCTGTGCAATTCCTCACCACTAAAGACCAGGCTTATTGGAATGCTGTTACTGCTCAGGTAGCTGCAATTACTGCTCGTGCTAATCTTGGTATTATCAAAGCTAACTTTGTTACAGCTAAGATTCAGGCTCTGGCTACTAAAGCTGAATATGCCCTTACTAAGCTGAAGCTGTCTAATGAGTCAGTAACTTACTGCACTGCTCAATACAATCTGTCCTCTATGCTTCCTCAACAATTACTGATGTTGAAGAACCAGACCACTCAGGTTGCTGAACAGACCAAGTTAACTACTGAACAAATCAATATGACGAAAGAGCAGAAGGAAGCACAACGTGCTCAGACTTCTGATACTCGTACTGATGGTACTCGTGTAGCTGGTTCTGTAGGTAAACAGAAAGAACTCTATGACCAACAGATTACGTCTTATAAACGTGATGCTGAAGTTAAAGCTGCCAAACTGTTTACTGATGCATGGGTCACTCAGAAAACCATTGATGAGGGTCTGTCTCCTCCTAATGGCTTCACTAACTCCAGTCTGGATAGCATTCTTACTGCATTGAAGAATAACAACGCATTGGGGTAATA-----CATGGGACTGTTTAGCAGTAAGACTAAAATCTACGTAGCATCCTCTGTCTACAATTTGGCAGGGGATATACATAAACGTCCAAATTATTTAAAGACTACGGTGATTGGTAACATCGTTAGTAAATCTGACTTTAGTATGGGTGATACCATCACTAACTCTTATTTAAATGGACCTGGTATTCGTTTACGTAGATTCCCTGGTTGGGCTGCAACTAACTATGACCCTTCAATTGGTATTGCTTACGGGAACTTGTCAATACTGTCTCAGATAGACCCTGAAGTAGTTAAATGGCAAGTTCCTCAAAAAGCAGGTTATGAGGTACAGATTCAGAGCAGTAGGATTGGATTTGGTGATTTTGAGGAATGGGCTGATAAATTCCTCTATGAGAATTATCCAGACCGTATTACTGAAGAGTTTGAAATAGACATCATGGATGATGACAGGATTGTACTCACTGCTAC---------TAATGGTAGTGAGTTATCCTTTTATCCAGATAATTACAGTCAGGATGCAATGTATCTGTATGTGAACTA---TTACTACATACAGCCTACTAGTGTTGCAGACCCAGTGGTTCACCCTGCTGTATCTGTATCATCTGCTGATGA----CTTACCTTCTACTTCTGAATGGACTCAGGTATCTCAGAACCATACTCCTAAGTCAGCTACCCTGAAGACAGTTACTCATATTAAGAGTGTATTCTCTGATGGCAGACCTGATGAG----GAAAGTACCAATACTGAAGAAGAACGGGTTAGT-TGGACTAACTTCTCAGATGTTTACGAGAAAGAA--------TTTCGTGAACCAAGTGAAGTAGGCTTAATCATTATTCGTAAGACTACAATGACCCAGGTACAGACTGG------CACTGTATCCACTGGTTCCACTACAAACACTGAAGTTATTGATTTAGGTGGTGGGGTTACTGAAACCAGAACTACTACAGTAACTACAGATACTTTAGGTTATACATGGTCTTATCAGAATACAGATGTAGTTACTACTATGTCTGCTGGTGGTATGCCTCAACTGTTTATTTATAAACAGAACAGTGGTAATGCCGTCCTTGATGCCCTGTTTATTAATAAGACAACCAATAACAGATTCTATTCATTCATCCCTATCCGTAGTGATAAGAACTGGAT------TTCTGGTTCTACATATACTCTTTGTAAGAAAGCCTTTAAGAAGGCTACAGGGGGTAAGATTTCTGACATTATGGATGACCTAAAGAAGAACAAAGATATTGGTGATATTCAGTATATCTATGCTGTATTTGGTTGTTCTCTTAATAGTCCTGAAAATACAGCTAAAGAGTACATCTACAGATTCTTCCAGTTAGTGAATCAGTCAATGCCTGCTGACCCAAACTACCCAACTATGGATGCTTTGGTAGAAGGCTTTGCTCAGGCTAACAGGGACTTTGATGCTTACCAGGAATGGTGGGA------ATCTCGTAGT------GGTAATAGGGATATTCCCATAGGGAAGCCCCCTAAAAGACCCGTATACCCAACAATACCTTCTAAATCCATTAATATCCGTTCTAACGGTGGATACCGTTACAACATGACTATTAGTTGGAACTTCATTGAAGAGTCCGTTGGTTCAGGTAAAGCATTCTCTGGAGCCAAGAAAGGGCAGCTCAAGTTTGCTTATGAAGGTACTG----------TAGTCCTTATGCAGAAA--GCTGTTATGTACTCTGAAAAG------------GGTAATGACAAAGTTGGGTTTACTATCTACAGGCTAGATAAGATAACAATGTATTGGCAGGATGGGGATAACTCATGGAGGAAGATTTCTGTCTATGGCCTGAACCATAACAATAATGTTTACAAGAATAAATCTGTAAGCATTTCTGGTGTAGATGCACTAAATGATGATGAAGAGTCTGGATTTATCATCCCTCTTCATAACAACATTTACCGTAGTATGTCTTTGGTAAATGGTACTCAGTTATCTACAGCATGTTGTTATCTGGTTCTTAACTCATATAAGAAAGTTAAGAAGAAATGGTATCAGTCTGGCATCTTTAAAGTAGTAGTGGTTGTTGTTGCAGTAGTAGTGTCTGTGTTCTTTACTC---------CTGCTGCTGGTGC------TGGGGTAATGGGTACTGCTGCTTCTATTGGTGCTGCATTAGGTTTTGCA---GGGTTAGCTGCTATTA---TCGTTGGGGCTGTGGCTAATGCCATTGCAGCTATGATTCTGATGTCCATTATTCAAACAGTCTCTGTTAGTTTGCTTGGGGATAAGATTGGAATCATTGTTGCTACTATTGCCTCTATGGTAGCCATGAATGTCGGCACAGCTTTATCCACTGGTTCATCCATGTCTACGATGCTGGGTGAAATGATGAAAGCAGACAACATCATTAAACTCACTTCATCTGTAGGAAATGGCATAAGTGATTACATCAATGCTTCTGCTATGGAAACTGTCAAAAAGACAGAGAAACTTATGGCAGAGTACCGTGACCAGATGAAAACCATTCAGGAAAAGTACGAGGAAATGTTTGGCACTGAGGGCATGGGTTACATTGACCCAATGAACTTAA-----CTAATGTAGGCCAACAATTTGAACCACTGGATTCATTCCTTAGCCGTACTCTTATGACTGGTCATGATATAGCTGATATGTCTAACAACATGATTACCAACTTTGCAGATATAACGTTGCAGCTTGATTTAGA---TACGTAACAGGAG-----------------------------------------------------------------AATCCTTATG--GATACTAATTTCCTTTTTGGAACCCCATCTGCACAAAGCAATTTTGGCTATGGGTATGGT---------------------------------TCCTTTAATACCCCAACCGTGAACTATAACCCTATGC--AATCCGGCATCCTTAGTAATGACTGGCTTCA----GAATATTACTGGTGGTGCTACAGGGAATACCGGTGG----GCAGAC-----TCAAGGGCTTACTGACCAACTGGGTCTGAACATTCCTACATTCCAGTTGGGGTTAGGTGGTCTTAATGCACTGGGTAATATCTATGGTGCATTACAGGCTAACAAGTTAGCTAAGAATCAGTTCTCTTTTGCTAAAGATGTTACTAACACTAATCTGAATAACCAGATTAAGTCCTATAACACTGCTCTGGAAGACCGTGCTCGTAGTCGTGCTGTTGCAGAAAATCGTGACCAATCTACGGCTGATGCTTACATTGCAGCTAATCGCTTAACTCGTTAAGAGGTATC--ACATGGCTCAAATTACATGGCGTAATGTTGATGCTCCTTCTTTCTCTGGTGTTGGGGATAGTATTCGTACTTTCTCCAATATGCTGGGTAATGCCACTGCCGGATTGAGTAATGCATTAGGTGATTTTCGAAACTCTGCAAGACAGCAAGCTGGTGATGCAATTATGGCTGAAGCCATGCGTTACCAAGACCCTAATGAGTATCGTAATGCCTTAGCTTCTGGAGCATTATTTGCTGGCTATGACCCTTCTCTAATTTCTTCTCGTACTATGGAGAACTTAGATAATCGTGCTGGCAATCTGTTAGACCA--AGCATCTAAACAACAAAATCTGGATTTCACTCGATACAGTAATGACAGAACCATGAAGGTAAATGCAGCTACTGATGCTGCTGCTCCTGCATTGCAGGAATTGGCTCTGGCTTATCAATCTGGTGACCCAAGGAAGGTTCAGGCAGCACAGGCTCAGTATGGGGATGTATTAAAAACCCTCCCTGCTGGTGTTGTTATGGACTACATGAACAACCTTCAAGGACAGGGTACTGCTGGTATTGGTCAACGTCG------------------------CAGCTTATTCAACTTAGGTATTGATATGCGTAACGATGCGGATACTCAGGCTGCTATGCAGTTACTGAATAATATTCGTCGTGGTGCATACAGTGCTGACGATGCTCGTATGCTTGCAGAGGGTACGTTCGACCAAATGTCACCAGGAGCAGTAAG------------TCGTGCACTATCTCAGTTAGATAGAGCATATCCAGGTGCATATACTCCGGGAACTGGTTCTGCATCTCTATCTCCTCCTGGTACTCAGGGTACTCGGAATGGTTCTGCATATGACACTACCTATAAGTTCACACCAACTGATGTACCTATTACTCAGATGAACTTAGGTGAGGTGGTTCAGCATCAAGACACTATG------AAGAAGACACTAGGTGCTTCTCCTGTTGGTGCATACCAGATTAACCAAGATACCCTTAAAGACTTTGCTCCAAAGGTATTTGGTGAAGATTGGCAGAACATTCCTATGTCTCCGGAGAACCAAGACAAACTGGGTGAAGCTATTTTTAATGCTCGTAAGAATGGCAATCTGAAGAGTACATGGGCTGCTTTACCAGATGATACTCCTGGTGCTTATAAGAACCTGTCATGGGATGAAATGAAGGATTACATTGCTCAAGCAGAAACAGGT---AATTCTATTAATCCATTACAAG------------AACAAGCAT---TCACTTCTGTTGCTGGTAATACTGTTGGTACTCGTAATATGCAGAATATTGGTAATACTCTGCTGCCTGAATACCAAGCTGCTACTGTTGACCCTTCTACGACTGGTCAGGTGGCTAAACGTATTATTGATAGC---AATGAACTGAAAGGCATTAACCAAGGTGCACT---------------GGTTCGACAAATCAATGAGGTAGCAAAACAGAATGCTATTTCTCCCGCTATGGCAGGAGCAATCATTCAACGTAGTATCACCGGTAAACCAGAGGGATGGTTTAGTGGTATTCGAAATGCCTTTGATACTGATGTT------------------ATTGATTTGGGTGGTGATTACCAACTGGATAAAGCAGCCGTAGAAGCAAATGCAAAACTTGCAACTACCGGTACTGCTATTGAACAGAATGC---CCGTAATCAGCTTACTGCTCAAATTCAATCAAACATCTATGCAGCACAGAATACGTTAGATACTGCACTTGCTGATTTACGTGAAGTACAGCGTCGTATTCAAACCGGTCAGGAAAACCTTAGAAGTGTACTACCTCGCTATCAGGAGCGAGTTAATACTGCTAAACGTCTTCTTGACGGT---------------------------------------GCTCGTAGTGCTGTAGCTGCTGACCCTCAGAATTTGGATATTAAGAGCCTACAA---------AATATTAAACAGGAAGAGAGCGAGGCAAACCGGAGAAGTTTAGGCAGAGATG---------------------CCGGGCGTCGATTGGGTATCCCTG---ATATATTTCCTCGTTAATTTCTACCATAAT-ACAAAAGCCC----------TTCGGGGCTTTTTTCTCGTCCTTACACTAGGTATAGTGTGATTTC--TAATAGATATAAGTTTGTATAGGAAACCTACTATGTCAGTATTTGATAGACTGGCTGGGTTCGCAGACAGCGTAACCAATGCAAAGCAAGTTGACGTCTCTACTGCAACCGCCCAGAAGAAAGCTGAACAAGGTGTCACTACTCCTCTTGTTTCTCCTGATGCTGCTTATCAAATGCAAGCTGCCCGTACTGGTAATGTTGGGGCTAATGCATTTGAACCAGGGACAGTGCAATCAGATTTTATGAATCTGACTCCAATGCAAATCATGAATAAGTATGGGGTTGAGCAAGGCTTACAACTTATCAACGCTCGTGCTGATGCAGGGAACCAGGTATTTAATGATTCAGTTACTACAAGAACTCCTGGGGAAGAACTGGGGGATATTGCTACTGGTGTTGGTCTTGGTTTTGTTAATACCCTTGGGGGCATTGGTGCTCTTGGGGCAGGCTTACTCAACGATGATGCAGGTGCTGTTGTTGCTCAACAATTGAGTAAGTTTAATGATGCTGCCCATGCTACCCAAAGCCAAGCATTACAAGATAAACGTAAGCTCTTTGCTGCTCGTAACTTAATGAGTGAAGTAGAGAGTGAACGTCAGTATCAAACAGATAAGAAAGAAGGCACTAATGACATAGTAGCTTCCTTATCTAAATTTGGACGTGATTTTGTAGGTTCAATTGAGAACGCTGCCCAAACTGACTCCATTATTTCTGATGGGTTAGCAGAAGGGGTAGGTTCTCTATTAGGTGCTGGTCCTGTATTAAGGGGTGCATCTTTACTGGGTAAAGCA---GTTGTTCCAGCAA---ATACTCTTCGTAGTGCTGCATTGGCTGGTGCTATTGATGCAGGTACTGGTACTCAGTCCCTGGCTCGTATTGCTTCTACTGTAGGCAGAGCTGCACCAGGTATAGTTGGT------------------------GTTGGTGCAATGGAAGCTGGTGGTGCATACCAACAAACTGCTGATGAAATTATGAAGATGAGTCTTAAAGACTTAGAG---AAGTCTCCTGTTTATCAACAACATATTAAAGATGGTATGTCTCCAGAACAGGCTCGTCGTCAGACTGCATCTGAAACTGGTCTTACTGCTGCTGCTATTCAATTACCTATTGCTGCTGCAACTGGTCCTCTGGTATCTCGTTTTGAGATGGCTCCTTTCCGTGCTGGTTCTTTAGGTGCTGTAGGTATGAACCTTGCCCGTGAAACAGTGGAAGAAGGTGTTCAGGGTGCTACAGGCCAACTGGCTCAGAATATTGCACAGCAACAAAACATTGATAAGAACCAAGACCTGCTTAAAGGTGTCGGTACACAAGCTGGTTTAGGTGCTCTTTATGGCTTTGGTTCTGCTGGTGTTGTACAGGCTCCGGCTGGTGCTGCTCGTTTAGCAGGTGCTGCAACTGCTCCTGTATTGCGTACCACAATGGCTGGTGTTAAAGCTGCTGGTAGTGTAGCAGGTAAGGTTGTTTCCCCTATTAAGAACACTTTGGTAGCTCGTGGTGAACGGGTTATGAAGCAGAATGAGGAAGCATCCCCTGTTGCTGATGACTATGTTGCACAGGCAGCACAA---GAAGCTATGGCTCAAGCACCAGAAGCAGAAGTTACTATTCGTGATGCTGTTGAAGCAACTGATGCTACTCCGGAACAGAAAGTTGCAGCACACCAGTATGTTTCTGACTTAATGAATGCTACTCGTTTTAATCCTGAAAATTATCAGGAAG------CACCAGAGCATATTCGTAATGCTGTAGCTGGTTCTACTGACCAAGTACAGGTTATTCAAAAGTTAGCAGACCTAGTTAACACATTAGATGAATCTAATCCTCAAGCACTGATGGAAGCTGCATCTTATATGTATGATGCTGTTTCAGAGTTTGAGCAATTCATTAACCGTGACCCTGCTGCACTGGATAGCATTCCTAAAGATTCTCCGGCTATTGAGTTACTCAATCGTTATACAAATCTGACAGCTAATATTCAGAACACACCAAAAGTAATTGGTGCACTGAATGTTATTAATCGAATGATTAATGAATCTGCCCAGAATGGTTCTTTGGATGTGACTGAAGA---ATCCAGTCCACAAGAAATGCAGAACGTAGCATTAGCT---------GCTGAAGTAGCTCCTGAAAAGCTCAATCCAGAATCTGTAAATGTTGTTCTTAAACATGCTGCTGATGGTCGTATTAAACTGAATAATCGCCAAATTGCTGCCCTTCAGAATGCTGCTGCAATCCTGAAGGGGGCACGGGAATATGATGCAGAAGCTGCCCGTCTTGGATTACGTCCTCAAGACATTGTGAGTAAACAGATTAAGACGGATGAGAGCAGAACTCAGGAAGGACAATACTCTGCGTTGCAACATGCGAATAGGATTCGGTCTGCGTATAACTCTGGTAATTTCGAGTTGGCCTCCGCTTACCTGAACGACTTTATGCAGTTCGCCCAGCACATGCAGAATAAGGTTGGAGCGTTGAATGAGCATCTTGTTACGGGGAATGCGGATAAGAATAAGTCTGTCCACTACCAAGCTCTTACTGCCGACAGAGAATGGGTTCGTAGCCGTACCGGATTGGGGGTCAATCCCTATGACACTAAGTCGGTTAAATTTGCCCAGCAAGTTGCTCTTGAAGCGAAAACGGTAGCGGATATTGCTAATGCCCTCGCTTCGGCTTACCCGGAACTGAAGGTCAGTCATATAAAAGTTACTCCATTGGATTCACGTCTTAACGCCCCTGCTGCTGAGGTGGTCAAGGCATTCCGTCAAGGCAATCGAGACGTTGCTTCTTCTCAACAGAAAGCTGACTCCGTGAATCAGGTTAAAGAAACTCCTGTTACAAAACAGGAACCAGTTACATCTACTGTACAGACTAAGACTCCTGTTAGTGAACCTGTTAAAACAGAACCTACT---ACTAAAGAGTCTAGACCACAGGCTATAAAAGAACCTGTGAGCCAGTCTGAAA---------------------------------------------------------------------------------------------------------------------------------------------------------------------------------------------------------------------------------------------------------------------------------------------------------------------------------------------------------------------------------------------------------------------------------------------------------------------------------------------------AACAGGATGCT------------------------------ACCCTCACTAATGAGGAT-ACCATCGAG-----------------------------------------------------------------------------------------------------------------------------------------------------------------------------------------------------------CAACCTACTGAATCTGTTAAAGAAACTGAAACTTCT------------------------------------------------------------------------------GTAAAAGAACGTACAGTTACAGAAGAATTAAGAGAAGGTATCGATGCTGTTTACCCCTCATTGGTAGGTACTGCTGATTCTAAAGCAGAGGGTATTAAGAACTATTTCAAATTGTCCTTTACCTTACCGGAAGAACAGAAATCCCGTACTGTTGGTTCAGAAGCACCTCTAAAAGATGTAGCTCAAGCTCTATCTTCCCGTGCTCGTTATGAACTCT---TTACTGAGAAAGAAGTTGCTAATCCTGCTTTTAATGGGGAAGTTATTAAGCGATATAAAGAACTCATGGAACATGGGGAAGGTATTGCTGATATTCTTCGTTCCCGTCTGGCTAAGTTCCTTAACACTAAGGATGTTGGTAAACGTTTTGCTCAGGGTACAGAAGCCAACCGTTGGGTAGGTGGTAAGTTACTTAACATCGTTGAACAGGATGGGGATACCTTTAAGTACAACGAGCAATTGCTACAGACTGCTGTATTAGCAGGTCTTCAGTGGAGACTTACTGCTACCAGCAATACTGCTATCAAAGATGCAAAAGATGTTGCTGCTATTACTGGTATTGACCAAGCTCTGCTGCCAGAAGGTTTAGTAGAGCAATTTGATACTGGTATGACACTCACTGAAGCAGTTAGTTCCCTGGCTCAGAAAATTGAGTCTTACTGGGGATTATCTCGTAATCCAAATGCTCCATTGGGTTATACCAAAGGTATCCCTACAGCAATGGCTGCTGAAATTCTGGCTGCATTTGTAGAGTCTACTGATGTTGTAGAGAACATCGTGGATATGTCAGAAAT------------------TGACCCAGATAATAAGAAGACGATTGGTCTGTACACCATTACTGAACTGGATTCCTTCGACCCAATTAATAGCTTCCCTACTGCTATTGAAGAAGCTGTTTTAGTGAATCCTACAGAGAAGATGTTCTTTGGTGATGACATTCCTCCTGTAGCTAATACTCAGCTTCGTAACCCTGCTGTTCGTAATACTCCAGAACAGAAGGCTGCATTGAAAGCAGAACAGGCTACAGAGTTCTATGTACACACTCCAATGGTTCAATTCTATGAGACGTTAGGTAAAGACCGTATTCTCGAACTGATGGGTGCTGGTACTCTGAATAAAGAGTTACTTAATGATAATCATGCTAAATCTCTGGAAGGTAAGAACCGTTCAGTAGAGGACTCTTACAACCAACTGTTCTCCGTCATTGAGCAGGTAAGAGCACAGAGTGAAGACATCTCTGCTGTGCCTATTCACTATGCATACAATATGACCCGTGTTGGTCGTATGCAGATGTTAGGTAAATACAATCCTCAATCAGCCAAACTGGTTCGTGAGGCTATCCTACCTACTAAAGCTACTTTGGATTTATCGAACCAGAACAATGAAGACTTCTCTGCATTCCAGTTAGGTCTGGCTCAGGCATTGGACATTAAAGTCCATACTATGACTCGTGGGGTTATGTCTGACGAGTTGACTAAATTACTGGAAGGTAATCTGAAACCAGCCATTGATATGAT---GGTTGAGTTTAATACCACTGGTTCCTTACCAGAAAATGCAGTTGATGTTCTGAATACAGCATTAGGAGATAGGAAGTCATTCGTAGCATTGATGGCTCTTATGGAGTATTCCCGTTACTTAGTAGCAGA------GGATAAATCTGCATTTGTAACCCCACTGTATGTAGAAGCAGATGGTGTTACTAATGGTCCAATCAATGCCATGATGCTAATGACAGGTGGCCTGTTTACCCCTGACTGGATTCGTAACATTGCCAAAGGTGGCTTGTTCATTGGTTCGCCAAATAAGACCATGAATGAGCATCGTTCTACTGCTGACAATAATGATTTATATCAAGCATCCACTAATGCTTTGATGGAATCGTTGGGTAAGTTACGTAGTAACTACGCTTCTAATATGCCTATTCAGTCCCAGATAGACAGTCTTCTTTCTCTGATGGATTTGTTCTTACCGGATATTAATCTTGGTGAGAATGGTGCTTTAGAACTTAAACGTGGTATTGCTAAGAACCCGCTGACTATTACCATCTATGGTTCTGGTGCTCGTGGTATTGCAGGTAAGCTGGTTAGTTCTGTTACTGATGCCATCTATGAGCGTATGTCTGATGTGCTGAAAGCTCGTGCTAAAGACCCAAACATCTCTGCTGCTATGGCAATGTTTGGTAAGCAAGCTGCTTCAGAAGCACATGCTGAAGAACTTCTTGCTCGTTTCCTGAAAGATATGGAAACACTGACTTCTACTGTTCCTGTTAAACGTAAAGGTGTACTGGAACTACAATCCACAGGTGCAGGAGCCAAAGGGAAA---ATCAATCCTAAGACCTATACCATTAAGGGTGAGCAACTGAAGGCACTTCAGGAAAATATGCTGCACTTCTTTGTAGAACCACTACGTAATGGTATTACTCAGACTGTAGGTGAAAGTCTGGTGTACTCCACTGAACAATTACAGAAAGCTACTCAGATTCAATCTGTAGTGCTGGAAGATATGTTCAAACAGCGAGTACAGGAGAAGCTGACAGAGAAGGCTAAAGACCCGACATGGAAGAAAGGCGATTTCCTTACTCAGAAAGAACTGAATGATATTCAGGCTTCTCTGAATAACTTAGCTCCTATGATTGAGACAGGTTCTCAGACTTTCTACATTGCTGGTTCAGAAAATGCAGAAGTAGCAAATCAGGTATTAGCTACTAACCTTGATGACCGTATGCGTGTACCAATGAGTATCTATGCCCCAGCACAGGCTGGTGTAGCAGGTATTCCATTTATGACTATTGGTACTGGTGATGGCATGATGATGCAAACTCTTTCCACTATGAAAGGTGCACCAAAGAATACCCTCAAAATCTTTGATGGTATGAACATTGGTTTGAATGACATCACTGATGCTAGTCGTAAGGCTAATGAAGCTGTTTACACTTCTTGGCAGGGTAACCCTATTAAGAATGTTTACGAATCATATGCTAAGTTCATGAAGAATGTAGATTTCAGCAAGTTGTCCCCTGAAGCATTGGAAGCAATTGGTAAATCTGCTCTGGAATATGACCAAC------------------GTGAGAATGCTACTGTAGATGATATTGCTAAT------------GCTGCATCTTTGATTGAACGTAACTTACGTAATATTGCACTGGGGGTAGATATTCGCCATAAGGTACTGGATAAGGTAAATCTGTCCATTGACCAGATGGCTGCTGTAGGTGCTCCTTATCAGAACAACGGTAAGATTGACCTTAGCAATATGACTCCTGAACAACAGGCTGATGAACTGAATAAACTTTTCCGTGAAGAGTTAGAAGCCCGTAAACAAAAAGTCGCTAAG---------------GCTAAGGCTGAAGTCAAAGAAGAAACTGTTTCT------------GAAAAAGAACCAGTGAATCCAGACTTTGGTATGGTAGGCCGTGAGCATAAGGCATCCGGTGTTCGTATCCTGTCTGCTACTGCTATTCGTAATCTGGCTAAGATTAGTAATCTGCCGTCTACTCAGGCAGCTACTCTTGCAGAGATTCAGAAATCACTGGCAGCTAAAGACTATAAGATTATCTACGGTACACCTACTCAGGTTGCAGAGTATGCTCGTCAGAAGAATGTTACTGAATTGACTTCTCAGGAAATGGAAGAAGCTCAGGCAGGTAATATTTATGGCTGGACTAACTTCGACGATAAGACCATTTATCTGGTTAGCCCATCTATGGAAACCCTCATTCATGAACTGGTTCATGCTTCTACCTTCGAGGAAGTTTATTCCTTTTA------------TCAGGGTAATGAAGTAAGCCCTACATCTAAGCAGGCTATTGAGAACCTTGAAGGTCTGATGGAACAGTTCCGTTCTCTGGATATTTCCAAAGATTCTCCAGAAATGAGAGAAGCATATGTTGATGCTATTGCAACTATTGAAGGTCATTTGAGTAATGGCTTTGTTGACCCAGCTATTTCTAAAGCTGCTGCTCTTAATGAGTTTATGGCTTGGGGGTTAGCTAACCGTGCTCTGGCTGCTAAACAGAAGAAAACATCTT------CACTGGTTCAAATGGTGAAAGATGTTTATCAGGCCATTAAGAAATTGATTTGGGGACGTAAACAAGCTCCTGCATTGGGAGAAGATATGTTCTCTAATCTGCTGTTTAATTCTGCAATTCTGATGCGTAGCCAACCTACAACTCAGGCAGTAGCTAAAGATGGCACACTGTTCCATAGCAAAGCATATGGTAACAATGAACGTCTGTCTCAGTTAAATCAGACCTTCGATAAACTGGTAACTGATTACCTTCGTACTGACCCAGTTACAGAAGTAGAACGTCGTGGCAATGTGGCTAATGCATTAATGAGTGCTACTCGACTGGTTCGTGATGTTCAGTCTCGTGGCTTCAATATGACTGCTCAGGAACAATCTGTATTCCAGATGGTTACTGCTGCATTAGCAACTGAAGCTGCAATTGACCCACACGCTATGGCTCGTGCTCAGGAACTTTATACCCATGTAATGAAACACCTTACGGTAGAACATTTCATGGCTGACCCTGATAGTACTAACCCTGCTGACCGTTACTACGCTCAACAGAAATATGACACTATCTCTGGTGCTAATCTGGTTGAAGTAGATGCCAAAGGCAGAACCAGTCTGTTACCTACATTCCTGGGTCTGGCTATGGTTAATGAAGAACTACGTTCAATCATTAAAGAAATGCCTGTACCTAAAGCAGATAAGAAATTAGGGAATGATGTAGATACTCTGCTTACCAATGCAGGCACTCAGGTAATGGAATCTCTGAACCGTCGTATGGCTGGTGACCAGAAAGCTACTAATGTTCAGGACAGTATTGATGCTCTGTCAGAAACAATCATGACTGCTGCTCTGAAACGAGAGTCCTTCTATGATGCTGTAGCAACCCCTACCGGTAACTTCATTGACCGTGCTAATCAGTACGTAACGGATAGCATTGAACGGTTATCTGAAACTGTTATTGAAAAGGCAGATAAGGTAATTGCTAACCCTTCTAA---TGTAGCTGCTAAAGGTGTTGCTCATCTGGCTAAACTGACTGCTGCTATTGCATCTGAAAAACAAGGTGAAATAGTGGCTCAGGGTGTTATGACTGCTATGAACCAGGGTAAAGTATGGCAACCTTTCCATGACTTAGTTAATGACATTGTTGGCCGTACTAAGACTAATGCCAATGTCTATGACTTAATCAAATTGGTTAAGAGTCAGATTTCTCAAGACCGTCAACAATTCCGTGAGCATTTACCTACAGTCATTGCTGGTAAGTTCTCTCGTAAATTGACTGATACCGAGTGGTCTGCAATGCATACTGGTTTAGGTAAAACAGATTTAGCTGTTCTACGTGAAACTATGAGCATGGCTGAAATTAGAGATTTACTCTCTTCACCTAAGAAAGTGAAAGATGAAATCTCTACTCTGGAAAAAGAGATTCAGAACCAAGCAGGTAGAAACTGGAATC---------TGGTTCAGAAGAAATCTAAGCAACTAGCTCAATACATGATTACAGGGGAGGTAGGTAATAACCTCCTTCGTAATGCCCATGCTATTAGTCGTTTATTAGGTG---------------AACGTATTACTAATGGTCCTGTGGCAGATGTAGCTGCTATTGATAAGCTCATTACTTTGTACTCTCTGGAATTGATGAATAAGTCTGACCGTGGCCTTTTGTCAGAATTGGCTCAATCAGAAGTGGAGGGTATGGAGTTCTCCATTGCTTATATGGTGGGTCAACGTATTGAAGAGATGCGTAAAGCTAAAGGTGATAACCGTACTTTGCTGAATCATTTTAAGGGCTATATCCCTGTAGAGAACCAGCAAGGTGTGAATTTGATTATTGCTGACGATAAAGAGTTTGCTAAGTTAAATAGCCAATCTTTTACTCGTATTGGTACTTACCAGGGAAGCACTGGTTTCCGTACTGGTTC---TAAAGGTTATTACTTCAGCCCAGTAGCTGCTCGTGCCCCATACTCTCAAGGTATTCTTCAGAACGTTCGTAATACTGCTGGTGGTGTGGATATTGGTACAGGCTTTACGTTAGGTACTATGGTTGCTGGTCGTATTACTGACAAACCAACCGTAGAGCGTATTACCAAAGCTCTGGCTAAAGGTGAACGTGGGCGTGAACCACTGATGCCAATTTATAACAGCAAAGGTCAGGTAGTTGCTTATGAGCAATCCGTTGACCCTAATATGTTGAAGCATTTAAACCAAGACAATCACTTTGCTAAGATGGTTGGTGTATGGCGTGGTCGTCAGGTGGAAGAGGCTAAAGCACAACGTTTTAATGACATTCTTATCGAGCAATTACATGCTATGTATGAGAAAGACATTAAAGACTCCAGTGCTAATAAATCTCAATATGTAAACCTGTTAGGTAAAATTGATGACCCAGTACTGGCTGATGCAATTAACCTGATGAACATTGAGACTCGTCGTAAGGCTGAAGAACTCTTTGGTAAAGATGAGTTATGGGTTCGTAGGGATATGCTGAATGATGCACTTGGCTATCGTGCTGCATCTATTGGTGATGTATGGACTGGTAACTCTCGTTGGTCACCTAGCACCCTTGATACTGTTAAGAAGATGTTCCTCGGTGCATTTGGTAATAAGGCATATCATGTAGTAATGAATGCTGAAAATACCATTCAGAACTTGGTGAAGGATGCTAAGACAGTAATTGTTGTTAAATCTGTTGTAGTACCCGCAGTTAACTTCCTTGCTAACATCTACCAGATGATTGGACGTGGTGTTCCTGTTAAAGATATTGCTGTGAACATTCCTCGTAAGACGTCAGAGATTAATCAGTACATTAAATCTCGCTTACGTCAGATTGATGCAGAAGCAGAATTACGTGCTGCTGAAGGCAATCCTAATCTGGTTCGTAAACTTAAAACCGAGATTCAATCTATTACTGATAGCCATCGTCGTATGAGCATCTGGCCTTTGATTGAAGCAGGCGAGTTCTCTTCTATTGCTGATGCTGGTATTAGTCGTGATGACCTGTTAGTAGCTGAAGGTAAGATTCATGAGTACATGGAAAAACTTGCTAATAAACTTCCAGAAAAAGTACGTAATGCTGGCCGTTATGCTCTTATTGCTAAGGACACTGCTCTGTTCCAGGGTATCCAGAAAACAGTAGAGTATTCAGACTTCATTGCTAAAGCCATCATCTATGATGATTTAGTGAAACGTAAGAAGAAGTCTTCTTCTGAAGCATTGGGTCAGGTAACTGAAGAGTTTATTAACTATGACAGATTGCCTGGTCGTTTCCGTGGTTATATGGAAAGCATGGGTCTGATGTGGTTCTACAACTTTAAGATTCGTTCCATTAAAGTTGCTATGAGCATGATTAGAAACAACCCAGTACATTCTCTGATTGCTACAGTAGTACCTGCTCCTGCCATGTTTGGTAATGTAGGTCTACCAATTCAGGACAACATGTTAACCATGCTGGCTGAAGGAAGACTGGATTATTCATTAGGCTTCGGACAAGGACTAAGAGCACCTACCCTCAATCCTTGGTTCAACCTTACCCACT-AA-------TAAAAAATGCCCCTCACTAGAGGGGCTTTAATTCTTACTGAG--------------------------------------------------------------------------------------------------------------------------------------------------------------------------------------------------------------------------------------------------------------------------------------------------------------------------------------------------------------------------------------------------------------------------------------------------------------------------------------------------------------------------------------------------------------------------------------------------------------------------------------------------------------------------------------------------------------------------------------------------------------------------------CTAGTACCCAATCTTCTGCTAATACATCTGATTGAGATGGAACCCAGGGCATAAATTCATTGTCAGCGGTTTTAATACCCAGCCA------ATCCTGTTTCATGCATACGGTATTTTCATGTTTATCCATAGCCCAGTT---------TTCACCGGATACCAATGTGATATACATTCCTTTTCCATTCCAGCCTTTACGGGACATTCTAAAACCTGATTTCATAAGCTCTACTGTGTGGCCAAACGTGCAGCCTTTGTCTACATCACAGTATGCCTCTTCAAATGCAGCTTTAGGTGACCAGCTAATATAACCACGGAATTGCTCATGGTTAGGTTTAG-AATCGGGGTACTCTACTAAGTAACCCTCTTCTAATGGGTCTTCATTAGCAGGTACATCCCAACCACGAAGTTTGCAGTAGTCAGCCTTGT---TCATCGGGAAACCATTTACACATTTGGTTCCGATGTAATTAGTAAAGTGAACTTTAAT-----------------------------------------------------------------------------------------------------------------------------------------------------------------------------TTCCATTAGATTTTACAGCCCCCACCT----------------------------------------------------------------------------------------------------------------------------------------------------------------------------------------------------------------------------------------------------------------------------------TCACAGTTGTCATCTTGCAGGAATCCTTTTAGCATTTCCTGGCTCTGAGCTTTCTCATACAGGTTTTGCTTAAGCAGATAGCCTTCCAATTCCCATACCTTATCAATGGCCTGTTCGTAAGCATATTTCTTACCTAACTCCTCATTGAAGGTATTAGGGTCAACACAAGCAGATTTACCAGTAATAGTGAACCCATTAGAAAGAACCAGTGCACAAACAGTAGTTGTACTCAATGCTTTTAAATGGTCTTCAGGAATCAGAACTGCTT---------CATTCTCTACAGCTTTAGCCATATTGAAGTAGTAAGCACCTTCAATG-------------------------ATGCTATCAATATGTTCTTCAGTAATACGGTTCATCTTG--------------------------------------------------------------------CTTCCTTATTTAA----------------------------------------------------------------------------------------------------------------------------------------------------------------------------------------------------------------------------------------------------------------------------------------------------------------------------------------TTAAATAAAAAAGCCTCCAGGATTAACCG----GAGG------------------------------------------------------------------------------------------------------------------------------------CTTCTGTGGGTCATGGATTTTTAAGTGTTACCTTCACTCGCTACACATCCAAGAGGAATGGACGAATTTAATTTAGCAGCTATTGGACTGTCTCACCAATATTGTCTTTAGAGCAC-ACGTACTCAGGACTATGTTACTGC-----------------------------------TAATAGGGAAT---------------------------------------------------------------------------------------------------------------------------------------------------------------------------------------------------------------------------------------------------------------------------------------------------------------------------------------------------------------------------------------------------------------GAACCATGTTGGATTCTTACCAACTGCTTACCACCTAAGTATCCCTAACATACCCCTATGCAGTTA-----------------ATACTAAGTAAG---------------------CCGTTCATACCTGGTTCAAATAAGGAG----GTGGGATGGGA---------------------------------------------------------------------------------------GTCCGAGTCCTGTACAGCCTTACCGTTCACACATTGGCAGCGTATC-----------------------------------------------------------TAGAATTGCACTTCCGGCAACTGGATTTAACTGTTACATC--CCACACATTAGGTTAGTGC---------------------------------------------------TCTGGTTTCAGATG----------ACCCAATCTGTTGTAT----------TACTGTGG------------CATAACCTAGGGGT---------TAAAAGTAATATACCAGAGCACTAATTTGGTCAGGATAGC------------AGGATTCGAACCTACGACATTCTGCTCCCAAAGCAGACGCTCTACCAAACTGAGCTATATCCTGTAAATCTTCAATTCGAAAGAACTCTTACTCTGGTTTAGGATTCGAACCTAATTGGGAAG----TAGCTTTCCACAACATTTTTCACTTCTTTTGCGGTAAC------------------CAAAATAAGAGTTCT--------TACGAATTGGTTCCGGCGTCTGGACTCGAACCAGAACACTCATGTCGTGCACAACACTAGTACCTACACCGGAATTAATTGCCAGGGATTCCACCTGGCTCCATCTG-TTTTTTAAGTCACGCAGATATTGTCTGGACT-----------------------------------------------------------------------------------------------------------------------------------------------------------------------------------------------------------------------------------------------------------------------------------------------------------------------------------------------------------------------------------------------------------------------------------GTGATAGTACAACCTATCAGTGAACACACTACCA----------------------------------------------------------------------------------------------------------------------------------------------------------------------------------------------------------------------------------------------------------------------------------------------------------------------------------GCTAATGTATTGCCGTA--------CATCTGGAGGAAGCTGGGAGGT---------------------------TCTATAGTG-------------TGTTCACTAATAACCTGTA----------------------------------------------------------------TTGGTGCTG-------------------------------------------------------------------------------------------------------------------GTTAATGGACTTGAACCATTGACCCATTGCTTACAA------GGCAATTGCTCTACCAACT--GAGCTAAACCAGCAATTTGGTGGAAGGTGAAGGATTCGAACCTTCGGGTGCATCTCT-GCGCCTCCTGATTTCAAGTCAGGTACAATCGGCCTCTCTGAC------------AACCTTCCAAATTTGGCGATGGTGGATGGATTCGAACCATCGACCAGTTGGT------------------------TAACAGCCAACTGC--------------TCTACCACTGAGCTACA-------------------------------------CCATCTTGGTTGAGCGTAG---------TTATACTACAAACTTA----------------------------------------------------------------TCTGCTCTTACAAGCAGTAACTAATTTCAAGAAACAACTTCTTTCTTTATTTGGATATTTACTA--AGCGATGAATAAACT---------------------------------AACGAAGCGA-----------------------------------------------------------------------------------------------------------------------------------------------------------------------------------------------------------------------------------------------------------------------------------------------------------------------------------------------------------------------------------------------------------------------------------------------------------------------------------------------------------------------------------------------------CTGGGGAGAGTAATCCAGTCGCCTCTTA-----TTAGTTAAACATCTGGCGGCTTAGTGTCACCACCACCACTACCACAGCACTTATACAAGATAATGACGGTGATAATGAATGCTAGATATGGAGCCGACACGTCTATAATTCTGACAATAAGAAGAATCAAAACTATAAACACCACCACACCCAGCAGTAGCTTTGTAGCCACCGTTTACCCAGATATTAACGTTT-CAGACCTGCAAACAGAGAAGGTTTGGC----------CTGTACTGGTTCTTTGGCCT---CTTCTTCCTGTACTTCTTTTTCTTC---------------TTCCTGAGCAGCAGCTTCTTCA------------------------------------------------GCTACT---------------------------------TCAACAGTTTCAGTAGTAGTTTCTACT---------------------TCAACTACTTCTTCTTTTTTCTTACCAGTAGCAGAAGCCAGAGCACTGACAGCAGCAGTATTGG-----------------TCTGGGTTACTGGACGATGCTTGCGTTCCTTTGA------TTCTTTCTT------------TGGTTCCTCAACCACTTCAACAGATTGGGAACCAGCAGGGAC---------------------AATATCTACGATTGCAGTAGCACCATCATCACCACGAGTAGCTTTGAAGGTTACTTTAATTTCCATGCCTTCACGTACAGACATCAGGTCGTTTACATAACCAGTCAGAGCAGCTTCGATTTCAGGTTGAGTCAGAATTACTTGCATT--GTTATACCTTTGATAAAATTCTCATTAAATTCTGGAAAGCAGGAGTGAGTACCCCTGCATGGATAGCACCTACAGCATCAGCTAAATGCTCGTTCTTATTGAGCAGCCTACCTTTGGTATCCTTGAGCCAGTTGGCCTCTGGATAAAATCCTGTAGCTGCTCTAATCATCACATCTTTAGAAGCAGTCTTAATACCGGACAGGGCTACTTTGTTCTCGATAGGAGTAACTTCAATAATCTCATGTCCTAGTGCCCTGAGTGCTCCTAAGATGCCTACACAAACACCATAGGATTTCATTCCATTGGCACTTTGTGAGCCAACGGGAACCTCTACAAAGATGACCTTTG------CTTCTTTGAACCAGTCGATGACACCAGTAGTAATGTCCTCAGCAGCTTGCATATCTTTGCTGTTCTGCCTTACTTGCTT---GGTTCCATCGGGTTTGGTTTCTACCAGCTTCAGGTCTAATCCAGAGAGTATTCCCGTCTCTAAGTCGAGCATTCCCCGTGCTAGTCCCCAGTTACGAAAACTGGGGTCAACTCCAAGCACAGGTATCTGCA------------------------------------------------------------------------------------------------------------------------------------------------------------------------------------------------------------------------------------------------------------------------------------------------------------------------------------------------------------------------------------------------------------------------------------------------------------------------------------------------------------------------------------------------TTATTTCTTACCGAACAGAGATTTTGCAGCAGAAGCACCCGCACCAGTGTTAGTA---GCACCTGGTTTTGGTGGCTGACCAGCTTTACC---------GGAAGCACCGCCTTTA---GTGGTTTTATCACGGGTAACGCCTTTGTTTTTCTCCAGCCATTTGTCCCAGAAGACTGCTTCTTCAACGGTCAGTTCTTTACCACGTTCAGTCAGTTCTTCTGCTTCAACAACAGTCAGATGCAGGTCAGGATGGAATACTTTTTCGATGGTATTAGTGAAACGAGTTTCACCAGTAGACACATAGTTACCGGAGC---CATCTTTAGTCTGCTTATCTTCTTCAGATTTCAGAATAGCTACAGCAAACTTACCACCGATAGCATTGACTGGAACCATGACAGATTTGGCAACTTCTTTCTTCTCATCGAAGTCATATACGTTAACGACTTTCTCTTCGAAGACTGCTTCAGGAATAGTCTCACCAGAAGTCATTACCAGGATGTCATTGATTACAGTGTAGCCCGGCAGGAAGTATTCCTTACCATTCTTTTCATAAGTACACTTGCAGCCTTTTTCAGTACCAGAAGTGATGTACAGTTGCTCACGATATTCACCAGCACTGTGTCCATCAAGGTCAGT---CAGGTCTGCAATAAT---CTGAATGAAGTTAGTACCAGAAGCTGCTTTACCTGCATAAGCTACTTTCAGATTAGCCAGATAAATATCAGATTCTTTTGCACCAAATCCACCAC---CCAGGTTATCCGTTGCTTTCTCTGCTTTAGCTGCCTGACCTGCCAGATTTCCGAATAAATTGCTCATTTATATTTCCTACTTAATTAAATTAATGAATGACTAACAACCAGATTAAGCACCGGTAGAGTAATACTCTGCCAGATGGTCGAGAAGTTTTTGGGCATCGTTGTCCATATAAGTCTCTTGCTTACTGAACATACCCATAGGAGAACGGATACGTTTACCTACTGTTTTCTTAGTAGGTCGAGTCTGGAATACGTGTTTGTACCCCAACTCTTGCTCATCCTCAGTAATTTCCAACATTCCATTGGAATACTTTTCAAGTTCTTTAAGGTCGATACGTTCTGCTGATACAACAGTAGAGAAGTATGCTTCAATGCCATTGTTCTTCAGAGAACCTTTTACTGGAACGAAAGTCTTCAGTTCCATTGCACGTTCATCTACTTCGTCTTTGACGTGAGCAGTGAAGATAACTGGCTTGGCAAATTTAACTACTTTCTCCTGAAGGAGAATTTTGAAGAACTGTGCAAATTCGCCCC----------------------------------------------------------------------------------------------------------------------------------------------------------------------------------------------------------------------------------------------------------------------------------------------------------------------------------------------------------------------------------------------------------------------------------------------------------------------------------------------------------------------------------------------------------------------------------------------------------------------------------------------------------------------------------------------------------------------------------------------------------------------------------------------------------------------------AAGCCTTCTGAGTGTTTGCAGCAGTGAGTACATACTGAGTTTCCAGCATATCCATCATGAAAGTCAGGGAATCTACAATGATTCCGTCCACGTCATCACGATGTTCAATGCATTG---------------GTCAAAGTATTCCAGGATTTGGTATGGGTCAGTAATACGAACACCATTGAAGTTATTTTTAAATGGCAGACGTTTACCAGCTTCTGTATTCAGATATACCCAACGTTCCTGGTTACGGATGTTACGAAGTGAGGCCGATTTACCAGCAGCAGAAAATCCTACAATCAGGATTAGCTGGTCATTCATTTCGCCATGT------------TCAAATTCTTCTGACATAG--TTTCCTCTTTTAACT-GACAGTCCTCTTCAACCAAGAAAAGGACTGAATAGTTTTTATT---AAGATGTGT-AACGTTTAGCCACAGTAATCATTACAGTGGAATCCAGTTCATCAGCAGATAGGGGATTGCTGAGTTTCTTATTGAACTCATGCACACGTTGTTTAACTTCATTGAAGCCTATACCACTATCTACCAGAGCCAGAGCATACTTAATCATGTGGTTATTACGATTGCCTGTAGCAATTCGTTGGGCAAACCAACGTTCGAGATTATCCAGATTTTGAACCTTCTGCATCCCTTGCTGGAATGCCTCATTCTTACTGGTTCTAGGAATGAAATCTCTTACGTCTAGCAGGGGAGCATCCATATTGTAGTAATACGTACCCTTAGCA------------CATGATTCCCATTTCTTGGCTCGTTGATTAGCAGACTCGTCCGTTTTAAATGGAAGCCATGCCATAACGTTATCCATGAACTCTTTATATTCAGCACCATCAAGTTCAAGCTGATAGTTCATTGGGATAATTAACCGGAAACGGTTTTCTTCATCAGTATGGCGTTTGGTTGTATATGTCATGAATCGGTATTCTTTCATCAATTCATGGCACACGTCCAAACTACACGTACCATCCACATCAATGACAATCATATTGAAGCCAGCAATAGCATTCTCTTCAGCACGATGCCCTCGACGGAAATGGTGGTTAGCCCAGTGATA---------------ACCTGCTTGCTGGGTCAGTACATGTAACTGGTCAAATGGAACTTTCTCTGCAATATAGTCATAAGCAAAGTTCTCACCATAAGAAACAATCATTTCGTTAGTATCAGTCTCTTTCAGTGTCTCACCACGGAAGAACTCAATACCTTCGTTGTATGTCTTCTTAATGATGATGTGCTGCTTATAGCCCCATGCAGTAGCTAAAGTCATCATCTCATTACGTGCAGCATTCCCACTCTTATAGAATGGTAAAGCCTCAAGCAAATCTGCATGAGTAACTTCAGTACCAACAGATGCAATATACTTGGCTAATTTAACGTAGGCTTTTTCACGATTGAGGATAGTCTGGAATGCAACACCAGATTCTTCTACCAGAAGAATTGCTTGCTTCAGATGTTCCATCTCTACCATGATACTGTTATCAACAAATGCAAATGCACCTGCCAATTTCAGTGCTTTAAAATAGCGATGTTCCAATTCTGCTTTACGAATCTCTTCGTGGTCAGCTAAAGCTGCTGCTTGTTTTTCACACTGAATCTTGTAGTCGATTAGTGCAATACCAACATCATCTTCAACTGTCATTTTCCAACCAAACTTGGATGCATCTGCAAGGCTATGAAAGTGGTTAGCCCACTTATTCACAACAGCATTGTTATCCTGCTTAATCAGATTACGATAGATTTCTTCAGCACTCTGGCTCAGATATGCACGTTTATCTGCCTGACCTACAGCAAACAGACAACGACGAGAATAGCCAGTATCAAGGAAGTCATAGAAGAGTTCCTCAGTCTGGCTCCCATTGAGAAGTTTGCTCGGTGTACCAAACAGAAGAAGGTTAGCTGGAGTTTTACCATCAACTTCCTCACTACGAATACTTTCAGCAGTATTCTTAGTAAGTTTCTGTTTAATCTTGCCTTGGTCGTACAACTCAAGGAACACAGTTAATACATCAGCATTAGCGAGAAGGTTTGAACCAATCTCATCAATCTGTAAGTTAATAGCACCACATCCAGCTAATAAGAGTTTATGACGTAACTGTTTCACAGCAGGAGGCGTACCTGAGTCAAACGTAAATGGATAAGCACCCGTACGTCTGTATTCAGCTTCCACCTTGTCAAACTCCTCCTTCTGGTCAGTAGCATTACGAGCAGAACGTTCGTTAGCAATTTTCCACAGACGGTCTTCTGCTAAAGCAGGCATGGTGTCTTCCATAAACCGCTTCTTAAAGCCAGCCATAAAACCGTCTTCAACAATGTTGACCGAATGGCCTTTACCGAAGCCTGAAGTAGCAAGAGCCACTGCATAGATGTTTACTGGAATTTCACCACGGTCTTTAGTGATGATAGTTGCACCCATACATGAAGCCATTTTCGCAAGGAAATAGGCCACTTCTACACGGAAAAAACCACGGTCAGTGTTTTGCGTCTTGTTACATAACACATCAACGATTTCTTCAATCGCCGGATGATGTGAGACTCCGGTCAGGTCAATCA--------------------------------------------------------------------------------------------------------------------------------------------------------------------------------------------------------------------------------------------------------------------------------------------------------------------------------------------------------------------------------------------------------------------------------------------------------------------------------------------------------------------------------------TGGGAAATATCTCTTTCTTTGTTCGCAGATGTTAAAAATTGAGCAATAGTTGCATCGTTTAGGTTCACCAGGAACATGAAGAATAGTGCCTTTG---CCCTTCTCTG-CCATGAACTTCCGAGCCTCAAAGAGAGTAGGGAAGTTTTTGGTAGAACGAGCACCAGGTTGCTTTGCCTTCTCTGGGTCAGCAAAGTATTTAAACACTGGGTCAGAACGCCATAACTCTTCATCAGTACATTCTGGAATCTCGCTTTCAGGAGCATCCCAGTACTTATCAATGAGAGCCAGCTTGGCTTTAATCCATTCTTCAGTCGCTTCATAAGACATCAATGGAATGTCTTTATGCAGCACACGATGCTTTGGATAGTTTTCTTGAGATGTAGCTAATGCTTTCATCCAGTCAGTGAAGATGTAGTTAATACGAATCACATCTTCGGTAATCTTGTCGTCATGTAACCAACGATACATTGACCCCTGAAGTCTATGTTCTTCATCACGTCCACCCTTTACCCATGTGTAAGTGGAGGTGGATTTTACATCCTGAAGAAGACCTTCAGTAACGATGTCGAACTTGCCCCCAATAGTCCA------------ACCAGCAATCTTTTTAGTTGCTCGTTGTTCTATCCATACAGGAATTAAGTTTGGATTTGATGCAATCTGCTCAGGGGTAGGGTTGATGACAACATTCTGAACGACACGCTCAGGATACCCTAACTTGCGTAATGCATTGTGGTGTCCGTTATGCCATGCCTTCTCAATAGAATCATGTAAGCCTGTACCCATAGAAGTGGACACCAAATCCATGATGTCCATACTTTCTACAGAAAGGTCTACACGATGCTTCATGACAATGTGCTTAATTGGCTTAAGCAGGGTAGTCACAGAAAGATACTTTTTATCCTTCACATAATCA--------------------------------------------------------------------------------------------------------------------------------------------------------------------------------------------------------------------------------------------------------------------------------------------------------------------------------------------------------------------------------------------------------------------------------------------------------------------------------------------------------------------------------------------------------------------------------------TACTCGTCATGCAAAAGCCAGACAGCTAATGGCAAGGACACGTCATGATTGTTCGTGATTT---TCATTTAGAAGCGACCTTAGATGGGTTACTGAAACGCCATGCAGTGATTCGAGCAAAGGGGGCAATCTTATCAGACCAGTCAATCTCATGAGGAAATACATGAGTAATAGTCGTTCCATCGGCACGTACTACATCAACTTGTTCTGCTTTGCTCATTGCAACAGCAATAGGCATAACACCCAAACGGTTTGGTACGTGAGTATGCCAACCAGCAAGGCTCATTACTTCACCTTCTGCTGCTTCACCAGTTAACAGGGTGAATAATTCAGACAGAGACATATGAATCTCTTCGCCCTTCTTCAGAGCCGCAGAAACTGGTTCTTCTGCTTCTTTTT-------------------TCTGCCCACCGGATTCTTT--------------------------------------AATAAAAATGCGGTTAGCATAATGAACCATCTTCTCTGCATCATAAACGGCATTGTTACCTGGTTTACCATTACCTAAACGAGCAGCAGCATTACGCCACAATGCCTTGAACAGACACCCTTCATCAAAGGTCATATTTAGTGCTTGGATAATATCCTCACACTCGGCCTGATATGGAGGCTGTTCCATACGTTGAGGGTTGGTTACCTGAACCAGATAGTAGTTATTAAAACCACCTGATAGTTTTTCAGACATGATTACTCCACAGCT------------TTCAGTTTAGCTTTCTTCG--CAGCAGTAT---------------------------------------------------------CTTTAGTTACCAGATTTTGCTGAAAGTCAGGCTGGCTCATATGACCCAAGTAGCTGACGTT---CAGGAATACAATATCCCGTACATCTA---CCACTTGACCAAAACGGTCATTCAGATTCTGAAACAGAGCAGACTGAGCACGTCCCAGGTCACGGAAAGTTACCTGTTTCTCTTCAGTAAGCAGCATAGTGTTCTGAACAATAACAGCAC----CTTCCTGACCATCTTTGTTATCAGGAATAA---------------CAAAAGTCAGTTGAGCTGCTACTAACCAGTGATGCTT-------------------------------------------------------------------------------------------------------------------------------------------------------------------------TTTCTCTTCAATTT---------------------------------------------GTTTGGTCATTTAAATGCCTTTTGGATTGCTTCATGGACTTGTTCGGGCGTAGCGTAGTTTGGAATCTCAATCTCGTTAGCCCACGTTGGGTAGAATAGGGAGAGTTCCCCACCCAAATGAACATCTGGATGAGCAATATCAGGATGGTCTTGCCATTGTACTGCTTTCACCAAATGAGTATTGGTATATATCACAACATCCATATCATCACGGATAAGGAAATACTGAGCATCATGGATATGGGTACTTGGGCGAATATCAAGACGATGCTTACTATTCCGTACCTTACGCATGAACTCTGAACCAGCACGGTTATTCAGAAGACACCAACTTTGGCCTAATGCATTACCGGCAGTACGTCCTTCAGCTTCAGCTTCATAAGGGGTTTTACTGGTTCCACGGATAACTTGTTGAAGTAAAGGAGTTCTGACTCGTAGACCAAATGCTACGGTTACATAACCATCTTTTGCAGCTTGGTCTAGTTTAGCCTGAACCCAATCATCACTTACCTTGTAAAGTGTGTGATAACGTTCCTCAACCATTCGAGCTTTCTGTTCAGGGAAACCACAGTTCTTCATCAAAGTGATGTACGTACCCTGATAGGTAAGAGCAAAGGTAGGTGCTTTAGAATCCTGACGATATGCTTTGTACTTCTCCTGAATAGAATTAACAGACTCTACCGTATCT---TTAATGTCGGGCATCATCTCACCGAAGTAAGCATATGCACGAAGACTATGCCCATCGTAACCTGATGAACTCCCGGCTTTGACTACGTTGTCAATTTTCTTGCCAGTGAAGTCATGAGTTGATTTTGGCAAGCTGTCGTAAAGCAACATCTTTTCTATTTCTCCTCATAACATCATCCCACTCATTTCGAACACCAAGTCGGTCAGCAGTAGTTCTGAGCATCTTATGCAAAGTTTCAGGACGTCTACCTATTTCAAAAGCAATGTCTTTAACTTGCTTACCTGCCAGCACCTCAAAGAGATACTTTTCTTTATCGTCAGCAGACATGTAACCAGGACGTAGCCTTGTTTTAAGTGCATGTTCAACATTCTGAGTAGCAGAGCACCATTCCAGATTATCCTTATGACAATGCAGTTTATTACCATCTTTATGGTTCACCTGTTCATAGCCATAAGGATTAGGGATGAAGTGTTTAGCTACCAGAATATGAAGTAGCTCTTGGTGATGTGTACCATCCCCATTAGCTAACCCAACCTTAAGGTATCCGTTAGGATTGAGAGTCGGTTTTAGGGGTTGATTGTTTGCAAGATTTAAGATGAAACCTTCATCGGAAATCTTATACCGTTGCTCATAGAAGGCCACGGGTAAAAGCGTCATAGAACTCCTCACCGGTATAAGTTTTACCATCATAAACGATTGTATCATCATCTCGGATATGATGGTCAACTCCTTCTATAGTAACTGTATAAACAGTCACACCCATGTACACCTTCAGCTTGTTAGGGTCTTTGGTTGTTAAAGCAGATATACGGTCTTCGAGAGAAGCAAAGTCTAGCCCACAGAATATCCACCCAGGGGGAGCCTCAAAGCATT------TCTTAATCATCTTGGC-----------------------------------ATATCTGGAAC-------------------------------------CAGAAGGTAGGTTCTGTAGG-----------------------------------------------------------------------------------------------------------------------------------------------------------------------------------------------------------------------------------------------------------------------------------------------------------------------------------------------------------------------------------------------------------------------------------------------------------------------------------------------------------------------------------------------------------------------------------------------------------------------------------------------------------------------------------------------------------------------------------------------------------------------------------------------------------------------------------------------------------------------------------------------------------------------TTTGGTTCACTACTGGATAGACGACCTGATACAGTCCCACCTAAGTTCAGATTACCAAAGAGATAATGCCAACCATCTGGTCCTTGTCTGGCATTTTTTAATGCTGGGATGAATGCTGTCAGAATTTTATCTACAGCTTTGTAATCAATCAGAGCATCAAGGATTTCCAGAATACTGGTATCTTGAGTATGGTTCTTCAAAGACTTGAGTATGCCACTACCAGTAGCAGGTAGTTTACTTGCAGTCAGACCCAGTACGGGTAACTCCAGGAACTCAAAAAGTAGCTTCTGTAATTGAACACCTGAGTTTGGATTAAACTGCTCTTT------AGCATCAGCTAAAGTTACTCGTTTCTTCTTCAGAATCTGGTTCTGTTTTTCTACCCATTCTTCATTAAGAAGACGGGTAAAATCTTTGATTACTTTACTGTCAGCAATTGTTTTTAACGCATTGTTATAGTCTTGGGTTAATGCCTCTTCTACCTTCAATACTGTCTTCATATTGATAGGCATACCAGTTAACTGCATTTGAATAATATCTTCACATGCAGGTTTAAAGATGTTTGTATAAACATCTAACTGTTGGTCATTAACCAGAGTATCCCAATGCTTTTCATAGACATACCAGGTACATAATCCATCCACTAAGTTGTATTCCAACAACTCTGCTAATGGGATTCTGGTAATGTCATTGATTTCTTCTTGAGCATAGTTACCAGCATATTCCTGAGCCTGGTCTTTAAGACTTAGCTTATTACCAGCACAAGAATTAGTGGCCAGATAGGTAATTAACTTAGTGCAATCCCAGTTTCTTAGCATGATACTCATGCCATGCAACAACCCTTCCGTATCCAGAAGGTCTGTCATAAATAACTGGTAAATGAGTGCATATACGTCAAAGGCAATATTGTGATACATCTGCCTGTTCAGATACTTAATAAAAAAGTCCCTGAGCATAGAACGAACAAGCATGTTGTGAACTTGTCTACCATAAGGAGCTTCAGTAGCCCCCTCAATTGGTTCATAATCCACAGGGAATGCTATCCCTTCATGCTTGTTCCAACAGAATGTAATAGTGCCTATACCACAGTCATAATGCTTCAGACTGAAAGTTTCTATATCCACTGCTAACGGAACATTCATCTCCAGTAACTTATCTAACCACTTAGATATAGCTTCTGGAGTTAATGGATAATCAGCATAGTGGATAATCTTAGTTCCTGGCTCAACATAAGAACCAGAGACATAATCAATCAGAGCCTGCATAGATAAAGTAATCTTAGTCTTTACCTTATCCGGGTCATAAAAGATTTGTCTGTAATTGGGAACGTAAATAACTTT-CTGGTTCCCATAAGCAC--AATCCATTACATAGCCAATATTGGCATCAGCTTTACCTTGTTTGGTTAGCTGTTTGTAATATTCAGAATCACCACAGATGATATACTGAGTTTGTGCTGCTTCGAATGCTGGCACTAATTCTTGGGTAATAAACTCCTGCATCTCTTTAGCAGGAGTTTTCTTTTTCCCTGGGGCTGTATGAAGTTCAAGAATCATTACTGAATCTTTATCTACATCCCAGGGTTCCATGTATGCTTTGACAATATCATCCTTACGTAACGTTGTAGTAAGGATAGCAATAGGGTAGATACCCTCATTGTTGAATGTAATGTGACGCATA--CAGAC-CTCAAAAGATAAGATGGGTTCCCGCATAGTATTCGATAATCGGTAAGATTTTCTCATACTGACGGAGAGCCATAGCATCATTATCCAGAGTAAATGCTGCCTTTCTGGTTCTCTGTAAGGATTTCAGATGACCCTGTTTATCCATAGCAATGAGGCATTCTGGCAATGCATCACGAACGTCTTGATAAGTTTTACAGCCCTGAACCAGACGAAAGACCATCTGATTTACCATATGGACTTCTAGCAGAAGTTTACCTGCTTGTTCCAGATACTCCCGCATATCATCCAGTAGGTGATTAGCTAGAGCCAGACGATGACCAGAAGGGGGTTGTTGTGATGAACGGGAACTCGAATAGAACTCCCCTAAATACAGGAACCCTGTTGAGTTGTATACAGCGAATGTTTCCCCATTACGTGTAATGATACTATCCAGCACTTTATCTAGCCGACGTAACTCGGCTAAGAATAATTCCTGAACCAGTTCACTACTATTAGTCATTTCACGGATTTGTTTTTCACCCAGTTG---CATAAGTTCTCC-TTAGCGAACCAGACCACCAAATTTCTCTGCCAAAGAGCCATAGAACACAACACGATGACGAGCACGAGATACTGCTACATAAAGCAGACGTGCTACTACATCAGGCTGACGGCAAGTAGATAAATCAGTAGCATCAATAAAGATGGTGTCGTAGGTAGAACCTTGAGACTTATGCACAGTAGAAGCATGTAATGCTCGAAGTTCAGGGAATGTTTCTTTCAAATAGAAGTGACGTTCCCAGTTCTTTTGGTGTGCATAGTACTTTTGCAAACGAATGAAATAATCCATATCTACCGGAATAGGAATACCTTCAAAGACACCACCATAACCAGTATCCAGGGTGCAATCACGTACTTCTAATTCGATGCCAGAGGAATCAATCAGAATCTTACGAGTAGCAGAATCCTGGTCAACAATCTGGCATTCCTGCTCAATACTAAGGCGGTCACCAGCACCAATCTGAATAGCAGAGTTACTTACTAACTCTTCACCAATACAGAACTCTCCGTGGAATCCATTCATGGCTCGAATGAAGGTGTTATAGTTAACAACCTGTTGGTTGGTATAGGCAACAATACGAGTGTCAGTCTTAGTCATGAAATGACCTTCGACTTCTTTTCTCATTTCATCACCATCTTCAATCCAGTCGATAATACCCGGAACTGCTTTAATAGGCAGGAATCCGTGCTTACCTTCAATGGTTCCACGAAGCTGTTCATGCAGTGCATGAAGTTCAGGGACATCAGTACGCATCTGCTGGGTCAGCATAAACTCTTTAATGCTACTGTCATTGTAGACAGGGGAAGAAGTTTCCTTTACAGGTAACAATTGGCATTTATCACCTAAGTAAACAATCTTACTTTGGTGAGTACCTTCGTTAATAAACTTCTTCAGTTTACGGTCAATCATTGATGCTTCATCAATAAAAATGACCTTATTCTTTTTGATACTGAAGGACTTAGATGGAATCAGGTCTGCTTCCCCAGTCTTCAGGTTATTCCGTACTGTCAGACCTTGAAAGGAATGATAGGTAGACGTAGGACGTCCTGTTGCACGGGCTAATACTTCTGCTGCCTTATTAGTAGTAGCAGTCATAATAACTTCGTTATAGAGAGCAGGGATTCCCATCAGACTACATGTCTCATGATAACGAGGCATAATCTCGTCAATCATATGAGCCATTGTAAATGTCTTGCCTGTACCACCAGGTCCACTAATACGAAGTTCAGAAGCATTGGGGTCGAGCAGAAAGTCGAAGAAGCCTTCTGCCGCTGCCTCTTGACCAGGATTTAGTGGCAGCTTAGTAGTACTTTTATACAT-GAGTT------CTCCA--GATACAAAAACCTCCCTATATGGGC-------------GGCTCTTTT----------------------------------------------------------------AAATGAATGGGG-----------------------------------------------------------TTAAATCAGGCGGAGTGTAATCCTTACCTTTCATTACTTTCTTATTCTC---ATTGAAAACAGGCTCACCGTCTT---CAAATTTTGAATAATTAGAACGGTTCACTTCAGTGAGTGCTCCGGGTACGTTCATACCCAAGAAAGTACCGATGCCAGTTGCTGTAACAATCTGGTCTGCCAGTGCATCCAGAATAGCTAAGCGATTGCTGTTAGGTGCATAAACTTCTTTATCAGAGGACTTCATTAATTCTGACAATTCAGTTAAAGCTGCAATGGCATTATGAAGTGTATCGTATGCTTCTTCAGAATTTGGAGCCAATTCTTCCAGCATCTCAACTACTTCTTCCAGATGACAACCAATTTGGGTACTAATGTTTTTACTCGTTGGGTTGGGTACTGC---------------------------------------------------------------------------------------------------------------------------------------------------------------------------------------------------------------CTTCAGAA-----------------------------------------------------------------------------------------------------------------------------------------------------------------------------------------------------------------------ACCAGTTCTGA---------------------------------------------------------------------------------------GTTTGTACCAACGTATCTTTTGAGGAATCGTTCATGAGCAGTTTCCTTATGATTATGACGATTATTGTAGGCTTCCAGTAATAAGTCTCGAACGTATTGTCGAATCTCATACTTTGGTCCTACTTGTTCTGATAACCAATCAGCTACGTGAGTAGGTAATGGTGCTAGTACGTTCTCCATAAATGTTCGACGTGTGTCGGCTGGTTCAATACCAAGAGAGCGTAATCGTAAGGTAACTGTAGTGGGGTGAACACCTAATGTTTTAGCAATGGTTCCCAATGATAAACCGACTGCATTCATACGAATAATATCGTCATCATGGGCTTTACGGTTAGCACGATAAACTTTGGCCATAGTATGTATCCTCTTCAAAGATAGCTCCAGTATATTTCAACCGGAGCTACTTGAATAATTA--------------------------------------------------------------------------------------------------------------------------------------------------ACCTA-------------CTTACTTC-AGGTGATGCTTCAGTTTATCAATTTGGCTGCATTCTTCAGGAGTCAGACCCAGTGCAGCATAAGATTTCTTAGCAGCACGTTTCACATCGTGAATGGCATGAGCTTTACAGTAATCAGACATACCTTTGTCATTTAGATAACTACGAATAACATCAGCATTCCGACTA------------CGAGTGACTGTAGT---TTTCTTAGGTGCAACGGTTTTATCCTGTTTGACTGCTTT---TTCTGGCTTAGGTTTA---------TTAGCACGAGCATCAATCAGTTTCTGAACCATGTCACCACTGAAGCCTAAAGAAGCCCATGATTTCTTACATTTGCCCTTAGCAGCAATGATTTCATCAGCCAGTGCAATAGCTTCAGTAGAAGTCTCTGCTTTCAGGAACTGGTTCCAAAGGTCTTTAAGAATTTCCATCTTAGTC---------------------------------TTCTTAATAGGTTTAACATCTGTTGCCTTCAC---TGGTTCAGCTTTAGGATTAGTTGCCGTAAAGCTCTCTTCCATATTCAAGGCAGTTTTCTTAATTACTGGTTCATCTGGAATAACGCTGTCTTCATCATCATCCAGATAATTACGAGTGAGTTCT-----GAATAAATCAGATTGGTCCCATAATGACCACCAACCAGTACCTGACGGGAAGGTTCGGGGTGATTACCACTGAGAACCATGTTCAGGATTTCCGTACCACCCTCAATGGTGGAGATTGGATTGCCATTATTAACATGGTCACGGATAGCATCAGGTAGCTTGGTAATGATGTGATAAGCAGATACACGCATCTTAGTAACATCGTATTCTGGTACTGCAAATACATCCTCTGGAGCAACTTTACCAATAATGGTTACGTTGCCTGAGAAATTACGAATGTATTGCAGAGAAGCTACGTGCAGACCATGAGAACAGTCTTTACGACGGTTCTGGTCTACAAGGTTTTCTTTAACCATTACACGCATACCAACGCATTGCTCAATCTTCTTAGAATGGCAATCAACAAATACATCATCCATTACGTCTTTGAGATGTTCAG------GATTGTCTTTGCTTTCCAGACGTTTGAAGATAACAATGGAGCCATCATCTGCAATGGGCAGGTCACCTTTTTCCATAAACTTCATCAGGTCTTCAACAGAGTGTCGACGTTTATCAATTACAGTAGACAGACGTTCAAGGAACTTAGTAAAGCCTTTATAGTCTTTCAGGTTTGCAGATTGACGGATGTGACGGTGTAGGTTCTGAACGTCAGGAACCACCTTATCATTCACTACAGCTACAATAGTCTCTTCATTCTCATTCAAGTCAGTATGAAACTCATAAGCATCAGTAGCGACAGCACCCATAGCTTTCAGCTTAGTTGATGCAGCTTCCAGCTTTTCCTTATTGGTTGGCTCTGT---------------GGCCTTTACAGCAACCTTAGCAGGAATACCGTCTTCCAGTTTGTTATAGACAGAGATAACACCCTGAGTGTTATTCAGACGTCTTACAAACTCTTTAGCCTGCGTCTCTGTGAGCC------AATCAAATACTTTGAATGGGGTTGGTTGAGCCAGCAGGTTATTGACATATTCACTGGTT---CTTCCTGAGATTTCACGGATAACGTGAATAACCTCAATACGATGATTCCGTGGGTCTACATCTGTAATCCATA---CAGCATAGTTACC---GTAAAAACGCTCATGAGTAACTGTCATTTCTGGTTCAGGTGCTTTTAATGATGCATGTTGTACAGCAAGAGTTTTGCCCACAGCATTAGCAATAAAAGCATTGAAAGCAGTTGGTTTAGCACCTAACTCTACAGGTGATACATAAGGGACTTGTTCTTCCTCT---TCTCCTAAGAAGAACTCTTGTAGCTTCTTCTTAGTAATACGGAAGAATTTAACAAAGCCACCTGTATCACGTTCAGCGTCCAGAAACTCCTGACGAATCTG---------------------------------AGCTTCGATAGTGACATCCACTTCGATAA---TCTTACCTGGGGTAAGATTCTTTTCTTTTGCTTCAGCAACAATACGTGGTACACGGGCATCCCCTTGGGGGATGACC---ATAGTAGAACCATCTGGTTGCCATAAGGTGAGGTTACGACTGTCCACTGACAGGGCAATAATGGCGAGATAATTTCGTTTCATT-AGTCTGTATTCCGTTTAAGAGCAGCTTTTACAAGCAATTTGATTGCAGGGATTGATTCAG-----GGAAT----TGTTCGATTTCACGAAGCAATGTGTCTACAGTACATGCAGCCAACATATAACCCCCAGCATCAATAT-------------CAAGGAACATCTTCGGTATCCTACGAAGTT---CCGAGTACTTACTGAAAGTCTTGCAATGCACATCAACATCACTGAGGAAGTGATACTCTTCTTCAGTAATCAGACCCTTCCCTAACAATGCACGTAGCTTAGGATAGCTACTACTTTGTAAGAAGAGATAAGCATTCTCCAGTTCTGGGTCATAACGCAGACCTTTCAATGGGGCATATGTAA------------------TATCCAGTTCTCTCAGTAATCTGAGGTGTTTGGAGT---------------------AAATACCAATATCACTTAACGTTTTCTGACGTTCTTTAGTGACATACTTAATGAAT---------------------------TGTTTGGATGTAAGAACTGAAGCAACATACGGAGCAGTCCATTCATCCAAATGAACAGCACCTCGCTTAATAGCTTTATTACGTTCAATTTTATTACGACAAACAACAGTCACATCTTTAATGGTAGCAGGGGTTAATTGCCACAT---AGAAAGAACACCAAGCCTTCCTGTG-------------------TAGTT----------------ATTAATATCTTCCTGCATGATGTAATACTGGGGAGTATCTACATCAACCATTCGGTCATGAGAACGAGAAGCGTAGTGAGAACCACATACTTCACTTGAA------------TAGCTACGATGCTCTTTTGGTAT------------------------TTCAAGGATATTCATACTAATAAGACGATTAGGACTAACCTTT------------TTCTTATTAGTAGCCTTCTTAGCTTGTAATTTGGAAATGGCTAATTTA-GCCTCTTGTTCCTCTTTACGTCTGCGAGCTATACA-------ATCCCACTCATGATATTCAGCCATATTAATGACTTCGTATCCTGCTTTAGTGAGCAGATTAGTCATAGCTTCTGCTTCACCTTTCTTGGTTCCAAC------------------------------------------------------TTTGA-CAATGATTGA---------------GTTATATTTCACCAGTG---------TCTCAGTAGAAAGATTATCAAACTCTGGATACCCAACCAGACTATCTTCAATATTGGTAATACGTGGGGTAACAAATACACGGCACTTCTTAGAACTATAAGTCATGA------------------------AGTTTAATGAGTGTATTCTACGGACACTATTAACAATATTATTACGCCACAGTTCAACACCATATTGGTAATGAAATAGGGAAATACCT----------------------------------------------------------------TTAGTAATCCC---------CAATTTAGCAA----------AGGTTTTGAACATTGGCTTAATAGCCATATCAGTAAATACTTTAGTTAATTCCCTGTAA--------TTACGTAAATCCTTAGCCCTCTTTAAATGCTTACGGAGATGGGCTTTTTGAGAACCA----GAGAAATGAGCCAGTGCAGGATGTTCTAGTTGACGGTCAATTTCCATATTTCCCCATTTCTTACACAGATGGGCATATTGCTTACTGAATAAAGTAGAGGACATATAACGACTGACAA------------------------TAACATCAGGCACTA-AATTGGTGTAAGGCAAATAACTATTTACTTCAAAACGGTGAGGACTATATTCTTTAATAGCCTTCCCAATATATTCAATAGCATTTGGAAGACGAGCTTTAATATCTGCTTCCATTTTATCTACTAAAGCTACAGCCAAATTTACGATACCGTCTTCGGTCATTTTTTGAGATGACAGTGTTTCACGGCTAGGTGCTACAGCTAGTGATGATGGGGCAGCTTGAACAACGAT------------ACGGCTACAGTTAATAACCTGCATAAACTGTTTAACCAGTTTTAATGCTTCATGTGTAGCAGGGGTATCCAAAGCAGGGTACATAACATTACCATAACGGATAAATATTGAATGACTGCCCATGTAATATTTATGCCATGTG-----CTATGGTCTAGGTTATAGCTACCCGGTTCAAAAGACATACCCAGTACAGGCAGTA--------------------ATTCTACTGTATTTGGTCCTGTATACTGATTGCAGTAAATACA-------TTTAATCTCACCATGTAATACAATGGCTCGAATATATGAATCAATTTCTAAAATATC---TTCTGACTGAAGCTGAATTTTAACTTCAAGCCCGGATTCTTCAGTAGGTACGC---TAACGATAGGAATAATCCCTGGTTTACCGTTAGTCTCAACAGAAGATTTAGCAATGTGATAGACAGTCTTGGTTCCGTCACACATAGATGTGACAGTAAAACTGTCTGTATAGGCCATAGGGGATTTACATCCTAAGCCAAAGCCACCGGTGGAAGCAGTATTAGCTTTCTTGGTAGATGCACCATATACCCCATAGACTTCTTGAATCTTATCTTTAGGAATACCAGAACCATAGTCACGGAAGATAAGAAAACCATCTTTATCAATGGTTACACGAATAGGAATATCTGTTTTATTCCCCTCAATATGAGCATCCCAGCTATTACACAATGTCTCACGTACCATTGCCAGTTTCTGATTAGAATAAAGGTTAGCACTGAGTATTTGGAAGAATGCTGGGTCTTCAGAAATACCGAAGGCCATAGCATCTTGAGCACCCAACGTTGCTGATGTGGTCAGTTCAGTAGAGTCAGCTACTTGCATCGAATT-TTCTCCAGT------------------------------------------------------------------------------------------------------------------------------------AAATTATTAAT--------------------------------------------------------------------------------TAACTACTACGCTTTTCAGCCATTGCTTGTAATACAAATACAGCCATATCAGAGGCCATGTCATCGGTTATTGCTTCTGCATTGCCATCAATGAACATCTG------GTCTTCAGACCATTCATCCAGCATACGT---------------TGTACTTCTGCCAGACCTGCCTGAACCATTGTTTTATTAGGAGATAGCCATAGTTGGCGTTCTTTAGATAGCTCTGCAATACAGATACAAAGAGAAGCAATATTTGCAGGACAAACTGCAATATCTTCTACTTTGGAATATTCAGACAGCTTATGGGATTCGCCTGTTTTGGCATGGATGATATTTGGGTCAATCATGAATTTCTTCCAGGTTATGAGTAGGAACAGTGAAGAATGGGTAGCTACCATCTTCCTCAAGTGTTACTGAGGTATGTGGGACACCAGTAGCACGAGTGTCATCATGAGCAACGCCGTAATCATACTGAAGGCATTCATAAACAATGTCCCCTTTCTCATGTGACTGACCAGCAGCACTACCCATTACAGGCTTATCCTTAATACGGAATTTACGTGGTTTAG------------------------------------------------------------------------------------------------------------------------------------------------------------------------------------------------------------------------------------CCATATGGCCTCCTATG-----TACATGGAATCAAAAAAATTGCCTCCGTGTAGGAGGCAAATAGCGGAGTTTATTAT----------------------------------------------GAGTGGTC-----------------------------------------------------------TACACCCACAAAAGACC------------------------------------------------------------------------------------------------------------------------------------------------------------------------------------------------------------------------------------------------------------------------------------TACTTAGTGGATGCATTCATCTGCAAGCAGCTTACGGAATTGAATCCAGCCACACAGATTACCTGAGTATAAACGTAAATTTCTGTCCATGT---GGCTAATGCCATTTTCCCATGTAGATGGGTCAGTAGGTTCATTTAAGCCTTTACTCATTACATGCTGAGGAGTTGCTTGATGTTCAGTAGGACTTGCGTGTACAGGCTTACTTTCAACCAATTTAGAGAACAAACGCAGGTCTTCTTCGATAGTAGAAGGAGTACCTTTAAAGTTGTTATAGGAAGCACGGGCACAACGAGCAGCAGAGATTTTTACTAACAGGCAATTAATCTCATCACTACTTGGTTCATCACGAGTAATTCGTTGATGTTTGCAATAATCGTAAGCATCGAGGTAATCACTATTAGTAATGTACGGCAAATGCCATTCCCCAGCCAACAGGGTACGGGGTTTTGATTGGTCATACTGTTCCTTCATCTTAGTAGCCAATTCACAAATCTCTGGTTGAGCATCGGGATGAATGCGTAAACCAAAGAAGTTATTCCATTGAGTAGCTGTCACTACTACACGGATATGCGTGAATGGTTCCAGAATACGATTAACAATCTGCTTATGTACTTGTCCACGACGAAGTTGTTCAGCATACACAGCAGCAGCAGAGGCAGCATTTTCCCAGATGAACTCGGCATCCTTAATTTCCATAGGAGTGAGTTCTTCACTTGCCTGCATTCCTTTCTGGTTCTTACCCCAATGTACTGGCATTACTGGTTCATTACGAACTTGCTCAATAAGGCGTTGGGTAGGAATAGCACGACTACTGGAAGCATTACGATTAAGTGCTCGGTGAGTCATAAATTCTGAATGAATGAAACGCGGATAAACCAGTTCCATTGTTACCAGGCGGTCACCAG---AAAGAGTAATACTATCAGCGAGGATTTTTGCATTAATCATAGAAAGCCTTGAATAGCTTGAGGTGGTT----------------------------------------------------AAAGATGTCCTTACTGGAACCAAGAACAATCTTATGTGCTCCAGTGTAGGCTAGTTTAAATTCTGC------------------------------------------------------------------------------------------------------TTTTGGTAGAGTAG-------------ACAGTAATTCCTGCCCTTCTCTA------------------------AGAGCAAGTACACA------------------------------AGAAATGC--------------CCTGCCACTTATCCATAGACAT----------------------------------------TTCA----------AAGTTGTCAGCAAGGT----CTTTATACAACCAGTACAAAGCACCTAATGCTGTTTTACAGGTTTCTTGTTTACCTTCTTGT-------------------TTAGCTACTTGAGCCAGTGTCAGAGCAACTAAGATTTGCTCAACAACAAGAC---GTAAAGCAACAGCATCC--------------TGTTTACCTTGAACCA------------------------GTGTACTAACGGCCTTAATAGCTTTCTGGTTCAAGGCTAAACCGTCTTCTGAAGT-------------------------------------------------------------------CTTTTGATACAGCTTTGGTGTTCGTTTTCTAGGCT------------------------------TTAAAAATGGTATTCTTGTCATCAATATCTCCGGTTTCTGTGATACCA---------------------------------------------------------------------------------AGGAAACATATGTG-------------------------------GAGTTGATTTGCTTTTGA---------ATATATCTTTCTTGTTCTTACTCTTCTGTCGTGCAGCCCAGTAATCCCAATTCTTAT-----------------------------------------C---------GTTATACCAGTAGTTTACGATGATGGAGTTT---ACCTT----------------------------------------------------------------------------------------------------------------------------------CATCTGAAGTAAATCACT---------------------------------------GGAACTAAATAAGGTATAGGGGT------------------------------------------------------------ATATC----TTCTCGGCTTCATCTATGTA--------------------------------------------------------AACGTGTATACCTAGTTTGCT----CATACATAGTCTCTAATTAAAAA-------------AGCCCAC-----------------------------ATAAAGTGGGCATAGTTGG------------------------------GACTAAGCAATGG--AGAAAGGAA----------TTTCCATAA------------------------------------------------------------------------------------------------------------------------------------------------------------------------------------------------------------------------------------------------------------------------------------------------------------------------------------------------------------------------------------------------------------------------------------------------------------------------------------------------------------------------------------------------------------------------------------------------------------------------------------------------------------------------------------------------------------------------------------------------------------------------------------------------------------------------------------------------------------------------------------------------------------------------------ATGGGGCTATATAGTAGCCCCA----------------------------------------------------------------------TTACTGTA-------------------------------------------------------------------------------------------------------------------------------------------AACACCTTACTCTGCGATGTCTTTAG-----------------------------------------CACCATCAAGTGCTTTAGCTAC-----------------------------------------------------------------------GTTACGACGGATAGAGTCATAACCTACTTGGGTATCAATGGAATCGCCGTTAGTAAAAGTAATTACA--------------CCACGGCC------------TTCACTGT-------------------------------------------------------------------------------TTTCAGTAACGTAAGCTACGTTACGAGCAA----------------CAACAGTAACTTTCTGACCATTAACCTTAGTGGT------AAAGATAGACATGATATTTCCTTAA---------------------------------------------------------------------------------------------------------------------------------------------------------------------------------------------------------------------------------------------------------------------------------------------------------------------------------------------------------------------------------------------------------------------------------------------------------------------------------------------------------------------------------------------------------------------------------------TTAACGAGCTGACTTAGCAGCTACAGGTTGATTAGGCTGGTTCTGGTATCGTCCATTGTAGG-CAGTATTCTCTACTGTCTCATGGAAGATGACCTGAGCAATACCTGAACCAGCAGGGATATGAAGTTTTTTACGACCGTGATAAACCAGTTCTAAAGTCAGATAGCCTGACCATCCTGGTTCAATAACGGTATTGAATACGG---ATAATGTACGCCTTGCCCATGTAGATTTGTCATGGACAATACCTACTAGGCCAGCAGGTACATTGAAACGTTCCATTGCAGAAGCTAATGTGAAAGTGCCAAACTTCCACTT---GGTCTTTCCTTCAT--------CTTTAATCTTGATGCAGGGAATCAAACCAAGAAATCGGTAGAAGGTAACATCCTGTTTAATACGGATGTCATAACCAGCTTCTCCTAGTCCAAATGTAGTCTCACCTGAACTGAGTTTACTGTTAACCATGCCCT-----TAATGGG-------CATAGCACCTAACAATAGTTTTCC---ATTAACAACCAT--------------------------------------------------------------------------------------------------------------------------------------------------------AA-----AACCTCATGTAATGTTAATAACTTTCCCAAATGGAACTTGTGCACCAGGGTTA----CGAATAACTACCCATATGACAGGAATGTCAAATGGCAATGGCTCCATCGGTCTGACTTCTAAGTCAGTAAAGATAATGGCAGCAGTAGGCTTATGCTTAATAATCCACTCACGTACAGGAACCAGACTAGTACCACCCCGTCCTTTGATAGTGACATCAGTAAACTTATCACCATCTTCAATGACTTGTTCATCTACAATCTCTGTAGTGAATTGAACTAGAGTCATCTTCTGAGGCTGATATTTCTCTTTTACATAGGCCACTTCAGAGCTAAAGCGTAAAGCATCTTTAGGTTTAATGGAGCCAGATGTATCGAGGAAATAAGCCAGATGTTCCAGTCTACCGTCATCATCCATAGGGGATGGTAGGTACATATCAGGGTATCTACGATTAGGCCGTTGCCATGAGTAGTAAGTTTCTTGCAGGTCATTGAAGAAGCGTTCAAGTAAAACCTGCCACGGTACTACTGGTTTCAGGAATTGAGTAATAACTTCTTCCATTTTTCCAGGTAATACCCCAGGCAAAGGACCACCAGATAGTTTCTGTTGGTGCATGGCTCTTACTACATTATTGACAATATTCA---------------CCTGACTAGCCTTCGAAGTGGAAGGTTTCATGTCACCACCTGAGCCAGTCCCA------------AAAGCACCTGATGCTTTAGGAGGA--------CGTATCTGTTTGCTCATGAGGTCATCATAGATTTGTTCTTCAGCCCAACCAGCATACTTAGGGTCTTTCCA---GCAATTTTCGATTCCTATAAAGCTGTAGCCATCCTGAATAAGCT------------GATTGTTGATATAAATA---TCACAGGCATAATTCCATACTTCTGGGTCACGAGAACCCATACGAACAGAATGCAGTAAGCCGACATGCCATAGTTCATGCATAAGTACTGTTACGCGAGATTCAGGTAATAGACTTTCAAACCAATCAGGATTCCATTCGAGATGCTCACCATCGGTTTGTGCTGTATCACAGCCATCTTTTACCCAACGGAACTTCAGAGAACATAACAGTGAACCAAAGAATGCAGCAGTTTTGCCCATAAAGGCTTTAGCCTGACATCTGTCATATTCACGGGTTAA--------------TTGAGCATCTGTCATG----------------------------------------------------GACATATCAGTTTTCCTCT------------------------GCGA---------------------------------------------------------------------------------------------------------------------------------------------------------------------------------------------GATGAACCCAAATAGTATGGGCTACACGTTTCTTTGGAC------------------------------------------GAAAGTATTCA------------------------------------------------------------------------------------------------ACTGCCTTTTGTTT---------------------------------------------------------------------------------------------------------------------------------------------------------------------------------------------------------------------------------------------------------------------------------------------------------------------------------------------------------------------------------------------------------AGCAGCAGCCAGACTTG-----------AGGCATATACGGTAATTTTTTCACCGTTAAAG---CCAGCAACATACAGGAGGTCTGTAACTCCTTTCTTGTTAATTGGAACCATGAACGTATTTAGATAATGTGATTGCAGCAACACGCCAGTTTGGTAATTTAACCAAAGCT---GGAACCAAACTACCTACAGAACGGTAGTACAAAACCTTGAACGTAAACGGCATA---CGTTCAACGTAATCAAAGATTTTCGAATGATTATCTTCGTCAGTATTGTTAATCAGTGAGGTGACTACAGCCCACAACAGGTTATTGTCTTCAGGCATACGAGCTTTCTTAGGATTATCCAAAATCTCATTCAAAGACACCATGTTGCTATAGACCTGAGTAAACTGGACGAATGATGTTGCTACACCAGAAGTGATAGTGCCTGCTAACAGTAGAGTCATTTCACTATCAATCGGTCCTGGTGGGAGAATGGAAACAATCTTGTTAACGAACTCCCATGTACGAGAACAACAGAAAGTCTTCTCTTGATGGTCTGGTTCAAAATCATTCAGTTTATTTGGGTTAGCATTCAGGAATGCAATTACACGCTCATCCCACTTATTAGGGATGGCTACATCTTCCATGAAGACATCAAAATCAGTCTCCATTTCCAGATGAATAAGACGTGATTGCATAGCTGTAGACAGGTTATTAGTAATGGCACGGTCAGTTGCTTTGTTACCAGCACATACGATAGCTACATAAGGATGTAGCTTCTTCTGACCAGTCATACGGTCGAGTACCAATTTATAAGCAGCAGCCTGAATCTCTTTACGAGCAGAGTTAAACTCATCGAGAAAGAGAAGCCAGCCATTAAATCCTTCAGGTACAGCATCCCCTTCCAATGGGAATAGCTCATCAAATGGAGCAAATTCAGCACGACCATTTTCTTTAAAACGAGGCAGACCT----------------------------------------------------------------------------------------------------------------------------------------------------------------------------------------------------------------------------------------------------------------------------------------------------------------------------------------------------------------------------------------------------------------------------------------------------------------------------------------------------------------------------------------------------------------------------------------------------------------------------------------------------------------------------------------------------------------------------------------------------------------------------------------------------------------------------------------------------------------------------------------------------GACAGGTCTTCTGGTGCTGAAGTAGACAGACGATGGTCAATCAGTTTCAGGCCAAAATCTTCTGCAATCTGACGAACAATTGCAGATTTACCCATACCAGGGGATGAAGTGATAAATGGAACCAATCCTGAACGGATACAGTGTTCAACAAATTTACGTACCTGCCGTGGATTACATACGGCAATAGAATCAATACTAGCCATTTTA--CTCTCCAGTTAAGCTATATTAAGTATTAGTCGC-----------------------------------------------TACAAATACGGTA--------------CATTACATAAACCCAAACAAAAGAGGTTGATG------------------------TATATACAGCATAATAAATTTGTTGCATAACGTT------------ATCTGGAGTAGAAATTAC-----------------------CCATGCAATACCAATAATA----CTAATTAAGATTGCTGCAATAAGTTTACAAATAAGTT---------TTTTAATCATTTAT-TTATTTCCTTTAGATTTAGAA-----CGCTTAGCCCTTCTTCTCTGGTTCT-----------CTTGGTG------AGTAACCAATTCAAGATGTTCAGGGTTACAGCACAGACGATTATTACAGAGATGGTCTACTTGCATCTTATTGGGGATATAACCATGATAATGGGTATAGGCAATAATGTGAGTTGCAGAGGTAACTCCATTCACGGAAATCCTGCCATATTGCCCACCACGTCCATTACCTGAATGTGAACCAGTCCAGATGTGACAGAGACTAGGCTGACCATTAACGGTATAGCCTAAGTCCT-----------------------------------------GTAATTTGATTCTGGCCTGAATACGTTCGATAAGTGTC----TGACGACGATTCTTTT---------CTTGA---GCCATACT-----ATTTATTAAGTGGGTCAGGAATACATGCTTCTAAAGTCACAGG-----------------------------------------------------------ATAAACAAAGTCATTAT----------TATCAAATGTGAACAGA--------------------------------------TGCCCTGTTTGTAAATTCACACCGTAGAAGTGTTCT-------------------------------------------------------------------TTAGATTGATAACTACACTTCATATAGTAGTCATCATCGTGTTGAAAACATGAACCACAATTGATTTGA---------------AAGAAAGGAACTTTCTTACGACGTAAAACATTTACTTTCA-------------TAGGAATACCCAGTGTTAGATAACTTCAAA-------------------------------AAATAAACCCACCGTAATGGTGGGT----------------------------------------------------------------------------------------------------------------------------------------------------------------------------------------------------------------------------------------------T------TGCTTAGTTATTTCA------------------------------------------------------------------------------------------------------------------------------------------------------------------------------------------------------------------------------------------------------------------------------------------------------------------------------------------------------------------------------------------------------------------------------------------------------------------------------------------------------------------------------------------------------------------------------------------------------------------------------------CATTAACGAAAG------------------------------------------------------------------------------------------------------------------------------------------------GTGTAGTAGCCCCAGGAATCATTGTGGTAGGTAATG------------------TACCATTCCACTTATTAATGG---------CTTCCAGTTGCATTACATTTGGGTTCT----CGGTGAGTGCTTCACCACGTAAACGAATAGCATCA---------GCCTCTGCTTTAGCCTTAATCAGAATAGCATC-TGCTACACCCTTAGCTTGTTCACGTTCCATAT--TAGCTTCAGCCACACGTTGCTGAATCTCTTGCTCACGTTGCAGAGTTTTCTGAGTAGCTTCTACTTTGGCATTAATGGCACGTTTAACGTTATCAGGGTATTCAGGAGCACCAATCCAGGAGATAGCAATAATATCAATCCCCACTGGTTCCATCTCTTTACGGATTGTGTCAGTGACACTATCCAGTAGCTTAGATTTACCACCATCAATAAAGGTATCAGTGTTAATCAGGTTACCCTGTCTGTTAAGTACATCAGCAATACGTTGTCGTAAATCCTGCTCGGTAATTTCATTAACCCCCTTAC-----GATACGTCTGGAAGATATTAGTTACCTTAGTAGGGTTCACTTTATAGCTGATAGCCATCTGGTGGCCTATCTGAGTACCATCAGAC-----AGTTGGAAGT-----------------AAAACAGACCATCATAGGTCTTCATCTG------------------------------------------------------CTTAAAGGTCGGGAATGTATAAAG--------------------------------------------------------------TTCTTCATTCCA------------------------------------AGTGAGCCAGTAACGGCCTACACCTTTAACCTCA-----------------------------------------------------------------------------------------------------------------------------------------------------------------------------------------------------------------------------------------------------------------------------------------------------------------------------------------------------------------------------------------------------------------------------------------------------------------------------TTTTCCACACCTTTATCTTCACCGAGACGATTAACGATAATACCTACA------------------------------------------------------------------------------------------------------------------------------TTACCTGGTTCAACTCGGTCATAGCAGCTCGTTAAACTTAGAGCAA---------------------------------------------------------------------------TGATTAGCCCTGCAATTGCTACTGC------------------------AATGTACTTAT-----ACATGTTTTCTTCTCATCCT-------TTTCTTAACTGTAAGATAAACGATACGGCCTACGATAAGAGGCCACACA----------------------------------------------------ATACAGACTATCAAGCCCATAACAACAATGATGCTGTCTAAAGCAGACATCATTGAT-------------------------------------------------------------------------------------------------------------GGGAGCAAGAAGCCATATACA------------------------------------------------------------------------------------------------------------------AAGCCTGTAGCA----------------------------------------------------ACCAGCAAAATGACTGCCCAGATAAGGTCTAAGAAC----------------------------------TTAAACATTTGTACTCCGT------------------------------------------------------------------------------AAAAAAGCCCTCCTAT----------------------------------------------------------------GGAGGGCAA-------AGGATAAGGAATTAATA--AGGGTCATTAACCCCAAGAAATT-----------ACTTCTTGAGATTATTCAAATACTCTTTCGGGTTATCAAAAAAGCTCTGGTCATCTTCATAGTACCAGTCTACCCAACGGTCAGTCAGACCCATCTCTTCCATTTCATCATCAGTGATATGTTCATCATACATCT------------GTAAACC------------------AGAGACATTGCAGTAATCACCTTTGATATTGTT-------CTCATACTGGAATAGGTC---ATAGTTGGCTAGTATATCAATGATACGTACAC----------CTTCTTCTACTGAATCTACTTCAACATAGAAGGCTTTGCCGGGTACTTG-AGGGATATGCCATACACGAAGACGGTTCTTATTAGCCATAATTATTTACTCTCCTATAGATA--CTAAAAAGCCCTCAC-AAGGAGGGCTACATTCATA---AAAACAATCACATTACTCTGTAACATTAACCGTAACAGTTACTTCCT-----------------------------------------------------------------------------------------------------------------------------------------------TGGTTCCGTTGGTGACCACTACAGTAG--------------------------------------------------TGTCACCTGCGGCTACAG-----------------------------------GTTTAACTGT---------------------------CAGTACATT-ACCA---------------CTAATCTCAGCAGTAGCTTTACCACTGTCAGGC------------------------------------------------------TGGGTCT-----------------------------------TAATGGACAGAGTACCAA-------------------------------------TCAAAGAGCCAGCAGGCAGGGAAGAAAACTTAACTG---------------------TTTTACCATCGGTAATATCATC---AGCTACTGATAGAGC--------------------------------------------------------------------------------------CAGTGGAC------------------------------------------------------------TTGGATAAGCAACAAT------------------------------------------AGAAGCTACTTCAGGTGGTTCC---------------TGAACTCCTACAACCAGCAGAGACGAACTCTC-------------------------------------------------------------------------------------------------GATAGTA---------------------------------------GTACCGTTAGCATCAGTAACGATGACT-------------TTATAAGTACCAGCAGAT----------------------------------------------------------------------------------------------------------------------------------------------------------------------------------------------------------------------------------TCAGCAGTTA-------------------------------------------------------------------------------------------------------------------------------CTGCATGGTTAATAAGAG-------------TTGCAGTTTTAGCTGT-----------------------------------------------------------------------------------------AGGATTCTCTCCGG----------------AATCAATATCAGCGAAAGCAGCACCTACAGTATTAGCTTTAAA--------------------------------------------------------------------------------------------------------------------CTGCCAC------------------------------TTGTAAGTCAATG--------------------------------------------------------------------------------------------------------------------------------------------------------------------GTGCTTTACCACCA-------------------------------GCAACATCTA---------------CATGCCAGGTTACATCTTTACCTTC--------------------------------------------------AATAGTAGAGATTACACGAGGCAATGCAGTACCCA-----------------------GAATCAAGCG-----------------------------AGGAGTTGCC-------------------------------TTCATATCAATACTGATAACTT------------GCATATTGAT-------------AATGTTATTTGGGTAAG-----------------------------AAGCAGTTTGAGATGGGTCTTTAGCACTGCG-------------------------------------------------------------------------TTTATACAGCAGGTCACGTACACCATGATAGATAG------------------TTACACTATCGGGATAGGTTTCATCAGGATGATGGAAAGTACCCACCTCAACGGAACCATCACTAAGGCTACCACTGGCATCCAGTACAGTAGCTACGTTGGTGTCTTTATGGAACATCACTTTAAGAACAGGCATTTTA-ATTTCCTCAT----AGGTTAA-------------------------------------------------------------------------------------------------------------------ATGCCTATCCA----TTATGATTTACTA-------------------------------------------------------------------------------------------------------------------------------------------------------------------------------------------------------------------------------------------------------------------------------------AAAAAAT---AAAGGCTACCCCCGTAGGGAT-AGCCTTAGTTATTAA-------------------------------------------------------------------------------------------------------------------------------GATAGAGCGTATTCGGTTTCTAATACATCTTCCCATAGAGTCGGGTCTAGTTTGCCAATAGTAACTTCTTGGCCTAGAACCTGGCTCATAATGAAAGATAGTAAGTCACCCTTAGCAATAGTAGCTAACAGGTTGTTGTACTGACGACGAATGTCATTGCCATAGTTAGGCAGGCAACGGAAGCAGTCATGTACAGTGAGTACATGGAATGGCTTCTTAGGCATGGATTCAATCAGGTCTAGAATGTTCTGAGTATTTACTAATTTAATAGTTTCAGAATCCAGATAATCAAAGATACGAGCAGTCAGGAATCCTGTCTTCTCATAGTAGCCCCACAGTTCCATTGCTTTGCCATAGTTCTTTTCA---GAAGTCTTATATTCAGCTT-CACCATTGCAAA----------------------GAGCCTTGATGTATTCAATCTGGTTCTTGTCATAGTCACAACGACGAACCAGCTCACGTACTACTAGGCCATCAATAGAGTGAGTGGTATTGGCAGATAGCATACGAGTCTTCTCTTCAGTACCTTGTACTTTACGAACACAGTCATATGGCTTATCTAAGAAGTGGACAGTCTCCACTTCATTTACCATTACTTTGATATATACGTTAAAGCCATCTGGCATTACCCAGTGATATACGAAAGCCTCTGGATTACCACACTGTAACCAGAATTTATTCAGTTCCCATACAGCAGGTGCTTCCACATTCATTGTGCTTTCAAATACGTTGAGCATAATGCCTTCACCAAATACTTCCTTTGGTTTAGCTTCTGAACCATACAGAGCAGTCATGATTGCTTGTTTACAGTCATTACGTTTGATACGAGCACCTTTACCAAGAGTGTTCAGC-ATCTTGTTGTAGATAACTGTATAAGCATCACGACGTTTAACTTTGCCACTTTCATCACGATAGTTAACAACGTTACATAGTTCAGCAGCTCTACGGTCACCAGTCAGACAAGCCAGAATCTGTA--------GACCAGATGATGTAGCATCCA-------------------------------------------------GTGCAACAGGATAACCAATTGGCTTACCTTCCTTAACGTCCATCCATGCTTTAACACCAGCATAGAACAGGGCTGGTTCTTCAGCTTCTCTTACAAGGTTCAGTAGGTTGTTCTCATTCTTATCGAACCATGCAATACGGTCATCCCAG----TCTTCTTTATCCAGACCATAGTTATTAGCAATGTCAATTTTCAGATATTCACGGGCAGTAAAAGTTTGC---ATTGTATATTCCTCGCGTC---------------------------------TTAGCCTATTGGCT--------------------------------------------------------------------------------------------------------------------------------------------------------------------------------------------TGCATT----------------------------------------------------------------------------------------------------------------------------------------------------------------------------------------------------------------------------------------------------------------------------------------------------------------------------------------------------------------------------------------------------------------------------------------------------------------------------------------------------------------------------------------------------------------------------------------------------------------------------------------------------------------------------------------------------------------------------------------------------------------------------------------------------------------------------------------------------------------AATGGATTACTTAATCAATTACTTCTTTTTCAGCAAATTCAAGGACAGCCTTGTTCCAACTGGTTCCCTGATAGTTCACATGGTATCCCTGAGAATAGGTACGACCACGTTTATCCGGACGATGAGTCAGATAGAACTTATTGCCTTCCTGGGTCAATAAACCCATCACTTCATGTGCAGTACGGTCGTATTTCTGGAATGCACGTACACGTTTTTCAAACTCTTGACGAGTTTCACCTTCTTTCGGTTTATCCAAATTAGCCCATTCATTTTTAACCATATGAGCTACATCCCAATTGATAGACAATGGAATCTTATTCATACGGTTCAGATGGTCTAAGCAGATGTCATCGTCAGTATGGTTCTTCTTAAGAATCACACTCTTATTACATGTGAAGTACCCAGTACCGTAATTCTTAGTTAACAGCTTAGGACGTACTACCATAGGTAGTGGATATTGAAATGAATCCAGTTCATGCTGTACGTCATCGCTGATTGTATAAATGACAATGAACTTGTCGATGGTCGGGTCAAAGTTAAAGCAATCCTCACTTGCCATCTTAAAAAGGTTGTCTGCTACTTCCTGTGCAGATTTGCAGTGATGACGTAATGTACCAACTAATGTTGGTAGGTCAGCTCGCTTATGCAGAGCCATTTGAACCATTGCATCAATGCCAAATTTGTAATCAATGCCTATATGTGCAAAGAAGGCTTTGAAATCAATACCAGAGTTTTCTTCAAACTCCTGACGCATTCTTGGTAACAGTTGGTTCTTGTTGTACAGCTTTTCGAGGTGCATCTGATGTTCGATAGTAGA------------------CATCGCATATTCTCCAAAATTGGTTAAACA---------------------TATTAATTA--------------------------------------------------------------------------------------------------------------------------------------------------------------------------------------------------------------------------------------------------------CCAAAAGCTGCGGAGCAGCTTATTGCCTAACGTATGA-----------------------------------------------------------------------------------------------------------------------------------------------------------------------------------------------------------------------------------------------------------------------------------------------------GTTAGAACGTTCCCCAGTAGTTGAAATCATCCCC------TAAGTAACTTTTCCATGCTAAGTCAAAGGAACAGTTACCAGTGGCATTTTTAAACATA-------------GAGG---CCATAACAGAATCATCAAT---ACCAGCTAATCCACACCCTACACGAGTAACTTTAAAGTTAAGTTCTGGATGATTAGCAGCATAGACAATGAAGGCATTTACAAATGTACGAATGTCTTCAATAGCCATCGTTT------------------------------------------------------TGATATTGGTATCTTTA-GTGGGAATGGCATAGCTGTCACCATAATGACCATGCCCTTTACCCCATCTGGCTCCATGTTTCTTATATGCTGTCTTTGCAGCACCAGCACCATGTACACCAGCAAGGTTAGAACCAAATACGAATACT---TCTTTCATTTGCATAATCTCCTTATATATTTGTAAGCCTCAAGTGGAGCCATACCTAAATTCTCAACAGGTAC---------AATCATTTCTTGAAGTGTATATTCATGGTCACGTTGTTCTTTCTTGGTTCTACAATGACCACACTTACCATCCCATTGGGATACATAGCCTTTACCACATTTGCA-----------------------------------------------------------------------------------------------------------------------------------------------------------------------------------------------------------------------------------------------------TTGTTTATCCATTAGGATTTTCCACAAAGTAGTTATACATAGCTTTTACTAACTTCTCTTTAATAACCTCGCCATGACAAGGTTTTGGATAACAGAAGCACTGTAAAGCTAATCCTTTTTCATCAATGGCTTTATTACCAAGACGATTTAATTCATCC----------------AGTACAACTGGATTACCTTTATCAATCTGTTCTTGTAG----------------------------------------------------CCATACTTTATATTTGGCAATTACTTCTT-----------CTCTGGTTCCATCTTTACCAATAACGA--------ATGGATTACCCAGAGGAGAACCACGTCCAATATATTCACCCTTCTTACCATGATGTTTATTA-------ACAATGATAATAGGTCTGGCTGACACTCCAAACAGAGCATTAGTGTTATCACCTAACATAGTTAACTCC-----------------------------------------------------------------------------------------------------------------------------------------------------------------------------------------------------------------------------------------------TTGATTTAACTACCTGAAATGCATATACAGGTCTTCTGGATTTCCATTGACTCATAGCCAATTCACTTGGTTCTGAGCCATCATGTAAGTCATAAATAAATGAAATTACATAATCAGGTTCTTCAGGGAA---------ATTATCTGTAGAGAAGGGTAAACCGGCTTCTTTCAGAATGGGAACTAATGGTGAATTAGCATCACAATATAGAGTAAATTCTTCTTTAAATGCTGGAGTTGTCTGAGCTACATAATCAATATTACGCATCATTTTATCAAC----------ATCATTAAAATCAGCATCATGAACAATTAATATTGTTTTCAT--------------------------------------------------------------------------------------------------------------------------------------------------------------------------------------------------------------------------------------------------------------------------------------------------------------------------------------------------------------------------------------------------TATTTCACC---------------------------------------------------------GTAATACTTTCCA---------------------------------------------------------------------------------------------------------------------------------------------------------------------------------------------------------------------------------------------------------------------------------------------------------------------------------------------------------------------------GATATTCTTCAAAATCTTTCTTAGACTGATAAAG---TTGAATACGAGC---------------------------TTTATTCTGGT-------------------------CAGGGAAAGTTTTTGCTTCATTAAATGCCTTCA-----TAGCACTA--------AGGCAGTTGAAGGCTAACTGTTTAATAGCCATAGCCTGGGATTCACTGATTC---------------------------------------------------------------------------------------------------------------------------------------------------------------------------------------------------------------------------------------------------------------------------CCATTAAGAGCCTCCATAATAATCTTACGGATTACATTCACTTCCAGTTCATTACCGATGAGGCCAACTGGTTTGTCAGTAGTATCCATAACGAATTTAGCAATTCGTTCCATTTCAGCCGTAA------TGAGCTTGTCACCACTTACCAAACGGTTACGAAGATATGCCTCATAAGCTGCTGCTATATCTTCATCCGTGGTTCTCTCATTTTTCTGAAATGGATTGCTCAA-----------AGGCATTGGATAATGAATAC----GAATATTCCTGTCAGCAATACGAGCTTTATGCTGCGGGATAGCAATGATTTGGTTCATAGAAGTCCTTCTAACATACATGCTTTCATAATTGCATCACGAAGCAATCCTGCA--CATGCAGGAGTCTTTCCTGTAGCAATATGAGTTACGTAATAGGTCTTGGATTTCTCTCCACGATGTAATTCATAGATTGGCTTGCCATAAACGAGAAATAACCAAGAA-CCTCTTACTTGATTGCGTTTAAT----------------------------------------------------------------------------CT----------------------------------------TAT-------AACCGTAGTTTAA---------CTGTTCCATTATTCCTTCCTCTAAG-------------------------------------------------------------------------------------------------ATAGTTGCTTAATAACCACGATAAAA------------------------------------------------------------------------ATAAGAAGAGGGCTTAGTAGCCCCC-------------------------------------------------TCCTATTTATGCTCGTTGTCTTAATGGATGT----------AATGCTTGCATCTTACTAACTGCTTCTCTAAGCACTACCGCA----TCACGATGAATTATTGCTTGT------------------GGGTTATTGGCATAA---------CCGTTACGACAGTC------------------------TTCTTCGATAATATTAGTTATCTCTGCTAACAATGCATAATCACCATATACACGGAGAAGACGTTCTAAGTCTTTCTTATCCTTAGTTTGCATTACATACCCTTAATAGCTGGATGGTTGAAAGTAACAATACGACG-----------------------------TACTGGCTCAGACGTACTATAA-----------------------------CGTTCTGCAAACGTTAC---TGCTTTATTCATCTGACGTTTAGCTTTCATCTTAGC-------------------------AACGTCTTCTTTGGTTCCCATGATTAGTGATTTACGCATTGCCTTATCCTTATTTAATTACAGTAACTAATTTAATCTTCCTACGTTGGTTCAATTTCTTGGTTAACTTAATAGCTTTATCTTTCTCAAATTCTTTAAAGCTAGTTAATGTTTTCCATTTGAACCAT-TTAAAGCCTTGCACTTTATAGCTAATGAT-----------TTCATTACCCCTGGTATCAAGAGCATTAACCATTACTGTTCTGAATTTCATTGTTAAACCCTAATTTTGGTAT----------------------------------------CAGGTTAATTAACTGGTCTGCCATGCTTTCAC----------------------------------------------------------------ATTCATTGATGCAGTA-------------------TTCTTCATCTCGCCATACTCCAT------------AAGAATCCTCATAGAGTTTCTCCCTAATGGAGCCAATGA--------------ATTGT------------------------------------------------------------------TTAGGACATTTCAGTTTATCCCCTGCA-------------TGAGCACAGTCATAACCTATGACTTTAATCCCATCAGTCCACTGAGGGACACCTTGATAGGTAAC--------TCCACCATGTACTGCAAT--------ATGAAGTGT--TTCTTCATCATCACAGATATAGTCATAG--------------------AAGTTTTTATCCAGTAATGCTTCTG--GTATTTCCACATAACCACAATGATGGCTACCACCATTT-------------------------------------------ACCAGCAATACCCAAGCCTTCAGACCAACCTTAGAAGTCCAATGTTTTACGATTTCATATGACATAATTTACTTACTCTCCAACTGACTCTTAATCCAATTAATTCGACTTTGGTTCAGATGA-----------------CATCTTCCATCAGAAC-----ACTCCATCATGTAGTCGAGAACATCTA--------------------------CATTGAATGGTAGATTGGTATCATTATCAGGAAGTAAATGAGTAAAGCTCTTA---CACAGAGCATCTACTGTTTCTTCACTGATTGGCTGTCTTCTAAGATACTTGCCTAGTTGAACACACAGTCCACTACCCCTATCAAACAGGTAATGAGGTTCA---------------------------CTGGCTCCATTATCTAA-----CCACTCCTGATAGTCCATCAG-------------------GAATCGTTTTATAAGAGGATGCATCTGTATACTCCTTC----TTCTAAAACATCTGC--------------------------------------------------------------------------------------------------------------------------------------------------------------------------------------------------------------------------------------------------------------------------------------------------------------------------------------------------------------------------------------------------------------------------------------------TCAAACTATTCATTACTTTTTAGTATCC-----------CTTCGTCGAAAAGGG-TCAAAATCTCTACTTTAGTATTTAGATAGTTAAAATTAAAAAGGACTACCCGAAGGTAGTCCTATAG----------AGATTA-GAAAGTCAGTTTACGAGCATATTTATTCTCACTTGCTGAGATAGCAGGAGCTTCTTCTTTAACTCGACGAAGTTGAACTTGCAGTGAG---------------ATAACTCCTTCTTGACCCGGTTCCAGAGTCTTAGCAAATTCCATCAGTTGGTCTAACAAATCGTTCTGTGCACAACGCATTGCACGGAAGTCTTCGTTAGAGGAATTGGTTGGCAGATGTTCCTGAGTATCTAGTGGAATACCAGTAGGCAGAGAGATGAAACGTTCATCTTCAGTGCCTTCATTAGCTACAT---------------AGCCAACGTTAATCCAGAACTGAGCTTTCGGACGAGAACCATTGTTGGATTCAGTTTT---AGTAGAAGCC------------------TGACCAAAGGTTTTAGCAAAAGTAGTGATAGCCATTTTGTACTCTCCAGATAGTTGATTTTGATTAGTTGAGACTACTTTGTCGGTAAGTAATCCCAGACAAAAGGTTAAGATTTCATACAGG--------ATTGGATGCAT-TACTTCATCCAAAAGAAGCGGAGCTTC-TTATCTTTAAA-----------------------------------------------------------------------------------------------------------------------------------------------------------------------------------------------------------------------------------------------------------------------------------------------------------------------------------------------------------------------------------------------------------------------------------------------------------------------------------------------------------------------------------------------------------------------------------------------------------------------------------------------------------------------------------------------------------------------------------------------------------------------------------------------------------------------------------------------------------------------------------------------------------------------------------------------------------------------------------------------------------------------------------------------------------------------------------------------------GTAGATAGTTAT--------------TGAACTATCGGTTCTATGT---AAAAGG-AGACTCCGAGGAGCCTCCAT-----------------------------------------------------------------------------------TTGTTTGTTATTATTTAGAGTCTGCTAAGATTTTGCTAAGACGGTCATAGGCATTAGAGA---ACAATTCTTTGTTTTGTTCAT-CTTTGCAGAAGTCTAAGATTTGTTTCTGACGAATAGCTTCTTGCATTGCAGTTTCTTCAATAAGTTTATTGGTAAACTCATGCATTTCTAATTTGTCACGAATGATTTGTTTATCTGCTTGTTTAGTTACATAACGATTAAGCATACCTACTGCTTTAGTAGCAGTACCGAATGTATCAGCTACAGTAGTTGCTGCTTCGTTAACAGTACCCAACAGAGTTCCTACAGTCATACGAACGTTAGCCTGAGTAGTCATAGTATTAGTCTCCA---------ATAGTTGATTGATAAGATACGGACAACA-TGTCCATAAGTTGCGAAGCA-----------------------------------------------------------------------------------------------------------------------------------------------------------------------------------------------------------------------------------------------------------------------------------------------------------------------------------------------------------------------------------------------------------------------------------------------------------------ACGTGTAACGTGTACAAGGTGGGGTAGGCTAA-GGCTACACTAGTAAAGACAGGGGGGGGGGTGCTT--ATGGTGTA-AGGGGTGTAGCCCCACCAAA----TACTGAACTCACAAGTAA--CTATGACTATTTTCAC---------TAAGAAAA-----------------AATTATAGG-----------------------------------------------------------------------------------------------------------------------------------------------------------------------------------------------------------------------------------------------------------------------------------------------------------------------------------------------------------------------------------------------------------------------------------------------------------------------------------------------------------------------------------------------------------------------------------------------------------------------------------------------------------------------------------------------------------------------------------------------------------------------------------------------------------------------------------------------------------------------------------------------------------------------------------------------------------------------------------------------------------------------------------------------------------------------------------------------------------------------------------------------------------------------------------------------------------------------------------------------------------------------------------------------------------------------------------------------------------------------------------------------------------------------------------------------------------------------------------------------------------------------------------------------------------------------------------------------------------------------------------------------------------------------------------------------------------------------------------------------------------------------------------------------------------------------------------------------------------------------------------------------------------------------------------------------------------------------------------------------------------------------------------------------GTATCTA-----------------------------------------------------------------------------------------------------------------------------------------------------------------------------------------------TCTAATAGACTTC----------------------------------------------------------------------------------------------------------------------------------------------------------------------------------------------------------------------------------------------------------------------------------------------------------------------------CTATTTATCTCTTATAAAT-------------------------------------------------------------ACTAACAACTTCATACAACTTACCTTCTATAAGAATAGG--------------ATGACCTACTTC------------------------------TATGAAGGCCAGGCTATCTATCATCACT-GGTTCGGATAAACCTTTAACTGTTATATAC---------------------------------CACATAGCTTTCCTTATTTATAAGCAGATAACTTTGAAGTCTCTCTAAAGTA---GAAAGTAACTGCATGATTAAAGTGATTCTGTTCTATCACTGGTTCAAAGCCTTTTGGTGCTAGGAAGTAAATGACTTCG-------------------------TTATTCCATGCATTAGTAGGTATTGCTACTTTCTTCCT--TGGTTCGAGAAGAATGGTACTAATGTCTTTACCTTCTAAGAACCAGTTACCT---------------------AGTAGAGCATGGGTATCATCCGATTCGGGTAAGTAAAGAGGTTTGG---------TATTACCACACATAGCATGGAATAGATTGGTGGAACCACAGTGAAATAGAGCAGG---------------------TTTGTTTGTAGTG-------TATTCTAGGTTGATACCATAAACTTCATTAGGACGAA-TGTTCATATAGAACTCCTTGGTTCATAAAAGAAAAAGGGAGCCAAATGGCCC-------------------------CCAATTCCTATACCGAGTGTGTTTGTTAAATCAGTTCT----CTCTGATACTACTCATCACCCAATGGCAG------ATAACAAAGGTGT-CTTGGAG-ATGGGTGAATGTAGCTGGAGTGGTTATTCAAACAGTTCC---------------------------------CTGTTTCCCGCCACC-AACTCCTGGGCGGGC------------------------------------------------------------------------------------------------------------AATGGCTTATCA------AGCAACCACGGTCATCTCGATGGCGTCACGCTGTCGTTTGATAGA---GATACTTTGAGGTATTCTTGTAAAGAATGCAAGACCC--TCGATAGGCTTGGTAATGACACGTACTGGTGCAGGTTTATG---GACAGTAAACCCAGTGACGTTATTGATTAACATCATACCGGAGATGTAATGGAAAGACTCCTCATCGTGACATAAGATATGGTCACCTGGCATAGCCCCTCCAACTGGGATAGCTCCACCTATTTTACTGAAGTCTATCTCATTCCATTGGTCATTACCGTCA---AAACTATAGAATAGTCT---CAT---GTTACT--------------------GGTTCCTTTGGGCAATAGGCTCCCCATGTCTCTGTCT-------TACTAT--TGTAAGGAGACTAAAGAAAGTCTAAAGTCTAAATCT------------------------------------------------------------------------------------------------------------------------------------------------------------------------------------------------------------------------------------------------------------------------------------------------------------------------------------------------------------------------------------------------------------------------------------------------------------------------------------------------------------ATGTATAGGTTTCTGCAA--GGGGTGCTAACCCCAAGAAAAGAATCCTCTTCACTCTAGATAA-TTTGTAG---------------------------------------------------------------------------------------------------------------------------------------------------------------------------------------------------------------------GAAGACT------------
[truncated: 2,628,036 more chars]
