# Supplementary material for: Completing the BASEL phage collection to unlock hidden diversity for systematic exploration of phage–host interactions
Source: PLoS Biol. 2025 Apr 7;23(4):e3003063. doi: 10.1371/journal.pbio.3003063 (PMC11990801; doi:10.1371/journal.pbio.3003063)
Supplement: S3 Data — (ZIP) [file pbio.3003063.s010.zip › fig8F_treefile.nex]

#NEXUS
begin taxa;
	dimensions ntax=10;
	taxlabels
	CP038441_PHASTEST_prophage[&"CDSs (without protein) (Genome-Annotation-Data)"="202",collection_date="21-Apr-2016",Description="PHASTEST goes only until end of most 3' ORF",Modified=Fri Oct 18 00:18:26 CEST 2024,"Genetic Code"="Bacterial","Pseudo Genes (multiple problems) (Genome-Annotation-Data)"="22 of 202","CDSs (with protein) (Genome-Annotation-Data)"="4,248",Taxonomy="Bacteria; Pseudomonadota; Gammaproteobacteria; Aeromonadales; Aeromonadaceae; Aeromonas","Annotation Date (Genome-Annotation-Data)"="03/29/2019 16:16:34","Pseudo Genes (incomplete) (Genome-Annotation-Data)"="144 of 202","Genes (coding) (Genome-Annotation-Data)"="4,248","Genome Coverage (Genome-Assembly-Data)"="100X","Filename (Imported From)"="CP038441.1.gb","Annotation Provider (Genome-Annotation-Data)"="NCBI","ncRNAs (Genome-Annotation-Data)"="5",Created=Tue Jul 30 12:11:30 CEST 2024,URN="urn:local:.:87-i10tath","Genome Representation (Genome-Assembly-Data)"="Full","Genes (total) (Genome-Annotation-Data)"="4,612","Annotation Method (Genome-Annotation-Data)"="Best-placed reference protein set; GeneMarkS-2+","tRNAs (Genome-Annotation-Data)"="126","Features Annotated (Genome-Annotation-Data)"="Gene; CDS; rRNA; tRNA; ncRNA; repeat_region",strain="T0.1-19","Sequencing Technology (Genome-Assembly-Data)"="PacBio",db_xref="taxon:651","CDSs (total) (Genome-Annotation-Data)"="4,450",Organism="Aeromonas media","Pseudo Genes (ambiguous residues) (Genome-Annotation-Data)"="0 of 202","Path (Imported From)"="C:\Users\alhar\Downloads",Accession="CP038441.1","% GC"=58.8%,"# Nucleotide Sequences With Quality"=0,"Annotation Pipeline (Genome-Annotation-Data)"="NCBI Prokaryotic Genome Annotation Pipeline",Topology="linear","Annotation Software revision (Genome-Annotation-Data)"="4.8","Assembly Method (Genome-Assembly-Data)"="Celera Assembler v. version 2.3.0","Genes (RNA) (Genome-Annotation-Data)"="162","complete rRNAs (Genome-Annotation-Data)"="11, 10, 10 (5S, 16S, 23S)","rRNAs (Genome-Annotation-Data)"="11, 10, 10 (5S, 16S, 23S)","Pseudo Genes (frameshifted) (Genome-Annotation-Data)"="59 of 202","Pseudo Genes (total) (Genome-Annotation-Data)"="202","Pseudo Genes (internal stop) (Genome-Annotation-Data)"="26 of 202","Molecule Type"="DNA","Expected Final Version (Genome-Assembly-Data)"="Yes","CRISPR Arrays (Genome-Annotation-Data)"="1",isolation_source="sludge from bioreactor treating oxytetracycline bearing wastewater"]
	Salmonella_phage_PT1[&country="China: the east lake in Wuhan province",collection_date="Sep-2018",db_xref="taxon:2682571",Organism="Salmonella phage PT1",Description="Salmonella phage PT1, complete genome","Sequencing Technology (Assembly-Data)"="Oxford_Nanopore_PromethION","Genetic Code"="Bacterial",Modified=Fri Oct 18 00:18:26 CEST 2024,"Assembly Method (Assembly-Data)"="canu v. 1.7.11","Path (Imported From)"="C:\data\DNA sequences",Accession="MT012302.1",Taxonomy="Viruses; Duplodnaviria; Heunggongvirae; Uroviricota; Caudoviricetes; Jilinvirus","% GC"=55.4%,"# Nucleotide Sequences With Quality"=0,Topology="linear","Filename (Imported From)"="jilinvirus_refs.gb",Created=Wed Nov 16 00:00:00 CET 2022,URN="urn:local:.:7o-i10t9cf",lab_host="Salmonella enterica serovar Cerro 87","Coverage (Assembly-Data)"="10000x","Molecule Type"="DNA",isolation_source="sewage"]
	Escherichia_virus_HeidiAbel[&Organism="Escherichia_virus_NN16_17",Description="Bas97",Modified=Fri Oct 18 00:18:26 CEST 2024,"Genetic Code"="Bacterial","Path (Imported From)"="NN16_17",Taxonomy="Viruses; Duplodnaviria; Heunggongvirae; Uroviricota; Caudoviricetes; Iiscvirinae; Jilinvirus",Accession="Escherichia_virus_NN16_17","% GC"=55.3%,"# Nucleotide Sequences With Quality"=0,Topology="linear","Alignment method"="MAFFT Alignment","Original Location"="LocalDocuments/20230524_ISI/genome and phylogenetic analysis/y 04 Jilinvirus/20230622 tree Jinilvirus",Created=Fri Jun 02 00:00:00 CEST 2023,URN="urn:local:.:7p-i10t9cf","Free end gaps"=true,"Molecule Type"="DNA"]
	Escherichia_phage_ECOO78[&country="China",collection_date="03-Jan-2016",db_xref="taxon:1970797",Organism="Escherichia phage vB_EcoM_ECOO78",Description="Escherichia phage vB_EcoM_ECOO78, complete genome","Genetic Code"="Bacterial",Modified=Fri Oct 18 00:18:26 CEST 2024,"Sequencing Technology (Assembly-Data)"="Illumina","Assembly Method (Assembly-Data)"="SOAPdenovo v. 2.01","Path (Imported From)"="C:\data\DNA sequences",Accession="NC_041926.1",Taxonomy="Viruses; Duplodnaviria; Heunggongvirae; Uroviricota; Caudoviricetes; Jilinvirus; Jilinvirus ECOO78","% GC"=53.1%,"# Nucleotide Sequences With Quality"=0,Topology="linear","Filename (Imported From)"="jilinvirus_refs.gb",Created=Mon Jan 09 00:00:00 CET 2023,URN="urn:local:.:7q-i10t9cf",isolate="sewage",host="Escherichia coli O78","Molecule Type"="DNA"]
	Escherichia_phage_ep3[&country="China",db_xref="taxon:1541883",collection_date="17-Nov-2013",Organism="Escherichia phage vB_EcoM-ep3",Description="Escherichia phage vB_EcoM-ep3, complete genome",Modified=Fri Oct 18 00:18:26 CEST 2024,"Genetic Code"="Bacterial","Sequencing Technology (Assembly-Data)"="Illumina","Assembly Method (Assembly-Data)"="SOAPdenovo v. 2.01","Path (Imported From)"="C:\data\DNA sequences",Taxonomy="Viruses; Duplodnaviria; Heunggongvirae; Uroviricota; Caudoviricetes; Jilinvirus; Jilinvirus ep3",Accession="NC_025430.1","% GC"=53.3%,"# Nucleotide Sequences With Quality"=0,Topology="linear","Filename (Imported From)"="jilinvirus_refs.gb",Created=Sun Jan 08 00:00:00 CET 2023,URN="urn:local:.:7t-i10t9cf",host="Escherichia coli","Molecule Type"="DNA"]
	Escherichia_phage_ECO1230_10[&db_xref="taxon:669875",Organism="Escherichia phage vB_EcoM_ECO1230-10",Description="Escherichia phage vB_EcoM_ECO1230-10, complete genome",Modified=Fri Oct 18 00:18:26 CEST 2024,"Genetic Code"="Bacterial","Path (Imported From)"="C:\data\DNA sequences",Taxonomy="Viruses; Duplodnaviria; Heunggongvirae; Uroviricota; Caudoviricetes; Jilinvirus; Jilinvirus CVM10",Accession="NC_027995.1","% GC"=53.4%,"# Nucleotide Sequences With Quality"=0,Topology="linear","Filename (Imported From)"="jilinvirus_refs.gb",Created=Sun Jan 08 00:00:00 CET 2023,URN="urn:local:.:7r-i10t9cf",host="Escherichia coli","Molecule Type"="DNA",isolation_source="manure containing uterine fliud of dairy cow"]
	AATBGZ010000031_PHASTEST_prophage[&"CDSs (without protein) (Genome-Annotation-Data)"="113","partial rRNAs (Genome-Annotation-Data)"="2, 4 (16S, 23S)",collection_date="2019-06-13",Description="Escherichia coli strain USECESBL382 SAMN14147469-rid9434233.denovo.031, whole genome shotgun sequence",Modified=Fri Oct 18 00:18:26 CEST 2024,"Genetic Code"="Bacterial","Pseudo Genes (multiple problems) (Genome-Annotation-Data)"="6 of 113","Assembly Name (Genome-Assembly-Data)"="PDT000688638.1","CDSs (with protein) (Genome-Annotation-Data)"="4,315",Taxonomy="Bacteria; Pseudomonadota; Gammaproteobacteria; Enterobacterales; Enterobacteriaceae; Escherichia","Annotation Date (Genome-Annotation-Data)"="02/26/2020 18:56:21","Pseudo Genes (incomplete) (Genome-Annotation-Data)"="38 of 113","Genome Coverage (Genome-Assembly-Data)"="62x","Genes (coding) (Genome-Annotation-Data)"="4,315","Filename (Imported From)"="AATBGZ010000031.1.gb","Annotation Provider (Genome-Annotation-Data)"="NCBI",Created=Thu Apr 23 00:00:00 CEST 2020,"ncRNAs (Genome-Annotation-Data)"="9",URN="urn:local:.:88-i10tath","Assembly Date (Genome-Assembly-Data)"="25-FEB-2020","Genes (total) (Genome-Annotation-Data)"="4,523","Annotation Method (Genome-Annotation-Data)"="Best-placed reference protein set; GeneMarkS-2+","tRNAs (Genome-Annotation-Data)"="77","Features Annotated (Genome-Annotation-Data)"="Gene; CDS; rRNA; tRNA; ncRNA; repeat_region","Sequencing Technology (Genome-Assembly-Data)"="ILLUMINA",strain="USECESBL382",db_xref="taxon:562","CDSs (total) (Genome-Annotation-Data)"="4,428",Organism="Escherichia coli","Pseudo Genes (ambiguous residues) (Genome-Annotation-Data)"="0 of 113","Path (Imported From)"="C:\Users\alhar\Downloads",Accession="AATBGZ010000031.1","% GC"=53.5%,"Annotation Pipeline (Genome-Annotation-Data)"="NCBI Prokaryotic Genome Annotation Pipeline (PGAP)","# Nucleotide Sequences With Quality"=0,"Long Assembly Name (Genome-Assembly-Data)"="NCBI Pathogen Detection Assembly PDT000688638.1","Annotation Software revision (Genome-Annotation-Data)"="2020-02-06.build4373",Topology="linear","Assembly Method (Genome-Assembly-Data)"="SKESA v. 2.2","Genes (RNA) (Genome-Annotation-Data)"="95","complete rRNAs (Genome-Annotation-Data)"="3 (5S)","rRNAs (Genome-Annotation-Data)"="3, 2, 4 (5S, 16S, 23S)","Pseudo Genes (frameshifted) (Genome-Annotation-Data)"="48 of 113","Pseudo Genes (total) (Genome-Annotation-Data)"="113","Pseudo Genes (internal stop) (Genome-Annotation-Data)"="33 of 113","Molecule Type"="DNA","CRISPR Arrays (Genome-Annotation-Data)"="3",isolation_source="Resting area feces"]
	Enterobacter_phage_Arya[&country="USA",db_xref="taxon:1864622",collection_date="07-Jul-2014",Organism="Enterobacter phage Arya",Description="Enterobacter phage Arya, complete genome",Modified=Fri Oct 18 00:18:26 CEST 2024,"Genetic Code"="Bacterial","Sequencing Technology (Assembly-Data)"="Illumina","Assembly Method (Assembly-Data)"="DNAStar SeqMan NGen DNA assembler v. 1.0","Path (Imported From)"="C:\data\DNA sequences",Taxonomy="Viruses; Duplodnaviria; Heunggongvirae; Uroviricota; Caudoviricetes; Jilinvirus",Accession="NC_031048.1","% GC"=54.1%,"# Nucleotide Sequences With Quality"=0,Topology="linear","Filename (Imported From)"="jilinvirus_refs.gb",Created=Mon Jan 09 00:00:00 CET 2023,URN="urn:local:.:7s-i10t9cf",host="Enterobacter sp. CT7","Molecule Type"="DNA"]
	Pseudomonas_phage_PPpW_3[&db_xref="taxon:1279082",Organism="Pseudomonas phage PPpW-3",Description="Pseudomonas phage PPpW-3 DNA, complete sequence",Modified=Fri Oct 18 00:18:26 CEST 2024,"Genetic Code"="Bacterial","Path (Imported From)"="C:\data\DNA sequences",Taxonomy="Viruses; Duplodnaviria; Heunggongvirae; Uroviricota; Caudoviricetes; Hiroshimavirus; Hiroshimavirus PPpW3",Accession="NC_023006.1","% GC"=61.1%,"# Nucleotide Sequences With Quality"=0,Topology="linear","Filename (Imported From)"="NC_023006.1.gb",Created=Sun Jan 08 00:00:00 CET 2023,URN="urn:local:.:7u-i10t9cf","Molecule Type"="DNA"]
	Pseudomonas_phage_Persinger[&db_xref="taxon:2749430",collection_date="01-Sep-2019",Organism="Pseudomonas phage Persinger",Description="Pseudomonas phage Persinger, complete genome",Modified=Fri Oct 18 00:18:26 CEST 2024,"Genetic Code"="Bacterial","Path (Imported From)"="C:\data\DNA sequences",Taxonomy="Viruses; Duplodnaviria; Heunggongvirae; Uroviricota; Caudoviricetes; Harrisonburgvirus; Harrisonburgvirus persinger",Accession="NC_054149.1","% GC"=62.9%,"# Nucleotide Sequences With Quality"=0,Topology="linear","Filename (Imported From)"="NC_054149.1.gb",Created=Wed Jan 11 00:00:00 CET 2023,URN="urn:local:.:7v-i10t9cf",host="Pseudomonas aeruginosa UVA4","Molecule Type"="DNA",isolation_source="compost"]
;
end;

begin characters;
	dimensions nchar=58808;
	format datatype=dna missing=? gap=-;
	matrix
	CP038441_PHASTEST_prophage	--------------------------------------------------------------------------------------------------ATGGCAGTCAAGCATGCCG------------------------------------------------------GTCAGAACGTCAATAA-GTCAGAGCTCTGTGTGA----TCATGGGTGTGAGTCCGCCGACCGTTGACGGCTGGACTCGCAACGGCTGCCCGATCA--------CTCAGCGCGGATCCCGCGGGGTGGCTTCCACCTTCAATACTGCCGATGTGATGAAGTGGCTGCGAGACAAAGCCCGCGATGAAGGACGCG-GCACGGCGCAGGCTTCAGAGGAAGAGCTCAAGCTGCGCAAG-CTGGCGGCGGAGG------------------------------------------CTGAGAAGGCCGAGCTGGAGCTGGCGAAGGCAAAGGGGGAGGTCGCTCCCGTCCGTGAGTTCGAGCGGGCCACCTCTGCGCTGATGGCGGTGATCCGGCAGAACGTGATGCAGGTGCCTGGCCGCGCAGTGATGCA-GCTGATCGGCTGCAACGATGAAACCGAGTTCAAGTCCAAGCTGCGGGCCGAGCTGGTGCTGGCGCTTGAGTCAGCTGCAGAAGAGGAGCTGGCCCTCGATGACGACGAGGACCAGCCTGGATC---GGATGACTAAGCAACACCAGTTCAGCAACCTGGTCGCTGTTGCTGAGGCTGTCAGACGAGCCACGATCAACCTCATCCCTCCCGCCGACATCCTCCCGAGTGTCTGGGCCGAGCGCAACGTGCGCATCCCGGTTGGTAACGCCAAGCCAGGCCCGATCCGGTTTGATAACGCCCCGCCGCAGCGCGGGATGATCGATGTCATCAAGGAGCCCGGGATCCGCCGCGTCTCCTACAAGCTGGCTGCCCAGCTTGGCAAGACCACCATCCAGCAGTGCATCACCGGATTTCATATCGAGCATGAGCCTAAGTCGCAGATCTTCGCCCAGCCATCGCAAGGCGATATCCAGACCTTTCAGGAGACCAAGCTGCGCCCGATGCTGGAAGCCAACCCGAAGATATCCAACAAGATGGCGAAGCAGCGGGGTAGGGAAGGGGTCAACAACAGCCGAATGATCTCCTACATCGGCGGCTGGCTGATGTTCTGCTGGTCAGGTTCTCCTAAAACAGCTCGTGGCCGCTCGGCGCCGGTGATCCACCAAGACGAGATCGACGGCTATGATCCGTTGCCAGAGGGTGACTTTGGCGAACTGCTGGCCCAGCGGGCGGCCTCCTTCGGTGATGAAGCGCTACGCACCGAGTCCAGCACCCCGACCATTGAAGGCTCAAGCCGGATCGCCATCGCCTATGAAGAGGGGGATCAGCGCCGCTACTATGTGCCGTGCCCGCACTGTGGCC-ACGCTCAGGTGTTGAAGTGGGAAAACGTCACCTGGCAGGGGCGCGCCTCGGTTGATATCGATGATGCAGAGGAAGATCTCGGCAAGGAGCACCTGCCGGAAACCGCTGGCTACGCCTGCGAAGGGTGCGGAGTGATATGGAGCGACGGCGAGCGAATCGCAGCCATCCGTGAGGCTGAGAAGCACGGAGGCGGCTGGCGGGCGGCGAAACCGTTCCGGGGTCACGCCTCCTTTCATGCCCCTGAGATGCTTTCTACCTTCCGGCGCCTGCGCGATATCGTCCAGTCCTACCTCGACAAGCTGGCCGTGGCTGACATGCAATCCTTCGTCAACGTGTCACTGGCCGAGGTCTATGCCGAGAAGGGCGAGAAGGCAGACCCGTCAAGCCTGCAGCTGCGATCAGAAGAGTACCGCGCCGATATTCCGATGGGGGGGATGTATCTCACCGCCGGGATCGATATGCAGATGGACCGCCTCGAGTGCGAGGTGGTGGCGTGGGGTGTGGCAGAGGAGAGCTGGTCTGTCGCCTACTACGTGCTGTGGGGGGATCCGCTGGAGCAGGACGTCTGGGACGATCTGGATGACGTGCTGGCCGGAACCTATCAGCATGAAAGCGGGTCTGTGCTGTCGATCAGCTCTGCGGTGCTCGATACCGGCGGTACCAAAAAGCAGGGCCAGAGTTACACCCAGGCGGCCTATGACTACGCCAAGGGCAAGACAGGCCGGCGCCTGTTCGCCGGTAAGGGGGTTGGTGGTTGGGGCCGTCCGATCGTTGAGAAGCCACAGCGCAAGCAATCAGGTAAGAAGGCGCGCAAGGTCGATCTGTTCCTGGTCGGGGTGGATGAGGCGAAGCTGGTGGTCATGCGCCGTCTGGCTGCTACCGTTGGCGCAGACACCCGCACCAGCGGGCCAGGCTACTGCCACACCCCCAGCGATCGGGATGCTGAGTGGTACCGTCAGCTCACTGCCGAGAAGCTGCTCACTCACTACGTCAAAGGCCAGCCGGTCAGAACGTGGACCAAACCGGATCGGGCCCGCAACGAGGCGCTTGACTGCAGGGTGTATGCCTATGCCGCGCTCAAGATCATGAACCCGTCATTCAAGCGGCTGGCAGAGCGGCTTGCCAATCCTGAT---------------------------GATACGGTAGCCACCAAGAAAC-----CCACCGCC-AAGCGTCCGCCGCAGGGTG----------------------GTCACATCAAGCCGGAAGGTCAGAAGGAAATCCCCCAAGAGG-AAGCGAAACCACCGCAAACCCAGACTAAACC---CACGATCAAGCGCTCCAAATCCGTCGCGGGGCGCAATAAAGGCGGATGGGTGAGGGGCT----GGTGA-------------GCTGCAATTTTCCTGCAAAAATCGGAGCCGGGTTAACGTTTAACCTGTTGCTGACATTAACCGCATACCCTGCTCCCGCGTGGAGTGTCTTTGTATCCCTGCGCGGCCCCGGCGCGATGACCATGAATGCCACCTCGGAAGGGTCGCAGCATCGCTTTCGTGCCGAAGTCACAGAAACTGCTGGCTGGGTGGCCGGTGATTACTGGTACACCCTGCGCGCCGTTGATGCCGCCACCAGTGAAATGGTCGAGGTAGAGTGCGGGCAAGTCACCATCACCCCTGATCTGATCAATGCTGCCGCCGGTTTTGATGGCCGGACGCCAAACCAGATCGCCCTCGATGCCATCGAGGCAGTGATCGCCCAGCGGGCCACCCTGGATCAGGAGCGGTACCGCATCAACAACCGAGAACTCTATCGCACCTCTATTCCCGATCTGCTCAAGCTGCGCGACCACTATGTTCGACTGGTCAAGCGTGAGCAGGATCTCGCCTGCGGCCGTAACCCGTTCGGCAACACCGTCAGAGTGAGGCTTCGCTGATGACCACCA------------TGGTTTTCAAATG-GCAGCAG----------------------------------------CGGCTGATGGAGCAACAAGCCGCTGAATCACCGCCAAAGCGCCACTTTATGCGCAACCGCACCGGCGCCCGCATGTTTGCCGCCGCTCGGCAAGACAGGCTCGGTACCGCATGGGGTGGCACCCCGCTCACCGCTGATGAAATTGTTGATCGCAACCAGGTTGTGCTGGTGGCCCGCTCCCGCGAGCAGTCAGCAAACAACGATTACGGCCGCTCGTTCCTGCGGATGTGTCGGCAAAACATCGTCGGCCCGAAAGGGGTAATGCTGCAGGCCCAGAGCATGACCGCGCGCGGCAAGCTCGATAACGCCGCCAACCAGGCGATCGAAGATAGCTGGCTGGAGTGGGGCAAGCGCAAGAACTGCGATGTGACCGGTCGCCGCTCATGGCGCGCCATTCAGAACAACTGCATCACCAGCGCCGCCAAAGATGGCGAGTTCATGGTGCGGTTGGTGTTTGGCGCAGATGGGGGCCAGTGGGGCTTTGCCCTGCAGGTATTGGATCCTCAGCGCTGCCCAATTGACCTGAACGACCAGCGGCCGCGCACTGGCGCCTTCATCCGGCAAGGGATCGAGTTCAATCGCTACGGCCGCCCGCTGGCCTACTACTTCACCAGCACCGATGAGAAAGAGGCCGACTACCACTGGGGCGGCAAGCACTACGTGCGGATCCCGGCGGAAGAGATCATTCACGGCTTTCTCGAAGACATGGTGGGCCAGAAGCGCGGCCTGCCGTGGATGGCGACAGCCCTGTTCCGTATGCGCCAGCTCGGCGCCATGGAAGAGGCGGCCATCATCAAGGCCCGCACCGGTGCCAACCAGATGGGCTTTATCGAGTGGGAGA---ATGGTGAAGGCCCAGAGCATGACGAAGATGAAGAGCTGACCATCGACAGCGATCCTGGCGAATGGCGAGTGTTGCCGGCTGGCGCCCGGGTCAAAGAGAGCAATCCGCAATACCCGACAGGGGAATATGCCCCCTTCTACAAGCAGGCCCTGCGCGGTATGGCCGCCGGTTTCGGGGTGCTTTACAACAACCTCGCCAGTGATCTGGAAGGGGTCAACTTCTCCAGCATCCGGCAGGGAACCCTTGATGAGCGGGAACACTGGAAGGATCTGCAGGAGTGGCTGATCGAAAGCCTGATCGAACCGGTGTTCGAGGCATGGCTGCCACGGGTGCTGCTGGCTGGCCTGATTAAGGTCAAAGGCAAGCCGTTGCCGGCAGAGCGCATCGATCAGTATCGGGTGGTGGA---GTGGCAAGCCCGCCGCTGGCAGTGGATCGACCCGCGCGCCGATGTGAACTCCGCCGTCGAGGCAAAGAACAACATGCTGACCAGCCCGGGCAAGATTATCCGCGAGCAGGGTCAAGACCCGCAAACCGTTTGGCAAGAGTCTGCCCGCGATGTCGCCGCGATGATCGAGGCCTACAAATCGGAAGGGATCGACGAAGCCACCGCCAAAGAACTGGTATTGCTCTCCATGGGCAGGCCACAA--CCGAAAGTTGCACCCACCGGAGGGAACACCAATGAAGCCGCGTAGCCTGAGTAG------------------------------CCTGATCGGCGCATACATGACCCGCGATGGCGGCCAAGGCAAGGCGCTGCCTGACTTCAACGCCAAAGGCGATCTGCACCGCACCATGGAAGTGCGCAGTTTCGATGCTGAAAAGCGCACCGTCGAACTGGCTTTTTCATCCGAAGCGCCGGTTCAACGCTGGTTTGGCTTTGAAATACTCGATCACTCACCAGCCAGTATTCGCCTTGACCGCATGCGCGATGGGGCAGCCCTGCTGCTGAACCATGACTGGGATGATCAGATCGGCGTGGTTGAGAGCGTCAGCATCGACAGCGACCGCAAGGGGCGGGCAGTCGTCCGTTTCAGCCGCAGTCAAGATGCGGATGATGTTTTTCAGGATGTGATGGACGGGATCCGCCGTCATGTCTCAGTTGGTTACCGCATCCACGCCGCCAAGCTGGACTCGACCGAAGGTGA---TGAAGACACCTACCGGATCACCGACTGGGAGCCCTATGAAATTTCCATCGTCAGCGTACCGGCAGATCCCTCTGTTGGCGTGGGCCGCTCACTGGAAATCCCCCAAGAGGATGGGAAAAGGCCAACCGGCGATGCTGGCACCATTGAGCGTGGCACGACCGCTAAAAACTCAACTACTGAGGAAGTCAGAACGATGAACGAAAAAATCCTGCGTGACGGCAAGGGCAACCTGGTCCGTGCCATGGTTGATGCCGAGGGCAAGATCCTCGAAGTGCTCGAAGTGCTGGAAGAGGCGGGTGCCGATGTTCGCAACGCCCAAACTGGCGCAGCCAAGGCTGAGCGCGAGCGCACCGCATCCATTCTGCAGATGGGTACCCAATACGACTGCCGCGAACTGGCCGAGAAGGCCGTTGCCGC---AGGCGATACCGTAGACGCATTCCGCGCTGCGGTGCTGGACCACATCAACACCCGCGGTGCTAAGAAGCCG----GCAAGCCAACCGGC-----------------CCAGCCTTCCCAGCGCTCCGGCGTGCCGCTTTCCGAGATGCCGAGCCCGCTGATCGGCCTGACCGATCAGGAAGTACGCAACTACTCCATTTTCCGTGCTGTACGTGCCCTGCAACCGAACGCCTCCAAGGCTGAT---------CGTGACGCGGCTGCATTCGAGATCGAGTGCTCCGAAGCGGCGCAGCGTCAACTCGGCAAGACTGCCCAGGGCATTCTGATCCCTGATGATGTGTTGAACTCGCGGGCATTCAACGCCGGTGGTGCAGACAATACCCCGGCTGGCGCCCAGAGCGGTCAGAACCTGATCGACACCACCACCGCAGGCAGC---TTTATCGAGATGCTGCGCAACCGCACCACCATCATGCGCCTCGGTACTCCGATGGGCGGCCTGGTCGGTAACGTGGATGTCACCCGTCAAACCGGTGGCGCTACCGCATACTGGCTGGGTGAAGGTGAAAATGCGAAGGAAGGCACCCCGCAGATCGGCCAACTCGAGATGACGCCCAAGACGCTGGCCGCGTATACCGACATCACCCGCCGACTGCTCAAGCAGTCCAGCCCTGACGCCGAAGGCATTGTGCGCCGCGACCTGGTAAATGCCATGGCGCAGGCTATCGACTATGCCGGTTACTACGGCAGCGGCACCGGCAACCAGCCGCGCGGCATCAAAAACTACACCGGGATCAACGCCGTTGATTTCGCTGCGCTGTGGCCGACCTATGCCGAGCTGGTGGCGATGGAATCCGAGATTGCGGCAGACAATGCCGATATCGGCCAGATGGGTTACATCGGTAACGCCCGTTTCCGTGGCAACTGCAAGACCGCGCCGAAGTTTGGCACCGGC---------ACAGAATCGG---TCATCTGGGAGCCGGGCAACACCGTCAACGGCTACCGCACCGAGATCACCAACCAGATCGCCAACGGCGATGTGTTCTTTGGCAACTTCGCCGACATGCTGATCGGTATGTGGGGCGGCCTCGACCTGACCGTTGACCCCTACGCACTCAGCCTGTCTGGTGGCCTGCGTCTGGTGGTGTTCCAGGATATCGACTTTGTCCTGCGCCGGGTCGAGTCGTTCTGCTGGGGTAGCCAGAACGTCGCGTAATTAAGGGG-------TGGCCGCCTTCCATTCGATAGGGCGGCCA---TCTTCCAGCCAAGAGGGTGACCGGATG---AAAAGTTATGTATTG---AAGCTGACCTGTGCGATCGCCATCGACGGCCAGATCCACAAGCCAGGTTCGCTGGTGGAAGTGAGCGAGGCGGAGGCCAAGAACTTCCTCCATCGTGGCAAGGCGGTACTGGCGACCGCAGAAGATGGCGTGGAGCAGGGAGAGCATGCTGAATATGAAGAGATTGAAATCTCCAAATTGAGCAAGATCGAGCTGCTTGAAGTGGCCAAACGCGATGGTATTCCCGTTGCTGACGGAATGACCAAGGCGCAGATTATCGAAGCAATCGATGCAGCCAACTCTGCGGCTAACGCAGCTGCCGCTGATGCTGACAAGAAAGAGGGCGAGTAA--ATG------CGCGGTGTATCACGAGTCGTACTGGCCGTATCGGCCTCTATCACTGCATCCGGTAACGGCACTGCGGTAAGCGTCAGCGATTATCAGGGCATCTGCCAGATCATCATGAACTCTGGCCCCGCCAACGCCGGCACCAACACCGTCAAGCTGCAGCACAGCGATGATGGTTCGACCAACTGGACTGATGTGCCCAACGGTGCATTCCCGGCTGTCGGTACCACTGCGGCAGCCCCGTCGATCACCATGAATGCGGATGCGCTGAAAAAGTTCGTGCGGGTGGTGGATACCCTGGCTGGCGGCGCCAACGCCGTGGTGCGCGGGGTGTCTCTGGTTGGCCGTAAGCAG----TACACCTGATGCGCGGGCCGTCCTGGGAGAACCTGGACGCCTTCCTGCAATTGGATAGTAGCGGCGGGTTTGCAACACCCGCCGTTGTTCATTTTGAGGATGGCAGCACCAGAACCATTTCGGTGATCTTCGATGATCCCTATCTCAACGCCCAGCTTGGCGAGTATGAGGCTGACACCAGCGAGCCGCGCATCAGTGGCAAAGAGGTGGACATGGTCGGCATCAGCCGGGGTGATGAGGTGGTGGTGGCCGGAGAGCGGTTTGACGTGATGACCAGCCCGCAGGCCGACGGTACCGGCTGGGCGCTGGTGACGATGGCACGGCAGGGGCCGCAGCATGCTGCACTTTGACGTTGATATTGC----------TCAATTGCTTCAGGTCACAGAAGACCTTGGCGCGACCAGCAAGCAGGTAGTGCTCTCGCTTAAGCGCGCGTTGAACAGAACGCTAACCTCTCTTCGAAAATCATCAGTCAAAGACCTGAAAAGAGAGCTGATGCTTGGCGCCGCCTCAAACCTTCGCAGCCGGGTCAAGCAAACCAAGATGC------------GAATAAAGAACAACGAGGTTAAA-----------GCTGATCTCTGGTTTGGCCTTAACCCCGTATCTGCCAGCAGTCTTAAAGGAAGGGCAAAGCAAGAATCGTGGGGGGCGTCAAAG--------------CAGAATTACTTATTCAAGGATGGCTTTGT----CGGGAAGATGCCTAAC-----GGCCACC------ACTCCATTTTCAAGCGCAAAGGTAAGGCGCGCCTCAAGAT------CGAAGAACAGACGGTTGCCATAGAAGAAGATGCCAGCGATTACGTTGAAAGCGAGGTATTTGACGAGGTGTTGACCGTATTTTGGGGGCATTTTGAGCGTGACTTGCGCGCCAGGGTTAAATATC-------AAATAGGTG-----CCTCATGAACGCCAATACCAATATCGATCTCTCTGTGGTGCACGATGCCATCGTGGCCGATATCAAGGCCGCTTTCCCCAACCTGCAAACTGTCGAGTTCTACCGGGAAGAT---------CGCAAATCACTGGTCACCCCGGCTTGCCTGCTGGAGCTCACCGAGCTGGAAGCGGATCCAGATAACGACCCCGGCACCGAACAGCTGGCAGTATTGGCAAAGTTCGAGGCTGAGCTGGTGAT---CGGGTTCCGCGCGCAGGCGGGCAGCATGGCCAAGGCCAAGCTATCCATCCGCATGCTGGCCGCTGCGCTTGAGGCGTGGCTGCGTATGCGCCGCTGGACCAACCCTGCCGACCCCACCAAGAAGCTGACGACTGGCGAGGCCATGGTGATCGGCGCCTATCAGGATGACTTCTCGGTGATGGGTCGCCGGCAAGATCAGGATCTCTCTCAGTTCGAGGTGTGGCGGGTGGAGTGGCAGCAGCGGCTTCACCTTGGCGCCACCGTCTGGACCGATGAAGGCATCACCCCTGGCCGCGTCTTTGTGCGGGAGGATGTCAGCGCAGACCTTGACGGCACCGCTGTCTATTTCGACTTCGAAGAGTGGGCAGGTGATGTGGCCTGTATCGGTGGTCAGCTCGGCTTTGGCGATTGCCAGCCTGGTGATGACATCACGGAGATCACCCCATGAGCGATTACAGCCTGGGCGAGTTGTCGCGCCAGATTGCCAACCTGATCAGGGTTGGTGAGGTCACAGATAGAGACTTCTCAGACCCAGATGCCCCGCGTGTCAAGGTTGCTGTCTCCGGCTTCGAGTCTGATTGGCTGCCGTTCGGTGCAGAGCGGGCAGGGCACACCAAGACATGGAGCCCGCTCAGCATCGGCGAGCAGGTGCTGATCCTGTCGCCATATGGCGATCTTGGTCAGGCGGTCATCGTCTGCAGCTTGTACTCTTCCGCCAATCCTGCACCGTCAAGCGGTGGCAATGTTGAAAAGACAGTCTTTCATGATGGCAGCGCCATCAGCTATGACAGCGTCAGCCATACCATGACAGCCACTATCGGCGGCACCACCA---TCACCGCCGATCGCGGACAGATTGTCCTTGGC------------GTGGGGGGCGTGTCG--------------------------------TTCGTCATCACCGCTGGCGGGTTGGAT-------------------------------------------------------------------------------------------------ATTCAAGGCGGGCAGCTTACCCACAACGGCAAGAATATCGG--------------------------------------------GTCAGATCACGC--CCACAGCGGCATTCAGCGCGGCAGTGCGAACTCAGACGGCCCAATCTAAC--GGAAATCCCCCAAGAGGTGCTGAACGTGGTG-GCTGGCAACAATGCAACCATGAACGGCACCAATTCACTCACAGGCAAGCGCCTGAGCGGGATCCAGCACCTGCGCCAAAGCATCACCGACATATTGGGTACCCGTATCGGCACCCGGGTGATGCGCCGCGCCTATGGCAGCCGGATCCCCAGTCTGATTGATGCCCCCATGAATCGCGCCACGCTGATCGACATCTATGCCGCTACGGCGGAGGCGCTGCAGCAATGGGAGCCCCGTTTCAGCCTTGAGCAGGTGCAGGCGGTTGTCGCATCCCCCGGTTATATCGAGCTGGATCTCTATGGCGAATATCTGCCAGACGGCCAGAAGGTAACCATTGACGGGATAGTGATCG----ACAAGCAGGCCCCGCCAGAGGCGAACGTCTGGAACTTTACATCGTGGGCAGCGCAGGTCGAACGCTGCTGCCTGCTTGGATTCGCAAGCTGAGGTTTTATCTATGACCACCA--CTGCCGCCGGGGATGCCGCCGTTGCCCGCCTGAACAAGGCGACAGAAGCCTTTGAGAAGATCATCACTGGCGCCAGCAATCAGGTGGTTGATGTGCCTGGTTACGGCAATCAGCCC------------ACGCTGGCAGGCCGCGTTGATGAGCGGCTTGATGAAACCACCGCCACCGCAG-----CAGCGGAGGCTGATCGCTCCCGCACAGAAGCCGACCGCGCCACC-----------------ACTCAGGCAACCGCCGCCGCCAACTCGGTAACGCTGGCCACCGCAGAATATAACAAGGCAAAGACCCAAGCCGATCGCGCGCAGGATGAGGCGGATCGCGCCGCGCAAATCACCGGGCTGGAAACTGTGGCCGATGCCATTGGCATGGCTGCGCTCCCACTGCCGGATGTGTGGGCGCCGCTCTCTGACAGCCTGCGCCTCATCACCGGCTATGGGCGGGAT-GTGCTGGTCGGGTCGGATGTGGTGGCGCGGATGGTCAACTTCACCCGTAATACCACAGCAACCTATACCAGTAAGGATGGCGGGCTGAAAACTGCCACCGCGAATGAGCCGCGCTTTGAGAAAGAGGGGCTATTGATTGAGGGGCAGAGCACAAACCTTGTTACCAAAAGCGAAGACCTTTCAACATGGTTGAAAAATGTTGACGCTACAAGGGAAAAATTAGCAGGTATTTATACCAAAATAACAGCCGCTG-------GCGGCACCAGCGGCACCATGGGTTGCTATCTTGCGGGCATAACTCTTGTGGTTGGCAAGACTTATACGATTAGCTTTTGGGCCTATGCTGAAACTCTGGCTTCTGTTCGCTTAGGGGTGGAAAAAGAGAGCTCCGCTACTGTTAACACAATAACGCAGACTCCGACCCGTTATACAAAAAC---ATTCACAGCAACCCAAACCAACGGAACAATAATCGCATATTCCGCCCCGGGCACGTCTGGAGCTTTCGTTGTGGGCGGGTTCCAGCTAGAAGAGTTGCCCTTCGCCAGCTCCTACATCCCGACCAATGGCGCAGCGG------TCACTCGGGCTGCTGACGTTTGCAGCGTC--CAGTTGGCCGGTAATTTTGTCGTGCCAGTAACCATCGGATGCAATTA--CAACCTCTTATCTGCTAATCGCTCAGGCCTTGCTCCAGCCCAGCTA---------CTGGGATTTGCGGCTAGCGG--TAAGACATACGACGGACTGCGGGTTATAACATCATCCCCGCCGCTTACGTTGCAAAGCCTGAATGAGTTCGATGGCGGGTTGTCACCCGGCGTCACTTGCCAATTATTTGGCACGGCAGTTTTCAGAGCTGCAAATGGGGTTAGAAATGAATTTTCATCGGGTGCGCTTGGGGTGCCAGCGCAGGGGGATTGGAAGGGGCAAGCCTTAGGTAGCACTCTCTACATCGGGAAAACA---GAGGCTACCGATAATGACAGATATTTGTTTGGCCATATCCGAAATCTTCGCATCTGGCATCGTGCCCTCA--------------------CCGATAATCAAATCAAG--------GCGGTAGCATGACAGACTTTATCGACCTCAACTTAAAGGCGGCCGACAAGGCCGCTATGACAGAAGCCATGCTGGCTGCGGGCTTTATCGAAGACGGCGAAAGCGGCACCCTCTATCACCCCACTGCCTCGTTGCAACTGCTGC-----------------------------------------------CGCCCGGCATGGTCACCCGCCCTACCGGCGCGGTGCAGACCGTCGATG----GCATCGAGCTGGAGGTGCGGGAGGCCGTGCCCGGC--------------------------------------TATCACGCCAACGTCAGAACCCAAGACCCGGCAATGGCCGCCGCGCTGGCTGAGGTGACCG----------------------------------------------------------------TTACCGTTG-------------------------AAACTCCGCAATACGTCTGGGCGGGGTAACGATGGCCAACGCATTCACCGCCGTCAATCTGTCGCAGCTGCCACCGCCGGTGGTGGTG--GAGCAGCTCGACTTCGAAACCATCTTTGCCGAGATGCTGGT-CGATCTGCAGAGCCGCGATCCGGTGTTCACTGCGCTGG----------------------TGGAGAGTGACCCTGCATTCAAGATCCTAGAAG---------------------TGGCCGCGTATCGCGAGGTATTGCTGCGCCAGCGGGCCAA--------------------CGAGTCGG---CCAAGGCGGTGATGCTGGCGTTCGCCAATGATGCTGATCTCGATCAGGTAGGGGC------------AAACAGCAA---------------TGTGCCGCGCCTTGTCATCATCCCGGGTGATCCAGCAGCCATCCCGC----------------------------------------------------------------------------------------------------------------------------------CGACGGAGGATGTGATGGAGGGGGACGAGGATTACCGGCTGCGAATCCTGCTGTCGTTC------GAGGGTTACACCACCGCT---------GGCTCGATCGGTAGCTATGTCTATCACGCCATCAGCGCCTCCGGCGATGTGTTGGATGTGGGGGTTGATAG----TCTGGTGCCGGGTCGCGTCAATATCGCCGTGCTA-----------------------------------TCTCGCACCGGATCAGGG---GTGCCACCACAGGCCACGCTGGATGCCGTGATTGCAGCAATGACCGCCGAGATC----------------------------------GTGCGCCCGCTGTGCGATACGGTGGAAGTGTCTGGCGCGGATGTGGTGAATTACCAGATCACTGCCGTGCT---CGACTTTTTCCCCGG--TGTTGGGCAACAGCAGGCGCTAAATAACTGATCCCAATAGTGCTACACCT-----------------------------------TCGCTGTGCCATAGCCATTCCCCGGGAAAGGAGACACGGTATCCATGAAG-TGTTTCACTCGGGCCAGCAGGTTTGCCATCCCTCTGCA-------------------------------------------------------TTGATGATTGCGCGTGATGGTTTCA----------TGTAACTTGTGCCATAGCCGTTCTATGTGATTAACCCAAGGGCTGTAAACTGGCTGGAACACCAGGCAGAACTT-------------------------------------------GGGATTCTTCTTCAACCATCGCTCGGTC--TGTTTGCTTTTGTGAATGATGTAGTTAT--------------------------CGAGGATCAACGTGATGGTT-----TTGGCTCGTCGGT-----------AGTGGTGGCGCAGCTTTTCCAGCATGGCAATAAACAGC--GATGAGTTTTTCTTGATCCCGCTGACGTAAAGTACCCTTCCGTTGCCTGCGTGGAGAACGCCTGCCAGATAATGCTTGGCATTCTGCCCCGGTGTGACAACCCGCTTTTGCT------------------------------------------------GCGCTCTGAACATCCAGTCGGCTCC-----TAATTTGGGATTGAGGTCTATATCGACTTCATCCTCATAAAACACCGGATTATCGGCATCAC--AGCGGGCCAGCGCGGCGTCGATATTCGCCATTTTTTCCTGAT---AGGCTGGGTCTTTTATCCGCAAGG---------TCGGCACGGGCCTGCGCCAGACAATGCCCATACGAGGTAACCATCGGCGGAGCGTGGAGGCTGCCACATTGAGCCCTGTTAAC--------------------CGATTGATTTTT------------------ATAGCCAATAGTTCAGTACACCAACGGC---------TGCGCTGATAACCAAAATCTTGCGGAGAAAACT----GCATGAGCAGCACCAGTAAGGTGACAATCTTGGCGATAGGTAAGACTGGGG---------------------------------------------------------CACGG-----------CCAGCCGGTAAGGCTTCTAGCGCATCTATGCCT--------TCATCTCGATACCACCGAAGCCAACGA-----------------------------CCGATGGTCGAGCGCGCAGCGCCGGTAAGGTGATGAAC---------------------------------ATCGGTGATCGT-----------------------------------------------------------GCGTCCTTCA------------------------TGTAACAGCAAGATGGCCATCAAG--CGACGAGCATGTCCTTTATCACGGGTGGCATG---------GATGATTTTGTGAATGCGGCGCCGTTGTGGTCGTGGCAGA-----------------GGTGGTAGGATAGGCATCAACTCAGTCCTTTGGGT-----GTGGCTTGTTTTGTTTAGCGACTAATCAGATCGCACAAACTGG-------------------------ACTGAGTTCCCTTCCTCCGGTGATCTACTATTCGGAACAGCTATTTAGATGCCGCGACTGCCAGCGCACAAGCCTATGCCGCTGAGATGCACAAACTCGGGATGGA-TATTACCCTCGATGGGGTCTATGCCGCGCTGCGCCGCC-CTGGGGTGCAGAAGGTCAACCTATCTTCACCG-GCGGCCGATATCCCCATTCAGTGGA----------------ATCAGGCCCCGCACTGCACCGCCATCAATATCACTGCCGGGGTGATCCGTGAGTAGCGCATCTCTGATG--CCA------------------------------------------------TCCAGCGCCAGCGCCCAAGAAGTAGCGCTGGCAAT------GACCATCGCCCGCCTGTCTGATGTGCCGATCCGCACCCGCGAGATATGGAGCCCTGACAACTGCCCATC-------------------------CGATCTGCTGCCGTGGTTGGCATGGGCGTTCGGGTGTGATGAGTGGTCACCGGATTGGTCTGATGAT------------GCCAAGCGC------CAGACCATCCG----CG--AGGCGGTATCGGTGCAGCGCCGC-AAGGGGTCGGTATGGTCGGTGCGCCGAGCGTTATCAAACGCTGGTTATGGCACAGCCCAGATCATCGAGG-----GTGTTTACGGATCAACCTATA---------------------ACGGCAGCCTCAAATACAACGGCCTTTCAACGTTCGGCTC------------------------GCCTGATGAGTGGGCCAAGTATCGGGTCATTCTTGA-----CAGACCAATTACAAACCAGCAG------------GCCGAGCAGGTTCGCCGCATCCTGAA----------------------------------------------------------------------ATATACCGCGCCAGCCCG-----------CTGCCACCTG---------------------------GTATCACTGATTTTCACCGAGGCTGCCAACCTGTATGACGGGGCACTTCGTTATGACGGCACCTATAACTACGG----------------------GACTGCATAATGGCAAA---------------CGTACCAGAAACCCCCAG---------------CTTTGATGCTGGCATCTATC--------------------------------AAATCGAAACCACCGATCCGGTGCTG-----------------------------GGTGGCCCGAATGGCATTGCCAACGCTCAGGCCAAGAGTTTGGCCAACCGAACTGCATTTCTGAAACAGCAGATCGATCAGCTAAATTCAGGGCAGCTC------------------AAGCCT----AGCTGGATTGCATCAACTGACTATGTGCAGGGCGAACTGCAGAAGCTGGACGC-----------------------------------CAAACAGAGCG-----TGCGCGCTGCCACCGTGG-CAAATATCACCCTATCTGGCGCCCAGACCATCGACGGTGTGG-----TGCTGACGGTTGGCGACCGGGTGCTGGTAAAAGATCAGAACACCGCCGCCCAAAA------------TGGCATCTACCTGGTGGCCGCCCAAAGCTGGACCCGCGCCATCGATGCGGA--------------------TAATGGCACCAAGCTGAACAGT-GGGGCCCGCGTCGCA-ATAGAGGAGGGTGCGGTTAACGCTGGCAAGGTGTGGTA--------TCTGGCCACATCAGGAACAATTGCCGTCGGCACCAC-------------------------------------------------------------------------------------------------------TGCTCTGCTGTTTGCTGATGAACACCCTG---------------------------------------------------------------------------------------------------------TTGCATCACAGGCACAA-----------------------------------------------ACAGACGATGGCACTGACGATAAGGTGATCGTTACCCCTAAAAAGCTGCGCTTCGGATTTTCACTGCAACTCGGCAATAGTGGCTATATCGTATTTCC----------AAGCTGGCTTGGTGGAATTAAAATTCAGTGGTCAGCTATATTATCCAACACTCAGGGATTCGCGCCTGTAACATGGCCTATTCCA--------TACGATTCAGAGTGCTCTGTGTCTATTTGCTCACCGTATGTTGGTTTAGGTGGGGCGCAA---------AACGTAAACTTCACCGTGACGCACATTGGCCACCCAACAAAGACGGGTCACAATT------------GCTCATGCT---------------------------GGGTTGGCGGAGTGCAATCAAACACCGCAGGGCAAGTCGGCGTTAGATATTT-ATCAATTG---------GCAAATAGGAAACAATAACCCCGCGCCGGCGGGGTTTTCTATTGCTGCAACCACTGGAAATCCCCCAAGAGGATGGCAAAGCACCGCAACGCCATGATGACGGCACGATCTTAAACCGTGTCCATC--------GAGGCCAAGCAC-ATGTCTGAA---CTGTTCCTTCATGGTATCGAGGTCATCGATATTGACTCCGGTCCCCGTCCTATCTCCACCGTTCGTTCCAGCGTCATCGGCCTGATCGGCACCGCCCCCAATGCTGATGCCACCCAGTTCCCGCTCAACACCCCGGTGCTGATCGCGGGCAGTCGTCGTGAAGCGGCTGGCCTGGATACGCTGGGCACCGGCGAGGGGACGCTGCCACCTGCCATCGACTCCATCTTTGACCAGTGCGGCGCGGTGATCATCGTGGTGCGGGTTGAGAAAGGCTCCAGCGATGCAACCACGCTTGCCAACATCCTGGGTGGTGTCAATGCGACGACTGGCAACTATGAAGGTGTTCACGCCTTCCTGGGTGCGAAATCCGCCGTTGGCTTCTCGCCGAAGGTACTGATTGCCCCAGGCTTCACCGACAAGCGGGTCACCGGTGGCGTCACCGCCATCACAGTGACCACTCAGGGCACCGGCTACACCAGCGCCCCGACAGTTACCCTTTCCGGTGGTGGCTCTGGCACTGGCGCCAAAGCCAAGGCGGTACTCGGTACCGGCACCAGTGCAGGCAAGGTGGTCTCT---GTCATCGTGGAAGATGCCGGCAGTGGCTACACCGCCGCGCCGACTGTCGCCTTCTCTGGCGGCGGTGGCACTGGCGCAGCTGCAACTGCATCATTCGGTACCGTAGGCAACGCCGTGGTGGCCGAGTTGGTCGGTATCGCCGAGAAGCTGCGCGCCGTCATCATTGCCGATGGCCCCAACACTACCGACGCAGCCGCCATCGCCTATGCCGGCGACTTTGGCAGCAAGCGGGTGTTTTTGGTTGACCCCAAGATCATCAAGACCGACGAAGACGGCAACAACGTCACCGAATGGTCAGCCCCCTGCGTTGCGGGGCTTATCGCAAAGAGCGATAACGAGCGAGGATTCTGGTGGTCACCGTCGAACCAGAACATCAACGGCATCATCGGCACGGCTCGCCCCATCGATTTCACCCTGGGCGATACCAGCAGCCGGGCCAACCTGCTCAATGAGAAGAAGGTCGCCACCATCATCCGCGAGGATGGCTATCGCCTGTGGGGCAACCGTACCCTGTCGAGCGATCAAAAGTGGGCCTTCCTCTGCGTGGTGCGTACCGCAGACATGATCAACGAGTCCATCCTGGTGAATCACCTGTGGGCAGTGGATCGCGGCATCACCAAGAACTACGTCACCGATGTGACCGAGGGGGTTAACGCCTACCTGCGCAGCCTGGTCAACAAGGGCGCGATCCTCGGCGGCGAGTGCTGGATTGACCCTGACCTGAACACACCAGACCAGATCGCCCAGGGCAAGATCGTGTTCGATTTCTCGTTCACCCCTGTGTACCCGGCTGAGCACATCACGTTCCGCAGCCACCTGGTGAACGACTACATCACGGAGATCTTCTA--AATGGCAGCCCGCGACATTCGCAAGAATTTTAACGCCTTCGTCGATGGCCGCGGCTATGCCGGGCAGGTCGATGAATTCAACGCCCCCAAGCTGACCCTGCAGACCGAAGAGTTTCGGGCAGGAGGGATGGACCTGCCCATTGATGTGACCATGGGTATGGAAAAGCTGGTGACAGATTTCAGCCTCAAGGCCTATGACCGCAACGTGCTGGCCCTGTTCGGGATAACCGAAGGTGCACGGGTGCCGCTGGTGCTGCGCGAGCAACTTGAGTCGTTCGATGGCACCACCACCGCAGTGGTACACACCATGCGCGGCAAGATCACCGAACTCGACCCCGGCACCAGCAAGCCTGGCAGTCTGGCGCCGCTCAAGGTAACCATGAGCCTGACCTACTACAAGATGCAGCACGGCGATCAGGTGGTGCATGAGATCGACGCCGAGAACATGGTGCGCATCATCAACGGCGTAGACATTCTGGCCGCTGCCCGCAACGCACTGGGCATCTAAC-----------CCTGCTGGCAGGCCAGCCCTGCCAGC-------TCATCCATTCAAACCGGTGAGACCATGGAAAAC-----AAACTCCCTCAATACCTGAAAATCAACGATGA---CGGCAGCGCCGATATCACCCTGTCGCGCCCTGCCGATATTGGCGGCGTCAAAGTGTCCGTACTGCGCATGCGCGAGCCGACCGTGGGCGATCAAGAGATCACCACCCAGATGACCGGCAGCGATGCAACCCGCGAGATCACCGCGTTTGCCAACCTGTGCTGGCTGGCGCCGGACGATATCCGCAAGCTGCCGATGCGCGACTATGGCCGCCTGCAGCGGGCTTACACTGCTTTTCTCGACTAGCACCTGACTACATCCGCCAAGGGGTGTTAGCACTGGCCTCGCATACAGGCTGGTCACTGGCGGAAATCAGCGCCCTGCGCACGTCACGGTTTATCTGGTGGATAAAGGGGCTGCCCAAAGA----------------------------------------------------------------------------------------------------------------------------------------------------------------------------------------------------------------------------------------------------------------------------------------------------------------------------------------------------------------------------------------------------------------------------------------------------------------------------------------------------------------------------------------------------------------------------------------------------------------------------------------------------------------------------------------------------------------------------------------------CGATGG-------------------------------------CTAATAAAAAACTCTCGGCAACCATCACCATCGGCGGGGCGGTTGCCTCCAGTCTCAAATCTGCATTTGGTTCGGTAAAGGGCGGGGTCAACGAGGTTGGCTCCGCCATTCGCAATGCCGAACGGCAGCAAAAGCTCCTTTCTCAGTCAATCCAGACATTCGGCAAGCAAGGCCGTAATGTAGATGGGTTGCGTCAAAAATACGTGGCCATCACCAGCCAGATTGACCGGCTGCGCGAGTCGCATGAACGCCTTAACCGGATCCAGCGCCAGCAGCAGGAAAACAAGGCAAACCGAAGCGAGATAGGTGGGAAAATAGTCAACACGGCCGCCGCCGGTGCGGCGATCGCGTTGCCATCTTTCGCCATGTTCAAGCAATCTTCGCAGTTCAGCTATGACCTTCTGATGATCGGTTTGACCGCCGAGATGACCAAAAAGCAGGTGGC---------CGATCTCGGCAACACAATGGTCACCCTCTCAGACCAGACAGGCGTCAGCCAGGAGAACATGAAGAATGCCTTCGGTTTCCTGGTTGCGGCTGGCCAAGGGGTTGGTGAGGCGCAGGCAAACCTGAAGTCTATAGGCAAGACAGCGAAAGCTACCGGCTCTGACATTGAAGATGTTGCCCGCGCCTCATTCACCATGGGCGACGCGCTCAAGGTGAAGCCAGACCAGATGCAGCGCTCCATGGATATGCTG------------------------------------GTGCAGGCTGGCAAGGCTGGTAACTTCGAATTCAAGGCCATGGCCGCCGAGCTGCCAGGGCTTGGTTCATCGTTCCAAGCGCTGA--------------------AGATGACCGGCA------CAGAGGCTGTGGCCACCATGGGCTCTGCGCTGCAGATAGCCATGAAGGGCGCAAAATCAGAGTCAGAAGCCGCCAACAACCTGTCTAACTTCCTCTCCAAGCTCATGTCAGAGGAAACCGCCAAGAAGGCG---------------GCGAAGATGGGCGGAAACATATCCAAGGTGATACGGAATGCACAGGCGTCAGGAGCCAACCCCATCGAGGCCGCGATTGCCGAGATCAACCGCATTACCAA------GGGCGGCGATCAGGAGCTGATATCCAAGCTGTTCGGCGATATGCAGGTGCAGAACTTTATACGCCCCATGCTGCAAAACCTTGAAGAGTACAAGAAGATCAAGCAGGAGGTGCTCGATTCTCAAGGAG---------TGGTAGAGCGCGACTGGGCAACCGTCATGGCCAGCAGCAAGGAAAAGACAGAGCGGCTATCAAATTCGGTGTGGGGTCTGACCGAGGCAATAGGTGGCGCTCTTGATCCAATCGTTGGGAAGCTCGCCGACACATTAATGCCGGTGGTTGCGGCTACTCGAGACTTTGTAAAAGCAAACCCCAAGCTGGTGGGCGGGGTGATCGCTTCCGCTGCAGCGTTCACCACCCTGAGACTTGCCGTGCTCGGCACTAAATTCGCCTTCACATTCCTTCGCGGAGGGGTGCTTGGCGGAGCTGGGGTGATGGAGAAGATGAGAGC------------------------------------------------------------CGGCGCCCTGCTTG------CAGGTCGGGCCCTCCCATTCGTAGCAACAGGCATCCGTGGCATCGGCCTTGCCTTTGTATCGACCGGGATCGGGGCCTTGCTCGCAGGGGTCGCCCTTGCGGGCCTTGCAATCTATCAGCACTGGGATGGTGTTTCAGCTTTCATGGGGGGAGTATTCGACGGCATCAAAGTCGGACTGGAACCCGCCATCAACGCATGGAAAGGACTTGGCGAGGCGCTTGG------------------------CATTACTGACAAGGTAACCGCGCTATGGGAAGGGTTCAAAAAACTGCTTGAACCGGTCATCTATACCAAGGATGAGCTGGGCAAGGCCAGTGCGGCAGGCAAGAATTTCGGCGTAGTGCTCGGTAAGGCTATTGACTCGCTATACACCCCAATAAGGTGGCTGATCGAGAGCATTACGTGGGTGATTAACAACAT------------GCCGAGCTCTATCG-GCTCAACGCTGGGGTTTGCCACAGACACATCAGGGTTAGCGTCACC----AAGGCCCGATAATCTCGTTC-----CCGCTTTGGCATCTG----------------GATCTACTTATCTCGGCGGTGACC-------AATCAC-----TCCCTCCGCTTCCTAAAATCGCCGGAAGCAAGAGC----TCAACAACCGT---TACAAATCATAACCAGTACGACCTGACGATAAACCCGCCGCCGGGGGCAGATCCAAAAGAGATAGCCAGAGAGGCGGTGAAGGAACTTAAGCGGCAGCAGGGCATTAGTGCTCGCAGCATGATGCCTGATGGCTATGTTTTTCAGGGGTAACAAGA-AATGATCGGCCTTTCCCTC---------GGCCCCAGCGTGATGATGCAGCTCGGTGCCTTCCAGTTCAGCATCAGCACCGCTGCCTATCAGGAGCTGACCCGCCGCAGCGAATACCGCTGGGCATCACAAGATCGCTTCGGCAAACAGCCAAACCTGCAATATACCGGCCCGGCCAGTGAGGCGATCTCGCTGGTGGGCGTCATCTATCCGGATTACAAGGGTGGCGGTGGCCAGCTCGACAAGATGCGCCAGCTGGCCGGAGGCGGCCAGCCGCTCAATCTGGTGGGTGGGGCAGGGCAGATGATGGGGCGCTGGGTGATCGAGAGCCTGGAGGAGAAACAGGGCACCTTTGCCGCCGCCGGCACCCCACGCAAGCAGGAGTTCACCATTGCGCTCAAGCGGTTCCCTGAC-------------TCAGCAACCCC----------CCAGCTCGGCGCGCTCGG-------CAAGCTGGCCAGCGGTACCA------------CGGCCAGCTCCGGCCTTGGCAGCTTCGCGGACGGGGCCATTGCTACAGTCGGATCCGCCATCAGCTCGATGACCAGCGCACTCGATGCAGTTCAGTCGAAGGCTGCTGAGATCGGCAATGCGGTGGGTCCGGTGATTGCCACGGTGCAAAGCAGCATCCGCACCGCCCGGGATCTGCAAAGCCAGGTAAGCAACCTCAAAGAGGCCAGCAAAAACCTGAACTCGCTGGAGAACGTGCAATCTGCCATCTATGGAGTGATGTCTGCCGCCTCGGCTGCGTCCAATGCAGGGGCGGTGGCCTCCGGTGCCGCCACCTTGCTATCC------AGCACTATGACCACCACGGATCAGGAGGCGATCACCGCCGTGCGCAGCTGCACCAGCTCATGCAGCCGTTCGGCCGTCGAGTCAACCCGGGTGCATGCCGAAACATCGA----------ATTTTAACCAGACGCTGGGGGCATG---ATGCAGAC---CTATCGCACCAGTGACGGCGACACTCTGGATTACATCGCCTGGAAGTATTACCAGACGCTCGATGGGCGGGTAGTTGAGCAGCTGCTCGATGCCAACCCTGGCATTGCCGATCTCGGCCCAGTGCTGCCAGCCGGGGTACTGGTCAACATGCCGGATATTGCCCCGCAGCAGCAGGAGCAAGGGGTAAGGCTGTGGAGCTGAC-------------------------------CGATCGCATCGCGCCTACATGGCAGATCATCGCCAACAAGGCCGACATCACCACCCAGATCAGTGAGCACTTCATCAGCCTGACCCTGACCGATGCTGTCGGGTTGGAGTCTGACATGCTGGAGATCACTCTGGACGACTCGGATCCAGACCAGCCATTACTGATCCCGCCAGAGGGGGCAGAGCTTGAGCTCTACCTAGGCTATGACGGGGTAAACCAGTACATGGGGCTGTTTGTGTTCGATGAGGCCGAACTGGCAGGCTGGCCGTCTCAGCTGATCATCAGGGCCCGCGCTGCTACCTACGACAAGAGCAAGGGCGGCAAGACCAACCTGCAGACCCAGAAAAACCGCAGCTGGAAGAAGGGCACCACCCTGGGCGACATGGTCAAGACCATTGCCACCGAGCACGGCATGGAGGCGGCGATTGCGCCGTCACTGGCCACCATTGCGCTGCCGCATACCGATCAGTCTGACGAGTCAGATATTAACCTGCTGGTGCGCATGGCCAAGCGCTATGACGCCATCATCAAGCCTGCCGCTGGCAAGCTGATCCTATCCAAGCGCGGGGAGTCCCGCTCCGTCAGTGGCAAGCCACTACCACCGGTGATCATCACAGCCGGCGACAGCTCGAGTTACCGCCTGGTTAAGTCGAAGCGGGAGACCGCCGGGATGGTGGTCGCCTATTGGCATGCGGTGAAGAACTCCAAGCGCAACGAGGTCAAAGTGGGGCAGGGTGAGCCGGTGCGGCGCTTGCGCCAATACTACCCTACCGAAGAGATGGCCCTGGCCGCCGCCCGCGCAGAACTGACGCGTAGGGAGCGGGCACAGGAAACCCTGGCATTATCAGCGGTCGGTGACCCCGGCTATCTGGCAGAAGCGCCGCTGACCACCACAGGATTTCGGCCAGACATCGACAGTCAGTGGCTGATCTCCCGCGTCACCCATTCACTCGACTGCACCGGAGGCTACACCTGCGACATCGAGGCCGAGAAGCCGAACAGCGGTACCGATCCAGATGTCGAGCTA-----GTGTAATTAGCCTCGAAAGAATAAGCAGAAAGCCCACATATCAAAATTAGTACAA--------------------------AACCAAGTACAGATTAAAACGAAGCCTTTTATTTTACATTTAAATCAA--AGGCTTTTTGCTGTGTCTCATAATCGTGGAA-------------GTAGAAGGTGGGCTCGCTGCCGGGCTGTGCTGTTTTGCTCATGTTGCTCGAGGTGAGGTGTCCGATGGCGGCGCCA--------------------------------------------TGGCGCCTGGGTGGGCGATGCCAT---------------------------------------------------------------------------------------------------GCACCGCAGTTGC------CAGCATGGTAAACCATAG--------------------------------------------------------------CGCAGGCAGAGCGAAGCCCGGGCGCC-----------------------------------------------------------------------------------------CTGGCTGCCGGTTT------------ATTGAACGCTC-ATGGGCGTTGGCTCAGGGGGCGGTACCTGAC----------TGCGGCTGGATGGGGCTTAT-------------------------------------------------------------------CGGGTTGTACCCGGCAACGGCATCAGGGTGTGCAGGTCG----AGCAGGGTGAAGTAGCCGCCTTCG-------------TCGGGATACC-----AGCCGCCGGTGTCTATGTAGTAG---------------------------------ACATTGCCAAGGCGGGCCGGGCGGCCTACTGGGGTGTGGC--------CCACCACCAGGGCGACGAGATCCTCGACGCCGCTCTCGT--CCAGCCCCTCGATGCGGCGCCTTGACCAGAG---------GCAGACGTTCTTGATGGCCCT-AAGTTTCCCGCCGCTCACCCCCGCATCCAGTTTGTC---------------------------------------------CAGCAGCCCCTGCCAGGAGGAGAAGGGGCAAT-----------------------CGGCGTGGAGCAGCCCGACCGGGCCGGCCGGGGTGGCCACCTCGATGGCGATA---------------------------------------------------------------------------------------GGCAGGGTGCGGTAGTGGGCGGCGAACGCCCCC----TGCTCGCCCTGGGTCAGTTGCTGAAACCAGCC-GCCGCCG----TTCTGGATCCAGTTCTCCCGATCGCAGCTCTCGTAACGGCAGACGTAGTCGTCGTGATTGCCGCAGACAGGGTGAAACCA-----------------------------------------------------------------------------------------------GGGCTTGGCCAGCCAGTCGAGCACCGCTGTGCAGTCGGGG---------------------------CCGCGATCCGTCAGATCCCCCACTGAGAAGAGGCGATCCCGAG----CGGGGTCGAATCCCGCCTGGTTCAGGGTCTG--------------TTCCAGCCGCGAAAAATAGCCGTGGATATCGCCGACGGCGAG----------------------------------------ATCCCTCC------CCAGAGGATTGCGGGGGAAGCGT--------CTGATCAGCGGGGACGGGTT------CATGGCTTGCCTCCTTGT-CTGGTGTGACCGGCTCGCGGCGGCGCC-----------------GGATGACCGATGGGGGATCAGGGGCTCGTGGACAAGTGCAGCATGGCATGCTCTGCCTCGCCATAGTAGAGGCAGATGGGGGGGCTTTCGCG---------------------------------------------------------------TCGAG-----------------------------------------------------------------------------------------------------------------------------------------------------------------------GTGACAGGCGGCCTGCATAAAGGAGGG-------------------------------------------------CCGTTTGCC-----------GCGTTGCC----------------------GGCAGAACCCTAATCGTGGA---------AGTAGAAAGTGGGCTGTGTTGC---------TTGGTTCTTTGATGTGCTCATTTG-TTCTTTATCTGTCGCCTAGGCGTTTGATTTTAT---------------GGTTCTTTATGGTGTGTT--------------------------------------------------------------------CAGTCATAT---------------CCGAGCACTCAG--------------------------------------TAATTCTTTCATTGTTCACCGATGTCTAGCC-----------------------------------------------------------------------TCGTTCACTGGCTATTTAGTACAACTGGAAGTACAAA-----------------------------------------------------------------------------------------------------------------------------------------------------------------------------------------------------------------------------------------------ATATGGTATTTTGTT-AGTACAAAATTTTAT------TGGGTGAGCGATGGCAATTTCAGACAGCTGGC-----------------------------------------------------------------------------------------------------------------------------------------------------------------------------------------------------------------------------------------------------------------------------------------------------------------------------------------TGCGAGGCATCAATGGTAAACCATACACGGGTCA-------------------------------GAGCGAAGTCACTGACGGTGATG---------------GGCTGGGTGTCAGGGTGTCCCCCAAGGGGCTGATCACCTTCCAAGTGCGCCATATGCGG----GACAGGAAACAAGTCCGGACGACAATCGGCCGTTACCCTGCAGTGACGCTTCGGGATGC------CAGGATTAAGGCCGCAGAGCTCAAAGCA---------GGTCCTGAGCAAACTA----------------------------------------------------------------TCGAGACAGGGGATGAACCAACACCCGCGTGGC---------------------------------------------------------------------------------------------------TACTCGATGAGTGGTTTGA---------------------------------TAAGTATGTGATGCGCGAGTGTCGCGAGAGTACCCAGAAAAACTATCGCTATA-------------------------------------------------------------------------------------------CCTTCTCGTCGGTGAA--GAACCGCCTGCCAGACAGACCACTCAACCAGATCACCATGGATATGTG----------------------------------------------------------------------------------------------------------------------------------------------------------------------GCTGACCTACTTCGATGCCATCAGC----------------GAACGGGCACCAGGTGTTACCCGCTCGGTGATCACCGCGCTCAAGGCCTGCTTCAACTGGCATATCCGCCGCGGCTCAATCC-----------AACCACCTTGCATGATGAGCCTACGGGCCCGTGATGTGGG------------------------------------TGCCATGCCAAAAACCGGTAGCAGG---------------------GTGCTGACGGTGCTTGAGGTGGTCAAGATATGGCGAGCC------------------------------------------ATTGAAGCGTGCCGTGCCGGTACCG---------------------------------------------------------------------------------CCAACAAGGTGATCCATC--------------TGCTCTGCCTAGTCTATGGTTGCCGCCTCTCGGAAGCGAGAACCATCAAGCGCAGCGATCTGGATTTTGACTCCATGGTATGGACTGTGCCAGCCGAGGTCAGTA------AGACGGGGCGTGAAATTCGTAGACC------------------GATCACCACCATTGGCCGTCAGTTGTTCGAGCGGGCTGGCATGGCATCGGTTGATCCTGAGT--------------------------------------------------------ATCTGTTC-----------------------------------------------------------------------------------------------------------------------------CCAGGGCAATCTGGTGGGG-------TTGTCGAGATCCACTCATGTA----------ACAGACTGGTTAGCCG-------------------------GTTGCGCAGCAACTTGGGGATCCCGCATTGGCGCATTCATGATGCCCGCCGCACT----------------------------------CTTTCAACCAGGCTG------------------------------------------------TCTGAGCTTGGGGTTGCGCCTCATATCACTGAAAGGATGCTGGGTCACGCGTTG---------CAGGGCGTAATGGCGGTGTACAACAAGCATGATTGGATGGAGGAC-CAACTGGCTGCGTATGAGCTTTGGTGGTCA--------------------GTCCTCCAGCGCGAGTTAGGAGTGGGTGGCAGCCCGGT------------------------TGTGGCTATCAAT----------CCACGCCATGACGTGTGACTTAATCCAGCGCAGCGGC----------------------TGGTGGTCGATCGGCTTGGGAAATGTGGCGTCTTTATTG-CGCAGGTGATAAAGCGCAGTGCGTCCCTTGCC----CAGCATTACCAGCAGCTCTTTCTGT-TCAATT---------TTCTCAATGGGCTCTAACAT-------------------------AAATCCTCCG------GTGAATCC--------------------------------------------------------TAGAACGGCAGGTCGTCATCGTAATCAAATGGCGGCTCGTTGCTTTGCT----GGCCCGCAGATGGGGTGGCGG----------CAGGCCTGGCTGGTGGCTGGGACTGAGCCTTCTGCGAACTGCCTTGCTGCG------------------------------------GCTTGCCGCCA------AGCATCTGCAGTACCCCGGTGAAGCTGTCGAC-----------AAGGACCTCGGTCGTGTAGCGTTCCTGGCCGCTCTGATCCCGCCACTTGCGGGTC-TGCAGCTTCCCTTCCACATAGACCTGCGCCCCCTTCTTCAGGTGCTGCCCGGCTACCTCGGCCAGCTTTCCCATGAACACCACCCGGTGCCACTCGGTGCGCTCCTTATGCTCCCCTGTCTGCTTGTCGCGCCAGGTCTCGGAGGTGGCCAAGGTGATGCTGGTGACAGCGTTCCCGCCTGGCATGTAGCGCACTTCCGGATCCTGGCCAAGGTTGCCGATCAGGATGACCTTGTTGATGCC----------------TCTGCTCATATGTCCACCCGTTT-GAACTCGACGGTCT---TGTTGTCGTTGTCATCCAGGTCAACCAGCACCTGGTAAGTCGGTGCCGCCTCGCCAAGCTCGATCACATCAAATGTC--GGATGCTCGGCGGTGTAGGTGGCCTTGTCGCGGTAGAGGTTGTGCTGAATGTCCAGCACCAC------CATGTCCTTCTGGATGGCGCGCATCAGTTCGTAATCCGCGTTTCTAAACCTGCTGCCATCGACTTCAAATTGCCCGATCCTTTTACCCATGGTGTCCT------------------CCTAGCTATTCTGC----TCTGTTGCGGCGGCTACCCA----------------TCGGTAGCCGCGGTGATGTTTCTGCTCGCCACGCAAGCAGCGGCG---------------------GATGCA-ATCCCCGATGAACCCGCCGACAAG--CGACGCTTGTCGGATGCT--GTCAAACCGGACAGTTCGGTTATCGCGGCAGTAGGT--------CCCCAGCACGGGCTTGCACTCCCATTGACTTGGCGCAACCGTGTCCACGTAT-ATCCGCCGCACCGTTATTGCTCTGCCTGCCGCATCCATACCCTGGGCGTATTCGAGCCTGGTGCTGAAGCGTGGCTCTCGTTGAATCGAACCAATGACCATGCTGGCCCGGGTGGTGCTGAGGGAGAATGCTGCAGCCACGTCGGCGCTGATG--GCGCCGTCAGGCCTGGCATGCACCCAGGCGGCAACGTCCTGCACGATGCTCATGC-----------------------------------------TGCCACCTCATTCACTCGAATAATGGC-----ATTGACCATCACGCTCTTTTGC------------GTGACGGGGCTGAGGGTCGG-------------------------CTCGTTATGCAGGGCGTTCAGCAAGGCGATGACGGCCTCCTGGCGGTGCAGGTCGAGCATGGTGAAGGCCTCTGTGAAGTTGTATCCC--------------------------------TCAACCTGCTTC----------AGATTGGAGACAGCCTTGCGCAACAGCGCCTTGGTTTCCTCGTC---------CAAAGTGGTGTATTCGTCCATGAGCTGCTCGTCGCTGAC--------------CGAGATGGCGATCG-----------------------------CTACCTCCCGGGCGGTGTAGTGCTCCTTGGCGCC-----GTAGAGCACGGTCAGCACGGCGACAAAGCACGACCACTCG---GCGCCGCCCAAATTGAGCTCGTTGTTCTGGTAGTCAAAGGCCCAGTCCTCGAGCGGCTTGGTGCTGGGTTCCTCGGTTGGGTGGTGGGCATCCAGC----------AGCTCGAGCTGCCGCTCTGCATGGTTTGGC-----TCTGGGCTGGTGGCTT------------CGGCACTCTGCGCCAACAGCTCGGCGGCCTTGGCGGTGGCCAGTTCCAGCAGATCGCCTGGGGCCGTCAGGTTGTCGATGATCCAGGCAGCCAGCTCTGCA-------GTCCTGGCCGGTGTCAGGATGTCCGCATCGTCGATCTGGTAGATAACCCCCTTC----ACTGCGGGGTGGCGTT------------------------------------------GCCAGTGGGGCAGGGCGGGGGAACG--------------ACTCTCTTCTGCGACAAAGCCCTGATAGATAGGCTTGCCGGCCAGCAGGTTGGCGACGGCCAGCTCGAGCCGGTAGAAGATCTCGGAGAGTGGATAAGGTTCGTCCAGCCAGCCTTGCACATAACCCCTGACCGTATCCTGTTGCTCTTCGCCGAGATCAACGCACTCAATCTGCTTGGCCATGATGCTGCTGGCATCGGCATAGCCCAGTTCGGCCGCCGCCG-------------CGGCGCTGGCCTCGTTATCGTCGGCTGCTGGTGGTTCCCCTGCGGCCGGTTCTGTTATGGCGGGTTGCTCCTGGGTGACCACGGGGGCCAGCTTGGGAGCAGCGCTTCGGATAACGTGATCGGTGGCCAGGGTGAGCTCCACCGCCTGGCGGTGGATCATATCGAGGATGATGGTGCCGATGGTGATGAGGTC--------------------------------GTCACGGCGCAGGCGTGCCTCGGGGCGGCGCTCGCCCTGCCAACCGGC--------------------------------GTCGAAGATCACCAC------------------------GGCTGAGGCAAAGCCGCTAGAGCTGGGTTTGTCCTTCTTCGGGTCGCGGGGCACGTACCAGCTCGGTACCTCAAAGCCGATGCGCCCGCTGATGAACTGGATGAAGTCGGCATCTTCCGGCCA--------------------------------CCAGGTTTCGCTGGTGGCGGCCTTGA-TGAGCAACATGATCTTGGCACCCAGC-------------------------GCCCGTTGCTCGCGGCAGTAGTTGAGGATGGCCTCCATC---------------------------------------------CCGG--------------------------------------------------------------TGATGGGGTTCCCCTCGCTATCCGTGCAGGG--------GCGCG-AGTAGGGCGGGTTGGCGTAGG---CTGCGCCCCCCAGCCGGCGCAGGTCGGCGGCCAGATCCTGAGTGAGGGCGTTGTCTTCGGCGTCGTAGTAGTTGGGCACCAGGTGGTTGCAGTCGTCGGCGAACATGTCGAG------------------------------------------------------------------CACCACCGGCCCCAGGGTGGGGGCGAACTGGTGGAACAGGCCCCAGGCCAGCGCCTTTGGGGTTTGCCATTGGTC----GCCTATCTGCTTGAGCTCGTGGTCAGGCT-----GGGTCT----------------------------------------------------------------------------------------------------------------GCAGTTCGGTCAGCGCTTGGGCGTAGTGG---------TTCATTGGGGTTTCACCTGATAGATGACGA---------------CGTTGGCTTGGCGTGGGTAGCAGCCGATGCTGCCCCGCAC---------------------------------------CTGACGGCGCGCACTGCGTCTGGCGAGCTGGCCTGCATTC------AGCAACTGGTTGAGGTGGTAGCGGGCGTTGTAGTTGTTG-------------------------CAGGTGCAGCA-----------------------------GATCTGGCCCAGCCCTTTCGTCATGGCCTCGCTGACGGTCATGGGACCATGCTCGGCAAA------CAGCGCGATGATGTCGGCGTTCATG-CTGTGCTCCTTTCCTGAGTGGGCTTGCCCG-----CCAAC--TGCTGAATGATGGCGCTGACGT-----AGCGGGCTTGGTGCTTGGCATCGTCCAGGGCGCAATGGCGAACTCCCTCGAAGGGCATCTCCTTCTTGGGGTTGAAGCCGAGCAGGGTACGACCGAGGTCAACGATGGTGCGCACATCACGGTCGTTCCAGTGTTTCCAAGGCACGATGAGGCCGCACGCCACATAGGCACTGCGCAGGATCACATTGTCAAAACCCGCTCCATTGCCCCACATCTGCACATCACGATCAGGGCAGCAGGCGACGATCCAGCGGTA---AAAGTTGCAGAGGGCATCGGGCAGCTGGAACTGCTCCCCCTTGATGAGGCCTGC-----TCTTGCTTCCTCTCCTTGACCCAACCACCACAGCACG----------------GTATCGGGGTCGATCTCCCCGGACTTGGCGCTGCTGCGCAGATCGATAGCAGCCTCGAACTCTGCGCCCAACTCGCCGGTCAGCTGGTCAAAGAACACGGCCCCTATGCTGACAATGGCC--GCACGCGGGCCATT-------------------------------------GCCCATAGTTTCCAGATCCAACATGACGTGCTTCATGCTGCTTCTCCTTCAGTGGTGGGATACCAGGCAAAGCCG---TCTTCGGCTTGGCGGATGACTTTG----------------------------CCGCACTTCATGG-----CGAGGTGGAACTCGGCGGTGGCGCCCTGGCTATCGCGCCAGCCCGGGAGCATGACCAGTTCGTCGGCGAGCATGACCATGGGCAGGC-------------------AGCAGGCCATGT-----ACTCGGCTTGGTTCAGGCCCTCGGGGAGGGTGGCAGGGTTGAGCGGGATATGGCCGCGCTCACGCTG-GTGGTTGGCCTCGGCATGGAAGGCGGGGCGGTTGCAGTCAGGCAGGC------------------CCGACATGGG----------------------------------------------------------------------GCCGGCGATGTAGATGCGCTTGTGGTGTTGCTGGTTAGACATGGTTTATCCCGTTCACTGGTGTGTCTGG-GATAAAGATATGCGCTATGCGCAAATGCGTCAAGCGCATATTTGCGGGTGTAAAAAAGCCCACCGTGCTGGTGGGCTGGATAATAGACTGATTAATCCTCAATAGCGCCGTCGATGGC----------------------------------------CTCGACATACTCCAACCAGGCTTCCTCGGTCACGATCTTGATATGATGGCCTTTTTCTTGCTGCTTCATGGCTTTCTCGATTTTGCGGCCATAGGATGAGTAGCGCCAATCGCGGGAACA------GAGTTCACCGATGATCAAATAATCGACTTCTTTTGTGACGG---TCTTATGTGGAATGGCGCCAAGGTTCATTGCACTCTCTTGGCACTGATTGCGTGTGCCAGATAGAAATGCCCCGGTAAAACACACACCTTGTCCTGCCAAAGAGTCAATGGTTAGTTCGGACACCGCGAGGCGGGTTGCCATGCCGTCGACGGCCCCTTGTTCAAATGGATTGCCAACAAACAGCAGTACCTGTTGATGCAGTTCTTCACGTTCCTCTTCGGTGATCACGCCATCTTCTAGGATCCGCTCGAC---GGTCTGATAAAGCTGCTTGCCGGGGTAGTGAGCGCGCAACATGCTATTTTGGGTCATCCACCACTTCATGTAGCGGATTTCAGCGTCTGAGAGATGTTGATCACCAGCCATCCCTTTGCAGAGCCCTTCCAGCAGTAGCTTATCCGATTCTTGCGAGTAGAAATCCACACCTGGAAGATGTCGCAGTGATTCCATAAATTGAGGGATTACACCCATCAAATGGAGCTTCTCATCTTCAGTGATCACCCCATCGGCC---------AGCACATCAGAG--------ACCGTTTTGCTCAACTCCCTCAGCACCCAATCACGGC----TACCCGCACACTCCTTTAGCCAGGTATCGAGATAGAGCACCT---CTTGCTCCTCGATGAGGCCATCTGCCACGATACCATCCAG---TATGCCAGTCAGATTGTTCAGTAATTTGTCACGATTCCGGCTGGCGTTGTAATTTCCCAGCGGTTGGCCATT-------------------------------TCGATCCAGAGCTGTCATTTATCATTCCCTGTGCTGTGGTAATACAAAGCCCGTATGT-----------ACTGGTGGGCTCTATGGCTGGCTTGGCCGCGTCGAGATCACTTTG-----------GCCTGGTGAACAGCACCAGCAGACCCAGGATGAGATCGCCAAAGCCCCAGAAACTGATGAGCACGCCGGTGCCGATGG--TGCCGCCGATGGCCGCGCCGGCTTGGCCTGCCTCGCTGGTATCGTGCATCATCT--CGCCGACTGAGCCCCAGTAGGAGAAGAGCCAGAATGCCA----TCAGCAGGTTGAACAGGATAAAGCCCCACTTGAACAGCTTGCCGAAGAACCC---GCGCTTCGGTTTACGGATCTGGATCCCACATTTAGGGCATTTGAGGGCGCTGTC--ACTGACTTCC--------GAAGCGCACTCTGGGCAGTTAATTAAACTCATATCATTCTCCCTTGCTATAGCGTTATTATTTAACGTGATACATGTCGTAAATATCAATGCCCAGCTTAACTTCACACCAGTCATCGAAATCAAACCGT--TTGTTTCCAACC--------------TTTATCATGGTGT------CGATATTGGATACTTTAAATG---------------------TCCTGGTC----TCGGATCTGACGTGACAATAGCCCTTTATGTAATGCTCACCATCGCCATTATA--------------------------------------------------------------------------------------------------TAAAATCTCGTCAACCGTGACCT-----------------------------TCCTTCGAGTTTTCTCACCTTTTTTAT-------------TGATGTAGGTGAATTCGATATCTGTGGTGTC----------------------------------------------------------------------GCCTGCCCATAACGTCGTTAAGTTGGACT------------------CCCAGCTTTTGAATGATGGATCGAACGCGGGCCGCCGAGCGCCCCCACGTTCACTGCGCGGTTCCTGC---------------------------------------------CTTGGTGGTCTGCTGGCTTGAGGCTGC-TTATTTGCTTCATTGGCATCAAACACCGTTTGCTCAAG--CGTTTTTGGTGCTGATGGCAGTGATACTGGATTTATTGCCCCCAAGGTGATGAGCAAGGGCAGTGAAAACCAAAACGCATCCCAGAATGAAAAGTCGCCATCAGCATACATGCCAGCGCCAATGCAAAAAATGCTAGCGGTAATGCCAAC-----------------------AAATAATGCGTGGATCCTTTTGCGCTG----------------------ATTTAACACGGCGGGCTTAAATAACCCAACCACTGCCAGAATTA-----AAAAAACAAA----------------------------------------GGCCAAAAGACCAAAAAAGATACCCATAGCGCACC------------------ACCCTTACCAACT-----------CAAGTCTTCATTACTGGCCTTCAGGTTTTCCCGGTACATCATCCAGATGGTGTCGTAGCTGCACATA------TCGATACCGCCGTGGCAATAGTCCTTGATGGCTCGATCCATGATGGCGCGCTCTTTTGCCTGGCTGGCTTTCTTGAACGAATCGAGGTTTTGCTGCTCCATCATGCGCAGGGTAGTGGCCTGGCACATGTCGAGCTGGCCATCGCAGTAGTCGTGTTTGACCCGCTCCTTGATGTACTGGATCACCTGTTGCTTCTGGGCCTCGGAA-CCGTCGAAATCCATGGGGTGGATAAAGCCGGCCTGCGCCAGTAACGGCAAGGTGGT-------GATAAGTAGGATGGCAATTTTT--TTCATAATTCCCCCAATAAAAAGCCCGAACAAGTCGGGCTATCATAAGCTGGCTGATATTATATTTGTGCGGCGAAGGTCAAAATTCTATCTTCATCATTTGC--CGGAATAGCCGTAACCTTATTATTTTTAAAAATAGTATTTGCCATATTAACAGCAAGCGAAATAGTTTTATCATCACAGTCTTGAGGCTGTTCAATAGGCATGATTACGTTCTCGGGTATTA----ATATTCCTGCCTTGAATAGTCGTTTAAAGCGAGCGGCCCACTGTTCAGCATCTTCAACAATCTTGTGAGGGGTGCTAAAGGCTAGGCTCAGTGGGCGAATGGCCTTCATGGTATTGTCATCTTTCTGATGAGTGAAAGGGACTCTCGCTTTGACCAACCCCAGCCCATCTTCCAAGTTCCGAAGCTGGT----------------AGTGC------------------------------TTGCGCAAATCGTGCTGTT----CCAGCAGGTTGCGCATTGTCACTTCTAGGCGCTCTGT-------------------------------TGCTGACGGTTGTTTAGCAAAGCTGTGGTGAACATG----------------------GTGTTGATATA---------------------------------------------------------------------------------------------------------------------------------------------------------------GTTCATCCAGATATTGAGCGAGATCACCATCAACCA-GCGCCGGCTTAACTTGGCTGAAATAGATCAGTCCC----------------------------------------------------------------------------------------TCTTTGGC---------TTTG----------------------GTGGCCTGATGGAACAATCTAAATGCAGCCTCAGGCTCTCCAATGCAATGCGCCATCTC----TTTGACGCGCTG-------------------------GAGCTCATCAAC----------------------------------------------------------------------------------------------------------------------------------------------------------------------GACAAACCCTGTGACCATTC------------------------------------------TGGGGAGACGAAAATCGAGCTGATCGAAG------------AACTTGGTAACTCTGGAGAACGTCTTCGTCTCAATGCGA---------------------TAGTCGAAAAAGCCTGCCTTGGGGGCACAC-----------------------------------------------ATGACTACCCCTACGTTGGCGAACTCTTCAGTTTCACGATAGGGGCGGAACTGTACGATGGCGTAGACAACTTCGTGTCTCATAGCTCTATCCATCTCCAAAATTCACGGTGTTGGT------------------------ACCTTTCCAGGATGGGCAGAATGATGTTATTAATCACATCCTGGCCAGCCTCCATTTCTCTGTTTG------------------CCACTTCACGCCAAAGGGGCGGGATGGCAGCGATGATCTCTGGTAGATGCGTCATCGCCTGTGTCATACGCACAATATACTCATCTTGAGTCGCGATGTCATTGAGCGAGATCCCCGCATTGTCACCCGAGAAGACGTGATGCAGACGAATATTGATGTCATTTTCATCCTTG-----------TCGA---------------------------------------------------------------------------------------------------------------------------------------------------------------------------------------------------------------------------------------------------------------------------GCGCGAGGTTGTGGTCGAACACCACAATAGGCTTGTCAAGGGTTGTGT--------------------CATAGAGGAGGTTCACG-------------------TTGCCGCCTTGTTCTGACAAGGTGCGATCC-CCATTCATCACCCAGACATCGAACAG----CAGAATGTCTGTTTTAAGCTTGTCATTAAC-------------------------------------------------------------------TTGCCTGGCCATTGCC--ATGGTCAAGGGGATAGTCGAA----------------TCATGGTAGTGTGAAGCAAACCCCGGA-------------------------------------------------------------------------------------------TAATCATCATCCC--------------CCCAGAATGTGCTGTC------------------------------------------------------------TCCTCGGATCCTCAAAAGATCGG-----------ACATGCTTTCAACT---------------------AGACGAC--------------ACTCTGGTGTTGTCAGGCCAAAG------------------------------------GCTCTGGCAAGATGACTGCATATCCACT------------------CGGCGATTAGCTGAGGGGCTGTGATCTCATCAAGCGTTTTGACCACATAGCGCCGCCCATCATCGCACCGGCAGAGTT-------------------TGGCGCCAGTGCTGCCTTCACGCATA-----------------------------TTCTCTATTATTTCAATGA------------------CTTCACACGTATTCGTGTTGAAGTATTCTAATGGATT--------ATTTTGCAACTGTGATG-----AGTCCTATGCCTGCGCGCATTCTACCG-------------GCGCTTTCTACGGCGGCGGTGCTCGACCAT--GGTGCCGA--------------------------------------------------------------------------------------------------------------------------------------------------------TGATCTGGATATGCTG--------------------------------ACGGTCTGAGCGCAT-----------------------------------------------------------GGTGGGGTAGT---------------------------------CGTCATTG--------------------------------AGCGGCGCCAG----------------------CTCGAAAATCTCCTGGCCATCTTCGCTGTAACCCCGGGG-----------------------------------------------------------GCGGTACTTCT--------------------------------------TGAAGGTGGCTTCTTCTTC----------------GCCGTTCTTGGCAACCACGAAATCCC-----CTGGGTGGAGCGGCTCG--TCCGGGTCAATCAGCACCAGGTCCCCTTCGGTAAATTCCGGCTCCATGGA-------------------------------------GTTGCCCCGGAT---------------------------CACGATGGCGAAGGCGCGCTCGCCCAGGT--CGAGATCGGTGGTGATATAGGCCA-----------------------------------------------------------------------------TGTTGCCGTCGCACTCGCGGATCTCGCTGGTTT----------------------------------------CAGTCCAGACCCCGGCCTGCACATAGGTGAT--CACCGG-----------GATCCGGTGAATATCCGGCGGTGCG-----AGCTCCATGT--------------------------------------------TTTGGTGTTGAGGCTGCTG----CTGGTGGTCAGAAAACAGCTCAGCAACAGGCACGCTCAAGGCGTCCGC-------------GATCTTGGAGAGCAACTG-----------------------------GGGGCTGAAC----------------------------------------------------------CCCTGTATATCCCGT--------TCCAATCGAGAAATATTGCCAA--------------------------------------------------------------------------------CGTCGCTATCCACTTGGGTTGCTAGCTCGTT-------------------------------------------------------GATGGTCATTTTG-----------------------------------------------------------------------------------------------------------------------------CGCTCCTTTCTGAGCGCCCTGATTTTTGCT----------------------------------------------------------------------------------------------------------------------CCTAC-------------TTTCATTTGCCC---------------------------------------------------------------------------------------------------ATGATGGCAATTTATAT---GCGACTCGCGCAAAGCG-TGACACGCATTTGTTTCTGTGCTTTGATATGCGTGTAGCGCATATAAGGGGGCGTTC-------------ATGCTTACACCTCTTCGAAGGCTGCGGGAGCAGCAGAAGGTAACGATCAATGAGCTGAGTCAGGCC--GTCGGGATTGATGTTGGCAACTTG---AGCCGCATTGAGC--GCGGTCTTCAGCGGGCATCACTTGAGCGGGCCCAGCGGATAGCTGATTTTTTCTCTAAAAAAATCAGCGTTATGGAAATTATTTACCCAGAGCATCGCCAGTGACTACTGCGGCCCGTGCTC----------------------GATGAGAACCATCAT----------------------------------------------------------------------------------------------------------------------------------------------------------------------------------------------------------------------------------------------------------------------------------------------------------------------------------------------------------------------------------------------------------------------------------------------------GACAA-------------------------------------------------------------------------------------------------------------------------------------------------------------------------------AACCCACCAGAAC-----------------------------AACCACGAGAGTGAAGCGGGAGCACTCCCACCTTTCTG---ACCCCATTGACGCCGCTTATCAGCTGAGCCGCCGGTACAACATCACCGATCTGGCCCGCCTGATGGGCTCCAAGCGCCCGACCACCCTGAAC--------------AACAAGTTCAACCCTGCTT-------------------------GCGAAGACCACCACCTGACCCT-GTCCGAGGCGATGGCGGTGACCGAGCTGACCGGTGACAACGCCATCCTGCAGGCCTGGGCGCTGGCACGCGGCCATACGCT----GGTGGCCCTGCCAGATAGCA-------------------CAGTGACCGAAGAGGAGCTGGCCGACCAGGTGA--------------------------------TGCTGGTGGGTGAGGTGGTTGCGGCGGTGTTTGGCGAGCTGCGTGAGGCGCGGCAAGA--------------CGGGGTGATCGACCCCGTGGAAC---GGCAGGCCATCACGGCGGCAGTGCACCGGGCCATCAAGGAGCTGCTGAGCCTGGAAGAGTCGGTGGC--------------CAGTCAGGTGCGCCCGTTC------------------------CCGGGGCCACATGCACAAGGAGAGAAGTGATGCCGTCAGCGAATGAGAGAGGGCAAAAAGAG---TGGGCCGGCGCTGCGCTAACAGCCCGACCCGAGGTCGATTTTCTTGGAGAAAACAACATGG--ACAAGCGTACCGAACAAACGGCAATGA----------------CGCAAGGCAG-----------------------------------------------------------GCGCCGCTCGTGCATCCCGGCCACGTTGCCGAGGCTGGTGGTGGGCGCCCAGGGGACTTTTCTGGTCTACAGCGGCCTGCGCATCCCGGCCACGGCCGAGCAGGCGCAGCGCCATCTGGTCTGTTTGCAGCAGCATTTGCAGGAGGTGGCCCGTGCATCCTAGAGCCTTCATTGAGCACCACGTGCGCCAGATCCTGAGTGAGGGGGGGTATTCCTGCGAGGCGGTCCATCTGGCCGCCCA------------GGAGGCGCTCAAGCGCTACGACACCACGTCCACCTTCAAAAAGGGGGAGGTGTTCCCGGCCTGCCTGAATGCCGCCAAGAAGGTTGCCAA--GCTGGTGCAGAAAAAACAGCAGCGCCAGCGGGCGGCAACGCCGAGCAAGGGGGCCACCCATGGGTGATGTGATCCGACTGGCGGCCCCGGTGGTCGCTCCTATCAACAGGAAGACGAGCAGCAAC-ATGAGTGACAACCGTCGCAGTGGTTATGTGGTGTGCTGGCGTTCGTT-GCTGCAAGCCGACTGGGCCCGCAATGCCACCAAGCTGGCGGCCTGGATGC---GGTTGATCGGTCTGGCCGCCTACGAGGCGGGCTGTGTGCGCTACAAGGGCCGT--------------GACTGGCACCTGATGCGGGGCCAGCTGGTGATCA--GCGCAACCGAGCTGGGTCAGCAGTTGTGTGACGAGCGCGGGCGTGGTCTCGATAAGAAGTCGACCGAGCGCCTGCTTGGCTGGTT-CGCCAAAGAGGGGATGTTGGAACTGCGTG---------GCACCCCGTGGGGCACCATCATCGAGATCTGCAACTACGACGACTATCAGGCCGCCCTGCAGCCGGCCAGCTCTAATTGCGAACCATTCGCAACAGAGCAGTTTGAGGGCGCGACATATGGGGCGCCCATCGGGGTGCCGACCGGGGTGCCGTGTGTCCCGCCCAAAGCCTTTACTGATGCGGTTTTGGGTGGTGATGCTGTCGCGCCAACTGTCG-CTCCCATCGGGACCCCGACCGTCACGACAACAGAAC---------AAGAAGTGAAAGAATTAGATAGTACAGAGGATCTTAAACAGATCTCTTG--------TCCGGTTTCTGACGAAACCGAACGAGACCAGAAGCGCAAGGCCACCTTGGTGGTGAGCCAGGAGGCGAGGGCGGTGCTGGAGCACTTCAACGCTGTCGCCGAGCGCCGCTATCAGACCAAGCCCACAGCCCTGCAGAACATCAACGCCCGTCTGGCCGACGGCTACTCGGTCGCCGACCTGCAGC------TCGTGGCGGACTTCAAGACCGCTCACTGGGCTGCAGACCTGAAAATGAGCGAGTACCTGCGCCCGATGACCGTGTTTGCCCCACAGAAGTTCGACGGCTATCTGGCTGCTGCCAAGCGCTGGAACTCCATCGGCCGCCCGCGCT--------GCGTGAACGGCGAGTGGGAGGGCTTCGAGCGCAAGCGCCCCTTGTCCAATCTGGCGCAGGCCCAGCAGCATGCCCAGGCCATCATGGCGAACACAGGAG--TCGGCTATGACGATAACACCATCCTCTGACGTGGCCGTGCTGCACCCAGA-TGGTCTGCCTGCCGACCAGCGCACTGCCGACCCGCT-------------------------------CGCCTTGTTCCTGGCCAATGAGCTGTTCCCGATGATGATCGCCTTCTGGCCTGCCA-------------------------------GCGCCAACCAGCTGGACAGCAA----------------------------------TGCCGCCGGCACTGCCAAGGCATGGGCTCTGACCATCAAGGGTTTCC------CCGTCGGTTTGGTCCGCGAAGCGGTACTGCAG-----------------CTGGCCGATGATGTTGACCGGCAGTTCGCCCCGCGCCCTGCCGACGTGAAGGCG--------------------------CTCGTGTCGAGCATGATGCAGGCCGCCCAGCCAACCGC----------------GCCAACCGGGCAAACCATTTCGATCCG----GGCCTGCGAGATGATCGCC----------GAGGTCCGGGTGCTCAAGCGTGAGCGCACCGCCAGCGACGATCTG-GTGGCGGCCGAGCTCGCCAGCCTG---------------------CAGGGCGAGCTTCGTCAGCGTGGCGTCACAGTGACAGGGAGGGTGGCGTGATGAACAGCTATTTCAAC-------GGGGACGCCGAGCGCGATGTGCGTGAGGCACAGTTCTGCCG-GGTCGCCATCTATTCGCCGGTGCGGGGCTGGGTGGGGGAGCGGGTACAGCTGGAGGTGTCGAACTCC----------------------------------------------------------GCGAAGACCC-TGGGCCAGACCGATGCCGCCACTGGCGCCGGGCATTA------------CCTGGTGATGGGGGGCGCGGAGCAAGC----GCAGGCGGAAG----------------------------------------------------------CGGCGCGGATCCGGGGCAGTGCGGTGGCGCTGGTGAGG--------------------------GTAGGGGCATGATGCACTACTACGCCCAG--------------------CACACCCCGACCCGGGATCTGGATGCTCCGC------------------------TGCTGGGCATCGAGGAGCTGGAGAAGACCCGGCAG---GCCGGGCTTTGT---------------ATCACGTTCGGCATGTTCATTTGGCATGAAGGCGGTTTTGACGAG------------------------------------------------------------------TGGACCAGGGAAGTCGGCCTGGTCG------------TCGGTATGGCCCTGCGCAAGGCGAGCCGCCGGCCCAGGGAAGGGAGG-----------------GAGAAGGGATGAGCAAATTGATGGTGGTGCTG-GTGGCCTATGCCCTGATG--GCACTGGTGTTTG-------TGGGA------GTGGCCCTGGCGGT--------------------GGCCAGCAG--CATGAGCAAGGGGGCGGTGTGATGGAACTGATGATGCGGGGGGCAACCCCTTTGACGA-----------------TGACCAGCGTGGAGATCGCCGAG-------------------------------------------------------------------------------CTGACCGGAAAGCGCCACG-------------------ACA----ACGTGATGGCCGATATCCGCAAGATGCTGGTGGAAATTCAATCT-----CCTGAGAAGTCAGGCGATTACCAGGATGGCC--------GTGGTCGCACCCAG---------------------------------------------CCGTGCCT--GTTGCTGGACAAGGACGAGACCCTTTGTCTGG---------------------------------TGGCCGGTTACAGCGCCCAGTTGCGGATCCGG--------------------------------------ATTATTCGCCGCTGGCAGGA--GCTGGAGCAGCAAGCCCAC-----------------------------------------------------------------------------------------------------------------------------------------------CAGCCCGCGATGATGATCCCCCAGACCCTGCCGGAGGC--------------------------ACTGCGCCTTGCTGCCGAGCTGGCCGAGCAGAAG------ATGGCGCTGGAACAGAAGGTGGCGATGGATGCCCCGGCGGTGGAGTTC----------------------GCCAAGCAGATCGCCAGTGTGGAGAAGGGGATCACCTTGTCGGCGTTCGCCAAGACGGTGGGCCTTGGCCCCAAT----------------------ACCCTGTTCACCCT-----------------------------------------------------------------------------------GCTGAGGGAACGCAAGATCTTGATGAGTTGCC----------------------------------------------------------------------------------------GCGGGGAGCGCTGGAACCTGCCGATGCAGGAGTATGTGGACCGCGGGCTGTTCGCGACCCGGGAGAGCTCGTTTGACAGCAACGGCGAGCGGC----------------GCATCAGCTTCACCCCCC-TGATCACC----GGCAAGGGCCAGCAGTGGCTG------------------------------GTGGAGCGACTGATCCGTGA-------------------------------------------CGGCATCCTG------------------------------------------------------------------------------CGTGGGGTGGCGG-CATGAGTCACAACCTG-------------------------------------------------------------------------------GCCCTGTTGCCATCGGCTGAACGGC---------AGCGCATCGAGTTGATCAAGCAG---------------------------------GCGCAC---------------------CTGCTGGTGTG--------------------------GCGCCGTCGCCGCAACGAGATCGGGCG--------------------------------------------TGAGGTCGTG-------------------------------------------GTGGCCGCCATTGATGAGGTG----GATGAAGAGCACCGTGAGTGGTT----------------------------------TCGCCAACAGTTGAA--CGCGATCAGGGGGCAA---------GCGTGAGCGCAGGTAACGCCGTG-------TTTGTCGAAGCGCTGGGGCTGG--------CCCTGGTGCCGCTGG------------------GCGACAGCCTGCCGGCGGTGAGGCGCC---AACTGGCTGGCAAGCCGGTGCGTCTGGT-------------------------------------------------------------------------------GCGCGATCAGGGGGCTGACCTGCTGGCCCA--------GTTCTCTGAGTTGGTGTCGGCCCTGGCCTGCGCCGCGGTGGTCAATGCCGCCGGTGGGGA----------------------------------------------------------------------------GCTGCTGACCGCCAA-TGCCACTGCT-TGCGTGATAGCCGATGGCTG-----------------------------------------------------------------CATTGGGGAAACCGTCACCGCAGAGGTGGAGGGGGT----------------CCATCTGCCTTTGTGCTGGCA--------------------------------------------TCACGACAACGAGCACCGC-AATGGGCAGTTACCGATCCGCCTCGCCGATGTGGCCGGGTGGCTGGCGCAGCTTGTGCTGCAGCGGGTCGCTGGCT------GGTGTGGGGTGGCCGCTGCTGACCTGACTGCCCGGGATCTGTGCTGGTGGGCGACCGTCTATAAGGTGCTGCCTTCATTGCCGGATCCGCT------GCTGCGCTCTGCCTGTCGCCTGGCAC---------CCATCGAACCGGATCGGAAGTGGTC---GCCCCGTGGTAACCGGG---AGACCGATGCTCGCTATCGTGATCATCG---------CCTTGAGGTGGCAGAGCGCGATCCACTGGCCGATCTGCGGGC------------TCGCATCAATGCCAAACCGGCCATTCGCCAGATTGATCCTGAGCCTGCGGCCTTGC-----------------ATTTAGGCAAGCCCAAAC-GACAGCGC----------------TGGGAGTGTGCGGCCTAC-TTG-GCTTTTGTTCG-------------------------------------ACAGTTGCCCTGTGTGGTGAC------GGGCCAGCGCGAGGGCATCGAGGCGC----ACCACGTTGTGGGTCACG-------------------GGATGAGTGTGATGGGCAGC---------AAGGCGCATGACCTGATGTCGTTCCCACTCGCCCACCAGCCACACATGGAGTTGCACCGGATCG-----------GGTGGAAGG--CTTGGGAGGCCAAGCACGGTTCGCAGTTGGAGCACGTTAT-CAACACACTGGAGCTGGCCTGCTCCTTGGGAGTGTT--------------------------------------------------------CAAT--GAAAAAGCCTGA--------------------------------------------------------------------------------------------------------------------------------------------------------------------------------------------------------------------------------------------GTCATTCACCGTCACCCTGCCG-----------------TGGCCAC-------------------------------------------------------------CTTCAACCAACCGGATCTGGCGCA-------------------ATGTGGCGGTGAAGGGC------AAGCCGCGCACC----------------------------------------------------CTGCTCAGTGAGGAGGGGAGGCGCTACCGCACCAAC------GCGGCCCAGATGTGCATGCTGGGCGGGGTCAATAACCGCCAGCTGGCCGGCCGC------------------------------CTTGCGGTGTCGCTGGTTGCCTGCCCGCCCGATCGCCGGGCGCGGGATCTCGATAACGTGCTCAAGGCCACTCTGGACGCCCTGACCCACGCCG-----GGGTGTGGCTGGATGACAGCCAGATCGATCTGTTGAGCGTGGAGCGTGCCCAGGTGGTGAAGGGTGGCGAACTGCGGGTGACCATTTCAG---------------------TGAGGGAGGCGGCATGAGGAGCGCGCTGGCCGAGTTGCCCCGCAGCGTGCGGGAGATCGCAGAGGTGATCGGGGTGGAGCAGGCGCTCTATCTGGTGGGCCAGTTGCCGCGCTGCTAT----------------GAGCGTGATCACCGCTACCCTGGCGCCAAG------------CGCTCTTGCGTGATCCTCTACGTGCCCAAGACCCTGCGCCCCGATCACCCGCTGGTGACCATTCTCGGCTGGCCGGATGCTGACAAGCTGGTGAAGGAGTTCGGCGGGGAGATCCTGCAGCCAGGCAACTGCATGGACATGTACCGCCGCTTTCGTGATCAGGCCATTGTTCAGATGTTGAAGCAGGGCACTCCATCGGCCTATATCGCTGAAATCATGGGGCTGTCTGAGCGTCAGATCCGAAACCTGGCGCGGGCAGAAATCCCCCAAGAGGATAGCAAAGCTGCGATTGGCAACACTCCGAGAGGTAAGAGCACC----------GGAGCTATACCAATGAAAAACAACATGGGGGCCCGCACAGCATGGGCCTGATAGAGCGAATCCTCACAAATGCCGAGTGGGCCCTCGCGGGCCTTATCGGCGCCTTGGTGGCCGTCCCTTTCCATGAAGAACTGCGCACCTGGAAGGGGCGCGTGGTCTTTATCGGTACCGGTGCGGCTTGCGCCTACTTCACCACGCCTCTGGCAATCAGCATGTATAGCATCGACCCCGGCCTAGCCGGTGGGGTCGGCTTTCTGCTGGGTGCCTTTGGCGGATCACTGCTTGCCGCTGGCCTGCGCACCATAAAGGGGCTGGACCTG-----------GTAGAGCTGGTGAGGCAGCGCTTCAGTCGAACAGGAGGCGGTCAATGATGTTC------ATCAACTCCATCGCTGTGACGGTCATTGTGCTGTGGGCCTTCTGGTGCTGGCTGTCGCCAGATATCCACGATGGGCTCATCGGCAAGGTGTTGTGCTTGCTGTTGATGCTGGCGGCGCTGGGGGTGCTGAGCAATCCCGGGCAAGAGGCGGA---------------GGCGCTGCTGAATCTGTCGGTGGCTTCTCTGGCGATCCGCCATTGG----------TGGATGAAGACCTATTTCCCACGGGTACGTGATTTTGTCCTGCGTCAGCTCAGGTGCAAAGACTGCCCCAATAAG-CCGGAGTGAGCA-TCATGAGA---CTGTCACAGCACGGCGTCGCCGTGGCCCATTACTTCGAGCAGTGCA---AGCTGAAGGCATACCCTGACCCTGGCAGCGAGAACGGCGAGCCCTGGACGATTGGCTGGGGGC---ATACAGGCCCAGAAGTCAA---ACCCGGTCTGGT-----------ATGGACGCAGGAACAGGCTGATGCCGCCTTCCTGGTGGAC--------------------------------------------------ATCACCCGCTTTGAGCGTGATGTGCTGTCGCTGGTCAAGGTGCCGGTCAATCAG-------------------------------GGCCAGTTCGA--------TGCCCTGGTGCTGTTTGCCTACAACGTTGGCCGCAA------------------------GTCGCTGGAA---ACCTCCACCCTGCTGCGCAAGCTGAACGC----CGGA--GACTATGACGG--CGCAGCGCTCGAATTCCGCCGCTGGAATAAGAACGACGGC---AAGGTGATGC-----GCGGTCTCACCCGTCGCCGTG----CTGCCGAGGAATGCCTGTTCAGGGGCATGGG--CGGCGCG-----------------------------------------------------------------------GATGCC-------ATTCAGAAGGGAGTGGCAGCAGCATGAT----GTATGCCCTTTCCCGCCGAA--TCCTTCCCTACCTGCTG-GCGCTCGCTGGCTTACTGGCCTG---CCTGTGGTGGGC---------CTATAGCCATGGGGTCAGCGT-------------------CACCA---CCACTGAGTGGCAGGGCAAGTGGGATAAGCAGGCACTGAAGCTGGCAGAGGATAAGGCCAAAGCCCTGGAGCTGGT---------GCGCGAGGAAGATCAGCGCCGGCAATCCTCAATCAACAAGGTGCGAGAAGATGCAGAAAAACAGATTGCCCTGGCCGAGCGTGATGCTCTTGCTGCCAGTGATGCTGCTGCTGGGATGCTCGAGCAAGCCAAGCGATTGGCAGCCAGAGC--AGGTAAGTG-------CCCCGGCAATCCCTCAACTACCAAGCCAGGCACGCCAGCAACCGAGCCCGGCGTGGTGCTCGCCGACGTGCTCGGCAGGGCTGACGCGAGAGCGGGGGAGCTGGCAGCAGCTTATGACCGCTCAAGAGCCGCAGGATTAGCCTGTGAGCGAGCCTACGACGCGCTGCTCGCGG------------------GGCGTGTGAATCCATGA----------------CCTCG-CCCATGATTTTCGGG-----------------------TGGGTCCTTCCTCCGGGGGGCTCCCCTGCGGGGGCATAGACTCCGCGGCATTTGATATCTGCGTGGGCCGCCAGATAAGAATTTTTAATTATATCTCCTGTCTCGATAAGGGTGTGTT----------------------------------------------------------------------------------------------------------------------------------------------------------------------------------------------------------------------------------------------------------------------------------------------------------------------------------------------------------------------------------------------------------------------------------------------------------------------------------------------------------------------------------------------------------------------------------------------------------------------------------------------------
	Salmonella_phage_PT1	--------------------------------------------------------------------------------------------TTGGCAAAAGCAATAAAAG------------------------------------------------------------GCCGAACAGTAAACCG-CAGCGGCCTGGCGGAAG----TTTTCGGAGTAGCACCGCCAACAGTTGACCAGTGGCGAAAAGACGGTGCGCCCTACG--------TAACACTTGGCGGGCGCGGTAAAGAATGGGAGTACGACACCGCGCAGGTGGCGGCCTGGTTGCGTGAACGTGACGTGAAGGCGGCTACCG-GCGACGTGATGGCCGATGAAACGGAATTGAAGCGCCGCAAG-CTGGCAGCCGAAA------------------------------------------CCGAAAAAGCAGAACTGGAACTGGCCAAAGCCAAAGGCGAAGTGGCACCACTTGACCAGGTTGAACGCGCCGTTGCCCGCGCCTTCGCGGAAGTGCGCGCCGGTATGCGCAATCTGCCACAGCGCACCGTTTCAAT-GCTTATCGGTGAAACCGATGAACGCCGGTTCAAATCGGTGATGATGGGCGAAATTGACGAAGTGCTGAAATCACTGGTGACCGCTTCCCTG---CTGGATGGCTATGACGAAGGGGGCGACGG---TGACAGCGAAGAATAACCCGTTTGCCAATATCGAAGGCATTGACCAGGCCATCAGGCGCGCACAACAACAATTGTTGCCGCCGCCAGACATGAAGCCGTCAGAGTGGGCGCAGGCAAACATCCGCATTCCGTCTGGCAACGCCGTGCCAGGACCGCTGCGCCTGGATAACGCGCCATACCAGCGCGAACCAATGGACATGCTGGTTGACCCTGATTGCTACCGCGTAACGCTGATGTGGGGCGCGCAGGTGGGCAAAACCATGCTGGCACTGTGCGTGCAGGCTTACAGCGTAGCCGCTGAACCGCGCAGCCAGATGATGATGCAGCCAAGCCAGGATGACTTGCGCACCTGGCTGGAAACGAAATTCAACCCGCTGGCGGAAGAATGCGCGCCGGTAAACAACGCCATTGCCAAACCGCGTGGCCGCGACGGGGTGAACAACCAGAAAATGAAATCATACCCTGGCGGGTTCCTGATGTTCGCCTGGTCCGGTTCGCCAAAGACCATGCGCGGGCGTTCAGCGCCGCTGATTGTATGTGACGAGGTAGACGGATATGAACGAACCAGCGAAGGGCACCCGGTTGGCCTGCTGTGGCAGCGTTCTGCCACCTTCGGTGACCAGCGGTTTTTGCTGGAAATCAGCACCCCTACCCTTAAAGGGGAATCGTACATCGAAAAAGCCTACGAAATGGGCGACCAGCGGCATTTCTTCGTTTGCTGCCCGCACTGTGACG-ATCACGTTACGCTTGAATGGGAAAACGTCAAATGGGATGGCCAGCGCGAAACTGACGCGGA-AACGCTGGCGGC-----CATCGACGAACAGAAGCCGGAAACCGCGCACCTGTATTGCCCATCATGCGGCGCGCAGTGGAATGACGGCGAACGGATAGCGGCTATCCGCCAGGCCGAAGAAAAGGGCGCAGGCTGGAAGGCATCCAGGCCGTTTGAAGGGCACGCCAGCTACCACCTGAACGAACTATACAGCACATTCCGCAAAGTACCGGCCATCGTGCGTGACTACCTGGACAAGCTGAAAACGGACGACCTGCAAACCTTCACCAACGTCAGCCTGGCGCGCACCTGGGAGGAAGAAGGCGACAAGGTTGACCCGGATTCACTGATGGCGCGCCGCGAGGAATACGCAGCGCAGGTGCCTGCTGGTGGGCTGTATATCACCGCAGGCATAGACATGCAGGTTGACCGCCTGGAATGCGAAGTGGTGGCCTGGGGCGTGGGTGAAGAATCCTGGTCATTGGGTTACCACGTTCTGTGGGGTGACCCGCTGACGCCTGACCCCTGGGATGCCCTGGATGACCTGCTGGCGGAAACCTACCAGCACGAAACCGGGGCCATTATGCCGATTATGGCCGCCTGTCTCGATACCGGGGGCACCA------------GCGGTTACACGCAGGCCGCCTATGACTACGCCAGAGGGCGCACAGGCCGCCGCCTGTTTGCCATCAAAGGCGTGGGCGGATGGGGCCGCCCTATCGTGGAGAAGCCGCAGCGCAAGCAATCCGGGAAGGATGCCCGCAAGGTGGATTTATTCCTGGTGGGCACCGATGAAGCAAAGCTGATAACAGCACGGCGTTTA------------------AACAAGACGGCACCGGGGCCAGGTTATTGCCACTTCCCTGCTGACCGCGATGAAGAATGGTTCAAGCAAATCACCGCTGAAAAGCTGACCATGCGTTACGTGAAGGGGCAGCCAATCCGCGAATGGCGGAAACCGGACAAGGCGCGCAACGAAGCACTGGACTGCCGCAACTATGCGCTGGCCGCGCTGAAAATCATGCAGCCATCGTTTAAACGCCTTGCTGATAAGTTCGGGGTAGCCAAC---------------------------GACAACGCGCCACCGGAACGCCGCAAGCGGCTGCC-GAACGTCAAACCCATCGTGAAACCGGTGGAAGTGC--------CGCAACCGG---------CCAATGACAAACCC-CAAGAAG-AAGAAAAACAGCAAGTCACAGAGACTAAGCC------CATTAAACGTTCCGCCAGGGCAGCAAAACGTCGTGGCGGTGGATGGGTTAGCCGCT----GGTGACAAATAGTGAAATGCAGCCAATTACCGCAGAAAATTACAGCCGGGTTGACGTTTGAATCACGTCTGAACCTGCCAGACTACCCGGCGAATGAATGGGCTGTGCGGCTGCTGCTGCGCGGCCCGCAATCAATCGACGTTCCAGCAGTGGTTGACGGCAAAACCAGCGTCATCCGCGCCGCTGCTGGCGTTACGGGCACCTGGCCTGCTGGTGAATACTGGTATTCAATCCGCGCAACACGCGGTT------CTGACGTTGTGGAAGTGGGCAGCGGCCAAATCACCATCATGCCGGACCTGGCAGCCGCCGAAGCTGGTTACACCGCAAAAACACACGCGCAACGCACCCTGGAAGCCATTGAAGCCGTCATAGAAAAACGCGCGTCAATGGACCAGGAACGCTACCGCATCAATAACCGCGAGTTATACCGCACCCCGATTGCCGATCTGCTGAAACTGCGCGACCTGTACCGCCTGGAAGTAGCACGCGAACAGCAGGTACAGCGCGGATGCAATCCGTTCGGGCGCAAAGTACGGGTGAGCCTTCGATAATGAAAT-----------TG--TGGCCATTTACCA-GAAACAA-----------------------------------------GCCTGCCGAA-------CAGGCGCAACCAGCGCGTCAGCGCCGCTTGCCGCTTAACCGCCTGGCTTCCCGCATGTTTACCGGGGCCAGCGTGGACCGCTTCGGCACCGCCTGGGGCACGCAGCCGCTGACGGCTGACGATGTAATTAACAAAAATCAACGCATCCTGGTGGCACGTTCCCGCGAACAGGCCGCCAACAACGATTATGCCAAAAAGTTCCTGCGCCTGTGCCGCACAAACATTGTTGGGCCAAAAGGCGTGCTGTTGCAGGCCAAAAGCACCGACAGCACCGGCAAGCTGGACACCCTGGCGAATGAAGCCATTGAACTGGCGTTTGACGCATGGGGCAAAAAGACCAACTGCGACGTGACCGGGAAACTGTCCTGGCGCGCCATCCAGGCCGCCTGCGTCAACAGCGTGGCCAAAGACGGTGAATTCTTCGTGCGCCTGGTGTTCGGGGCTGACGCAGGGCCGTGGGGCTTTTCGCTGCAACTGCTGGACCCGCAACGCTGCCCGGTGGACATGGTTGAAGATCGGCTGCCAAACGGAAATTTCATCCGCCAGGGCATCGAATTTAACCGCTACGGGCGGCCTCTCGCGTACTATTTCAGCACCGTTGATGAATCGGATGAAAACTACCGCTGGTCCGGGCGTGACTTCGTGCGCGTGCCTGCGGAAGAAATCCTGCACGGCTTTTTTGATGACATGGTGGGCCAGAAACGCGGCCTGCCCTGGATGGCCACCAGCCTGTTTCGTATGCGCCACCTGGGCGGCATGGAAGAAGCCGCACTGGTCAACGCGCGCGCCGGTGCCAACAAAATGGGGTTCATTGAATGGGATGAAAATTCCGCTGGACCTGAATTTGAAGATGATGACGAACTGATTATTGACAGTGAACCGGGTGAATTCCAGGTGCTGCCACAGGGCGCACGCGTCAAAGACTGGTCACCGCAATACCCCAACGGCGAATTTGCCGTGTTCACCAAACAAATGCTGCGCGGCATGGCTTCGGGCATGGGTGTTGCTTACAACAACCTGGCCAACGACCTGGAAGGCGTCAATTTCAGTTCTATCCGCCAGGGCACGCTTGACGAGCGCGAAAGCTGGAAGGAATTACAGGAATGGCTAATCGAAAACCTGCACCAGCCTGTTTTTGACGCCTGGTTGCCGCGCGCCCTGCTGTCTGGACGCATCACGGTGAAGGGCCGCAGCCTGAAACCGGAACGCATCGACCGCTACAGCAATATTGA---ATGGCAGCCACGCCGTTGGGCCTGGATTGACCCGTCATCTGACGTGGCAGCGGCTGAAAAATCCAAAAACAACATGCTGCAATCGCCTGGCCGCATCATCCGTGAAGGTGGCAGCGACCCTGACACCGTTTGGAAGGAAACCGCCAGCGACGTGGCGCGCATGATTGAGGCGTACACGCAGCACGGCATCAGCCGCGAAATGGCGGAAAAACTGGTCATGCAAAGCATGGGCATGGA------CAAACAACTGTTAATGGGGCAGCAAAATGCAGAAAAACCC-----GCTGAATAA------------------------------CATCATTGGGGCCGTGTTTACCCGCAAATC---CGACAGCAAAACGCTGCCTGATTTCAAC---AAAGGCGGGTTGGTGCGCACTATGGAAGTGCGCAAGTTTGACACCGAAAAACGCACCGTTGAACTGGCTTTTTCATCCGAAATCGAGGTTGAACGCTGGTACGGTATCGAAATTCTGGACCATTCGCCGGAAAGCGTGCGCCTGGACCGTCTGCGTGACGGTGGGGCGCTGCTGGTTGACCACGATTGGACTGACCAGGTGGGCGTTGTTGAATCCGTCAGCATTGACGCTGACCGCCGGGGGCGGGCTGTGGTGCGCTTTGGCCGAAGTGCACGCGCTGACGAGATTTTCCAGGACATCGTTGATGGCATTCGCAAGCATGTTTCCGTGGGCTACCGCGTGTTAGCGGCCAAGCTACAGGAAACGCGTGACGAGTGGCAGGATGTCTACCGCATCACTGAATGGGAACCGTTCGAAATTTCAATTGTGAGCGTTCCCGCTGACACCAGCGTTGGCATTGGGCGTGCGTTTGACAAACCCCAAGAAGAACAACGCGGCAGCAAATCCGATACTGCGGGCACCGTAGAGGTTCCAGCACCAACAAATATTGCATCTGAGGGCATTAGAATG------GAAAAAATTCTGCGCGACGCAGCCGGTAACCTGGTGCGCGCATTGGTAGACGAGAAAGGCAACATCACGCAGGTTCTGGAAATGCTGGAACGTGCTGGCGATGATGCGCGCAACGCTGAACAGCGTGGCCGTGAAGCCGAAAAATCGCGCGTTCGTTCCATCACTGAAATGGGCGAGAAGTACAACGCACGTGACCTGGCTTTAAAAGCTATTGGCGA---AGGCACCACCGCCGAAGATTTCCAGCGTTCCTTGCTGGACCACCTGAACAAGCCGAAAGACCCGGCGCA-------------ACCGGC-----------------TGATGGCACCCGTTCCGGCAGCAAGCCGCTGTCAGAAATGCCGTCCAGCGTGATTTGTATGTCTGACAAAGACATCCGCCGCTATAGCATTTTCAACGTGGTTCGCGCGCTG---------GCTAACCCGAACGATGCAGCCGCACAGCGTGCCGCAGCGTTTGAAATCGAATGCAGCCACGCAGCGCAACAGCAGTATGGCCGCAGTGCAAAAGGCATCCTGATCCCTGACGATGTTCTG------CGCGCATTCAACGCTGGTGGCGCACCGAACACCCCGGCAGGTGCACAGACCGGTTCCAACCTGGTTGGCACTGACTTTATGGCCAGTTCGTTCATCGACCTGCTGCGCCCACGTACCACCATCATGCGCCTGGCACGCACTATGGGCGGCCTGGTTGGCAACGTTGAAATCCCGAAACAGACTGGCGGCGCTACTGCCTACTGGATTGGTGAAGGTGATGACGCAACAGAAACCACGCCGACCATTGGCCAGCTTGGTTTGTCACCGAAGACCGTTGCGGCTTACACCGACATTACCCGCCGCTTGCTGATGCAATCCACCCCGGATGCGGAAGCCATCGTGCGTGGTGACCTGGTGGCAGCTATCGCGCAGGCGATTGATTACGCTGGCTACTACGGCACTGGCACCAGCAACCAGCCGCTGGGCCTGGCGAACTACACCGGAATTAACGCGGTAGACTTCGCAGCAACCAATCCGACTTATGCGGAACTGGTGCAGATGGAAACCGAAATCGCGGCTGACAACGCTGACGTGAACAACATGGCATATGTGCTGAACGCGCGTGGCCGTGGCGCAGCGAAAACCACGCCTAAGTTTGCCAGTGGTTCATCCGTGGCTGACGCTGGCGTGATTTGGGAGCCTGGCAACACGCTGAACGGTTACCGCGCCGAAGTTACCAACCAGGTGCAGGATGGTGACGTGTTCTTTGGCAACTTCGCTGACCTGGTGGTTGGTATGTGGGGCGGTCTGGACATGACTGTTGACCCGTACAGCCTGAGCAAATCCGGTGGCCTGCGCATCGTGGTGTTCCAGGACGTGGATTTTGCGGTGCGCCGCGTAGAATCCTTCTGCCTGGGCCGCAACGCAGCATAATGAACA------------TGGCCGCTTC-----------GGCGGCCATAGTCTTATCTGACAGGAGAACGTTTTATGTCTGGTACTTACGTACTG---AAATTGACTTCAGCCATTGCTATCAGCGGTGAAGTCATGAAAGCGGGTTCACTGGTTGAGGTTTCAGAGCTTGAGGCCAAAAATCTGTTGTCGCGCGGCAAAGCCGAGATG------------CACGACGAACAACCGGCGCGTGATGACGATGTTGAAA---------TCACGAAAATGAACAAAGATCAGCTTATCGCTATCGCAGAACAGATGGAAATTGAAGGCGCGGACAAAATGACCAAAGCGCAGTTGATTGAAGCCATCGAATCCGCAGGCGAAACC------------------------------AAAGAAGGTGACGAATAATG---CAACACGGCACATCTGTAACGGTTCTGGCCGCGCCAGCAACAATCACAGCCAGCGGCAACGGGGCAGCCGTCAACGTTGGTGATTATCACGGCCTGTGTCTGCTGCACATGAAC---GGCATCGGCACTGCTGGCACCACCACTGTAAGCCTGCAACACAGTGATGACGGTTCAACCAATTGGGTTGATGTACCAAACACCACGTTTGCGCAGATCGGCACCACAGCTAAGGCTGACGCCATCCTGTTTAACGCTGACAGATTCAAAAAATTTGTTCGTGTGAAGGATGTTTCCGCCAGTTCCGGTTCG---GCAATCCGCAGCGTTGTGCTGGTTGGCAATAAGCGGGAATCACAG-TAATGCCCGCGCCGTCCTGGGAAAACCTGGACGACTTTTTTGACCTTGACACCAACGGCGGGTTTGCATTTCCCGCCGTTATTCATTCGCAAAAAGGTTGGACCAGAACAATTAACGCCATCTTTGATGACCCGTACTTCAACGCGCAAATTGGCGAGTATGAAGCGGACACCAGCAGCCCGCGCATCACGGCAAAGGAATCTGACCTGGCTGGCATCCTGCGTGGTGACACAATCATTGTGGCCGGTGAAACCTTCGACGTGCTGGCATCCCCTGAACAGGATGGCACAGGCACTGCCGTGGTGAGGATGACGCGCCAAG---------ATGCTGCATTTTGACCTGGATTGGCA----------ACAACTGCGCGGCGTAGCCACTGAACTGGAAGCCAGTGAAAAGCAGTTCAAAGCCGCATTAAGCCGCGCATGTAACCGGACGGCAGCAACCCTGCGCAAAATGTCTGGCCGTGGCCTGAAAGATGAACTGCAACTGCGCACAATGGCAGCAATGCGCAAGCGCCTGAAATCCATCAGGCT--------------GCGCACGCGCCAACAGGGC---------------GTTGTGTTGTGGTACGGCTTAAATGATTTGCCGGTGAGTAGCTTTAAGGGCCGCGCCAAGCA--GACCAGTGACGGTGCC------------ACGTTCCGTGACCAGAAGTTTGACGGCGCTTTTGT-GGGCCGCAGCACGGTGAAA-----GGCAAAC------GCACAGTGTTTAAACGCGCTGGCAAATCACGCCTGCCAAT------CACTGAACAGTTGATGCCCATTAAGGACAAAGCCGAAATATTCATTGAAGATGAAATATTCACGCAAGTTGAAGAAATCTTCTGGAAGCACTTCGAACGCGATATTAAGGCGCGGGTAAAATACTTTGAAACATCCGACAGGTGGGCATAATGAACGCCGATACTCACATTGATTTAGAAGTGCTGCACAGCGCCATTGTGGCCGACATCAAAGCAGCATTCCCGCAACTGGTCACCGTGGAGTTTTACCAGGATGACCCGGAAGCGCGCAAAACGCTGCCAATTCCCGCCTGCCTGCTGACCATCAGCGAACTGGAGGCAGACAACGAGATTGACCCCGGCACGGAACAGTTGGCCGTTGTGGCGACGTTTGAGGCGCATTTCATCATCAACAGCATCAGGACAC---------------CCCGCGCCGCCCTGGCCATCAGGACGCTGGCCGCTGCCTTCATGGCCTGGCTGCGCAAGCGCCGGTGGACCAACCCGGCAGACCCCGCCAGAAAACTGACCACAGGGCCAGCCAATGTGGTTGGCGGGTTCCCTGATGACTTCAC---------------------CCCGGAACTGGACAAATTCGAGGTGTGGCGCGTGGAGTGGCAGCAAGTCATCCACCTGGGCGAAAGCGTGTGGAACGATGACGGCATAACCCCATCAGAGGTTTATTTCAGTTGGTCGCCTGAAATCGGCTTTGGCCATG--------------------------------------------------------------------------------------AACAAGATTACGAAAAG-GTGACACCATGAGCGCAGACGTTAGCGAACTGAACCGCCAGCTAAACAACGTTGTGCGCATCGGCACCATTAAGCA---------ACTGGACCTGGCCAACGCGCGTGCAAAGGTTTCCGTTGCTGGCTGCACCACTGACTGGCTGCCCTGGGGCACTAACCGCGCCGGTAAGCGCCGCGACTGGTCACCGCCTGTCATCGGTGAACAGGTGGTGTTGTTCGCACCTTATGGCGATTTGGGCCAGGCGGTCATTGGGCCGTCAATATTCCAGGATGACCACGCCGCGCCAGCGGCCAGCGCCGACCAGGAAACAACCGTTTACCCTGACGGCACAACGGTGGACTACAACAGCGCCAGCAACACGCTGACCATCACCGTGGCGGGTTCTGGCAACGTGATTATCAATTGCA---------------------------AGGTGGCAACCGTGAAG--------------------GCAGAAA------CCAGCGTCACCCTGGACACGCCTGACACGGTTTGCACCGGAAACCTGACCGTGGC----------CAAAAGTTTCCAGATGGGCCAGGAGGGCGGCAGCGCGACCATGAAAGGTAACGTGGCCATTGAAGGCGGAAGCCTGACCCATAACGGCAAAAACGTTGG--------------------------------------------CAGCACCCACAG--CCACAGCGGCGTTACGCCAGGCGGTGGTAACACCGGCGCACCTGTCTGACCTGACAAACCCCAAGAAGATAAACCACCTACCATGCGGGCATCATTGCCCGCATGAAAGGTACAAACGCGGCTACAGGCGCGCCGCTGGATGGCATGGACCATCTGCGCCAATCCATAAGAGACATACTCACGACGCCAATTGGCACGCGAGTGATGCGCCGCGACTACGGCAGCCGCCTGCCCTACCTGGTTGACGCGCCGATGAACCGCAGCACGCTGCTGGACCTGTACGCAGCGACGGCGGAAGCGTTGGAAACCTGGGAACCACGCATCAGCGTGCAGCAGGTTACAGCCACCGCAGCCGAACCAGGGCGCGTGGAATTGTCGATTTCTGGCGAGTATCTGCCAGACGGCAAACAGATAACTATTGATGGCATAGTGGTGACATAAATGGCCGGTTCATACACCGTTATT-------GACTTATCGCAGTTGCCAGCGC----CAACCATCGTTGAACAACTGAGTTTTGAAACCATCCTGGCGGAAATGATTGCTGACCTGCAAGCGCGTGACAGCGCGTTTACTGCGCTGGT--GGAGTCTGACCCCGCCTATAAAATCCTTGAGGTGTGCGCGTTTCGTGAACTGCTGGTGCGCCAGCGCGCCAACGAAGAAGCCAAAGCGGTAATGCTGGCCTATGCCAGCGGCAGCGACCTGGACCAGTTAGGTGCCAACGTTGGCGTGCAGCGCCTGGTTATTCGTCCCGCAGATCCTGACGCGGTGCCGCCAGTTCCGGCAGTTATGGAAAGTGACAACGAATTCCGCGCACGAATCCA-GCTTGCACCGGAAGGCTACACCACGGCAGGTTCCGAAGGCAGTTACGCGT---------------------------TCCACGCTTTGGGCGCTGACGCTGACGTTAAGGACGTGCAGCCCACCAGCCC----------GACGCCTGGCAACGTGGTTGTTTATGTTCTGTCACGCACTGGCGACGGCACAGCACC----ACAACAATTGTTGG-----------------------ACAAGGTGAACGCTACGCTGACCAAAGAAGAAGTGCGACCGCTGACCGACAACGTGACGGTGCAA----TCCGCGCAGATCATCACCTACGTCATCAGCGCAGAATTAACCCTGCTGCCTGGTCC-----------------------------TGATTCAGAAGTGGTGCGCCAGGCAGCGGTTGACGCCGTGGCAGCATACGCCGAAGGCCAGCGCCGCATTGGCTATGATGTCACGATGTCTGGCCTGTACCGCGCTTTGCATCAGCCAGGCGTGCAGAACGTCAATCTGA--CTGCGCCAACCGTTTCACTGGTGTTGGGTGATGGGCAGG----------CCAGCTACTG-CACTGGCATTACCGTGACAGTGGCAGGTGAAACAGATGTCTGACCTGCTGCCACCGAACGCAACCGCGCAGGAA--------CGCGCGCTGGCTAACACCATCGCCAGAATCAGCGATGTGCC-----------ACTGGCCGCGCGCAGGATGTGGAACCCTGAC-ACCATCCCGGCAAACCTGCTGCCGTGGATGGCCTGGGCGTTCAGCGTTGACGACTGGAACAACAACTGGACCGAACAGGAAAAGCGGAACGTTATCAAAAACTCCCTTTTCGTTCACAAGCACAAAGGCACGCTGGCAGCAATCAAGCGCGCCGTTGAACCGCTTGGCTACATCATCCGCATTGTTGAATGGTGGGAAGATACGCCACAGGCCGAGCCTTACACGTTCCGCCTGGAAGTTG------------GCCTGCTGGATAAGGGGGTTGATGAAAGCATTTACG-ACCAGTTCACAAGG--CTGATTGAAACCAACAAAAACCTGCGTTCACACATGAA------GGCGCTGACGATTAAATCCGAAATCAAAGGCGTGGCTTATTTTGGCGCAGGAATGGTGAGT---GGCATCACAACCACTGTTTACCCGTATATTGCAGAAAACCTGG------------------------------------------------------------------------AAAGCACTGGCGGAGTGTTTACGGCAGCGGCTGAACAGTC----------------------------------------------------------TGTGGATGCGGTTTCTGTCTATCCATT-TACT-TAATAACCGGTGATATTTGATGGCT----------------ACTTATTACACGC----------------TTTTGACGAAA--------------------------------------ACAGGCCAGGCCCGCATCGC----------------------------------------------CAACGCCGTAGCGTTGAATCAGAAAGT--------------AAACCTGACCTATATGGCTG----------------------TTGGTGACGGCAACGGAAACCCAACCACGCCAAATGAAAA-----------------------------------------CCAGACCGCGCTGGTGCGCGAAAAGTACCG-------------------CGCGAC-------CATC--AACCAGTTGACGGTTG----ACCCTGATAACCCAAACTA--------------------------------------------TCTGGTTGCGGAAT------------------------TGATTATACCGACCAACGTTGGT------------------GGCTGG-----TCAATCTATGAAGTTGGTGTGTTTGACGACCAAAA-----------------------------CCAG-----TTGATTGCGGTGGCCAACTTCCCTGCGACCTACAAACCTGAACTGGTGGAAGG---------------------------------------------TTCTGGCCGTGACCTGATTGTGC---------------------------------GCATTATCATTCAGGTTTCTAACACCAGCGTTGTGACGCTGAAAATTGACCCTGCAATCAC----------------CCTGGCA---AGCCAGGCATGGGTTG---------CGGCCAACTACGTGAAGAAAA-----------------TCACCGTTGCTGGTGGCACT-------ACCGGGCAGGTTCTGGTTAAGAAGTCCAACGCCAACGAAGATTTT---------CAATGGGTGGACCCTACCGCAGCCGTTGATGTGAACGTGTTCAGCCGCGAGGAAACGCAGACCGTTGCGACGGGCCAAAC-----------------------------------------------CATCATCA-----ACCTGGCGCAA-----CTGACCACTGACGGCGCAGCTATTTACATTGAGGG-------------------------------------AATTCGCCTGCGT------GATGACCAGTTCACGGTAAACAGTCCAACCAGGCTGACACTGG----------CAACTTCATACCCGGCAGGCACAAAATTAACGATTGTTCA-----------GAACGAAGAAACAAGCCGCAATGCG------------TTCATGTTGAAGGCTAACAACTTGTCAGATAT------AAATAACCGTGAGGAATCATGGCTAAACCTTAGACCACTTAAAGGCCTTTCTTTA-----------------------------------------------------------------TATGCGGATCCAACCGACGATCTTGATGCTGTTACTAAA------------------------------------------AGATGGTCAGAAGAAAGATACGCAA------------------------------------------------AGCGTTCTAACAACCTTTCCG----------------ACTTGCTTGATAAGGC-------------------------GACATCAAGAGAAAATCT-----------CGGCCTTAAAAGT------------GCCGCGATGCGTGAAGTTGGAACTGGCCCGAACCAG---------------------------------------------------------------------------------------------ATCCCTGACATGAATTCAT----------------------------------------------------------------------------------------TTTCATCAGGTCCT-----------------------------------------------------------------------------------------GGCTGGATGAAATTTCCATCTGGTAAAATTATTCAGTATGGCTACCAGACATCCAGTGCCAGCGG--TGCAATCATTGTTAACTTCCCCATTCCTTTTCCAACAC-AGTGCTATGGTGT----------------TACTGGAGC----------------------------TGGAACTGATGCTAATGCAG--------------CTAACATTGGAGGTTG-TCAGGTAATCGA------------------------TAGATTTGGTTTTAACCTTTCCG---------------------------------------------------------------------------------------------------------------------------CATGGCT-----------------------------------------------------------------------GGTCGGTTCAGGAGT----------------------------------ATTCAACAGAACAGCGA-----------------------------------------------------------------------------------------------CAAATATCAGCTGGATAGCTTTTGGG----GTATAACGATGAAATATATG---------------------------------------------------------------------TTTAGCGCTATTAACAATGCATTTTATCCACTCCCATTAAAAAAGTCATACCAGGAAGCTGGATCT-------TGGCCT--------------------------AATGATGGAATTGAGGTGGAAGAATCAGTGTTTGCGG---------------------AATTAACCGGTAAACCACCTGCTGGCAAGGTTCTTGGAGCTAATGAAATAGGGTACCCCGCTTGGGTAGACGCTCCGCCACCATCTGAAACTCAAATTATAGAGCAAGCAGATGCCGAGAAGTTACAAAGGGTATACCAGGCAAATTTATTTATAAATA----GCAAGCAGTGGCCA--------------------GGAAAGGCGGCTATTGGTCGTTTGACCGGCGAAGAACTGTCTCAATACAATTTGTGGCTTGATTATCTAGATGCGCTTGATGCC---ATTGATACATCCACAG---------CGCCAGATATTACCTGGCCTG-------------AGCAACCACAATAATTATTCTGGCGCTGT------------------TCACGCAGCGCC---ATTTTTATTTGTTGTAACCCGTAGTAATAACATGGCCA----TTACATTATATTAACG--TTG-----------CGTTTTC------------GCATATCAT---------------------CA--TAGGTGCTTTAATG-------------------------------------TATGAGTCA------GATTTTAGAGTTT--------------------------------TGGAAAGGA---------------------TTGTCGGGCGCTGTTCTTCCATTCGCTGGCGCTAATGCACCGACAGGCTG--------GCTGTTTTGCGACGGTTCAGAAAGAAGCCGCACCACATTTG------CCGAGTTGTTCGCGGCTATCGG---------------AACCACCTATGGAACTGGTGATG----------------------------------------------GTTCAACCAC--------------TTTCAACCTTCCAGAC-------------CTGCGC-----GGG--------------------------------------------------CGCGTA-GCGGCTGGCAA--------------------------------------------------------------AGACAA---------------CATGGGCGGAACACC---------------------TGCT----------------------------------------------------AACCGGCTGACCGCAGCAGGCGCA------------------------GGAATTACCGG-----------------CA--CATCACTTGGCGCAACTGGCGGAAGC---CAGACGCACACCCTG-ACAACGGCGCAGATGCCAGCGC----------------------------ACAACCACGCAGTCAGCGACCCT-----------------------------------------------------------------------------------------GGCCACGCGC-----------ACAGCGTCTATG----ACCCTGGACATGCCCA---------CAGTGTCTATGACC--------------------CTGGGCATTCACATAC-------------TTACAGCAGGGTTACGACAGGTAACGGGCAGG-----------------------------------GTTCTGAT------------ATTGGC-----------------ACAGCCAA-----CAACCACACAACCGG------------------CACAACGTCAGCCAGCGGCACAGGAATTGGCAT---------------------------------------------------------------------------------------------------------------------------------------------------------------------------------------------------------------------------------------------------------------------------------------------------------------------TTATGCCGCAGTAACTGGCGTTAGCATTTACAGCGGCGTGACCGGAATTAGCATTGCCAACAACGGTTCAGGCGGTGCGCATAACATC-------------------------------------------------------------------------------------ACACAGCCAACAA-----------------------TCGTTTTGAAT------------------------------------------------------CACATCATCAAGATT----------------------------------------------------------------------------------------------------------------TAACCCCTGG-----------------------------TAACTTGTCGCCTTTGCCCGCTTCG-GCGGGCTTTTTTACG-------------GACAAACCCCAAGAAGAAGCCACGCACGGTTCCTGCGACCATCACACTGCGAATTTTCACTGTGTGCACAGATAATAGGAACCTAAAGA--ATGGCAGCAACTGACTTTCTGCATGGCGTGGAGGTGCTGGAAATTGATTCCGGTTCACGCACCATCACGACTGTTAAATCAAGCGTCATCGGCATTGTTGGCACCGCGCCAAATGCTGACCCTGGCGCATTCCCGCTTAACACCCCAACCCTGATTGCTGGCAGCCAGCGCGAAGCGGCCAAACTGGACATGCTTGGCACCGGTGAAGGCACCCTGCCCAAAGCACTGGATGCGATTCTGGACCAGGTTGGCGCTGTGGTCATCGTTGTGCGTGTTGAAGAAGGCGAAACCGAAGCCGCAACACTGGCCAACATCATGGGCGGCGTCAACGCTTCAACCGGCAAATATGAAGGCGTTCACGCACTGCTTGGCGCTGAATCCGTTGTGGGCTACTCGCCGCGCATTCTGTGTGTGCCTGGCTTCACGCATACCCGCGTTCAGGATGGCGTCACAGCTATCACCATCGGCAACGGCGGCAGCGGCTACACCGAAGCGCCTACGGTCACCCTGACTGGTGGCGGCGGCGGTTCTGGCGCGACTGCGCAAGC---------------AACGGTGGTTGGCGGCGTCATCACCAAAATCACCGTCACTAACGCGGGCATGGGTTACACCGAAGCGCCAACCGTCACCATCACTGGCGGCAACGGCACCGGCGCGACTGCAACCGCATCCGTTGGCATCGCAGCAAATGCCGTGGTTTCGGAACTGCTTGGCATCGCTAACCGCCTGCGTGCTGTCATCATCGCTGATGGTCCAAACACCAACGACGCTGACGCCATCGCCTACCGCAAAGACTTTGGCAGCAAGCGCGTTTATGTGGTTGACCCAAAAGTGCTGGTGCTTGACGAAGATGGCACCACGATTACTGATTGGGCATCGCCGCGCGTGGCTGGCCTGATTGCCCGCATCGACAACGAGCGCGGTTTCTGGTGGTCACCGTCAAACCAGGAAATCTATGGCATCCAGGGCACGGCCCGAACCATTGATTTCACCCTGGGTGATACGTCCAGCCGTGCAAACCTGTTGAACGAAAACGAAGTCACCACCATCATTCGCCAGGACGGTTTCCGCCTGTGGGGCAACCGCACCACTTCCAGCGATCCGAAATGGGCGTTTCTGTGCGTTGTTCGCACGGCTGACATCATCAATGACAGCCTGTTGCGTGCACACCTGTGGGCCGTAGACCGTGGCATCACCAAACAATACGTCAATGACGTGATTGAAGGCGTGAACGCGTACCTGCGCAACCTGGTGAGCCTGGGCGCAATTCTTGGCGGCACGTGTTGGGCTGACCCTGACTTAAATACTGCTGACCAAATCGCTGACGGTAAGGTATACTTTGATTTTGATTTCACGCCTGTTTATCCGGCTGAACACATTATCTTCCGCAGCCAATTGACCAACGATTATATTAGTGAGGTATTCGAATAATGGCCGCACGTGACGTTTTGAAAAACATCAACTTGTTTGTTGATGGCCGTGGTTACGCGGGCCAGGTGGAGAGCGTCACGCCGCCCACCTTAACCCTGCAAACCGAAGAATTCCGCGCAGGCGGCATGGACGCGCCCATTGATGTGACGTTGGGCATGGAAAAGCTGGAAGCCAGCTTTGCGCTGCGTGCTTATGATTCTGACGTGCTGGCGCTGTTTGGTCTGTCAGAAGGTGCAAGCGTTCCGCTGACGTTTCGCGGTGCGCTGGAATCGTATGACGGCAGCGTGAAAGCCGTTGTTATGAACATGCGCGGAAAAATCACCAGCATGGAGCCAGGCACATGGACACCTGGGGAACTAAGTTCCCTTAACGTGACTGTCAGCCTGAACTATTTCAAGCAGCAGCATAACGGAAAGACCATCCACGAAATCGACGTGGAAAACATGGTGCGCATCATCAACGGTGTAGACACCCTGGCAGCCATCCGTTCTGCGCTGGCGATGTAA---TTTTTACGGCCAGTCATTTGGCTGGCCATTTTCA--------ACAATCATTGTTTGAGGCGATAAGAAATGGCT------AAATTACCTGATTACCTGAAATTCAACCACGAAACCGGCCACTGTGACATCACCCTGTCACGACCGCTGAAAATCGCAGGCGTTGACGTTTCCGTGCTGCGTATGCGCGAACCAACCGTGGCTGACCAGGAAATTGCAAGCGACATGGGCGGCAGCGATGCTGCGCGCGAAATCCAGACGTTTGCCAACCTGTGTGAACAGGCACCTGATGACATCCGCCGCCTGCCGCTGAAAGACTATAAGCGCCTACAGGCTGCCTACGTAAATTTTATCGACTAAGCCCGGAATACATCCGCGCGGGCGCTTTGGCACTTGCCAGCCACACCGGCTGGCAACTGTCAGAGATTCAACGGTTGCGGGTTTCCCGCTTTGTCTGGTGGCTTGATGGTCTACCCAAGA------------------------------------------------------------------------------------------------------------------------------------------------------------------------------------------------------------------------------------------------------------------------------------------------------------------------------------------------------------------------------------------------------------------------------------------------------------------------------------------------------------------------AGCAAAACT--------------------------------------------------------------------------------------------------------------------------------------------------------------------------------------------------------------AAATGG-------------------------------------CAAATAAGAAACTAAACGCAACAATTACCATCGGCGGTGCCGTATCGAGTAGCCTTAAGGGCGCGTTTGGCACCGTCAAATCATCCGTGGAACAGGTTGGCGCAGCAATGGCCAAACTGGAACGCGAGCAACGACAACTAACCAACGCCATCCAGACGTTTGGCCGCCAGGGCAAAAACGTTGATTCACTGCGTGCCAAGTACGCCGCCAACGTTTCTGCGGTGGACAAACTGCGCACCGCCACCGAACGCCTGAAACGCGTGGAGGATGCCCGCGAACGCAACCTGGCGAAGCGCGACCAATACAAAGATGGGATCATGGGCACCATTGCCCTGGGTGCCACTATCGCCGCGCCAATCAAAGCCGCAATGGA------------------TTTTGAAAGCACCGTTGCCGAC---------------ATCAAAAAGGTAGTGGACGCGCCGAAGGGTTCCGACGAAG------ATACTTTCTTTAAAGCCATCAGCA---------AACAGGTTTTGGATATGTCCAAAACCCTGCCGATGACCGCGAACGAAATTGGCCGCATCTTCG------------CGCTTGGCGGCCAGTCTGGCATCGCCACCGAAGATTTGGCCAAGTTCACGGAATCCGCCGTAAAAATGGGCGTTGCATTCGATGTCAGCGCGGAACAGGCTGGCCAGTCAATGGCGGAACTGCGTTCTGCGTTCGGCATGACGCAAGACCAGGTGAACACCCTGGCTGACCAGATGAACTACCTGGACAACAACGGCAGCGCCGC--CGCCAAAGACATCATGGAAATTGTCCAGCGCATCGG---------GCCGCTGGCCAAAGTGGCTGGCGTTTCTGCTGGCCAGGTGGCCGCCCTGGGTTCAACCCTGCGCGGCAT----GGGCGTGCAAAACGAGATT-----GCCGCCACCGGCATCAAAAACCTGTTCCTGACCCTGGCATCCGGTGACGCTGCGACGAAGAAACAAAAGGAAGTGTTTAAACAGCTTGGCTACACGTCAAAAGAAGTGTCCAAGTCAATGCAGCTT---------GACGCAGAAAAGACCATGACGGTCATTCTGAAACAGATTTCCAAACTGCCGAAGCACGCACAGGCGGCAGCACTTACGGAACTGTTTGGCAAAGAGGTGGTGGGAAGTATCGCGCCGCTGATGACGCGGCTTGGCGAGTTGCAGAAAAACTTTGATGCCGTGTCCGACCGGACGAAATACGCCGGTTCCATGCAAAAAGAGTTTGAAGCGCGTGCGGCCACCACAGCAAACCAGCTTATTTTGTTCCGCAACCAGATTACCGGCCTGGGCGTCACGATTGGTTCAGTCCTGCTGCCTGCGGTCAACAGCGTCCTGCAAACCGTTGGGCCGTGGATTGGCAAAATCACTGAACTGGCTGACGCGCACCCGGTTGTCACCAAAGCCATTGTGGCCACGGCTGGCGCACTGATTACCATGCGCATTGCCACGTTTGCTGCTGGCTTCGCTTTCACGTACCTGCGCGGCGGTGCGCTTCGTGTTGTGGGTGCCCTGGCTGGTGCCCGCGCACAGATGGCACTGACGGCGGTTTCCGCACGCGCAGTGGGTGCCGCAGCTACCGTGGCCAACGGCGGCCTGGTGGGCATGGCATCGCGTGGAATCCCTGCCGTCGTCACTGGCGTGCGCGCCATCGGTGCGGCGTTCATTTCCACCGGCATTGGTGCCCTGATTACCGGCCTGGCGCTTGGCGGCCTGTGGATTTACCGAAATTGGGCTGGCGTCAAAGCGTTCATGACCGGCACGTTGCAGGGCATCCAGCAAGGGTTGCAGCCAGTAACGGAGAAATTCCAGGCGCTGTGGGATAAGTTAGGACCAGTCAAAACCGCGTTCCAGTGGGTTGCTGACGCTGCTGGCAAGGCGTGGGATTGGTTCACCAAACTGGCCGAGCCGGTGAGCTACAGCGGCGAAGAACTGAAAAAGGCCGGTGACGCTGGCCAGCAGTTCGGCAAGGCGCTGGCGGCAGGCATTGATTTTGTGTTGGGGCCGATTCAGTTCCTGATTGATAAGATCATTTGGGTTTCTGACAACATTGGCGCACTGACGCAAAAAGCCGTTGAGTTCAAAAACAGCGTTTCTGACAT---------GGCTGGTGGTGCCTGGCAGAAAACGAAAGACTTTTTCAGCAACCCGTTTGGC---GATGACGCGCCGCAGGGCAACGCGATGACCACGCCGCAGACACCTGCCAGCGCAT--------TGCCAGCGCCTGCCCTGGCGAACCGTGGCGGC------AGTACGTAC----ACCGACAGCAGCACAACCACCATTCAGGTGACGCAGCGCCCTGGTGAGAACAACGCCGACCTGGCCAAACGTATTGCCGACGAACAGGAGCGCCGCCGCCAGGTGCGCCAGCGCAGCATGATGAATGAC--------------GGAGTGACAGCACCATGACCAGTTTCACGATTTTAACCGGGCAGACCAACATCATGATGATGTTGGGCGGCTTCCAGTTCTGCATCCTTACGGCGGCATACCAGGAACTGAACCGACACAGCGAATATAAGTGGCCATCGCAGCACCGCTTTGGCCAGCGACCATCATCGCAATTCGTGGGCATCGGAGAGGATGCCATCACCCTGGCTGGCACCATTTACCCTGAATACCGTGGCGGGTTTCAGCAGGTGGAGCAAATGCGCAGCATGGCTGGCCGTGGTCAGCCGCTGTTGCTGGTGGACGGTCTGGGCAAACTGTGGGGCCGTTGGGTGATTGAAACCATTGACGAAAAACAATCATTGTTTGCGGCGTTCGGTGCGCCGCGCAAACAGGAATTCAATTTGCAACT----------------------------------------------------------------------------------------------------------------------------------------------------------------------------------------------------------------------------------------------------------------------------------------------------------------------------------------------------------------------------------------------------------------------------------------------------------------------------------------------------------------------------------------------------------------------------------GCGGCGGTTCAACTGATG------CAAAC---TTACATTACCAAAGACGGTGACACGGCTGATTACATCGCTTGGAAATACTACGGCAACCAGGACGCTGGCACCGTGGAAGCACTGGTGGACGCCAACAAGGGGCTGGCTGACCGTGGGCCGGTGCTGCCTGCTGGCCTGGTTATCCATCTGCCGGAAATCACGACACCAGCGACCACGCAGGGGGTGAAATTGTGGGATT----------------------------------AACAGGAATAGCGCCAGCGTTTCGCGTGCTGGCCAACGGCGGTGACATCACCGCCAAAGTCAATGAACGACTGATAAGCCTTAGTCTGTCTGACGGCGTGGGGCTGGAATCTGACACGCTGGAAATCACCCTGGCGGATGATGAACCGGCCAACCCAATCCAGATGCCGGAAACCGGCGCAGAACTGGAACTGTTCCTGGGTTATGACATGCTGACCCAACGCATGGGCCTGTTCATCTGTGACGAAGTGGAACTGGCTGGCTGGCCAGGCACCATGACCATCAGGGCGCGCGCTGCCACCTATGACAAATCGAAGGGCGGCAAAACCGACCTGCAAACGCAGAAATCACGTAGCTGGACCAAAGGCACGAAGTTTGGCGACATGGTGAAGAAGATAGCCAGCGAACACGGCATGGAATCCGCCGTGTCAGAAAGCATGGCCAAAATCACCCTGCCCCACACTGACCAGGCTGATGAATCTGACCTGAACCTGTTGCTGCGCCTGGCCAAGAAATATGACGGCGTAGTGAAGCCAGCAGGCGGCAAAATCACGGTCACGAAGAAAGGCGAAGGCAAGACGGCCAGCGGTGAAGAACTGCCAACCATCACGCTGACCGCGCAGGATTGCACCGCATTCAGGCTGACCAGCCAGAAGCGCGAAAACGCAGGCACGGTGGTGGCTTACTACCAGGTGACGAAGAAGGCCGCGCGCAACGAAGTGAAGGTGGGCGAAGGTGAGCCGGTCAAACGCATTGGCAAATACTACCCAACGCAGGCAATGGCCCTGGACGCTGCCAAAGCCGAACTGGCCAAGCGCCAGCGCAACCAGGTGACCGTTGCCGTAACGCTGCCGGGTGACCCATCCATTGCCGCAGAATGCAAACTGGTGCTGGTGGGGTTTCGTGATGGCATTGATGGCGAATGGCTGATTACCCGCGCAGATCACCGGCTGGAT---GACAACGGTTATTCGTGCGACGTGGAAGCAACGAAGCCGAACAGCGAAGAAGAACCAAAGGTGGAAGTTATCGAGCGCAAGAAGCCGCAAGAAAGCGACCCG--------CCTGACGATGAT------------------------------------------------GGCCCTGGGCACGTCATCGAAGAAAAATAACAACAAACATTGTTGCAATCATTCTGCATCATCGTATATCATTACCT--TAACCGGGCGGATAAACTGCCCGGATAAATAA----------------CGAGGTAATGC-CCACATGAACAATTCAAATAAAACCCTGCTGCAAATACTGGTTGAAGAACTGCCGACACTTGGTGGATGGCCTGAAGGTGTTGCAGAAATATGCCAGGACTACGATCATGAATTGAAATTCTTAGGTGAAGATCGTC--------------CGCGCTATCATAGCGGAAT------ATTCACCAAACAGTTATGC-------------GCTGGTCATCGT-----GTTATATACACTGGCCATTACGCCGAAAA---------------------GGTCACCCGCGACCAGTACGAAGCCGCCCTGGCAGCCAGCAAAGAACCACT---------------------------------------------------------GAAATTCAGCGGCGATGACGGGTGGATTTTATGGCAAGGCGGTGAATGTCCGGTGGATAGTGACGCAATTGTTGAAGTCAAATACCG-------GAAACCGAATCCGTACCAA----------------------TTCAATAATGACAGAGCGGGCGATTTTACGTGGTCAC---------ATGATGGATTTGACGGTGACATCATCGCTTACCGCCTGCAACAGCCGCACGAAGTCAAAACCGCTGGCATTGATGTGCAGCGTGATGCGGTCAAATCCAACGATGCGCAGTTAGAAGCCGACCTGAATGACTGCATTGGCCAG---------GGCATCCAGGCAGACGAGAAAGCCCGCAGCGCATTGCTGACGGACATGGCACGCGCCGGAACAGA--TGTTAGCCTTATTGCCGCTTATGACCTGGCTGACTTCCTTATTGCTCAAGGTTACCGTAAACAATGATTGTCATAAAACGC-GATCTGCCCATCATTATTGTATGGGCTTCATTTCTAATCATTTCATTTGTATTGGGGTTTATGTAAATGGCTACTATCGGGCAACTGTATAAATCAAAACAAACCGCAGCAAC--------GCCGCGCAAGGTGTTTTGGGTGCCGCTGGCTGAACTGTATGTGGAAGATGGCTACAACATCCGCGACG------TGGACCAGGCGCACGTTGAAGAATTCCGCGATGCGTACCTGGCCGGTGAATATGTGCCGCCGCTGACCGTGGAAGTGACGCAGCAGGGCATCAAGGTGATTGACGGCCACCACCGCTTTGCCGGTGCCAAGATGGCCGCAGAAACCGGCCTGGAACTG---CGCCTGGAAGTGAACGACATCACCGGCACCAGTGAGGCTGACAAAATCGCGCTGATGGTCACCAGCAGCCAGGGCAAGCCGCTGGAACCGCTGGAACGCGCCAAAGCATATGCGCGCCTGAAAGCGCAGGGCTGGACCAATGACGAGATAGCCAAGAAGGTGAAGCGCAGCCCGTCAGACGTAGCCAACATGCTGGCCCTGGCTGAATGCCCGGAACCCATCAAAGACATGGTGCGCGGTGGCCAGATGTCCTACGTGACCGCCACCGAACTGACCCGCCAGCATGGCACCGAAGCCGAAGCCGTGGCCGCACAGGCACTGGAAGAAGCCAAAGCCGCTGGCAAGGATAAAGTAACAAAGAAATTCACCGAACCG------------------------------------------AAGGCACCGAAAGCGCCGAAGGCCAAGCCGGAAGCCATCCAGCCACCGTTCGGCAAAGACAAGCTGACGCGGCTGGCTGACCTGGCTGTGCAAATCGAACTGGTCCACAGCGATGAACGCCTGGAAGATGCCGAGCCTGACGAATCCATGACCCTGCGCGCACCGGCTGGCGTGGTGCGTGA--ATTCATGGCGCTGGTGGCTGACTACGTTGGCGGGGTGCCGGA-------------------------------------------------------------------------------------------------------------------------------------------------------------------------------------------------------------------------------------------ATGAAAGGCGAACTGAAAG---------------------------------------------------------CCGGTAGCCTG---------GCGCTGGT-----------------------GGTCCGGTCAACCGATCTGCCAGAAGTTGGC--CGAGTG-GTAACACTGC---------TGCGGCGTGTCAAT--CCCGGAGATGAATTCACCGCCCCTGATGGTCATT----------TCTGCCGGTGGCGGGC---GTGCAACCCG---------GCAGCATGGC--------------------------------------------TGGTGGCCGGTGAGGT---------------GCAATCGA------------------------------------------ACA------TGCCAGGCGG-GCAGGTGTTCTATGGTTGGGCGGTGTTCCCGCCAACCCACCTGATGCCGATAGACGGTGACCCGGACCAGGAACCGGAACAACTAACCAAAGACAAACCCGCCGAACTAACGGCGTAAGGGGTAAGCGTGAAACTGACCAAAGCAACAGATAATGGCTTCAACCTGTGGGTGGTTGAGCATAAGGCACCAGGCGGCGGCATCATCAGGAA-CATGGTGCATATTTCCAGCCAGGATTTTCAGCAGGGCGGCCAGGAAGTGCGTGACGCGGTGGCGCTTAAATTGCTTGAGGCGCGAACCCGATGCAGGGAGCTGGCCATGATGCTGCCGCCCATCCAGTAACGAACAGCCCGCCACCTGGCGGGCTTTCTGTTGGGTGGCGACCCCTACAGGAATCGAACCTGTAACCTACAGCTTAGAAGGCTGTCGCTCTATCCGGTTGAGCTAAGGGGCCGTGTAATTATGTGGCGTGATTCGCGGTTAAGGTTTTGCACTACCATACCCTAAACCATACCCTAAACCGTTTTGCCTATCGGCTAAGTATCTGTAATTCCTCGCTTATTAACTTTGTTGCATTCCGCTTAGAAGGCGGTTACAGTGGCTTAATCGCAAGTCAT-----CACAAATCACGCGAACAGCCACTAAGCCACTGCGTTTAAACATCATTCTGCATCATCCCCGGCTAAGTGTTTGCGTTCAGATCCTGTTTTGACTTGTGCCGAACCGTACCCTAAACCGTACCCTAATTCGAGGCATAAGCCATGCTGACAGAGCGCCAGATACAAGCGGCCATGCGCGCCGTGACCAGTGAAACCGTGTTGAACGATGGGGCCGAAGGACGGGGCAGCGGCAGCCTGCGCCTGCGCATTCGTGCCGGGGCAAAAGGGCCAGCCGCAATCT-GGCAGGCCATCTGGTACAGCGGCGGAAAACGCGCCAGCAAGGCGCTTGGCCGTTACCCGGATTTGGGCCTGGCAGATGCGCGCCGGAAGTTTGAAACCGAAGTGCGTGACGTGCTGGCGGCAGGCCGCGACCCAAACGCAGTGGTTGTGCAGGCCGAAGCGCCGACCGTTGAAAAAATGTTCCAGGCTTACATCCAGTCATTGAAGGACAAAGGCGCGGCCAGGTGGGATGAATC--GGAACGCCTGCTGCTGACCGGAAAGCACAACGCCGCCGATGACCTGGGCCGCAACACCGTGGCATCCACCGTGGAACCGGCAGAC-ATCGCAGACC-TGCTGGCCAAAGGCATCAAGCGTGGCGCACGCCGCACCACTGACATGCAGCGCACAGCTATGGCCGCAGCGTTCAATTGGGCCATGAAGGCAACCCACGACTACACGCAGGAACGCCGCGTGGATTGGGGAATCAAATATAACCCTGTTGCAGCGGTGCCGCGTGACGCCGGGGCGAACAAGACGCGCGAACGGAACCTGTCAGCGGAAGAAATGAAGCACGCCTGGCACAACGCGCCAGACCAGACCGGTGACGTTCTGCGCCTGGTGATGGCCACCGGCCAGCGAGTGATTGAAGTCATGCGAGTGGAAGGCGCTGACGTGGACCTGAAAGCCGCGCTGTGGACGATGCCAGCGGCCAAGACCAAAGGCCGCAAACAGATGCACATTGTGCCCCT-GCCCGCGCAGGCGGTGGAAATCTTCCAGCGGCTGATTGACTGGCATGGCGATGGCTACCTGTTCCCGGCACGCGAAGGCGCAAAGGGTGACATCATCGGCATTCCGAGTGTT--AGCCGCGCCGCCAGCCGCATGGATGGCATCAAGCCGTTT-CAGCCACGTGACCTGCGCCGCACCTGGAAAAGCCGCGCTGGTGACGCTGGCATTGACCGGTTCACGCGTGACCTTATCCAGCAGCACGCGCAGACCGACACCGGCAGCAAACATTATGACCGTTATGACTACCTGCCGCAGATGCGTGAAGCGATGGCCAAATGGGAAGCCTGGCTGGCTGACGCGCTGAAATAAAGTTGCGCATAGGACAA-------ATCTGATATACAGTTTCTTTA-TGCAGT---TGTGGTGGATGTTGAAACATCAAGCGCCACCCGAAAGGGAAAAGAGCAACGATAAGCCGTTGCAGCCACAACGCACTATGATGCGCTTTTGCG--------AACACTTCCAACCCCCTGGGTGTTACCTCGCAA---------CGTGAAAGCGCATC--GCAGTGCGACATTCGCACAGACTGGAACTTACCCGACAA-GTGATTC------CAATAAGGCAGGTGATCTGTATCTC--------------------GCATCACA-----GCGTCACGTG-ACACAAAACCCCGCTTAGGCGGGGTTTTTCTTT-----------------------------------------------------------GGTCATTCGTCGCTGCTT-------------------------------------------------------------------TCGTCATCACCTTCCGGCGTCATCGCGCCATGT---------------TCCGGGCAGTGAGGCGGCC-----------CGACTTCCAACCATTTTTGCGTTACC--CGAACCGTGTAGCCACATTCCTGGCATTCGCACTTTTTCAGCCTGGTGGTTTGCTTCGGTTTCGCCGTGGACGCGCCGCCGACCGGTGCCA------CTTCGATTTCTTCCCCTTCCCCATCGTCACCGCCTTCATCCAGGCCGATGCGCAGGCGTGGCACCTTTATGGACATGCCACGGTCAAACGTCAGCTTGGCGTGCGGCATGGGGCCAAGTTCGTCCAGGAACGGTTTGACATACTCTTTAAATTTCTCGCCAGGTGTGGTGGCGGTCATCGGTCCATTCAGGCCAACAGCCTTG-CACACAGTGGCAAACGCGCCTTTGTGGCCACAGTCAAAACCAACGGTGGCGTGCGTCAGTTCGTGCCACAGGTGGTTTGCTACCAGGTACGGTTCCACCTGGTCTGGCATGATGAAGATTTCAAAGGTGTTGT--CTGAACTGCACTTGCTGTGCCAGCACTGTGCTGCCGTACTGGAACGCGCGCCGCTGCTGCAAAAGCCAACAGACACGCGGAATTTTGGCATTTCATAGCCGAATTCTTTAAAGCGCGGCGCAAACTTCGCCGCCAAAGCATTT-AACCAACCTTCACGG--TCCATA-AATATTTCCTCGCAATGCGTTTAAACGTGCTTGAATTATACAAAAGCAAAGAAAAACCCGCCA-TAACGGCGGGCTG----------------------------------ATTACTTATAATTATTTGGAATTAAAACGGGATGTCATCGTCAAAATCCATCGGCGGTTCGTT------------CGCTGGTGGTTTATTTC--------------CAG-CGCCGCCGCTGA--ACTGCTG------GCTGCCACCAGGTTGCTG------------CTGTTGGCGCTGCCCACCGGCCT---GGTTATCGTTGGCCGCTGACAGCATCAACAACCGGCCATTCATGCCCAC-----------CACAATTTCAGTGGTGTAGCGTTCAACGCCAGCCTGGTCCTGCCACTTGCGGGTT-TGTAGCGCGCCTTCAATGAACACCTTGCTGCCTTTGCGCAGGTACTGGCTGGCGATTTCTGCCAGCTTTCCGAAGATGACCACGCGGTGCCATTCCGTTTTTTCTTTCTTCTCCCCGGTCTGCTTATCCTTCCAGGTTTCAGACGTGGCAATTGATAACTGCGCCACGCCGTTGCCGTTCGGCAGCGTGCGGAATTCTGGATCGTTTCCTAAGTTGCCAATCAATTCTACTTTGTTCAGT------------------------------------------GAACCGGCCATAAT---TGCCCCTATTTACGTTTTAAGTGTGCGG------------CGTGGTCGTTGGCACAATCCGCATCGCAATAAATTTTCTTGCTGCCTTCCGGGAAA----TCTTCACCACAGTTCAGGCAGTAACC-CCGCGCAACAGCTTTAACCGCTGGTGCCTTCTGGAAGTGCGCGGCAATCATCGCCGCGCGTTCCCGTTCTTCACGCT-----CGCAAGCGCGGTCAATATCATCAGCCATGTTCTGCC------------------ACCGTGCATTT-------TGGATGGTGGAAACCGTCCTGGTGCTGGCACACAGGGCAGCAATCGCGTGGCTGTTCGTTGTCATTGC-CAGCTACTGGCT----------------------------GGCGGCCACGTTCCAGCGCGATAA--CCGCACCGGCCAGGTAGTTGATTGCGCCTAACAGTTCCGCCACATCGCGGCCCACT-GGA------------AGGCGCTGTGATTCCTGCGCTTTCTT-------------------CGCCGCCTGGCCGAGTGCGAACCCGACGCCATAAAGGGAAATCAGTTCCTGCATCGGCTGCTGGTCAAACGGCTT---------------------------GTCTACCGCGTGACGT-----------------------TCGTGGCCTTTG--CCACTGGCAGCCTGCGCAAATGCCCGGTCAAGTACATCGCGCA-GTGATTCATAACCGTTAGCGG----------------------GTGGTCGC-TTCATTGTCGTTTGCTCCAATCATGTG------TTTTGCTTCATACGCTTCCACGCTGGTGATGGAGTAGCGAACGCGTGAGCCAAATTTTGTATAGGCTGGCCCTTTGCCTTTGTTGCGCCA---GTTCGCCAGGGTTCCGGTGG-----TAACTGCGCCGTTCCAGCGCAGAACCAGTTCCTGTGGCGTCAGATACGTGCTTTGTTTCTGTGCCGGTTGTGCCATTT--TCTACCCTTTCT-----------TACTGTG--CGCCGGTGCCCATCACCTGGCTGTTTAAATCTTCAACGTCCTGCGCATCGCCGTTGGCGTTGGCGCGCTGTTCGTCATATGC----GCGGGCGGCTTCCAACAATGATTG-----TTTGAATTCATCGCCCAATGCTTTGCGGATGTTAGCCGGGGTTTTGTCCCAACATTCCTGCGTGTACTGCGCGCCCTGTTCGGTCACGCCGCGCAGGCTGTTGCGCCACTTCTCAACCTTCGGATCTAACTTGTTGCCGCCCTGCACCCACTGGCGCAGCGCCAA---ACCGTCCTGTGCGCTGATGTAGCCGGTTTCACGT------------CCCAAGATGCCGCGCAGTTCTTCCGGGC---------ACTTCATGACCTGCTGCGCGCTGCCGGAATCCCACATCATCAGGCTGGCGGTCATTTCAAACATCACGTTT------TTTTCCGTTACCGGCATGATGCC-TTGCGGTTCATATTCCGTTTTGCC---GTTGACCTTCACCAGTTTCACTTTTTCACGTGCACGGATGCAGCAGATGACGTGCATGTTGGATTGCAGCAACGCGTTCATGAAGCGTTTGTGTTCAGCCTTCGCGCGGTTCCACTGCGGCTTCATCGGGTTGGCCAGGGTGGCG---ATTTCTTCGCAGCCGCCTGTTCCTTCCCATTCGTGCGAAATGCTATCAATCACCAGCACTTCAACGCCTGCCTGTTCAAATTCGCGGATGGCGTCAATGTATCGCTGCGGGCTGAAAGGCGGTTCTAAATCGCCAATCCAAAACGCATCCGGGCGTTCTTTCAGGCCAAGTGATTCCTGGATTTTTTCATAAGTGTCATCACTGGCAT----ACAGTGAGCCACGGCGGTTTTCAGTATCGAGAAAGCCAACCTTTGTGCCGTCACCGTTGGCCA---------------------------------------GGCCATATGCCAGCATAAGTGCTGACAGGGTTTTGCCGCTGCCGCTGATACCTGCCAGGCCGATGACCAGGCGCGCGCCTTCACGTTCTGCCTTACGAATATTAATTACTGCCATTATTATTGCCCTTAAATGATTTATTGAATTTCAGGCCAGCAAACACAACCAAACTGACTGGCCACAGAAGTGCACAAACAAAAGTGACGAAATAATCCCGCTTATCCTTGTGGAACCAGCACCCATAGAAAAAGAGCACCAGAACCAGATAAATCAGGGCGTCCATCACACCGCACCCAACAGGTGTTGATTCTTGTT----------------GGCGTGCCAGCCTGGCA------------------GGCTGATGGTCTGGATTTTATCGCCATATCCAGGCCAAACACCGGTGCGCACACATTCAGCGTACACACGCAAATCATGCTGGTACTGCGCGCGGCCTAATTGCAGGCTTTCAGAGTCCAGCACGTAGACGCCGACGCCGTAAGGTGCTTTCTTTTCTACCGCGATAAACACAAACGCTTTTGG---------------------------------------------------------------------------------------------------ACGCTTGC------CGGTGGCCTGCTGCACGCCGTCCAGGTAATAGGCTGCCTGCACGTCATAGCGATAGTTGGCCATCGACTTTGCGAACCCTTCCGGGCTGGCATCTTCGGTGGTTTTCAAATCCACAATCACGTTGTCGTCGCGCCACCAGTCTGGACGGCAGCGGCACAGAACGCCGGTGGTTGCATCAATCCAGTAAACCGATTTTTCCGCTTCACCAGGGCAACTGGTCAGCAGTGAGCCAGCAGCCGGGTGCGCATGGACCGCGCTGGCCATCGCGTGCAACTGGTCCCACACTTCCGGCGTCAGCACCAT--GCGGCCTGGGTTGTTTTCGGTCCATTCCGCCAGCACGTCTGACCACAAACGCACCTGTTTGCCGTTGGCGGTCAGCCAGGTGGCCATTTCGTGACGGCTGGCCGTGCTGGTTGAAAGCACATAAGGGCGGCCATGCGCTTGCTGGTATGCTTCCAGCACTTCTGACCATAGTGTTACTTCAACGCCGTTTGCGCGCAGCAGGTTGGCCAAATCATTGCGGCTTCCGCTGGTGGAAAGCAGGCCGGTGCGCTTCTCGTTGGCCCTTTCAATGATGGCTTTCAGTTCCGCGCCTTTCATTGCTTCCAGTTCTTCGCGGGT-TCCCCAACCATCAG---TAAAGTCAACGATGCGTTCAATCAGTTCCGCTTTGCTGCCACTGGTTGGCAGTTTCGCCAGGCGGCCTTCGTTCAGTTCATTGATTTTGGCAACCAGCGTTTCAGAGTCACGCACGGCTGTTGGATGTGCGGCGATGCGTTCAGCGTTGATGGCTTCAACCATTTCCACCAGCACTTCGCGTTCTTCAACGGCATCAGGCACATCAGAACGGCGCAGCGCCAGGCAATACGTATCTGTGAACACATCAGGTTCTAAAATCAGCGCGTGTG------CTGCTGTGCCAAGTTCCTGCGCCGTGGTTGGCGTGTG---GTCATTCGCAGCGGTTACAACAGCGTTGTAGTGCATC------------------------GGGCTGCGGTGGACTAAATCCAGACCGGACTTACTGATGCCTGGCCCGGTGTGGT--ATTCAATATTTGGTATTC----------------CTTCGTAAACTC-----------------------CTGGTTTCATTTTGCC---------CCTCGCA----------------ATGATTTAACGTTATACAGCGTGAATGTGAAGCAAGTATAATTAAGTAATATTGTTGCTGTCAAATCTTTC-----TGTTTATCCCAACTACTTTGCCAATTACCTGCAAAACATCATCTGTACAGGTTTCATCAAATTTATATTTCTCGTTGTCGCAAAGCGCGCGAATACTGCCATCAATCCTGCGTTGACACCTTACCATCCTGGCTTCGCCGTCCAGGCCAACGGCGTATATTCCGGCGTTGTCCACCCACGAAATTGACTTGTCGATGACGCAGGTATCACCCTTGAACATGGTTGGTTCCATCGTGTCAGTGGCCACCCTAACCACCGCCAGGTTTTCC----------GCTGGTACGCCGTAATAGGCGGCCATCGCTTCCATTATCCCATCATTAAAACGCACAGCGTTTG-CCGTTCCGCCGCCTGCGCTTAGTAGTTCTTCGCGGGAACAGCCGATGGCTTCGGCCAGCCTGT---CGAGAATGGGAAGTGTCAC--GCGCTGCGGTTCGCGTTCCCACCGGCTGACAGTCACGGCGGTGGTTCCGAGCTTGTCAGCTACATCCTGCAACGTCAGCCCTGCCGCCTGGCGGCGCTCTCTTATGTGGTTCGGCATCGCCGCAAATCCTTAACAATCACGCTGAATGGACGGTTACCGATACGGTTGATTCGAGTCAATCTAGAGTCTATTTTCCTGACCGGTGTGGAAAGTCACAGACGTTCTGTTGTATGATTATGTAAATCAATTAACCGTTACAGATAATGAATAACCGTGAAGGGTAATTATGGGCGTTGTGCTGCGTGACTATCAACAGGACATAATTGACAAGGGCCGCCAGGCAATGCGGCGACATAAAAGAATACTTTTT----------CAGGCACCGACCGGCGCGGGCAAAACGGCCC-----------------------------------------TGGCGTCATTCATGGC-------------------------------------------------------CGCGCAGACATCACAGAAGGGCCAGCAGGTTTGGTTCATCTGCCACCGGGCA--------------------------GAACTGGTGCTGCAAACCAGCCTGACGTTTCGCAAGTTCGGCATTGACCA------CGGCTTTATTGCCGCAGGCTATCCCATGAACCTGCGCGCCGGGG-------------------------TGCAGGTGTGCAGCATCGACACCCTGAAAAACCGCCTGCACACCCTGCCAGCACCTAAGCTGGCCATCATGGA-----CGAAGCGCACCACTGTGGCGCGGCTGGT------------TGGGCGCGCGTCAACGCCTG------GCTGTTTGAGAATGGCGCGTATGTCATCGGCCTGTCAGCCACGCCAAAGCGCCTGGACGGCACCGGCCTGGATGACCACTTTGATGACATCGTG-----------------TTGGGGCCATCGG------------------TGCGCTGGCTGATGGATAACGGCCACCTTTCTGATTATCGCATGTTCTGCCCGGACATCCCTGACATGAAGGGTGTACGCA-------------AACAGATG----GGCGATTTCTCAAAAGGCGAAAC--CGCCGAGAAGATGGATAAGCCGAAACTAACCGGCAACATCATCAGCCACTGGCTGAAATACGCCAAAGGCATGAAAACGGTTGGCTTTGCTGTCAACATCGCACACAGCCGCCATTTAACGCAGGCATTCATTGATTCAGGCATCCGCGCAGCACACCTGGACGGCGGCACCGATAAGGCGGAACGAAAGCGCATCATTCAGGACTACGCCAACGACAACCTGGATGTGATTTTCAACGTGTCGCTGTTCGGTGAAGGTTTCGACCTGTCAGCCATCGCACAGACTGACGTGACGATTGACTGCCTGATTGACGCGCAGCCCACA-CAATCATTGTCGCTGGTGTTGCAGAAGGATGGGCGCGTGTTGCGACCGTCCAAAGGAAAAACCGCCATCATCCTGGACCACGCTGGCAACGCGCTGCGTCATGGTTTCCCTGACGATGAACGCGAATGGACGCTGGCCGGTGACGATAGCGGC---------AGCAAATCCAGCAGTGCTGGTGGCCCACCGCCGCCAGTCAT--CTGCAAAGGCTGCTTCAACGCCATCCGCCGACCACTGCCGCCGAAGTGCCCGCACTGCCAGAAGGAACTACAGGCCGAAGCCAAAGAAATTGAAGTGGCAGAAGGCGAACTGCGCGAAATGGACGAACGCGCCAAAGAAAGCCTGCGCGCCAAGATGAAGCGCGAAGAAGATGCTTGCAAAGACATTGGCGCACTGACCGCCCTGGCGATGAAACGCGGGCTGCCGAACCCATCCGGGTGGGC---CATAGCGAAGATGGGCGGAAGAAGATTTAAGCG-CAAATAGTAGAGTAATTAATAGGCATAACCGATTGGCGATATTTACCAAAGGAAATGTATAGTTATTTCA-CCG--------------GCACACA-GGTGC-------------------------------------------------------------------------------------------------------------------------------------------------------------------------------------------------------------------------------------------------------------------------------------------------------------------------------------------------------------------------------------------------------------------------CCAACAACAAAA----------------------------------------GAGGAAACACCCATGTA----------------------------------------------------------------------------------------------------------------------------------------------------------------------------------------------------TAAATTCGCAAAGCTGTTTG--------------------AAGCGCATGGC--CGCCAGATTC-------TTATCCTTAAGGACACAGACAGCGACGATAATCTGAAACTGTCA----------------------------------------ATCA--------------------TTACCCGAATGGATGACGGTGCTGAATTAAACTTTGGGCCGGTTT-----TTGAAGGCGAA------------------------------------------------AACGCCGAAGCAGATCTGG--------------------------A----------------------------------------------------------------CACAGCATTTGAAAGTGCTGGCCAGGAA----CTTGCGGA---------------------------------------------------TGCATTCGC---------AAAACAGTTGGAAG--------G--ATGTAAGAC------AGCT------------------------------------------------------------TTCGAAGCCGCTAA-------------------GGCTTTATCTGGAAAATAAAA---CACCACGCCCGGTTCGCCGGGCAGTT-------------------------------CTCACAGGTGACACCATGAAAAAACTTATCAT----------------------------------------------------CGCCGCTTTCAT---------CCTGGCGGCCACCAGC----------------------------------------------------------------------GTCACTGCACAGGCACGCGAATGCCTGCCAGGCATG------GACCCTGCAAAGGACAACTGCCAGGTGACGGAAGAACAGGAACCGGCACCACAGCCGGAATTGCAGGACA--------------------------------------------------------TTGACCAGGTTTACTACTGCCTGGAACTGCAAAAAATCGCCGTCAAAATCGCTGAACTGCG------------------------------------------------------CGACAAAGGCGCAGG-----CGAACAGGGGGTGGTCACCCTGTT--------------------------------------------GGCCAACAACAACCAGAACCG---------------------------------------------------------------------------------------------------------------------------------------------------------------------------------------------------------------CATCATTTGGGTGGC----------------------GCGCCAG-GTGTTCTGGCCGCAATCGGCCAG--------------------------------------------------------------------------------------------CCTTCGGC-----------------------------------CTGAACAAATCGGCCTGCGTGTGTGGA-----------------------------------------TGCGCTG-------------------------------------------------------------------------------------------------------------------------------------------------------------------------------------------------------------CAATTCTGGTGAATATCC--------------------------------------------GGGGGCCGTCAAATGAAACTGT------TCCTGCGTGGCGTCCTGGCGATGCTGCATGATGAATTATTCTGGCTGCTGGTGGTGCTGGCCGCCTGTGCTTACCTGGTGGGGGTTATCTATGGCTAACA------------------------------------------------AAGAACACGCGTTGCAGAACGCAATCCGCAACGCACTGGCAGGCCGCTGCCTGCTGTTTCGCGCCAACGTGGGCAAGGCGTACACCAGCAATGACGTGGTGAAGGTGCCGCGCCAGATGCCGGTTGTTATGGGGCCGCGTGACGTACTGCTGAAAAACGCCAGGCCGTTTGACACCGGGCTGCCGCCAGGGTTTTCCGACCTGTTCGGCCTGGTCAGCGTGGAAATCACACCTGACATGGTGGGGCAGAAAGTGGCCATCTTCACCGGCCTGGAAGTCAAAG-----ACGGTGCCCGCG---TGTCACCATTGCAACGCAACTTCATCAACGCGGTGAACGATAACGGGGGCCGCGCCGGTGTTGTGCGGTCAGTGGATGACGC-------------------------TGAA---------------------------------------------------------------------------------------------------------------------------------------------------------------------------------------------------------------------------------------------------------------------------AAACTGGTGTTCGGAAAATGAGCATAAAACACATGGC----------------------------------AGCAGAAGCA-----------------------CTGCGCTACAGCGTAGAAACCGGACAATCAATGATGGAGTGGCTAAAC-------------CATGATGACAATAGAAAGCAT-TCG-----------------------------------------------------------------------------------------------CAGACTGTTTGCAGAA-----------------------------------GCACTGG--------------------------------------------------------------------------------------------TGACCAGGAACCA----------------CGTGACG-------------------------------------------------------------------TTCCTGGCAGCCAAAACAGCAAT-----------GTGGAATCTGAACC-----------------------------------------------------------------------------------------------------GTTACGGCCTGTTGACGCCGCTTGAC------------------------------GTGGAAAACCTGAAAAAAACGTGGGGTGTTGAATGAAT----------ATTTTCAAAGTAGCAATG---------------------CAGCGGCTGGTTGAC----------------------------------------GCCTGGAAGTTATCAGCCA-------------------------GGGAAATCAGCCTGGGTTTTCAAATGGCGC------------------------------TGGTGCGCGCTGGCTGGCGTCCAAAGG--------------TGCGGTCAATGCAAGTGGTGCTGGACTATCCGAAGCCAG--------------------------------------------------------------------------------------------------------------------------------------------------------------GGCCGCGCCG-----------------------------------TTCACGCTTCAC-------------------------------------------------------------------------------------------------------CGGCATTG-------------------------------CAGCGATGC-------------------------GCCGCAAGGCACGGAAGGAGCGCAACCGGAGGCACGCAG----------------------------------------------------------------------------------------------------------------------------------------------------------------------------------------------------------------------------------------------------------------------------------------------------------------------------------------------------------------------------------------------------------------------------------------------------------------------------------CATGAACCCGGTAGACT-----------------------------------------TCATCAAAAAACAAGTCATGGCCGAACTGGT-------------------GAAGCAAGGCGCATCACCTGGCACA------GCGCAGCAC--------------------------------------------GCGGCTGACTACGCGGC------GCAACAGTACCGCACCACATCAGCCATCGGCAAAG---ACCCGTTCGC------------------------------------------------------------TGAATTGATA-----------------------------------------------------------------CGCCTGGC--------------------------------------------------------------------------------------------------------------GGGTGCAATGGCCATGAAGCACCAGGCCGGT--------------------------------------------------------------------------------------------------------------------------------------------------------------------------------------------------TTCCGTTTCGTGATGCCGCGCGCTTCGCG-------------------------------------------------------------------------------------------------------------------------------------------------------------------------------------------------------------------------------------------------------GTGAAGTAAGATTATTT---------------------CAAAAGATATTTACTT------TCGGAAATGCGC-CCTGTACTATGGGCGCATTGTT-------------ATTACGAGGCTATTACTATGGACGAAAGGACCGAACGACTTCACAACATTATGGCTGAACATGGCTTAACCTGCCGCGACGTTGGCCGTTTACTTGGGCGCACTGAACAAACGGTGCTTATCTGGCGGTGTAAGGGCGGGAAA-----------------------------------------------GTCATTCCGACCCACCAGCTTGAATTGCTTGAACTGAAACTG-----------------------------------------------------------------------------------------------------------------------------------------------------------------------------------------------------------------------------------------------------------------------------------------------------------------------------------------------------------------------------------------------------------------------------------------------------------------------------------------------------------------------------------------------------------------------------------------------------------------------------------------------------------------------------AACGCGC------------------------------------------AGGCAGCAAAATGAACGCCTGTACCTGGCAGCCCACCACAGTGACGCTGCACGATGGG-----CGCGAAGTGTTGAGCGATAGCCGGGAATGGTTGCTGGAATGCGAAGCCAAATACGTCCTGAAACAGCCAACCATTGAAGCACGGCGCACCCTGCTG-------------------------------GCAGCGATAGAA-----AAACGGCGCGGCGCAACAGCCCGCGAAGAACTAGAACAACGCGCACTGGCCATATGGCGCGCTAACAGGCCATAAAAT-------CGGGGTTCTATGAGTGCACA--------------------ACAAAATTACAAGGATTTGACCGAACAGGAAATTGCAGAAGCACTTTCCTACATTGACGCCGGTTGCGACCGTGAAACATGGGTGCGCATGGCGATGGCGGTCAAATCGGAGCTAGGCGACGGCGGTTTCACCGTCTGGAATGACTGGTCACGCCAGTC---TGACAAGTACAACAGCAAAGACGCACGCGACACCTGGAAATCAGTGAAGCGTCACGGCGGCATTGGCATTGGCACCCTGATTGGTGAGGCGCAACAGTTTGGCTTTTCCCTGAACGATGCAGAACGCACGCCACTGTCAGCCGAAGAAATCGAAGCACGCAAGCGCAAGCGCGAAGCCGAAGAAAAGGCAGAGCAGCAGCGCCGTGCCGAACGTATGGCGCAGGCAGCCGAGCAGGCGCGCACCATATGGGAATCAGCCACCGAACTGGAAGGCGATGAACACCCCTATTTGCAGCGCAAGCAGGTGCAGGCGTTTGGCCTGCGTGTAGGGCGGTTCTGGACCGAAAAGCGCAGCATTGATGGCGCGCTGCTGGTTCCTGTTCGCAACGTTGACG-GGCAGATCACCAGCTTGCAGGCAATCTTCCCGAACGAAAAC-----CCACAGCTAGGGCGTGACCGTG----------ATTATTTGCCTGGCGGCCAGAAGC----GCGGATGCTTCCACGTCATCGGCGGAAAGCCGACTGGCGCAAGCCCGGTTATTGTCATCTGTGAAGGCTATTCAACCGGCGCGTCAATCCACCAGGCAACTGGCTACTGCGTTGTAGTGGCGTTTGATGCCGGTAACGTGCCGACCGTGGCCAAGCTGATGCGCCAGCAGTTCGGACGCGCCACAATTGTTGTGGCAGCCGATAACGACCAGTGGCACGAAGATGGCAAGCAGAACGATGGCGTTCACTACGCGCGCCAGGCCGCAACCACATGCGGTGGCCTGCTGGTGGTGCCGAAGTTCGCCGCACTGAGCGACAAGCCGACCGACTTCAACGACCTGCACAACCTGCAAGGGCTGGCGGAAGTTAAGCGCCAGATT-AACGCCGCGATACCGGAACCGGCAAATGACAACTTTCTGCCGCTGGATGCCACGGTCAACCCGTTCATGTACCCGCACA------TGAGCCACCAGCAAAAGCCGTTAAGCACCTGGGAAAACCTGGAATGGCTGCTGGACCAGTACGGCGC-----GGCATTATAACGAAATCAGCAAAGATGTG------GTGGTGACCATTCCAGGGCGTGACTATGGCGTTGACGCTTCGGCCAACTGTTCCCTGGCGGAAGTTTCCAGCCTGTGTGCCCGCAACGGTATGCCAAAAGGCGACGTGGGCGACTACATCAAAC-TGATTGGCGTAGCCAACCGTTACAACCCGGCTGCT--------GATTTCATCACGTCACGGCCCTGGGATGGCGT-----------CAGCCGCATTTATGACCTGGTTGACACCCTGACCACGCCGGAAGGCTTTGACCGTGGA-----CTGGTGCTGATGATGGTGCGCCGCTGGCTGATTTCTGCCGTGGCTGCCGTCATGAAGCCAACCGGGTTCTGGTCCAAAGGCGTCCTGGTGTTACAGGGTGACCAGTCATTGGGGAAAACGTCATGGTTTAAAGCACTGCTGCCGCCGACCATGCGCGACCT----GGTGAAAGATGGCGCGACCATCGACCCAAGCAACAAAGACAGCGTGAC-------CACCGCGATTG------GCCACTGGATGGTTGAAT---TAGGCGAACTAGATGCAACGTTCCGCAAGGCTGAC---------ATTGCCAGGCTGAAATCCTTCATCAGTTCTGACGTGGACATGCTGCGCCGCCCTTATGACCGGCTTGAATCGAAGTACCAACGCCGCACCGTGTTTTTTGCGTCAGTGAACCCAAAACACTTCCTGGCCGATGACA--CCGGGAACGTTCGCTGGTGGACCATTCCGGTGACAGGCGTGAACTACGCCC---ACGACATCGACACGCAACAGCTATGGGCCGAAGTGGCGCAA--------------CTGTACCGTGACGGCGAACGCTGGTGGCTGGATCGTGATGAAGAAGCCATGCTGGAAGGCGTCAACAAGGAACACGAATCCATTGACCCGGTAGAGGAAATGATACTGGCGCGCTTTGAGTGGGGCAGCGAACGCATCAGCGCCTACCGCGAACACACCGCCAGCCAGGTGTTGCAGGAAATCGGATTTGATAAGCCGAACAAGTCACAGGCCACGCATTGCAGCAACGTGCTGCGCAAGCTGACCGGGCAGGAACCGCGCAAGACGAAAAACGGGCGGTTCTTCAACCTGCCGCCGAAGGTGTTGCAGCCAGACTACCGGCGACCAGATGACAAT------TCACCGTTCTGAATAATAACCCGCTTCGGCGGGTTTTGTTTTT------------ATTGATAGGTATAAACGATTAG----AACATTTACCTAAGTAAAGGC----------------------------------------------------------------------------------------------------------------------------------------------------TAATATTTATCACATAGGGCGGCG---------------------------------------------------------------------------------------------------------------------------------------GCAGGATGCAGCCGGA-----GAGGAGCAACG------------------------------------------CAGGGGCTTGATCGTAGTG------------------TCAGGATTCCCAACCGTGAGGCCAGAACGC------------------------------------------------------------------ACACACT-------------ACCGGAAACGGAGAACGCTAGTGCGGT----------------------------------------------------------------------------------------------------------------------------------------------------------------------------------------------TACTGAACCGAGGC-----------------------------------------TACCGACGAAGCACGC--------------------CGCCCACCAA------------------ATAACCAAATTGCCCCACCAGCGCGGGGCCACTGGTGAA------------------------------------------------------------------------------------------------------------------------------------------CA------------------------------------CCATGAACAACATCATTTTCATTTAC-GCCATCAGC-----------GCACTGCTGGC-------------------------------------------------------------------------GGCACATGCACTGATTGAATTGGGGGTTTT---------------------------------------------------------------------------------------------------------------------------------------------------------------------------------ATG----AAACAGATAACGATTGAGAATGTGAAGGCGCGAATTTCTAAACTTCAATCGCGCGGTAATGCGGAATACTCGC-TTGGGTTGACG--------------------------------------------------------------CTTAACGA-------AGAATTTGAACTGGCG---------------------------------------------------TGCTTGCGGCTATTGGCCAATTCGA------------------------------------------------------------------------------------------------------------------------------------------------------------------------------------------------------------------------------TGGGCGGCGTTGACGATGACGTGCGCAGCGTTGTTGCTCTG------------------------------CTGGAAAACA--ACGAATGGGCCGAAC------ACTGCACTAAAACAGAGCT----------TGGCCAGCGCCTGGAAA------------------------GCGAAATAACCCGCCTGGTTGGGGG-----------CGTGCAGCCAGTGCCGGTGGTAAGCGATGCATTACCATTG----------------------------------------------------------------------------------------------------------------------------------------GCGGATAGCAA-------------------------------------------------------------------------------------------------AGACCTGACAGCGGCACAATTGCAGTCAATCATAA--ATGATGATTGGT---------------------------TGCTGAT---------------------------------------GGATGACTGC---GAAGGAATGCAGAA--------------------------------------------------------------------------------------------------------------------------------------------------------------------------------------------TTGTGCCGCAG-----------------------------------------------------------------------------------------------------------------TGAAAGCATTAGCCAGA-ATGGCGCTAAA---------------------------------------------AT-----------------------------------------------------------------CTGACATTAACGATTATCTG------------------------------------------------TGTGATAGCGCTT----ATGTGTCAGGGATGCAGGCTGGCTGGA---------ATTTTGGTGTTGTCGAAGAT--------TCGGAGGGCTTCCAGTCATC-------------------------------------------------------------------------------------------------------------GTTAGAGCATTACCGCAAG------------GGTATGCGTGA------------------ATATCGGTCTTCACTGCGTA----------------------ACCAGGCGCAGGAACC----------------------------------------------------------------------------------------AGCAACAGACAACACCGCGCA--------GCAGTTTGA---------AGCGTTGGCCACCAGCTGCAAGAGTGAACACCTGTTGAATGC----------------------------------------------------------------------------CGAGCGGATAGCCAG------------GGAAGCAAAGGCGTTGTCAG---------------------------------------------------------------------------ACCAGCTGAACGCCACCAGCG---------------------CGGTTCATCATCGCGTCAGTGGTTGGT---------------------------------------CAGAGCGTCAGC-------AAAAGGTGATTGCTTATTCGCTTTGGCGTTTCAGCTG---------CACCGCGTATCAACAGGC--------------------------------------------------------CAATCAGGCTGCACAGACAAATAACAAAGACATGTTTGATCGCTTCATTCGTGATGCACGATGCGCTGAGGAAAT----------------------------ACGCGAGGAATTCACC-----AGCGCGTGGATCGGC-----------------------------------------------------------AATCTATGAGCCTGGCAACCGATATTCTGTG----GCACGCTTTTGTTAAGCAGGAGAAACAGAAGCAGAGGCCAAAACCAGCACCAGTGG--------------------AGGCCAAACCAAAACCGGAGGTCA----------------CGGCTATCAGCAACCGCA-----ACCTGCACCTG-------------------------------------GCGCGCGTCCATGGCTGTCA-------GCGGCTGGCTTGGGGTTGGCAGGTGA----CGTGCATTGATGGCAAGC-------------------AGAAACACAAACTGGGAACCTTCAAAACAATGCCACGCGCACGCATATCATGGCGGCTTTG-------GCACCTGTGGAAGCGCAGAGGATTT----------------------ACCGACATCCCAACCGGACCAAACCGCGCTTGAACACTAA---CCGCCTTCGGGCGGTTTTTTATTG-------GGT--------------------------------------------------------------GACAAAAGTTGG-----------------------------------------------------------------------------------------------------------------------------------------------------------------------------------------------------------------------------------------------TCACCTTGTCACCTAGTTG--------------------------------------------------------------------------------------GTCACCTAGTTAGTCACCACTTAAACCACTG-----------ATATGACTATATAAATG----------------------------------------------------------------------ACTAAAGGTGACTAAGGGTGACAAGGATTTATAAAG------TTTAGATAGGGGTAAATAC-AGACGATAGGAATAG---CCTATCAATAGTGCGCACAGAGGGTAGAAATACATTAATATAGGAAATTGTTGTCACCTTAGTCACCCGAACGCCAAA------AACGCGCACTTTCTCTTTATAAATCAAGATGATTGACGGGTGACAAGCGGGTGA-------CCAACTCTTTGCCACCTTGTCACCCTTTTCTGGTCACCGTTCATCT--------------------------TTTCGGCTACAATCCCCA-TATTGACTTTTATTTATAATTATTGGGGGTTACATG---------------GAATTACCGCGCACTGTGCAGGAAATAGCTGACGTTATTGGCCGTGAACGTGCGCTATATCTTATCGGACAACTACCAA------------------------AATTGTGGGTGCCATCGCAGCAGTACCA-------------------CAAAGTCATTTTGTATGTGCCAAAGCGGATTCGGCCCAATGACCCCCTGGTGAAAATTCTTGGATGGAGTGACGCCAGCAAGATGGTGCAGCACTTCGGTGGTGAAATGCTTCACCCGGCTAATTGCGAATACATTTACCGCCGTTTCATCCACAGCAGCATCAAGCGGATGCACAGCGAAGGAATGGAAGCAAAAGCCATTGCGGAACTGCTGGACGTTTCAGAACGCACCGTGAAGCGGCAC---TGCACTGACAAACCCCACAAAGACACATCACCTGCAAATGATAACACTCCGAA----ACGACTACT---------------------------AACCGCTATGGGGCAATGAC-CAAATGGAGTTTTTCCAGAAATTTCTAGATAACATTGGGTGGGGCATCGCTGGCATAATGGGTGCGCTGGTTTCGCTCCCGTTCCACGATGACATCAAATCTGTAAAGGCGCGTATTTGGTTTGTATGTACTGGCGCGCTGTGTGCCTACTTCCTGACCGACCTGGTTTCTTTGTATTTCAAAATTGATCGCGGGCTGGCTGGTAGTGTTGGCTTTCTTATGGGGGCATTTGGCGGTTCGCTGCTTGCTGCTGTCATCCGGGCAATCAAAGCAGCAGACATCTGGCAACTCC-----------TGAAAAACCGCTTCGGTGG---GGGTAACGTATGATGCTGTTTACGGTCATCAATTTCATTTCAGTAGTCATTCTATTCCTTTGGGCCACCTGGTGCGTTTTGTACCAGGGCGTGCGTGATGGCATCGTGGGGAAAATATTGTTTTCCTGCGTTGCCATTTCTGCCCTGGCAATCATCCTGCATGACATCCAGGGCACCTACACAGCCAAACCGGCAGTCACACTTCACGCCTGCATGGCGGCTGTGGCTGTTCGTCATTTCATCGTCAACACGGTTTGGAAGCCATTTTTTTCAAAGCTGTTT---------------CATAAGTGAGGT----AATTTAAAT---------------------GCCATTCATTTCACCCCAACAGGCTGGCG---GCAAAAACGTTTGCGCTTTCCTGGATATGATCGCTTACAGCGAAGGCACCGACA---ACGGCAGACAGCGAACCAATCACAATGGTT---ATGACGTGCT---GGTTGG---TGGCGGCCTGTTCACCGGTTTTGCCGACCATCCGCGCAAACTGGTGGCAC-----TGCCTAAG--------------------------------------------------CTG---------GGCATCAAATCCACGGCTGCTGGCCGTTATCAGCT--------------------------------------------TTTGA--------GCCGCTATTATGA--CGCCTACAA--------AAAGCAATT-------------------GGGCCTGAAAGATTTCAGCCCGCTGTCACAGGATTTGATTGCAATTCAGC--AAATCCGTGAA--CGACGC------GCCTTGCCGCTTATTCAGGCCGGTCAGTTTGAACAGGCCGT-----GC-GCCGGGTTCGAAACATTT----GGGCT--TCCCTGCCTGGTGCTGGTTATGGG--CAACACGAACAGAAGATTGCCAACCTGCT-------------------------------------------------GGTAGCGTATCGCAACGCCGGTGGAACGGTGGCGGCATGAT------------TGCCCTGGTGCAGCGTTACTGGAAGCCACTG-GCAGCACTGCTGCTGGTGGT---------------------------TTCTCTATGTGCTGGCAGTGC-CTGGCTGGCCAGTAGCCACACTG---ATGCCGAATGGCAGGCCAAATGGACA------GCACGCGACCTGGCAGACGCACAGG---CCGCAAAGGCATTCACAGAACAACAACGCCGCATAGAACTACAGCGGCAGGGGGCTATTGATGCAATTCAGGAACAAGCACAGCAAGACATTGCTACAGCGCAGCGTAATGCTTCCATTGCTGCTGCTGAGTCTAAGCGCCTGCAAGACGGTATCGCAGACGCCATCACCAGACTACAGGCAGATA---------GCGGCAATCCCGGCGCTACCATCAGCAGCAAGACAAGGGCCAGCACCAACCTACTGCTTGCCGAGTTGTTCAGAGAGATTGACGCAGCAGCGGGCAACTATGCGGCAGAGGCTGACAGAGCAAGAGCCGCAGGGCTGACGTGTGAACGGGCTTACGACGCAGTGAGAGCGA---CATCACAACAATGAAAATATTTCCACGCACGG-------------------CG-CAAAAAGGGCTTGACATCGACCGCAGCCAAAAAAGTG-AAGGTACTTCCGAAGGGGGTACGGCCTGCGGGGGCATTGGTCCCGCCTAATTCGCGTTGTGCGTGGATAATCAAAATCGTTTTTAGCATTA-------------GATAAGGCGGCATTAA--------------------------------------------------------------------------------------------------------------------------------------------------------------------------------------------------------------------------------------------------------------------------------------------------------------------------------------------------------------------------------------------------------------------------------------------------------------------------------------------------------------------------------------------------------------------------------------------------------------------------------------------------
	Escherichia_virus_HeidiAbel	--------------------------------------------------------------------------------------------TTGGCTAAGACTATTAAGG------------------------------------------------------------GCCGAACCGTTAACCG-CACCGGCCTGGCGGAAG----TTTTCGGGGTGGCATTGCCCACCGTGGATATGTGGAGAAAAGACGGCTGCCCGGTGG--------TCACGATGGGTGGCCGTGGCAAAGAATGGGAGTTTGACACCGCCGAAGTTGCCAACTGGTTGCGTGACCGCGACGTGCGCGCCGCCACTG-GCGACAAGGTGACTGACCAGGAAGAATTGAAGCGCCGCAAG-CTGGCAGCCGAAA------------------------------------------CCGAAAAAGCAGAACTGGAACTGGCCAAAGCCAAAGGCGAAGTGGCACCACTGGACCAGGTTGAACGCGCCGTTGCCCGCGCCTTCGCGGAAGTGCGCGCCGGTATGCGTAACCTGCCACAGCGCACCGTTTCAAT-GCTTATCGGTGAAACCGATGAACGCCGGTTCAAATCGGTGATGATGGGCGAAATTGACGAAGTGCTGAAATCGCTGGTGACCGCTTCCCTG---CTGGATGGCTATGACGAAGGGGGCGACGG---TGACAGCGAAGAATAACCCGTTTGCCAACATTGAAGGCATTGACCAGGCCATCCGGCGCGCACAACAACAATTGTTGCCGCCGCCAGACATGAAGCCATCAGAGTGGGCGCAGGCCAATATCCGCATTCCGTCTGGCAACGCCGTGCCAGGACCGCTGCGCCTGGATAACGCGCCATACCAGCGCGAACCAATGGACATGCTGGTTGACCCGGATTGCTACCGCGTAACGCTGATGTGGGGCGCGCAGGTGGGCAAAACGATGCTGGCACTGTGCGTGCAGGCGTACAGCGTAGCAGCGGAACCGCGCAGCCAGATGATGATGCAGCCAAGCCAGGATGACTTGCGCACCTGGCTGGAAACGAAATTCAACCCGCTGGCGGAAGAATGCGCGCCGGTAAACAACGCCATTGCGAAGCCGCGAGGCCGCGATGGGGTGAACAACCAGAAAATGAAATCATACCCTGGCGGGTTCCTGATGTTCGCCTGGTCCGGTTCACCAAAGACCATGCGCGGGCGTTCAGCGCCGCTGATTGTATGTGACGAGGTAGACGGATATGAACGAACCAGCGAAGGGCACCCGGTTGGCCTGCTGTGGCAGCGTTCTGCCACCTTCGGTGACCAGCGGTTTTTGCTGGAAATCAGCACCCCTACCCTTAAGGGTGAATCGTACATCGAAAAAGCGTATGAAATGGGCGACCAGCGGCACTTCTTTGTTTGCTGCCCGCACTGTGACG-ATCACGTTACGCTTGAATGGGAAAACATCAAATGGGATGGCCAGCGCGAAACCGACGCGGA-AACGCTGGCGGC-----CATCGAAGAACAGAAGCCGGAAACCGCGCACCTGTATTGCCCATCGTGCGGCGCGCAGTGGAATGACGGCGAACGGATAGCGGCTATCCGCCAGGCCGAAGGAAAGGGCGCAGGCTGGAAGGCATCCAGGCCGTTTGAAGGGCACGCCAGCTACCACCTGAACGAACTATACAGCACATTCCGTAAAGTGCCGGCCATCGTGCGTGACTACCTGGACAAGCTGAAAACCGACGACTTGCAAACCTTCACCAACGTGAGCCTGGCGCGCACCTGGGAAGAAGAAGGCGACAAGGTTGACCCGGATTCACTGATGGCGCGCCGCGAGGAATACGCAGCGCCGGTGCCTGCTGGTGGGCTGTATATCACCGCAGGCATAGACATGCAGGTTGACCGCCTGGAATGTGAGGTGGTGGCCTGGGGCGTGGGTGAAGAATCCTGGTCATTGGGTTACCACGTCCTGTGGGGCGACCCGCTGACGCCTGACCCCTGGGATGCGCTGGATGACCTGCTGGCGGAAACCTACCAGCACGAAACCGGGGCCATCATGCCGATCATGGCCGCCTGCCTCGATACCGGGGGCACCA------------GCGGTTACACACAGGCCGCCTACGAATACGCCAGGGGGCGCACAGGCCGCCGCCTGTTTGCCATCAAAGGCGTGGGCGGATGGGGCCGCCCTATCGTGGAGAAGCCGCAGCGCAAGCAATCCGGGAAGGATGCCCGAAAGGTGGATTTATTCCTGGTGGGCACCGATGAAGCCAAGCTGATAACCGCAAGGCGTTTA------------------AACAAGACGGCACCGGGGCCGGGTTATTGCCACTTCCCTGCCGACCGCGATGAAGAATGGTTCAAGCAAATCACCGCTGAAAAGCTGACCATGCGTTACGTGAAGGGGCAGCCAATCCGCGAGTGGCGGAAACCGGACAAGGCGCGCAACGAAGCACTGGACTGCCGCAACTATGCGCTGGCCGCGCTGAAAATCATGCAGCCGTCATTCCGCCGCCTGGCTGAAAGGTTTGGTGTAGCCAAC---------------------------GACAACGCGCCACCGGAACGACGCAAGCGGCTGCC-GAACGTAAAACCCATCGTGAAACCGGTGGAAGTGC--------CGCAACCGG---------CCAATGACAAACCC-CAAGAAG-AAGAAAAACAGCAAGTCACAGAGACTAAGCC------CATTAAACGTTCCGCCAGGGCATCCAAACGCCGTGGCGGTGGATGGGTTAGCCGCT----GGTGACAAATAGTGAAATGCAGCCAATTACCGCAGAAAATTACAGCCGGGTTGACGTTTGAATCACGTCTGAACCTGCCAGACTACCCGGCTACTGAATGGGCTGTGCGGCTGCTGCTGCGCGGCCCGCAATCAATCGACGTTCCAGCAGTAGTTGACGGCAAAACCAGCGTCATCCGCGCCGCTGCTGGCGTTACTGGCACCTGGCCTGCTGGTGAATACTGGTATTCAATCCGCGCAACACGCGGTT------CTGACGTTGTGGAAGTGGGCAGCGGCCAAATCACCATCATGCCGGACCTGGCAGCCGCCGAAGCTGGTTACACCGCAAAAACACACGCGCAACGCACCCTGGAAGCTATTGAAGCCGTCATAGAAAAGCGCGCGTCAATGGACCAGGAACGCTACCGCATCAATAACCGCGAGTTATACCGCACCCCGATTGCCGATCTGCTGAAACTGCGCGACCTGTACCGCCTGGAAGTAGCACGCGAACAGCAGGCACAGCGCGGATGCAATCCATTCGGGCGCAAAGTACGGGTGAGCCTTCGCTAATGAAAC-----------TG--TGGCCATTTACCA-GAAATAA-----------------------------------------GCCTGCCGAA-------CAGGCACAACAGCCGCGCACGCGGCGTTTACCGCTTAACCGCCTGGCTTCCCGCATGTTTACGGGTGCCAGTGTTGACCGGTTGGGCACCGCGTGGGGCACGCAGCCGCTGACGGCTGACGAGGTAATCAACAAAAATCAACGCATCCTGGTGGCCCGTTCCCGCGAACAGGCCGCCAATAACGACTATGCCAAAAAATTCCTGCGCCTGTGCCGCAACAATATTGTTGGGCCAAAAGGCGTTCTGTTGCAGGCCAAAAGCACTGACAACACCGGAAAACTGGACACCCTGGCCAACGAAGCCATTGAAACTGCCTTCGATAAGTGGGGGCACAAGTCAAACTGCGACGTGACCGGGAAGTTATCCTGGCGCGCCATCCAGGCTGCGTGCATCAACAGCGCGGCCAAAGATGGTGAATTCTTCGTGCGCCTGGTGTTCGGTGCCGATGCAGGGCCGTGGGGCTTTGCGCTGCAACTGCTGGACCCGCAACGCTGCCCTGTAGACATGGTTGAAGATCGTCTGAATAACGGAAATTTCATTCGCCAGGGCATCGAGTTTAACCGCTACGGGCGGCCTGTTGCGTACTATTTCAGCACGGTTGATGAATCCGATGATAATTACCGTTGGTCCGGGCGTGATTTCGTGCGCATTCCCGCTGATGAAATCCTTCACGGCTTCCTGGATGACATGGTGGGGCAGAAACGCGGCCTGCCGTGGATGGCCACCAGCCTGTTTCGTATGCGCCACCTGGGTGGCATGGAAGAAGCCGCGCTGGTCAACGCGCGAGCCGGTGCCAACAAAATGGGTTTCATCGAATGGGATGAAAATTCCGCTGGTCCTGAGTTTGAAGATGATGACGAACTGATCATTGACAGTGAACCGGGTGAATTCCAGGTGCTGCCACAGGGCGCACGCGTCAAAGACTGGTCGCCACAGTACCCCAACGGCGAATTTGCCGTGTTCACCAAACAAATGCTGCGCGGCATGGCATCGGGTATGGGCGTTCCGTATAATGACCTTGCCAGCGACCTGGAAGGCGTCAATTTCAGTTCAATCCGCCAGGGAACGCTAGACAGCCGCGAAAACTGGAAAGAATTGCAGGAATGGTTGATTGAAAACCTGCATCAACCCGTTTTTGAAGCATGGTTGCCGCGTGCCCTGCTTGCTGGTCGCATCACCGTTAAAGGCCGCAGCCTGAAACCGGAACGCATCGACCGCTACAGCGATATTGA---ATGGCAGCCACGCCGTTGGGCCTGGATTGACCCGTCATCTGACGTGGCAGCCGCTGAACGGTCCAAAAACAACATGCTGCAATCGCCTGGCCGCATCATCCGTGAAGGTGGCAGCGACCCTGACACCGTTTGGAAGGAAACCGCCAGCGACGTGGCGCGCATGATTGAGGCGTACACGCAGCACGGCATCAGCCGCGAAATGGCGGAAAAACTGGTCATGCAAAGCATGGGCATGGA------CAAACAACTGTTAATGGGGCAGCAAAATGCAGAAAAACCC-----GCTGAATAG------------------------------CATCATTGGGGCCGAATTTACCCGCAAATC---TGACAGCAAAACGCTGCCTGATTTCAAC---AAAGGCGGGCTGGTGCGCACTATGGAAGTGCGCAAGTTTGACACCGAAAAACGCACCGTAGAACTGGCTTTTTCATCCGAAATCGAGGTTGAACGCTGGTACGGTATCGAAATTCTGGACCATTCGCCGGAAAGCGTGCGCCTGGACCGTCTGCGTGACGGTGGGGCGCTGCTGGTTGACCACGATTGGACTGACCAGGTGGGCGTTGTTGAATCCGTCAGCATTGACGCTGACCGCCGGGGGCGGGCCGTGGTGCGCTTTGGCCGAAGTGCACGCGCTGACGAGATTTTCCAGGACATCGTTGACGGCATTCGCAAGCATGTTTCCGTGGGCTACCGCGTGTTAGCGGCCAAGCTACAGGAAACGCGTGACGAGTGGCAGGATGTCTATCGCATCACTGAATGGGAACCTTACGAAATTTCAATTGTGAGTGTTCCCGCTGACGCCAGCGTTGGCGTTGGGCGTGCGTTTGACAAACCCCAAGAAGAACAACGCGGCAGCAAATCCGATACTGCGGGCACCGTAGAGGTTCCAGCACCAACAAATATTGCATCTGAGGGCATTAGAATG------GAAAAAATTCTGCGCGACGCAGCCGGTAACCTGGTGCGCGCAATGGTAGACGAAAAAGGCAACATCACGCAGGTTCTGGAAATGCTGGAACGTGCTGGCGATGATGCGCGCAACGCTGAACAGCGTGGCCGTGAAGCCGAAAAGGCGCGTGTTCGTTCCATCACTGAAATGGGCGAGAAGTACAACGCACGTGACCTGGCTTTGAAAGCTATTGGCGA---AGGCACCACCGCCGAAGATTTCCAGCGTTCCTTGCTGGACCACCTGAACAAGCCGAAAGACCCGGCACA-------------ACCGGC-----------------TGATGGCACCCGTTCCGGCAGCAAGCCGCTGTCAGAAATGCCGTCCAGCGTGATTGGTATGTCTGACAAAGACATCCGCCGCTATAGCATTTTCAACGTGGTTCGCGCGCTG---------GCTAACCCGAACGATGCAGCCGCACAGCGTGCCGCAGCGTTTGAAATCGAATGCAGCCACGCAGCGCAACAGCAGTATGGCCGCAGTGCAAAAGGCATCCTGATCCCCGACGATGTTCTG------CGCGCATTCAACGCTGGTGGCGCACCGAACACCCCGGCAGGTGCACAGACCGGTTCCAACCTGGTTGGCACTGACTTTATGGCCAGTTCGTTCATCGACCTGCTGCGCCCGCGTACCACCATCATGCGCCTGGCGCGTACTATGGGCGGCCTGGTTGGTAACGTTGAAATTCCGAAACAGACTGGCGGCGCTACTGCCTACTGGATTGGTGAAGGTGATGACGCAACCGAAACCACGCCGACCATCGGCCAGCTTGGTTTGTCACCGAAAACCGTTGCGGCTTACACCGACATTACCCGCCGCCTGCTGATGCAATCCACCCCTGACGCGGAAGCTATCGTGCGCGGTGACCTGGTGGCAGCTATCGCGCAGGCGATTGATTACGCTGGTTACTACGGCACCGGCACCAGCAACCAGCCGCTGGGCCTGGCGAACTACACCGGCATTAATGCGGTAGACTTCGCAGCAGACAACCCGACTTATGCGGAACTGGTGCAGATGGAAACCGAAATTGCGGCAGACAACGCAGACGTGAACAACATGGCGTATGTGTTGAACGCGCGTGGCCGTGGTGCAGCGAAAACCACGCCGAAGTTTGCCAGCGGTTCTTCCGTTGCTGACGCTGGCGTGATTTGGGAGCCGGGCAACACCCTGAACGGTTACCGCGCCGAAGTTACCAACCAGGTGCAGGATGGTGACGTGTTCTTTGGCAACTTCGCTGACCTGGTGGTTGGTATGTGGGGCGGCCTGGACATGACGGTTGACCCGTACAGCCTGAGCAAATCCGGCGGCCTGCGCATCGTGGTGTTCCAGGACGTGGATTTTGCGGTGCGCCGCGTTGAATCCTTCGCGCTTGGCCGCAACGCAGAATAACGATCA------------TGGCCGCTTC-----------GGCGGCCATAGTCTTTTCCGACAGGAGACAGTTTTATGTCTGGTACTTACGTACTG---AAATTGACTTCCGCCATTGCTATCAGCGGCGAAGTCATGAAAGCGGGTTCACTGGTTGAGGTTTCAGAGCTTGAGGCCAAAAATCTGTTGTCGCGCGGCAAGGCCGAGATG------------CACGACGAACAACCGGCGCGTGATGACGATGTTGAAA---------TCACGAAAATGAACAAAGATCAGCTTATCGCCATTGCAGAACAGATGGAAATTGAAGGCGCGGACAAAATGACCAAAGCGCAGTTGATTGAAGCCATCGAAGCCGCAGGCGAAACC------------------------------AAAGAGGGTGACGAATAATG---CAACACGGCACATCTGTAACGGTTCTGGCCGCGCCAGCAACAATCATAGCCAGCGGCAACGGGGCAGCCGTCAACGTTGGTGATTATCACGGCCTGTGCCTGCTGCACATGAAC---GGCATCGGCACTGCTGGCACCACTACTGTAAGCCTGCAACACAGTGATGACGGTTCAACCAATTGGGTTGACGTACCAAACACCACGTTTGCGCAGATCGGCACCGCCGCGAAGGCTGACGCTATCCTGTTTAACGCTGACCGATTCAAAAAATTTGTCCGCGTGAAGGATGTTTCAGCCAGTTCCGGTTCG---GCAATCCGCAGCGTTGTGCTGGTTGGCAATAAGCGGGAATCACAG-TAATGCCCGCGCCGTCCTGGGAAAACCTGGACGACTTTTTTGACCTTGACACCAACGGCGGGTTTGCATTTCCCACCGTTATTCATTCGCAAAAAGGTTGGACCAGAACAATTAACGCCATCTTTGATGATCCGTACTTCAACGCGCAAATTGGCGAGTATGAAGCGGACACCAGCAGCCCGCGCATCACGGCAAAGGAATCTGACCTGGCTGGCATCCTGCGTGGTGACACAATCATTGTGGCCGGTGAAACCTTCGACGTGCTGGCATCCCCGGAACAGGATGGCACAGGCACTGCCGTGGTGAGGATGACGCGCCAAG---------ATGCTGCACTTTGACCTGGATTGGCA----------ACAACTGCGCGGCGTAGCCACTGAACTGGAAGCCAGTGAAAAGCAGTTCAAAGCCTCATTAAGCCGCGCATGTAACCGGACGGCGGCAACCCTGCGCAAAATGTCTGGCCGTGGCCTGAAAGATGAACTGCAACTGCGCACAATGGCAGCTATGCGAAAGCGCCTGAAATCCATCAGGCT--------------GCGCACGCGCCAACAGGGC---------------GTTGTGTTGTGGTACGGCTTAAATGATTTGCCGGTGAGTAGCTTTAAGGGCCGCGCCAAGCA--GACCAGCGACGGGGCC------------ACGTTCCGTGACCAGAAATTTGACGGTGCATTTGT-GGGCCGCAGCACGGTGAAA-----GGCAAAC------GCACAGTGTTTAAACGTGCTGGCAAAGCACGCCTGCCAAT------CACTGAACAGTTGATGCCCATTAAGGACAAAGCCGAAGTCTTCATTGAAGATGAAATCTTCACGCAGGTTGAAGAAATATTCTGGAAGCACTTCGAACGCGATATTAAGGCGCGCGTAAAATATTTTGATACATCTGACAGGTGGGCATAATGAACGCCGATACTCACATTGATTTAGAAGTGCTGCACAACGCCATTGTGGCTGACATCAAAGCAGCATTCCCGCAACTGGTCACCGTGGAGTTTTACCAGGATGACCCGGAAGCGCGCAAAACACTGCCAATTCCCGCCTGCCTGCTGACCATCAGCGAACTGGAGGCAGACAACGAGATTGACCCCGGCACGGAACAGTTGGCCGTTGTGGCGACGTTTGAGGCGCATTTCATCATCAACAGCATCAGGACAC---------------CCCGCGCCGCCCTAGCCATCAGGACGCTGGCCGCTGCCTTCATGGCCTGGCTGCGCAAGCGCCGCTGGACCAACCCGGCAGACCCCGCCAGGAAACTGCCCACAGGGCCAGCCAACGTGGTTGGCGGCTTCCCTGACGACTTCAC---------------------CCCGGAGCTGGACAAATACGAGGTGTGGCGCGTGGAGTGGCAGCAAGTCATCCACCTGGGCGAAAGCGTGTGGAACGATGACGGCATAACCCCATCAGAGGTTTATTTCAGTTGGTCGCCTGAAATTGGCTTCGGCCATG--------------------------------------------------------------------------------------AACAAGATTACGAAAAG-GTGACACCATGAGCGCAGACGTTAGCGAACTGAACCGCCAGCTAAACAACGTTGTGCGCATCGGCACCATTAAGCA---------ACTGGACCTGGCCAACGCGCGTGCAAAGGTTTCCGTTGCTGGCTGCACCACTGACTGGCTGCCCTGGGGCACTAACCGCGCCGGTAAGCGCCGCGACTGGTCACCGCCTGTCATTGGTGAACAGGTGGTTTTGTTTGCGCCTTATGGCGATTTAGGCCAGGCGGTCATTGGGCCGTCAATCTTCCAGGAGGACCACGCCGCGCCAGCAGCCAGTGCCGACCAGGAAACAACCGTTTACCCTGACGGCACAACGGTGGACTACAACAGCGCCAGCAACACGCTGACCATCACCGTGGCTGGTGCTGGTAATGTCATCATCAATTGCAAACAAGCCAACGTGAAC------ACTGAAACAGCCACCGTGACG--------------------GCATCCA------CCAGCGTCACCCTGGATACGCCTGACACGTTTTGCACCGGCAACCTGACCGTGGC----------CAAAAGCCTGACGATGGGCCAGGAGGGCGGAAGCGCGACTATGAAAGGCGCTGTTTCCATCGAAGGGCCAAGCCTGACCCACAACGGCAAAAACGTTGG--------------------------------------------CAGCGACCACAG--CCACACCGGCGTGCAGCCAGGCGGCGGCAATACCGGCGCACCTGCCTGACCTGACAAACCCCAAGAAGATAAACCACCTACCATGCGGGCATCATTGCCCGCATGAAAGGTACAAACGCGGCTACAGGCGCGCCGCTGGATGGCATGGACCATCTGCGCCAATCCATAAGAGACATACTCACGACGCCAATTGGCACGCGGGTGATGCGCCGCGACTACGGCAGCCGCCTGCCCTACCTGGTTGACGCGCCGATGAACCGCAGCACGCTGTTGGACCTGTACGCAGCGACGGCGGAAGCGTTGGAAACCTGGGAACCACGCATCAGCGTGCAGCAGGTGACAGCCACCGCAGCCGAACCAGGGCGCGTGGAATTGTCGATTTCTGGCGAATACCTGCCAGACGGCAAACCGATAACTATTGATGGCATAGTGGTGACCTAAATGGCCGGTTCTTACACCGTTATT-------GACTTATCGCAGTTGCCAGCGC----CAACCATCGTTGAACAACTGAGCTTTGAAACAATCCTGGCGGAAATGATTGCTGACCTGCAAGCGCGTGACAGCACGTTTACTGCGCTGGT--GGAGTCTGACCCCGCTTATAAAATCCTGGAGGTATGCGCGTTTCGTGAACTGCTGGTGCGCCAGCGCGCAAACGAAGAAGCCAAAGCCGTTATGCTGGCCTATGCCAGCGGCACTGACCTGGACCAGCTAGGGGCCAACGTTGGCGTGAAACGCCTGGTTATCCGACCCGCAGACCCTAACGCGGTGCCGCCAGTTCCGGCAGTCATGGAAAGTGACAACGAATTCCGCGCACGAATCCA-GCTTGCACCGGAAGGCTACACCACGGCAGGTTCCGAAGGCAGTTACGCGT---------------------------TCCACGCTTTGGGCGCTGACGCTGACGTTAAGGACGTGCAGCCCACCAGCCC----------GACGCCTGGCCACGTGGTCGTTTATGTTCTGTCACGCACTGGCGACGGAGCAGCGCC----ACAACCATTGTTGG-----------------------ACAAGGTGAACGCTACGCTGACCAAAGAAGAAGTGCGACCGCTGACCGACAACGTGACGGTCCAA----TCCGCGCAGATCATCACCTACACCATCAGCGCGGAACTAACCCTGCTGCCTGGCCC-----------------------------TGATTCAGAAGTGGTGCGCCAGGCCGCGTTTGACGCCGTGGCGGCATACGCCGAAGGCCAGCGCCGCATTGGCTATGATGTCACGATGTCGGGCTTGTATCGCGCATTGCATCAGCCAGGTGTGCAGAACGTCAAACTGA--CTGCGCCAACCGTTTCCCTGGTGTTGGGTGACGGACAGG----------CCAGCTACTG-CACTGGCATAACTGTGACCGTGGCAGGTGAAACAGATGTCTGACCTGCTGCCACCGAACGCAACCGCGCAGGAA--------CGCGCGCTGGCTAACACCATCGCCAGAATCAGCGATGTGCC-----------ACTGGCTGCGCGCAAGATGTGGAACCCTGAC-ACCATCCCGGCAAACCTGCTGCCGTGGATGGCCTGGGCGTTCAGCGTTGATGACTGGAACAACAACTGGACCGAACAGGAAAAGCGGAACGTTATCAAAAACTCGCTTTTCGTTCACAAACACAAAGGCACGCTGGCAGCAATCAAGAGCGCCGTTGAACCGCTTGGCTACATCATTCGCATTGTTGAATGGTGGGAAGATACGCCACAGGCCGAGCCTTACACGTTCCGCCTGGAAGTTG------------GCCTGCTTGATAAGGGGGTTGATGAAAGCATTTACG-ACCAGTTTACAAGG--CTGATTGAAACCAACAAAAACCTGCGTTCGCACATGAA------GGCGCTGACGATTAAATCCGAAATCAACGGCGTGGCTTATTTTGGCGCGGGCATGGTGAGT---GGCATCACGACCACTGTTTACCCGTATATTGCAGAAAACCTGG------------------------------------------------------------------------AAAGCACTGGCGGAGTGTTTACGGCAGCGGCTGAACAGTC----------------------------------------------------------TGTGGATGCGGTTTCTGTTTATCCATT-TACT-TAATATCCGGTGATAATTGATGGCT----------------ACTTATTACACGC----------------TTTTGACGAAG--------------------------------------ATTGGCCAGGCGCGCATCGC----------------------------------------------CAACGCTGTAGCGTTGAATCAGATGGT--------------GAACCTGACCTACATGGCTG----------------------TTGGCGACGGTAACGGGAACCCTACCACGCCAAATGAAAA-----------------------------------------CCAGACTGCGCTTGTGCGCGAGAAATACCG-------------------CGCCAC-------CATC--AACCAGTTGACGGTTG----ACCCTGAAAACCCAAACTA--------------------------------------------TTTGGTTGCTGAAA------------------------TGATTGTTCCGACCACTGTTGGT------------------GGCTGG-----TCAATTTATGAAGTTGGCGTGTTTGACGACCAAAA-----------------------------CCAG-----TTGATCGCGGTGGCCAACTTCCCTGCGACCTACAAACCTGAACTGGTAGAAGG---------------------------------------------TTCTGGCCGTGACCTGATTGTGC---------------------------------GCATTATCATTCAGGTTTCAAACACCAGCGTTGTGACGCTTAAAATTGACCCTGCTATCAC----------------CCTGGCA---AGCCAGGCTTGGGTTG---------CTGCCAACTACGTGAAAAAAA-----------------TCACGATGGCTGGCGGCACC-------ACCGGCCAGGTGCTGGCGAAGAAAAGCAACGCCAATGAAGATTTT---------CAGTGGGTTGACCCGACGGCAGCGGTAAACGTGATCGTTGATTCACAGACTGAAGAACAGACCCTTGCCAGCGGCCAGAC-----------------------------------------------CATCATCA-----ACCTGGCGAAA-----TTGACCACGCAGGCAACGGCTATCTATGTTGAAGG-------------------------------------TGTGCGCCTGTACCC---GGTCACTCACTACACCATCAACAGTGACACGCGGCTGACGCTGA----------AAACGCCATACCCAAACGGTTCAAAAATCCTGGCCGTTCA-----------GAATGACCCAACCAGC-------------------------------------ACAATTTCGCTGG-------------------------------------CTTCAACCACACAGAAGGGCTT------------------------------------------------------------------------TACGATTCTGAGCAGCGCCACCAACTCTGACGATGAA------------------------------------------ACGAAAGCTGCAACACCGAAGGCAG----------------------------------------------TCAATGATGCTGTAGCTGCACTG----------------GCTTCAACGCTAGGGA-------------------------GCGCTTCCGGTAGAACT----------------------------------------------------GTCGGAAATGGCGCTAACCAG---------------------------------------------------------------------------------------------ATCCCTGACATGAATTTTT----------------------------------------------------------------------------------------TCACATCAGGAACC-----------------------------------------------------------------------------------------AACTGGTTTAAGCAACCAAACGGATTCATTGTTCAGCGAGGTGTGTCAGTTGCTGGCGCGATTGGGTCGCCAACATTCATAACTTTCCCGGTGCCGTTCACTGAT-TATGCCAACGTGCAAATCGTGGTTTCATATGACAACGC----------------------------GGAACCCTATGTGACTTCAAT------------TCCGACATTTGCCGCAACTCCGGTTAACAC------------------------TGGATCAGGCTTTAGCCTT--------------------------------------------------------------------------------------------------------------------------------------------------------------------------------------------------------------ATGGGTTCACAGGT----------------------------------TCCCGGTTCAAACACCA-----------------------------------------------------------------------------------------------CTTATGCACGCTGGATAGCAATAGGAAAATAAATAATGAGCAAGTATATG---------------------------------------------------------------------TTTAGTCCATCAACCAACGCGTTCTATCCGGTTGCGCTTCAATCAATATACGAAGAAGCAAACATG-------TGGCCA--------------------------AATGACGGCGTTGGCTGTGAAGAAGATGTTTTCTCTG---------------------AATTTACCGGCGTGCCACCAGAAGGAAAGCGGCGCGGGTCTGACAAGGATGGTAACCCGGCATGGGTTGACGTTCCGCCACTTACTAAAGAACAGCAAATAGCCAACGCAAAATCAATGCAACAGTATCTGATTGATCAGGCTAATGATTTCATGAATT----CAAAACAGTGGCCT--------------------GGCAAGGCCGCTATTGGAAGGCTGAAAGATGCAGAGTTGAATCAATACAAGATTTGGCTTGATTATCTTGATGCGCTTTACGCT---GTAGACACATCGACCG---------CGCCAGAAATCACCTGGCCAG-------------AACAACCACAATAATTATTCAGGCGCTGT------------------TCCCGCAGCGCC---ATTTTTATTTGTAATAACCCGTAGTAATAACATGGCCA----TTACATTATATTAACC--TTG-----------CGTTTTC------------GCATATCAT---------------------CA--TAGGTGCTTCAATG-------------------------------------TATGAGTCA------GATATTAGAGTTT--------------------------------TGGAAAGGA---------------------TTGTCGGGCGCTGTTCTTCCATTCGCTGGCGCTAATGCACCGACCGGCTG--------GCTAATGTGCGACGGTTCAGCAGTAAGCCGCACCACATTTG------CCGAGTTGTTCGCGTCTATCGG---------------AACCACCTATGGAACTGGTGATG----------------------------------------------GTTCAACTAC--------------TTTCAACCTTCCAGAC-------------CTGCGC-----GGG--------------------------------------------------CGCGTA-GCGGCTGGCAA--------------------------------------------------------------AGACAA---------------CATGGGCGGAACCCC---------------------TGCT----------------------------------------------------AACCGGCTAACAGCAGCAGGCGCA------------------------GGAATTACCGG-----------------CA--CGGCACTTGGCGCAACTGGTGGAAGC---CAGACGCACACCATG-ACAACGGGGCAGATGCCAGCGC----------------------------ATAGCCACGGCGTGAACGACCCT-----------------------------------------------------------------------------------------ACGCACGCGC-----------ATTCTGTTTATG----ACCCTACACACACGCA---------CGCCGTCTATGACC--------------------CCGGACACGTTCACTC-------------TTATGGCAGGGTTACGACCGGTAACGGGCAGG-----------------------------------GTTCTGAT------------ATTGGT-----------------ACGGCAAA-----CAACCACGTCACCGC------------------AAACACCGGGGCTGCAACAACTGGCATCAGCCT---------------------------------------------------------------------------------------------------------------------------------------------------------------------------------------------------------------------------------------------------------------------------------------------------------------------TTATGCTTCTGCAACTGGCATCGGGATTTATGGAGCCGCAACCGGAATCAGCATCCAGAACCAGGGCGGTGGGGCGGCACACAACATC-------------------------------------------------------------------------------------ACACAGCCAACAA-----------------------TTGTTCTGAAT------------------------------------------------------CACATCATCAAGATT----------------------------------------------------------------------------------------------------------------TAACCCCTGG-----------------------------TAACTTGTCGCCTTTGCCCGCATCACGCGGGCTTTTTTACG-------------GACAAACCCCAAGAAGAAGCCACGCACGGTTCCTGCGACCATCACACTGCGAATTTTCACTGTGTGCACAGTCAATAGGAAACCGAATA--ATGGCAGGTACTGATTTTTTACATGGCGTGGAGGTGCTGGAAATTGATTCCGGTTCACGCGTCATTCAAACCGTTAAATCGAGCGTCATCGGTATTGTTGGCACCGCGCCAAATGCTGACCCTGACGCATTCCCGCTAAACACCCCAACCCTGATTGCAGGCAGCCAGCGCGAAGCGGCCAAACTGGACATGCTTGGCACCGGTGAAGGCACCCTGCCCAAAGCACTGGATGCCATCCTGGACCAGATCGGCGCTGTGGTCATCGTTGTGCGTGTTGAAGAAGGCGAATCCGACACCGCAACGCTGGCCAACATTATGGGCGGCGTAAACGCATCAACCGGCAAGTATGAAGGCGTTCACGCACTGCTTGGCGCTGAATCCGTTGTGGGCTACTCGCCGCGTATTCTGTGCGTGCCTGGCTTCACGCATACCCGCGTTCAGGATGGCGTCACAGCTATCTCCATCGGCAACGGCGGCAGCGGCTACACCGAAGCGCCTACAATCACCCTGGCTGGTGGCGGTGGCGGTTCTGGTGCAACTGCGCAAGC---------------AACTGTGGTTGGCGGCGTCATCACCAAAATCACCGTCACCAACGCGGGTATGGGCTACACCGAAGCGCCAACCGTTACCATCACTGGCGGCAACGGCACCGGCGCAACTGCAACCGCATCCGTTGGCATCGCAGCCAATGCCGTGGTTTCTGAACTGCTTGGCATCGCCAACCGCCTGCGTGCTGTCATCATCGCTGACGGTCCAAACACCAACGACGCTGACGCCATCGCGTACCGCAAAGACTTTGGCAGCAAGCGCGTTTATGTGGTTGACCCAAAAGTGCTGGTGCTTGACGAAGACGGCACCACAATTACTGATTGGGCATCGCCGCGCGTGGCTGGCCTAATTGCCCGCATCGACAACGAGCGCGGTTTCTGGTGGTCACCGTCAAACCAGGAAATCTATGGCATCCAGGGCACAGCCCGAACCATTGATTTCACCCTGGGTGACACGTCCAGCCGTGCAAACCTGCTGAACGAAAACGAAGTCACCACCATCATTCGCCAGGACGGTTTTCGCCTGTGGGGCAACCGCACCACTTCCAGCGATCCGAAATGGGCGTTTCTGTGCGTTGTTCGCACGGCTGACATCATCAATGACAGCCTGCTGCGTGCACACCTGTGGGCCGTAGACCGTGGCATCACCAAACAATACGTCAATGACGTGATTGAAGGCGTGAACGCGTACCTGCGTAACCTGGTGAGCCTGGGCGCAATTCTTGGCGGCACGTGTTGGGCTGACCCTGACTTAAATACTGCTGACCAAATTGCTGACGGTAAGGTATACTTTGATTTTGATTTCACGCCTGTTTATCCGGCTGAACACATTATCTTCCGCAGCCAATTGACCAACGATTATATTAGTGAGGTATTCGAATAATGGCCGCACGTGACGTTTTGAAAAACATCAACTTATTTGTTGATGGCCGTGGTTACGCGGGCCAGGTGGAGAGCGTCACGCCGCCCACCTTAACCCTGCAAACCGAAGAATTCCGCGCAGGCGGCATGGACGCGCCCATTGATGTGACGTTGGGCATGGAAAAGCTGGAAGCCAGCTTTGCGCTGCGTGCTTATGATTCTGACGTGCTGGCGCTGTTTGGCCTGTCAGAAGGTGCAAGCGTTCCGCTGACGTTTCGCGGCGCGCTGGAATCGTATGACGGCAGCGTGAAAGCCGTTGTTATGAACATGCGCGGCAAGATCACCAGCATGGAGCCAGGCACCTGGACGCCTGGGGAGCTAAGTTCCCTTAACGTGACTGTCAGCCTGAACTACTTCAAACAGCAGCACAACGGAAAAACCATCCACGAAATCGACGTGGAAAACATGGTGCGCATCATCAACGGTGTAGACACCCTGGCCGCCATCCGTTCCGCGCTGGCGATGTAA---TTTTTACGGCCAGTCATTTGGCTGGCCATTTTCA--------ACAATCATTGTTTAAGGCGATAAGAAATGGCT------AAATTACCGGATTACCTGAAATTCAACCACGAAACCGGCCACTGTGACATCACCCTGTCACGACCGCTGAAAATTGCAGGCGTTGACGTTCCCGTGCTGCGTATGCGCGAACCAACCGTGGCTGACCAGGAAATTGCAAGCGACATGGGCGGCAGCGATGCTGCGCGAGAAATCCAGACGTTTGCCAACCTGTGTGAACAGGCACCCGATGACATCCGCCGCCTGCCGCTGAAAGACTATAAGCGCCTACAGGCTGCCTACGTAAATTTTATCGACTAAGCCCGGAATACATCCGCGCGGGAGCTTTGGCACTTGCCAGCCACACCGGCTGGCAACTGTCAGAGATTCAACGGTTGCGGGTTTCCCGCTTTGTCTGGTGGCTTGATGGACTACCCAAGA------------------------------------------------------------------------------------------------------------------------------------------------------------------------------------------------------------------------------------------------------------------------------------------------------------------------------------------------------------------------------------------------------------------------------------------------------------------------------------------------------------------------AGCAAAACT--------------------------------------------------------------------------------------------------------------------------------------------------------------------------------------------------------------AAATGG-------------------------------------CAAATAAGAAACTAAACGCAACAATTACCATCGGCGGTGCCGTATCGAGTAGCCTTAAGGGCGCATTCGGCACCGTCAAATCATCTGTGGAACAGGTTGGCGCAGCAATGGCCAAACTGGAACGCGAGCAACGCACACTAACCAACGCCATCCAGACGTTTGGCCGCCAGGGCAAAAACGTTGATTCACTGCGCGCCAAATACGCCGCCAACGTTGCTGCGGTGGACAAACTGCGCACCGCCACCGAACGCCTGAAACGCGTGGAGGATGCCCGCGAACGCAACCTGGCGAAGCGTGAACAATACAAAGATGGCATCATGGGCACCATTGCCCTGGGTGCCACTATCGCCGCGCCAATCAAAGCCGCGATGGA------------------TTTTGAAAGCACCGTTGCCGAC---------------ATCAAAAAGGTGGTGGACGCGCCGAAGGGTGCCGACGAAG------ATACTTTCTTCAAAGCCATCAGCA---------AACAGGTTTTGGATATGTCCAAAACTCTGCCGATGACCGCCAACGAGATTGGCCGCATCTTCG------------CGCTTGGCGGCCAGTCTGGCATTGCCACCGAAGATTTGGGCAAGTTCACGGAATCCGCAGTCAAAATGGGCGTGGCGTTTGATGTCAGCGCGGAACAGGCTGGCCAGTCAATGGCGGAACTGCGTTCTGCATTCGGCATGACGCAAGACCAGGTGAACACCCTGGCCGACCAGATGAACTACCTGGACAACAACGGCAGCGCCGC--CGCCAAAGACATCATGGAAATTGTCCAGCGCATCGG---------GCCGCTGGCCAAAGTGGCTGGCGTTTCTGCTGGCCAGGTGGCCGCCCTGGGTTCAACGCTGCGCGGCAT----GGGTGTGCAAAACGAAATT-----GCCGCCACCGGCATCAAAAACCTGTTCCTGACCCTGGCATCCGGTGACGCTGCGACGAAGAAACAAAAGGAAGTGTTTAAACAGCTTGGCTACACGTCAAAAGAAGTGTCCAAGTCAATGCAGCTT---------GACGCAGAAAAGACCATGACGGTCATTCTGAAACAGATTTCCAAACTGCCGAAGCACGCACAGGCGGCAGCACTTACGGAACTGTTTGGCAAAGAGGTGGTGGGCAGTATCGCGCCGCTGATGACGCGGCTTGGCGAGTTGCAGAAAAACTTTGATGCCGTGGCCGACCGGACGAAATACGCCGGTTCCATGCAGAAAGAATTTGAAGCGCGCGCGGCCACCACTGCAAACCAGCTTATTTTGTTCCGCAACCAGATCACCGGCCTGGGCGTCACGATTGGTTCAGTCCTTCTGCCTGCGGTCAACAGCGTCCTGCAAACCGTTGGGCCGTGGATTGGCAAAATCACTGAACTGGCTGACGCGCACCCGGTTGTCACCAAAGCCATTGTGGCCACGGCTGGCGCACTGATTACCATGCGCATTGCCACGTTTGCTGCTGGCTTCGCTTTCACGTACCTGCGCGGCGGTGCGCTGCGTGTTGTGGGTGCCCTGGCTGGTGCCCGCGCACAGATGGCACTGACGGCGGTTTCCGCGCGTGCAGTGGGTGCCGCAGCTACCGTGGCCAACGGCGGCCTGGTGGGCATGGCATCGCGTGGAATCCCTGCCGTTGTCACTGGCGTGCGCGCCATTGGTGCGGCGTTCATTTCCACCGGCATTGGTGCCCTGATTACCGGCCTGGCGCTTGGCGGCCTGTGGATTTACCGCAATTGGGCTGGCGTCAAAGCGTTCATGACCGGCACGTTGCAGGGCATCCAGCAAGGGTTGCAGCCTGTAACGGAGAAATTCCAGGCGCTGTGGGATAGGTTAGGACCAGTAAAAACCGCATTCCAGTGGGTTGCTGACGCTGCTGGCAAGGCGTGGGATTGGTTCACCAAACTGGCCGAACCTGTGAGCTACAGCGGCGAAGAACTGAAAAAGGCCGGTGACGCTGGCCAGCAGTTCGGCAAGGCGCTGGCGGCAGGCATTGATTATGTTTTGGGGCCAATTCAGTTCCTGATTGATAAGATCATTTGGGTTTCTGACAACATTGGCGCACTGACGCAAAAAGCCGTTGAGTTCAAAAACAGCGTTTCTGACAT---------GGCTGGTGGTGCCTGGCAGAAAACGAAAGACTTTTTCAGCAACCCGTTTGGCAGTGATGACGTGCCAGAAGGCAACACGCTGGCCACACCGTTGACACCGAACAACGCAT--------TGCCAGCGCCTGCCCTGGCGAACCGTGGCGGC------AGTACATAC----ACCGACAGCAGCACCACCACCATTCAGGTGACGCAGCGCCCTGGTGAGAACAACGCCGACCTGGCCAAACGTATTGCCGACGAACAGGAGCGCCGCCGCCAGGTGCGCCAGCGCAGCATGATGAATGAT--------------GGAGTGACGGCACCATGACCAGTTTCACGATTTTAACCGGGCAGACCAACATCATGATGATGTTGGGCGGTTTCCAGTTCTGCATCCTTACTGCGGCATATCAGGAACTGAACCGCCACAGCGAATATAAGTGGCCATCGCAGCACCGCTTTGGCCAGCGCCCATCATCGCAATTCGTGGGCATCGGAGAGGAAACAATCACCCTGGCTGGCATCATTTACCCTGAATACCGTGGCGGGTTTCAGCAGGTGGAGCAAATGCGCAGCATGGCTGGCCGTGGTCAGCCGCTGTTGCTGGTTGATGGCCTGGGCAAACTGTGGGGCCGTTGGGTGATTGAAGTTATTGACGAAAAACAATCATTGTTTGCGGCGTTCGGTGCACCGCGCAAACAGGAATTCAATTTGCAACT----------------------------------------------------------------------------------------------------------------------------------------------------------------------------------------------------------------------------------------------------------------------------------------------------------------------------------------------------------------------------------------------------------------------------------------------------------------------------------------------------------------------------------------------------------------------------------GCGGCGGTTCAACTGATG------CAAAC---TTACATTACCAAAGACGGTGACACGGCGGATTACATCGCCTGGAAATACTACGGCAACCAGGACGCGGGCACCGTGGAAGCACTGGTGGACGCCAACAAAGGGCTGGCAGACCGTGGCCCTGTGCTGCCTGCTGGCCTGGTCATCAACCTGCCGGAAATCACGACACCAGCGACCACGCAGGGGGTGAAATTGTGGGATT----------------------------------AACAGGAATTGCGCCAGCGTTTCGCGTGCTGGCCAACGGCGGTGACATCACCGCCAAAATCAATGAACGCCTGATAAGTCTTAGCCTGTCCGATGGCGTGGGGCTGGAATCTGACACGCTGGAAATTAGCCTGGCGGATGATGAACCGGCTAACCCAATCCAGATGCCGGAAACCGGCGCAGAACTGGAACTGTTCCTGGGTTATGACAACTGGACACAGCGCATGGGCCTGTTCATCTGTGACGAAGTTGAACTGGCTGGCTGGCCAGGCACCATGACCATCAGGGCGCGTGCTGCCACCTATGACAAGTCAAAGGGCGGCAAAACCGACCTGCAAACGCAGAAATCACGTAGCTGGACCAAAGGCACGAAGTTTGGCGACATGGTGAAGAAGATAGCCAGCGAACACGGCATGGAATCCGCCGTGTCAGAAAGCATGGCCAAAATCACCCTGCCCCATACTGACCAGGCGGATGAATCTGACCTGAACCTGTTGCTGCGCCTGGCCAAGAAATATGACGGCGTAGTGAAGCCATCAGGCGGCAAAATCACGGTCACGAAGCGTGGCGAAGGCAAGACGGCCAGCGGTGAAGAACTGCCAACCATCACGCTGACGGCGCAGGATTGCACCGCATTCAGGCTGACCAGCCAGAAGCGCGAAAACGCAGGCACGGTGGTAGCTTACTACCAGATGACGAAGAAGGCCGCGCGCAACGAAGTGAAGGTGGGCGAAGGTGAGCCGGTCAAACGGATTGGCAAATACTACCCAACGCAGGCAATGGCCCTGGACGCTGCAAAAGCAGAACTGGCCAAGCGCCAGCGCAACCAGGTGACCGTTGCCGTGACGCTGCCGGGTGACCCATCCATTGCCGCAGAATGCAAACTGGTGCTGGTTGGGTTCCGTGATGGCATTGATGGGGAATGGCTGATTACCCGCGCAGATCACCGGCTGGAT---GACAACGGTTATTCGTGCGACGTGGAAGCAACAAAGCCGAACAGCGAAGAAGAACCGAAGGTGGAAGTTATCGAGCGCAAGAAGCCGCAAGAAAGCGACCCG--------CCTGACGATGAT------------------------------------------------GGACCTGGGCACGTCATTGAAGAAAAATAGCAACAAACATTGTTGCAATCATTCTACATCATCGTATATCATTACCT--TAACCGGGCGGAATACCTGCCCGGATTAATAA----------------CGAGGTAATGC-CCACATGAACACATCAAATAAAACCCTGCTGCAAATACTGGTTGAAGAACTGCCGAAGCGCGGCGGGTGGCCGAAAGGTGCTGTAAAAATCCATCAAGACCATGACGGTGAA-------ACTTGGGCGTGGTTAAAT--------------CACGATGGCACAG--------------------AACGGCTATTCA-----------AGCTGGACCAGGT----AGCAAAAAACGCAAGGCAATTTGCCAAAGATGA-AACAGAAGAAAAC--ATGGTCACCCGCGACCAGTACGAATCCGCGCTGGCAGAAAAAGAACATCCCTTGCCGT---------------------------------------------GGGACGAGAAAAACACCGACGCTGACGGCTGGATTTCCTGGCCTGGCGGTGAATGCCCGGTTGATGGTGACGCAATTGTTGAAGTCAAATACCG-------GAAACCGAATCCGTACCAA----------------------TTCAATAATGACAGAGCTGGCGATTTTACATGGTCAC---------ATGATGGCTTTGACGGTGACATCATCGCCTACCGCCTACCACATCCGCACGAAGTCAAAACCGCTGGCATTGATGTGCAGCGCGATGCGGTCAAATCCAACGATGCGCAGTTAGAAGCCGATCTGAATGATTGCATTGGGCAGCCGCAAAGCAATGACTATGCGCGTGATGAAATACTTTACGAACTGGCTAACTTTGCGGCCACTACAAAAACCAG--TCTTGACATTGGTGTTGCCACAGAAATTGCAATTTGGCTTTCTGGCAAAGGTTATCGTAAACAATGATTGTTAAAAAACGC-GATCTGCCCATCATTATTGTATGGGCTTCATTTCTAATCACTTCATTTGTATTGGGGTTTATGTAAATGGCTACTATTGGACAACTCTATAAAGCAGGTGCCACCGAAGCAAA--------GCCGCGCAAGGTGTTTTTCGTTCCGCTGGCGGAACTGTATGTGGAAGATGGCTACAACATCCGCGACG------TGGACCAGGCGCACGTTGAAGAATTCCGCGATGCGTACCTGGCCGGTGAATATGTGCCGCCGCTGACCGTGGAAGTGACGCAGCAGGGCATCAAGGTGATTGACGGCCACCACCGCTTTGCCGGTGCCAAGATGGCCGCAGAAACCGGCCTGGAACTG---CGCCTGGAAGTGAACGACATCACCGGCACCAGTGAGGCTGACAAAATCGCGCTGATGGTTACCAGTAGCCAGGGCAAGCCGCTGGAACCGCTGGAACGCGCCAAAGCCTATGCGCGCCTGAAAGCGCAGGGATGGACCAATGACGAGATAGCCAGGAAGGTGAAGCGCAGCCCGTCAGACGTGGCAAACATGCTGGCCCTGGCTGAATGCCCGGAACCAATCAAAGACATGGTGCGCGGCGGCCAGATGTCCTACGTGACCGCCACCGAACTGACCCGCCAGCACGGCACCGAAGCCGAAGCCGTGGCCGCACAGGCGCTGGAAGAAGCCAAAGCCGCCGGAAAGGATAAAGTAACGAAGAAATTCACCGAACCG------------------------------------------AAGGCACCGAAAGCGCCGAAGGCCAAGCCGGAAGCCATCCAGCCACCGTTCGGCAAAGACAAGCTGACGCGCCTGGCTGACCTGGCTGTGCAAATCGAACTGGTCCACAGCGATGACAGGCTGGAAGATGCCGAGCCTGACGAATCCATGACCCTGCGCGCACCTGCTGGCGTAGTGCGTGA--ATTCATGGCGCTGGTGGCTGACTACGTGGGCGGGGTGCCGGA-------------------------------------------------------------------------------------------------------------------------------------------------------------------------------------------------------------------------------------------ATGAAAGGCGAACTGAAAG---------------------------------------------------------CCGGTGGCCTG---------GCGCTGGT-----------------------TTACGGGTTGCGCGTCAGACCGGAAGGGAACGGCAAGTGCGTGCGCCTGA---------TTGAGCTTGCCAGTTACCGGCAATCAGAGTTGCTGGCTATGGCGCTAGGTGAACCAGTCGAACGCTGGTGGCGGGT---TTATGGCCTG---------CTACCTGGTA--------------------------------------------ATGAAGTTGCGCAGGT---------------ACGGGCGC------------------------------------------AAAACCTGCTGCCAATCGACGGAGACGATCAGTTTCTGGACAGCG----------------------CAACAGGCGAAGGGCTGAACAGACTTGCTGAACAATT---TGGATTCAAACCAGCCGAACTGACGGCGTAAGGGGTAAGCGTGAAACTGACCAAAGCAACAGATAACGGCTTCAACCTGTGGGTGGTTGAGCATAAGGCACCAGGTGGCGGCATCATCAGAAA-CATGGTGCAGGTTTCCAGCCAGGATTTTCAGCAGGGCGGCCAGGAAGTGCGTGACGCGGTGGCGCTTAAATTGCTTGAGGCGCGAACACGATGCAGGGCGCTGGCCATGATACTGCCGCCCATCCAGTAACCAACAGCCCGCCACCTGGCGGGCTTTCTGTTGGGTGGCGACCCCTACAGGAATCGAACCTGTAACCTACAGCTTAGAAGGCTGTCGCTCTATCCGGTTGAGCTAAGGGGCCGTGTAATTATGTGGCGTTATTCGCGGTTAAGGTTTTGCACTACCATACCCTAAACCATACCCTAAACCGTTTTGCCTATCGGCTAAGTGCTTGTAATTCCTCGCTTATTAACACTGTTGCATTCCGCTTAGAAGGCGGTTACAGTGGCATAATCGCAAGTCAT-----CACAAATCACGCGAACAGCCACTAAGCCACTGCGTTTAAACATCATTCTGCATCATCCCCGGCTAAGTGTTTGCGTTCAGATCCTGTTTTGACTTGTGCCGAACCGTACCCTAAACCGTACCCAAAAAGGGGGCATAAGCCATGCTGACAGAACGCCAGATACAGGCGGCCATGCGCGCCGTGACCAGTGAAACAGTGTTGAACGATGGGGCCGCAGGACGTGGCAGCGGAAGCCTGCGCCTGCGCATCCGTGCCGGGGCCAAAGGGCCGAACGCTACCT-GGCAGGCCGTCTGGTGGAACGCCGGAAAACAGACCAGCAAGGCGCTTGGCCGCTACCCGGATTTGAGCCTGGCCGACGCGCGCCGGAAGTATGAAACCGAAGTGCGCGACGTGCTGACGGCTGGCCGCGACCCAAACGCAGTGGTTGCAATGGCCGAAAGCCCGACCATTGAAAAACTGTTCCAGGCTTACATCCAGTACCTGCGCGACAAAGAGACGGCGACCACCCACACATC--AGAACATCTGCTGCTGACCGGCAAATACAACGCCGCTGATTTGCTTGGCCGCAACACCATTGCGTCAACCATCGAACCTGCCGAC-ATCGCCAACG-TGCTGGCCAAAGGCGTGAAGCGTGGCGCACGCCGAACCACCGACATGCAGCGCACCGCCATGATGGCCGCATTTAATTGGGCGATGAAATCGACACACGATTACACGCAGGAAAACCGCATGGATTGGGGGCTGAAATATAACCCTGTTGCAGCCGTTCCGCGCGACCAGGCAGCCAACCGCACGCTGGATAGGAACCTGTCAGCGGAGGAAATGAAGCACGTATGGGATAACGCGCCGGAACAAAGCGGCGACGTGATGCGCCTGGTGATGTGCACCGGCCAGCGCGTCATTGAAGTCATGCGCATAGCTGGTGCTGACGTGGACCTGAAAGCCAGGCTGTGGACGATGCCAGCCAGGAAAACAAAGGGCCGCAAGCATACCCACATGGTGCCGCT-GACCACGCAGGCGGTTGACATCCTGACCACGCTGATTGACCTGTACGGTGACGGTTACCTGTTCCCTGCCCGCGCTGGCGCTAAGGGTGACATTATCGGAATCCCAAGCGTC--AGCCGTGGTGCCAGCCGCATGGCAGGCATTAAGCCGTTC-ACCCCGCGCGACCTGCGCCGCACCTGGAAGTCACGCGCCGGTGACGCTGGCATTGACAGGTTCACGCGTGACCTTATCCAGCAGCACGCGCAGACTGACACCGGCAGCAAACATTATGACCGGTTTGACTACCTGCCGCAGATGCGCGAGGCGATGAATAAATGGGAAATATGGTTG----------CGAAATGCTATAGCG--------------------TGATGTAGAGTTATTTTA-AGCAG-----ACGGTGG-------------AGGCGCTCCACGCCGGAGA--------------------CGTAACCGGCACGCACCGTGATGCGCTTTTGCG--------AACACTTCCAACCCCCAGGGTGTTACCTCGCAA---------CGTGAAAGCGCATC--GCAGTGCGACATTCGCACAGACTGGAACTTACCCGACAA-GTGATTC------CAATAAGGCAGGTGATCTGTATCTC--------------------GCATCACA-----GCGTCACGTG-ACACAAAACCCCGCTTAGGCGGGGTTTTTCTTT-----------------------------------------------------------GGTCATTCGTCGCTGCTT-------------------------------------------------------------------TCGTCATCGCCTTCCGGCGTCATCGCGCCATGT---------------TCCGGGCAGTGAGGCGGCC-----------CGACTTCCAGCCATTTTTGCGTGACC--CGAACCGTGTAGCCACATTCCTGGCATTCACACTTTTTCAGCCTGGTGGTTTGCTTAGGCTTCGCTGTGGACGCGCCGCCGACCGGTGCAA------CTTCGATTTCTTCCCCTTCCCCATCGTCACCGCCTTCATCCAGGCCAATGCGCAGGCGTGGCACCTTTATGGACATGCCACGGTCAAACGTCAGCTTGGCGTGTGGCATCGGGCCAAGTTCGTCCAGGAACGGTTTGACGTACTCTTTGAATTTCTCGCCAGGCGTGGTGGCGGTCATCGGTCCATTCAGGCCAACAGCCTTG-CACACCGTGGCAAACGCACCCTTATGGCCGCAGTCAAAACCAACGGTGGCGTGCGTCAGTTCGTGCCACAGGTGGTTTGCTACCAGGTACGGTTCCACCTGGTCTGGCATGATGAAAATTTCAAACGTGTTGT--CTGAACTGCACTTGCTGTGCCAGCACTGTGCCGCCGTACTGGAACGCGCGCCGCTGCTGCAAAAGCCAACCGACACGCGGAATTTAGGCATTTCGTAGCCGAATTCTTTAAAGCGCGGCGCAAACTTCGCCGCCAAAGCATTT-AACCAACCTTCACGG--TCCATA-TATATTTCCTCGCAATGCGTTTAAACGTGTTTAGATTATACAAAGCCAAAGAAAAACCCGCCA-TAACGGCGGGCTG----------------------------------ATTACTTAGAATGATTTGGAATTAAAACGGGATGTCATCGTCAAAATCCATCGGCGGTTCGTTTCCTGCGCCCTGTGCTGGTGGCCGCTGCT--------------GGC-CGCCACCGCTGA--ACTGCTG------GCCGCCACCAGGTTGCTG------------CTGTTGGCGCTGCCCACCGGCCT---GGTTATCGTTGGCCGCTGACAGCATCAACAACCGGCCATTCATGCCCAC-----------CACGATTTCAGTTGTGTAGCGATCAACGCCAGCCTGGTCCTGCCACTTGCGCGTT-TGCAGCGCGCCTTCAATGAACACCTTGCTGCCTTTGCGCAGGTACTGGCTGGCGATTTCTGCCAGCTTTCCGAAGATGACCACGCGGTGCCATTCCGTTTTTTCTTTCTTCTCCCCTGTCTGCTTATCCTTCCAGGTTTCAGACGTGGCGATTGATAACTGTGCCACACCGTTGCCGTTCGGCAGCGTGCGGAATTCTGGATCGTTTCCTAAGTTGCCAATGATTTCTACTTTGTTCAAT------------------------------------------GAACCGGCCATAAT---TGCCCCTATTTACGTTTTAAGTGTGCGG------------CGTGGTCGTTGGCACAATCCGCATCGCAATAAATTTTCTTGCTGCCTTCCGGGAAA----TCTTCACCACAGTTCAGGCAGTAACC-CCGCGCAACAGCTTTAACCGCTGGTGCCTTCTGCAAGTGCGCGGCAATCATCGCCGCGCGTTCCTGTTCTTCACGCT-----CGCAAGCGCGGTCAATATCATCAGCCATTGTGCACCCCGAATTCACCAGGTGCAGCCGTGCACTT-------TTCGTGGTGGTAACCATCCTGGAAACCGCAAACAGGGCAGCAATCGTGCGGCTGTTCGTTGTCATTAC-CAGCTACCGGCT----------------------------GGCGGTGACGTTCCAGCCAGATAA--CCGCGCCAGACAGGTAGACGATTGCGCCCAACAGTTCGCGCACTGCGGCGTCAACC-TGGCCACGGTTGGCCATGCCCTGCGCTTCTTCGGATTTCTT-------------------ATCCGCCTGACCCAAAATGAAGCCAACTCCACGGCGGTCACCAATGGTCTGCATAGGCTGCTGGTGGAATGGCTT---------------------------GTCATCAGCGTGACGT-----------------------TCCGCGCCTTTT--CCGGTGGCGGCCTGGTCAAAGGCGCGTTCCAGTACATCAGCCA-GACGTTCATAACCACTAACA----------------------------TTC-TTCATTGTCGTTTGCCCCAATCATGTG------TTTTGCTTCATACGCTTCCACGCTGGTGATGGAGTAGCGAACGCGTGAGCCAAATTTTGTATAGGCTGGCCCTTTGCCTTTGTTGCGCCA---GTTCGCCAGGGTTCCGGTGG-----TAACTGCGCCGTTCCAGCGCAGAACCAGTTCCTGTGGCGTCAGATACGTGCTTTGTTTCTGTGCCGGTTGTGCCATTT--TTTACCCTTTCT-----------TACTGTG--CGCCGGTGCCCATCACCTGGCTGTTTAAATCATCAACGTCCTGCGCATCGCCGTTGGCGTTGGCGCGCTGTTCGTCATATGC----GCGGGCGGCTTGCAACAATGATTG-----TTTGAATTCATCGCCCAGCTTTTTGCGAATTGCTGGTGGTGTTTTGTCCCAGCATTCCTGCGTGTACTGCTCACCCTGTTCTGTAACGCCGCGCAGCTTGTTGCGGTAGGCTTCCACCTTCGGATCTAACTTGTTGCCACCCTGAACCCACTGACGCAGCGCCAA---ACCGTCCTGTGCACTGATGTAGCCAGTTTCACGC------------CCTAAGATGCCGCGCAACTCTTCCGGGC---------ACTTCATGACCTGCTGCGCGCTGCCAGAATCCCACATCATCAGGCTGGCGGTCATTTCAAACATCACGTTC------TTTTCCGTCACCGGCATGATGCC-TTGCGGTTCATATTCCGTTTTACC---GTTGACCTTCACCAGTTTCACTTTTTCACGTGCGCGGATGCAGCAGATGATGTGCATGTTGGATTGCAACAACGCGTTCATGAAGCGTTTGTGTTCAGCCTTCGCACGGTTCCACTGTGGCTTCATCGGGTTGGCCAGGGTGGCG---ATTTCTTCGCAGCCGCCTGTTCCTTCCCATTCGTGGCTGATGGAGTCGATCACCAGCACTTCAACGCCTGCCTGTTCAAATTCGCGGATGGCGTCAATGTATCGCTGCGGGCTGAAAGGCGGTTCTAAATCACCAATCCAAAACGCGTCCGGGCGTTCTTTCAGTCCAAGTGATTCCTGGATTTTGTCATAAGTGTCATCGCTGGCAT----ACAGTGAGCCACGGCGGTTTTCAGTATCGAGAAACCCAACCTTTGTGCCGTCACCGTTGGCCA---------------------------------------GGCCATATGCCAGCATAAGTGCTGACAGGGTTTTGCCACTGCCGCTGATACCTGCCAGGCCGATGACCAGGCGCGCGCCTTCACGTTCTGCTTTACGAATATTAATTACTGCCATTATTGTTGCCCTTAAATGATTTATTGAATTTCAGGCCAGCAAACACAATCAAACTGACTGGCCACAGAAGTGCACAAACAAAAGTTACAAAGTAATCCCGCTTATCCTTGTGGAACCAGCACCCATAGAAAAAGAGCACCAGAACCAGATAGATCAGGGCGTCCATCACACCGCACCCAACAGGTGTTGATTCTTGTT----------------GGCGTGCCAGCCTGGCA------------------GGCTGATGGTCTGGATTTTATCGCCGTAGCCAGGCCAAACACCGGTGCGCACGCATTCAGCGTACACGCGCAAATCGTGCTGGTACTGCGCGCGGCCTAAATCCACGCTTTCAGAATCCAGAACGTAGACACCAACGCCATAAGGTGGCTTCTTCTCAACCGCGATAAACACAAACGCTTTTGG---------------------------------------------------------------------------------------------------GCGCTTGC------CAGTGGCCTGCTGCACGCCGTCCAGGTAGTAGGCTGCCTGCACGTCATAGCGCCAGTTGGCGATTGATTTTGCGAACCCTTCCGGGCTGGCATCTTCGGTGGTTTTCAAATCCACAATCACGTTGTCATCGCGCCACCAGTCTGGACGGCAGCGGCACAGAACGCCGGTGGTTGCATCAATCCAGTAAACAGACTTTTCCGCTTCTCCAGGGCAACTGGTCAGCAGTGAGCCAGCAGCAGGGTGCGCATGAACTGCGGCGGCCATCGCGTGCAACTGGTCCCACGTTTCCGGCGTCAGCACCAT--GCGGCCTGGGTTGTTTTCGGTCCATTCTGCCAGCACGTCTGACCACAGG---------------------------------------------------------------------------------------------------------------------------GTGACTTTTACGCCGTTGCTGCGCAGCAGGTATGCCAAATCGTGACGGCTGCCGCTGGTAGGTAGCAGGCCGGTGCGGCTTTCGTTCGCCTTCTCGATAATGGCTTTCAGTTCCGCACCCTTCATGGCTTCCAGTTCACTGGTTTC-ACCGGTCCAGCCTG---TGAATTCCATGATGCGTGCAATCAGTTCGTTTTTGTTTCCGCTGGTGGGCAGCTTCGCCAGGCGGCCTTCGTTCAGCTTGTTG---------------------------------------------------------------------------ACCATTTCCACCAGCACTTCGCGGTCATCAATGGCATCAGGCACATCAGAACGGCGCAGCGCCAGGCAATACGTATCTGCGAACACATCCGGTTCTAAAATCAGCGCGTGCG------CTGCGGTGCCGAGTTCCTGTGCTGCTGTTGGCGTGCG---GTCATTCGCAGCCGTCACAACAGCGTGGTAGTGCATC------------------------GGGCTGCGGTGCACCAAATCCAGGCCAGATTTACTGATGCCTGGGCCGCCGTGGT--ATTCAGCGTTTGGAATAC----------------CTTCGTAAACTC-----------------------CTGGTTTCATTATGTTA--------CCTCGCAATTG--------ACTGATGATATAACGTGATACAGCGTGAAGATGAAGCAAGTATAATTAAGTAATATCGTTGCTGTCAAATCTTTC-----TGTTCAGTCCAATTACTTTGCCGATTACTTCCAGATCGTCATCTGTGCAGACTTCATCAAATTTATACAGTTCGTTGTCACAAAGGACGCGCACATTGCCATCAATCCTGCGCTGACACCTTACCATCCTGGCTTCGCCATTCATTGCAATGGCGTATATCCCGGCGTTGTCTATCCACGAAATTGACTTGTCGATGACACAGCTATCACCATTCAACAATGTGGGTTCCATCGAGTCAGTCACGACCTTTACAACGGCCAGGCTTTCC----------GCTGGCAGGCCGTAAAAAGCCGACATTGTTGACATCACGCCGTCATTGAAAAAAAGCGCGTTTG-CAGTGACTGCGGTTGCGCTCAGTAATTCTTCTTTACGGCAACCAATAGCGTCAGCCAGCCTGT---CGAGAATGGGCAGCGTTAC--GCGCTGCGGTTCACGTTCCCACCGGCTGACCGTCACGGCGGTGGTTCCGAGCTTTTCAGCCACGTCCTGCAACGTCATTCCTGCCGCCTGGCGGCGCTCCCTTATGCGGTTTGGCATCGCTGCAAATCCTTAACAATCACGCTGAATGGACGGTTACCGATACGGTTGATTCGAGTCAATCCAGAGTCTATTTTCCTGACCGGTGTGGAAACTCGCAGACGTTCTGGTGTATGATTATGTAAATCAATTAACCGTTACAGATAATGAATAACCGTGAAGGGTAATTATGGGCGTTGTGCTGCGTGACTATCAACAGGACATTATTGACAAGGGCCGCCAGGCGATGCGGCGGCATAAAAGAATACTTCTC----------CAGGCACCGACCGGCGCGGGCAAAACGGCCC-----------------------------------------TGGCGTCATTCATGGC-------------------------------------------------------CGCGCAGACTTCACAGAAGGGCCAGCAGGTTTGGTTCATTTGTCACCGCGCA--------------------------GAACTGGTGCTGCAAACCAGCCTGACGTTTCGCAAGTTCGGCATTGACCA------CGGCTTTATTGCAGCAGGCTACCCCATGAACCTGCGCGCCGGGG-------------------------TGCAGGTGTGCAGCATCGACACCCTGAAAAACCGCCTGCATACCCTGCCCGCACCTAAGCTGGCCATCATGGA-----CGAAGCGCACCACTGTGGCGCGGCTGGT------------TGGGCGCGCGTCAACGCCTG------GCTGTTTGAAAATGGCGCGTATGTCATCGGCCTGTCAGCTACGCCAAAGCGCCTGGACGGCACCGGCCTGGATGACCACTTTGATGACATCGTG-----------------CTGGGGCCATCGG------------------TGCGCTGGCTGATGGATAACGGCCACCTGTCTGATTATCGCATGTTCTGCCCGGACATCCCTGACATGAAGGGTGTACGCA-------------AACAGATG----GGCGATTTCTCAAAAGGCGAAAC--CGCCGAGAAGATGGATAAGCCGAAACTAACCGGCAACATCATCAGCCACTGGCTGAAATACGCCAAAGGGATGAAAACGGTTGGCTTTGCGGTCAACATTGCGCACAGCCGCCACTTAACGCAGGCATTCATTGATTCAGGCATCCGCGCCGCACACCTGGACGGCGGCACCGATAAGGCGGAACGCAAGCGCATCATCCAGGACTACGCCAACGACAACCTGGATGTGATTTTCAACGTGTCGCTGTTCGGTGAAGGTTTCGACCTGTCAGCCATCGCACAGACTGACGTGACGATTGACTGCCTGATTGACGCACAGCCCACA-CAATCATTGTCGCTGGTGTTGCAGAAAGATGGCCGCGTGTTGCGACCGTCGAAAGGCAAAACCGCTATCATCCTGGACCACGCAGGCAATGCGCTGCGTCATGGCTTCCCTGACGATGAACGGGAATGGTCACTGGCTGGCGATGACAGCGGC---------AGCAAATCCAGCAGTGCTGGTGGTCCACCGCCGCCAGTCAT--CTGCAAAGGCTGTTTCAACGCCATCCGCCGACCACTGCCGCCGAAGTGCCCGCACTGCCAGAAGGAACTACAGGCTGAAGCCAAAGAAATTGAAGTGGCAGAAGGCGAACTGCGCGAAATGGACGAACGCGCCAAAGAAAGCCTGCGCGCCAAGATGAGGCGCGAAGAAGATGCGTGCAAAGACATTGGCGCACTGACCGCCCTGGCGATGAAACGCGGGCTGCCGAACCCATCAGGGTGGGC---CATAGCGAAGATGGGCGGAAGAAGATTTAAGCG-ATGAATTGCAGTTGATTAATAGGTTTAAACATTTGG-AGTATTTACCTAAGTAAAGGTATTATTATTTCA-ACGAC-----------AACAAACA-GGGGCAGC-----AAAATGAATACTACACACGACA------------------------------TGGGCAACAACGAAACCATCAAAACTGGCGTATT---CCCGAACACTGACGGCACTTTCACTGCCCTGACTTTTACCA---------------------------------------------------------------------------AAAGCAAGACATTCAAAACCG----AAGCTGGCGCGCTGAAATGG----------------------------------------------TTCAACCGCCAGATGGCTGACTAAGACACG------------ATGCCCCGTAACAGG----------------------------------------------GGCCAACAACAAAA----------------------------------------GAGGAAACACCCAAATGG-CACGTTTAACCGCTGCAATCCGTG----ACGGCATC----ATTGCCAACGCAATC------------------AAAACTAAAGACTTTGCAGGCCGTGATTTGGCAATCG--TTCAAAAGCGCGCTGATTTTGCTGAACGTCTGCGCAAGTACGCGCTTGCACAATATGGCCTTACTGATGCGCGCCTTA---CTGAAATTAAAAAGCAGATTGAAGAACTGCAAAACGAAGTTAAGCACGAAGG--CGCAAGGTTCGTTCGAATTACTTTTGACTCAACTAACCGGGCTTGGGATGTGAACCTGGCAGGAC----------------AGACGCGCAGGCTTTATCTTGATG--------------------GTACTTGTTCGGGTGAAAGCGTAAAACC--GCTTTATGGTGATTCACGCGTAGAATACAGC------------------------------------------------GACGATAAAATTACTCCGC--------------------------ATTTCCATGAATC-------------TGATTTCACAGTGCGCGATCC---------TAAATGGCGCGAAGAACTGGACGCCATTGACCTGGAA----GCGGCGCAACTGCGTGAAGAATATAACACGCTGAAATCAACGCTACGGGCCACAATTTCAGCATTCACGACTGTGGAAAAATTGCTGGAAGCATGGCCAG--ACGTAAAAG------AACTGATTCCAGAAACAACGCCGAT-----------TGCTAAACAACCTGGCACCGGCATTGCGCTGTCAGTCGCTGACCTGAACGCTCT-GTGAGGGATTCCGACCGGCAAATAACA---AACCATGCCCGGTGCGCCGGGCAGTT-------------------------------CTCACAGGTGACACCATGAAAAAACTTATCAT----------------------------------------------------CGCCGCGTTCAT---------CCTGGCGGCCACCAGC----------------------------------------------------------------------GCAGCAGCACAGGCGCGCGAATGCCTGCCAGGCATG------GACCCGGCAAAGGACAACTGCCAGGTGACGGAAGAACAGGAACCGGCACCACAGCCGGAATTGCAGGACG--------------------------------------------------------TTGACCAGGTTTACTACTGCCTGGAACTGCAAAAAATCGCCGTCAAAATCGCTGAACTGCG------------------------------------------------------AGACAAAGGCGCAGG-----CGAACAGGGCGTGGTCACCCTGCT--------------------------------------------GGCCAACAACAACCAGAACCG---------------------------------------------------------------------------------------------------------------------------------------------------------------------------------------------------------------CATCATTTGGGTGGC----------------------GCGCCAG-GTGTTCTGGCCACAATCGGCAAG--------------------------------------------------------------------------------------------CCTTCGCC-----------------------------------CTGAACAAGTTGGCCTGCGTGTGTGGA-----------------------------------------TGCGCTG-------------------------------------------------------------------------------------------------------------------------------------------------------------------------------------------------------------CAATTCTGGTGAATATCC--------------------------------------------GGGGGCCGTCAAATGAAACTGA------TGCTGCGTGGCATCCTGGCGATGCTGAAAGATGAATTATTCTGGCTGCTGGTGGTTCTGGCTGCTTGCGCTGTCCTGGTGGGGGTTATCTATGGCTAACA------------------------------------------------AAGAACACGCGTTGCAGAACGCAATCCGCAACGCCCTGGCAGGCCGCTGCCTGCTGTTTCGCGCTAACGTGGGCAAGGCGTACACCAGCAATGACGTGGTGAAGGTGCCGCGCCAGATGCCGGTTGTGATGGGGCCGCGTGACATCCTGCTGAAAAACGCCAGGCCGTTTGACACCGGTCTGCCGCCAGGGTTTTCCGACCTGTTCGGAATGGTCAGCGTCGAAATCACGCCTGACATGGTGGGGCAGAAAGTGGCAATCTTCACCGGCCTGGAAGTCAAAG-----ACGGTGCCCGCG---TGTCACCATTGCAGCGCAACTTCATCAACGCGGTGAACGATAACGGGGGCCGCGCCGGTGTTGTGCGGTCAGTGGATGACGC-------------------------TGAA---------------------------------------------------------------------------------------------------------------------------------------------------------------------------------------------------------------------------------------------------------------------------AAACTGGTATTCGGTAAATGAGCATAAAACACATAGC----------------------------------AGCCGACGCA-----------------------CTGCGCTACAGCGTCGAAACCGGACGATCAATGATGGAGTGGCTAAAC-------------CATGATGACAATCGAAAGCAT-TCG-----------------------------------------------------------------------------------------------CAGACTGTTTGCAGAA-----------------------------------GCACTGG--------------------------------------------------------------------------------------------TGACCAGGAACCA----------------CATCACG-------------------------------------------------------------------TCCCTGGCAGCGAAAACGGCAAT-----------GTGGAATCTGAACC-----------------------------------------------------------------------------------------------------GTTACGGCATGTTGACGCCGCTGGAC------------------------------ATTGAAAACCTGAAAAAGACGTGGGGTGTTGAATGAAT----------ATTTTCAAAGTAGCAGTG---------------------CAGCGGCTGGTTGAC----------------------------------------GCCTGGAAGTTATCAGCCA-------------------------GGGAAATCAGCCTGGGTTTTCAAATGGCGC------------------------------TGGTGCGCGCTGGATGGCGTCCAAAGG--------------TGCGGTCAGTGCAAGTTGTTCTGGATTACCCGAAGCCAG--------------------------------------------------------------------------------------------------------------------------------------------------------------GGCCGCGCCG-----------------------------------TTCACGCTTCAC-------------------------------------------------------------------------------------------------------CGGCATTG-------------------------------CAGCTATGC-------------------------GCCGCAAGGCACGAAAGGAGCGCAACCGGAGGGCGGCAG----------------------------------------------------------------------------------------------------------------------------------------------------------------------------------------------------------------------------------------------------------------------------------------------------------------------------------------------------------------------------------------------------------------------------------------------------------------------------------CATGAACCCGGTAGACT-----------------------------------------TCATCAAAAAACAAGTGATGGCCGAACTGGT-------------------AAAGCAAGGCGCATCACCTGGCACA------GCGCAGCAC--------------------------------------------GCGGCTGACTACGCGGC------GCAACAGTACCGCACCACATCAGCCATCGGAAAAG---ACCCGTTCGC------------------------------------------------------------TGAACTGATA-----------------------------------------------------------------CGCCTGGC--------------------------------------------------------------------------------------------------------------CGGTGCAATGGCCATGAAGCACCAGGCCGGT--------------------------------------------------------------------------------------------------------------------------------------------------------------------------------------------------TTCCGTTTCGTGATGCCGCAATCATCAAG-------------------------------------------------------------------------------------------------------------------------------------------------------------------------------------------------------------------------------------------------------ATGACGTAAGATTATTT---------------------CAAAAGATATTTACTT------TCGGAAATGCGC-CCTGTACTATGGGCGCATTGTT-------------ATTACGAGGCTATTACTATGGACGAAAGGACAGAACGACTTCACAACATTATGGCTGAACATGGCTTAACCTGCCGCGATGTTGGCCGTTTACTTGGCCGCACTGAACAAACGGTGCTTATCTGGCGCTGTAAGGGCGGGAAA-----------------------------------------------GTCATTCCAACCCACCAGCTTGAATTGCTTGAACTGAAACTG-----------------------------------------------------------------------------------------------------------------------------------------------------------------------------------------------------------------------------------------------------------------------------------------------------------------------------------------------------------------------------------------------------------------------------------------------------------------------------------------------------------------------------------------------------------------------------------------------------------------------------------------------------------------------------AACGCGC------------------------------------------AGGCAGCGCAATGAACGCCTGCACCTGGCAGCCAACCACAGTGACGCTGCAAGATGGG-----CGCGAAGTGTTGAGCGATAGCCGGGAATGGTTGCTGGAATGCGAAGCCAAATACGTTCTGAATCAGCCAACCATTGAAGCACGGCGCACCCTGCTG-------------------------------GCAGCGATAGAA-----AAACGGCGCGGAGCAACGGCCCGCGAAGAACTAGAACAACGCGCACTGGCCATATGGCGCGCTAACAGGCCATAAAAT-------CGGGGTTCTATGAGTGCACA--------------------ACAAAACTATAAGGATTTGACCGAACAGGAAATTGCAGAAGCACTTTCCTACATTGACGCCGGTTGCGACCGTGAAGCATGGGTGCGCATGGCGATGGCGGTCAAATCAGAATTAGGCGACGGCGGTTTCACCGTCTGGAATGACTGGTCACGCCAGTC---TGACAAGTACAACAGCAAAGACGCGCGCGACACCTGGAAATCAGTGAAGCGTCACGGCGGCATTGGCATTGGCACCCTGATTGGTGAGGCGCAGCAGTTCGGCTTTTCCCTGAACGATGAAGAACGCACCCCGCTGTCAGCGGAAGAAATCGAAGCACGCAAGCGCAAGCGCGAAGCCGAAGAAAAGGCAGAGCAGCAGCGCCGTGCCGAACGTATGGCGCAGGCAGCCGAACAGGCGCGCAACATATGGGAATCAGCCACCGAACTGGAAGGCGATGAACACCCCTATTTGCAGCGCAAGAAGGTGCAGGCGTTTGGCCTTCGCGTTGGGCGGTTCTGGACAGAAAACCGCAGCATTGATGGCGCGCTGCTGGTTCCTGTGCGTAACATTGACG-GGCAGATCACCAGTTTGCAGGCCATCTTCCCGAACGAAAAC-----CCACAGCTAGGGCGTGACCGTG----------ATTATTTGCCTGGCGGCCAGAAGC----GTGGATGCTTCCACGTCATCGGCGGCAAGCCGACTGGCGCAAACCCGGTCATTGTCATCTGTGAAGGCTATTCAACCGGCGCGTCAATCCACCAGGCAACAGGCTACTGCGTTGTAGTGGCGTTTGATGCCGGTAACGTGCCGACCGTGGCCAAGCTGATGCGCCAGCAGTTCGGACGCGCAACAATTGTTGTGGCAGCCGATAACGACCAGTGGCACGAAGATGGCAAGCAAAATGATGGCGTTCACTACGCGCGCCAGGCCGCAACCACTTGCGGCGGCCTGCTGGTGGTTCCGAAGTTCGCCGCACTGAGCGACAAGCCGACCGACTTCAACGACCTGCACAACCTGCAAGGGCTGGCAGAAGTTAAGCGCCAGATT-AACGCCGCGATACCTGAACCGGCAAATGACAACTTTCTGCCGCTGGATGCCACGGTCAACCCGTTCATGTACCCGCACA------TGAGCCACCAGCAAAAGCCATTAAGCACCTGGGAAAACCTGGAATGGCTGCTGGACCAGTACGGCATCACGGCGCGTTATAACGAAATCAGCAAAGATGTG------GTGGTGACCATTCCAGGGCGTGACTATGGCGTTGACGCTTCGGCCAACTGTTCCCTGGCGGAAGTTTCCAGCCTGTGTGCCCGCAACGGTATGCCAAAAGGTGACGTGGGCGATTACATCAAGC-TGATTGGCGTGGCCAACCGTTACAACCCGGCTGCT--------GAATTCATCACGTCACGGCCCTGGGATGGCGT-----------CAGCCGCATTTATGACCTGGTTGACACCCTGGCCACACCTGCAGGCTTTGACCGTGGC-----CTGGTGCTGATGATGGTGCGCCGCTGGCTGATTTCTGCCGTGGCTGCCGTTATGAAGCCAACCGGGTTCTGGTCCAAAGGCGTGCTGGTGTTACAGGGTGACCAGTCATTGGGGAAAACGTCCTGGTTCAAAGCACTGCTGCCGCCGACCATGCGCGACCT----GGTGAAAGATGGCGCGACCATCGACCCTAGCAACAAAGACAGCGTGAC-------CACCGCGATTG------GCCACTGGATGGTTGAAC---TAGGCGAGCTTGACGCGACATTCCGCAAATCTGAC---------ATTGCCAGGCTGAAATCCTTCATCAGTTCTGACGTTGATATGCTGCGCCGCCCTTATGACCGGCTTGAATCGAAGTACCAGCGCCGCACGGTGTTTTTTGCGTCAGTGAACCCCAAACACTTCCTGGCGGATGACA--CCGGGAACGTTCGCTGGTGGACCATTCCGGTGACCGGTGTGAACTATGCCC---ACGACATCGACACGCAACAGCTATGGGCCGAAGTGGCGCAA--------------CTGTACCGTGACGGCGAACGCTGGTGGCTGGACCGTGACGAAGAAGCCATGCTGGAAGGCGTCAACAAGGAACACGAATCCATTGACCCGGTAGAGGAAATGATACTGGCGCGCTTTGAGTGGGGCAGCGAACGCATCAGCGCCTACCGAGAACATACCGCCAGCCAGGTGTTGCAGGAAATTGGCTTTGATAAGCCGAACAAGTCACAGGCCACGCATTGCAGCAACGTGCTGCGCAAGCTGACCGGGCAGGAACCGCGCAAGACGAAAAACGGGCGGTTCTTCAACCTGCCGCCAAAGGTGTTGCAGCCAGACTACCGGCGACCAGATGACGAC------AAGCCATTTTGATTAATAACCCGCTTCGGCGGGTTTTGTTTTT------------ATTGATAGGTAGAAACGATTA-----TGTATTTACCAAAGTAAAGGT---------------------------------------------------------------------------------------------------------------------------------------------------GTAGTATTTATCACATAGGGCGGCG---------------------------------------------------------------------------------------------------------------------------------------GCAGGATGCAGCCGGA-----GAGGAGCAACG------------------------------------------CAGGGGCTTGATCGTAGTG------------------TCAGGATTCCCAACCGTGAGGCCAGAACGC------------------------------------------------------------------ACACACT-------------ACCGGAAACGGAGAACGCTAGTGCGGT----------------------------------------------------------------------------------------------------------------------------------------------------------------------------------------------TACTGAACCGAGGC-----------------------------------------TACCGACGAAGCACGA--------------------CGCCCGCCAA------------------TTAACCAACCTACCCCACCAGCGTGGGGCCACTGGTGAA------------------------------------------------------------------------------------------------------------------------------------------CA------------------------------------CCATGAACAACATCATTTTCATCTAC-GCCATCGGC-----------GCACTGCTGGT-------------------------------------------------------------------------GGCATATGCACTGATTGAATCGGGGGTTTT---------------------------------------------------------------------------------------------------------------------------------------------------------------------------------ATG----AAACAGGTAACGATTGACACCGTGCGCGAGCGCATAGCGGAACT----------GGAAATGGTCAACAGTCACGGCGAACTGTCA--------------------------------------------------------------TTGCGCGG-------CGAATTCGAACTGGCG---------------------------------------------------TGTTTGCGGATGCTGGCCGATTCAA------------------------------------------------------------------------------------------------------------------------------------------------------------------------------------------------------------------------------TGGGCGGCGTTGACGATGACGTGCGCAACGTGGTGGTCCTG------------------------------CTGGAAAACA--ACGAATGGGCAGAGC------ATTGCACCAACACGGTTTT----------AGGTTCACGCCTGGAAA------------------------GCGAAATAACCCGCCTGGTTGGCCA-----------CGTGCAGCCAGCGCCGGTAGCAAGCGATGCGGAACCATCATTTGACGCC------------ATGATGCGCGCGC----------------------------------------------------------------------------------------TTGATGCGTTCTATGCTGATGACGA-------------------------------------------------------------------------------------------------TGTGCCGGAACTTGCCATGCTGGCGGCGTTCAGAATCCTGCTGGCTGATGTGCGTAACCAGC-----CAGCGCCGGTTGTGAT---------------------------------------CGATGACGTTATGGAAGAAATCAACAG--------------------------------------------------------------------------------------------------------------------------------------------------------------------------------------------GTGGGCTACTGACCGCAGTTTGG----------------------------------------------------------------------------------------------------TTGGTCGTAATAACTACACGCAGCAGCAAA---------------------------------------------ACGCAC----------------------------------------------------------TTATTGATGTTTACATTGGCCTGACTGAGC-------------------------------CGCAAGTGCCCGTGGCTGTGCCTGACGAAGTCACCAGCGAGCAGGCTTATCAAATTGGTGACTACTATGGCGACCCAATAGATGTATTCGCACGTGGGGCAAACTGGATGC-------------------------------------------------------------------------------------------------------------GATCAAAGATTATCGGCAA------------CATGCTCCTG---------------------GCTGACATGGACCGCGCAGCAACGC---------------GCAAGGTGCAGGAACT----------------------------------------------------------------------------------------GACAACATGCAACACAGCGCA--------GCAGTTTGA---------AGCGTTGACCACCAACGGCAAGAGTGAAGACCTGTTGAATGC----------------------------------------------------------------------------GGAACGGATAGCCAG------------GGAAGCAAAGGCGTTGTCTG---------------------------------------------------------------------------ACCGGCTGAACGACACCAGCG---------------------CGGTTCATCCTCGCGTCAGTGGTTGGT---------------------------------------CAAAGCGTCAGC-------AGAAAGTGATTTCATATTCACTGTGGCGTTTCATGCA---------CTCCGCTTATGAAATGGC--------------------------------------------------------AAAAGATGCAGCGCAGAAAGGCACAAAGGAAGATTTTGACAGGTTCATGCAGGATGCAAAATGCGCGGAGGAAAT----------------------------CAGGGAGGAATTCACC-----AGCGCGGGAAGCGGC-----------------------------------------------------------AAGCCATGAGCCTGGCAACCGATATTCTGTG----GCGCGCTTTTGTTACGCAGGCGAAACAGAAGCAGAAGCCAAAACCAGCACCAGTGG--------------------TGGCAAAACCAAAACCGGAAGTCA----------------CTGCAATCAGCAACCGCA-----ACCTGCACCTT-------------------------------------GCGCGCGTCCCTGGATGTCA-------GCGATTGGCGTGGGGTTGGCAGGTGA----CGTGCGGTGATGGCAAGA-------------------AGCAACACACCCTGGGAACATTCAAAACAATGCCACGCGCACGCATCGCATGGCGACTTTG-------GCACCTGTGGAAGCGCAGAGGATTT----------------------GCCGACATCCCCACCGGTCC-AACCACGCTTGAACACTAA---CCGCCTTCGGGCGGTTTTTTATTGC------GGT--------------------------------------------------------------GACTAAAGTTGG-----------------------------------------------------------------------------------------------------------------------------------------------------------------------------------------------------------------------------------------------TCACCTTGTCACCTAGTTG--------------------------------------------------------------------------------------GTCACCTAGTTGGTCACCACTTAAACCCCTG-----------ATATGACTATATAAATG----------------------------------------------------------------------ACTAAAGGTGACTAAGGGTGACAAGGATTTATAAAG------TTTAGATTGGGGGAAATACAAGGTGATAGGTACAG---CCTATCAATAGTGCGCACAGAGGGCAGAATGACATTAATATAGGAAATTGTTGTCACCTTAGTCACCCAAAC-CCAAA------AACGCGCATTTTGTCTTTATAAATCAAGATGATTGACGGGTGACAAGCGGGTGA-------CCAACTCTTTGCCACCTTGTCACCCTTTTCTGGTCACCGTTCATCT--------------------------TTTCGGCTACAATCCCCA-CATTGACTTTTATTTATAATTATTGGGGGTTACATG---------------GAATTACCGCGCACTGTGCAGGAAATAGCTGACGTTATTGGCCGTGAACGTGCGCTTTTTCTTATCGGACAACTGCCAA------------------------AACTGTGGGTGCCATCGCAGCAGTACCA-------------------CAAAGTCATCCTGTATGTACCAAAGCGGATTCGACCCAATGACCCGCTGGTGCAAATCCTGGGGTGGCAGGATGCCAGTAAGATGGTGCAGCACTTCGGGGGTGAAATGCTTCACCCTGCTAACTGTGAATACATTTACCGCCATTTCATTCACCGCAGCATTAAGCGGATGCACAGCGAAGGAATGGACGCAAAAGCCATTGCGGAACTGCTGGACGTGTCAGAACGCACCGTTAAGCGCCAT---TGCACTGACAAACCCCACAAAGACACATCACCTGCAAATGATAACACTCCGCA----ACGACTACT---------------------------AACGGCTATGGGGCAATGAC-CAAATGGAGTTCTTCCAGAAATTTCTAGATAACATTGGGTGGGGCATCGCTGGCATAATGGGTTCGTTGGTTTCGCTCCCTTTCCACGATGACATCAAATCGGTGAAAGCGCGCATCTGGTTTGTGTGTACCGGTGCAATTTGCGCTTACTTCCTGACAGACCTGGTTTCTTTGTACTTCAAAATAGATCGCGGGCTGGCTGGTAGTGTTGGCTTTCTCCTGGGGGCGTTTGGCGGTTCGCTGCTTGCTGCTGTCATCCGGGCAATCAAAGCAGCAGACATCTGGCAACTCC-----------TGAAAAACCGCTTCGGTGG---GGGTAATGCATAATGCTGTTAACGGTCATCAATTTCATTTCCGTACTGGTTATATTCTGTTGGTCAACGTGGTGCGTACTTCACCACGGCGTGCGGGATGGCATTGTGGGAAAGATTCTATTTTCCTGCGTGGCCATTTCCGCGCTGGCCGTAATTCTTCACGAGGTTCAGGGCGAGTATTTGACTCGCTCAACGGTGACATTGCACGCCACCATTGCTGCCGTGGCTGTCAGACATTTCTTTGTGAACACCGTCTGGAAGCCTTTTTTTTCAAAATATTTT---------------CATGAGTGAGG------ATTGATAT---------------------GAAA---ATTTCATCCAACGGGATTGCTGTTCTCAAATACTTTGAGGATTGCC---ACCTTAAGGCATATCCAGACCCTGCCACCG---GTGGTGCGCCGTGGACGATTGGATGGGGCC---ACACAGGGCCAGAAGTAAA---ACGCGGCCTGGT-----------GTGGACACAAAAGCAGGCTGATGATGCGCTGGTGTCCGAC--------------------------------------------------CTGGCACGATTTGAAAGCGCAGTGAGTGCCGCCGTTCGTGTTCCGCTGAACCAG-------------------------------GGCCAGTTTGA--------TGCGCTGGTTTCGTTCACTTACAACCTGGGTGAAGGCAAT------------------------CTGAAA---TCCAGCACGCTGCTGAAAATGGTCAACGC----TGGC--AACTTTGCCGG--TGCCGCTGAACAGTTCAAACGCTGGAACAAGGCGAACGGC---AAGACGATGC-----GCGGCCTGACCCGACGCCGTG----CCGCTGAACAATGCTTGTTCCTGGGCATGGG--TGGTGCG-------------TCAGCTATT-------------------------------------------------GAACGC----------------GGCGTGGCAGCAGCATGATGGATAAATACGCTACTCCTGTGAAACTCATTGTGGCGATAATC-ATCGCCTTTGCGCTGGTAGC---------------------------CTTTGGGTATG-TATCAGGGT-TCAGCAAATCA-----------G---ATCGTGAGTGGCAGGCCAAATGGTCT------GCCCGCGATGCTGCTGACGCACAGG---CACACCAGCAATTTACCGAACAACAACGCCGCATTGAACAAGAGCGGCAGGGGGCTATTGATGCAATTCAGGAACAAGCACAGCAGGACATTGCTACAGCGCAGCGTAATGCTGCCATTGCTGCTGCTGAGTCTAAGCGCCTGCAAGACGGTATCGCAGACGCCATCACCAGACTACAGGCAGATA---------GCGGCAATCCCGGCGCTACCATCAGCAGCAAGACAAGGGCCAGCAACAGCAGCCTGCTTGCCGAGTTGTTCAGAGAGATTGACACAGCAGCGGGCATCTATGCATCAGAGGCTGACAGGGCAAGAGCCGCAGGGCTGACGTGTGAACGGGCTTACGACGCAGTGAGAGCGA---CATCACAACAATGAAAATATTTTCACGCACGA-------------------CG-CAAATAATGCTTGACATCGACCGAAGTCGAAAAAGTC-AAGGTACTTCCGGAGGGGGTACAGCCTGCGGGGGCATTGGTCCCGCGTAATTCGCGTTGTGCGTGGATAATCAAAATCGATTTTACAATTA-------------CATTTAGGCGGATTGA--------------------------------------------------------------------------------------------------------------------------------------------------------------------------------------------------------------------------------------------------------------------------------------------------------------------------------------------------------------------------------------------------------------------------------------------------------------------------------------------------------------------------------------------------------------------------------------------------------------------------------------------------
	Escherichia_phage_ECOO78	----GGGGCATTGGTCCCGCATAATTCGCGTTGTGCGTGGATAATCAAAATCGTTTTTAGCATTAGATAAGGC-----------GGCATTAATTGGCAAAAGCAATAAAAG------------------------------------------------------------GCCGAACAGTAAACCG-CAGCGGCCTGGCGGAAG----TTTTCGGGGTAGCACCGCCAACAGTTGACCAGTGGCGAAAAGACGGAGCGCCCTATG--------TAACACTTGGCGGGCGCGGTAAAGAATGGGAGTACGACACCGCGCAGGTGGCGGCCTGGTTGCGTGAACGTGACGTGAAGGCGGCTACCG-GCGACGTGATGGCCGATGAAACGGAATTGAAGCGCCGCAAG-CTGGCAGCCGAAA------------------------------------------CCGAAAAAGCAGAACTGGAACTGGCCAAAGCCAAAGGCGAAGTGGCACCATTGGACCAGGTTGAACGCGCCGTTGCCCGCGCCTTCGCGGAAGTGCGCGCCGGTATGCGCAACCTGCCACAGCGCACCGTTTCAAT-GCTTATCGGTGAAACCGATGAACGCCGGTTCAAATCGGTGATGATGGCCGAAATTGACGAAGTGCTGAAATCACTGGTGACCGCTTCCCTG---CTGGATGGCTATGACGAAGGGGGCGACGG---TGACAGCGAAGAATAACCCGTTTGCCAATATCGAAGGCATTGACCAGGCCATCCGGCGCGCACAACAACAATTGTTGCCGCCGCCAGACATGAAGCCGTCAGAGTGGGCGCAGGCAAACATCCGCATTCCGTCTGGCAACGCCGTGCCAGGACCGCTGCGCCTGGATAACGCGCCATACCAACGCGAACCAATGGACATGCTGGTTGACCCTGATTGCTACCGCGTAACGCTGATGTGGGGCGCGCAGGTGGGCAAAACCATGCTGGCACTGTGCGTGCAGGCGTACAGCGTAGCCGCTGAACCGCGCAGCCAGATGATGATGCAGCCAAGCCAGGATGACTTGCGCACCTGGCTGGAAACGAAATTCAACCCGCTGGCGGAAGAATGCGCGCCGGTAAACAACGCTATTGCCAAACCGCGTGGCCGCGACGGGGTGAACAACCAGAAAATGAAATCATACCCTGGCGGGTTCCTGATGTTCGCCTGGTCCGGTTCGCCAAAGACCATGCGCGGGCGTTCAGCGCCGCTGATTGTATGTGACGAGGTAGACGGATATGAACGAACCAGCGAAGGGCACCCGGTTGGCCTGCTGTGGCAGCGTTCTGCCACCTTCGGTGACCAGCGGTTTTTGCTGGAAATCAGCACCCCTACCCTTAAAGGGGAATCCTACATCGAAAAAGCATATGAAATGGGCGACCAGCGGCATTTCTTCGTTTGCTGCCCGCACTGTGACG-ATCACGTTACGCTTGAATGGGAATACGTCAAATGGGATGGCCAGCGCGAAACTGACGCGGA-AACGCTGGCGGC-----CATCGACGAACAGAGGCCGGAAACCGCGCACCTGTACTGCCCATCGTGCGGCGCGCAGTGGAATGACGGCGAACGGATAGCGGCTATCCGCCAGGCCGAAGAAAAGGGCGCAGGCTGGAAGGCGTCCAGGCCGTTTGAAGGGCACGCCAGCTACCACCTGAACGAACTATACAGCACATTCCGCAAAGTTCCGGCCATCGTGCGTGACTACCTGGACAAGCTGAAAACTGACGACCTGCAAACCTTCACCAACGTCAGCCTGGCGCGCACCTGGGAAGAAGAAGGCGACAAGGTTGACCCGGATTCACTGATGGCGCGCCGCGAGGAATACGCAGCGCAGGTGCCTGCTGGTGGGCTGTATATCACCGCAGGCATAGACATGCAGGTTGACCGCCTGGAATGCGAAGTGGTGGCCTGGGGCGTGGGTGAAGAATCCTGGTCATTGGGTTACCACGTTCTGTGGGGTGACCCGCTGACGCCTGACCCCTGGGATGCCCTGGATGACCTGCTGGCGGAAACCTACCAGCACGAAACCGGGGCCATCATGCCGATTATGGCCGCCTGTCTCGATACCGGGGGCACCA------------GCGGTTACACGCAGGCCGCCTATGACTACGCCAGAGGGCGCACAGGCCGCCGCCTGTTTGCCATCAAAGGCGTGGGCGGTTGGGGCCGTCCTATCGTGGAGAAGCCGCAGCGCAAGCAATCCGGGAAGGATGCCCGCAAAGTGGATTTATTCCTGGTGGGCACCGATGAAGCCAAGCTGATTACCGCACGGCGTTTA------------------AACAAGACGGCACCGGGGCCAGGTTTCTGCCACTTCCCTGCTGACCGCGATGAAGAATGGTTTAAGCAAATCACCGCTGAAAAGCTGACCATGCGTTACGTGAAGGGCCAGCCAATCCGCGAGTGGAAGAAACCCGACCGGGCGCGCAACGAAGCACTGGACTGCCGCAACTATGCGCTGGCCGCGCTTAAAATCATGCAGCCGTCATTCCGCCGCCTGGCTGAAAAGTTTGGCGTAGCGAAC---------------------------GACAACGCGCCACCGGAACGGCGCAAGCGGCTGCC-GAACGTCAAACCCATCGTGAAACCGGTGGAAGTGC--------CGCAACCGG---------CCAATGACAAACCC-CAAGAAG-AAGAAAAACAGCAAGTCACAGAGACTAAGCC------CATTAAACGTTCCGCCAGGGCATCCAAACGCCGTGGCGGTGGATGGGTTAGCCGCT----GGTGATAAATAGTGAAAAACTGCCAAGTACCGCAGAAAATTACTGCTGGATTGACATTTGAGACGCGCCTGACGCTTCCCGGCTATCCTGCAACTGAATGGGCCGTTCAGCTACTGCTGCGCGGCCCGCAGTCAATTAACATCAACGCCGTCGCTGATGGTAACGATCACGTCATCCGCGCAGCCGCTGGCGTCACTGCAACGTGGCCAGCAGGCGATTACTGGTATTCGCTGCGCGCGACCAAAGGCG------ATGACGTTATGGAGGCCGGAAACGGCCAGATTACCATCCTGCCAGACCTGGCCAGCGCCAGTGATGGATTTAACGGGAAAACTCACGCGCAACGCACCCTGGAAGCCATTGAAGCGGTCATAGAGAAGCGCGCGACGATGGACCAGGAACGCTACCGCATCAATAACCGCGAGTTATATCGCACCCCGATTGCGGATTTGCTGAAACTGCGCGACTTGTACCGCCTGGAAGTAGCACGCGAAAAGCAGGCGCAGTGCGGCAAAAACCCGTTCGGGCGTAAAGTTCGGGTGAGCCTTCGCTGATGAAAC-----------TG--TGGCCATTTACCA-GAAATAA-----------------------------------------GCCTGCCGAA-------CAGGCACAACAGCCGCGCACGCGGCGTTTACCGCTTAACCGCCTGGCGTCCCGTATGTTTACCGGGGCCAGCGTTGACCGTTTTGGCACCGCGTGGGGCACGCAGCCGCTGACGGCTGATGAAGTCATTACCAAAAATCAACGCATCCTGGTGGCCCGTTCCCGCGAACAGGCCGCCAACAATGATTATGCCAAAAAGTTCCTGCGTCTGTGCCGCACAAACATTGTGGGGCCAAAAGGCGTTCTGTTGCAGGCAAAAAGCCAGGATAACACCGGAAAACTGGACACCCTGGCGAATGAAGCCATTGAACTGGCGTTTGACGCATGGGGCAAAAAGACTAACTGTGACGTGACCGGGAAGTTGTCATGGCGCGCCATCCAGGCCGCCTGCGTCAACAGCGTGGCCAAAGACGGTGAATTCTTCGTGCGCCTGGTGTTCGGGGCTGACGCAGGGCCGTGGGGCTTCTCGCTGCAACTGCTGGACCCGCAACGCTGCCCGGTGGACATGGTTGAAGATCGGATGCCAAACGGAAATTTCATCCGCCAGGGCATCGAATTTAACCGCTACGGGCGGCCTATCGCGTACTATTTCAGCACCGTTGATGAATCGGATGAAAACTACCGCTGGTCCGGGCGTGACTTCGTGCGCGTGCCTGCGGAAGAAATCCTGCACGGCTTTTTTGATGACATGGTGGGCCAGAAACGCGGCCTGCCCTGGATGGCCACCAGCCTGTTTCGTATGCGCCACCTGGGCGGCATGGAAGAAGCCGCACTGGTCAACGCGCGCGCCGGTGCCAACAAAATGGGGTTCATTGAATGGGATGAAAATTCCGCTGGCCCTGAATTTGAAGATGATGACGAACTGATTATTGACAGTGAACCGGGTGAATTCCAGGTGCTGCCACAGGGCGCACGCGTCAAAGACTGGTCACCGCAATACCCCAACGGCGAATTTGCCGTGTTCACCAAACAAATGCTGCGCGGCATGGCTTCGGGCATGGGTGTTGCTTACAACAACCTGGCCAACGACCTGGAAGGCGTCAATTTCAGTTCTATCCGCCAGGGCACGCTTGACGAGCGCGAAAGCTGGAAGGAATTACAGGAATGGCTAATCGAAAACCTGCACCAGCCTGTTTTTGACGCCTGGCTGCCGCGCGCCCTGCTGTCTGGACGCATCACGGTGAAGGGCCGCAGCCTGAAACCGGAACGCATAGACCGTTACAGCAATATTGA---ATGGCAGCCACGCCGTTGGGCCTGGATTGACCCGTCATCTGACGTGGCAGCGGCTGAAAAATCAAAAAACAACATGCTGCAATCGCCTGGCCGCATCATCCGTGAAGGTGGCAGCGACCCTGACACCGTTTGGAAGGAAACCGCTAGCGACGTGGCACGCATGATTGAGGCGTACACGCAGCACGGTATCAGCCGAGAAATGGCGGAAAAACTGGTCATGCAAAGCATGGGCATGGA------CAAAACACTGTTAATGGGGCAGCAAAATGCAGAAAAACCT-----GCTGAATAG------------------------------CATCATTGGGGCCGAATTTACCCGCAAATC---AGACAGCAAAACGCTGCCTGATTTCAAC---AAAGGCGGGCTGGTGCGCACTATGGAAGTGCGCAAGTTTGACACCGAAAAACGCACCGTAGAACTGGCGTTTTCATCCGAAATCGAGGTTGAACGCTGGTACGGTATCGAAATTCTGGACCATTCGCCGGAAAGCGTGCGCCTGGACCGTCTGCGTGACGGTGGGGCGCTGCTGGTTGACCACGATTGGACTGACCAGGTGGGCGTTGTTGAATCAGTCAGCATTGACGCTGACCGCCGGGGGCGGGCTGTGGTGCGCTTTGGCCGAAGTGCACGCGCTGACGAGATTTTCCAGGACATCGTTGACGGCATTCGCAAGCATGTTTCCGTTGGCTACCGCGTGTTAGCGGCCAAGCTACAGGAAACGCGTGACGAGTGGCAGGATGTCTACCGCATCACTGAATGGGAACCGTTCGAAATTTCAATTGTGAGCGTTCCCGCTGACACCAGCGTTGGCATTGGGCGTGCGTTTGACAAACCCCAAGAAGAACAACGCGTCGGCAAATCCGATACTGCGGGCACCGTAGAGGTTCCAGCACCAACAAATATTGCATCTGAGGGCATTAGAATG------GAAAAAATTCTGCGCGACGCAGCCGGTAACCTGGTGCGCGCAATGGTAGACGAAAAAGGCAACATCACGCAGGTTCTGGAAATGCTGGAACGTGCTGGCGATGATACGCGCAACGCTGAACAGCGTGGCCGTGAAGCTGAAAAAGCGCGCGTGCGTTCCATCACTGAGATGGGCGAGAAGTACAACGCACGTGACCTGGCTTTGAAAGCGATTGGCGA---AGGCACCACCGCCGAAGATTTCCAGCGTTCCTTGCTGGACCACCTGAACAAGCCGAAAGACCCGGCACA-------------ACCGGC-----------------TGATGGCACCCGTTCAGGCAGCAAGCCGCTGTCAGAAATGCCGTCCAGCGTGATTGGTATGTCTGACAAAGACATCCGCCGCTACAGCATTTTCAACGTGGTTCGCGCTCTG---------GCTAACCCGAACGATGCAGCCGCACAGCGTGCCGCAGCGTTTGAAATCGAATGCAGCCACGCAGCGCAACAGCAGTATGGCCGCAGTGCAAAAGGCATCCTGATCCCTGACGATGTTCTG------CGTGCATTCAACGCTGGTGGCGCACCGAACACCCCGGCAGGCGCTCAAACCGGTTCTAACCTGGTTGGCACTGACTTTATGGCCGGTTCGTTCATCGACCTGCTGCGCCCGCGCACCACCATCATGCGCCTGGCGCGTACTATGGGCGGCCTGGTTGGCAACGTCGAAATCCCAAAACAGACTGGCGGTGCTACTGCCTACTGGATTGGTGAAGGTGATGACGCAACCGAAACCACGCCGACCATCGGCCAGCTTGGCTTGTCACCGAAAACTGTTGCGGCATACACCGACATTACACGCCGCCTGCTGATGCAATCCACCCCGGATGCGGAAGCCATCGTGCGTGGTGACCTGGTGGCAGCTATCGCGCAGGCGATTGATTACGCTGGTTACTACGGCACAGGCACCAGCAACCAGCCGCTTGGCCTGGCGAACTACACCGGCATTAACGCGGTAGACTTCGCAGCAGCCAATCCGACTTATGCGGAACTGGTGCAGATGGAAACCGAAATCGCGGCTGACAACGCTGACGTGAACAACATGGCATATGTGCTTAACGCGCGTGGCCGTGGCGCTGCGAAAACCACGCCGAAGTTTGCCAGTGGTTCTTCCGTTGCTGACGCTGGCGTGATTTGGGAGCCGGGCAACACCCTGAACGGTTACCGCGCCGAAGTTACCAACCAGGTGCAGGATGGTGACGTGTTCTTTGGCAACTTCGCTGACCTGGTGGTTGGTATGTGGGGTGGCCTGGATATGACTGTTGACCCGTACAGCCTGAGCAAATCCGGTGGCCTGCGCATCGTGGTATTCCAGGACGTGGATTTTGCGGTGCGCCGCGTTGAATCCTTCTGCCTAGGCCGCAACGCGTAACCAGAACAA------------TGGCCGCTTC-----------GGCGGCCATAGTCTTATCAAACAGGAGACA-GTTTATGCCTGGTACTTACGTACTG---AAATTGACTTCCGCCATTGCTATCAGCGGCGAAGTCATGAAAGCAGGTTCACTGGTTGAGGTTTCAGAGCTTGAGGCCAAAAATCTGTTGTCACGCGGCAAGGCCGAGATG------------CACGACGAACAACCAGCGCGTGATGACGATGTTGAAA---------TCACGAAAATGAACAAAGATCAGCTTATCGCCATTGCAGAGCAGATGGAAATTGAAGGCGCTGACAAGATGACCAAAGCGCAGTTGATTGAAGCCATCGAAGCCGCAGGCGAAATC------------------------------AAAGAGGGTGACGAATAATG---CAACACGGCACATCTGTAACGGTTCTGGCCGCACCAGCAACAATCACAGCCAGCGGCAACGGTTCAGCCGTCAACGTTGGTGATTATCATGGCCTGTGCCTGCTTCACCTTAAC---GGCATCGGCACTGCTGGCACCACCACTGTAAGCCTGCAACACAGTGATGACGGTTCAACCAATTGGGCTGACGTACCCAATACCACTTTTGCGCAGATCGGCACCGCAGCTAAGGCTGACACGATCCTGTTTAATGCTGACCGATTCAAAAAATTTGTTCGTGTGAAGGATGTTTCCGCCAGTTCCGGTTCG---GCAATCCGCAGCGTTGTGCTGGTTGGCAATAAGCGGGAATCACAG-TAATGCCCGCGCCGTCCTGGGAAAACCTGGACGACTTTTTTGACCTTGACACCAACGGCGGGTTTGCATTTCCCGCCGTTATTCATTCGCAAAAAGGTTGGACCAGAACAATTAACGCCATCTTTGATGATCCGTACTTCAACGCGCAAATTGGCGAGTATGAAGCGGACACCAGCAGCCCGCGCATCACGGCAAAGGAATCTGACCTGGCTGGCATCCTGCGTGGTGACACAATCATTGTGGCCGGTGAAACCTTCGACGTGCTGGCATCCCCGGAACAGGATGGCACAGGCACTGCCGTGGTGAGGATGACGCGCCAAG---------ATGGTATCTTATGATTAAATTCGACATCGACCAGACACAACTGGACGTAATCACACATGAGTTAGACGCTACTGAAAAGGCAGTGCGCCTGGCCATGAGGCGAACAATCAGAAGAATGGCTGGTTGGCTGCGAGTGCGAGCAGGACGAGCAATCAGGAAAGAAACAAAACTG---AAAGCAGATGTTCTCCGCAGACGCCTAAAGAACATGAAGTTTAAGACCAAAAAAGATGAAGCCACTGGCGGCGT---------------ATGGATTGGTTATAACCCCATTGACATTAGCCGAT---TACCTT---ATGCCGCGCAGGATG--AAATTGGCGTAGTGGCTGGGCAGGGTGAAGGCGCTGTGA--AATACTTTGATAAAGCGTTTATGGGGCCGAAACCAGGCATAAAATCCAGCAAATTACGTGGCGGCGCATTTATTCGAAAAGGAAAAAAGAGAAACCCTATTGAGCGCGTTGGCTATGACATAGCCA------AAGAAGTAGAAAAGGTTCTCAACGATGATGTATTTAAAGGATTTGAAGAACAGTTTTATAAAACCTTTGAGGCGGATCTAAA---------------------------------------ATGGCGAATGCAAACACAGAAGTAGACCTGTCAACACTTCACGATGCCATTGTGGCCGACATCAAAGCAGCATTCCCGCAACTGGTCACCGTGGAGTTTTACCAGGATGACCCGGAAGCGCGCAAAACGCTGCCAATTCCCGCCTGCCTGCTGACCATCAGCGAACTGGAGGCAGACAACGAGATTGACCCCGGCACGGAACAGTTGGCCGTTGTGGCGACGTTTGAGGCGCATTTCATCATTAACAGCATCAGGACAC---------------CCCGCGCCGCCCTGGCCATCAGGACGCTGGCCGCTGCCTTCATGGCCTGGCTGCGCAAGCGCCGCTGGACCAACCCGGCATACCCCGCCAGGAAGCTGCCAACAGGGCCAGCCAACGTGGTTGGCGGCTTCCCTGACGACTTCAC---------------------CCCGGAACTGGACAAATTCGAGGTGTGGCGCGTGGAGTGGCAGCAAGTCATCCACCTGGGCGAAAGCGTGTGGAACGATGAAGGCATAACCCCATCAGAGGTTTATTTCAGTTGGTTGCCTGAAATTGGCACCGGCAACG--------------------------------------------------------------------------------------AAGAAGATTACGAGAAG-GTGAACCCATGAGCGCAGAAGTTAGCGAACTGAACCGCCAGCTAAACAACGTTGTGCGCATCGGCACCATCAAACA---------ACTGGACCTGGCCAACGCGCGTGCTAAAGTTTCCGTTGCTGGCTGCACCACTGACTGGCTTCCCTGGGGAACCAACCGTGCCGGGAAGCGCCGCGACTGGTCACCGCCTGTCATCGGCGAACAGGTAGTTTTGTTTGCGCCTTACGGCGACTTAGGCCAGGCAGTCATTGGGCCGTCAATCTTCCAGGATGACCACGCGGCACCAGCGGCAAGCGCGGACCAGGAAACAACCGTTTACCCTGACGGCACAACGGTGGACTACAACAGCGCAAGCAACACGCTGACCATCACCGTGGCTGGTGCAGGTAATGTCATCATTAACTGCAAACAGGCCAACGTGAAC------ACTGAAACGGCCACCGTGACG--------------------GCATCAA------CAAGCGTCACTCTGGACACGCCTGACACGTTTTGCACCGGCAACCTGACCGTGGC----------CAAAAGTTTCCAGATGGGAAGCGAAGGCGGAACGGCTACGATGACGGGTAACGTGGCGATTGAAGGCGGAAGCCTGACACACAACGGCAAAAACATTGG--------------------------------------------CAGCAACCATGC--TCACAGCGGCGTGCAGTCTGGTGGCAGCAACACCGGCGCACCGGTGTGACCTGACAAACCCCAAGAAGATAAACCATCACCCATGCGGGCATCATTGCCCGCATGAAAGGAACAAACGCGGCCACAGGCGCGCCGCTGGATGGTTTAGACCATCTGCGCCAATCCATAAGAGACATACTCACGACGCCAATTGGCACGCGAGTGATGCGCCGCGACTACGGCAGCCGGTTGCCCTACCTGGTTGATGCACCGATGAACCGCAGCACGCTGCTGGACCTGTACGCAGCAACTGCGGAAGCACTGGAAGCCTGGGAACCACGCATCAGCGTGCAGCAGGTGACAGCAACATCAGCAGAACCAGGACGCGTGGAATTGTCCATTACCGGCGAATACCTGCCAGACGGCAAACAAATAACAATTGACGGCATAGTGGTGACATAAATGGCGGGTGCCTTCACAGTTGTA-------AACTTATCTCAATTACCAGCGC----CAAACGTTGTTGTGCCGCTGGACTTTGAAACGATTCTGGCGGCCATGATCGCCGATTTGCAGGATCGTGACCCCACATTCACCGCATTGGT--GGAATCTGACCCCGCTTATAAAATCCTGGAGGTCTGCGCTTACCGGGAGTTACTGCTGCGTCAGCGAGTTAATGAAGCGGCCAAAGCAGTTATGCTGGCTTACGCGTCTGGTGCAGATCTTGACCAGTTAGGCGCGAACGTTGGTGTTAAGCGCCAGGTGATTACGCCTGCTGATGACACAACTGTGCCGCCAACACCTGCCGAAATGGAATCAGATGAAGATTTCCGCGCGCGTATTCA-GTTGTCACCGGAAGGCTACACAACAGCGGGTTCAGAAGGCAGTTATGTGT---------------------------TCCACGGATTGGGTGCTGACGCTGACGTGAAAGACATCCAGGCCATAAGCCC----------GGAGCCAGGAAAAGTCACCGTTTACGTGCTGTCACGCACCGGCGACGGCACCGCACCTGCTGAAACCATTACTG---------------------------CGGTTGCCAACACCCTAAACGGCGAAACCATCAGGCCAATGACCGATGAAGTCACAGTGCTG----TCAGCAAACATCGTGAGTTACACCATTAATGCTGAACTAACGCTGTTCCCTGGCCC-----------------------------TGACTCCACTGTGGTTCTCCAGTCTGCCATTGATGCCGTAACAGCGTTTGCAGAATCTCAGCGCCGCATTGGCTATGATGTCACGCTGTCTGGTCTGTATCACGCATTGCATCAGCCTGGCGTGCAGAACGTCAACCTGA--CCAGCCCAACAGCATCACTGGTGCTTGGCGATGGTCAGG----------CCAGCTATTG-CACAGCAATCAATGTAACCGTGGCGGGTGATACTGATGTCTGACTTATTGCCATATAATTCAACAGAACAGGAA--------CGCGCACTGGCTGAAACAATAGCCAGGATTAGTGACGTTCC-----------GGTTGTCGTGCGTGAAGTCTGGAACCCTGAC-ACCTGCCCATCAAGCGTTCTGCCCTGGCTGGCTTGGGCGTTCAGCGTTGACGATTGGGATACTACCTGGTCAGACGAGCAGAAACGCAAGGTAATTAAAGAGTCGGTTTATTCGCAGCGCATAAAAGGCACTATCGGGGCTGTTACGCGTCAGCTTGTTGCTTTGGGCTACCAGATTCAGATCCTTGAGTGGTTTAAACAAAGCCCGATTGGCCAGCCGTACACATTTGATGTTTACATTACTGCTAATCAATATCCGTTAACTCAAGAAGATTTTAAAAAAAT-----------ACTACAAG----TGATTGACACTAACAAAAACCTGCGTTCGCACCTGGATGAAACGCAGTTGATTGTTAAGTCAGAAAGTAAAACGACTGCTGCCATTGTCTGTGGCACAGGAAAT---GAAATTAGTCTGACGAACTACACCAGATTTGTTGGTGCTTTGAATGACTATGTTATGGTGCAACCAAATA--TATCTATAGGTGCTTAA-GTGGAACTGAAAACATACTTCGCCCAAGACAGAAACGGAAACCTTATTCCATCTGCTACAGTGTCAATTTTTTTGTCTGGCACATC------AACCTTAGCCACAGGATT----AAAGACCGTTAGCGGCGCTAATCTTACCAATCCTTT-CACCGCAGGTTCTGACGGTAAAATACAGTTTTACGCGCCAGACGGAATTTATGACATGCAGGTATCACTAGGCAGCGTTGACGGAGTTAAAGTTACGTTTCAATGTATCGATGTTCAACAGCAACTTAGCGAAGCAAGCAGCGCCGCAGATCGCGCAGAGGCTGCGGCTGAATCCATAGAA------TCGCAGTCCGCTAACATCGAATCAAACAGCCGT----------GAACAATGGCGCAGATCGCTGGCAGATGCAGGA---ATAACGCTTGTTAACGGTAGCTTTGAGGCGGGGGCGACAGTCAGTAACGCTTCTGAAG----CTGTCTGGCATATTGCTG---GTGGTCAGTGCTACACCTGGGGCGGAGTGATGCCGAAAGTAGTAACAGAAGGTTCAACAC-------CTTCCGAAACAGGTGGCGTTT------CCCCTGGAGCCTGGACTAGCGTTGGTAATAAAT----------CCTTTAGCCAAATCCTGGCATCAAACAAGGGAA------------------------TGAATCTAATCGGTGACGTTGATTCTG------------TAGCTCAG-----TTAGCATCTGTTTCTGGCGCATCTGTTGGCGATAAGATACTTGTCAGATCATACATCGC-CGGTTCTA-----ATAAAGGTGGTGG-CACATTTGTTGCAGTTGAAAACACTGAAACGCCTGATGGCGTGGTAGTATTTGACGGCGTAGGTGTTAAATGGCGGAGACTTTTCTTTGCTGGTGAGGTAAATGTATTTGACGCCGGATATA------------CGGGAAGCGGCGACATTGCTGTTTACATCAATAAAGTGAATTCCGCAGGATACGATTGTTTTATTCCATGTTCCGGCGCGTTTTCTTCCG---CAATAGAAATTGATTT---------CAGCAAAGGAAGTGTAAGAGGCGCAAACAAATGCACACTTACAGAAATTGAAGGAATT-------CCAGGTGATTATGCGTTGAAGCTTTTCAACTCAAACACCGATTATGCTGACCGAGATTCAATTAACGCAAACGCCATATTGGATGGGGTCGCATTTCAGTTTTCTGGAACAAAAAAAATTGCGCTTGGCGGAGCGGGAACGGGTGAACTATCTGAATTGCGGATAAGTAACTTTGGTTTCATATCTTCT-----GCTGGATTAGAGTTTCTTGACAACTCTTACCG-GATTATTTTCGATAAAGGCGCTATTTCACGCAGCTTTAATGACACACTCATATTTAATTCACCTGCGAACTCAGGAGAAGTGATTAACTTCAATCATTGCTGGATGGTAGACAATGGCGG-GCCATTAAAATTCAAAAATGGGCAGTTTATATTTAATGGTTGCTCAATGCCTGCCGGGAAGAAGGCAGGATATTTTGACCCA------------AACATAATATTGGAGGACAACGCAACAGTTGTTTACGCAAATGGCAACATTGAA------------TTTCAACCAGGTCAAAGTTTTGTTGCA-----------------------------------------------------------------TTTGTGGTT---GGCGGCAGTTCCAGATTGAGTATTAAAGATTCAACGCTGCTAACTCCATC------------------TGGATATTCAGCTATACCAATCGTTG----------------------------------------------CAAATGATGATGCGGTCGTCTCGCTAAC--AAACTGTTCGCTTCCTCTATATGAG-------------------------CAAACAGAGATTGCCGCT---------------------GGT------------GCTGCTGCGCGTCAAATTATTGGTGGGAACAGTAAGA------------------AAGTAATGTCTTATGGTTGTTATCCCAGGGCTGGTTTTATAACA---GCAAATTGGGATAAAGGTAACATTGTTAGTGCTTACATAAACTCATTGTCGAATGGCAGTGGACAATTTTCAAACTATTCAAACTGGAGTTTAATGCAAACCGGAAGCGGTG-------------------TTGTTACGGCAGGTACTGATACTGACGTACCAAATACAATCA-TGTTTTCAAGATCGCTATACGTAACTGTCCCTTCCGTTGGTGCGACAGCAGATTTCTACCA-AGACTGCCTTGACTGTTCACCTGGCCGCTATTTTCAACTTGGGTTTTGGGCAAAGAACGCTG------TGACATCACTGGCATCAATTGAATTCTTTGATAAAGAG-GGCAACAGCGTTCAAGGGAAAATACCTTTTAATATACCTTC-------------TGTGAATGCTTGGGGATTCTATGCGCTCGTAG--------------ACATTGTTCCGCCTGGTGCAAGTAAAGCA------------------------AGGGTTAACTTTGCAGTTTCTGGTGAAGTAGGTAC-----------------------------------------------------------------------------ACTGCATATTCATAACGCTAT------------TTATGGCTTGATT-----------------------------------------------TAACAAACAACCCCACTTCGGTGGGGTAGCAAAT----------------------------------TTTAAAATTGAGGCCAAACACA------------------------------------------------ATGCCATTTCTTACAATTCATACTAACTATGGTCTGCAAAAGCTTGCGCAGGCTGAAT--CAACAGGAACGCAAATCCGGTTGACGCATATGGCAGTTGGCGACGGCAACGGAAATGCTGCGCCGCCTAATCCAAATCAGACGCAGTTGGTGCGTGAACGTTTCCGCGCAACCATCAACCGCGTTTATCAGGATGCAAATAACCCGCTGCGCTTCACTGCTGAATTGGTTATCCCGGCCAGCGTTGGTGGTTTTACTATGCGTGAGGTTGGTGTTTTTGACGCTGATGGTTCTCTGTTTGCTGTTGGCGAT---------CTTCCATCTACTTACAAGCCGGTTGATACAGAAGGTGCCTACTCTGACA----CGGTTGTGCGGCTTGACTTCATGGTAAGCAACGCCAGCACTATCACCCTACAAGTTGACCCAAAT-------GTTGTGGTTGTCACACAGCAGTGGATTTCTAACAACGT----GACAGCAGGAACCATCATCCCTGGTGGCACAACCGGGCAGGTTCTTGCAAAGCAGTCAAACGCTGACG---------GTGACGTCCATTGGGTTGACCCTACACAAGCAAACGTTGTG---GTTGATACCATCACCGAAAAACAAACATTGGCAGCCAACCAGACTGTAGTGATGCTGACAACAACCATAACACGCGGCCTGGCGGTGTATATCGAAGGCATCAGGCTGCCGCAAGGTTCTGGTGTTGATGAGTGGCAGCCTGATGCAACTGACTCGTCGAAATTTACACTTGGGAAGCC--TTACCCAGATGGGTCGATTTT------------GCAGGCTGTGAACAATGAACCAGCAGGAAGCG--CACATGCTCCACTGGAAAGAAGT-AAAAACCTTTCAGATGTTGCAAGTAAATCCGAGTCACGGAGCAACCTTGAAGTTTACAGCAAAACGGAAA------------CTGACCAAAAGATG---------------------CCGACAGGTGGAATTGTTTATTTTCCACGCTCTACGGCACCGACAGGATG--------GTTGAAAGCCAATGGGGCTGCGATCAGTAGAACGGCTTATG------CAAATCTTTTTTCTGTAATAGG---------------AACAATATTTGGCAATGGTGACG----------------------------------------------GTGTTAACAC--------------GTTCAATTTGCCAGAT-------------CTGCGC-----GGAGAATTCATCAGAGGATATGATG-ACGGTAGAGGTGTAGACGCTTCACGGTCACTAG-GTAGCTATCAGGCCGATGAAATAAAAAGCCACTATCACAGATTGGGG---------------AGTGAATTTGTAGCAAA---------------CGGAGCTGCAAACCT---------------------TATTGCTGACGCCTG----------GAACCAGGGCAC------------TAGCGGCAATTATCCAGAAGGAATTGGCACT------------------------GGATCCACAGGCGGTACAGAAACCAGACCG--CGAAACATCGCTCTACTGGCGTGCAT---CAAATTTTGAGGCGA-ATCATGAAGACAAAACCAGTTT----------------------------ATCAATATGACGTCGCTGGCCTTTTTGTTGGCCAGACAGATGCTGATGAATCA------------------------------CCGCTTGAACCTGGTG-----TTTTTCTAATTCCTGCAC-----------GCTGCGTAGAGGTGGCACCGCCTGAATTTTCA---------GGTGACCAATGGCCA--CGCTGGAACGGCGCAAAGTGGGAACTGATTAGC-------------GTATCGCCAGCTAACGATAACCAACCGGCAAGCCCGGTTGATAAACTGCGAGAATTCCTGAACGCAAACCCTGACGTGGCCGCGCTGATTGGC-----------------GCAACGAATGAGGCAACCAATGTATGAG------------------CGAAGTCTTAAGGGGCATCACTAACAAAAACCTTGCAGCG-------------------------------------------------------------------------------------------------------------------CAAGGATACCAGGAATTA--------------------------------------------------------------------------------------CCTGGCGGCAC------TGATTATTCAGTGGGGTA--------------------------GTTTCACCAGCACCGTTACATCTGGTGCAGGCACAACCGATACACGTATGTACCAGGGCACGCATAGTGTCACGTTTCCAAAACCGTTCCCTACGGCTGTGGTAAGCATTC---------------------------------------------------------------------AGGCTACGCCAAGAGACAACGCAAACAT-----------------------TATTCTTGAATATGCCAATATCAGTGGTCG--------------------------GACGCTAACCACATTTTCAAGCATTCTTGGCGGCGTCCAG-----------------------------------------------------------------AACGAAGGAACGGTGCCAGGAACCACAACACTAACCGTTGACTGGTTCGCTATCGGTTA----------TTGATTTGTCGCCTTTACCCGCTTCG-GCGGGCTTTTTTACG-------------GACAAACCCCAAGAAGAAGCCACGCACGGTTCCTGCGACCATCACACTGCGAATTTTCACTGTGTGCACAGATAATAGGAACCTAAAGA--ATGGCAGCAACTGACTTTCTGCATGGCGTGGAGGTGCTGGAAATTGATTCCGGTTCACGCGTCATTCAAACCGTTAAATCCAGCGTCATTGGCATTGTCGGAACTGCGCCAAATGCTGACCCTGACGCATTCCCGATTAATACCCCAACCCTGATTGCTGGCAGCCAGCGAGAGGCGGCTAAACTGGACATGCTTGGCACCGGTGAAGGCACCCTACCTAAAGCACTGGATGCCATCCTGGACCAGATCGGCGCTGTGGTCATCGTTGTGCGTGTTGAAGAAGGCGAGAACGAAGCCGCAACGCTGGCCAACATCATGGGCGGCGTAAACGCTTCAACCGGCAAATATGAAGGCGTCCACGCACTGCTTGGCGCTGAATCCGCTGTGGGCTACTCGCCGCGCATTCTGTGCGTGCCTGGCTTCACGCACACCCGCGTTCAGGATGGCGTCACAGCTATCACTATCGGAAACGGCGGAAGCGGATACACCGAAGCGCCAACAGTCACGCTGTCTGGCGGTGGCGGCGGTTCTGGCGCAACTGCGGAAGC---------------AACTGTGGTTGGCGGCGTCATCACCAAAATCACCGTCACCAATTCAGGCATGGGTTACACCAGCGCGCCAACCGTAGCCATCGCTGGCGGTAACGGAACCGGCGCAACTGCAACCGCATCCGTTGGCGTAGCGGCAAACGCGGTGGTTTCTGAACTGCTTGGCATTGCAAACCGCCTGCGCGCGGTCATCATCGCTGACGGACCGAACACCAACGACGCTGACGCCATCGCTTACCGCAAAGACTTTGGAAGCAAACGCGTGTATGTGGTTGACCCAAAAGTGCTGGTGCTTGACGATGATGGCACCACGATTACTGACTGGGCATCGCCGCGCGTGGCTGGCCTGATTGCCCGCATCGACAACGAGCGCGGTTTCTGGTGGTCACCGTCAAACCAGGAAATCTATGGCATCCAGGGCACGGCCCGAACCATTGATTTCACCCTGGGTGACACGTCCAGCCGTGCAAACCTGCTGAACGAAAACGAAGTCACCACCATCATTCGCCAGGACGGTTTCCGCCTGTGGGGCAACCGCACCACTTCCAGCGATCCGAAATGGGCGTTTCTGTGCGTTGTTCGCACGGCTGACATCATCAATGACAGCCTGTTGCGTGCACACTTGTGGGCCGTAGACCGTGGCATCACTAAACAATACGTCAATGACGTGATTGAAGGCGTGAACGCGTACCTGCGCAACCTGGTGAGCCTGGGCGCAATTCTTGGCGGCACGTGTTGGGCTGACCCTGACTTAAATACTGCTGACCAAATTGCTGACGGTAAGGTATACTTTGATTTTGATTTCACGCCTGTTTATCCGGCTGAACACATTATCTTCCGCAGCCAGTTGACCAACGATTATATTAGTGAGGTATTCGAATAATGGCCGCACGTGACGTTTTGAAAAACATCAACTTGTTTGTTGATGGCCGTGGTTACGCGGGCCAGGTGGAGAGCGTCACGCCTCCCACCTTAACCCTGCAAACCGAAGAATTCCGCGCTGGTGGCATGGACGCGCCCATTGATGTGACGTTGGGCATGGAAAAGTTGGAAGCCAGCTTTGCGCTGCGTGCCTATGATTCTGACGTGCTGGCGCTGTTTGGCCTGTCAGAAGGTGCAAGCGTTCCTCTGACGTTTCGCGGTGCTCTGGAATCCTATGACGGCAGCGTGAAAGCTGTTGTCATGAACATGCGCGGCAAAATCACCAGCATGGAGCCAGGCACCTGGACGCCTGGGGAACTAAGTTCCCTTAACGTCACTGTCAGCCTGAACTATTTCAAGCAGCAGCATAACGGAAAGACCATCCACGAAATCGACGTGGAAAACATGGTGCGAATCATCAACGGTGTAGACACCCTGGCAGCCATCCGTTCTGCGCTGGCGATGTAA---TTTTTACGGCCAGTCATTTGGCTGGCCATTTTCA--------ACAATCATTGTTTGAGGCGATAAGAAATGGCT------AAATTACCTGATTACCTGAAATTCAACCACGAAACCGGCCACTGTGACATCACCCTGTCACGACCGCTGAAAATCGCAGGCGTTGACGTTTCCGTGCTGCGTATGCGTGAACCCACCGTGGCTGACCAGGAAATTGCAAGCGACATGGGCGGCAGCGATGCTGCGCGCGAAATCCAGACGTTTGCCAACCTGTGTGAACAGGCACCTGATGACATCCGCCGCCTGCCGCTGAAAGACTATAAGCGCCTACAGGCTGCCTACGTAAATTTTATCGACTAAGCCCGGAATACATCCGCGCGGGCGCTTTGGCACTTGCCAGCCACACCGGCTGGCAACTGTCAGAGATTCAACGGTTGCGGGTTTCCCGCTTTGTCTGGTGGCTTGATGGTCTACCCAAGA------------------------------------------------------------------------------------------------------------------------------------------------------------------------------------------------------------------------------------------------------------------------------------------------------------------------------------------------------------------------------------------------------------------------------------------------------------------------------------------------------------------------AGCAAAACT--------------------------------------------------------------------------------------------------------------------------------------------------------------------------------------------------------------AAATGG-------------------------------------CAAATAAGAAACTAAACGCAACAATTACCATCGGCGGTGCCGTATCAAGTAGCCTTAAAGGCGCATTTGGCACCGTCAAATCATCCGTGGAACAGGTTGGCGCAGCAATGGCCAAACTGGAACGCGAGCAACGCACACTAACCAACGCCATCCAGACGTTTGGCCGCCAGGGCAAAAACGTTGATTCACTGCGCGCCAAATACGCCGCCAACGTTGCTGCGGTGGACAAACTGCGCACGGCTACAGAACGCCTGAAACGCGTAGAGGATGCCCGCCAGCGAAATCTTGATAAGCGCGAAGAATACAAAAGCGGCATCATGGGCACCGTTGCCCTGGGTGCCACTATCGCCGCACCGGTCAAGGCAGCGATTGA------------------TTTTGAATCCACGATGGCTGAC---------------GTAAAAAAGGTTGTTGA------------TTTCGACACGC------CTGACGGATTCAAAAAGATGGGGC---------AGGACATTATCAACATGTCAAAAGTTCTGCCGATGACAGCCAACGACATTGGCAAGATCGTTG------------CCGCTGGTGGTCAGTCTGGCATTGCAGCCAAAGAACTGATGACGTTTGCGGAATCAGCCATCAAAATGGGCGTGGCGTTCGACATCACCGCTGACCAGGCAGGCCAGGCGATGGCAGAGATGCGCTCTGCGTTCAAGATGAACCAGCAACAGGTTGTCGTCCTGGCTGACAAGATCAACTACCTTGGCAACAACACTGCCGCATC--AGCCAAAGACATCATGGAGATTGTGCAGCGCATCGG---------GCCACTTGGTGAGGTTGCCGGTACTGCTTCCGGAGAGATTGCCGCACTTGGCGCAACCCTGCGCGGCAT----GGGCGTGCAAAACGAGATT-----GCCGCCACTGGTATCAAAAACCTGATGCTGTCACTGACAGCTGGTAAAGCTGCGACCAAATCGCAGCGCGAAGCATTCGCACGGCTTGGCTATTCCTCAACAGCAGTTGCAAAATCCATGCAACTT---------GACTCCAAAAAAACCATGCTTGTCATTCTCAAGCAGGTTGCGAAACTGCGGAAACACGAACAATCAGCGGTTCTGACGCAGCTTTTTGGCAAAGAGGTTGTTGGTTCAATCGCGCCATTGCTGACGAACATCAAGGAACTGGAAAAGAATTTTGACGCTGTAGCGGACAAAATGAAATATGCCGGTTCGATGGAAAAAGAATACCAGGCACGCGCCGCAACAACGGCAAACGCGCTGGTAATATTCCGAAACCAGATCACCGCACTTGGTATCACTATTGGCAGCGTGCTGCTTCCAGCAGTCAACAGCGTTCTGAAAACCATTAGTCCGTGGATTGGCAAGGTTACAGAACTAGCGCAAGCGCACCCGGTTGTCACCAAAGCCATTGTGGCCACGGCTGGCGCGCTGATCACCATGCGCATTGCCACGTTTGCGGCTGGCTTCGCGTTCACGTACCTGCGCGGTGGTGCGCTGCGTGTTGTAGGTGCTCTTGCTGGTGCCCGCGCTCAGATGGCACTGACAGCGGTTTCCGCGCGTGCAGTTGGTGCCGCAGCTGCCGTTGCCAATGGCGGCCTGTTTGGCATGGCATCGCGTGGAATCCCTGCTGTTGTCACTGGTGTGCGCGCCATAGGTGCAGCGTTCATTTCCACCGGCATTGGTGCCCTGATTACCGGCCTGGCGCTTGGCGGCCTGTGGATTTACCGAAATTGGGCTGGCGTCAAAGCGTTCATGACCGGCACATTGCAGGGCATCCAGCAAGGGTTGCAGCCAGTAACGGAGAAATTCCAGGCGTTGTGGGATAAGTTAGGACCAGTCAAAACCGCGTTCCAGTGGGTGGCTGACGTTGCTGGCAAGGTGTGGGATTGGTTCACCAAACTGGCCGAGCCGGTAAACTACAGCGGCGAAGAACTGAAAAAAGCCGGTGACGCTGGCCAACAGTTCGGCAAGGCGCTGGCGGCAGGCATTGATTTTGTGTTGGGGCCGATTCAGTTCCTGATTGATAAGATCATTTGGGTTTCTGACAACATTGGCGCGCTGACGCAAAAAGCCGTTGAGTTCAAAAACAGCGTTTCTGACAT---------GGCTGGTGGTGCCTGGCAGAAAACGAAAGACTTTTTCAGCAACCCGTTTGGCAGTGATGACGTGCCAGAAGGCAACACGCTGGCCACACCGTTGACACCGAACAACGCAT--------TGCCAGCACCTTCCCTGGCGAACCGTGGCGGC------AGTACGTAC----ACCGACAGCAGCACAACCACCATTCAGGTGACCCAGCGCCCTGGTGAGAACAACGCAGACCTGGCCAAGCGGATTGCCGACGAACAGGAGCGCCGCCGACAGGTGCGCCAGCGCAGCATGATGAATGAC--------------GGAGTGACGGCACCATGACCAGTTTCACGATTTTAACCGGGCAGACCAACATCATGATGATGTTGGGCAGCTTCCAGTTCTGCATCCTTACTGCGGCATATCAGGAACTGAACCGCCACAGCGAATATAAGTGGCCATCGCAGCACCGCTTTGGCCAGCGCCCATCTTCTCAATTCGTGGGCATCGGAGAGGAAACCATAACCCTGGCAGGCATCATTTACCCTGAATACCGTGGCGGGTTTCAGCAGGTTGAGCAAATGCGCAGCATGGCTGGCCGTGGTCATCCGCTGCTGCTGGTTGATGGCCTGGGTAAACTGTGGGGCCGTTGGGTGATTGAAGCTATTGACGAAAAACAATCATTGTTTGCGGCGTTCGGTGCGCCACGAAAACAGGAATTCAATTTGCAACT----------------------------------------------------------------------------------------------------------------------------------------------------------------------------------------------------------------------------------------------------------------------------------------------------------------------------------------------------------------------------------------------------------------------------------------------------------------------------------------------------------------------------------------------------------------------------------TCGGCGGTTCAACTGATG------CAAAC---TTATATTACCAAAGACGGTGACACGGCGGATTACATCGCCTGGAAATACTACGGCAACCAGGACGCGGGCACCGTGGAAGCACTGGTGGAAGCCAACAAGGGGCTGGCTGACCGTGGGCCTGTGCTGCCTGCTGGCCTGGTTATCAACCTGCCGGAAATCACGACACCAGTGACAACGCAAGGCATCAAATTATGGGATT----------------------------------GACTGGAATTGCGCCAGCGTTTCGCGTACTGGCCAACGGCGATGACATCACAGCCAAAATCAATGAACGTCTGATAAGCCTTAGCCTGTCTGATGGCGTGGGGCTGGAATCTGACACGCTGGAAATCAGCCTGGCTGATGATGAACCGGCCAACCCAATCCAGATGCCGGAAACAGGCGCAGAACTGGAACTGTTCCTGGGTTATGACAACTGGACCCAACGCATGGGCCTGTTCATCTGTGACGAAGTGGAATTAGCTGGCTGGCCAGGCACCATGACCATCAGGGCGCGTGCTGCCACCTATGACAAATCGAATGGCGGCAAAACCGACCTGCAAACACAGAAATCACGTAGCTGGACCAAAGGCACGAAGTTTGGCGACATGGTGAAGAAGATTGCCGAAGAACACGGCATGGAATCAGCCGTGTCAGAGAGCATGGCCAAAATCACCCTACCCCACACCGACCAGGCCGATGAATCTGACCTGAACCTGTTGCTGCGACTGGCCAAGAAATATGACGGCGTAGTGAAACCATCAGGCGGCAAAATCACGGTCACGAAGCGCGGCGAAGGTAAGACGGCCAGCGGCGAAGAACTGCCAACCATAACGCTGACGGCGCAGGATTGCACCGCATTCCGGCTAACCAGCCAGAAGCGCGAAAACGCAGGCACGGTGGTGGCTTACTACCAGGTGACGAAGAAGGCCGCGCGCAACGAAGTGAAGGTGGGAGAAGGTGAGCCGGTAAAACGCATTGGAAAATACTACCCAACGCAGGCAATGGCACTGGACGCAGCCAAAGCCGAACTGTCGAAGCGTCAGCGCAACCAGGTGACTGTTGCCGTGACGCTGCCGGGTGACCCGACCATTGCCGCTGAATGCAAGCTGGTGCTGGTGGGGTTCCGCGATGGCATTGATGGCGAATGGCTGATTACCCGCGCAGATCACCGGATGGAT---GACAACGGTTATTCTTGCGACGTGGAAGCAACGAAGCCAAACAGCGAAGAAGAACCGCATGTGCAAATCATCGAGCGCAAGAAGCCGCAAGAAAGCGACCCG--------CCAGACGATGATGGCCCTGGTCACGTGATAGAAGAAAAGGACATTAACGAAGGCGATGACGGCCCTGGTCACGTCATCGAAGAAAAATAACAACAAACATTGTTGCAATCATTCTACATCATCGTATATCATTACCT--TAACCGGGCGGATGACCTGCCCGGATAAATAA----------------CGAGGTAATGC-CCACATGAACACATCAAATAAAACCCTGCTGCAAATACTGGTCGAAACACTTCCTAAAGTTGGCGGGTGGCCTAAAGCGGCTAACTATGCAGTGCAGGATTCTGACGGAACTGTAAAATTTTCAAAATCAATCAATTT---------TTTGCATATTAAAGCAGGCGAATGGTGCAGTAATAAAGATGGTGATGACTGGATTTATGGCGACAGACCATTT-----GAAGGAAACTTCCGCCATTACATTACTGCTAATGACTGGAACATATCAATTGTAACTCGCGAAAAATACGAATCCGCGATGGCAGCCAGTCAAGCCGTGCT------------------------------------------------------------------TGGCAATAACGGCTGGATTGATTGGCATGGTGGTGAATGTCCGGTGGATAGTGACACAATTGTTGAAGTCAAATTCCG-------GAAACCTAGCCCGCTTCAT----------------------TTCAGTAATGACAGAGCAGGCGATTTTGTATGGTCGC---------ATCATGGAAGTAGCGGTGACATCATTGCTTACCGCCTGGTGGATAAGAATGAATTAGAAACCGCTTGCATTGATGTGAAGCGCGATGCTGTCAAACCCAGCGATGCGCAGTTAGAAGCCGACCTGAATGAATG------------------------TGAAGCGCGTGATGAAATACTTTACGAACTGGCTAACTTTGCGGCCACTACAAAAACCAG--TCTTGACATTGGTGTTGCCACAGAAATTTCAATTTGGCTTTCTGGCAAAGGTTACCGTAAACAATGATTGTTAAAAAACGC-GATCTGCCCATCATTATTGTATGGGCTTAATTTCTAATCACTTCATTTGTATTGGGGGTTATGTAAATGGCTACTATCGGGCAACTTTATAAATCAAAACAAACCGCAGCAAC--------GCCGCGCAAGGTGTTTTGGGTGCCGCTGGCTGAACTGTATGTGGAAGATGGCTACAACATTCGCGACG------TGGACCAGGCGCACGTTGAAGAATTCCGCGATGCGTACCTGGCCGGTGAATATGTGCCGCCGCTGACCGTGGAAGTGACGCAGCAGGGCATCAAGGTGATTGACGGCCACCACCGCTTTGCTGGTGCCAAGATGGCCGCAGAAACCGGCCTGGAACTG---CGCCTGGAAGTGAACGACATCACCGGCACCAGTGAGGCTGACAAAATCGCGCTGATGGTCACCAGCAGCCAGGGCAAGCCGCTGGAACCGCTGGAACGCGCCAAAGCCTATGCGCGCCTGAAAGCGCAGGGCTGGACCAATGACGAGATAGCCAAGAAGGTGAAGCGCAGCCCGTCAGACGTGGCCAACATGCTGGCCCTGGCTGAGTGCCCGGAACCAATCAAAGACATGGTACGCGGTGGCCAGATGTCCTACGTGACCGCCACTGAACTAACCCGCCAGCACGGCACCGAAGCCGAAGCCGTGGCCGCACAGGCGCTGGAAGAAGCCAAAGCCGCTGGCAAGGATAAAGTAACAAAGAAATTCACCGAACCG------------------------------------------AAGGCACCGAAAGCGCCTAAGTCCAAGACGGAAGCCATCCAGCCACCGTTCGGCAAAGACAAGCTGACGCGCCTGGCTGACCTGGCTGTGCAAATCGAACTGGTCCACAGCGATGACCGGCTGGAAGATGCCGAGCCTGACGAATCCATGACCCTGCGCGCACCTGCTGGCGTGGTGCGTGA--ATTCATGGCGCTGGTGGCTGACTACGTTGGTGGGGTGAATGATGACAAATAACGAATTCAACACACTACGTACCAGGATGCACACCGAAAAGGTGATGGAAAAAGCCAAGCTGCGAGAACTTTTTTACAAGGATGTGAAGGCTTTAACCCGCTCGCCTGAATTTTCCAGCGGTGGTTATGCTTCAATAAAAGCTGGCGGTGATTACCCGTACAAGAACCAAAGCAAAACAGTAAAGCTGAAACTACGTTGCGGATACCTGAGCGCAAAGGTGATCGTATGAAAGGCGAACTGAAAG---------------------------------------------------------CCGGTGGCCTG---------GCGCTGGT-----------------------TTACGGTTTGCGCGCCAGACCGGAAGGGAACGGCAAGTGCGTGCGCCTGA---------TTGGGCTTGCCAGCTATCGGGAGTCAGAATTGCTGGCTATGGCGCTAGGTGAACCAGTCGAACGCTGGTGGCGGGT---TTATGGCCTG---------CTGCCTGGTA--------------------------------------------ATGAAGTTGCGCAGGT---------------ACGGGCGC------------------------------------------AAAACCTGCTGCCAATCGA-------------------------------------------------------CGGCGACCCGGACCATGAACAGGAACAACTAACCAAAGACAAACCCGCCGAACTGACGGCGTAAGGGGAGATTGTGAAAGCATTCAAGCAAGAAAATAAC----------------------------ATGCCATATGTGCCGGAAATTGGTGATTGTATCGTGTA----------------------CAAAACTGCCAG----------CCGTGGTGACGTTGTTGGCTACTGCTGTGGCTATCAGGTGTGGCAATCTTTGGATGA---------------------------------------CGAGCCTGGTG--------------------------------------------ATAACGGTTGCCGGTTACACGTGAGGA---------TTGCGGAAGGTAAGGGCGAAGGTTGCC-------------------------------------------------------------------------------------------------------CGGAAGTGAATATGCGCGGAATCAATGCAGTTCGTCCAGCCACCGATGCGGAGAGGTTCCACCA----------------------------------------------------------------------TGAACTAAATTGCGTGCCTGGCTATGAT----------------TCCACCTTTGTGGATCACCTAAT-CCACATGCGTTACCTGCAATT-------------------------------CAGAAACTAAC----------------------------------------CACAGCCCGCCACCT-GGCGGGCTTTCTATTG----------------------------------------------------------------------------------------------------------GGTGGCGACCCCTACA-----------------------------------------------------------------------GGAATCGAACCTGTAACCTACAGAGT--GGACTACCTACAGAAGATGATCGAGGA---------------------------------------------------------------------------------------------------------------GATGAATAAATGGTAAATATGGTTGCAGAATGCACTGGAGTGATATAG---------GATTATA--------------------------------------------------------------------------------------------TTGTCAGTTATAGA-----------------------------------------------------------------------------------GAGTCACGC----------------------------TGTCGAGCGATACACGATGACCGCCGTGAAAGGACGGCACGCAACAGTTAAGAGCATTTTGTACGT-GATGCAGTGAAT-------------------CCTATTTACCGTCATGTTG-------------------CAGCGATGAAAGTGCTCTTTACGTTGTGGTAAATCCAAATGCT--AGT------------------------------------------------------------------------------------------TGGTGTGGTTGCAGCTCAC------------------CAAGGCGACGAAGGAAG-----------------------------CGCTGATGCAC-----------------------------------------------------------------------------------------------------------------------------AGCACCACA---------------------------------------ACGCACCGTGATGCGCTTTTGCG--------AACACTTCCAACCCCCAGGGTGTTACCTCGCAA---------CGTGAAAGCGCATC--CCAGTGCGACATTCGCACAGACTGGAACTTACCCGACAA-GTGATTC------CAATAAGGCAGGTGATCTGTATCTC--------------------GCATCACA-----GCGTCACGTG-ACACAAAACCCCGCTTCGGCGGGGTTTTTCTTT-----------------------------------------------------------GGTCA------------A-------------------------------------------------------------------ACTGCGTTCTTTCCTTCACCGTTTGCAGCGTGC---------------CATTGCTTGTGATGCGCCTGACACAACCAACGAACATCAAGCGGCTTTAAGTAATCGTCGTGATGGGCAACTG-ATTGCTCACTGCCGCAGATTT-----CGCATGGTTTCTTTGTGATATTCC-----CATATCGCAAATGGTTG-------------------------TTTACCATCGT------------------------ATGTGCGCGGTATTTGTTTGGAT-------------------------------------------------------ACTGCTGGCGGTAATTTTTG-----------ACGTATGATTGATCTTGACGGTTT--------------CCGCG-TTTACGGTCGTAAGCGCG-----------------------------------------------------------------------------TATCTGGTC----------AATATTTTCAAGTCGGTGTGACTTGGCATCACTTCTGGTGCAATCTTTGCAC----------------------TTGTTAAGATGGCCATCAGCCATCC------------CTTTATG-------CTTATAAAAATCGGAGAGGCTTTTAACCTCCCCGCACTTAAAGCACTTTTTACTT--TCCACT-TTTACTACCCCCTA-------------TGTTT-----------------------------TA-TGTCCGGGGGATAGT-------GTAACTCTATTTCAA----------GTTACTTACAACGGACTTAATT--AAAAGGTATATCGTCGTCAAAATCCGTCGGGTGTTCGTT------------GCCAGATGGTTTCTGCT--------------GCTGCCCTGTAGCCTGTCGCTGCTGCTGACCGCCGCCACTGTACTGCTGGC---------GCTGTTGCTGCTGGCCACCACCCT---GGCTGTTGTCGTTTACTGGCTTGCCTAAGAACTG--CATTTCAGCACGCGGACCCTGCAAAACAACTTCAGTTGTGTAGCGGTCCTGGCCAGATTGGTCCTGCCATTTACGCGTT-TGCAGTTTGCCTACTAGCAGCACTTCGCTACCTTTGAACAAATACTGTTCTGCCAGTTCTGCCAGCTTATCCCACAGAACAACGCGATGCCATTCTGTGGCTTCCTTCTGTTCGCCGGTTGTCTTATCGCGCCAGCGTTCTGATGTGGCCACGCTAAGGCTTGCCACTTTGGTGCCGTTGGTGGTGGTGCGTACTTCTGGATCTTGGCCTAAGCGGCCAATCAGTTCTACTTTGTTACGG------------------------------------------GAA---GCCATAAT---TGCCCCTATTTACGTTTTAAGTGTGCGG------------CGTGGTCGTTGGCACAATCCGCATCGCAATAAATTTTCTTGCTGCCTTCCGGGAAA----TCTTCACCACAGTTCAGGCAGTAACA-CAGCGCAACAGCTTTAACCGCTGGTGCCTTCTGCAAGTGCGCGGCAATCATCGCCGCGCGTTCCCGTTCTTCACGCT-----CGCAAGCGCGGTCAATATCATCAGCCATGTTCTGCC------------------ACCGTGCATTT-------TGGATGGTGGAAGCCGTCCTGGTGCTGGCACACAGGGCAGCAATCGCGCGGCTGTTCGTTGTCGTTAC-CAGCTACCGGCT----------------------------GGCGGCCACGTTCCAGCGCGATGA--CCGCTCCAGCCAGGTAGTTTATTGCGCCTAACAGTTCCGCCACATCGCGGCCCGCT-GGA------------AGGCGCTGTGATTCCTGCGCTTTCTT-------------------CGCTGCCTGGCCGAGTGCGAACCCTGGCCCGTAAAGGTCAATCAGTTTTTGCATGGGCTGCTGGTCAAACGGCTT---------------------------GTTTACCGCGTGACGT-----------------------TCGTGGCCTTTG--CCACTGGCAGCCTGCGCAAATGCCCGGTCAAGTACATCGCGCA-GTGATTCATATCCGTTAGCCG----------------------GTGGTCGT-GTCATTGTCGTTTGCTCCAATCATGTG------TTTTGCTTCATACGCTTCCACGCTGGTGATGGAGTAGCGAACGCGTGAGCCAAATTTCGTATAGGCTGGCCCTTTGCCTTTGTTGCGCCA---GTTCGCCAGGGTTCCGGTGG-----TAACTGCGCCATTCCAGCGCAGCACCAGTTCCTGTGGCGTCAGATACGTGCTTTGTTTCTGTGCCGGTTGTGCCATTT--TTTACCCTTTCT-----------TACTGTG--CGCCGGTGCCCATCACCTGGCTGTTTAAATCATCAACGTCCTGCGCATCGCCGTTTGCGTTGGCGCGCTGTTCGTCATATGC----GCGGGCGGCTTGCAACAATGATTG-----TTTGAATTCATCGCCCAGCTTTTTGCGAATTGCTGGTGGGGTTTTGTCCCAGCATTCCTGCGTGTACTGCTCACCCTGTTCGGTAACGCCGCGCAGCTTGTTGCGGTAGGCTTCCACCTTCGGATCTAACTTGTTGCCACCCTGAACCCACTGACGCAGCGATAA---ACCGTCCTGTGCGCTGATGTAGCCAGTTTCACGG------------CCTAAGATGCCGCGCAATTCTTCCGGGC---------ACTTCATGACCTGCTGCGCGCTGCCAGAATCCCACATCATCAGGCTGGCGGTCATTTCAAACATCACGTTC------TTTTCCGTCACCGGCATGATGCC-TTGCGGTTCATATTCCGTTTTACC---GTTGACCTTCACCAGTTTCACTTTTTCACGTGCGCGGATGCAGCAGATGATGTGCATGTTGGATTGCAGCAACGCGTTCATGAATCGCTTGTGTTCAGCCTTCGCACGGTTCCACTGCGGCTTCATCGGGTTGGCCAGGGTGGCG---ATTTCTTCGCATCCGCCTGTTCCTTCCCATTCGTGCGAAATGCTATCAATCACCAGCACTTCAACGCCTGCCTGTTCAAATTCGCGGATGGCGTCAATGTACCGCTGCGGGCTGAAAGGCGGTTCTAAATCGCCAATCCAAAACGCGTCAGGGCGTTCTTTCAGTCCAAGTGATTCCTGGATTTTTTCATAAGTGTCATCACTGGCAT----ACAGTGAGCCGCGGCGGTTTTCAGTATCGAGAAAGCCAACCTTTGTGCCGTCACCGTTGGCCA---------------------------------------GGCCATATGCCAGCATAAGTGCTGACAGGGTTTTGCCGCTGCCGCTGATACCTGCCAGGCCGATGACCAGGCGCGCGCCTTCACGTTCTGCCTTACGAATATTAATTACTGCCATTGTTTTTAGTCT------------------------------------------------------------------CTTAGGTGATGAAA------------------------------------------------------------------------ATTAAGCCGCACCAACCAGGTGGGCGTTTTTGTT----------------GGCGTGCCACGCTGGCA------------------GGCTGATGGTCTGGATTTTATCGCCGTATCCAGGCCAAACACCTGTGCGCACGCATTCAGCGTAGACACGCAAATCATGCTGGTATTGTGCGCGGCCAATTTCTACGCCTTCGCTATCCAGTACATAAACACCAACTGCGTAAGGCGGTTTTTTCTCAACGGCGATAAACGCAAAGTGTTTAGGATAACCACGCCAGAAATCAGGGCGGCAGCGGCACAGAACACCGGTCACCGGATCAGTCCAGTAAACTGATAATTCTGCTTTGCCTTCGTGCGGAGGCGTGCACTTGCCCTGTTCCAGAGCCAGACGCGTGCCGTCCATGTAGTATGCGTGTTGCACGTCATAGCGCCAGTTGGCGATTGATTTTGCGAACCCTTCCGGGCTGGCATCTTCGGTGGTTTTCAAGTCACCAATGATGTCTTTGACGTGGTGC--------------AGGATAGCGAACGCTGCCGGATGATTCATT----------------------------------------------------------------------ACCGCGTCACGCATGGCAAAAATTTGTTCAAACGCTTCCGGTGATAGCACTTT--GCGTTCGCTGTTATTGCGCTGCCATTCTTCCAGCACATCTGACCACAGT---------------------------------------------------------------------------------------------------------------------------GTGACTTCAACGCCGTTGGCGCGCAGCAGGTTGGCCAGCTCATGACGACTGCCGCTGGTGGATAGTTTGCCAGGACGGTCAATATTCAACTGGTTGATGATTTCTTTCAGGTCTGGCGCTTTCATCGCGTTAAGCTGTTCAGTAGT-CCAGGTTTCAACAGGCTGGTTTTCCAGGATGCGTTCAACCAGTTCGTCTTTGTTGCCACCAGTCAGCAGCTTAGGCAGGCGGCCTTCGTTCAGCTTGTTG---------------------------------------------------------------------------ACCATTTCCACCAGCACTTCACGGTCATCAATAGCATCAGGCACATCAGGACGGCGCAGCGCCAGGCAATAGGTTTTTGCGAATTCTTCCGGTTCAAGAATTGCCATATGCA------CAGCCGTGCCGATTTCCTGCGCTGGTGTTGGCGTGCG---GTCATTAGCAGCAGTCACAACAGCGTTGTAGTGCATC------------------------GGGCTGCGGTGCACCAAATCCAGGCCAGATTTACTGATGCCTGGTCCGCCGTGGT--ATTCAGCGTTGGGAATAC----------------CTTCGTAAACTC-----------------------CTGGTTTCATTATGTTA--------CCTCGCAATT-------------ATTATTTAACATGA-------------------------------------------------------------------ATTCGGATTA-------------------------------------------------------------------------------ACTGCGGTGAATTATG-GCTGACGTGTTGTTATACTGTCAACTTATTTGTAACTAACATTGTTTAGATCAGCGTCACGC---------------------------------TCGCTAATCAACAA-------------------------ACCTTAGCTGTACATCAGCTATGC----------GTT----------------------TTTTGCACATCGCGGCTTGATTGA----------------------------------------------------------------------------------------------------------CGTCAATGAACATTACTACTGG-----------------------------------------TTGCAACGTCG------------------------CCATGTAGTAACATACAATTGCGAATACTTTA-AATGATGGCGAATGAAC--------------------------------------------------------------------------------------------------------------------------------GATAATTATGGGCGTAATACTTAGGGACTATCAATCCGACATTATCAATAAGGCGCGCCTTTCTATGCGGCGCAACCGCCGCGTGTTATTG----------CAGGCACCAACAGGCGCGGGCAAAACTGCGC-----------------------------------------TGGCGTCATACATGGC-------------------------------------------------------TGGGGAAACATCGGCCAAAGGCCAGCAGGTGTGGTTTATTTGCCACCGCGCT--------------------------GAACTGGTATTACAGACCAGTTTGACATTCAGGAAGTTCGGCATTGACCA------CGGCTTTATTGCCGCAGGCTATCCCATGAACCTGCGCGCCGGGG-------------------------TGCAGGTGTGCAGCATCGACACCCTGAAAAACCGCCTGCACACCCTGCCAGCTCCTAAGCTGGCCATCATGGA-----CGAAGCGCACCACTGTGGCGCGGCTGGA------------TGGGCGCGCGTCAACGCCTG------GCTGTTCGAGAATGGCGCGTATGTAATCGGCCTGTCAGCCACGCCAAAGCGCCTGGACGGCACCGGCCTGGATGACCACTTTGATGACATCGTG-----------------TTGGGGCCATCGG------------------TGCGCTGGCTGATGGATAACGGCCACCTGTCTGATTATCGCATGTTCTGCCCGGACATCCCTGACATGAAGGGTGTACGCA-------------AACAGATG----GGCGATTTCTCAAAAGGAGAAAC--CGCCGAGAAGATGGATAAGCCGAAACTAACCGGCAACATCATCAGCCACTGGCTGAAATACGCCAGGGGCATGAAAACGGTTGGCTTTGCGGTCAACATCGCGCACAGCCGCCACTTAACGCAGGCATTCATTGATTCAGGCATCCGCGCCGCGCACCTGGATGGCGGCACCGATAAGGCGGAACGCAAGCGCATCATTCAGGACTATGCCAACGACAACCTGGATGTGATTTTCAACGTGTCGCTGTTCGGTGAAGGTTTCGACCTGTCAGCTATCGCACAGACTGACGTGACGATTGACTGCCTGATTGACGCGCAGCCCACA-CAATCATTGTCGCTGGTTTTGCAGAAAGATGGCCGCGTGTTGCGACCGTCCAAAGGCAAAACCGCCATCATCCTGGACCATGCAGGCAATGCGCTGCGTCATGGCTTCCCTGACGATGAACGGGAATGGTCACTGTCTGGCGATGATAGCGGC---------AGCAAGTCCAGCAGTGCTGGTGGTCCACCGCCGCCAGTCAT--CTGCAAAGGCTGTTTCAACGCCATCCGCCGACCACTGCCGCCGAAGTGCCCGCACTGCCAGAAGGAACTACAGGCCGAAGCCAAAGAAATTGAAGTGGCGGAAGGCGAACTGAAAGAGATGGACGAACGCGCCAAAGAAAGCCTGCGCGCCAAAATGAAACGCGAGGAGGACGCTTGCAAGGATATTGGCGCACTGACCGCCCTGGCGATGAAACGCGGGCTGCCGAACCCATCAGGTTGGGC---CATAGCGAAGATGGGCGGAAGAAGGTTTAAGCGATGAATAGTGAAGT-ATTGATAGGTTTAAACCATTGGCGATATTTCCATAAGTAAAGGTATTATTATTTCA-CCG--------------GCACAGATGGTGC-------------------------------------------------------------------------------------------------------------------------------------------------------------------------------------------------------------------------------------------------------------------------------------------------------------------------------------------------------------------------------------------------------------------------CCAATAACAAAAC---------------------------------------GAGGTAACACCCAA---------------------------------------------------------------------------------------------------------ATGACTACTG--TAAATATCCGCAATGGTTTTGGT---------------------------------------------------------------------------TTTAACGAACTGCCAGTCGCTTTTGAAGGC-----------------------ACGATTCATGACGCAGATGGC-------------------------------------------------TGCAAGTTTTTCATTG--------------------------------------------------------------------------------CAAC------------------------------------------------AAC----------------------------------------------CAGTGATTT-------------CAAGCTGACCGTTGACAGCGA---------ACAAGAACACGGCGTGATCATCGCATTTG--------------GACCTGACAGCATGAAAAATG----ACGGTGAACATTGCAGTGACGGCCTGGTGTTTTCGTCTAACGATGACAAGAAAACCATTG-----CTGCGCAG--TTGCGAGAACTGGCTGACTGGTTCGAACAGCAGTA----------------------------------------------------------------------------------------------AACA---TTCCCTGCCCGGTTCGCCGGGCATTT-------------------------------CTCACAGGTGGAACCATGAAAAAACTTATCAT----------------------------------------------------CGCCGCTTTCAT---------CCTGGCGGCCACCAGC----------------------------------------------------------------------GTCACTGCACAGGCACGCGAATGCCTGCCAGGCATG------GACCCTGCAAAGGACAACTGCCAGGTGACGGAAGAACAGGAACCGGCACCACAGCCGGAATTGCAGGACA--------------------------------------------------------TTGACCAGACTTACTACTGCCTGGAACTGCAAAAAATCGCCGTCAAAATCGCTGAACTGCG------------------------------------------------------CGACAAAGGCGCAGG-----CGAACAGGGCGTGGTCACCCTGCT--------------------------------------------GGCCAACAACAACCAGAACCG---------------------------------------------------------------------------------------------------------------------------------------------------------------------------------------------------------------CATTATTTGGGTGGC----------------------GCGCCAG-GTGTTCTGGCCGCAATCGGCAAG--------------------------------------------------------------------------------------------CCTTCGCC-----------------------------------CTGAACAAATCGGCCTGCGTGTGTGGA-----------------------------------------TGCGCTG-------------------------------------------------------------------------------------------------------------------------------------------------------------------------------------------------------------CAATTCTGGTGAATATCC--------------------------------------------GGGGGC-------------------------------------------------------------------------------------------------------GAATTTCTAATGGCTAACA------------------------------------------------AAGAACACGCGTTGCAGAATGCAATCCGCAACGCACTGGCAGGCCGCTGCCTGCTGTTTCGCGCCAACGTGGGCAAGGCGTACACCAGTAATGACATTGTGAAGGTGCCGCGCCAGATGCCGGTTGTGATGGGGCCGCGTGACGTGCTGCTGAAAAACGCCAGGCCGTTTGACACCGGGCTGCCGCCAGGGTTTTCCGATCTGTTCGGCCTGGTAAGCGTGGAAATCACGCCTGACATGGTGGGGCAGAAAGTGGCCATCTTCACCGGCCTGGAAGTCAAAG-----ACGGTGCCCGCG---TGTCACCGTTGCAGCGAAACTTCATCAACGCGGTGAACGACAACGGGGGCCGCGCCGGTGTTGTGCGGTCAGTGGATGACGC-------------------------TGAA---------------------------------------------------------------------------------------------------------------------------------------------------------------------------------------------------------------------------------------------------------------------------AAACTGGTGTTCGGAAAATGAGCATAAAACACGTAGC----------------------------------AGCAGAAGCG-----------------------CTGCGCTACAGCGAACAAACCGGGCAATCAATGATGGAGTGGATAAAC-------------CATGATGACAATAGAAAGCAT-TCG-----------------------------------------------------------------------------------------------CAGACTGTTTTCAGAA-----------------------------------GCACTGG--------------------------------------------------------------------------------------------CGACCAGGAACCA----------------CATCACG-------------------------------------------------------------------TTCCTGGCGGCCAAAACGGCAAT-----------GTGGAATCTGAACC-----------------------------------------------------------------------------------------------------GTTACGGCATGTTGACGGCGCTTGAA------------------------------GTGGAAAACCTGAAAAGAACGTGGGGTGTTGAATGAAT----------ATTCTCAAAGTAGCAATG---------------------CAGCGGTTGGTTGAC----------------------------------------GCCTGGAAGTTATCAGCCA-------------------------GGGAAATCAGCCTGGGTTTTCAAATGGCGC------------------------------TGGTGCGCGCTGGCTGGCGTCCAAAGG--------------TGCGGTCAATGCAAGTGGTGCTGGACTATCCGAAGCCAG--------------------------------------------------------------------------------------------------------------------------------------------------------------GGCCGCGAAA-----------------------------------ATCACGATTCAC-------------------------------------------------------------------------------------------------------CGGCATTG-------------------------------CAGCCATGC-------------------------GCCGTGAAGCACGTCACCAGCGCAACCGGAGGGCCGCAAAATGACAGGTAAACCACTGCCAAAGCATGAGTGGCTAAAAATTGTTGT------------------------------------------------------------CGAGGCTGGCCAGCAGCTT-GGATTCAGTAAATTCACTATCTTCATCAATGAAGAAGAAACCGCA--------------------GTAATGCTGCGTGGCCATAGTGATT---------CATCCGATGAAAAGTATGA--CCGCGT--------------------------TTTGCACCGTGTTCATAAG--------------------CACAAAAATGACGGTGAAGGCATG-----------GCCGCCATAAACAACAGGCG-CTTTCGTCTGCGGCACTGGATGGGCCAATATGAACACTGGCTGAGTTGGGTTTTTCTCAAACAGC------------GCGGGGCG-TGAACCATGAACCCGGTAGACT-----------------------------------------TCATCAAAAAACAAGTCATGGCCGAACTGGT-------------------GAAGCAAGGCGCATCACCTGGCACA------GCACAGCAC--------------------------------------------GCGGCTGACTACGCGGC------GCAACAGTACCGCACCACGTCAGCCATCGGCAAAG---ACCCGTTCGC------------------------------------------------------------TGAACTGATA-----------------------------------------------------------------CGCCTGGC--------------------------------------------------------------------------------------------------------------AGGCGCAATGGCCATGAAGCACCAGGCCGGT--------------------------------------------------------------------------------------------------------------------------------------------------------------------------------------------------TTCCGTTTCGTGATGCCGCGCGCTTCGCG-------------------------------------------------------------------------------------------------------------------------------------------------------------------------------------------------------------------------------------------------------GTGAAGTAAGATTATTT---------------------CAAAAGATATTTACTT------TCGGAAATGCGC-CCTGTACTATGGGCGCATTGTT-------------ATTACGAGGCTATTACTATGGACGAAAGGACCGAACGACTTCACAACATTATGGCTGAACATGGCTTAACCTGCCGCGACGTTGGCCGTTTACTTGGGCGCACTGAACAAACGGTGCTTATCTGGCGGTGTAAGGGCGGGAAA-----------------------------------------------GTCATTCCGACCCACCAGCTTGAATTGCTTGAACTGAAACTG-----------------------------------------------------------------------------------------------------------------------------------------------------------------------------------------------------------------------------------------------------------------------------------------------------------------------------------------------------------------------------------------------------------------------------------------------------------------------------------------------------------------------------------------------------------------------------------------------------------------------------------------------------------------------------AACGCGC------------------------------------------AGGCAGCAAAATGAACGCCTGTACCTGGCAGCCCACCACAGTGACGCTGCACGATGGG-----CGCGATGTGTTGAGCGATAGCCGGGAATGGTTGCTGGAATGCGAAGCCAAATACGTCCTGAAACAGCCAACCATTGAAGCACGGCGCACCCTGCTG-------------------------------GCAGCGATAGAA-----AAACGGCGCGGCGCAACAGCCCGCGAAGAACTAGAACAACGCGCACTGGCCATATGGCGCGCTAACAGGCCATAAAAT-------CGGGGTTCTATGAGTGCACA--------------------ACAAAACTATAAGGATTTGACCGAACAGGAAATTGCAGAAGCACTTTCCTACATCGACGCCGGTTGCGACCGTGAAACATGGGTGCGCATGGCGATGGCGGTCAAATCGGAATTAGGCGACGGCGGTTTCACCGTCTGGAATGACTGGTCACGCCAGTC---TGACAAGTACAACAGCAAAGACGCACGCGACACCTGGAAATCAGTGAAGCGTCACGGCGGCATTGGCATTGGCACCCTGATTGGTGAGGCGCAGCAGTTCGGCTTTTCCCTGAACGACGCAGAACGCACCCCGCTGTCAGCGGAAGAAATCGAAGCACGCAAGCGCAAGCGCGAAGCCGAAGAAAAGGCAGAGCAGCAGCGCCGTGCCGAACGTATGGCGCAGGCAGCCGAACAGGCGCGCAACATATGGGAATCAGCCACCGAACTGGACGGCGATGAACACCCCTATTTGCAGCGCAAGAAGGTGCAGGCGTTTGGCCTGCGTGTTGGGCGGTTCTGGACAGAAAAGCGCAGCATTGATGGCGCGCTGCTGGTTCCTGTGCGTAACATTGACG-GGCAGATCACCAGTTTGCAGGCCATCTTCCCGAACGAAAAC-----CCACAGCTAGGGCGTGACCGTG----------ATTATTTGCCTGGCGGCCAGAAGC----GTGGATGCTTCCACGTCATCGGCGGCAAGCCGATTGGCGCAAACCCGGTCATTGTCATCTGTGAAGGCTATTCAACCGGCGCGTCAATCCACCAGGCAACAGGCTACTGCGTTGTAGTGGCGTTCGATGCCGGTAACGTGCCGACCGTGGCCAAGCTGATGCGCCAGCAGTTCGGACGCGCAACAATTGTTGTGGCAGCCGATAACGACCAGTGGCACGAAGATGGCAAGCAGAACGATGGCGTTCACTACGCGCGCCAGGCCGCAACCACATGCGGTGGCCTGCTGGTGGTTCCGAAGTTCGCAGCACTGAGCGACAAGCCGACCGACTTTAACGACCTGCACAATATGCAAGGGCTGGCAGAAGTTAAGCGCCAGATT-AACGACGCGATACCTGAACCGGCAAATGACAACTTTCTGCCGCTGGATGCCACGGTCAACCCGTTCATGTACCCGCACA------TGAGCCACCAGCAAAAGCCATTAAGCACCTGGGAAAACCTGGAATGGCTGCTGGACCAGTACGGCATCACGGCGCGTTATAACGAAATCAGCAAAGATGTG------GTGGTGACCATTCCAGGGCGTGACTACGGCGTTGACGCTGCGGCCAACTGTTCACTGGCGGAAGTTTCCAGCCTGTGTGCCCGCAACGGTATGCCAAAAGGTGACGTGGGCGATTACATCAAGC-TGATTGGCGTGGCCAATCGTTACAACCCGGCTGCT--------GAATTCATCACGTCACGGCCCTGGGATGGCGT-----------CAGCCGCATTTATGACCTGGTTGACACCCTGACCACGCCGCAAGGCTTTGACCGTGGC-----CTGGTGCTGATGATGGTGCGCCGCTGGCTGATTTCTGCCGTGGCTGCCGTCATGAAGCCAACAGGGTTCTGGTCCAAAGGCGTGCTGGTGTTACAGGGTGACCAGTCATTGGGGAAAACGTCCTGGTTCAAAGCACTGCTGCCGCCTACCATGCGCGACCT----GGTGAAAGATGGCGCGACCATCGACCCTAGCAACAAAGACAGCGTGAC-------CACCGCGATTG------GCCACTGGATGGTTGAGC---TGGGCGAACTAGATGCAACGTTCCGCAAGGCTGAC---------ATTGCCAGGCTGAAATCCTTCATCAGTTCTGACGTGGACATGCTGCGCCGCCCTTATGACCGGCTTGAATCGAAGTACCAGCGCCGAACGGTGTTTTTTGCGTCAGTGAACCCCAAACACTTCCTGGCCGATGACA--CCGGGAACGTTCGCTGGTGGACCATTCCGGTGACCGGCGTGAACTACGCCC---ACGACATCGACACGCAACAGTTATGGGCAGAAGTGGCGCAA--------------CTGTACCGTGACGGCGAACGCTGGTGGCTGGATCGTGATGAAGAAGCCATGCTGGAAGGCGTCAACAAGGAACACGAATCCATTGACCCGGTAGAGGAAATGATACTGGCGCGCTTTGAGTGGGGCAGCGAACGCATCAGCGCCTACCGCGAACATACCGCCAGCCAGGTGTTGCAGGAAATCGGATTTGATAAGCCGAACAAGTCACAGGCCACGCATTGCAGTAACGTGCTGCGCAAGCTGACCGGGCAGGAACCGCGCAAGACGAAAAACGGGCGGTTCTTCAACCTGCCGCCGAAGGTGTTGCAGCCGGATTACCGGCGACCAGATGACAAT------TCACCGTTTTGAATAATAACCCGCTTCGGCGGGTTTTGTTTTT------------ATTGATAGGTATAAACGATTAT----ATCATTTACATAAGTAAATATAGAATTCATCTATCGAA--------------------AACGAGACAAACCAAACAAACCAAACA-AAGTAATG--------GGTAGCATTGTGAATAAATACGAAT-------TGCATTTAGGTGATTGC--------CTGGAAGTTATGAAGTCTATTCCAGCCGGTAGCGTTG--ATTTGGTTCTGTGTGATCCGCCGTATGGCACCGC--------TGGCGGAATGGGAAAGGGTGAAGAACGCTATTCACGAATTGCGA--ACGCTGAATG-GGATAACGCTATTTCTCCGCAGGCCATTTTTGAAGAATGCAACCGCGTTT-TGCGAACTAACGGCGCTCTT--------ATTCTGTTCAGCCAGGAACCTTACACCAGCAAGTTAATCACAGCGGCGCATGGAAATCTGCCTTTCAGTTATCGACTAATGTGGCTGAAAGACCATTTCTCTAACTCGCTGTTGGTA--AATAAAGCGCCTGTTTC----ATACTTTGAAGATTTAGTGGTGTTCT-------------TCAAGAAATATGACACGCTGGCACAGCATCCGCTAAGGGATT---------------------ATGCCAAAAAAATCATGGAATACAT------------TGGCAGAAATATAAAGCAGATAAACACTGATTTAGG----------------------------TCACAGGCGCGCGGAACACTTTT--------------------------TTTATGTTGAATCAACGCAGTTCGGGCTGT----------------------------GTACTGAAAAGACATACAACCAGATT---------ATTGCGCACTAT------------------GGGCTTAGTGTGTGTGACTGGCTTATGACTTATGCTGAAATGTTAGAAATTGACCGC--------------------------------------------------------------AGGTTTGCCCGCAG-GTTTAACCTGGCGGATGGTGCAAAATACAAATCTAACGTTCTTCA------------------------------------GTACAAAAAGGATTATACCGGCCTTC-ACCAAACACAGAAGCCGGTAGCACTGCTGGCTGACATCATCAGGACATATTCAAACCCTGGCGAAACGGTTCTAGATTTCACTATGGGGAGCGGGTCAACAGGAGTCGCCTGCATCAATGAAGGCCGTAACTTCATAGGAATTGAACTTGATGA------------------AACCTATTTCCAGACAGCGCAGGGGCGCATAATGGAAGCAGCAGCCGCAAACGATAACCAGGCAAGTAGCAA----TTCTGTTGTAGCATAACCACCATTCCCCACCAGTGTGGGCCAATAAAAACGAGGTAACACCCGATG----AAACAAGTAACGATTGACAACGTGCGCGAGCGCATAGCGGAACT----------GGAAATGGTCAACAGCCACGGTGAACTGTCA--------------------------------------------------------------CTGCGCGG-------CGAATTTGAACTGGCG---------------------------------------------------TGTTTGCGGATGCTGGCCGATTCAA------------------------------------------------------------------------------------------------------------------------------------------------------------------------------------------------------------------------------TGGGCGGCGTTGATGATGACGTGCGCAACGTGGTGGCCCTG------------------------------CTGGAAAACA--ACGAATGGGCCGAGC------ACTGCACTAAAACAGAGCT----------TGGCCAGCGCCTGGAAA------------------------GCGAAATAACCCGCCTGGTTGGGGA-----------CGTGCAGCCAGTGCCGGTGGTAAGCGATGCTGACCCATCACTAAACGCC------------ATGATGCGTGCGC----------------------------------------------------------------------------------------TTGATGCGTTCTATGCTGATGACTA-------------------------------------------------------------------------------------------------TGTGCCGGAACGTGCCATGCTGGCAGCTTTCAGAATCCTGCTGGCGGATGTGCGTGAAAAGC-----CAGCGCCGGTGGTAAC---------------------------------------TGATGA------------------------------------------------------------------------------------------------------------------------------------------------------------------------------------------------------------------TAGGCTGCTGG----------------------------------------------------------------------------------------------------------------------------------AAAACCTTGAA---------------------------------------------ACGCGC----------------------------------------------------------AT-----------CAAAAGCCTGG----------------------------------------------------------------------------------------------------AAATCGGTGAACGCAAAGGC---------------GCATTGAGCACGC-------------------------------------------------------------------------------------------------------------ATCAGGAAATCAGCCTTAA------------GGCGTATC-----------------------GCCTGGCTGTCCAGTGTCTGCGTTC---------------GTCTGCCATCAGTGAT----------------------------------------------------------------------------------------GA-AACAGACAACACCGCGCA--------GCAGTTCGA---------ATCGTTGGCTGGCATCAATGCGAACAAACATC---------------------------------------------------------------------------------------------ATGACCAG------------TGGGTGAATTG--------------------------------------------------------------------------------------CAGCGAAAGGCTTCCAGAT---------------------CGCTTCCGTGACGTTCCTGTG---------------------------------------------------------------------ATGCTTTCTGATGGTTCCCAGCGAGTTGGGCG---------CATCAATCATAAAGATACCTGGCT--------------------------------------GATTGCCAGTTACCACCATACAAAGCACCAATATACAGGCGACGTTGTTATGTGGTTC-------------GACACGCCTA------------------------------------------ATCCCACC-----AGCGAGTGAAGCGGC-----------------------------------------------------------AAGCCATGAGCCTGGCAACAGATATTCTGTG----GCGCGCTTTTGTTAAGCAGGCGAAACAGAAGCAGAAGCCAAAACCAGCACCAGTGG--------------------AGGCTAAACCAAAACCGGAGGTCA----------------CGGCAATCAGCAACCGCA-----ACCTGCACCTG-------------------------------------GCACGCATCCCTGGCTGTCA-------GCGGCTGGCTTGTGGTTGGCAGGTGA----CGTGCATTGATGGCAAGC-------------------AGAAACACAAACTGGGAACCTTCAAAACAATGCCACGCGCACGCATAGCATGGCGACTTTG-------GCACCTGTGGAAGCGCAGAGGATTT----------------------ACCGACATCCCAACCGGACCAAACCGCGCTTGAACACTAA---CCGCCTTCGGGCGGTTTTTTATTG-------GGT--------------------------------------------------------------GACAAAAGTTGG-----------------------------------------------------------------------------------------------------------------------------------------------------------------------------------------------------------------------------------------------TCACCTTGTCACCTAGTTG--------------------------------------------------------------------------------------GTCACCTAGTTAGTCACCACTTAAACCACTG-----------ATATGACTATATAAATG----------------------------------------------------------------------ACTAAAGGTGACTAAGGGTGACAAGGATTTATAAAG------TTTAGATAGGGGTAAATAC-AGACGATAGGAATAG---CCTATCAATAGTGCGCACAGAGGGTAGAAATACATTAATATAGGAAATTGTTGTCACCTTAGTCACCCGAACGCCAAA------AACGCGCACTTTCTCTTTATAAATCAAGATGATTGACGGGTGACAAGCGGGTGA-------CCAACTCTTTGCCACCTTGTCACCCTTTTCTGGTCACCGTTCATCT--------------------------TTTCGGCTACAATCCCCA-TATTGACTTTTATTTATAATTATTGGGGGTTACATG---------------GAATTACCGCGCACTGTGCAGGAAATAGCTGACGTTATTGGCCGTGAACGTGCGCTATATCTTATCGGACAACTACCAA------------------------AGCTGTGGGTGCCATCGCAGCAGTACCA-------------------CAAAGTCATTTTGTATGTGCCAAAGCGGATCCGTCCTAATGACCACCTGGTGAAAATTCTTGGATGGAGTGACGCCAGCAAGATGGTGCAGCACTTCGGTGGTGAAATGCTTCACCCGGCTAATTGTGAATACATTTACCGCCATTTCATTCACCGCAGCATCAAGCGGATGCACGGCGAAGGAATGGACGCAAAAGCCATTGCGGAACTGCTGGAAGTTTCAGAACGCACAGTGAAGCGGCAC---TGCACTGACAAACCCCACAAAGACACATCACCTGCAAATGACAACCATCAGCA----CCGACTACT---------------------------AATGACTACGGGGCAATAACTGGCATGAATATTTTTGAGAAGTTTCTGGATAACATTGGATGGGCAATCGCTGGTTTAATGGGTGCGTTGATTGCTGTTCCTTTTCACGATGATA--AGAGCATCAAAGGC-CGTCTGTGGTTTGTTTGTAGCGGGCTTGCATGTTCTTACTTTCTTACTGGCTGGACGTCATGGTTTTACAGCATCCCGCAGCAATACACTTCGGCTATTGGTTTCCTGCTGGGATCATTTGGCGGTTCGATGGTGGTGGCTGTTATCAGGAAGATTCAGAACGCCGACATT--GCGACCTTAATTGAGGCTATCAAAAGCAAATTCGGT------GGTAACGCATGACAACTTTT---GCCATTAACTTTATCGCCGTCTGTTTCATCTTCATCTGGGCATCATGGTGCGTGGTGTACAGCGGAGTAAAAGACGGCGTTGTTGGAAAACTGTTCTTTTCGCTGGTGGCAATATCAGCACTGGCAATCATCATTCACACCATCACTGGCCATTACTCACAACGGCCATTTGTCACCATGAACGTCAGCATTGCACTGGTTGGCGCTCGTCACGTT-TTTTTATCATGGCTTAAG-------CATTTCAAAGCCGCACA-------TGAGAGGTATTAACAATG------GCTGTTATTACTCCACAACAGGCAGGTGGCAAA---AACGTTTGCGCTTTCCTGGATATGATCGCCTACAGCGAAGGCACCG---AC--AACGGCAGACAGCGAACCAATCACAA---TGGTTATGACGT-GCTGGTTGGTGGCGGCCTGTTCACCGGTTTTGCAGACCATCCGCGCAAGCTGGT-----------TGCACTGCCTAAGTTGGGCATCAAATCCACGGCTGCTGGCCGTTATCAGCTTTTGAGCCGCTATTATGACGCCTACAAAAAGCAATTAGGCCTGAAAGATTTCAGCCCGCTGTCACAGGATTTGATTGCAATTCAGCAAATCCGTGAACGACGCGCCTTGCCGCTTATTCAGGCCGGTCAGTTTGAACAGGCCGTGCGCCAGGTTCGAAACATTTGGGCTT----------------------------------------------CCCTGCCTGGTGCTGGTTATGGGCAGCAC----GAACAGAAGATTGCCAACCTGCTGGCAGCGTATCGAAACGCCGGTGGAACGGTGGCAGC---ATGATTAAGCCACTGGATAACTGGCACGCCGTCAGGGCACTTGCTGACTGGTATGCGTTCCCACAAATGCGTTTCCTGCG-------------CCGGTCATTGCTGGCGCGGAAGTGCTGGGCGCTTATCCGGGCAGATCGGTTGCTGGCAGAGCGC----------------GACAAGGTGCAACCATGAACAGTACCCAAATGATGATAGTGAAG---GTTGTGGCCATA------------TCGGCTGCAATC---------------------------TTCCTGGCGTG-TTTCTGGAG-CTACCAGAAGGGCCGCACCACTGAGCATAAGGAATGGTCAGCCAAGTGGCAG------GCACGTGACCTGGCAGACGCACAGG---CCGCAATCCAATTCGCAGACAAACAGCGCCGCATTGAACAAGAGCGGCAGGGGGCTATTGATGCAATTCAGGAACAAGCACAGCAAGACATTGCTACAGCGCAGCGTAATGCTGCCATTGCTGCTGCTGAGTCTAAGCGCCTGCAAGACGGTATCGCAGACGCCATCACCAG-----------------------------------------CCATCAGCAGCAAGACAAGGGCCAGCACCAGCAGCCTGCTTGCCGAGTTGTTCAGAGAAATTGACACAGCAGCGGGCATCTATGCAGCAGAGGCTGACAGGGCAAGAGCCGCAGGGCTGACGTGTGAAAGGGCTTACGACGCAGTGAGAGCGA---CATCACAACAATGAAAATATTTTCACAAATTG-------------------CGAAAAAAAATGCTTGACAATCTCGATTTTTCAAAAATCG-AAGGTACTTCCGGAGGGGGTACAGCCTGCGGGGGCATTGGTCC-------------------------------------------------------------------------------------------------------------------------------------------------------------------------------------------------------------------------------------------------------------------------------------------------------------------------------------------------------------------------------------------------------------------------------------------------------------------------------------------------------------------------------------------------------------------------------------------------------------------------------------------------------------------------------------------------------------------------------
	Escherichia_phage_ep3	-------------------------------------------------------------------------------------------------------------------------------------------------------------------------------------------------------------------------------------------------------------------------------------------------------------------------------------------------------------------------------------ATGGCGGATGAAACGGAATTGAAGCGCCGCAAG-CTGGCAGCCGAAA------------------------------------------CCGAAAAAGCAGAACTGGAACTGGCCAAAGCCAAAGGCGAAGTGGCACCACTGGACCAGGTTGAACGCGCCGTTGCCCGCGCCTTCGCGGAAGTGCGCGCCGGGATGCGCAACCTGCCACAGCGCACCGTTTCAAT-GCTTATCGGTGAAACCGATGAACGCCGGTTCAAATCGGTGATGATGGGCGAAATTGACGAAGTGCTGAAATCACTGGTGACCGCTTCCCTG---CTGGATGGCTATGACGAAGGGGGCGACGG---TGACAGCGAAGAATAACCCGTTTGCCAACATTGAAGGCATTGACCAGGCTATCCGGCGCGCACAACAACAATTGTTGCCGCCGCCAGACATGAAGCCGTCAGAGTGGGCGCAGGCTAATATCCGCATTCCGTCTGGCAACGCCGTGCCAGGACCGCTGCGCCTGGATAACGCGCCATACCAGCGCGAACCAATGGACATGCTGGTTGACCCTGATTGCTACCGTGTAACGCTGATGTGGGGCGCGCAGGTGGGCAAAACCATGCTGGCACTGTGCGTGCAGGCGTACAGCGTAGCCGCTGAACCGCGCAGCCAGATGATGATGCAGCCAAGCCAGGATGACTTGCGCACCTGGCTGGAAACGAAATTCAACCCTCTGGCGGAAGAATGCGCGCCGGTAAACAACGCCATTGCCAAACCGCGTGGCCGCGACGGGGTGAACAACCAGAAAATGAAATCATACCCTGGCGGGTTCTTGATGTTCGCCTGGTCCGGTTCGCCAAAGACCATGCGCGGGCGTTCAGCGCCGCTGATTGTATGTGACGAGGTAGACGGATATGAACGAACCAGCGAAGGGCACCCGGTTGGCCTGCTGTGGCAGCGTTCTGCCACCTTCGGTGACCAGCGGTTTTTGCTGGAAATCAGCACCCCTACCCTTAAAGGTGAATCGTACATCGAAAAAGCGTATGAAATGGGCGACCAGCGGCACTTCTTTGTTTGCTGCCCGCACTGTGACG-ATCACGTTACGCTTGAATGGGAAAACGTCAAATGGGATGGCCAGCGGGAAACTGACGCGGA-AACGCTGGCGGC-----CATCGAAGAACAGAAGCCGGAAACAGCGCACCTGTATTGCCCATCGTGCGGCGCGCAGTGGAATGACGGCGAACGGATAGCGGCTATCCGTCAGGCCGAAGAAAAGGGCGCAGGCTGGAAGGCGTCCAGGCCGTTTGAAGGGCACGCAAGCTACCACCTGAACGAACTATACAGCACATTCCGCAAAGTACCGGCCATCGTGCGTGACTACCTGGACAAGCTGAAAACGGACGACCTGCAAACCTTCACCAACGTCAGCCTGGCGCGCACCTGGGAAGAAGAAGGCGACAAGGTTGACCCGGATTCACTGATGGCACGCCGCGAGGAATACGCCGCGCAGGTGCCTGCTGGTGGGCTGTATATCACCGCAGGCATAGACATGCAGGTTGACCGCCTGGAATGTGAGGTGGTGGCCTGGGGCGTTGGTGAAGAATCCTGGTCATTGGGTTACCACGTCCTGTGGGGCGACCCTCTGACGCCAGATCCGTGGGATGCGCTTGATGACCTGCTGGCGGAAACCTACCAGCACGAAACCGGCGCAGTGCTGCCGATCATGGCCGCCTGCCTGGATACCGGCGGCACCA------------GCGGTTACACGCAGGCCGCCTATGACTACGCCAGAGGGCGCACAGGCCGCCGCCTGTTTGCCATCAAAGGAGTGGGCGGTTGGGGTCGTCCTATCGTGGAGAAGCCGCAGCGCAAGCAATCCGGGAAGGATGCCCGCAAAGTGGATTTATTCCTGGTGGGCACCGATGAAGCCAAGCTGATAACTGCACGCCGTTTA------------------AACAAGACGGCACCGGGGCCAGGTTATTGCCACTTCCCTGCTGACCGCGATGAAGAATGGTTTAAGCAAATCACCGCTGAAAAGCTGACCATGCGTTACGTGAAGGGCCAGCCAATCCGCGAGTGGAAGAAACCCGACCGGGCGCGCAACGAAGCACTGGACTGCCGCAACTATGCGCTGGCCGCGCTTAAAATCATGCAGCCGTCATTCCGCCGCCTGGCTGAAAAGTTTGGCGTAGCGAAC---------------------------GACAACGCGCCACCGGAACGCCGCAAGCGGCTTCC-GAACGTCAAACCCATCGTGAAACCGGTGGAAGTGC--------CGCAACCGG---------CCAATGACAAACCC-CAAGAAG-AAGAAAAACAGCAAGTCACAGAGACTAAGCC------CATTAAACGTTCCGCCAGGGCATCCAAACGCCGTGGCGGTGGATGGGTTAGCCGCT----GGTGATAAATAGTGAAAAACTGCCAAGTACCGCAGAAAATTACTGCTGGATTGACATTTGAGACGCGCCTGACGCTTCCCGGCTATCCTGCAACTGAATGGGCTGTTCAGCTACTGCTGCGCGGCCCGCAGTCAATTAACATCAACGCCGTCGCTGATGGTAACGATCACGTCATCCGCGCAGCCGCTGGCGTCACTGCAACGTGGCCAGCAGGCGATTACTGGTATTCGCTGCGCGCGACCAAAGGCG------ATGACGTTATGGAGGCCGGAAACGGCCAGATTACCATCCTGCCAGACCTGGCCAGCGCCAGTGATGGATTTAACGGGAAAACTCACGCGCAACGCACCCTGGAAGCCATTGAAGCGGTCATAGAGAAGCGCGCGACAATGGACCAGGAACGCTACCGCATCAATAACCGCGAGTTATATCGCACCCCGATTGCGGATTTGCTGAAACTGCGCGACTTGTACCGCCTGGAAGTAGCACGCGAAAAACAGGCGCAGTGCGGCAAAAACCCGTTCGGGCGTAAAGTTCGGGTGAGCCTTCGCTGATGAAAC-----------TG--TGGCCATTTACCA-GAAACAA-----------------------------------------GCCTGCCGAA-------CAGGCACAACAGCCGCGCACGCGGCGTTTACCGCTTAACCGCCTGGCGTCCCGTATGTTTACCGGTGCCAGTGTTGACCGTTTTGGCACCGCGTGGGGTACACAGCCGCTGACGGCTGATGAAGTCATTACCAAAAATCAACGCATCCTGGTGGCCCGTTCCCGCGAACAGGCCGCCAACAATGATTATGCCAAAAAGTTCCTGCGTCTGTGCCGCACAAACATTGTGGGGCCAAAAGGCGTTCTGTTGCAGGCAAAAAGCCAGGATAACACCGGAAAACTGGACACCCTGGCGAATGAAGCCATTGAACTGGCGTTTGACGCATGGGGCAAAAAGACCAACTGTGACGTGACCGGTAAGTTGTCCTGGCGCGCCATCCAGGCCGCCTGCGTCAACAGCGTGGCCAAAGACGGTGAATTCTTCGTGCGCCTGGTGTTTGGGGCTGACGCAGGGCCGTGGGGCTTCTCGCTGCAACTGCTGGACCCGCAACGCTGTCCTGTGGACATGGTTGAAGATCGACTGCCAAACGGAAATTTCATCCGCCAGGGAATCGAGTTTAACCGATACGGGCGGCCTATCGCGTATTATTTCAGCACAGTTGATGAATCGGATGAAAACTACCGTTGGGCTGGGCGTGACTTCGTGCGCGTGCCTGCGGATGAAATCCTGCACGGTTTCTTTGATGACATGGTGGGCCAGAAACGCGGCCTGCCCTGGATGGCCACCAGCCTGTTTCGTATGCGCCACCTGGGCGGCATGGAAGAAGCCGCACTGGTCAACGCGCGAGCAGGTGCCAACAAAATGGGGTTCATCGAATGGGATGAAAACGGCGCTGGACCTGAATTCGACGATGAAGACGAACTGATCATTGACAGTGAACCGGGTGAATTCCAGGTGCTGCCACAGGGCGCACGCATCAAAGACTGGTCACCGCAATACCCCAACGGCGAATTTGCCGTGTTCACCAAACAGATGCTGCGCGGCATGGCTTCTGGCATGGGCGTGGCTTACAACAACCTGGCCAACGACCTGGAAGGCGTCAATTTCAGTTCCATCCGACAGGGCACGCTTGACGAGCGCGAAAGCTGGAAGGAATTGCAGGAATGGCTAATCGAAAACCTGCACCAGCCTGTTTTTGACGCCTGGCTGCCGCGCGCCCTGCTGTCTGGACGCATCACGGTGAAAGGCCGCAGCCTGAAACCGGAACGCATAGACCGTTACAGCAATATTGA---ATGGCAGCCACGCCGTTGGGCCTGGATTGACCCGTCATCTGACGTGGAAGCGGCTGAAAAATCAAAAAACAACATGCTGCAATCGCCTGGCCGCATCATCCGTGAAGGTGGCAGCGACCCTGACACCGTTTGGAAGGAAACCGCTAGCGACGTGGCACGCATGATTGAGGCGTACACGCAGCACGGTATCAGCCGAGAAATGGCGGAAAAACTGGTCATGCAAAGCATGGGCATGGA------CAAAACACTGTTAATGGGGCAGCAAAATGCAGAAAAACCT-----GCTGAATAG------------------------------CATCATTGGGGCCGAATTTACCCGCAAATC---AGACAGCAAAACGCTGCCTGATTTCAAC---AAAGGCGGGCTGGTGCGCACTATGGAAGTGCGCAAGTTTGACACCGAAAAACGCACCGTAGAACTGGCGTTTTCCTCCGAAATCGAGGTTGAACGCTGGTACGGTATCGAAATTCTGGACCATTCGCCGGAAAGCGTGCGCCTGGACCGTCTGCGTGACGGTGGGGCGCTGCTGGTTGACCACGATTGGACTGACCAGGTGGGCGTTGTTGAATCCGTCAGCATTGACGCTGACCGCCGGGGGCGGGCTGTGGTGCGCTTTGGCCGAAGTGCACGCGCTGACGAGATTTTCCAGGACATCGTTGACGGCATTCGCAAGCATGTTTCCGTTGGCTACCGCGTGTTAGCGGCCAAGCTACAGGAAACGCGTGACGAGTGGCAGGATGTCTACCGCATCACTGAATGGGAACCGTTCGAAATTTCAATTGTGAGCGTTCCCGCTGACACCAGCGTTGGCATTGGGCGTGCGTTTGACAAACCCCAAGAAGAACAACGCGGCATCAAATCCGATACTGCGGGCACCGTAGAGGTTCCAGCACCAAAAAA---ATCATTTGAGGATTCACGAATGTT---AGAAAAAATTCTGCGCGACGCTGCCGGTAACCTGGTGCGCGCGATGGTAGACGAGAAAGGCAACATCACGCAGGTTCTGGAAATGCTGGAACGTGCTGGCGATGATGCGCGCAACGCTGAACAGCGTGGCCGTGAAGCGGAAAAGGCGCGCGTGCGTTCCATCACTGAAATGGGCGAGAAGTACAACGCACGTGACCTGGCTTTGAAAGCTATTGGCGA---AGGCACCACCGCCGAAGATTTCCAGCGTTCCTTGCTGGACCACCTGAACAAGCCGAAAGACCCGGCACA-------------ACCGGC-----------------TGATGACACCCGTTCCGGCAGCAAGCCGCTGTCAGAAATGCCGTCCAGCGTGATTGGTATGTCTGACAAAGACATCCGCCGCTATAGCATTTTCAACGTGGTTCGCGCGCTG---------GCTAACCCGAACGATGCAGCCGCACAGCGTGCCGCAGCGTTTGAAATCGAATGCAGCCACGCAGCGCAACAGCAGTATGGCCGCAGTGCAAAAGGCATCCTGATCCCTGACGATGTTCTG------CGCGCATTCAACGCTGGTGGCGCACCGAACACCCCGACAGGTGCACAGACCGGTTCCAACCTGGTTGGCACTGACTTTATGGCCAGTTCGTTCATCGACCTGCTGCGCCCGCGTACCACCATCATGCGCCTGGCGCGTACTATGGGCGGCCTGGTTGGCAACGTTGAAATTCCGAAACAGACTGGCGGCGCTACTGCCTACTGGATTGGTGAAGGTGATGACGCAACCGAAACCACGCCGACCATCGGCCAGCTTAGTTTGTCACCGAAAACCGTTGCGGCTTACACCGACATTACCCGCCGCCTGCTGATGCAATCCACCCCGGATGCGGAAGCTATCGTGCGCGGTGACCTGGTGGCAGCTATCGCGCAGGCGATTGATTACGCTGGCTACTACGGCACCGGCACCAGCAACCAGCCGCTGGGTCTGGCGAACTACACCGGCATTAATGCGGTAGACTTCGCAGCAGCCAACCCGACTTATGCGGAACTGGTGCAGATGGAAACCGAAATCGCGGCTGACAACGCTGACGTGAACAACATGGCATATGTGCTGAACGCGCGTGGCCGTGGTGCAGCGAAAACCACGCCGAAGTTTGCCAGTGGTTCTTCCGTGGCTGACGCTGGCGTGATTTGGGAACCGGGCAACACCCTGAACGGTTACCGCGCCGAAGTTACCAACCAGGTTCAGGATGGTGACGTGTTCTTTGGCAACTTCGCTGACTTGGTTGTTGGTATGTGGGGCGGCCTGGACATGACGGTTGACCCGTATAGCCTGAGCAAATCCGGTGGCCTGCGCATCGTGGTATTCCAGGACGTGGATTTTGCGGTGCGCCGCGTTGAATCCTTCTGCCTGGGCCGCAACGCAGCATAATGAACA------------TGGCCGCTTC-----------GGCGGCCATAGTCTTATCTGACAGGAGAAGTTTTTATGTCTGGTACTTATGTACTG---AAATTGACTTCCGCTATTGCTATCAGCGGCGAAGTCATGAAAGCGGGTTCACTGGTTGAGGTTTCAGAGCTTGAGGCTAAAAACCTGTTGTCGCGCGGCAAGGCAGAGATG------------CACGACGAACAACCAGCACGTGATGACGATGTTGAAA---------TCACGAAAATGAACAAAGATCAGCTTATCGCTATTGCAGAGCAGATGGAAATTGAAGGCGCTGACAAGATGACCAAAGCGCAGTTGATTGAAGCCATCGAAGCCGCAGGCGAAATC------------------------------AAAGAGGGTGACGAATAATG---CAACACGGCACATCTGTAACGGTTCTGGCCGCACCAGCAACAATCACAGCCAGCGGCAACGGTTCAGCCGTCAACGTTGGTGATTATCATGGCCTGTGCCTGCTTCACCTTAAC---GGCATCGGCACTGCTGGCACCACCACTGTAAGCCTGCAACACAGTGATGACGGTTCAACCAATTGGGCTGACGTACCCAACACCACTTTTGCGCAGATCAGCACCGCAGCTAAGGCTGACACGATCCTGTTTAATGCTGACCGATTCAAAAAATTTGTCCGCGTGAAGGATGTTTCAGCCAGTTCCGGTTCG---GCAATCCGCAGCGTTGTGCTGGTTGGCAATAAGCGGGAATCACAG-TAATGCCCGCGCCGTCCTGGGAAAACCTGGACGACTTTTTTGACCTTGACACCAACGGCGGGTTTGCATTTCCCGCCGTTATTCATTCGCAAAAAGGTTGGACCAGAACAATTAACGCCATCTTTGATGACCCCTACTTCAACGCGCAAATAGGCGAGTATGAAGCGGACACCAGCAGCCCGCGAATCACGGCAAAGGAATCTGACCTGGCTGGCATCCTGCGTGGTGACACAATCATTGTGGCCGGTGAAACCTTCGATGTGCTGGCATCCCCTGAACAGGATGGCACAGGCACTGCCGTTGTGAGGATGACGCGCCAAG---------ATGCTGCATTTTGACCTGGATTGGCA----------ACAACTGCGCGGCGTGGCTACTGAACTGGAAGCCAGTGAAAAGCAGTTCAAAGCCGCATTAAGCCGCGCTTGCAACCGCACGGCGGCCACCCTGCGCAAAATGTCTGGCCGTGGCCTGAAAGATGAACTGCAACTGCGCACGATGGCGGCTATGCGCAAGCGCCTAAAATCCATCAGGCT--------------GCGCACGCGCCAACAGGGC---------------GTTGTGTTGTGGTACGGCTTAAATGATTTGCCGGTGAGTAGCTTTAAGGGCCGCGCCAAGCA--GACCAGCGACGGTGCC------------ACGTTCCGTGACCAGAAGTTTGACGGCGCATTTGT-GGGCCGCAGCACGGTGAAA-----GGCAAAC------GTACAGTGTTTAAACGCGCTGGAAAAGCACGCCTGCCCAT------CACTGAACAGTTGATGCCCATTAAGGACAAAGCCGAAATTTTCATTGAAGATGAAATATTCACGCAGGTTGAAGAAATATTCTGGAAGCACTTCGAACGCGATATTAAAGCGCGCGTCAAATACTTTGAAACATCCGACAGGTGGGCATAATGAACGCCGATACTCACATTGATTTAGAAGTGCTGCACAGCGCCATTGTGGCCGACATCAAAGCAGCATTCCCGCAACTGGTCACCGTGGAGTTTTACCAGGATGACCCGGAAGCGCGCAAAACGCTGCCAATTCCCGCCTGCCTGCTGACCATCAGCGAACTGGAGGCAGACAACGAGATTGACCCCGGCACGGAACAGTTGGCCGTTGTGGCGACGTTTGAGGCGCATTTCATCATTAACAGCATCAGGACAC---------------CCCGCGCCGCCCTGGCCATCAGGACGCTGGCCGCTGCCTTCATGGCCTGGCTGCGCAAGCGCCGCTGGACCAACCCGGCAGACCCCGCCAGGAAGCTGCCCACAGGGACAGCCAACGTGGTTGGCGGCTTCCCTGACGACTTCAC---------------------CCCGGAACTGGACAAATTCGAGGTGTGGCGCGTGGAGTGGCAGCAAGTCATCCACCTGGGCGAAAGCGTGTGGAACGATGAAGGCATAACCCCATCAGAGGTTTATTTCAGTTGGTTGCCTGAAATTGGCACCGGCAACG--------------------------------------------------------------------------------------AAGAAGATTACGAGAAG-GTGAACCCATGATCGCAGAAGTTAGCGAACTGAACCGCCAGCTAAACAACGTTGTGCGCATCGGCACCATCAAACA---------ACTGGACCTGGCCAACGCGCGTGCTAAAGTTTCCGTTGCTGGCTGCACCACTGACTGGCTGCCCTGGGGAACCAACCGTGCCGGGAAGCGCCGCGACTGGTCACCGCCTGTCATCGGCGAACAGGTAGTTTTGTTTGCGCCTTACGGCGACTTAGGCCAGGCAGTCATTGGGCCGTCAATCTTCCAGGATGACCACGCGGCACCAGCGGCAAGCGCGGACCAGGAAACAACCGTTTACCCTGACGGCACAACGGTGGACTACAACAGCGCAAGCAACACGCTGACCATCACCGTGGCTGGTGCAGGTAATGTCATCATTAACTGCAAACAGGCCAACGTGAAC------ACTGAAACGGCCACCGTGACG--------------------GCATCAA------CAAGCGTCACTCTGGACACGCCTGACACGTTTTGCACCGGCAACCTGACCGTGGC----------CAAAAGTTTCCAGATGGGAAGCGAAGGCGGAACGGCTACGATGACTGGTAACGTGGCGATTGAAGGCGGAAGCCTGACACACAACGGCAAAAACATTGG--------------------------------------------CAGCAACCATGC--TCACAGCGGCGTGCAGTCTGGTGGCAGCAACACCGGCGCACCGGTGTGACCTGACAAACCCCAAGAAGATAAACCATCACCCATGCGGGCATCATTGCCCGCATGAAAGGAACAAACGCGGCCACAGGCGCGCCGCTGGATGGTTTAGACCATCTGCGCCAATCCATAAGAGACATACTCACGACGCCAATTGGCACGCGAGTGATGCGCCGCGACTACGGCAGCCGGTTGCCCTACCTGGTTGATGCACCGATGAACCGCAGCACGCTGCTGGACCTGTACGCAGCGACTGCGGAAGCACTGGAAGCCTGGGAACCACGCATCAGCGTGCAGCAGGTGACAGCAACATCAGCAGAACCAGGACGCGTGGAATTGTCCATTACCGGCGAATACCTGCCAGACGGCAAACAAATAACAATTGACGGCATAGTGGTGACATAAATGGCGGGTGCCTTCACAGTTGTA-------AACTTATCTCAATTACCAGCGC----CAAACGTTGTTGTGCCGCTGGACTTTGAAACGATTCTGGCGGCCATGATCGCCGATTTGCAGGATCGTGACCCCACATTCACCGCATTGGT--GGAATCTGACCCCGCTTATAAAATCCTGGAGGTCTGCGCTTACCGGGAGTTACTGCTGCGTCAGCGAGTTAATGAAGCGGCCAAAGCAGTTATGCTGGCTTACGCGTCTGGTGCAGATCTTGACCAGTTAGGCGCGAACGTTGGTGTTAAGCGCCAGGTGATTACGCCTGCTGATGACACAACTGTGCCGCCAACACCTGCAGAAATGGAATCAGATGAAGATTTCCGCGCGCGTATTCA-GTTGTCACCGGAAGGCTACACAACAGCGGGTTCAGAAGGCAGTTATGTGT---------------------------TCCACGGATTGGGTGCTGACGCTGACGTGAAAGACATCCAGGCCATAAGCCC----------GGAGCCAGGAAAAGTCACCGTTTACGTGCTGTCACGCACCGGCGACGGCACCGCACCTGCTGAAACCATTACTG---------------------------CGGTTGCCAACACCCTAAACGGCGAAACCATCAGGCCAATGACCGATGAAGTCACAGTGCTG----TCAGCAAACATCGTGAGTTACACCATTAATGCTGAACTAACGCTGTTCCCTGGCCC-----------------------------TGACTCCACTGTGGTTCTCCAGTCTGCCATTGATGCCGTAACAGCGTTTGCAGAATCTCAGCGCCGCATTGGCTATGATGTCACGCTGTCTGGTCTGTATCACGCATTGCATCAGCCTGGCGTGCAGAACGTCAACCTGA--CCAGCCCAACAGCATCACTGGTGCTTGGCGATGGTCAGG----------CCAGCTATTG-CACAGCAATCAATGTAACCGTGGCGGGTGATACTGATGTCTGACTTATTGCCATATAATTCAACAGAACAGGAA--------CGCGCACTGGCTGAAACAATAGCCAGGATTAGTGACGTTCC-----------GGTTGTCGTGCGTGAAGTCTGGAACCCTGAC-ACATGCCCATCAAGCGTTCTGCCCTGGCTGGCTTGGGCGTTCAGCGTTGACGATTGGGATACTACCTGGTCAGACGAGCAGAAACGCAAGGTAATTAAAGAGTCGGTTTATTCGCAGCGCATAAAAGGCACTATCGGGGCTGTTACGCGTCAGCTTGTTGCTTTGGGCTACCAGATTCAGATCCTTGAGTGGTTTAAACAAAGCCCGATTGGCCAGCCGTACACATTTGATGTTTACATTACTGCTAATCAATATCCGTTAACTCAAGAAGATTTTAAAAAAAT-----------ACTACAAG----TGATTGACACTAACAAAAACCTGCGTTCGCACCTGGATGAAACGCAGTTGATTGTTAAGTCAGAAAGTAAAACGACTGCTGCCATTGTCTGTGGCACAGGAAAT---GAAATTAGTCTGACGAACTACACCAGATTTGTTGGTGCTTTGAATGACTATGTTATGGTGCAACCAAATA--TATCTATAGGTGCTTAA-GTGGAACTGAAAACATACTTCGCCCAAGACAGAAACGGAAACCTTATTCCATCTGCTACAGTGTCAATTTTTTTGTCTGGCACATC------AACCTTAGCCACAGGATT----AAAGACCGTTAGCGGCGCTAATCTTACCAATCCTTT-CACCGCAGGTTCTGACGGTAAAATACAGTTTTACGCTCCAGACGGAATTTATGACATGCAGGTATCACTAGGCAGCGTTGACGGAGTTAAAGTTACGTTTCAATGTATCGATGTTCAACAGCAACTTAGCGAAGCAAGCAGCGCCGCAGATCGCGCAGAGGCTGCGGCTGAATCCATAGAA------TCGCAGTCCGCTAACATCGAATCAAACAGCCGT----------GAACAATGGCGCAGATCGCTGGCAGATGCAGGA---ATAACGCTTGTTAACGGTAGCTTTGAGGCGGGGGCGACAGTCAGTAACGCTTCTGAAG----CTGTCTGGCATATTGCTG---GTGGTCAGTGCTACACCTGGGGCGGAGTGATGCCGAAAGTAGTAACAGAAGGTTCAACAC-------CTTCCGAAACAGGTGGCGTTT------CCCCTGGAGCCTGGACTAGCGTTGGTAATAAAT----------CCTTTAGCCAAATCCTGGCATCAAACAAGGGAA------------------------TGAATCTAATCGGTGACGTTGATTCTG------------TAGCTCAG-----TTAGCATCTGTTTCTGGCGCATCTGTTGGCGATAAGATACTTGTCAGATCATACATCGC-CGGTTCTA-----ATAAAGGTGGTGG-CACATTTGTTGCAGTTGAAAACACTGAAACGCCTGATGGCGTGGTAGTATTTGACGGCGTAGGTGTTAAATGGCGGAGACTTTTCTTTGCTGGTGAGGTAAATGTATTTGACGCCGGATATA------------CGGGAAGCGGCGACATTGCTGTTTACATCAATAAAGTGAATTCCGCAGGATACGATTGTTTTATTCCATGTTCCGGTGCGTTTTCTTCCG---CAATAGAAATTGATTT---------CAGCAAAGGAAGTGTAAGAGGCGCAAACAAATGCACACTTACAGAAATTGAAGGAATT-------CCAGGTGATTATGCGTTGAAGCTTTTCAACTCAAACACCGATTATGCTGACCGAGATTCAATTAACGCAAACGCCATATTGGATGGGGTCGCATTTCAGTTTTCTGGAACAAAAAAAATTGCGCTTGGCGGAGCGGGAACGGGTGAACTATCTGAATTGCGGATAAGTAACTTTGGTTTCATATCTTCT-----GCTGGATTAGAGTTTCTTGACAACTCTTACCG-GATTATTTTCGATAAAGGCGCTATTTCACGCAGCTTTAATGACACACTCATATTTAATTCACCTGCGAACTCAGGAGAAGTGATTAACTTCAATCATTGCTGGATGGTAGACAATGGCGG-GCCATTAAAATTCAAAAATGGGCAGTTTATATTTAATGGTTGCTCAATGCCTGCCGGGAAGAAGGCAGGATATTTTGACCCA------------AACATAATATTGGAGGACAACGCAACAGTTGTTTACGCAAATGGCAACATTGAA------------TTTCAACCAGGTCAAAGTTTTGTTGCA-----------------------------------------------------------------TTTGTGGTT---GGCGGCAGTTCCAGATTGAGTATTAAAGATTCAACGCTGCTAACTCCATC------------------TGGATATTCAGCTATACCAATCGTTG----------------------------------------------CAAATGATGATGCGGTCGTCTCGCTAAC--AAACTGTTCGCTTCCTCTATATGAG-------------------------CAAACAGAGATTGCCGCT---------------------GGT------------GCTGCTGCGCGTCAAATTATTGGTGGGAACAGTAAGA------------------AAGTAATGTCTTATGGTTGTTATCCCAGGGCTGGTTTTATAACA---GCAAATTGGGATAAAGGTAACATTGTTAGTGCTTACATAAACTCATTGTCGAATGGCAGTGGACAATTTTTAAACTATTCAAACTGGAGTTTAATGCAAACCGGAAGCGGTG-------------------TTGTTACGGCAGGTACTGATACTGACGTACCAAATACAATCA-TGTTTTCAAGATCGCTATACGTAACTGTCCCTTCCGTTGGTGCGACAGCAGATTTCTACCA-AGACTGCCTTGACTGTTCACCTGGCCGCTATTTTCAACTTGGGTTTTGGGCAAAGAACGCTG------TGACATCACTGGCATCAATTGAATTCTTTGATAAAGAG-GGCAACAGCGTTCAAGGGAAAATACCTTTTAATATACCTTC-------------TGTGAATGCTTGGGGATTCTATGCGCTCGTAG--------------ACATTGTTCCGCCTGGTGCAAGTAAAGCA------------------------AGGGTTAACTTTGCAGTTTCTGGTGAAGTAGGTAC-----------------------------------------------------------------------------ACTGCATATTCATAACGCTAT------------TTATGGCTTGATT-----------------------------------------------TAACAAACAACCCCACTTCGGTGGGGTAGCAAAT----------------------------------TTTAAAATTGAGGCCAAACACA------------------------------------------------ATGCCATTTCTTACAATTCATACTAACTATGGTCTGCAAAAGCTTGCGCAGGCTGAAT--CAACAGGAACGCAAATCCGGTTGACGCATATGGCAGTTGGCGACGGCAACGGAAATGCTGCGCCGCCTAATCCAAATCAGACGCAGTTGGTGCGTGAACGTTTCCGCGCAACCATCAACCGCGTTTATCAGGATGCAAATAACCCGCTGCGCTTCACTGCTGAATTGGTTATCCCGGCCAGCGTTGGTGGTTTTACTATGCGTGAGGTTGGTGTTTTTGACGCTGATGGTTCTCTGTTTGCTGTTGGCGAT---------CTTCCATCTACTTACAAGCCGGTTGATACAGAAGGTGCCTACTCTGACA----CGGTTGTGCGGCTTGACTTCATGGTAAGCAACGCCAGCACTATCACCCTACAAGTTGACCCAAAT-------GTTGTGGTTGTCACACAGCAGTGGATTTCTAACAACGT----GACAGCAGGAACCATCATCCCTGGTGGCACAACCGGGCAGGTTCTTGCAAAGCAGTCAAACGCTGACG---------GTGACGTCCATTGGGTTGACCCTACACAAGCAAACGTTGTG---GTTGATACCATCACCGAAAAACAAACATTGGCAGCCAACCAGACTGTAGTGATGCTGACAACAACCATAACACGCGGACTGGCGGTGTATATCGAAGGCATCAGGCTGCCGCAAGGTTCTGGTGTTGATGAGTGGCAGCCTGATGCAACTGACTCGTCGAAATTTACACTTGGGAAGCC--TTACCCAGATGGGTCGATTTT------------GCAGGCTGTGAACAATGAACCAGCAGGAAGCG--CACCTGCTCCACTGGAAAGAAGT-AAAAACCTTTCAGATGTTGCAAGTAAATCCGAGTCACGGAGCAACCTTGAAGTTTACAGCAAAACGGAAA------------CTGACCAAAAGATG---------------------CCGACAGGTGGAATTGTTTATTTTCCACGCTCTACGGCACCGACAGGATG--------GTTGAAAGCCAATGGGGCTGCGATCAGTAGAACGGCTTATG------CAAATCTTTTTTCTGTAATAGG---------------AACAATGTTTGGCAATGGTGACG----------------------------------------------GTGTTAACAC--------------GTTCAATTTGCCAGAT-------------CTGCGC-----GGAGAATTCATCAGAGGATATGATG-ACGGTAGAGGTGTAGACGCTTCACGGTCACTAG-GTAGCTATCAGGCCGATGAAATAAAAACCCACTATCACAGATTGGGG---------------AGTGAATTTGTAGCAAA---------------CGGAGCCGAAAACCT---------------------TATTGCTGACGCCTG----------GGACCAGGGCAC------------TAGCGGCAATTATCCAGAAGGAATTGGCACT------------------------GGATACACAGGCGGTACAGAAACCAGACCG--CGAAACATCGCTCTACTGGCGTGCAT---CAAATTTTGAGGCGA-ATCATGAAGACAAAACCCGTTT----------------------------ATCAATATGACGTCGCTGGCCTTTTTGTTGGCCAGACAGATGCTGATGAATCA------------------------------CCTCTTGAACCTGGTG-----TTTTTCTAATTCCTGCAC-----------GCTGCGTAGAGGTGGCACCCCCTGAATTTTCA---------GGTGACCAATGGCCA--CGCTGGAACGGCGCAAAGTGGGAACTGATTAGC-------------GTATCGCCAGCTAACGATAACCAACCGGCAAGCCCGGTTGATAAACTGCGAGAATTCCTGAACGCAAACCCTGACGTGGCCGCGCTGATTGGC-----------------GCAACGAATGAGGCAACCAATGTATGAG------------------CGAAGTCTTAAGGGGCATCACTAACAAAAACCTTGCAGCG-------------------------------------------------------------------------------------------------------------------CAAGGATACCAGGAATTA--------------------------------------------------------------------------------------CCTGGCGGCA-------TGATTATTCAGTGGGGTA--------------------------GTTTCACCAGCACCGTTACATCTGGTGCAGGCACAACCGATACACGTATGTACCAGGGCACGCAGAGTGTCACGTTTCCAAAACCGTTCCCTACGGCTGTGGTAAGCATTC---------------------------------------------------------------------AGGCTACGCCAAGAGACAACGAAAACAT-----------------------TATTCTTGAATATGCCAATATCAGTGGTCG--------------------------GACGCTAACCACATTTTCAAGCATTCTTGGCGGCGTCCAG-----------------------------------------------------------------AACGAAGGAACGGTGCCAGGAACCACAACACTAACCGTTGACTGGTTCGCTATCGGTTA----------TTGATTTGTCGCCTTTGCCCGCTTCG-GCGGGCTTTTTTACG-------------GACAAACCCCAAGAAGAAGCCACGCACGGTTCCTGCGACCATCACACTGCGAATTTTCACTGTGTGCACAGTTAATAGGAAACCGAATA--ATGGCAGGTACTGATTTTTTACATGGCGTGGAGGTGCTGGAAATTGATTCCGGTTCACGCGTCATTCAAACCGTTAAATCAAGCGTCATCGGTATTGTTGGCACCGCGCCAAATGCTGACCCTGACGCATTCCCGCTAAACACCCCAACCCTGATTGCAGGCAGCCAGCGCGAAGCGGCCAAACTGGACATGCTTGGCACCGGTGAAGGCACCCTTCCCAAAGCACTGGATGCCATCCTGGACCAGATCGGCGCTGTGGTCATCGTTGTGCGTGTTGAAGAAGGCGAAAACGAAGCCGCAACGCTGGCCAACATCATGGGTGGAGTTAACGCATCAACCGGCAAATATGAAGGCGTTCACGCACTGCTTGGCGCTGAATCCGTTGTGGGCTACTCGCCGCGCATTCTGTGCGTTCCCGGCTTCACGCATACCCGCGTTCAGGATGGCGTCACCGCTATCACCATCGGCAACGGCGGCAGCGGTTACACCGAAGCGCCTACGGTCACCCTGGCTGGTGGCGGCGGTGGTTCTGGCGCAACTGCGCAAGC---------------AACCGTGGTTGGTGGCGTCATCACCAAAATCATCGTCACCAACGCTGGCATGGGTTACACCAAAGCGCCAACCGTCACCATCACTGGCGGCAACGGCACCGGCGCAACTGCAACCGCATCCGTTGGTATCGCAGCCAATGCCGTGGTTTCTGAACTGCTTGGCATCGCCAACCGCCTGCGTGCTGTCATCATCGCTGACGGTCCAAACACCAACGACGCTGACGCCATCGCCTACCGCAAAGACTTTGGCAGCAAGCGCGTTTATGTGGTTGACCCAAAAGTGCTGGTGCTTGACGAGGATGGCACCACGATTACTGACTGGGCATCGCCGCGCGTGGCTGGACTGATTGCCCGCATCGACAACGAGCGCGGTTTCTGGTGGTCACCATCAAACCAGGAAATCTATGGCATCCAGGGCACGGCCAGAACCATTGATTTCACCCTGGGTGACACGTCCAGCCGTGCAAACCTGCTGAACGAAAACGAAGTCACCACCATCATTCGCCAGGACGGTTTCCGCCTGTGGGGCAACCGCACCACTTCCAGCGATCCGAAATGGGCGTTTCTGTGCGTTGTTCGCACGGCTGACATCATCAATGACAGCCTGTTGCGTGCACACCTGTGGGCCGTAGACCGTGGCATCACCAAACAATACGTCAATGACGTGATTGAAGGCGTGAACGCGTACCTGCGCAACCTGGTGAGCCTGGGCGCAATTCTTGGCGGCACGTGTTGGGCTGACCCTGACTTAAATACTGCTGACCAAATCGCTGACGGTAAGGTATACTTTGATTTTGATTTCACGCCTGTTTATCCGGCTGAACACATTATCTTCCGCAGCCAATTGACCAACGATTATATTAGTGAGGTATTCGAATAATGGCCGCACGTGACGTTTTGAAAAACATCAACTTATTTGTTGATGGCCGTGGTTACGCGGGCCAGGTGGAGAGCGTCACGCCGCCCACCTTAACCCTGCAAACCGAAGAATTCCGCGCAGGCGGCATGGATGCGCCCATTGATGTGACGTTGGGCATGGAAAAGCTGGAAGCCAGCTTTGCGCTGCGTGCTTATGATTCTGACGTGCTGGCGCTGTTTGGCCTGTCAGAAGGTGCAAGCGTTCCGCTGACGTTTCGCGGTGCGCTAGAATCCTATGACGGCAGCGTGAAAGCCGTTGTCATGAACATGCGCGGCAAAATCACCAGCATGGAGCCAGGCACCTGGACGCCTGGGGAACTGAGTTCCCTTAACGTCACTGTCAGCCTGAACTATTTCAAGCAGCAGCATAACGGAAAGACCATCCACGAAATCGACGTGGAAAACATGGTGCGCATCATCAACGGTGTAGACACCCTGGCAGCCATCCGTTCTGCGCTGGCGCTGTAA---TTTTTACGGCCAGTCATTTGGCTGGCCATTTTCA--------ACAATCATTGTTTGAGGCGATAAGAAATGGCT------AAATTACCTGATTATCTGAAATTCAACCACGAAACCGGCCACTGTGACATCACCCTGTCACGACCGCTGAAAATCGCAGGCGTTGACGTTTCCGTGCTGCGTATGCGCGAACCAACCGTGGCTGACCAGGAAATTGCAAGCGACATGGGCGGCAGCGATGCTGCGCGCGAAATACAGACGTTTGCCAACCTGTGTGAACAGGCACCTGATGACATCCGCCGCCTGCCGCTGAAAGATTACAAGCGTTTGCAATCCGCTTACATCAGTTTTTTAGATTAAGCCCGGAATACATACGTGCGGGCGCTTTGGCGCTCGCAAGTCATACGGGCTGGCAGTTATCGGAAATTCAAAGGTTGCGGGTTTCCCGTTTTGTGTGGTGGTTGGAAGGATTGCCGAAGGCTAACAGCTAAAACAATTGAAGGTAAAGTAAATATGCGTGTATCATTATAAATAACTTTAAGTAATTTAGTGGTGGTGCACGATGAAGAAAGTAACCAAGAGTGAGGCGATAGAGCAAGGGCTTAATTATTACTTTACTGGTAAGCCATGTAAGCATGGGCACGTCAGCGAAAGGTATATAAAAGGCGGAGCTTGCGTGGCTTGCCAGAGAATTAAAAGCAAAGAGTTCAGTAAAAACAATGTTGAATCAGAAAGGATTAGGAAGCATCTAGATTATCTTGCGCACAAGGAAGAAAGGAACGAGAGAAATAAATCTTGGCAAAAAAGAAACAGGGCAAAAGTCTCAGAGTATGTTGCAAAATGGAGGAAAAAAAACAGGGAGAAGGTGAACGAAATGGCCGCTGAGTTAAGGCGCAAAAACCCAGAAAAGCAAAAAGAGGCTGACAGGAGATGGAGAGCAAAAAACAAACACAAGGTGGCCAAGAAAGACGGTCTTAAAAGGGCAGCAAAACTGGCAAGAATTCCAGTTTGGTTTGGTGAATTTGATGATTTTGTGATTCAGGAAGCGCACACGCTGGCAGCGTTAAGAGGTGATGAAACCGGAATACCCTGGCACGTTGACCACATGTTGCCAATGAGGGGGAGAAAAATTTCCGGGTTACACTGCGCGCATAATATCCAGGTGATTCCGGCAGCCATGAATGTGAGAAAAATCAACAAAATGGTTTTGACCAACCCACTAGAGTGGTTACGCGATGGCGTCTAACAAGAAATTATCTGCAACAATAGTAATTGGCGGTGCCGTATCCAGCAGCCTGAAAGGCGCATTCAGCACCGTCAAATCTTCCGTTGACCAGGTTGGCGCAGCAATGGCCAAACTGGAACGCGAGCAACGACAACTAACCAACGCCATCCAGACGTTTGGCCGCCAGGGCAAAAACGTTGATTCACTGCGCGCCAAGTACGCCGCCAACGTTTCTGCGGTGGACAAACTGCGCGCAGCCACCGAACGCCTGAAACGCGTGGAGGATGCCCGCGAACGCAACCTGGCGAAGCGCGACCAATACAAAGATGGGATCATGGGCACCATTGCCCTGGGTGCCACTATCGCCGCGCCAATCAAAGCCGCGATGGA------------------TTTTGAAAGCACCGTTGCCGAC---------------ATCAAAAAGGTAGTGGATGCGCCGAAGGGTGCCGACGAAG------ATACTTTCTTCAAAGCCATCAGCA---------AACAGGTTTTGGATATGTCCAAAACCCTGCCGATGACGGCCAACGAAATTGGCCGCATCTTTG------------CGCTTGGCGGCCAGTCTGGCATCGCAGCCGAAGATTTGGGCAAGTTCACAGAATCAGCCGTAAAAATGGGCGTGGCGTTTGATGTCAGCGCGGAACAGGCTGGCCAGTCAATGGCGGAACTGCGTTCTGCTTTCGGCATGACGCAAGACCAGGTGAACACGCTGGCCGACCAGATGAACTACCTGGACAACAACGGCAGCGCCGC--AGCAAAAGATATTCTGGAAATCGTCCAGCGCGTTGG---------GCCGCTTGGCAAGGTTGCTGGCACTGCTGCCGGTCAGATCGCCGCGATGGCATCAACACTGCGCGGCAT----GGGTGTGCAGAATGAAGTT-----GCCGCAACCGGCATTCAAAACTTCATGCTGGCGCTCACTGCTGGTGATGCTGCCACGAAGTCACAGAGGGCGGCCCTTGCCGAATTAGGCTACGGTTCACGCGAAGTGGCGAAGTCAATGCAGTTG---------GATGCGCAAAAAACCATGACGGTGATTCTGAAACAAATCAGAAAACTACCGAAGTGGAAACAGGCGTCAGCACTAACTGATTTATTCGGCAAAGAGTCGATTAAGGCCATCGCACCACTGCTGGATCAGCTTGAACAGCTTGAAGATAACTTCGCAAAGGTAGCCGACAAATCGAAGTATGCCGGTTCCATGCAGAAAGAATTTGAAGCGCGCGCGGCCACCACAGCAAACCAGCTTATTTTGTTCCGTAACCAGATCACCGGCCTGGGCGTCACGATTGGTTCAGTCCTGCTTCCTGCGGTCAACAGCGTCCTGCAAACCGTTGGGCCGTGGATTGGCAAAATCACTGAACTGGCTGACGCGCACCCGGTTGTCACCAAAGCCATTGTGGCCACGGCTGGCGCACTAATTACCATGCGCATTGCCACGTTTGCGGCTGGCTTCGCTTTCACGTACCTGCGCGGCGGCGCGCTGCGTGTTGTGGGTGCCCTGGCTGGTGCCCGCGCACAGATGGCACTGACGGCGGTTTCCGCGCGTGCAGTGGGTGCCGCAGCTACCGTGGCCAACGGCGGCCTGGTGGGCATGGCATCACGTGGAATCCCTGCCGTTGTTACTGGCGTGCGCGCCATCGGTGCGGCGTTCATTTCCACCGGCATTGGTGCCCTGATTACCGGCCTGGCGCTTGGCGGCCTGTGGATTTACCGCAATTGGGCTGGCGTCAAAGCGTTCATGACCGGCACTTTGCAGGGCATCCAGCAAGGGTTGCAGCCTGTTACGGAGAAATTCCAGGCGCTGTGGGATAAGTTAGGACCAGTCAAAACCGCTTTCCAGTGGGTTGCTGACGCTGCTGGCAAGGCGTGGGATTGGTTCACCAAACTGGCCGAACCGGTGAGCTACAGCGGCGAAGAACTGAAAAAGGCCGGTGACGCTGGCCAGCAGTTCGGCAAGGCGCTGGCGGCAGGTATTGATTTTGTGTTGGGGCCGATTCAGTTCCTGATTGATAAGATCATTTGGGTTTCTGACAACATTGGCGCGCTGACGCAAAAAGCCGTTGAGTTCAAAAACAGCGTTTCTGACAT---------GGCTGGTGGTGCCTGGCAGAAAACGAAAGACTTTTTCAGCAACCCGTTTGGC---GATGACGCGCCGCAGGGCAACGCGCTGACGACGCCGCAGACACCGGCCAGCGCAT--------TGCCAGCGCCTGCCCTGGCGAACCGTGGCGGC------AGTACATAC----ACCGACAGCAGCACAACCACCATTCAGGTGACGCAGCGCCCTGGTGAGAACAACGCAGACCTGGCCAAACGCATTGCCGACGAACAGGAGCGCCGACGCCAAGTGCGCCAGCGCAGCATGATGAATGAC--------------GGAGTGACGGCACCATGACCAGTTTCACGATTTTAACCGGGCAGACCAACATCATGATGATGTTGGGCGGCTTCCAGTTCTGCATCCTTACTGCGGCATATCAGGAACTGAACCGCCACAGCGAATATAAGTGGCCATCGCAGCACCGCTTTGGCCTGCGCCCATCATCGCAATTCGTGGGCATCGGAGAGGAAACCATCACCCTGGCTGGCATCATTTACCCTGAATACCGTGGCGGGTTTCAGCAGGTGGAGCAAATGCGCAGCATGGCTGGCCGTGGTCAGCCGCTGTTGCTGGTTGATGGCCTGGGCAAACTGTGGGGCCGTTGGGTGATTGAAGCTATTGACGAAAAACAATCATTGTTTGCGGCGTTCGGTGCGCCGCGCAAACAGGAATTCAATTTGCAACT----------------------------------------------------------------------------------------------------------------------------------------------------------------------------------------------------------------------------------------------------------------------------------------------------------------------------------------------------------------------------------------------------------------------------------------------------------------------------------------------------------------------------------------------------------------------------------GCGGCGGTTCAACTGATG------CAAAC---TTACATTACCAAAGACGGTGACACGGCGGATTACATCGCCTGGAAATACTACGGCAACCAGGATGCGGGCACCGTGGAAGCACTGGTGGACGCCAACAAGGGGCTGGCCGACCGTGGGCCTGTGTTGCCTGCTGGCCTGGTCATCAACCTGCCGGAAATTACGACACCAGCGACCACGCAAGGTATCAAATTATGGGATT----------------------------------GACTGGAATTGCGCCAGCGTTTCGCGTGCTGGCCAACGGCGATGACATCACCGCCAAAATCAATGAACGACTGATAAGCCTTAGTCTGTCTGACGGCGTGGGGCTGGAATCTGACACGCTGGAAATCAGCCTGGCGGATGATGAACCGGCCAACCCAATCCAGATGCCGGAAACAGGCGCAGAACTGGAACTGTTCCTGGGCTATGACAACTGGACCCAACGCATGGGCCTGTTTATCTGTGACGAAGTGGAACTGGCTGGCTGGCCAGGCACCATGACCATCAGGGCGCGCGCTGCCACCTATGACAAGTCAAAGGGCGGCAAAACCGACCTGCAAACGCAGAAATCACGAAGCTGGACCAAAGGCACGAAGTTTGGCGACATGGTGAAGAAGATAGCCAGCGAACACGGCATGGAATCCGCCGTGTCAGAAAGCATGGCCAAAATCACCCTGCCCCACACCGACCAGGCCGATGAATCTGACCTGAACCTGTTGCTGCGCCTCGCCAAGAAATATGACGGCGTAGTGAAGCCAGCAGGCGGCAAAATCACGGTCACGAAGAAAGGCGAAGGCAAGACGGCCAGCGGCGAAGAACTGCCAACCATCACGCTGACGGCGCAGGATTGCACCGCATTCAGGCTGACCAGCCAGAAGCGCGAAAACGCAGGCACGGTGGTGGCTTACTACCAGGTGACGAAGAAGGCCGCGCGCAACGAAGTGAAGGTGGGCGAAGGTGAGCCGGTCAAACGGATTGGCAAATACTACCCGACGCAGGCAATGGCCCTGGACGCTGCCAAAGCCGAACTGGCCAAGCGCCAGCGCAACCAGGTGACCGTTGCCGTTACGCTGCCGGGTGACCCATCCATTGCCGCAGAATGCAAACTGGTGCTGGTTGGGTTCCGTGATGGCATTGATGGCGAATGGCTGATTACCCGCGCAGATCACCGGCTGGAT---GACAACGGCTATTCTTGCGACGTGGAAGCAACGAAGCCGAACAGCGAAGAAGAACCGAAGGTGGAAGTTATCGAGCGCAAGAAGCCGCAAGAAAGCGACCCG--------CCTGACGATGAT------------------------------------------------GGCCCTGGGCACGTCATCGAAGAAAAATAACAACAAACATTGTTGTAATCATTCTACATCATCGTATATCATTACCT--TAACCGGGCGGATAACCTGCCCGGATAAATAA----------------CGAGGTAATGC-CCATGTG--------------------------------------------------------------------------------------------------------TTTATTACTTTCCCACTCTATC---------------------GCCGGAACCGGCGGAC---------------------------------------------------------------------------------------------------------------------------CGTACCCACAA--------------------CC------------------------------------------------------------------TAAAAATAACGGCTGGATTGATTGGCATGGTGGTGAATGTCCGGTGGATAGTGACGAAATTGTTGAGGTCAAATTCCG-------TGAACCTTGCCCGATTCAT----------------------TTCAGTAATGACAGAGCAGGAGATTTTACATGGCTTC---------ATTATGGACATACCGCCGACATCATTGCTTACAGACTGGTGAACAAGCATGAATTAGAAACCGCTTGCATTGATGTGAAGCGCGATGCTGTCAAATCCAATGATGCGCAGTTAGAAGCCGACCTGAATGACTGCATTGGCCAGCCGCAAAGCGATGACGATGCGCGTGATGAAATACTTTACGAACTGGCTAACTTTGCGGCCACTACAAAAACCAG--TCTTGACATTGGTGTTGCCACAGAAATTGCAATTTGGCTTTCTGGCAAAGGTTATCGTAAACAATGATTGTTAAAAAACGC-GATCTGCCCATCATTATTGTATGGGCTTCATTTCTAATCACTTCATTTGTATTGGGATTTATGTAAATGGCTACTATCGGGCAACTGTATAAATCAAAACAAACCGCAGCAAC--------GCCGCGCAAGGTGTTTTGGGTGCCGCTGGCTGAACTGTATGTGGAAGATGGCTACAACATCCGCGACG------TGGACCAGGCGCACGTTGAAGAATTCCGCGATGCGTACCTGGCCGGTGAATATGTGCCGCCGCTGACCGTGGAAGTGACGCAGCAGGGCATCAAGGTGATTGATGGCCACCACCGCTTTGCCGGTGCAAAGATGGCCGCAGAAACCGGCCTGGAACTG---CGCCTGGAAGTGAACGACATCACCGGCACCAGTGAGGCTGACAAAATCGCGCTGATGGTCACCAGCAGCCAGGGCAAGCCGCTGGAACCGCTGGAACGCGCCAAAGCCTATTCGCGCCTGAAAGCGCAGGGCTGGACCAATGACGAGATAGCCAAGAAGGTGAAGCGCAGCCCGTCAGACGTGGCCAACATGCTGGCCCTGGCTGAATGCCCGGAACCCATCAAAGACATGGTGCGCGGTGGCCAGATGTCCTACGTGACCGCCACCGAACTGACCCGCCAGCACGGCACCGAAGCCGAAGCCGTGGCCGCACAGGCGCTGGAAGAAGCCAAAGCCGCTGGCAAGGATAAAGTAACAAAGAAATTCACCGAACCG------------------------------------------AAGGCACCAAAAGCGCCGAAGGCCAAGCCGGAAGCAATCCAGCCACCGTTCGGCAAAGACAAGCTGACGCGCCTGGCTGACCTGGCCGTGCAAATCGAACTGGTCCACAGCGATGAACGCCTGGAAGATGCCGAGCCTGACGAATCCATGACCCTGCGCGCACCTGCTGGCGTGGTGCGTGA--ATTCATGGCGCTGGTGGCTGACTACGTGGGCGGGGTGCCGGA-------------------------------------------------------------------------------------------------------------------------------------------------------------------------------------------------------------------------------------------ATGAAAGGCGAACTGAAAG---------------------------------------------------------CCGGTGGCCTG---------GCGCTGGTGAT-----------------TGGTAACAACCCGCACGCTGGG---------------AAGTGTGTAACGCTGG---------TTCGTTTTGTAACCCCTGGCCAG--ATGTTTAACATTCCTACAGGCGGAGAGACTTTCTTATCTCTGAAAGCCGATGCCTCATGGTTGG---------TGACCGGAAATGTTTATCCA---------------------------AAAGGATGTGAACATGATCAAGG---------------CTGGTCGCTTT------------------------------TTGCGCCAAGATGCCTGCTGCCAATCGA-------------------------------------------------------CGGCGACGACCACCAGGAACAGGAACAACTAACCAAAGACAAACCAGCCGAACTGACGGCGTAAGGGGCATATGTGAAACTGC--------GAAAAGTGG----------------------------ATGTGAAAGGAACCTATAACATCAGGTT-CATCATTTC----------------------GATGACGGCAA-------------GTGATGGCCGTGAGGCGTGCTGGTATCTTGAAACAGTAGAACGTTCTCTGAATAAAGCAGATA-----------------------------AGGGGAACTGGCGT----------------------------------------AATGCAATAGCAGCCGATCTGCTACGAGGACGCCAGGCGCTGCGTGACATTATAAACAACCTAGCCGGTGAG------------------------------------------------------------------------------------------------GCGTAAGGGGATA-GTGTGGAAGAAATAGAATACGTTGTAACACTGAAAATGGAAGATGGCGCGA----------------------------------------------------------------------TGTATGAGGCTTTACGCGCCACCGCAACCAAAGATGG----TGATCTATCTGTGCAGG-CACCAGAC-CAGGAAGCCCTACTGGCAGTCCTGGATAAGA-------------------TGCAGGAAATGATA------GATTATATCCGTGAAAACATGT-------AACACACAGCCCGCCTCTTCGGCGGGCTTTTTGTT-----------------------------------------------------------------------------------------------------------GGTGGCGACCCAGGAA-----------------------------------------------------------------------GGAATCGAACCTGTAACATACAGCTT--ATACTACCTGCCGCAGACGCGCGAGGC---------------------------------------------------------------------------------------------------------------GATGAATAAATGGGAAATATTGTTGCGAAATGCACTTGCGTGATATAG---------GATTAAA--------------------------------------------------------------------------------------------TTGTCAGTTGTAGA-----------------------------------------------------------------------------------GATTCACGC----------------------------TGTCGAGAGATACACGATGACCGCCGTGAAAGGACGGCACACAACAGGTAAGAGCATTGAACCCGTAGACCTCGCGGAT-------------------TTGGTGAAAGGTGCCGC-----------------------------GCATTGCTCTTTCCGTTGTGGTGAATGCGCAGGCT--GATG---------------------------------------------------CGCGACCAATGTATAAACAGCGCTCATGGCA--AGCAGTAACCAATCTGCGCCTCAA------------------GACAGCGTCACTGGTAG-----------------------------TGCGGGCGCTCTAACCAGTAAGC----------------------------CGGAGTTCAGCACC----------------------------------------------------------------------GGCCACCACAA-------------------------------------CACGCGCCGTGATGCGCTTTTGCG--------AACACTTCCAACCACCAGGGTGTTACCTCGCAA---------CGTGAAAGCGCATC--GCAGTGCGACATTCGCACAGACTGGAACTTACCAGACTA-GTGATTC------CAATAAGGCAGGTGATCTGTATCTC--------------------GCATCACA-----GCGTCACGTG-ACACAAAACCCCGCTTAGGCGGGGTTTTTCTTT-----------------------------------------------------------GGTCA------------T-------------------------------------------------------------------TCGTCATCGCCTTCCGGAGTCATCGCGCCATGT---------------TCCGGGCAGTGAGGCGGCC-----------CGACCTCCAACCATTTTTGCGTTACC--CGAACCGTGTAGCCGCATTCCTGGCATTCGCATTTTTTCAGCCTGGTGGTTTGCTTAGGCTTCGCCGTGGACGCACCGCCGACCGGTGCCA------CTTCGATTTCCTCCCCTTCATCATCGTCACCGCCTTCATCCAGGCCGATGCGCAGGCGTGGCACTTTTATGGATATGCCACGGTCAAACGTCAGCTTGGCGTGCGGCATGGGGCCAAGTTCGTCCAGGAACGGTTTGACGTACTCTTTGAATTTCTCGCCAGGCGTGGTGGCGGTCATCGGTCCATTCAGGCCAACAGCCTTG-CACACAGTGGCAAACGCGCCCTTGTGGCCACAGTCAAAACCAACGGTGGCGTGCGTCAGTTCGTGCCACAGGTGGTTTGCGACCAGGTACGGTTCCACCTGGTCTGGCATGATGAATATTTCAAAGGTGTTGT--CTGCACTGCACTTGCTGTGCCAGCACTGTGCCGCCGTACTGGACCGCGCGCCGCTGCTGCAAAAGCCAACTGACACCCGGAATTTTGGCATTTCATAGCCGAATTCTTTAAAACGCGGCGCAAACTTCGCCGCCAAAGCATTT-AACCAACCTTCACGG--TCCATA-TATATTTCCTCTCAATGCGTTTAAACGTGTTTAGATTATACAAAGGCAAAGAAAAACCCGCCA-TAACGGCGGGGTGGTTAAAAAAAAAACCCCGCCATAACGGCGGGTTGATTACTTAGAATGATTTGGAATTAAAACGGGATGTCATCGTCAAAATCCATCGGCGGTTCGTT------------CGCTGGTGGTTTCTGTT--------------GGC-CGCTGTGGGTTG--GCTGCTGCGGCTTACCCCATCCGCCTTGCTGGC---------CGCCCTGGCTTTGCCCACCGGCCT---GGTTATCGTTGGCCGCTGACAGCATCAACAACCGGCCATTCATGCCCAC-----------CACGATTTCAGTTGTGTAGCGATCAACGCCAGCCTGGTCCTGCCACTTGCGCGTT-TGCAGCGCGCCTTCAATGAACACCTTGCTGCCTTTGCGCAGGTACTGGCTGGCGATTTCTGCCAGCTTTCCGAAGATGACCACGCGGTGCCATTCCGTTTTTTCTTTCTTCTCCCCTGTCTGCTTATCCTTCCAGGTTTCAGACGTGGCAATTGATAACTGCGCCACGCCGTTGCCGTTCGGCAGCGTGCGGAATTCTGGATCGTTGCCTAAGTTGCCAATGATTTCTACTTTGTTCAGT------------------------------------------GAACCGGCCATAAT---TGCCCCTATTTACGTTTTAAGTGTGCGG------------CGTGGTCGTTGGCACAATCCGCATCGCAATAAATTTTCTTGCTGCCTTCCGGGAAA----TCTTCACCACAGTTCAGGCAGTAACC-ACGCGCAACAGCTTTAACCGCTGGTGCCTTCTGGAGATGCGCGGCAATCATCGCCGCGCGTTCCTGTTCTTCACGCT-----CGCAAGCGCGGTCAATATCATCAGCCATGTTCTGCC------------------ACCGTGCATTT-------TGGATGGTGGAAGCCGTCCTGGTGCTGGCACACAGGGCAGCAATCGCGCGGCTGTTCGTTGTCGTTAC-CAGCTACCGGAT----------------------------GGCGGCCACGTTCCAGCGCGATGA--CCGCGCCAGCCAGGTAGTTGATTGCGCCTAACAGTTCCGCCACATCGCGGCCCGCT-GGA------------AGGCGCTGTGATTCCTGCGCTTTCTT-------------------CGCTGCCTGGCCGAGTGCGAACCCTGGCCCGTACAGGTCAATCAGTTTTTGCATGGGCTGCTGGTCAAACGGCTT---------------------------GTTTACCGCGTGACGT-----------------------TCGTGGCCTTTG--CCACTGGCAGCCTGCGCAAATGCCCGGTCAAGTACATCGCGCA-GTGATTCATATCCGTTAGCGG----------------------GTGGTCGT-GTCATTGTCGTTTGCTCCGATCATGTG------TTTTGCTTCATACGCTTCCACGCTGGTGATGGAGTAGCGAACGCGTGAGCCAAATTTTGTATAGGCTGGCCCTTTACCTTTGTTGCGCCA---GTTCGCCAGGGTTCCGGTGG-----TAACTGCGCCATTCCAGCGCAGCACCAGTTCCTGTGGCGTCAGATACGTGCTTTGTTTCTGTGCCGGTTGTGCCATTT--TTTACCCTTTCT-----------TACTGTG--CGCCGGTGCCCATCACCTGGCTGTTTAAATCATCAACGTCCTGCGCATCGCCGTTTGCGTTGGCGCGCTGTTCGTCATATGC----GCGGGCGGCTTGCAACAATGATTG-----TTTGAATTCATCGCCCAGCTTTTTGCGAATTGCTGGTGGGGTTTTGTCCCAGCATTCCTGCGTGTACTGCTCACCCTGTTCGGTAACGCCGCGCAGCTTGTTGCGGTAGGCTTCCACCTTCGGATCTAACTTGTTGCCACCCTGAACCCACTGACGCAGCGCCAA---ACCGTCCTGTGCGCTGATGTAGCCAGTTTCACGT------------CCTAAGATGCCGCGCAATTCTTCCGGGC---------ACTTCATGACCTGCTGCGCGCTGCCAGAATCCCACATCATCAGGCTGGCGGTCATTTCAAACATCACGTTC------TTTTCCGTCACCGGCATGATGCC-TTGCGGTTCATATTCCGTTTTACC---GTTGACCTTCACCAGTTTCACTTTTTCACGTGCGCGGATGCAGCAGATGATGTGCATGTTGGATTGCAGCAACGCGTTCATGAATCGCTTGTGTTCAGCCTTCGCACGGTTCCACTGTGGCTTCATCGGGTTGGCCAGGGTGGCG---ATTTCTTCGCAGCCGCCTGTTCCTTCCCATTCGTGCGAAATGCTATCAATCACCAGCACTTCAACGCCTGCCTGTTCAAATTCGCGGATGGCGTCAATGTATCGCTGCGGGCTGAAAGGCGGTTCTAAATCGCCAATCCAAAACGCGTCCGGGCGTTCTTTCAGTCCAAGTGATTCCTGGATTTTTTCATAAGTGTCATCACTGGCAT----ACAGTGAGCCACGGCGGTTTTCAGTATCGAGAAAGCCAACCTTTGTGCCGTCACCGTTAGCCA---------------------------------------GGCCATATGCCAGCATAAGTGCTGACAGGGTTTTGCCGCTGCCGCTGATACCTGCCAGGCCGATTACCAGGCGCGCGCCTTCACGTTCTGCCTTACGAATATTAATTACTGCCATTGTTTTTAGTCT------------------------------------------------------------------CTTAGGTGATGAAA------------------------------------------------------------------------ATTAAGCCGCACCAACCAGGTGGGCGTTTTTGTT----------------GGCGTGCCACGCTGGCA------------------GGCTGATGGTCTGGATTTTATCGCCGTATCCAGGCCAAACACCTGTGCGCACGCATTCAGCGTAGACACGCAAATCATGCTGGTATTGTGCGCGGCCAATTTCTACGCCTTCGCTATCCAGTACATAAACACCAACTGCGTAAGGCGGTTTTTTCTCAACGGCGATAAACGCAAAGTGTTTAGGATAACCACGCCAGAAATCAGGGCGGCAGCGGCACAGAACACCGGTCACCGGATCAGTCCAGTAAACTGATAATTCTGCTTTGCCTTCGTGCGGAGGCGTGCACTTGCCCTGTTCCAGAGCCAGACGCGTGCCGTCCATGTAGTATGCGTGTTGCACGTCATAGCGCCAGTTGGCGATTGATTTTGCGAACCCTTCCGGGCTGGCATCTTCGGTGGTTTTCAAGTCACCAATGATGTCTTTGACGTGGTGC--------------AGGATAGCGAACGCTGCCGGATGATTCATT----------------------------------------------------------------------ACCGCGTCACGCATGGCAAAAATTTGTTCAAACGCTTCCGGTGATAGCACTTT--GCGTTCGCTGTTATTGCGCTGCCATTCTTCCAGCACATCTGACCACAGT---------------------------------------------------------------------------------------------------------------------------GTGACTTCAACGCCGTTGGCGCGCAGCAGGTTGGCCAGCTCATGACGGCTGCCGCTGGTGGATAGTTTGCCAGGACGGTCAATATTCAACTGGTTGATGATTTCTTTCAGGTCTGGCGCTTTCATCGCGTTAAGCTGTTCAGTAGT-CCAGGTTTCAACAGGCTGGTTTTCCAGGATGCGTTCAACCAGTTCGCCTTTGTTGCCACCAGTCAGCAGCTTAGGCAGGCGGCCTTCGTTCAGCTTGTTG---------------------------------------------------------------------------ACCATTTCCACCAGCACTTCACGGTCATCAATAGCATCAGGCACATCAGGACGGCGCAGCGCCAGGCAATAGGTTTTTGCGAATTCTTCCGGTTCAAGAATTGCCATATGCA------CAGCCGTGCCGATTTCCTGCGCTGGTGTTGGCGTGCG---GTCATTAGCAGCAGTCACAACAGCGTTGTAGTGCATC------------------------GGGCTGCGGTGCACCAAATCCAGGCCAGATTTACTGATGCCTGGTCCGCCGTGGT--ATTCAGCGTTGGGAATAC----------------CTTCGTAAACTC-----------------------CTGGTTTCATTATGTTA--------CCTCGCAATT-------------ATTATTTAACATGA-------------------------------------------------------------------ATTCGGATTA-------------------------------------------------------------------------------ACTGCGGTGAATTATG-GCTGACGTGTTGTTATACTGTCAACTTATTTGTAACTAACATTGTTTAGATCAGCGTCACGC---------------------------------TCGCTAATCAACAA-------------------------ACCTTAGCTGTACATCAGCTATGC----------GTT----------------------TTTTGCACATCGCGGCTTGATTGA----------------------------------------------------------------------------------------------------------CGTCAATGAACATTACTACTGG-----------------------------------------TTGCAACGTCG------------------------CCATGTAGTAACATACAATTGCGAATACTTTA-AATGATGGCGAATGAAC--------------------------------------------------------------------------------------------------------------------------------GATAATTATGGGCGTAATACTTAGGGACTATCAATCCGACATTATCAATAAGGCGCGCCTTTCTATGCGGCGCAACCGCCGCGTGTTATTG----------CAGGCACCAACAGGCGCGGGCAAAACTGCGC-----------------------------------------TGGCGTCATACATGGC-------------------------------------------------------TGGGGAAACATCGGCCAAAGGCCAGCAGGTGTGGTTTATTTGCCACCGCGCT--------------------------GAACTGGTATTACAGACCAGTTTGACATTCAGGAAGTTCGGCATTGACCA------CGGCTTTATTGCCGCAGGCTATCCCATGAACCTGCGCGCCGGGG-------------------------TGCAGGTGTGCAGCATCGACACCCTGAAAAACCGCCTGCACACCCTGCCAGCTCCTAAGCTGGCCATCATGGA-----CGAAGCGCACCACTGTGGCGCGGCTGGA------------TGGGCGCGCGTCAACGCCTG------GCTGTTCGAGAATGGCGCGTATGTAATCGGCCTGTCAGCCACGCCAAAGCGCCTGGACGGCACCGGCCTGGATGACCACTTTGATGACATCGTG-----------------TTGGGGCCATCGG------------------TGCGCTGGCTGATGGATAACGGCCACCTGTCTGATTATCGCATGTTCTGCCCGGACATCCCTGACATGAAGGGTGTACGCA-------------AACAGATG----GGCGATTTCTCAAAAGGAGAAAC--CGCCGAGAAGATGGATAAGCCGAAACTAACCGGCAACATCATCAGCCACTGGCTGAAATACGCCAGGGGCATGAAAACGGTTGGCTTTGCGGTCAACATCGCGCACAGCCGCCACTTAACGCAGGCATTCATTGATTCAGGCATCCGCGCCGCGCACCTGGATGGCGGCACCGATAAGGCGGAACGCAAGCGCATCATTCAGGACTATGCCAACGACAACCTGGATGTGATTTTCAACGTGTCGCTGTTCGGTGAAGGTTTCGACCTGTCAGCTATCGCACAGACTGACGTGACGATTGACTGCCTGATTGACGCGCAGCCCACA-CAATCATTGTCGCTGGTTTTGCAGAAAGATGGCCGCGTGTTGCGACCGTCCAAAGGCAAAACCGCCATCATCCTGGACCACGCAGGCAATGCGCTGCGTCATGGCTTCCCTGACGATGAACGGGAATGGTCACTGGCTGGCGATGATAGCGGC---------AGCAAATCCAGCAGTGCTGGTGGTCCACCGCCGCCAGTCAT--CTGCAAAGGCTGTTTCAACGCCATCCGCCGACCACTGCCGCCGAAGTGCCCGCACTGCCAGAAGGAACTACAGGCCGAAGCCAAAGAAATTGAAGTGGCAGAAGGAGAACTGCGCGAAATGGACGAACGCGCCAAAGAAAGCCTGCGCGCCAAGATGAGGCGCGAGGAGGACGCTTGCAAGGATATTGGCGCACTTACTGCCCTGGCGATGAAACGCGGGCTGCCGAACCCATCAGGGTGGGC---CATAGCGAAGATGGGTGGAAGAAGATTTAAGCG-CAAATAGTAGAGTAATTAATAGGTATAACCGATTGGCGATATTTACCAAAGGAAATGTATAGTTATTTCA-CCG--------------GCACACA-GGTGC-------------------------------------------------------------------------------------------------------------------------------------------------------------------------------------------------------------------------------------------------------------------------------------------------------------------------------------------------------------------------------------------------------------------------CCAACAACAAAA----------------------------------------GAGGAAACACCCAAATGG-CACGTTTAACCGCTGCAATCCGTG----ATGGCATC----ATTGCCAACGCAATC------------------AAAACCAAAGACTTTGCAGGCCGTGACATGGCTATTG--TTCAGAAGCGCGCTGATTTTGCTGAACGTCTGCGCAAGTATGCGCTTGCACAATATGGCCTTACTGATGCGCGCCTTA---TTGAAATTAAAAAGCAGATTGAAGAACTGCAAAACGAAGTTAAGCACGAAGG--AGCAAGGTTCGTTCGAATTACTTTTGACTCAACTAACCGTGCTTGGGATGTGAACCTGGCAGGAC----------------AGGCGCGCAGGCTTTATCTTGATG--------------------GTACTTGTTCAGGGGAAAGCGTAAAACC--GCTTTATAGTGATTCACGCGTAGAATACAGC------------------------------------------------GACGATAAAATTACTCCAC--------------------------ATTTCCATGAATC-------------TGATTTCACAGTGCGCGATCC---------TAAATGGCGCGAAGAACTGGACGCCATTGACCTGGAA----GCGGCGCAACTGCGTGAAGAATACAACACGCTTAAATCAACACTGGCAGCGACAATTTCAGGATTCACGACGGTGGAAAAACTTCTGGAAGCCTGGCCAG--ACGCGAAAG------AACTGATTCCAGAAACAACGCCGAT-----------TGCTAAACATCCAGGAACAGGCATTGCGCTGTCGGTAGCTGAACTTAACGCGCT-GTGTGGAATTCCTACCGGAAAATAACA---AACAATGCCCGGTGCGCCGGGCAGTT-------------------------------CTCACAGGTGACACCATGAAAAAACTTATCAT----------------------------------------------------CGCCGCTTTCAT---------CCTGGCGGCCACCAGC----------------------------------------------------------------------GTCACTGCACAGGCGCGCGAATGTCTGCCAGGCATG------GACCCGGCAAAAGACAACTGCCAGGTGACGGAAGAACAGGAACCGGCACCACAGCCGGAATTACAGGACG--------------------------------------------------------TTGACCAGGTTTACTACTGCCTGGAACTGCAAAAAATCGCCGTCAAAATCGCTGAACTGCG------------------------------------------------------CGACAAAGGCGCAGG-----CGAACAGGGCGTGGTCACACTGCT--------------------------------------------GGCTAACAACAACCAGAACCG---------------------------------------------------------------------------------------------------------------------------------------------------------------------------------------------------------------CATCATTTGGGTGGC----------------------GCGCCAG-GTGTTCTGGCCGCAATCGGCAAG--------------------------------------------------------------------------------------------CCTTCGTC-----------------------------------CTGAACAAATCGGCCTGCGTGTGTGGA-----------------------------------------TGCGCTG-------------------------------------------------------------------------------------------------------------------------------------------------------------------------------------------------------------CAATTCTGGTGAATATCC--------------------------------------------GGGAGCCGTCAAATGAAACTGT------TCCTGCGTGGCGTCCTGGCGATGCTGCATGATGAATTATTCTGGCTGCTGGTGGTGCTGGCCGCCTGTGCTTACCTGGTGGGGGTTATCTATGGCTAACA------------------------------------------------AAGAACACGCGTTGCAGAACGCAATCCGCAACGCACTGGCGGGTCGCTGCCTGCTGTTTCGCGCCAACGTGGGCAAGGCGTACACCAGCAATGACGTGGTGAAGGTGCCGCGCCAGATGCCGGTTGTGATGGGGCCGCGTGACGTGCTGCTGAAAAACGCCAGGCCGTTTGACACCGGGCTGCCGCCAGGGTTTTCCGACCTGTTCGGCCTGGTCAGTGTAGAAATCACACCTGACATGGTGGGGCAGAAAGTGGCCATCTTCACCGGCCTGGAAGTCAAAG-----ACGGTGCCCGCG---TGTCACCATTGCAGCGAAACTTCATCAACGCGGTGAACGACAACGGGGGCCGCGCCGGTGTTGTGCGGTCAGTGGATGACGC-------------------------TGAA---------------------------------------------------------------------------------------------------------------------------------------------------------------------------------------------------------------------------------------------------------------------------AAACTGGTGTTCGGAAAATGAGCATAAAACACATAGC----------------------------------AGCCGACGCA-----------------------CTGCGCTACAGCGTCGAAACCGGACAATCAATGATGGAGCGGCTAAAC-------------CATGATGACAATAGAAAGCAT-TCG-----------------------------------------------------------------------------------------------CAGACTGTTTGCAGAA-----------------------------------GCACTGG--------------------------------------------------------------------------------------------TGACCAGGAACCA----------------CATCACG-------------------------------------------------------------------TTCCTGGCGGCCAAAACGGCAAT-----------GTGGAATCTGAACC-----------------------------------------------------------------------------------------------------GTTACGGCATGTTGACGGCGATTGAC------------------------------GTGGAAAACCTGAAAAAAACGTGGGGTGTTGAATGAAT----------ATTTTCAAAGTAGCAATG---------------------CAGCGGCTGGTTGAC----------------------------------------GCCTGGAAGTTATCAGCCA-------------------------GGGAAATCAGCCTGGGTTTTCAAATGGCGC------------------------------TGGTGCGCGCTGGCTGGCGTCCAAAGG--------------TGCGGTCAATGCAAGTGGTGCTGGACTATCCGAAGCCAG--------------------------------------------------------------------------------------------------------------------------------------------------------------GGCCACGCCG-----------------------------------TTCACGCTTCAC-------------------------------------------------------------------------------------------------------CGGCATTG-------------------------------CAGCCATGC-------------------------GCCGTGAAGCACGCCGCAAACGTAACCGGAGGCACGCAG----------------------------------------------------------------------------------------------------------------------------------------------------------------------------------------------------------------------------------------------------------------------------------------------------------------------------------------------------------------------------------------------------------------------------------------------------------------------------------CATGAACCCGGTAGACT-----------------------------------------TCATCAAAAAACAAGTCATGGCCGAACTGGT-------------------GAAGCAAGGCGCATCACCTGGCACA------GCGCAGCAC--------------------------------------------GCGGCTGACTACGCGGC------GCAACAGTACCGCACCACGTCAGCCATCGGCAAAG---ACCCGTTCGC------------------------------------------------------------TGAACTGATA-----------------------------------------------------------------CGCCTGGC--------------------------------------------------------------------------------------------------------------AGGCGCAATGGCCATGAAGCACCAGGCCGGT--------------------------------------------------------------------------------------------------------------------------------------------------------------------------------------------------TTCCGCTTCGTGATGCCGCGCGCATCAAA-------------------------------------------------------------------------------------------------------------------------------------------------------------------------------------------------------------------------------------------------------ATGACGTAAGATTATTT---------------------CAAAAGGTATTTACTT------TCGGAAATGCGC-CCTGTACTATGGGCGCATTGTT-------------ATTACGAGGCTATTACTATGGACGAAAGGACCGAACGACTTCACAACATTATGGCTGAACATGGCTTAACCTGCCGCGACGTTGGCCGTTTACTTGGGCGCACTGAACAAACGGTGCTTATCTGGCGCTGTAAGGGCGGGAAA-----------------------------------------------GTCATTCCGACCCACCAGCTTGAATTGCTTGAACTGAAACTG-----------------------------------------------------------------------------------------------------------------------------------------------------------------------------------------------------------------------------------------------------------------------------------------------------------------------------------------------------------------------------------------------------------------------------------------------------------------------------------------------------------------------------------------------------------------------------------------------------------------------------------------------------------------------------AACGCGC------------------------------------------AGGCGGAAAAATGAACGCCTGTACCTGGCAGCCAACCACAGTGACGCTGCAAGATGGG-----CGCGAAGTGTTGAGCGATAGCCGGGAATGGTTGCTGGAATGCGAAGCCAAATACGTTCTGAATCAGCCAACCATTGAAGCACGGCGCACCCTGCTG-------------------------------GCAGCGATAGAA-----AAACGGCGCGGCGCAACAGCCCGCGAAGAACTAGAACAACGCGCACTGGCCATATGGCGCGCTAACAGGCCATAAAAT-------CGGGGTTCTATGAGTGCACA--------------------ACAAAACTATAAGGATTTGACCGAACAGGAAATTGCAGAAGCACTTTCCTACATCGACGCCGGTTGCGACCGTGAAACATGGGTGCGCATGGCGATGGCGGTTAAATCGGAACTAGGCGACGGCGGTTTCACCGTCTGGAATGACTGGTCACGCCAGTC---TGACAAGTACAACAGCAAAGACGCGCGCGACACCTGGAAATCAGTGAAGCGTCACGGCGGCATTGGCATTGGCACCCTGATTGGTGAGGCGCAGCAGTTCGGCTTTTCCCTGAACGATGCAGAACGCACGCCGCTGACAGCGGAAGAAATCGACGCACGCAAGCGCAAGCGCGAAGCCGAAGAAAAGGCAGAGCAGCAGCGCCGCGCCGAACGTATGGCGCAGGCAGCCGAACAGGCGCGCAACATATGGGAATCAGCCACCGAACTGGAAGGCGATGAACACCCCTATTTGCAGCGCAAGCAGGTGCAGGCGTTCGGCCTGCGCGTTGGGCGGTTCTGGACCGAAAAGCGCAGCATTGATGGTGCGCTACTGGTTCCTGTGCGTAACATTGACG-GGCAGATCACCAGCTTGCAGGCCATCTTCCCGAACGAAAAC-----CCACAGCTAGGGCGTGACCGTG----------ATTATTTGCCTGGCGGCCAGAAGC----GCGGATGCTTCCACGTCATAGGCGGCAAGCCGACTGGCGGAAGCCCGGTTATTGTCATCTGTGAGGGCTATTCAACCGGCGCGTCAATCCACCAGGCAACCGGCTACTGCGTTGTAGTGGCGTTTGATGCCGGTAACGTTCCGACCGTGGCCAAGTTGATGCGCCAGCAGTTCGGACGCGCAACAATTGTTGTGGCAGCCGATAACGACCAGTGGCACGAAGATGGCAAGCAAAATGATGGCGTTCACTACGCGCGCCAGGCCGCAACCACATGCGGTGGCCTGCTGGTGGTTCCGAAGTTCGCCGCATTAAGCGACAAGCCGACCGACTTTAACGACCTGCACAACCTGCAAGGGCTGGCAGAAGTTAAGCGGCAGATT-AACGCCGCAATACCTGAACCGGCAAATGACAACTTTCTGCCGCTGGATGCAACGGTCAACCCGTTCATGTACCCGCACA------TGAGCCACCAGCAAAAGCCATTAAGCACCTGGGAAAACCTGGAATGGCTGCTGGAACAGTACGGCATCACGGCGCGATATAACGAAATCAGCAAAGATGTG------GTGGTGACCATTCCAGGGCGTGACTACGGCGTTGACGCTGCGGCCAACTGTTCCCTGGCGGAAGTTTCCAGCCTGTGTGCCCGCAACGGTATGCCAAAAGGTGATGTGGGCGACTACATCAAGC-TGATTGGCGTGGCCAACCGTTACAACCCGGCTGCT--------GATTTCATCACGTCACGGCCATGGGATGGCGT-----------CAGCCGCATTTATGACCTGGTTGACACCCTGACCACGCCGGAAGGCTTTGACCGCAGC-----CTGGTGCTGATGATGGTGCGCCGCTGGCTGATTTCTGCCGTGGCTGCCGTCATGAAGCCAACCGGGTTCTGGTCCAAAGGCGTCCTGGTGTTACAGGGTGACCAGTCATTGGGGAAAACGTCCTGGTTTAAAGCACTGCTGCCGCCGACCATGCGCGACCT----GGTGAAAGATGGCGCGACCATCGACCCTAGCAACAAAGACAGCGTGAC-------CACCGCGATTG------GCCACTGGATGGTTGAGC---TGGGCGAACTAGATGCAACGTTCCGCAAGGCTGAC---------ATTGCCAGGCTGAAATCCTTCATCAGTTCTGACGTGGACATGCTGCGCCGCCCTTATGACCGGCTTGAATCGAAGTACCAGCGCCGAACGGTGTTTTTTGCGTCAGTGAACCCCAAACACTTCCTGGCCGATGACA--CCGGGAACGTTCGCTGGTGGACCATTCCGGTGACCGGCGTGAACTACGCCC---ACGACATCGACACGCAACAGTTATGGGCAGAAGTGGCGCAA--------------CTGTACCGTGACGGCGAACGCTGGTGGCTGGATCGTGATGAAGAAGCCATGCTGGAAGGCGTCAACAAGGAACACGAATCCATTGACCCGGTAGAGGAAATGATACTGGCGCGCTTTGAGTGGGGCAGCGAACGCATCAGCGCCTACCGCGAACATACCGCCAGCCAGGTGTTGCAGGAAATCGGATTTGATAAGCCGAACAAGTCACAGGCCACGCATTGCAGTAACGTGCTGCGCAAGCTGACCGGGCAGGAACCGCGCAAGACGAAAAACGGGCGGTTCTTCAACCTGCCGCCGAAGGTGTTGCAGCCGGATTACCGGCGACCAGATGACAAT------TCACCGTTTTGAATAATAACCCGCTTCGGCGGGTTTTGTTTTT------------ATTGATAGGTATAAACGATTAT----ATCATTTACATAAGTAAATATAGAATTCATCTATCGAA--------------------AACGAGACAAACCAAACAAACCAAACA-AAGTAATG--------GGTAGCATTGTGAATAAATACGAAT-------TGCATTTAGGTGATTGC--------CTGGAAGTTATGAAGTCTATTCCAGCCGGTAGCGTTG--ATTTGGTTCTGTGTGATCCGCCGTATGGCACCGC--------TGGCGGAATGGGAAAGGGTGAAGAACGCTATTCACGAATTGCGA--ACGCTGAATG-GGATAACGCTATTTCTCCGCAGGCCATTTTTGAAGAATGCAACCGCGTTT-TGCGAACTAACGGCGCTCTT--------ATTCTGTTCAGCCAGGAACCTTACACCAGCAAGTTAATCACAGCGGCGCATGGAAATCTGCCTTTCAGTTATCGACTAATGTGGCTGAAAGACCATTTCTCTAACTCGCTGTTGGTA--AATAAAGCGCCTGTTTC----ATACTTTGAAGATTTAGTGGTGTTCT-------------TCAAGAAATATGACACGCTGGCACAGCATCCGCTAAGGGATT---------------------ATGCCAAAAAAATCATGGAATACAT------------TGGCAGAAATATAAAGCAGATAAACACTGATTTAGG----------------------------TCACAGGCGCGCGGAACACTTTT--------------------------TTTATGTTGAATCAACGCAGTTCGGGCTGT----------------------------GTACTGAAAAGACATACAACCAGATT---------ATTGCGCACTAT------------------GGGCTTAGTGTGTGTGACTGGCTTATGACTTATGCTGAAATGTTAGAAATTGACCGC--------------------------------------------------------------AGGTTTGCCCGCAG-GTTTAACCTGGCGGATGGTGCAAAATACAAATCTAACGTTCTTCA------------------------------------GTACAAAAAGGATTATACCGGCCTTC-ACCCAACACAGAAGCCGGTAGCACTGCTGGCTGACATCATCAGGACATATTCAAACCCTGGCGAAACGGTTCTAGATTTCACTATGGGGAGCGGGTCAACAGGAGTCGCCTGCATCAATGAAGGCCGTAACTTCATAGGAATTGAACTTGATGA------------------AACCTATTTCCAGACAGCGCAGGGGCGCATAATGGAAGCAGCAGCCGCAAACGATAACCAGGCAAGTAGCAA----TTCTGTTGTAGCATAACCACCATTCCCCACCAGTGTGGGCCAATAAAAACGAGGTAACACCCGATG----AAACAAGTAACGATTGACAACGTGCGCGAGCGCATAGCGGAACT----------GGAAATGGTCAACAGCCACGGTGAACTGTCA--------------------------------------------------------------CTGCGCGG-------CGAATTTGAACTGGCG---------------------------------------------------TGTTTGCGGATGCTGGCCGATTCAA------------------------------------------------------------------------------------------------------------------------------------------------------------------------------------------------------------------------------TGGGCGGCGTTGATGATGACGTGCGCAACGTGGTGGCCCTG------------------------------CTGGAAAACA--ACGAATGGGCCGAGC------ACTGCACTAAAACAGAGCT----------TGGCCAGCGCCTGGAAA------------------------GCGAAATAACCCGCCTGGTTGGGGA-----------CGTGCAGCCAGTGCCGGTGGTAAGCGATGCTGACCCATCACTAAACGCC------------ATGATGCGTGCGC----------------------------------------------------------------------------------------TTGATGCGTTCTATGCTGATGACTA-------------------------------------------------------------------------------------------------TGTGCCGGAACGTGCCATGCTGGCAGCTTTCAGAATCCTGCTGGCGGATGTGCGTGAAAAGC-----CAGCGCCGGTGGTAAC---------------------------------------TGATGA------------------------------------------------------------------------------------------------------------------------------------------------------------------------------------------------------------------TAGGCTGCTGG----------------------------------------------------------------------------------------------------------------------------------AAAACCTTGAA---------------------------------------------ACGCGC----------------------------------------------------------AT-----------CAAAAGCCTGG----------------------------------------------------------------------------------------------------AAATCGGTGAACGCAAAGGC---------------GCATTGAGCACGC-------------------------------------------------------------------------------------------------------------ATCAGGAAATCAGCCTTAA------------GGCGTATC-----------------------GCCTGACTGTCCAGTGTCTGCGTTC---------------GTCTGCCATCAGTGAT----------------------------------------------------------------------------------------GA-AACAGACAACACCGCGCA--------GCAGTTCGA---------ATCGTTGGCTGGCATCAATGCGAACAAACATC---------------------------------------------------------------------------------------------ATGACCAG------------TGGGTGAATTG--------------------------------------------------------------------------------------CAGCGAAAGGCTTCCAGAT---------------------CGCTTCCGTGACGTTCCTGTG---------------------------------------------------------------------ATGCTTTCTGATGGTTCCCAGCGAGTTGGGCG---------CATCAATCATAAAGATACCTGGCT--------------------------------------GATTGCCAGTTACCACCATACAAAGCACCAATATACAGGCGACGTTGTTATGTGGTTC-------------GACACGCCTA------------------------------------------ATCCCACC-----AGCGAGTGAAGCGGC-----------------------------------------------------------AAGCCATGAGCCTGGCAACCGATATTCTGTG----GCGCGCTTTTGTTAAGCAGGCGAAACAGAAGCCAACGCCAAAATCCGCACCAGTGG--------------------AGGCAAAACCAAAACCGGAAGTCA----------------CGGCAATCAGCAACCGCA-----ACCTGCACCTG-------------------------------------GCGCGCGTCCCTGGCTGTCA-------GCGTCTGGCTTGGGGTTGGCAGGTTA----CGTGCATTGATGGCAAGC-------------------AGAAACACAAACTGGGAACCTTCAAAACAATGCCACGCGCACGCATAGCATGGCGACTTTG-------GCACCTGTGGAAGCGCCGGGGTTTT----------------------GCCGACATCCCAACCGGACCAAACCACGCCTAAACACTAA---CCGCCTTCGGGCGGTTTTTTATTG-------CGCAAAAGATGACAAGTATGACAAAATAACAACGTCACCAATAACAGAGGAATTCATCATGATTGAACAAAAGCTAGACCGCATCATTGAACTGCTGGAAATCATCGCGGAAGCACAACCGAAACCGCGCGTTAGTCGTAGTCAAATCAGTGATGCAAAGAGCATTATCGTTTCGCACCGAGAACAACTGAGAGGAAAGCGCATCACGTTTGGTGAATTCTGTGAAATCATTGGCGTGGAGAATTCAAAGCAAAACCGATTAAAGTTTGGTGCTGCAATGACTGAGGCTGGAGTCAAACAATACAGAACAAAAAACGCACGTTATTATTTATTTGCATGATTACT-TTTATCTATTGATACAGCGCCTTAATGGCGCTTTTTTTGTTTATGAGCGACTCAATAAAAAAGTTGGTCACCGTAGTCACCTGG-TAGTCACCGCTTAAACCAATG-----------ATATATATACG-AAATG----------------------------------------------------------------------ACCAA--GTGACCAAGGGAGACAAGGAAATAAAAGA------TTTTAAAAGGTGACAAAAG-CATTGAGCGCATTAGT-ACCTAACAGCAAC--------------------------TTTATGAAAACATGGTCGAGTTGGTCACCAAGCCCATAAA------AACG-GCGCTTTTTCCTTAAAAATCAAGGTGACCGA-----GAAAAACA-------------CCGCTTGTCTCCCTGTAGTCACCTATTTCTGGTCACCGTTCATCT--------------------------TTTCGGCTACAATCCCTA-TATTGACTTTTATTTATAATTATTGGGGGTTACATG---------------GAATTACCGCGCACTGTGCAGGAAATAGCTGACGTTATTGGCCGTGAACGTGCGCTATATCTTATCGGACAACTACCAA------------------------AATTGTGGGTGCCATCGCAGCAGTACCA-------------------CAAAGTAATTTTGTATGTGCCAAAGCGGATTCGGCCCAATGACCCCCTGGTGAAAATTCTTGGATGGAGTGACGCCAGCAAGATGGTGCAGCACTTCGGTGGTGAAATGCTTCACCCGGCTAATTGCGAATACATTTACCGCCGTTTCATCCACAGCAGCATCAAGCGGATGCACAGCGAAGGAATGGACGCAAAAGCCATTGCGGAACTGCTGGACGTTTCAGAACGCACCGTGAAGCGGCAC---TGCACTGACAAACCCCACAAAGACACATCACCTGCAAATGACAACACTCCCGA----ACGACTACT---------------------------AACCGCTATGGGGCAATGAC-GAAATGGAGTTTTTCCAGAAATTTCTAGATAACATTGGGTGGGGCATCGCTGGCATAATGGGTGCGCTGGTTTCGCTCCCGTTCCACGATGACATCAAATCTGTAAAGGCGCGCATCTGGTTCGTGTGTACCGGTGCAATCTGCGCTTACTTCCTGACAGACCTGGTTTCTTTGTATTTCAAAATTGATCGCGGGCTGGCTGGTAGTGTTGGCTTTCTTATGGGGGCATTTGGCGGTTCGCTGCTTGCTGCTGTCATCCGGGCCATCAAAGCAGCAGACATTTGGCAACTCC-----------TGAAAAACCGCTTCGGTGG---GGGTAACGTATGATGCTGTTTACGGTCATCAACTTCATTTCAGTCGTCATTCTATTCCTTTGGGCCACCTGGTGCGTTTTGTATCAGGGCGTGCGTGATGGCATCGTGGGGAAAATATTGTTTTCCTGCGTTGCCATTTCTGCCCTGGCAATCATCCTGCATGACATCCAGGGCACCTACACAGCCAAACCGGCAGTCACACTTCACGCCTGCATGGCGGCGGTGGCTGTTCGTCATTTCATCGTCAACACGGTTTGGAAGCCATTTTTCTCAAAGCTGTTT---------------CATAAGTGAGG------ATTGATAT---------------------GAAA---ATTTCATCCAATGGCCTGGCTGTTCTTAAATACTTCGAGAATTGCC---ACCTTAAGGCATATCCAGATCCTGCCACCG---GTGGTGCGCCGTGGACGATTGGATGGGGCC---ACACAGGGCCAGAAGTTAA---ACGCGGGCTAGT-----------GTGGACACAAAAGCAGGCTGATGATGCACTGGTGGCCGAC--------------------------------------------------CTGGCACGATTTGAACGCGCAGTTAGTGCCGCCGTTCGTGTTCCGCTGAACCAG-------------------------------GGCCAGTTTGA--------TGCGCTGGTTTCGTTCACTTACAACTTGGGTGAAGGCAAT------------------------CTGAAA---TCCAGCACGCTGCTGAAAATGGTCAACGC----TGGC--AACTTTGCCGG--TGCTGCTGAACAGTTCAAACGCTGGAACAAGGCGAACGGC---AAGACGATGC-----GCGGCCTGACCCGACGCCGTG----CCGCTGAACAATGCTTGTTCCTGGGCATGGG--TGGTGCG-------------TCAGCTATT-------------------------------------------------GAACGC----------------GGTGTGGCGGCAGCATGATGGATAAATACGCTACTCCTGTGAAACTCATTGTGGCGATAATC-ATCGCCTTTGCGCTGGTATC---------------------------CTTCGGGTATG-TATCAGGGT-TCAGCAAATCAG--------------ATCGTGAATGGCAGGCCAAATGGTCT------GCCCGCGATGCTGCTGACGCACAGG---CACGCCAGCAATTTACCGAACAACAACGCCGCATTGAAATACAGCGGCAGGGGGCTATTGATGCTATTCAGGAACAAGCACAGCAGGACATTGCTACAGCACAGCGTAATGCTGCCATTGCTGCTGCTGAGTCTAAGCGCCTGCAAGACGGTATCGCAGACGCCATCACCAGACTACAGGCAGATA---------GCGGCAATCCCGGCGCTACCATCAGCAGCAAGACAAGGGCCAGCACCAGCAGCCTGCTTGCCGAGTTGTTCAGAGAGATTGACGCAGCAGCGGGCATCTATGCAGCAGAGGCTGACAGGGCAAGAGCCGCAGGGCTGACCTGTGAACGGGCTTACGACGCAGTGAGAGCGA---CATCACAACAATGAAAATATTTTCACGCACGA-------------------CG-CAAATAATGCTTGACATCAGCCGAAGTCGAAAAAGTC-AAGGTACTTCCGAGGGGGGTACAGCCTGCGGGGGCATTGGTCCCGCCTAATTCGCGTTGTGCGTGGATAATCAAAATCGATTTTAGCATTA-------------GATAAGGCGGCATTAAT-----TGGCTAAAACAATAAAA---------------GGCCGAACAGTAAACCGCAGCGGCCTGGCGGAAGTTTTCGGGGTAGCACCGCCAACAGTTGACCAGTGG--------------------------------------------------------------------------------------------------------------------------------------------------------------CGAAAAGACGGC----------------------------------------GCGC-------------------------------------------------------CCTACGTAAC-----------------------ACTTGGCGGGCGTGGTAAAGAATGGGAGTACGACACCGCGCAGGTGG-------------CGGCCTGGTTGCGTGAACGCGATGTG-------------------------------------------------------------------------AAGGCGGCCACCGGCGACGTG-------------------------------------
	Escherichia_phage_ECO1230_10	--------------------------------------------------------------------------------------------TTGGCAAAAGCAATAAAAG------------------------------------------------------------GCCGAACAGTTAACCG-CAGCGGCCTGGCGGAAG----TTTTCGGGGTAGCACCGCCAACAGTTGACCAGTGGCGAAAAGATGGCGCGCCCTATG--------TAACACTTGGCGGGCGCGGTAAAGAATGGGAGTACGACACCGCGCAGGTGGCGGCCTGGTTGCGTGAACGCGATGTGAAAGCGGCCACCG-GTGACATGCTGGCAGATGAAACGGAATTGAAGCGCCGCAAG-CTGGCAGCCGAAA------------------------------------------CCGAAAAAGCAGAACTGGAACTGGCCAAAGCCAAAGGCGAAGTGGCACCACTCGACCAGGTTGAACGCGCCGTTGCCCGCGCCTTCGCGGAAGTGCGCGCCGGGATGCGCAACCTGCCACAGCGCACCGTTTCAAT-GCTTATCGGTGAAACCGATGAACGCCGGTTCAAATCGGTGATGATGTCAGAGATTGACGAAGTGCTGAAATCACTGGTGACAGCTTCCCTG---CTGGATGGCTATGACGAAGGGGGCGACGG---TGACAGCGAAGAATAACCCGTTTGCCAACATTGAAGGCATCGACCAGGCCATCAGGCGCGCACAACAACAATTGTTGCCGCCGCCAGACATGAAGCCGTCAGAGTGGGCGCAGGCAAACATCCGCATTCCGTCTGGCAACGCCGTGCCAGGGCCGCTGCGCCTGGATAACGCGCCATACCAGCGCGAACCAATGGACATGCTGGTTGACCCGGATTGCTACCGCGTAACGCTGATGTGGGGCGCACAGGTGGGCAAAACCATGCTGGCACTGTGCGTGCAGGCGTACAGCGTAGCCGCTGAACCGCGCAGCCAGATGATGATGCAGCCAAGCCAGGATGACTTGCGCACCTGGCTGGAAACAAAATTCAACCCGCTGGCGGAAGAATGCGCGCCGGTAAACAACGCCATTGCCAAACCGCGTGGCCGCGACGGGGTGAACAACCAGAAAATGAAATCATACCCTGGCGGGTTCCTGATGTTCGCATGGTCCGGTTCGCCAAAGACCATGCGCGGTCGTTCAGCGCCGCTGATCGTATGTGACGAGGTAGACGGATATGAACGAACCAGCGAAGGTCACCCGGTTGGCCTGCTGTGGCAGCGTTCTGCCACCTTCGGTGACCAACGGTTTTTGCTGGAAATCAGCACCCCTACCCTTAAGGGGGAATCGTACATCGAAAAAGCGTATGAAATGGGCGACCAGCGACACTTCTATGTTTGCTGCCCGCACTGTGACG-ATCACGTTACGCTTGAATGGGAAAACGTCAAATGGGATGGCCAGCGCGAAACTGACGCGGA-AACGCTGGCGGC-----CATCGACGAACAGAAGCCGGAAACAGCGCACCTGTATTGCCCATCATGCGGCGCGCAGTGGAATGACGGCGAACGGATAGCGGCTATCCGCCAGGCCGAAGAAAAGGGCGCAGGATGGAAGGCATCCAGGCCGTTTGAAGGTCACGCCAGCTACCACCTGAACGAACTATACAGCACATTCCGTAAAGTACCGGCCATCGTGCGTGACTACCTGGACAAGCTGAAAACGGACGACCTGCAAACCTTCACCAACGTCAGCCTGGCGCGCACATGGGAAGAAGAAGGCGACAAGGTTGACCCGGATTCACTGATGGCGCGCCGCGAGGAATACGCCGCGCAGGTGCCTGCTGGTGGTCTGTATATCACCGCAGGCATAGACATGCAGGTTGACCGCCTGGAATGTGAGGTTGTGGCCTGGGGCGTGGGTGAAGAATCCTGGTCATTGGGTTACCACGTCCTGTGGGGCGACCCGCTGACGCCAGACCCCTGGGATGCGCTGGATGACCTGCTGGCGGAAACCTACCAGCACGAAACCGGGGCCATCATGCCGATCATGGCCGCCTGCCTCGATACCGGGGGCACCA------------GCGGTTACACGCAGGCCGCATACGACTACGCAAGAGGCCGCACAGGCCGCCGCCTGTTTGCCATCAAAGGCGTTGGTGGATGGGGCCGCCCTATCGTGGAGAAGCCGCAGCGCAAGCAATCCGGGAAGGATACCCGCAAAGTGGATTTGTTCCTGGTTGGAACCGATGAAGCCAAGCTGATAACCGCAAGGCGTTTA------------------AACAAGACGGCACCGGGGCCGGGTTATTGCCACTTCCCTGCTGACCGCGATGAAGAATGGTTCAAGCAAATCACCGCTGAAAAGCTGACCATGCGTTACGTGAAGGGCCAGCCAATCCGAGAATGGAAGAAACCCGACCGGGCGCGCAACGAAGCACTGGACTGCCGCAACTATGCGCTGGCCGCGCTGAAAATCATGCAGCCGTCATTCCGCCGCCTGGCTGAAAAGTTTGGGGTAGCAAAC---------------------------GACAACGCGCCACCGGAACGCCGCAAGCGGCTGCC-GAGCGTCAAACCAGTCATGAAACCGGTAGAAACAC--------CGCAACCGG---------CAAATGACAAACCC-CAAGAAG-AAGAAAAACAGCAAGTCACAGAGACTAAGAC------CATTAAACGTTCCGCCAGGGCAGCAAAACGCCGTGGCGGTGGATGGGTTAGCCGCT----GGTGATAAAAAGTGAAAAACTGCCAAGTACCGCAGAAAATTACTGCTGGATTGACATTTGAGACGCGTCTGACGCTTCCCGGCTATCCTGCAACTGAATGGGCCGTTCAGCTACTGCTACGCGGCCCGCAGTCAATTAACATCAACGCCGTCGCTGATGGTAACGATCACGTCATCCGCGCTGCCGCTGGCGTCACTGCAACGTGGCCAGCAGGCGATTACTGGTATTCGCTGCGCGCAACCAAAGGCG------ATGACGTTATGGAGGCCGGAAACGGCCAGATCACCATCCTGCCAGACCTGGCCAGCGCCAGTGATGGATTTAACGGGAAAACTCACGCGCAACGCACACTGGAAGCCATTGAAGCGGTCATTGAACGACGCGCAACGATGGACCAGGAACGCTACCGCATCAATAACCGCGAGTTATATCGCACCCCGATTGCGGATTTGTTGAAACTGCGCGACTTGTACCGCCTGGAAGTAGCACGCGAAAAACAGGCGCAGTGCGGCAAAAACCCATTCGGGCGTAAAGTTCGGGTGAGCCTTCGCTGATGAAAC-----------TG--TGGCCATTTACCA-GAAATAA-----------------------------------------GCCTGCAGAA-------CAGGCACAACAGCCGCGCACGCGGCGTTTATCGCTTAACCGCCTGGCGTCCCGTATGTTTACCGGTGCCAGTATTGACCGTTTTGGAACCGCGTGGGGTACACAGCCGCTGACGGCTGACGAGGTAATAAACAAAAATCAACGCATCCTGGTGGCGCGTTCCCGCGAGCAGGCCGCCAACAATGATTATGCCAAAAAGTTCCTGCGCCTGTGCCGCAACAATATTGTTGGTCCAAAAGGCGTTCTGTTGCAGGCCAAAAGCACTGACAACACCGGGAAACTGGACACCCTGGCCAACGAAGCCATTGAAACGGCCTTCGATAAGTGGGGGCACAAGTCAAACTGCGACGTGACAGGGAAGTTATCCTGGCGCGCCATCCAGGCTGCCTGCGTCAACAGCACGGCTAAAGATGGTGAATTCTTCGTGCGCCTGGTGTTCGGTGCCGATGCAGGGCCGTGGGGCTTCGCGCTGCAACTGCTGGACCCGCAACGCTGCCCTGTTGACATGGTTGAAGATCGTCTGAATAACGGAAATTTCATCCGCCAGGGCATCGAGTTTAATCGCTACGGGCGGCCTGTTGCGTACTATTTCAGCACGGTTGATGAATCCAATGATAACTACCGTTGGTCCGGGCGTGATTTCGTGCGAATTCCCGCTGATGAAATCCTTCACGGCTTCCTGGATGACATGGTGGGGCAGAAACGCGGCCTTCCGTGGATGGCCACCAGCCTGTTTCGTATGCGCCACCTGGGTGGCATGGAAGAAGCCGCGCTGGTCAACGCGCGCGCCGGTGCCAACAAAATGGGATTCATCGAATGGGATGAAAATTCCGCTGGTCCTGAGTTTGAAGATGATGATGAACTGATCATTGACAGTGAACCGGGTGAATTCCAGATTCTGCCACAGGGCGCACGCGTCAAAGACTGGTCGCCACAATACCCAAACGGCGAATTTGCCGTGTTCACCAAACAAATGCTGCGCGGCATGGCATCGGGTATGGGTGTTCCATATAATGACCTTGCCAGCGACCTGGAAGGCGTCAATTTCAGCTCTATCCGCCAGGGAACGCTAGACAGCCGAGAAAACTGGAAAGAATTGCAGGAATGGTTGATTGAAAACCTGCATCAACCAGTTTTTGAAGCATGGTTGCCGCGTGCCCTGCTTGCTGGCCGCATCACCGTTAAAGGACGAAGCCTGAAACCGGAACGCATCGACCGCTACAGCAACATTGA---ATGGCAGCCACGCCGTTGGGCCTGGATTGACCCGTCATCTGACGTGGCAGCTGCTGAACGGTCCAAAAACAACATGCTGCAATCACCTGGCCGCATCATCCGTGAAGGTGGCAGCGACCCTGACACCGTTTGGAAGGAAACCGCCAGCGACGTGGCGCGCATGATTGAGGCGTACACGCAGCACGGTATCAGCCGCGAAATGGCGGAAAAACTGGTCATGCAAAGCATGGGCATGGA------CAAACAACTGTTAATGGGGCAGCAAAATGCAGAAAAACCT-----GCTGAATAG------------------------------CATCATTGGGGCCGAATTTACCCGCAAATC---AGACAGCAAAACGCTGCCTGACTTCAAC---AAAGGTGGGCTAGTGCGCACTATGGAAGTGCGCAAGTTTGACACCGAAAAACGCACCGTAGAACTGGCTTTTTCCTCTGAAATCGAGGTTGAACGCTGGTACGGTATCGAAATTCTGGACCATTCGCCGGAAAGCGTGCGCCTAGACCGTCTGCGTGACGGTGGGGCGCTGCTGGTTGACCACGATTGGACTGACCAGGTGGGCGTTGTTGAATCCGTCAGCATTGACGCTGACCGCCGGGGGCGGGCTGTGGTGCGCTTTGGCAGAAGTGCGCGCGCTGACGAGATTTTCCAGGACATCGTTGACGGCATTCGCAAGCATGTTTCCGTTGGCTACCGCGTGTTAGCGGCCAAGCTACAGGAAACGCGTGACGAGTGGCAGGATGTCTACCGCATCACTGAATGGGAACCGTTCGAAATTTCAATTGTGAGCGTTCCCGCTGACACCAGCGTTGGCATTGGGCGTGCGTTTGACAAACCCCAAGAAGAACAACGCGGCAGCAAATCCGATACTGCGGGCACCGTAGAGGTTCCAGCACCAAAAAA---ATCATTTGAGGATTCACGAATGTT---AGAAAAAACTCTGCGCGACGCTGCCGGTAATCTGGTGCGCGCGATGGTAGACGAGAAAGGCAAAATCACGCAGGTTCTGGAAATGCTGGAACGTGCTGGCGATGATGTGCGCAGCGCTGAACAGCGTGGCCGTGAAGCCGAAAAGGCGCGCGTTCGCTCAATCACCGAAATGGGTGAGAAGTACAACGCACGTGACCTGGCTTTGAAAGCCATTGGCGA---AGGCACCACCGCCGAAGATTTCCAGCGTTCCTTGCTGGACCACCTTAACAAGACGAAAGACCCGGCACA-------------ACCGGC-----------------TGATGACACCCGTTCAGGCGGCAAACCGCTGTCAGAAATGCCGTCAAGCGTTATTGGTATGTCTGACAAAGACATCCGCCGCTATAGCATTTTCAACGTGGTTCGCGCGCTG---------GCTAACCCGAACGATGCAGCCGCACAACGTGCCGCAGCGTTTGAAATCGAATGCAGCCACGCAGCGCAACAGCAGTATGGCCGCAGTGCAAAAGGCATTCTGATCCCTGACGATGTTCTG------CGTGCATTCAACGCTGGCGGCGCACCGAACACCCCGACAGGCGCTCAAACCGGTTCCAACCTGGTGGGTACTGACTTTATGGCCAGTTCGTTCATCGACCTGCTGCGCCCGCGTACCACCATCATGCGCCTGGCGCGCACTATGGGCGGCCTGGTTGGCAACGTTGAAATTCCGAAACAGACTGGCGGCGCTACTGCCTACTGGATTGGTGAAGGTGATGACGCAACCGAAACCACGCCGACCATCGGCCAGCTTGGCTTGTCACCTAAAACCGTTGCGGCTTACACCGACATTACCCGCCGCCTGCTGATGCAATCCACCCCGGATGCGGAAGCCATCGTGCGTGGTGATCTGGTGGCAGCTATCGCGCAGGCGATTGATTACGCTGGTTACTACGGCACCGGCACCAGCAACCAGCCGCTGGGCCTGGCGAACTACACCGGCATTAACGCGGTAGACTTCGCAGCAGACAATCCGACTTATGCGGAACTGGTGCAGATGGAAACCGAAATTGCGGCTGACAACGCTGACGTTAACAACATGGCGTATGTGCTGAACGCGCGTGGCCGTGGCGCAGCGAAAACCACGCCTAAGTTTGCCAGCGGTTCTTCCGTTGCTGATGCTGGTGTGATTTGGGAACCGGGCAACACCCTGAACGGCTACCGCGCCGAAGTAACCAACCAGGTGCAGGATGGTGACGTGTTCTTTGGCAACTTCGCTGACCTGGTTGTTGGTATGTGGGGCGGCCTGGACATGACGGTTGACCCGTACAGCCTGAGCAAATCCGGTGGCCTGCGCATCGTGGTATTCCAGGACGTGGATTTTGCTGTGCGCCGCGTTGAATCCTTCGCGCTTGGCCGCAAAGTAGAATAACGATCA------------TGGCCGCTTC-----------GGCGGCCATAGTCTTTTCCGACAGGAGACAGTTTTATGTCTGGTACTTACGTACTG---AAATTGACTTCCGCCATTGCTATCAGCGGTGAAGTCATGAAAGCGGGTTCACTGGTTGAGGTTTCAGAGCTTGAGGCCAAAAACCTGTTGTCACGTGGCAAAGCCGTGATG------------CACGACGAACAACCGGCGCGTGATGAAGATGTTGAAA---------TCACGAAAATGAACAAAGATCAGCTTATCGCTATTGCAGAACATATGGAAATCGAAGGCGCTGAAAAGATGACCAAAGCGCAGTTGATTGAATCCATCGAAGCCGCAGGCGAAACC------------------------------AAAGAGGGTGACGAATAATG---CAACACGGCACTTCTGTAACTGTGCTGGCAGCACCAGCGACCATTACAGCTAACGGCAACGGTTCAGCCGTCAACGTTGGTGATTATCACGGCCTGTGCCTTCTGCACATGAAT---GGCATTGGCACTGCTGGAACCACCACTGTAAGCCTTGAACACAGCGACAATGGCACAGACAACTGGACTGCGGTTCCAAACACCACGTTTGCGCAGATCGGCACCGCAGCGAAGGCTGACACCATCCTGTTTAACGCTGACCGTTTCAAAAAATTCGTTCGCGTGAAAGATGTTTCAGCAGATACCGGTTCG---GCAATCCGCAGCGTTGTGCTGGTTGGCAATAAGCGGGAATCACAG-TAATGCCCGCGCCGTCATGGGAAAACCTGGACGACTTTTTTGACCTTGACACCAACGGCGGGTTTGCATTTCCCGCCGTTATTCATTCGCAAAAAGGTTGGACCAGAACAATTAACGCCATTTTTGATGACCCGTACTTCAACGCGCAAATTGGCGAGTATGAAGCGGACACCAGCAGCCCGCGCATCACGGCAAAGGAATCTGACCTGGCTGGCATTCTGCGTGGTGACACAATCATTGTGGCCGGTGAAACGTTCGACGTGCTGGCATCCCCTGAACAGGATGGAACAGGCACCGCCGTGGTGAGGATGACGCGCCAAG---------ATGCTGCATTTTGACCTGGATTGGCA----------ACAACTGCGCGGCGTGGCTACTGAACTGGAAGCCAGTGAAAAGCAGTTCAAAGCCGCATTAAGCCGCGCATGTAACCGCACGGCGGCCACCCTGCGAAAAATGTCTGGCCGTGGCCTGAAAGATGAACTGCAACTGCGCACGATGGCGGCTATGCGCAAGCGCCTGAAATCAATCAGGCT--------------GCGCACGCGCCAACAGGGC---------------GTTGTGTTGTGGTACGGCTTAAATGATTTGCCGGTGAGTAGCTTTAAGGGCCGAGCCAAGCA--GACCAGTGACGGGGCC------------ACGTTCCGTGATCAGAAGTTTGACGGCGCATTTGT-GGGCCGCAGCACGGTGAAA-----GGCAAAC------GCACAGTGTTTAAACGCGCTGGCAAAGCACGCTTGCCAAT------CACTGAACAGTTGATGCCCATTAAGGACAAAGCAGAAATCTTCATTGAAGATGAAATATTCACGCAGGTTGAAGAAATATTCTGGAAGCATTTCGAACGCGATTTAAGGGCACGCGTAAAATACATTGAAACATCTGATAGGTGGGCATAATGAACGCCGATACTCACATTGATTTAGAAGTGCTGCACAGCGCCATTGTGGCCGACATCAAAGCCGCATTCCCGCAACTGGTCACCGTGGAGTTTTACCAGGATGACCCGGAAGCGCGCAAAACGCTGCCAATCCCTGCCTGCCTGCTGACAATCAGCGAAATGGAGGCAGACAACGACATTGACCCCGGCACCGAACAACTGGCTGTAGTGGCCACGTTTGAGGCGCATTTTATCATCAACAGCATCCGCACGC---------------CGCGTGCCGCCCTGGCCATCAGGACGCTGGCCGCTGCCTTCATGGCCTGGCTGCGCAAGCGCCGCTGGACCAACCAGGCTAACCCGGCCAAGAAACTGCCCACAGGGCCAGCCAACGTGGTTGGCGGCTTCCCTGACGACTTCAC---------------------CCCGGAACTGGACAAATTCGAGGTGTGGCGCGTGGAGTGGCAGCAAGTCATCCACTTGGGTGAAAGTGTCTGGAACGATGAGGGTATTACACCATCACAGGTGTTTTTCTCCTGGAGTCCTGAAATCGGCACCGGGAACG--------------------------------------------------------------------------------------AAGAAGATTACGAACAG-GTGGCACCATGAGCGCAGAAGTTAGCGAACTGAACCGCCAGCTAAACAACGTTGTTCGCATCGGAACCATTAAGCA---------ACTGGATCTGGCCAACGCGCGGGCAAAGGTTTCTGTAGCTGGCTGCACCACTGACTGGCTGCCCTGGGGAACTAACCGCGCTGGCAAGCGACGCGACTGGTCACCGCCTGTCATCGGTGAACAGGTGGTGTTGTTTGCGCCTTATGGCGATTTAGGCCAGGCCGTCATCGGACCTTCAATCTTCCAGGATGACCACGCAGCGCCAGCAGCCAGCGCCGACCAGGAAACAACCGTTTACCCTGATGGCACAACTGTTGACTACAACAGCGCCAGTAACACGCTGACCATCACCGTAGCTGGCGCGGGTAACGTCATCATCAACTGCAAACAGGCTAACGTTAAC------ACCGAAACGGCCACGGTGACG--------------------GCATCCA------CCAGCGTCACCATGGACACGCCTGACACGTTTTGCACCGGAAACCTGACCGTGGC----------CAAAAGCCTGACGATGGGCCAGGAGGGCGGCAGCGCGACCATGAAAGGCGCGGTTTCCATCGAGGGGCCAAGCCTGACCCACAACGGCAAAAACGTTGG--------------------------------------------CAGTGACCACAG--CCACAGCGGCGTGCAGTCTGGCGGAAGCAACACCGGCGCACCTGTCTGACCTGACAAACCCCAAGAAGATAAAACACTGGCCATGCGGGCATCATTGCCCGCATGAAAGGAACAAACGCGGCAACAGGCGCGCCGCTGGATGGCCTGGACCATCTGCGCCAATCCATACGTGACATACTCACGACGCCAATTGGCACGAGAGTGATGCGCCGCGACTACGGCAGCCGGTTGCCGTACCTGGTTGATGCACCAATGAACCGCAGCACGCTGCTGGACCTGTACGCAGCGACGGCGGAAGCGCTGGAAGCCTGGGAACCACGCATCAGCGTGCAGCAGGTGACAGCCACCGCAGCGGTGCCAGGGCGCGTGGAATTTTCCATTACCGGCGAATACCTGCCAGACGGCAAACAAATAACGATTGATGGCATAGTGGTGACATAAATGGCGGGTGCCTTCACAGTTGTA-------AACTTATCTCAATTACCAGCGC----CAAACGTTGTTGAATCGCTGGACTTCGAAACTATCCTGGCGGCCATGATTGCCGACTTACAGGAGCGTGACCCCACATTCACCGCACTGGT--GGAATCTGATCCGGCTTATAAGGTTCTGGAGGTTTGCGCCTATCGTGAACTGCTGATGCGTCATCGCGTCAATGAGGCCGCCAAAGCCATCATGCTGGCCTACGCCACCGGTTCCGACCTGGACCAGCTTGGCGCAAACGTCAACGTGGAACGGCAGACCATCACACCGGCTGACCCTGACGCAGTGCCGCCAGTGGCCGCCGTCATGGAATCTGACGATGATTTCCGCGCGCGCATCCA-GTTATCACCGGAAGCATACACCACAGCAGGTTCCGAAGGCAGTTACGTGT---------------------------TCCACGCGCTTGGCGCTGACCCTGACGTGAAGGACGTGCAGCCTGTCAGCCC----------AACGCCAGGGGTTGTGGTGGTTTACGTTTTATCACGCACTGGCGATGGAACCGCACCAGAAAGTCTGCTTGAAA---------------------------ATGTTAACACCACGCTGAACGCAGAAACCGTGCGCCCAATGACTGACCAGGTGCAAGTGCAG----TCGGCAATCATTGTGCCTTACAACATTGAAGCAGAACTAACCCTGTACCCTGGGCC-----------------------------TGACGCAACGGTTGTTCTGCAATCCGCCATTGATGCGGTGACCGCATACGCCGAAACGCAGCGCCGCATCGGGTACGATGTCACTTTGTCTGGCTTGTATCACGCGTTGCATCAGCCAGGCGTTCAAAATGTGAACCTGA--TTTCACCGACTGAATCGCTGGTGATTGGAGACGGCCAGG----------CGAGCTACTG-CACCAGCATTGCCGTGAACGCAGCAGGTGAAACAGATGTCTGATTTGCTGCCATCGAACGCAACAGCGCAGGAA--------CGCGCACTGGCTGGGACGGTGGCCAGGATTAGTGACGTGCC-----------AGTTGTGGTTCGTGAAGTCTGGAACCCTGAC-ACCTGCCCGGTTAGCGTCCTCCCCTGGCTGGCGTGGGCGTTCAGCGTTGATGATTGGGACACCAACTGGACCGAACAGCAGAAGCGCGACACCATCAAGCAATCCATAGTATCACAGCGCATTAAGGGAACTATTGGTGCAGTGAAACGCCAACTTGCGGCGCTTGGCCTTGATATTCGCATTGTTGAGTGGTTCCGAATGGCAACCACCGGCGCGCCATATACTTTTGAGGTTTACATAACGATTGACCAGACATCGGCCACGCAAGCAGACCTGAACAGAAT-----------TAAGCAGA----TTATTGACACAAACAAGAATTTGCGTTCACACATGGTTAAAACCAGCCTGACCGTAAAATCAACCGCAGTAGTCAGAACCGGAATTATTGCGGGTGTTGGCAGT---GAAATTAGTATCACAAACTACGTTCGGAGCGTTGGGGCTTTGAATGATTACGTTATGCCGCAGGCTAATA--TTTCAATAGGTGATTAA-GTGGAATTAAAAACATACTTCGCGCAGGATCGAAACGGTTCGCTTATTCCAGGCGCTACTGTCACAATTTACCTGACAGAAACAAC------CACGATGGCAAGCGGCCT----TAAAACGGTGGGCGGCAATGCGCTAGCTAACCCGTT-CACGGCTGACGCAGATGGAAAAATCCAGTTCCGCGCACCAGATGGCATTTACGACATGCAGGTTAGTGTTGGGACAGATACCGGCACGCGCGTGACGTTCCAGTGCGTTGACATCGGTCAGCAACTATCTGACGCAAATGGCGCTGCGGAACGTGCTGAATCAGCAGCGCAAAGCATTGAAATTAATGTAGCAAACATAAACGCTAACGCACGCGAGCAA----------------TGGCGCAGAACGCTGGCTGATGCCGGT---TTTAACCTTGTGGATGGCAGCTTTGAAGAAGGTGCTACAGCGCAGTCAGTTAACGATG----CTGTCTGGCATATTGCTG---GTGGTGCTTGCTACTCATGGGGTGGAAATCTTCCAAAGAGCGTACCGGAGGAATCGACAC-------CGGAAGGTACTGGCGGAATTT------CAACAGGTGCATGGAACGACTT---GAAATCGCAAACACTGCGCAGCCAGTTAGGTTCAAATAGCGGTGTTTCTAT-------------------------------------CGTTGGAGGCCTGG------------AAGAACG------------CCTGTCACTGGTTGATATATCTAAAGTAAGCGGCACGAAAGATTCAGCGATGC--------------TTAACTCTATTTTTTCCGCGTATCGCGGGAGAAACG----TAAC------------GCTGTATTCAAGCGTCGC------------------ACTTACTTTTAACATTGACACAGATGTTACCGCATACGGAAACT------------TTGATTTCAGCAACCTGACATTCAATCTTTCTGGCGGAAAGGTGATCTATGCAGATGAGCGGGACAT----------------TTCAGAGTATAAAAAAACCATAACCC---------TGACAAACTACCCACTTGTTGAGTTAACGTCTGT---TTTGCCGACATCTGACGTTTTAGAAGGTTGGGAGAATTCACTAGTTAAGATCATCAGCCCAACAGAGGTTGATTTGTATCGACTGCTAAACGGTGTGAGCACCCCGCGCTATAAAGGCGAAGTCA---ATTTCATGGCGAAAGCCGGAGAGTTAGCCTATAC-------GCTGAAAAATACGTATAACGA-------------------TGCTGTTACCTGCACCTTATACAAACTGCCAAACAAGCGTAACAAAATCGTCCTTCCGCGCA--------------------------------------TCACCGGCCAATTT---------AACCGGTTTACTTTCGACATCCAACGTTCATTG--------------------GTTGACGTAGAAGTTGTATACGCCAACGAAATGGGCATGACCG-----CAATGGATTCAAATATTCTTGGCAGC------AGTTCTACAT--------ATGGCGTTGTCTGGACCATTTCTTCTTCTGGTATCACGCAATCAGACACAA-ATTCTCGCTATTCGGTACTGATGGAATACACGCTCAAACATACCTTCAATAGTTCCATAGTTGGAAA--------------AGGCTGG--CGGTCAGTGGATGGCAACTATTGCCGTGACACTGTGGTCAGAGACTGCACAATGGACAGTTTCAAC-------CTT--CATTATGGTTCTTCAAAGATACTGATTGATAACT-------------------GCCGAATCCCAAACGGCTTATCATTTGGTACTGGTGCGTTTGATGAAGCAACACAAATTATAAACTCACATACCGGGCCTTTTGGTATTCGTTCGGATTATGGCGAACATAAGGGCGATTTTATTGTTCGCGGTGGTTCTGTTCGC------------GTCGCGCCTGATAAAACTGGAATT---GTTGACCTGTTCACCTGCCGTTGTGACAACGTAATTTCTTCTGGTAACCCACTA----------CAGCCACGAGCATTGAACCTGCCGAAG-----AACGTTATTATTGCAACGAATATTT-------ACTGGCCAGATTCCGTTACGCTTAATATTGTTTCGTTTAAAAATAATTTCAAAACACAGAATTCACCACTGCGTGATTTTGTTATGCCGGATGTCATTGACTTCACCGGAAGCACA---------TTCAACGGC-------AAAACTGCACGGTTTGAATGGGCGCTGTCCTATCATGAC----GCC-------ACCACCAGGCCTATGACATTAGTGAAACTGACGCCAGCAAAATCAACTGGTTGCAA-AGTTACTGCTTATGTCGGGTATCAGGCGGAGTATGCAA-CCTGTCTGTATGGCCTTGAAAGTAACATGGACATGACTTTCATGAACATTACATCAGGCATGAACAGGAGTTACATCCGCGTAGAGAAAGGAATCATGCGACGTTTTGTAGGGTACTCTGGCGGAACAACCTACATGCAGGGCGGCGTTTATTTTGACCAGTCTTTCATAGATTGGGACACAGGGAATAATCCTGTTGCTGGTTTTATTTCGTTCACTTATTGCCTTATCGACGGAACACGCGCAAAAGGTTCATCACCAACAAAACCGATCGTCAATGCTTTTGT------------TCATCGTTCTGCGAACAATATTTGTTATGATATAGTTTCTACAGATTCAAGAGATATTGTTGACAAGAGGTTCGCACTGTGTAGCCGCGAAGGTGCAGCAGGTAACTATTCTGCCGGTGAAATACCTGTTTATTATTAATTACAAACCCCGCAAACGCGGGGTTGTATAAATTTATTACCCCGACAAGAGATTACGATATGTCTTTTATGACCATTCACACGAACTACGGTTTACAAGAGCTTGCCAGGGCTGAAT--CTACAGGCAAAGCAATAAACCTTACCCACATGGCGGTTGGTGACGGTGGCGGTAACGCGGTAACCCCGTCTGGAAATCAAATCCAACTTGTGCGCGAGAGATACCGCGCGGTAATTAACCGCGTTTACCAGGCACCTGACGACCCGCTGCGGTTCACAGCTGAATTGGTTATTCCGGCAAGCGTTGGCGGCTTTACTCTGCGCGAAGTTGGCGTGTTTGATTCTGACGGTTCACTGTTCGTGGTTGGCAAC---------CTGCCTGCCACCTATAAACCACAGGACACCGAAGGCGCATACGCTGACA----CGGTGGTGCGTCTTGATTTCATGGTTTCGAACGCAAACACCATCGCGCTGCAGATTGACCCAAAC-------GTTGTGGTTGTCACTCAGCAGTGGATCAGCAACAACGT----GACTGCTGGAACGCTTATCCCTGGTGGCACAACCGGGCAGGTGCTGGCTAAGGTTTCAAACTCTGACG---------GCGATGTGCACTGGATTGACCCGACGCAGGCAAACGTTGTT---GTTGATACGGTAGCAGAAAAGCAAATACTGGCAGCCGGTCAGACCAACGTTGACCTGACGAAAACCATTACATACGGCCTTGCGGTGTACATCGAAGGTGTTCGCCTTACGCGTGGACCTGACGTTGATGACTGGCAGCCAGATGAAACGTTGGCAAATCGAGTCATTCTTGGCAAATC--ATACCCGGAAGGAACAAAAAT------------AGAGTGCGTGAACAACGAGCCAGCAGGAAGTG--CGCCTGCACCACTGGAACGCAGC-AAAAACCTGGCTGATGTTGCAGACAAAGTAACGTCGCGCAACAATCTGGATGTGTACAGCAAGGCCGAAACCTACAACCTGGCACGCCAGCAGGCA---------------------CCAGCAGGAATGGTGGCGATGTTTGCTCGCAACAGTGCACCAACTGGATG--------GCTGAAAGCCAACGGAGCAGCGGTCAGTCGAACAGCTTACG------CAGACCTGTTTTCTGCCATCGG---------------CACAACGTTTGGGGAGGGTGACG----------------------------------------------GTGCTACTAC--------------ATTCAACGTTCCAGAC-------------CTGCGA-----GGAGAGTTTATTCGCGCCTGGGATG-ACGCGAGAGACATAGACACTGGACGCGCTCTCG-GTAGCTGGCAGGGCGACCAGAACAAGGAACATACCCATAATTTGCAGGCGTGGAGAG---CAACGCAAATTGACGC------------------CACTGGCGGGGTTTA---------------------TGCGGTTGGCGC-------------AGATACCGGCGC------------AGGTGGCGCGCAGCAAGCAGACCTGGTGACA------------------------AAATCAAGCGGCGGAAGCGAAGCGCGCCCG--CGCAACGTTGCCATGTTGGCTTGCAT---CAAATTTTAAGGCGGCATTATGAACACTAAACCAGTTT----------------------------ATCAATATGACCTGGCTGGCATGTATGTTGGCCAGACTGATGCCGATGAATCG------------------------------CCGCTGGAACCTGGCG-----TGTTCCTGATTCCTGCGC-----------GCTGTGTCACGGTGGCACCACCTGATTTCATC---------GATGGCCAATGGCCG--CGCTGGAACGGCGCGGAATGGCAACTGGTCACC-------------GTACAGGTGGCCAACGACAACAAGCAAACTGACCCGGTAGACAAACTGCGTTCGTTCCTGAACGCAAACCCGGATGTGGCCGCGCTGATTGGC-----------------GCAACGAATGAGGCGAACAATGTATGAG------------------CGAAGTCTTTAGAGGCATAACTAACAAAAACATTGT--------------------------------------------------------------------------------------------------------------------------------------------------------------------------------------------------------------------------------------------------------------------------------------------------------------------------------------------------------------------------------------------------------------------------------------------------------------------------------------------------------------------------------------TCTTGAATATGCTAACATCAGCGGGCG--------------------------TACGCTAACCACATTTTCAAGCATTCTTGGCGGGGTGCAG-----------------------------------------------------------------AATGAAGGGACAGCACCAGGAACAACAACACTAACCGTTGACTGGTTCGCCATCGGTTA----------CTGATTTGTCGCCTTTGCCCGCATCACGCGGGCTTTTTTACG-------------GACAAACCCCAAGAAGAAGCCACGCACGGTTCCTGCGACCATCACACTGCGAATTTTCACTGTGTGCACAGTTAATAGGAAACCGAATA--ATGGCAGGTACTGATTTCTTACATGGCGTGGAGGTGCTGGAAATTGATTCCGGTTCACGCGTCATTCAAACCGTTAAATCCAGCGTCATTGGCATTGTAGGCACAGCGCCGAATGCCGACCCTGACGCATTCCCGATTAACACCCCTACCCTGATTGCTGGCAGCCAGCGCGAAGCGGCAAAACTGGACATGCTTGGCACCGGTGAAGGCACACTGCCAAAAGCACTGGATGCCATCCTTGACCAGATCGGCGCTGTGGTCATCGTTGTGCGTGTTGAAGAAGGCGAAGACGAAGCAGCAACACTGGCCAACATCATGGGTGGCGTTAACGCATCAACCGGCAAATATGAAGGCGTTCACGCACTGCTTGGCGCTGAATCCGTTGTGGGCTACTCGCCTCGCATTCTGTGCGTGCCTGGCTTCACGCATACCCGCGTTCAGGATGGCGTCACGGCTATCAGTATCGGCAACGGCGGCAGCGGCTACACCGAAACGCCTACGATCTCCCTGACAGGTGGC---GGTGGCACTGGCGCAACAGCGCAAGC---------------CACTGTGGTTGGTGGAGTAATCACCAAAATCACCGTCACCAATTCCGGTATGGGTTACACCACAGCGCCAACCGTAGCCATCACTGGCGGAAACGGCACCGGCGCAACTGCAACCGCATCCGTTGGAGTGGCGGCAAACGCCGTGGTTTCTGAACTGCTTGGCATCGCCAACCGCCTGCGTGCCGTCATCATTGCCGATGGTCCAAACACCAACGACGCTGACGCTATCGCCTACCGCAAAGACTTTGGCAGCAAGCGCGTTTATGTGGTTGACCCAAAAGTGCTGGTGCTTGACGAAGATGGAACCACGATTACTGATTGGGCATCGCCGCGCGTGGCTGGTCTGATTGCCCGCATCGACAACGAGCGCGGTTTCTGGTGGTCACCATCAAACCAGGAAATCTATGGCATCCAGGGCACGGCCCGAACCATTGATTTCACCCTGGGTGACACATCCAGCCGTGCAAACCTGCTGAATGAAAACGAAGTCACCACCATCATTCGCCAGGACGGTTTCCGCCTGTGGGGCAACCGCACCTGTTCCAGCGATCAGAAATGGGCGTTCCTGTGCGTGGTTCGCACGGCTGACATCATCAATGACAGTCTGCTGCGTGCACACCTGTGGGCCGTAGACCGTGGCATCACCAAACAATACGTCAATGACGTGATTGAAGGCGTGAACGCGTACCTGCGCAACCTGGTGAGCCTGGGCGCAATTCTTGGCGGCACGTGTTGGGCTGACCCTGACTTAAATACTGCTGACCAGATCGCGGATGGTAAGGTATACTTTGATTTTGATTTCACGCCTGTTTATCCGGCTGAACACATTATCTTCCGCAGCCAATTGACCAACGATTATATTAGTGAGGTATTCGAATAATGGCCGCACGTGACGTTTTGAAAAACATCAACTTATTTGTTGATGGCCGTGGTTACGCGGGCCAGGTGGAGAGCGTCACGCCGCCCACCTTAACCCTGCAAACCGAAGAATTCCGCGCAGGCGGCATGGACGCGCCCATTGATGTGACGTTGGGCATGGAAAAGCTGGAAGCCAGCTTTGCGCTGCGTGCTTATGATTCTGACGTGCTGGCGCTGTTTGGCCTGTCAGAAGGTGCAAGCGTTCCGCTGACGTTTCGCGGTGCGCTGGAATCCTATGACGGCAGCGTTAAAGCCGTTGTCATGAACATGCGCGGCAAAATCACCAGCATGGAGCCAGGCACCTGGACGCCTGGGGAACTGAGTTCCCTTAACGTCACTGTCAGCCTGAACTATTTCAAACAGCAGCATAACGGAAAGACCATCCACGAAATCGACGTGGAAAACATGGTGCGCATCATCAACGGTGTAGACACCCTGGCAGCCATCCGTTCTGCGCTGGCGATGTAA---TTTTTACGGCCAGTCATTTGGCTGGCCATTTTCA--------ACAATCATTGTTTAAGGCGATAAGAAATGGCG------AAATTACCTGATTACCTGAAATTCAACAACGAAACCGGCCACTGTGACATCACCCTGTCACGACCGCTGAAAATCGCGGGCGTTGACGTTTCCGTGCTGCGTATGCGCGAACCCACCGTGGCTGACCAGGAGATTGCAAGCGACATGGGCGGCAGCGATGCTGCGCGCGAAATCCAGACGTTTGCCAACCTGTGTGAACAGGCACCTGATGACATCCGCCGCCTGCCGCTGAAAGACTATAAGCGCCTACAGGCTGCCTACATCAGTTTTTTAGATTAAGCCCGGAATACATACGCGCGGGCGCTTTGGCGCTCGCAAGTCATACGGGCTGGCAGTTATCGGAAATTCAAAGGTTGCGGGTTTCCCGCTTTGTGTGGTGGTTGGAAGGATTGCCGAAGG------------------------------------------------------------------------------------------------------------------------------------------------------------------------------------------------------------------------------------------------------------------------------------------------------------------------------------------------------------------------------------------------------------------------------------------------------------------------------------------------------------------------CTTAAAAAT--------------------------------------------------------------------------------------------------------------------------------------------------------------------------------------------------------------AAATGG-------------------------------------CAAATAAGAAGCTCAATGCAACGATCACGATAGGCGGGGCAGTTTCAAGCAGCCTTAAAGGCGCATTCGGCACCGTCAAATCATCTGTGGAACAGGTTGGCGCAGCAATGGCCAAGCTGGAACGCGAACAACGCACACTAACCAACGCCATCCAGACGTTTGGCCGCCAGGGCAAAAACGTTGATTCACTGCGCGCCAAATATGCCGCCAACGTTGCTGCGGTTGACAAACTGCGCACCGCCACCGAACGCCTGAAACGCGTGGAGGATGCCCGCGAACGCAACCTGGCGAAGCGTGAACAATACAAAGATGGGATCATGGGCACCATTGCCCTGGGTGCCACTATCGCCGCACCGGTCAAAGCCGCTATTGA------------------TTTTGAATCCACGATGGCTGAC---------------GTGAAAAAGGTTGTTGA------------TTTCGACACAC------CTGACGGATTCAAAAAGATGGGGC---------AGGACATTATCAACATGTCAAAAGTTCTGCCGATGACAGCCAACGACATTGGCAAGATCGTTG------------CCGCGGGTGGTCAGTCTGGCATTGCAGCCAAAGAACTGATGACGTTTGCGGAATCAGCCATCAAGATGGGCGTGGCGTTCGACATCACCGCTGACCAGGCAGGCCAGGCGATGGCAGAGATGCGCTCTGCGTTCAAGATGAACCAGCAACAGGTTGTCGTCCTGGCTGACAAAATCAACTACCTGGGCAATAACACTGCCGCATC--AGCCAAAGACATCATGGAGATCGTGCAGCGCATCGG---------GCCACTTGGCGAGGTTGCCGGTACTGCTTCCGGTGAGATTGCCGCACTTGGTGCGACACTGCGCGGCAT----GGGTGTGCAAAACGAGATT-----GCCGCCACTGGTATCAAAAACCTGATGCTGTCACTGACGGCGGGTAAAGCTGCGACAAAATCGCAGCGCGAAGCATTCGCACGGCTTGGCTATTCCTCAACAGCAGTTGCAAAATCCATGCAACTG---------GACTCCAAAAAAACCATGCTTGTCATTCTCAAGCAGGTTGCAAAACTGCGGAAACACGAACAGTCAGCGGTTCTGACGCAGCTTTTTGGCAAAGAGGTTGTTGGTTCAATTGCGCCATTGCTGACGAACATCAAGGAACTGGAAAAGAATTTTGACGCTGTAGCGAACAAAATGAAATATGCCGGTTCGATGGAAAAAGAATACCAGGCACGGGCCGCAACAACGGCAAACGAACTGGTAATATTCCGAAACCAGATCACCGCACTTGGTATCACTATTGGCAGCGTGCTGCTTCCAGCATTCAACAGCGTCCTGAAAACCATTAGTCCGTGGATTGGCAAGGTTACAGAACTGGCGCAAGCGCACCCGGTTGTCACCAAAGCCATTGTAGCCACGGCTGGCGCACTGATTACCATGCGCATTGCCACGTTTGCTGCTGGCTTCGCGTTCACGTACCTGCGTGGTGGTGCGCTTCGTATTGTAGGCGCCCTGGCTGGTGCCCGCGCACAGATGGCCTTGACCGCAGTTTCCTCGCGTGCGGTTGGTGCCGCAGCTACCGTGGCCAACGGTGGACTGTTGGGCATGGCAACGCGTGGAATCCCTGCCGTTGTCGCTGGTGTGCGCGCCATAGGTGCGGCGTTCATTTCCACCGGCATTGGTGCCCTGATTACCGGACTGGCGCTTGGCGGCCTGTGGATTTACCGCAATTGGGCTGGCGTCAAAGCGTTCATGACCGGCACTTTGCAGGGAATCCAGCAAGGGTTGCAACCAGTGACGGAGAAATTCCAGGCGCTGTGGGATAAGTTAGGGCCAGTCAAAACCGCGTTCCAGTGGGTTGCTGACGTTGCTGGCAAGGTGTGGGATTGGTTCACAAAACTGGCCGAACCGGTGAGCTACAGCAGCGAAGAACTGAAAAAGGCCGGTGACGCTGGCCAGAAGTTCGGCAAGGCGCTTGCCGCAGGCATTGATTTTGTGTTGGGGCCAATTCAGTTCCTGATTGATAAGATCATTTGGGTTTCTGACAACATTGGCGCACTGACGCAAAAAGCCATTGATTTCAAAAACAGCGTTTCTGACAT---------GGCTGGCAGCGCGTGGGAGTCAACAAAAGACTTTTTCCGCAATCCGTTTGGTGGTGATGACGTACCAGAAGGTAACACACTGGCATCACCGATGACGCCAGGTAACGCAT--------TGCCAGCGCCTGCCCTGGCAAACCGTGGCGGC------AGTACGTAC----ACCGACAGCAGCACAACCACCATTCAGGTGACGCAGCGCCCTGGTGAGAACAACGCCGACCTGGCCAAACGTATTGCCGACGAACAGGAGCGCCGACGCCAGGTGCGCCAGCGCAGCATGATGAATGAC--------------GGAGTGACGGCACCATGACCAGTTTCACGATTTTAACCGGGCAGACCAACATCATGATGATGTTGGGCGGCTTCCAGTTCTGCATCCTCACTGCTGCATATCAGGAACTGAACCGCCACAGCGAATATAAGTGGCCATCGCAGCACCGTTTTGGCCAGCGACCATCATCGCAATTCGTGGGTATTGGAGAGGAAACCATCACCCTGGCTGGCATCATTTACCCTGAATACCGTGGCGGTTTTCAGCAGGTAGAGCAAATGCGCAGCATGGCTGGACGTGGTCAGCCGCTGTTGCTGGTGGACGGCCTGGGTAAGCTGTGGGGCAAGTGGCTGATTGAAGCCATTGACGAAAAACAATCATTGTTCGCGGCGTTCGGTGCGCCACGCAAACAGGAATTCAATTTGCAACT----------------------------------------------------------------------------------------------------------------------------------------------------------------------------------------------------------------------------------------------------------------------------------------------------------------------------------------------------------------------------------------------------------------------------------------------------------------------------------------------------------------------------------------------------------------------------------TCGGCGGTTCAACTGATG------CAAAC---TTACATTACCAAAGATGGTGACACGGCTGATTACATCGCCTGGAAATACTACGGAAACCAGGACGCTGGCACCGTGGAAGCACTGCTGAACGCCAACAAAGGGCTGGCAGACCGTGGACCTGTGCTGCCTGCTGGCCTGGTCATCAACCTGCCGGAAATCACGACACCAGCAACCACGCAGGGCATCAAATTATGGGATT----------------------------------GACTGGAATTGCGCCAGCGTTTCGCGTGCTGGCCAACGGCGATGACATCACCGCAAAAATCAATGAACGCCTGATAAGTCTTAGCCTGTCCGATGGTGTGGGGCTGGAATCTGACACGCTGGAAATAAGCCTTGCCGATGATGAACCGGCCAACCCAATCCAGATGCCGGAAACAGGCGCAGAACTGGAACTGTTCCTGGGTTATGATAACTGGACACAGCGCATGGGCTTGTTCATCTGTGACGAAGTGGAACTGGCTGGCTGGCCAGGCGCCATGACAATCAGGGCGCGCGCCGCCACCTATGACAAGTCAAAGGGAGGCAAAACCGACCTGCAAACGCAAAAATCACGTAGCTGGACCAAAGGCACGAAGTTTGGCGACATGGTGAAGAAGATTGCCGAAGAACACGGCATGGAATCAGCCGTGTCAGATAGCATGGCCAAAATCACCCTGCCCCACACCGACCAGGCCGATGAATCTGACCTGAACCTGTTACTGCGACTGGCCAAGAAATATGACGGCGTAGTGAAGCCATCAGGCGGCAAAATCACGGTCACGAAGCGCGGAGAAGGTAAGACGGCCAGCGGCGAAGAACTGCCAACCATAACGCTGACGGCGCAGGATTGCACCGCATTCCGGCTAACCAGCCAGAAGCGCGAAAACGCAGGCACGGTGGTGGCTTACTACCAGGTGACGAAGAAGGCCGCGCGCAACGAAGTGAAGGTTGGCGAAGGTGAGCCGGTAAAACGCATTGGCAAATACTACCCAACGCAGGCAATGGCACTGGACGCAGCCAAAGCCGAACTGTCTAAGCGTCAGCGCAACCAGGTGACTGTTGCCGTAACGCTGCCTGGTGACCCGACCATTGCCGCTGAATGCAAACTGGTGCTTGTTGGGTTCCGAGATGGCATTGATGGGGAATGGCTGATTACCCGCGCAGATCACAGGCTGGAT---GATAATGGTTATTCGTGCGACGTGGAAGCAACGAAGCCGAACAGCGAAGAAGAACCTAAGGTGCAAATCATCGAGCGCAGGAAGCCGCAAGAAAGCGACCCG--------CCTGACGATGATGGTCCAGGACACGTGATCGAAGAAAAGGACATTAACGAAGGCGATGACGGACCTGGTCACGTCATTGAAGAAAAATAACAACAAACATTGTTGCAATCACTCTACATCATCGCATATCATTACCT--TATCCGGGCGGATAACCTGCCCGGATTAATAA----------------CGAGGTAATGC-CCACATGAACACATCA---AAAACTTTACTTGCTTTGCTGGTTGCGTATCTTCCTGAAAATGGCGGGTGGCCAAAAAAAGTAACCCGCATCGGGCAAGATTACGACCGTGAACTTATGTTTTACGGTCGAGGAAATG------------TAAGAACAGGAATC----------TTCCTTAATGAACTGGCTATTGA-----------TCACAGAAAATGT--------------------GGCGAGGCTGGCGT------------------AAAAATCACCCGCGAACAGTACGAAGCCGCGCTGGCAGCCAGTAAAGAACTGCGACCGTACCAGGTTTCAACTGGACACTACACGTCTGACGCAGGGGCAGGCAAAACCGCCAGTGCTGCCGACGCTGACGGCTGGATTGAATGGGCTGGCGGTGAATGCCCGGTGGATAGTGACGCAATTGTTGAAGTCAAATACCT-------GAAACCTAGTCCGCTTCAT----------------------TTCAATAATGACAGAGCAGGAGATTTTTCATGGTCAC---------ATACTGGCAGTAACGGTGACATCATTGCTTACCGCATCGTACAGCCTAACGAATCCCAAACCGCTGGAATTGTTGTGCCTCGCGATACTGCGATATTGAACGATGATCAGTTAGAGTCCGACATGAATGAATGTG------------------------AAGCGCGTGATGAAATACTTTACGAACTGGCTAACTTTGCGGCCACTACAAAAACCAG--CCTTGACATTGGTGTTGCCACAGAAATTGCAATTTGGCTTTCTGGCAAAGGTTATCGTAAACAATGATTGTTAAAAAACGT-GATCTGCCCATCATTATTGTATGGGCTTCATTTTTAATCACTTCATTTGTGTTGGGGTTTATGTAAATGGCTACTATCGGACAACTTTATAAATCAAAACAAACAGAAGCAAA--------GCCGCGCAAGGTGTTTTGGGTACCGCTGGCTGAACTGTATGTGGAAGATGGCTACAACATCCGCGACG------TGGACCAGGCGCACGTTGAAGAATTCCGCGATGCGTACCTGGCAGGTGAATATGTGCCTCCGCTGACCGTGGAAGTGACGCAGCATGGCATCAAGGTGATTGACGGCCACCACCGCTTTGCCGGTGCCAAGATGGCCGCAGAAACCGGCATGGAACTG---CGTCTGGAAGTGAACGACATCACCGGCACCAGTGAGGCTGACAAAATCGCGCTGATGGTCACCAGCAGCCAGGGCAAGCCACTGGAACCGCTGGAACGCGCCAAAGCCTATGCGCGCCTGAAAGCGCAGGGCTGGACCAATGACGAGATAGCCAGGAAGGTGAAGCGCAGCCCGTCAGACGTGGCCAACATGCTGGCCCTGGCTGAGTGCCCGGACCCCATCAAAGACATGGTGCGCGGCGGCCAGATGTCCTACGTGACCGCCACCGAACTGACACGCCAGCACGGAACCGAAGCAGAAGCCGTGGCCGCACAGGCGCTGGAAGAAGCCAAAGCCGCTGGCAAGGATAAAGTAACGAAGAAATTCACCGAGCCG------------------------------------------AAGGCACCGAAAGCGCAGAAGGCCAAGCCGGAAGCCATCCAGCCACCGTTTGGCAAAGACAAGCTGACGCGCCTGGCTGACCTGGCTGTGCATATCGAACTGGTCCACAGCGATGAACGTCTGGAAGATGCCGAGGATGACGAATCCATGACCCTGCGCGCACCTGCTGGCGTGGTGCGTGA--ATTCATGGCCCTGGTGGCTGATTACGTGGGCGGGGTG------------------------------CCGGA-------------------------------------------------------------------------------------------------------------------------------------------------------------------------------------------------------------ATGAAAGGCGAACTGAAAG---------------------------------------------------------CCGGTTGCCTG---------GCGCTGGTTAT-----------------TGGTGACAACCCACACGCCGGG---------------AAGTGTGTAACGCTGG---------TTCGTTTTGTCACCCCTGGCCAG--ATGTTTAACATTCCTACAGGCGGAGAGACTTTCTTATCTCTGAAAGCCGATGCCTCATGGTTGG---------TGACCGGGAATGTTTATCCA---------------------------AAAGGATGTGAACATGATCAAGG---------------CTGGTCGCTTT------------------------------TTGCGCCAAGATGTCTGATGCCAATCGACGGTGACGACCA-------------------------------------------CCAGGAACCTGACCAACTGACCAAAGA------------CAAACCCGCCGAACTGACGGCGTAAGGG-----------------------------------------------------------------------------------------------------------------------------------------------------------------------------------------------------------------------------------------------------------------------------------GGAAGTGTGA--AAAAGTTTGCAAAGCTGT-----------------------------------------------------TTGAAAGTGAGAAATA-------------------------------------CGGCCAGATAGTTGTAATGTTGCGC--------------------------GAGCCTGACAGCGATAGTTCA-------------------------------------------------------------------------------CCAGGGGTTGAAATGCAGGTGCGCATTTATTTT---------------------------------------------TATGTTGGTGATATGGCGGAAGCGGA--------------------------------------AATGGGGATG------------------------GGTTTTCCATCCGT---------------------------------------------GGAGGCCGCTGAACAGGCTTTTGATGTCTTTGAC----------------------------------------------------------------------------------------CAGCAGTTAGCAGAATCGAAGATAGGGCCGCTGA--------------------------------TTGACAGAATGACGAGTTTTAACCAGGACTCCTAAAACAACAGCC-------------CGCCACTTCGGCGGGCTTTTTGTTTGTGGCG--ACCACTCCAGGAATCGAACCTGCAACCTACCGCTTATACTACCTGCCGCAGATGCGAGAGGCGATG-------------------------------------------------------AATAAGTGGGAAATATGGTTGCA---------------------GAATGCTATAGCGT------------------------------------------------GATGTAGAGTTATTAACAGAGCGA---------------------------------------------------------------------CAACGAGTAGTTAGAAC----TGCAACGCAGACGCTGACG-------AAAAATCTAGCT------------------------------------------------------------CTACGCAGACGGCTGATATAGGCGCAGCGCC----------------------------------------------------GGAGATGTAACCGGCACACAACAGGCA--AG----------------------AGCATTGAGCGGTTCGATTCCGCTTGTTTGGTGAGGC--------------CGTCAGGAACGCTGGAGTTGATCACCCAGCGAGAAATC--------CATCAAGCATAGGTT------------CAGTGTTCTTTCCGTTGTGGTT---------------------------CTTAATAGTTCGCCGGTGTAAATAGCGTCCGTAGTTGGAATAACGGAAGTGGCAA-------GCAACACCGGCAACCACAA---------------------------------------------------------------------------------CACGCACCGTGATGCGCTTTTGCG--------AACACTTACAA-CCCCAGGGTGTTACCTCGCAA---------CGTGAAAGCGCATC--CCAGTGCGTCATTCGCACAGACTGGAACTTACCCGACAA-GTGATTC------CAATAAGGCAGGTGATCTGTATCTC--------------------GCATCACA-----GCGTCACGTG-ACACAAAACCCCGCTTCGGCGGGGTTTTTATTTATCGCTCAAAAATGCTGATGGCGGTGCAAATATAGATCAGCGCCGGAACCAGCCAGGCGAACAGGTAGCCGCCACCTAACCAGCAACCACGCGTAAAGCTGTAAATGCCAGCTATCAGAATAAGCGCGCCAAGATAATCAATCATCGCCATCCCCTTCCGGTTTCATTTCACCGTGT---------------TCCGGGCAGTGAGGCGGAC-----------CGACTTCCAGCCACTTTTGCGTTACC--CGAACCGTGTAGCCACATTCCTGGCATTCGCACTTTTTCAGCCTGGTGGTTTGCTTAGGCTTCGCTGTGGACGCGCCGCCGACCGGTGCCA------CTTCGATTTCTTCCCCTTCACCATCGTCACCACCTTCATCCAGGCCGATGCGCAGGCGTGGAACCTTTATGGACATGCCACGGTCAAACGTCAGCTTGGCGTGTGGCATCGGGCCAAGTTCGTCCAGGAACGGTTTGACGTACTCTTTGAATTTCTCGCCAGGCGTGGTGGCGGTCATCGGTCCATTCAGGCCAACAGCCTTG-CACACCGTGGCAAACGCGCCCTTATGTCCACAGTCAAAACCAACGGTGGCGTGAGTCAGTTCGTGCCACAGGTGGTTTGCGACCAGGTACGGTTCCACCTGGTCTGGCATGATGAAGATTTCAAACGTGTTGT--CTGAACTGCACTTGCTGTGCCAGCACTGTGCAGCCGTACTTGAACGCGCACCGCCGCTGCAAAAGCCAACTGATACGCGGAATTTAGGCATTTCGTAGCCGAATTCTTTAAAGCGCGGCGCAAACTTCGCCGCCAAAGCATTT-AACCAACCTTCACGG--TCCATA-TATATTTCCTCGCAATGCGTTTAAACGTGCTTAGATTATACAAAGCCAAAGAAAAACCCGCCA-TAACGGCGGGCTA----------------------------------ATTACTTAGAATTATTTGGAATTAAAACGGGATGTCATCATCGAAGTCCATCGGGGGTTCGTT------------CGCTGGTGGTTTCTGTT--------------TGC-CGCTGTGGGTTG--GCTGCTGCGGATTACCCCATCCGCCTTGCTGGC---------TGCCCTGGCTTTGCCCACCGGCCT---GGTTATCGTTGGCCGCTGACAGCATCAACAACCGTCCATTCATGCCCAC-----------GTTGATTTCAGTGGTGTAGCGATCAACGCCAGCCTGGTCCTGCCATTTACGCGTT-CGCAGGCTGCCTTCAATGAACACCTTGCTACCTTTGCGCAGGTATTCGCTAGCAATTTCTGCCAGCTTACCGAAGATGACAACGCGGTGCCATTCCGTTTGTTCTTTCTTCTCGCCGGTGGTTTTATCCTTCCAGCTTTCAGTTGTGGCGATGCTTAGATTAGCAACCGCGCCGCCGCTTGGCATGTAACGGATTTCTGGATCGTTGCCTAAGTTGCCAATGATTTCTACTTTGTTCAGT------------------------------------------GAACCGGCCATAAT---TGCCCCTATTTGCGTTTTAAGTGTGCGG------------CG---------------------------------------------------------------------------------------------------------------------------------------------------------------------------------------------------------------------------------------------------------------------------------------------------TGTTCGTTGTCGTTAC-CAGCTACCGGCT----------------------------GGCGGTGACGTTCCAGCGCGATGA--CCGCGCCAGCCAGGTAGTTGATTGCGCCTAACAGTTCCGCTACATCACGGCCCGCT-GGA------------AGGCGCTGTGATTCCTGCGCTTTCTT-------------------CGCTGCCTGGCCGAGTGCGAACCCTGGCCCGTAAAGGTCAATCAGTTTTTGCATGGGCTGCTGGTCAAACGGCTT---------------------------GTTTACCGCGTGACGT-----------------------TCGTGGCCTTTG--CCACTGGCAGCCTGCGCAAATGCCCGGTCAAGTACATCGCGCA-GTGATTCATATCCGTTAGCTG----------------------GTGGTCGT-GTCATTGTCATTTGCCCCAATCATGTG------TTTTGCTTCATACGCTTCCACGCTGGTGATGGAGTAGCGAACGCGTGAGCCAAATTTTGTATAGGCTGGCCCTTTGCCTTTGTTACGCCA---GTTCGCCAGGGTGCCGGTGG-----TAACAGCGCCATTCCAGCGCTGCACCAGTTCCTGTGGCGTCAGATACGTGCTTTGTTTCTGTGCCGGTTGTGCCATGT--TCTACCCTTTCC-----------TACTGTG--CGCCGGTGCCCATCACCTGGCTGTTTAAATCATCAACGTCCTGCGCATCGCCGTTGGCGTTGGTGCGCTGTTCGTCATATGC----GCGGGCCGCTTCCAACAATGATTG-----TTTGAAGTCATCGCCCAACGCCTTGCGGATATTTGGCGGGGTTTTGTCCCAACATTCTTGCGTGTACTGCTCACCCTGTTCTGTAACGCCGCGCAGCTTGTTGCGGTAGGCTTCCACCTTCGGATCTAACTTGTTGCCACCATGAACCCACTGACGCAGCGCCAA---ACCGTCCTGCGCGCTAATGTAGCCCGTTTCACGT------------CCTAAGATGCCGCGCAATTCTTCCGGGC---------ACTTCATGACCTGCTGCGCGCTGCCAGAATCCCACATCATCAGGCTGGCGGTCATTTCAAACATCACGTTC------TTTTCCGTCACCGGCATGATGCC-TTGCGGTTCATATTCCGTTTTACC---GTTGACCTTCACCAGTTTCACTTTTTCACGTGCGCGGATGCAGCAGATGATGTGCATGTTGGATTGCAGCAACGCGTTCATGAATCGTTTGTGTTCCGCCTTCGCGCGGTTCCATTGTGGCTTCAACGGGTTGGCCAGGGTGGCG---ATTTCTTCGCAGCCGCCTGTTCCTTCCCATTCGTGGCTGATGGAGTCGATCACCAGAACTTCAACGCCTGCCTTTTCAAATTCGCGGATGGCGTCAATGTAGCGCTGCGGACTGAAAGGAGGTTCTAAATCGCCAATCCAAAACGCGTCAGGGCGTTCTTTCAGTCCAAGTGATTCCTTGATTTTTTCATAAGTGTCATCACTGGCAT----ACAGTGAGCCACGGCGGTTTTCAGTATCGAGAAAGCCAACCTTTGTGCCGTCACCGTTGGCCA---------------------------------------GGCCGTATGCCAGCATAAGTGCTGACAGGGTTTTGCCACTGCCGCTGATACCTGCCAGGCCGATGACCAGGCGCGCGCCTTCACGTTCTGCCTTACGAATATTAATTACTGCCATTGTTTTTATTCT------------------------------------------------------------------CTTAGGTTATGGAA------------------------------------------------------------------------ATTAAGCCGCACCAACCAGGTGGGCGTTTTTGTT----------------CGCGTGCCAGCCTGGCA------------------GGCTGATGGTCTGGACTTTATCGCCGTAGCCAGGCCATTCACCTGAACGCACGCATTCAGCGTACACGCGCAAATCATGCTGGTACTGTGCGCGGCCAATTTCTACGCCTTCGCTATCCAGTACATAAACACCAACTGCGTAAGGCGGTTTTTTCTCAACGGCGATAAACGCAAAGTGTTTAGGATAACCACGCCAGAAATCAGGGCGGCAGCGGCACAGAACGCCGGTCACCGGATCCGTCCAGTAAACTGATAACTCTGCTTTTCCTTCCTGCGGCGGATTGCACTTGCCCTGCTCAAGCGCCAGACGCGTGCCGTCAATGTAGTATGCGTGTTGCACGTCATAGCGCCAGTTTGCGATTGACTTTGCGAACCCTTCCGGGCTGGCATCTTCTGTTGTTTTCAGGTCACCAATGATGTCTTTGACGTGGTGC--------------AGGATAGCGAAAGCTGCCGGGTGATTCATT----------------------------------------------------------------------ACCGAGTCACGCATGGCAAAAATTTGTTCAAACGCTTCCGGTGACAGCACTTT--GCGTTCGCTGTTATTGCGCTGCCATTCTTCCAGCACATCTGACCACAGT---------------------------------------------------------------------------------------------------------------------------GTGACTTCCACGCCGTTTTCGCGCAGCAGGTTGGCCAGTTCATGACGGCTGCCGCTGGTGGAAAGCAAACCAGTGCGTTTTTCGTTGACTCGTTCAATGAAGGCTTTGAGTTCTGCGACTTTCATCGCTTCCAGTTCTTCGCGTGT-CCCCCATCCAGTGG---TAAATTCAACAATACGGTCAATAAGCGCGTCTTTATTACCGCTGGTTGACAGTTTTGCCAGGCGGGCTTCATTCAGCTTGTTG---------------------------------------------------------------------------ACCATTTCCACCAGCACTTCGCGGTCATCAATGGCATCAGGCACATCAGAACGGCGCAGCGCCATGCAATAGGTTTTTGCGAATTCTTCCGGTTCAAGAATTGCCATATGCA------CAGCCGTGCCGATTTCCTGCGCTGGTGTTGGCGTGCG---GTCATTAGCAGCAGTCACAACAGCGTTGTAGTGCATC------------------------GGGCTGCGGTGCACCAAATCCAGGCCAGACTTACTGATGCCTGGGCCGCCGTGGT--ATTCAGCGTTTGAAATGC----------------CTTCGTAAACTC-----------------------CTGGTTTCATATTGCC---------CCTCGCAACG-------------ATTATTTAACATGA-------------------------------------------------------------------CTTCCGATTA-------------------------------------------------------------------------------ACTGCGGTGAATTATG-ACTTACGTGCTGTTATACTGTCAACTTCTTTGTCGATAACAGGGTTTTAATTGGCGTCATGA---------------------------------GGCCTAATCAACAA-------------------------ACCTTAGCTGTACATCTGCCATGCT--------TTTT----------------------TTTTGCAGATCACGTTTTGCTGAA----------------------------------------------------------------------------------------------------------CATCAATAACGAATACTTGCGG-----------------------------------------TTGCACAGAAG------------------------CAACGCAGTAACATACAATTGCGAATACTTTG-AATGATAAGCGATGAAT--------------------------------------------------------------------------------------------------------------------------------AATAATTATGGGCGTAATACTTAGGGACTATCAATCCGACATTATCAATAGGGCGCGCCTTTGTATGCGGCGCAACCGGCGCGTGTTATTG----------CAGGCACCAACAGGCGCGGGGAAAACTGCGC-----------------------------------------TGGCGTCATTCATGGC-------------------------------------------------------TGGGGAAGCATCGTCAAAAGGGCAGCAGGTGTGGTTTATTTGCCACCGCGCA--------------------------GAACTGGTGCTGCAAACCAGCCTGACGTTTCGCAAGTTCGGCATTGATCA------CGGCTTTATTGCCGCAGGCTATCCCATGAACCTGCGCGCCGGGG-------------------------TGCAGGTGTGCAGCATCGACACCCTGAAAAACCGCCTGCACACCCTGCCCGCCCCTAAACTGGCAATCATGGA-----CGAAGCGCACCACTGTGGCGCGGCTGGT------------TGGGCACGCGTCAACGCCTG------GCTGTTTGAGAATGGCGCGTATGTCATCGGCCTGTCAGCCACGCCAAAGCGCCTGGACGGCACCGGCCTGGATGACCACTTTGATGACATCGTG-----------------TTGGGGCCATCTG------------------TGCGCTGGCTGATGGATAACGGCCACCTGTCTGATTATCGCATGTTCTGCCCGGACATCCCTGACATGAAGGGTGTACGCA-------------AGCAGATG----GGCGATTTCTCAAAAGGCGAAAC--CGCCGAGAAGATGGATAAACCGAAACTAACCGGCAACATCATCAGCCACTGGCTGAAATACGCCAAAGGCATGAAAACGGTTGGCTTTGCGGTAAACATCGCACACAGCCGCCATTTAACGCAGGCATTCATTGATTCAGGCATCCGAGCCGCACACCTGGACGGCGGCACCGATAAGGCGGAACGCAAGCGCATCATTCAGGACTACGCCAACGATAACCTGGATGTGATTTTCAACGTGTCCCTGTTCGGTGAAGGTTTCGACCTGTCAGCCATCGCGCAGACTGACGTGACGATTGACTGCCTGATTGACGCGCAGCCCACA-CAATCATTGTCGCTGGTGTTACAGAAAGATGGGCGCGTGTTGCGACCGTCCAAAGGAAAAACCGCCATCATCCTGGACCACGCTGGCAATGCGCTGCGTCATGGCTTCCCCGATGATGAACGGGAATGGTCACTGGCTGGCGATGATAGCGGC---------AGCAAATCCAGCAGCGCTGGTGGACCACCGCCGCCAGTCAT--CTGCAAAGGCTGTTTCAACGCCATCCGAAGACCGCTGCCGCCGAAGTGCCCGCACTGCCAGAAGGAACTACAGGCCGAAGCCAAAGAAATTGAAGTGGCGGAAGGTGAACTGCGCGAAATGGACGAACGCGCCAAAGAAAGTCTGCGCGCCAAGATGAGGCGCGAAGAAGATGCGTGCAAAGACATTGGCGCACTGACCGCCCTGGCGATGAAACGAGGGCTGCCGAACCCATCAGGTTGGGC---CATAGCGAAGATGGGCGGAAGAAGATTTAAACG-TAAATAGCGTGTTTATTAATAGGTACAACCGATTGGCGATATTTACCAAAGGAAATGTATAGTTATTTCA-CCG--------------GCACACA-GGTGC-------------------------------------------------------------------------------------------------------------------------------------------------------------------------------------------------------------------------------------------------------------------------------------------------------------------------------------------------------------------------------------------------------------------------TCAACAACAAAA----------------------------------------GAGGAAACACCAAAATGG-CACGTTTAACCGCTGCAATCCGTG----ATGGCATC----ATTGCCAACGCAATC------------------AAAACCAAAGACTTTGCAGGCCGTGATTTGGCTATCG--TTCAGAAACGCGCTGATTTTGCTGAACGTCTGCGCCTATTTATCCTGGGTGAATACGGTCTGACTGATGAACGACTGG---CAGAAATCAAGGAGCAGGTTGAGAAACTTGCAAAAGAGGTTAAGCACGAAGG--CGCTAGCTATGTGCGAGTAGAATTTGATGGTAGCCAATACCGTTTAGACGTTAATTTATCCGGCC----------------AGTCTCGTTACGTTTATCGCAACG--------------------GCGTTAACACCGATGCACGATATGAACC--GCTATTCAAGGAATCGGTGGCTGAATACGAC------------------------------------------------GAGAAAAAATATTCACCGC--------------------------ATACCTGCGAAAA-------------AGATTTCATCGTATGCGATCC---------GAAATGGCGCGAAGAACTGGACGCTATCGACCAGGAA----GCTGCGCAACTGCGTGAAGAATACAACACGCTTAAATCAACACTGAAAGCGACAATTTCAGGGTTCACAACTGTGGAAAAACTCCTGGAAGCATGGCCAG--ATGCAAAAG------AACTGATTCCAGAAACTACGCCGAT-----------TGCTAAACAGCCATGCACTGGCATTGCGCTGTCAGTCGCTGACCTGAACGCGCT-GTGTGGGATTCCGACCGGCAAATAACA----ACCATGCCCGGTGCGCCGGGCAGTT-------------------------------CTCACAGGTGACACCATGAAAAAACTTATCAT----------------------------------------------------CGCCGCTTTCCT---------CCTGGCGGCCACCAGC----------------------------------------------------------------------GCAGCAGCACAGGCGCGCGAATGCCTGCCAGGCATG------GACCCGGCAAAGGACAACTGCCAGGTGACGGAAGAACAGGAACCGGCACCACAGCCGGAATTGCAGGACG--------------------------------------------------------TTGACCAGGTTTACTACTGCCTGGAACTGCAAAAAATCGCCGTCAAAATCGCTGAACTGCG------------------------------------------------------CGACAAAGGCGCAGG-----CGAACAGGGCGTGGTCACCCTGCT--------------------------------------------GGCCAACAACAACCAGAACCG---------------------------------------------------------------------------------------------------------------------------------------------------------------------------------------------------------------CATCATTTGGGTGGC----------------------GCGCCAG-GTGTTCTGGCCACAATCGGCAAG--------------------------------------------------------------------------------------------CCTTCGAC-----------------------------------CTGAACAAATTGGCCTGCGTGTGTGGA-----------------------------------------TGCGCTG-------------------------------------------------------------------------------------------------------------------------------------------------------------------------------------------------------------CAATTCTGGTGAATATCC--------------------------------------------AGGGGCCGTCAAATGAAACTGT------TTCTGCGTGGCATCCTGGCGATGCTGAAAGATGAATTGTTCTTGCTGCTGGTGGTGCTGGCTGCCTGTGCTGTCCTGGTGGGGGTTATCTATGGCTAACA------------------------------------------------AAGAGCACGCGATACAGAACGAAATCCGCAACGCACTGGCTGGGCGATGCAAACTGTTTCGCGCCAACGTAGGAAAAGCGTGGGCCAGTAATGACGTGGTGAAGGTGCCGCGCAAGATGCCGGTTGTTATGGGGCCGCGTGATGTCCTGCTGCGGAACGCAAGGCCGTTTGACACCGGGTTGCCACCAGGATTCACCGACCTGTTTGGTTATGTGGTTGAAGAAATAACCGCTGACATGGTTGGCCAAAAGGTGGCGATTTTCATTGGTCCAGAAGTTAAGG-----ACGAAAATGGCAAGCCGTCACCGCTGCAAAAAACGTTCATTAGTGTGGTGAATGCTGATGGTGGCCGCGCCGGTGTTGTGCGGTCAGTGGCTGACGC-------------------------TGAA---------------------------------------------------------------------------------------------------------------------------------------------------------------------------------------------------------------------------------------------------------------------------AAACTGGTGTTCGGCAAATGAGCATAAAACAGATAGC----------------------------------ATCCGACGCA-----------------------CTGCGCTACAGCGTAGATACCGGACGATCAATGATGGAGTGGCTAAAC-------------CATGATGACAATCGAAAGCAT-TCG-----------------------------------------------------------------------------------------------CAGACTGTTTGCAGAA-----------------------------------GCACTGG--------------------------------------------------------------------------------------------TGACCAGGAACCA----------------CATCACG-------------------------------------------------------------------TTCCTGGCGGCAAAAACGGCAAT-----------GTGGAATCTGAACC-----------------------------------------------------------------------------------------------------GTTACGGCATGTTAACGGCGCTTGAA------------------------------GTGGAAAACCTGAAACAAACGTGGGGTGTTGAATGAAT----------ATTTTCAAAGTGGCAATG---------------------CAGCGGCTGGTTGAC----------------------------------------GCCTGGAAGTTATCAGCCA-------------------------GGGAAATCAGCCTGGGTTTTCAAATGGCGT------------------------------TGGTGCGTGCTGGCTGGCGTCCAAAGG--------------TGCGGTCAATGCAAGTGGTACTGGATTACCCGAAGCCAG--------------------------------------------------------------------------------------------------------------------------------------------------------------GGCCACGCCG-----------------------------------TTCACGCTTCAC-------------------------------------------------------------------------------------------------------CGGCATTG-------------------------------CAGCTATGC-------------------------GACGCAAGGCACGAAAGGAGCGCAACCGGAGGGCGGCAG----------------------------------------------------------------------------------------------------------------------------------------------------------------------------------------------------------------------------------------------------------------------------------------------------------------------------------------------------------------------------------------------------------------------------------------------------------------------------------CATGAACCCGGTAGACT-----------------------------------------TCATCAAAAAACAAGTCATGGCCGAACTGGT-------------------GAAGCAAGGCGCATCACCTGGCACA------GCGCAGCAC--------------------------------------------GCGGCTGACTACGCGGC------GCAACAGTACCGCACCACGTCAACTATCGGCAAAG---ACCCTTTCGC------------------------------------------------------------TGAACTGATA-----------------------------------------------------------------CGCCTGGC--------------------------------------------------------------------------------------------------------------AGGCGCAATGGCCATGAAGCACCAGGCCGGT--------------------------------------------------------------------------------------------------------------------------------------------------------------------------------------------------TTCCGTTTCGTGATGCCGAAATCATCAAG-------------------------------------------------------------------------------------------------------------------------------------------------------------------------------------------------------------------------------------------------------ATGACGTAAGATTATTT---------------------CAAAAGATATTTACTT------TAGGAAATGCGC-CCTGTACTATGGGCGCATTGTT-------------ATTACGAGGCTATTACTATGGACGAAAGGACCGAACGACTTCACGACATTATGGCTAAACATGGCTTAACCTGCCGCGATGTTGGCCGTTTACTTGGCCGCACTGAACAAACGGTGCTTATCTGGCGCTGTAAGGGCGGGAAA-----------------------------------------------GTCATTCCGACCCACCAGCTTGAATTGCTTGAGTATAAATTGTCCGGGGGTAACAAATTATGAGTAAAGGAATTATTATCTGCCTGTGTGACATCACTGGCGTAATGGCAAAGCCGTGGGTTGACGCAGGTTATGAAGCCGTTCTGGTTGACCCGCAGCACCCGGAAGGCGTTCACGTTGATGGCGCAATCACCCGCGTTGGCCATATTATCGACCATCCAGCTACGTGGGATATTTTGCGCCGCACCGTGTCCACTGGTCACGTTGTTTTTGTTATGGGGTTCCCTCCATGCACTGATTTGGCGGTAAGCGGTGCTCGCTGGTTTAGCACGAAACGTGAGGCTGACCCGGCTTTCCAGTTCAAAGCAATGCACGTTGTGTGGCAGTGCCAGATTATTGGCGAGATGGCCGGTGTGCCGTGGGCCGTTGAAAACCCGGTAAGCCAGATTAGCAGCCTGTGGCGTAAACCCGACTACGCTTTCAACCCGGCTGACTTTACTGGATATTGCGCAAACGACAATTACACAAAGAAAACATGCCTTTGGACTGGTGGCGGTTTCGTTATGCCGGAAGCGTTCCGCGATGAAACGTTAGGCGCGCCAGATGACAGAATCCATAAATGCCCACCTGGTCCAGAGCGTGCAAACATCCGCAGCGCAACGCCATTGGGCTTCGCCATTGCTGTTTTCAACGCCAACGCGACTCACCTGCGCCACGCTAACGACAATGAACCGTCAAGCGGTGAGGCTGTCGCGTGAACGCCTGTACCTGGCAGCCCACCACAGTGACGCTGCACGATGGG-----CGCGAAGTGTTGAGCGATAGCCGGGAATGGTTGCTGGAATGCGAAGCCAAATACGTTCTGAATCAGCCAACCATTGAAGCACGGCGCACCCTGCTG-------------------------------GCAGCGATAGAA-----AAACGGCGCGGAGCAACAGCCCGCGAAGAACTAGAACAACGCGCACTGGCCATATGGCGCGCTAACAGGCCATAAAAT-------CGGGGTTCTATGAGTGCACA--------------------ACAAAACTATAAGGATTTGACCGAACAGGAAATTGCAGAAGCACTTTCCTACATTGACGCCGGTTGCGACCGTGAAACATGGGTGCGCATGGCGATGGCGGTCAAATCGGAACTAGGCGACGGCGGTTTCACCGTCTGGAATGACTGGTCACGCCAGTC---TGACAAGTACAACAGCAAAGACGCACGCGACACCTGGAAATCAGTGAAGCGTCACGGCGGCATTGGCATTGGCACCCTGATTGGTGAGGCGCAGTTATTTGGCTTTTCGCTGAACGACAACGAACGCACGCCGATTTCTGCAGAAGAAATTCAGGCGCGCAAACAACGCCGCGAAGAAGAAGAGCGCAAAGAACAACAACTGCGCGCCGAACGTATGGCGCAGGCAGCAGAGCAGGCGCGCAACATATGGGAATCAGCTACCGAACTGGAAGGCGATGAACACCCATACCTGAAACGCAAACTGGTTAAATCATTCGGGCTGCGCATCGGTCGTTTT------------CGTAACCAGGATGGCGCGCTGCTGGTGCCAATCAGAAACATTGACG-GGCAGATCACCAGCCTGCAAGCCATATTCCAGAACGAAAAC-----CCACAGCTAGGGCGTGACCGTG----------ATTACCTGCCGGGCGGCCAGAAAC----GTGGGTGCTTCCACGTCATTGGCAACAAACCAACTGGCGCAAACCCGGTTATTGTTATCTGTGAAGGGTATTCCACCGGCGCATCAATTCACATGGCTACCGGTTACTGCGTGGTGGTCGCTTTCGATGCTGGAAACGTTCCGACCGTAGCCAAGCTGATGCGCCAGCAGTTCGGACGCGCAACAATTGTTGTGGCAGCCGATAATGACCAGTGGCACGAAGATGGCAAGCAAAATGATGGAGTTCACTACGCGCGCCAGGCATCAATCACAACAGGTGGCCTGCTGGCGGTTCCTAAATTTACGCGCCTTAGCGATAAGCCTACCGACTTTAATGACCTGCACGTGCTGGAAGGTTTAAACGCTGTAAGCGACCAGATT-AACGCGGTGATACCGGAACCGGTGAATGATAACTTTCTGCCTCTGGATGCCAGCGTAAACCCGTTCATGTTCCCGCACA------TGAGCCACCAGCAAAAACCGCTTAACACGTGGGAAAACCTGGAATGGCTGCTTGACCAGTACGGCATCAAATCGCGTTACAACGAAATCAGCAAAGATGTG------GTGGTTACGATCCCCGGAAAGGATTACGGAAACGACGCATCAGCGAACAGTGCATTGACTGAAATTGTCAGCCTGTGTGCCCGCAACGGTATGCCGTCTGGTTCCTGTGCTGAATATGTAAAGC-TGATTGCCATGAGCAACCGTTACAACCCTGCATCT--------GAATTTATCACCGCAAAACCGTGGGATGGAGT-----------AAGCAGAATTTATGACCTGTGTGACACACTGGAAACGGCGGAAGGTTTTGACCGCAGT-----CTGGTGTTGATGATGGTTCGCCGCTGGTTGATTTCCGCCGTTGCCGCAGCAATGCAGCCAACCGGGTTCTACTCAAAAGGAGTTCTGGTGCTACAGGGTGAACAGTCGCTGGGGAAAACAGCATGGTTTCGTTCGCTGGTTCCGCCTACACTGCGTGAATT----AATTAAGGTAGGGGCAACAATCGACCCGGCAAACAAAGACAGCGTGAG-------CAGCGCAATTG------GCCGCTGGATGGTGGAGC---TTGGCGAACTGGATGCAACTTTTCGCAAATCCGAC---------ATTGCGCGCCTGAAATCATTCATCAGCCAGGACCGTGACGAAATCCGCAGACCTTACGACCGGCTTGAATCGACCTACCAGCGCAGAACCGTGTTTTTTGCGTCAGTGAACCCGAAACACTTCCTGGCGGATGACA--CAGGGAACGTTCGCTGGTGGACCATTCCGGTAACACGCATCAACTACGAAC---ACGATATTGATATGCAGCAAGTTTGGGCAGAAGTGGCGCAG--------------TTGTACCGCGAAGGCGAACGCTGGTGGATGAACGCAGAAGAAGAAGCCATGCTGGAACAAGTGAACAAGGAACACGAAGCGATTGACCCGGTAGAGGAAATGATACTGATGCGTTACGAGTGGGGTTGCGACAGACCAGCAGCCTACACCGACCGTACAGCAACCCAGGTGCTGCAAGAAATAGGCTACGATAAGCCGAACAAGGCACAGACAACCCATTGCGCTGGCGTGCTTCGAAAACTCACTGGCAAGCCAGCCAGGAAGTCTGGCAGCAACCGCCTGTTCAGCCTGCCGCCGAAGGTGCCAAATCCTGACCACCGGCGATTCAATGACGATGATGACCGGCCATTTTGATTGATAACCCGCTTCGGCGGGTTTTGTTTTT------------ATTGATAGGTACAAACGATTAG----AACATTTACCTAAGTAAATATAGTATTACTTACATGAAGCGGCGCGGGGCCGCAGATGAATGAGGAAAACGAAATGAAACTTGCACAGATTATC--------GCTAACACCAAAAGCAA-----------------CATGAACGTGAACGCA-------ATGGCAGCACTGGAAATCATCGCGAATGAAAACCTT----CCGGAAATCGAGTCAATCTCCTTTCACCACCGC--------GAGATTAACTTCAAGG---ATGGTTCGCTGATTATGATTCGCG---------------------------------------------ACACCACGCAGGCGCGTTCAATCGGCCTTACTGAGTCC-----------AACTACTCAATCGCGTACCAGGACGCGGCATACTAACCAACACG-------------------------CCCCGGCAACGGGGCCATCACATCA-----------------TGGGG--AAAGGAGTAT--------------GTTTAAACGCTTACTGGCACGCCTGTTTGGGCGCAAACCGAAAACCGTACAGAATAAGGTGACCATCACCACCAGCCT---------------------GCGCAACCATGATGACATCGTGCGCGCATTGTCTTCACGTCCAACCGGCAAGGCAACTGGCCACCGGCACAGTAGTGCCACCATCAGCCGCCGCAACGATTCCAGCGACCCGCTGAACCCACTG--------------------------AACCCGTTAAGCCCGAACAGCCAGATT--------------------------------TATCATAGCAGCGGTGA-------------------CAGCCACCAC------------------CGCAGCAGCGGACACGACAGCGGCGGATATGACGGCGGC--------------------------------------------------------------------------------AGTTGTGACAGCAGCAGTTCATCCAGTGGGGGTTGCGAT------------------------------------------------------------TGAACAACATCATTTTCATTTAC-GCCATCGTC-----------GCACTGCTGGT-------------------------------------------------------------------------GGCAAATGCACTGATTGAATTGGGGGTTTT---------------------------------------------------------------------------------------------------------------------------------------------------------------------------------ATG----AAACAGGTAACGATTGACACCGTGCGAGAGCGCATAGCGGAACT----------GGAAATTGTCAACAGTCACGGTGAACTGTCA--------------------------------------------------------------TTGCGCGG-------CGAATTTGAACTGGCG---------------------------------------------------TGTTTGCGTATGCTGGCGGCATCGCTGGAGGCTAAACCGGTTGTCTATTCTCTGATATTCAGAAACATGGAAGGCAAGCTGTATGACTACGTGAATGTGAACACCACGTTTGCAACGATGGAAGAAGCGCAGTCATACGGAAAAGGCGGGCGATACGTCACGCATGGTGATGGTTCGATTAAATGGGTTGCAGACCCATCGCTAGACCCGGTTGTTGTTCCGCTGTATACCGCACCGCCAGTACAGGTGAATAGCGTTAATGATGACGTGCGCAACGTGGTTGTCCTG------------------------------CTGGAAAACA--ACGAGTGGGCAGAGC------ATTGCACTAAAACAGAACT----------TGGCCAGCGCCTGGAGA------------------------GCGAAATCACGCGCTTGCATAACTGGCTG--TCAGCGCAAAAGGCAGCGCCAGAACACAAAGCCGCAGTAGCGACGTTGGAATTA------------AAAGGATACACGTACCACGGCGGCCAGATGTGGAAACCGC------------CGCTTGG----------------------TAACCCGCCAGCTTACATCACTGACGAACCAGCCACAGATAACAC-------------------------------------------------------------------------------------------------CGCGCAGCAGTTTGAAGCGTTGGC------------------CACCAGCGCACAGCGTGAAC-----CAGTGGCTGCGGTGAA---------------------------------------GCACTACACCG-GGAATGAATAC----------------------------------------------------------------------------------------------------------------------------------------------------------------------------------------------------------------------------------------------------------------------------------------------------------------------------------------------CCCACTCTGAA---------------------------------------------ATTTGC----------------------------------------------------------GC-----------AGAATGAATGG-----------------------------------------------TGCG-------------------------------------------------TATGCGGTGACCGTGAAGAT----------------------------------------------------------------------------------------------------------------------------------------------------------------------------------------------------------------------------------------------------GCGCAGGAACT----------------------------------------------------------------------------------------GGCTGACGCCATCAACGCACT--------GGCCACCAG---------AGCGGGAAG-------------------------------------------------------------------------------------------------------------------------------------------------------------------------------------------------------------------------------------------------------------------------------------------------------------------------------------------------------------------------------------------------------------------------------------------------------------------------------------------------------------------------------------------------------------------------------------------------------------------------------------CGGC-----------------------------------------------------------AAGCTATGAGCCTGGCAACCGATATTCTGTG----GCACGCTTTTGTCACGCAGGCGAAACATAAGCGGAAGCAAAAACCAGCACCAGTGG--------------------TGGCAAAACCAAAACCGGCAGTCA----------------CAGCAATCAGCAACCGCA-----ACCTGCACATG-------------------------------------GCGCGCGTTCCTGGCTGTCA-------GCGGCTGGCGTGGGGTTGGCAGGTGA----CGTGCATTGATGGTAAGA-------------------AAAAGCGAACACTGGGAACCTTCAAAACAATGCCACGCGCACACATAGCATGGCGACTGTA-------TCGCCTGTGGAAGCGCAGAGGATAT----------------------GACGACATACCAACCGGACCAAGCCGCGCTTGAACACTAA---CCGCCTTCGGGCGGTTTTTTCTTT-------GGT--------------------------------------------------------TGATTTAGCAATATTAAC--------------------------------------------------------------------------------------------------------------------------------------------------------------------------------------------------------------------------------------------CTCTTTTTCTGGTAAGTAATTG--------------------TCACACAAATGCGATTTGGGACTATCTATGGTCCCAAATGGGACTATCT-----------------TTTTTTGAGCTGGTCCCACGTTAAGTTATTG-----------ATATTAATAACGAAAAC----------------------------------------------------------------------ACCATTTGGGACTATAAGGGACTATCTTTTTATAAA------ACATTATTTATAAATATAT-GGGGAGTAATAGTAT----------------------------------------ATATAGGGAAATTTGGTCCCACTTGTCCCAAATCAGCCAGA------AAATGGCGTTTTCTTTAAGTTAATCAATAGCATAACAGTGGGACTATCTTTTGC-------TGAGATAGTCCCAAGTTAGTCCCTTGTTACT----TTCGTATATTC--------------------------TGTGTGCTACAATCCCCA-TATTGACTTTTATTTATAATTATTGGGGGTTACATG---------------GAATTACCGCGCACTGTGCAGGAAATAGCTGACGTTATTGGCCGTGAACGTGCGCTTTTTCTTATCGGACAACTACCAA------------------------AACTGTGGGTGCCATCGCAGCAATACCA-------------------CAAAGTCATCCTGTATGTACCAAAGCGGATCCGACCCAATGACCCACTGGTGAAAATCCTGGGGTGGCACGATGCCAGCAAGATGGTGCAGCACTTCGGTGGTGAAATGCTTCACCCGGCTAATTGTGAATACATTTACCGCCATTTCATTCACCGCAGCATTAAGCGGATGCACAGCGAAGGAGTGGACGCGAAAACCATCGCGGAACTGTTGGACGTTTCAGAACGCACCGTTAAGCGCCAT---TGCACTGACAAACCCCATAAAGACACATCACCTGCAAATGACAACCATCAGCA----CCGACTACT---------------------------AATGACTACGGGGCAATAACTGGCATGAATATTTTTGAGAAGTTTCTGGATAACATTGGATGGGCAATCGCTGGTTTAATGGGTGCGTTGATTGCTGTTCCTTTTCACGATGATA--AGAGCATCAAAGGC-CGTCTGTGGTTTGTTTGTAGCGGGCTGGCTTGCTCTTACTTCCTGACTGGTTGGACGTCATGGTTTTACAGCATCCCACAGCAATACACTTCGGCTATTGGTTTCCTGCTGGGATCATTTGGCGGTTCGATGGTGGTGGCTGTTATCAGGAAGATTCAGAACGCCGACATT--GCGACCTTAATTGAGGCTATCAAAAGCAAATTCGGT------GGTAACGCATGACAACTTTT---GCCATTAACTTTATCGCCGTCTGTTTCATCTTCATCTGGGCATCATGGTGCGTGGTGTACAGCGGAGTAAAAGACGGCATTGTTGGAAAACTGTTTTTTTCGCTGGTGGCAATATCAGCACTGGCAATCATCATTCACACCATCACTGGCCATTACTCACAACGGCCATTTGTCACCATGAACGTCAGCATTGCACTGGTTGGCGCTCGTCACGTT-TTTTTATCATGGCTTAAG-------CGTTTCAAAACCGCACA-------TGAGAGGTATTAATAATG------GCTGTTATTACTCCACAACAGGCAGGTG---------------------------------GTAAGAACGTTTGCGCGTTCCTGGATATGATCGCCTATAGCGAAGGAACGGACA---ACGGCAGACAGCGCACCAATGACCACGGCT---ATGACGTGCT---GGTTGG---CGGTGGCCTGTTCACCGGTTATGCAGACCATCCGCGCAAGCTGGTAGAAC-----TACCTAAG--------------------------------------------------CTG---------GGCATCAAATCCACGGCGGCTGGACGTTATCAGCT--------------------------------------------TTTGA--------GCCGCTATTACGA--CGCCTACAA--------AAAGCAATT-------------------GGGACTGAAAGATTTCAGCCCGTTATCACAGGATTTGATTGCAATTCAGC--AAATCCGTGAA--CGCCGA------GCCTTGCCACTTATTCAGGCAGGCCAGTTTGAACAGGCCGT-----GC-GCCAGGTTCGCAACATTT----GGGCG--TCACTGCCTGGTGCTGGTTATGGG--CAGCACGAACAGAAGATTGCAAACCTGCT-------------------------------------------------GGCAGCGTATCGCAACGCCGGTGGCACGGTGGCGGCA------------------------TGAAGCCCGCAACTGAAACAGTC-ATTGCCCTGGCCGTTGTGGC---------------------------CGGGGTTTTCC-TGTCTGGCTATCAGTACAGCA---------------ACCACACATGGCAGGCCAAATGGTCT------GCCCGCGATACTGCTGACGCACAGA---GCAGGCAGGCATTCACCGAACAACAAAGGCGCATCGAGTTAGAGCGCCAGGGGGCTATTGATGCAATCCAGGAACAAGCACAGCAGGACATTGCTACAGCGCAGCGTAATGCTGCCATTGCTGCTGCTGAGTCTAAGCGCTTGCAAGACGGTATCGCAGACGCCATCACCAGACTACAGGCAGATA---------GCGGCAATCCCGGCGCTACCATCAGCAGCAAGACAAGGGCCAGCACCAGCAGCCTGCTTGCCGAGTTGTTCAGAGAAATTGACACAGCAGCGGGCATCTATGCAGCAGAGGCTGACAGGGCAAGAGCCGCTGGGCTGGCGTGCGAACGGGCTTACGACGCGGTGAGAGCGA---CATCACGACAATGAAAATATTTTCACGCACTA-------------------CG-CAAAAAATGCTTGACATAGACCGGAATCGAAAAAGTC-AAGGTACTTCCGAGGGGGGTACAGCCTGCGGGGGCATTGGTCCCGCATAATTCGCGTTGTGCGTGGATAATCAAAATCGTTTTTAGCATTA-------------GATAAGGCGACATCAA--------------------------------------------------------------------------------------------------------------------------------------------------------------------------------------------------------------------------------------------------------------------------------------------------------------------------------------------------------------------------------------------------------------------------------------------------------------------------------------------------------------------------------------------------------------------------------------------------------------------------------------------------
[truncated: 1,363,024 more chars]
