# Supplementary material for: Completing the BASEL phage collection to unlock hidden diversity for systematic exploration of phage–host interactions
Source: PLoS Biol. 2025 Apr 7;23(4):e3003063. doi: 10.1371/journal.pbio.3003063 (PMC11990801; doi:10.1371/journal.pbio.3003063)
Supplement: S3 Data — (ZIP) [file pbio.3003063.s010.zip › fig9B_treefile.nex]

#NEXUS
begin taxa;
	dimensions ntax=15;
	taxlabels
	Echerichia_phage_SP13___DNA_helicase_CDS___Echerichia_phage_SP13___DNA_polymerase_III_alpha_subunit_CDS___Echerichia_phage_SP13___terminase_large_subunit_CDS___Echerichia_phage_SP13___capsid_and_scaffold_protein_CDS_and_2_other_alignments[&Description="Concatenation of 6 sequences"]
	Escherichia_virus_HermannAdler[&Description="Concatenation of 6 sequences"]
	Escherichia_virus_ManiWeber[&Description="Concatenation of 6 sequences"]
	Escherichia_virus_HansTraber[&Description="Concatenation of 6 sequences"]
	Escherichia_virus_VerenaGrendelmeier[&Description="Concatenation of 6 sequences"]
	Escherichia_phage_EC150___DNA_helicase_CDS___Escherichia_phage_EC150___DNA_polymerase_III_alpha_subunit_CDS___Escherichia_phage_EC150___terminase_large_subunit_CDS___Escherichia_phage_EC150___capsid_and_scaffold_CDS_and_2_other_alignments[&Description="Concatenation of 6 sequences"]
	Escherichia_phage_ECML_117___DNA_helicase_CDS___Escherichia_phage_ECML_117___DNA_polymerase_CDS___Escherichia_phage_ECML_117___terminase_large_subunit_CDS___Escherichia_phage_ECML_117___major_head_protein_CDS_and_2_other_alignments[&Description="Concatenation of 6 sequences"]
	Escherichia_phage_FEC19___DNA_helicase_CDS___Escherichia_phage_FEC19___DNA_polymerase_CDS___Escherichia_phage_FEC19___terminase_large_subunit_CDS___Escherichia_phage_FEC19___major_head_protein_CDS_and_2_other_alignments[&Description="Concatenation of 6 sequences"]
	Escherichia_phage_Mansfield___DNA_helicase_CDS___Escherichia_phage_Mansfield___DNA_polymerase_III_alpha_CDS___Escherichia_phage_Mansfield___terminase_large_subunit_CDS___Escherichia_phage_Mansfield___major_capsid_protein_CDS_and_2_other_alignments[&Description="Concatenation of 6 sequences"]
	Escherichia_phage_WFC___putative_helicase_CDS___Escherichia_phage_WFC___DNA_polymerase_CDS___Escherichia_phage_WFC___terminase_large_subunit_CDS___Escherichia_phage_WFC___major_head_protein_CDS_and_2_other_alignments[&Description="Concatenation of 6 sequences"]
	Escherichia_phage_WFH___hypothetical_protein_CDS___Escherichia_phage_WFH___dnaE_CDS___Escherichia_phage_WFH___terminase_large_subunit_CDS___Escherichia_phage_WFH___major_head_protein_CDS_and_2_other_alignments[&Description="Concatenation of 6 sequences"]
	Escherichia_phage_Ro157lw___DNA_helicase_CDS___Escherichia_phage_Ro157lw___DNA_polymerase_III_alpha_subunit_CDS___Escherichia_phage_Ro157lw___terminase_large_subunit_CDS___Escherichia_phage_Ro157lw___capsid_and_scaffold_protein_CDS_and_2_other_alignments[&Description="Concatenation of 6 sequences"]
	Pseudomonas_phage_E79___DNA_helicase_CDS___Pseudomonas_phage_E79___DNA_polymerase_III_alpha_subunit_CDS___Pseudomonas_phage_E79___terminase_large_subunit_CDS___Pseudomonas_phage_E79___capsid_and_scaffold_protein_CDS_and_2_other_alignments[&Description="Concatenation of 6 sequences"]
	Pseudomonas_phage_PB1___helicase_CDS___Pseudomonas_phage_PB1___DNA_polymerase_CDS___Pseudomonas_phage_PB1___terminase_large_subunit_CDS___Pseudomonas_phage_PB1___conserved_hypothetical_protein_CDS_and_2_other_alignments[&Description="Concatenation of 6 sequences"]
	Shigella_phage_CWP003___ORF_616__frame_3____Shigella_phage_CWP003___DNA_directed_DNA_polymerase_CDS___Shigella_phage_CWP003___terminase_CDS___Shigella_phage_CWP003___major_capsid_protein_CDS_and_2_other_alignments[&Description="Concatenation of 6 sequences"]
;
end;

begin characters;
	dimensions nchar=10876;
	format datatype=dna missing=? gap=-;
	matrix
	Echerichia_phage_SP13___DNA_helicase_CDS___Echerichia_phage_SP13___DNA_polymerase_III_alpha_subunit_CDS___Echerichia_phage_SP13___terminase_large_subunit_CDS___Echerichia_phage_SP13___capsid_and_scaffold_protein_CDS_and_2_other_alignments	------------------------------ATGAAAACACAAGGAATGCGCCACCAATTATTGGCGCTTGATAAAGCAGGCCGCAGAAAATACTTTGCTTATTTTATGGAGCAGGGTCTTGGCAAAACCTGGACTGCTTTGGCAGAGTTTGAAAAACACTTCGCCGCTGGCGCATTTGATGCCATGGTTGTCATCGCTCCTAACGGTGTGCACTCAAACTGGATTCGTCGTGAAGCACCAGAACACCTTTCCATCAAGTGGATTGGGCATTACTGGCGCGGCAATGACAAGATGAAGACTAAAAAGGGCAAGGCGATTTGGGAGAAGATGTTTGCTGATCACTACCCTGAAGGCGAAGTGCCTGCGCGCATCTTCTCATTCAACATTGATACCGTCAACACACCAGTCGGTTATCAACACATTGAGTCGGTCTTGAAGAAATACCGCTGTTTGATGATCATTGATGAATCGACGCGTATCAAAAATAACACAGCCAAACGCTCCATCAAGGTTGTGGAATTGGGACGGCTGGCAAAGGCCCGTCGAATCCTTTCCGGTACGCCGCTGCCGCGCTCGCCTGCTGATATTTACATGCAATATCACTTCCTTGAAGCTGGCTTGCTTGGCACCAAATCGTTCCGTGCATTCAACTCTGAATTTACAGTCCTGCTTGAAGCGCACGACCCAGAGATGCAGGCCATTCTCAAGAAAATCGGCGGCAACGGTTATGGCATTCCGCAAGTGCCTCGCAAAGACCAGTTTGGCCGACCGATGTACAAGAACCTTGACAAGCTTATCCGGCTGATGGAACCGCACTATTTCCGCGCGACAAAAGCGGAATACTTGCCGGACCTTCCAGAGAAGGTGTACAAGTTTATCGACTTCGAGTTGTCGCCTAAGCAGCGCGATGTATATGATGAACTCAAGAATGAGTACAACTATCTGATGGAGTACAAAGGCGAAGAAGAAAACGTTAAGTTTGAGATGATCGCATCTCGCACCAAGATGAAGCAGGTGACATCAGGCTTTGTTAAGGTGTATGATGAGATGGTCTACATG------GAAGACAACCCACGATTCACGGCCTTTAAGGACTATGTGGAAGGGGTGCTGGAAGACGACCCAGAGCGCAAATTCATTGTGTGGGCCATCTTTAAGGAAGAGATGAACCAGATTAAGGATTGGCTTGAGTCTGAAGGCGTGGTCACTGGTGTATACAACGGTGAAACGTCGAAAGAGCAGCGAGAGTTCTTGATTGATGACTTCCAGAAAAACACAGTCGAGAACGGTGGAACACAAGTTTTGGTTTGCCACGCTGCAGCGGCAGGCATCGGAATCACGCTTACCGCCGCCGACTTGGCAATCTATTATTCTTGCAACTATGACAACGAGCTGCGCAAGCAATCCGAAGACCGAAATCACCGCATCGGCACCAAATCAAGTGTGTTGTATGTTGATTTTATTGGTGTTGATACCATCGATGAAGAAATTCAGCGTTCACTGAGCATGAAATCTATGCTTGCTGATCACATCCTCGACG----GCAAAAAGATGAATTAA-----------------------ATGTTTCCACAATTGAGAGTTCGCAGCGGTTACACGTTCAAAGAAGTTTATGGACGGCATCCTGAAATTATAGCACGGCTCAAAGAGTTGGGCTGCGAAGTCGCGGCATTAGTTGATAACAATACATGGGGTCACGTTCGCTGGGAAAAGGAATGCCAGAAAAATGATATTAAGCCTATGTTTGGGATGGAGATTCCAATCATCGACCCTGATGCGGACCCGAAAAAGGGATTCAAACCGAAGGCTTGGATATTGGCCCTTGACTTAAAATCTTTTTACAACGCTACAACACTTTCAACGCAGCGCGGCGGGCTTACCCGTGCAGAGTTCGGTGCGCTCGATGGCGTCGTTAAATTCTGTGGCGGTGCCGTGGAGTTGCTGCGGCCAGAGGACTACGATTATATAGACGTCAACCCATCATCGTTCCTTTTGGCTAAGCGCCAGGTGTTGGCTCACCGCAGCAACGGAAGGCCGCTGGTTTTAACCGGATACAACCACATGCCTTCACCTGAGCACGTTGACTTTGCTTATGCTTGGGAAGTGCGCGACACGGTCAAGCCGCACTGCATCGTTGACGCGGAAGACTTGCGCAAACAGCTTAAAGGCATCTTGACGGAAGATGAGCTGAATCAGGCAACGGCCAATGCTGTTGACATAGCAAACGGCATAGTCGGACTTGACCTGAAATTACGCAAGGCACCGATTATTCACCTTGCTGGTGATATGGTAAAGCTTGCGCGTGAGGGGATGGAGTACCGTCTCAAAGCAGGTCACATCAAAGAATGGACTCAGGAATATGAGGACCGCTTCAACGAAGAAATTCACCAGATTCAGCTGAAAGATTTCGACTCATACTTTCTGGTAGTAGCGGACCTTGTACGATTCGCAAAAACAAAAATGCTCGTCGGTCCTGCTCGCGGCTCATCGGCTGGTTCACTTGTTTGCTATTGCCTTGGCATCACGGAAGTGGACCCAATCCCGTATAAGCTGCTGTTTGCCCGATTCATCGACGTAAGCCGCGCCGACCTTCCTGACATCGACATCGACTTTGAAGATACCAAACGCTACATGGTGTTTGATTACCTTAAAGAGAAATACGGCGAAATGAACGTTGCAAAGCTTGGCAACATCAACACGCTTAAGGCCAACTCAGTAATGGCGCAGGTTGGTAAGAAGTTCAACATTGGATACCACGAAACGGCCAACATTAAAAACGCACTGCTTGAATACTCATCCGGTGACGCCCGTTATGGTCACGGCCTGGAGGATACCTTTGCAACAACAACCACGGGTCAAGAGTTCGTGGCCAAATATCCTGATGCCGCGCGTTGCATGGGCGACCTTGAGATTCACCCGTCCCACACAGGTGTTCACGCAGCGGGAATCATTGTGTGTAATGACCCAATCTCTGATTACTGTACTGTAACTGCAGAAGGGATTGCACAAATTGATAAGCCTGACAGCGAATACCTTAACCTTTTGAAGCTTGATGCGTTGGGCCTTCGTACTCTCGGAATTATTTCTGATACAGGCGTTATTGATGCTGAAACGCTCTACGGCATCAAGCTTGATGATCAAAGCGTCCTTGACATTCTTAACGAAAACAAGATGTCAGGCATCTTCCAGTTTGAAGGCGACGCTGTACGCTCAGTAACAAACTTTGTGCACGTCGATAACTTTAACAAAATCGACAACCTGACGGCTTTGGGTCGACCTGGCCCGTTGTCATCCGGTATGGCCCAGAAATACATTGAACGCGCGGCAGGGCGTGCGCCGATTGAGTACGACGTGCCGCAGATTGAGCCGTACCTAAAAGAGACTTACGGCGTGTTTCTTTACCAAGAGCAAATCATGGCCGTGGTTAAAGAGATTGGTTCATTCGACTGGGCGAAAACATCCGCTGTACGTAAGGCAATGTCAGGCCGTAAGGGTGAAGAATACTTTAACAAGCTTGGAGAGGACTTTGTTGCAGGCGCAATAAATAATGGCGTACCGGAAGCGGATGCAAGAAAGCTTTGGCAAGCGATGGCCACGTTCGGGTCATGGGGCTTTAACAAGTCACACTCCGTGTCATACGCGGTCGTGACCTACTGGACCTTGTGGCTTAAGCGACACTACCCGTTGGAATTTGCCGCAGCCTGCTTACGCGCTGCTAAGGACGAAGACCAGACGATTGCGATATTACGTGAACTTGCGAAGGAAGGCGTGGATTATGTGCCAATCGACCCTGATCACTCTTCAATGAACTGGACCATCGCGAACGGAAAGCTAATCGGCGGCATCATGAACGCGAAAGGGTACGGCATGGTGAAG----------------------GCGATGAAAT--------------------------------------------------------------------ATATCGAAGCGCGTGAAG-CCGGAACCTTAACGCAAAAGCAGAAGGATGCA--------------------------------------------------------------------------------------------------------------------------------------TTGGCCAATGCTGAAGTTAAATATGGCGACCTGACAGAGATGCACACAAAGTTCGGATGGGCATATAATGACCCTTATCTGATTGGCGTGACGTCCGGCGCTTCAATACGCCAGATGAAGGAAGTCGGTGATGACGAGCGCGCAATAGTAATCGGCAAGTTGACAAAGAAAGTGCTTGCGGACGAGAACGAAGCAACACGCATCCGTAAACGACTTGAGCGCGGCATCTATACAAAGCACGGCAAGCTTAAAAAGGGTCTTCAAGCTGATGGCCGCTACGCAGAGTTTGACCAGTACGGGAACAAGCTTGAGACTCAGTTCATCGACCTTATGTGCAAGGATGACTCGACCGACTCGCCAATGCGCTTCAGGATTCGTCCAGAGAAATTCCAGAAGTACGGGAAGTACATCGCTGAAAACGTCGGGAACGGCGCATTCTTCCTGATGAAAGGTCGTAAGCTTGAAGGCATTGACATGTTCATCGTTGACGTGATCAAACAGGTGTATCCAGATGGCAACAAATAA---------------------------------------------------------------------------------------------------------------------------------------------------------------------------------------ATGTACCAGTTGAATCCTGCTTTAAAAGAAGTCTGGAAGACAAAAGCGCGATACAAAGTAATATACGGCGGTCGTGCATCTTCCAAATCGCACGATGCCGCTGGTTTTGCTATTTATTTGGCGGCAAACTTCAAATTAAAATTCCTTTGCGTTCGACAATTCCAGAACAAAATTTCTGAATCTGTATATACTCTATTAAAAGACAAAATAGAGATTTCTGATTTCAAAGATGAGTTCAATTTATTAAAGAACTCTATTGAACATAAAAGAACTAAATCTGAATTTCTATTTTACGGTATCGCACGTAACGTTGATGAAATTAAATCAACAGAAGGTGTTGACGTCCTTTGGCTGGAAGAAGCGCACGCGCTTACTGAAGAACAGTGGGACATTATTGAGCCGACAATCCGTAAAGAAGGGTCCGAAATATGGATCATCTTTAACCCCGATGAAGAGGCCGATTTTGTCTACCAAAACTTTGTTATGCGACCGCCGAAGAATGCCATTGTTAAAAAGATAAACTGGCAAGACAATCCATTTTTGTCGCAAACGATGCTGGACGTTATTGCAGGCATGTACGAGCGCGACCCGAAAAAGGCAGAGCACGTTTATGGCGGCGTGCCGAAGACTGGCGGCGATAAATCTGTAATCAACCGCGCATTCGTTAAGGCCGCGCTTAATCTCCACAAACACCCTACGCTGGGATGGAGTTTGTCAGGGTCTAACCGTATAGGCTTTGACGTAGCGGACGATGGCGACGACCTTAACGCCACTGCATTCGTTACAGGAAACGTATTGCGCGGCATCAAGACATGGGAAGGTCTGGAAGATGAATTGTTAAAATCGGCAAGCGGAGTTTGGAAAGATGCGCTTACATTTGGCGCTTCTATAACTTATGACGCCATCGGTGTCGGCGCTTTTGCTGGTTCAAAATTTGATGAACTGAACGAGTATGCAATACATGAAAATCCATCATTTCCAAGAATCGAATTTA------ATGCGTTCAATGCGCAAGGGTCTGTTGATGATCCTGATGACGTTTTTCTTGAATTACCACACGTTGAAATACTCAATAAAGACCATTTCGCAAACATAAAAGCGCAAAAGTGGACTGAAATTGCAGAGAGATTCAGAAAGACATACGAATATGCAACTGGGCAAGCCGTATATCCGACTGATGAGTTGATTTCAATCGACACCGATGGCATACCAGAACTTGGAATTCCAGCTTGGACTACTGAAGAGATTGAGACGTTTCTTTTTGAGATGTCAGCGCCGCGCAAAGATACGTCTGTTCTTGGCAAGTTCAAAGTTGAATCTAAAAAGGATATG---GCAAAGCGTGGAGTCAAATCACCTAACAAAGCGGACGCGGCAATCATGGCATTAATGAAACCAATCGTTGCAGCATCCGGCTTCTTCTCTAACCTTTAAATGACTCGCATTAGCCAAACACACTCTCGCCTCCCAGCGAGCAAGGTGCGCCCTTTTGATATGCAATCTGTTACCGACGCGGCTGTTTCCCAGCTTGCTCGTATCGGTATTGTGTTTGATTCCGCGATTGTGCGTGATCAGATTGAGCACTTAAACCGTGCAGGCGCTTTCCGCGTAGGT---------GACGCCGCGTTCACTGCACCGCAGACTACTCCGTCAATCCCGACCCCGCTGCAGTTCCTGCAGCAGTGGCTGCCTGGCTTCGTCAAAATCATGACCGCTGCTCGTAAAATCGACGAGCTGGTTGGTATTGATACCGTTGGTCAGTGGGAAGATGCAGAAATCGTTCAGGGTATCGTTGAACCAGCTGGCACCGCAGTTGAATATGGTGATTTCACCTCTATTCCTCTGGCAAGCTGGAACGTAAACTTTGAACGTCGTTCTATCGTTCGTGGCGAAATGGGCATGGCAGTTGGTATGCTGGAAGAAGGCCGCGCGTCTGCTATGCGTCTGAACTCCGCAGAAACCAAGCGCCAGCAGGCTGCTGTATCTCTGGAAATCATGCGTAACGCAATCGGCTTCTATGGCTGGTACAACGG---GAACAACCGCACATTCGGCTTCCTGAATGATCCAAACCTGCCAGCGGCGATGACTTCCAACACCACTTCCGGCTGGGCTACTGCGACTTTCCAACAGGTAACTGCAGACATCCGTTTGATGGTTCGTCAAATTCGTGTGAACTCTCAGGACCAGATTGATCCAGAGAAAGTTGACATGACTCTGGCGCTGCCGACTAACTCTATCGATTGGCTGTCCAACACCACTGACTTCGGTATTTCTGTACGTGACTGGATCACCCAGACCTATCCGAAGATGAAGATCAAATCTGCACCGGAACTCAACGGCGCACTTGGCAGTGACCCGACTTTCTTGAACGTGGCATACCTGTACGCTGATCACATCGATTCCTCAATCGATGGTTCAAGCGATGATGGTTCCGTATTCAGTCAGCTGGTTCAAACCAAGTTCATGACTCTGGGCGTTGAAAAGCGTGCTAAGAGCTACGTTGAAGACTACGCAAACGCAACAGCAGGCGTTCTGCTCAAGCGTCCGTTCGCAGTCGTCCGTATGACTGGCATTTAA---------------------------------ATGAAAATTCTTGGCATAAAACTCTGGGAGAAGACGCGA-------------CCAGAAGCCGAACCAGCGGAGATGCCGCCAGGCGACCCATTGGCACCGTTTGAACGCCTTGAAAGGCGCGGCAGCGGTCAACGCTGGGAAA-AGACTGAAAGCAATCGACCGACCTTTAAAACGGTTGATGACTTCCCTTTATATGAGCCTGATATTAACGGGGACGGTGTTGCAATCATCAAAGGTCGCTCAGTAGATTCAGCAACCGTATCCAAAAAAGTTATGGATAATGCCTTAAAGAACATCAGTTCAGAAGGGCAGGTGAATCCATACACAGTGCCTATTCAGTTGCAAAACTGGTACTTATCGCAATCATTTATCGGATATCAAGCTTGCGCCATCATCGCGCAGCACTGGCTAGTGAACAAGGCTTGTTCCATGGTAGGCCGCGATGCGGTCCGTAAAGGCTGGGAAGTCAAATCCA--GTTCTGAGTCGGAATTGTCAGTACAGGCCAGCGAACGCTTAAAGCAAATTGATAAAGAATTTAACATCAAAGAGCACTTAGTTGAAGCCGAACGATTCAAGAATATTTTTGGCATCCGCGTCATCATATTTGATGTGCGCAGTGATGACCCAGAATATTATAGCAAACCTTTTAACATCGATGGTGTGACAAAAGGGTCTTATAAGGGAATCATTCAGGTTGACCCTTATTGGATGATGCCATTCTTGACGTCTGAAAACACTGCAGACCCTGCGTCACAGCATTTCTATGATCCAGAATACTGGGTGATCAGCGGACAGCGTTATCATCGCAGCCACCTAATCATCTTGCGCAACGATGAGCCAGCTGATATTCTCAAGCCGACTTATATCTACGGCGGCATTCCTCTGACTCAGCAGATTTATGAACGTATCTATGCCGCTGAACGTACCGCTAACGAAGCGCCATTGCTGGCGATGTCTAAGCGTACAACCACGCTTCGGACCGACGTTGACAAGGCGATTGCCAATGAGCGGTCGTTTGCCGAACGTCTGATGATGTGGATTAAGTACCGCGACAACTATGCAGTCAAAGTGCTTGGTCAGAAAGAAGAGATGGACCAGTTCGACATCAACTTGTCAGACTTCGACAGCATCATCATGAACCAGTACCAGCTGGTGGCCGCAATCGCAAAAGTTCCGTCGACAAAACTGTTAGGGACGTCACCTAAAGGCTTTAACGCCACTGGTGAGTTCGAAATGGTCAGCTATCACGAAGAATTGGAGACTTGTCAACAGCACGATTTGACGAAGATTCTTGACCGCCACTATAAAATCCTTTTGAAGTCTGAAGGCGTGGAAGTCGACGTTAAAGTGGCATGGGAGCCAGTTGGTTCACTTACTGCTACTCAGCTTGCAGAGATTAACGACAAACGAGCGAATACTGGCAAGACTCTCATTGATGCTGGCGTAATCTCCCCTGATGAAGAGCGCGACCGCATCAAGGACGACAAAAACAGCGGCTACAACCGTTTGCCGGAAGATGCAGCAGAAGAAACCCCAGGGATGTCTCCAGAGAATATGGCACTGCTTGGCAAGTCTGCT--------GGTGAAGTTCTGCAAGGCAAGGCCGATATTGAACAGGCCAAAGCTGATGTTGTCAAGATGGGCGGCCA-----GTTCTATAGCGAGAC-TGGTATTATGCCGGAAGGTGCCGCGCGTGGTGAGTTGGCGGAAAACCCTGACAGGGCACCAGTTGAGATTAACATGGATGATACCGATGACGAATC----AAGCCATCACGTTGATGTCCTAACGCAACTGAAAGAAGGTCTGGAGGGTATTGCTGACTATTACCTTAAAGAAGGTCAGGACGTGGATTTTGACCCTCAAAAAGATGCAAGGTCGGTGCAACCGTCTACGCTTCCAAGCGTAAAAGGAAATGTCGTGAACTTGCGACACAATGTAGGGAAGATGGATGCTGCATCGCTGCCTAAGATGAAGTTGCACGGGATGATTCTTGGTATTGAGAATCCTCGCAACAGCATTCGCAGGGGTAACAGCCTTGATGGTGAATGGGCAGTTAAGATGCCGCACCATTACGGATTTATCAAAGGCACCAAGGGCGCTGATGGTGATGAAGTCGACTGCTTTGTTGGACCAAACATGAAGTCGCCTAAAGTATTCATCATTAACCAAAATGATAATTATTCTGGCGAATTTGATGAACACAAGTGTATGCTTGGATTTGATTCAGCAGAAGAAGCGAAAGAAGCTTATCAGGCGTCATTTGGTAACGGTTGGAACGGATTTGACTCAATCCACGAATTGGATGTAAACTCATTCAAGGAGTGGTTGAAGGGTGATTGCTCTCAAGCATATGGAGCACTCAACAATCCTACTAATTCACCGAAGCAAGGTTGA---------ATGAAAGTTGAATTAATTCGATACACCCAAGATGCACTTGACCTTCTGCTGGAAACAAAGAATACGCGCATGGCTGGTAAGCCAGTCTCTGAGATGACAGAATCAGAGAAGCAAGAGCACTGGCGCTACATGCTTGACACCATAAAGTCACCTTTCGACTTTGTTGACTATATCTTTGACATCACTGATGTATCAAAGAATATGACTCATCAGATGGTGCGCACACGAACAGGTGCATATCAAGAACGAACAAGCCGCGCTCAGGAGTCGTCAGCGTTTGATGCGATTCGTCCTGCCAAATTCACTTACCCAGA--------GGATGATCCAAAGGGATGGACTCG----TCATGACGAGAAGGCTGCTGAAC---------------TGGCAGAGAAATGGGATGATGCAATGGCAACCATTGACGCCCTATACCAAGAACTTCGCGCGGCTGGCGCAGAGATTCAAGATGCACGTGCCGTGTTGCCTTCTAATATGCAAACGCATATCATGGCAAAGTTCAACTTGCGCACTCTACAACAAATGGCCTCTAACCGCTTGTGCACGCGTACTCAAGGCGAGTATCAGGAAGTTTTCCGTGCGATGGTAGCGGAAGTCCTCAAGGTGCACCCGTGGGCTAATCCTTTACTACAGCCGCAATGCATCGGTATGGGCAAGTGCGCATTCCCTCGCCATGG--------------------------------------------------------------------CAAGGCC-------------------------------------------CATTGCCCTTGGTATCGTGATTGGATGGATACCACTGCACAGCAAGAAGAGTTGCGCATCCAGTTTTGGGATGCGATGCCAATCACCAATAATCCGGTTGCCAAAGATGGAGTATCAAAAGGATGA
	Escherichia_virus_HermannAdler	------------------------------ATGAAAACACAAGGAATGCGCCACCAATTATTGGCGCTTGATAAAGCAGGCCGCAGAAAATACTTTGCTTATTTTATGGAGCAGGGTCTTGGCAAAACCTGGACTGCTTTGGCAGAGTTTGAAAAGCACTTCACTGCTGGCGCGTTTGATGCCATGGTTGTTATTGCTCCAAACGGTGTCCACTCAAACTGGATTCGTCGTGAAGCGCCAGAGCACCTTTCCATCAAGTGGATTGGGCATTACTGGCGCGGCAATGACAAGATGAAGACTAAAAAGGGCAAGGCGCTTTGGGAGAAGATGTTTGCTGATCACTACCCTGAAGGCGAAGTGCCTGCGCGCATCTTCTCATTCAACATTGACACCGTCAACACACCAGTCGGTTATCAACACATTGAGTCGGTCTTGAAGAAATACCGCTGTTTGATGATCATTGATGAATCGACGCGTATCAAAAATAACACAGCCAAACGCTCCATCAAGGTTGTGGAATTGGGACGGCTGGCAAAGGCCCGTCGAATCCTTTCTGGTACGCCGCTGCCACGCTCGCCTGCTGATATTTACATGCAATATCACTTCCTTGAAGCTGGCTTGCTTGGCACCAAATCGTTCCGTGCATTCAACTCTGAATTCACAGTTCTACTTGAAGCGCACGACCCAGAGATGCAGGCCATTCTCAAGAAAATCGGCGGCAACGGTTATGGCATTCCGCAAGTGCCGCGCAAAGACCAGTTTGGTCGACCGATGTACAAAAACCTTGACAAGCTTATCCGGCTGATGGAGCCGCACTATTTCCGCGCGACAAAAGCGGAATACTTGCCGGACCTTCCAGAGAAGGTGTACAAGTTTATCGACTTCGAGTTGTCGCCTAAGCAGCGCGATGTCTACGATGAACTCAAGAATGAGTACAACTATTTGATGGAGTACAAAGGCGAAGAAGAAAACGTTAAGTTTGAGATGATCGCATCTCGCACCAAGATGAAGCAGGTGACATCAGGCTTTGTTAAGGTGTATGATGAGATGGTCTACATG------GAAGACAACCCACGATTCACGGCCTTTAAGGACTATGTGGAAGGGGTGCTGGAAGACGACCCAGAGCGCAAATTCATCGTGTGGGCCATCTTTAAGGAAGAGATGAACCAGATTAAGGATTGGCTTGAGTCTGAAGGCGTGGTCACTGGTGCGTACAACGGTGAAACATCAAAAGAGCAGCGCGAGTTCTTGATTGATGACTTCCAGAAAAACACAGTCGAGAACGGTGGAACGCAAGTGTTGGTGTGTCACGCAGCTGCGGCAGGCATCGGAATCACGCTTACCGCCGCTGACTTGGCAATCTATTATTCTTGCAACTATGACAACGAGTTGCGCAAGCAATCCGAAGACCGAAATCACCGCATCGGCACCAAATCAAGCGTGTTGTATGTTGATTTTATTGGTGTTGATACCATCGACGAAGAAATTCAGCGTTCACTGAGCATGAAATCTATGCTTGCTGATCACATCCTCGACG----GCAAAAAGATGAATTAA-----------------------ATGTTTCCACAATTGAGAGTTCGCAGCGGTTACACGTTCAAAGAAGTATATGGACGGCATCCTGAAATTATAGCACGGCTCAAAGAGTTGGGCTGCGAAGTCGCGGCATTAGTTGATAACAATACATGGGGTCACGTTCGCTGGGAAAAGGAATGCCAGAAAAATGATATTAAGCCTATGTTTGGAATGGAGATTCCAATCATCGACCCTGATGCGGACCCGAAAAAGGGATTCAAACCGAAGGCTTGGATATTGGCCCTTGACTTAAAATCTTTTTACAACGCTACAACACTTGCAACGCAGCGCGGTGGACTTACCCGTGCAGAGTTCGGGGCGCTCGATGGCGTCGTTAAATTCTGTGGCGGTGCCGTGGAGTTGCTGCGGCCAGAGGACTACGACTATATAGACGTCAACCCATCATCGTTCCTTTTGGCAAAGCGCCAGGCATTGGCTCATCGTAGCGGTGGAAGGCCGCTGGTTTTAACCGGATACAACCACATGCCTTCACCTGAGCACGTTGACTTTGCTTATGCTTGGGAAGTGCGCGACACGGTCAAGCCGCACTGCATCGTTGACGCGGAAGACTTGCGCAAACAGCTTAAAGGCATCTTGACGGAAGATGAGCTGAATCAGGCAACGGCCAATGCTGTTGACATAGCAAACGGCATAGTCGGACTTGACCTGAAATTACGCAAGGCACCGATTATCCACCTTGCTGGTGATATGGTAAAGCTTGCGCGTGAGGGGATGGAGTACCGTCTCAAAGCAGGTCACATCAAAGAATGGACTCAGGAATATGAGGACCGCTTCAACGAAGAAATTCACCAGATTCAGCTGAAAGATTTCGACTCATACTTTCTGGTAGTAGCGGACCTTGTACGATTCGCAAAAACAAAAATGCTCGTCGGTCCTGCTCGCGGCTCATCGGCTGGTTCACTTGTTTGCTATTGCCTCGGCATCACGGAAGTGGACCCAATCCCGTATAAGCTGCTGTTTGCCCGATTCATCGACGTAAGCCGCGCCGACCTCCCTGACATCGACATCGACTTTGAAGATACCAAACGCTATATGGTGTTTGATTATCTTAAAGAGAAATACGGCGAAATGAATGTTGCAAAGCTTGGCAACATCAACACGCTTAAGGCCAACTCAGTAATGGCGCAGGTTGGTAAGAAGTTCAACATTGGATACCACGAAACGGCCAACATTAAAAACGCACTGCTTGAATACTCGTCAGGTGACGCCCGTTATGGCCACGGCCTGGAGGATACCTTTGCAACAACGACCACGGGCCAAGAGTTCGTGGCGAAATATCCTGACGCCGCGCGTTGCATGGGTGACCTTGAGATTCACCCGTCTCACACAGGTGTTCACGCAGCGGGAATCATTGTGTGTAATGACCCAATCTCTGATTACTGTACTGTAACTGCGGAAGGGATTGCACAAATCGATAAGCCTGACAGCGAATACCTTAACCTTTTGAAGCTTGATGCGCTGGGCCTTCGTACTCTCGGCATTATTTCTGATACAGGCGTTATTGATGCTGAAACGCTCTACGGAATCAAGCTTGATGATCAAAGCGTACTTGACATTCTTAACGAAAACAAGATGTCAGGCATCTTCCAGTTTGAAGGTGACGCTGTACGCTCAGTAACAAACTTTGTGCACGTCGACAACTTTAACAAAATCGACAACCTGACAGCTTTGGGTCGACCTGGCCCGTTGTCATCCGGTATGGCCCAGAAATACATTGAACGCGCGGCAGGACGTGCGCCGATTGAGTACGACGTGCCGCAGCTTGAGCCGTACTTGAAAGAGACTTACGGCGTGTTTCTTTACCAAGAGCAAATCATGGCCGTGGTTAAAGAGATTGGTTCATTTGACTGGGCGAAAACGTCAGCTGTGCGTAAGGCGATGTCAGGCCGTAAGGGTGAAGAATACTTTAACAAGCTTGGCGAGGACTTTGTTGCAGGCGCAATCAATAACGGAGTACCGGAAGCGGATGCAAGAAAGCTTTGGCAAGCGATGGCTACGTTCGGGTCATGGGGCTTTAACAAGTCACACTCCGTGTCATACGCGGTCGTGACCTACTGGACATTGTGGCTTAAGCGACACTACCCGTTGGAATTTGCCGCAGCCTGCTTACGCGCTGCTAAGGACGAAGACCAGACGATTGCGATATTACGTGAACTTGCGAAGGAAGGCGTGGATTACGTTCCAATCGACCCTGATCACTCTTCAATGAACTGGACAATCGCGAACGGAAAGCTAATCGGCGGCATTATGAACGCGAAAGGGTACGGAATGGTGAAG----------------------GCGATGAAGT--------------------------------------------------------------------ACATCGAAGCGCGTGAAG-CCGGAACCTTAACGCAGAAGCAAAAGGACGCA--------------------------------------------------------------------------------------------------------------------------------------TTGGCCAATGCTGAAGTCAAATACGGCGACCTTACAGAGATGCACACAAAGTTTGGCTGGGCGTATAATGACCCGTATCTGATTGGTGTGACGTCCGGCGCTTCAATACGCCAGATGAAGGAAGTCGGTGATGACGAGCGCGCAATAGTAATCGGCAAGTTGACAAAGAAAGTGCTTGCGGACGAGAACGAAGCAACACGCATCCGTAAACGTCTTGAGCGCGGCATTTATACAAAGCACGGCAAACTTAAAAAGGGTCTTCAAGCTGATGGCCGCTACGCAGAGTTTGACCAGTATGGAAACAAGCTTGAGACTCAGTTCATTGACCTTATGTGCAAAGACGACTCGACCGACTCGCCAATGCGCTTCAGGATTCGTCCAGAGAAGTTCCAGAAGTACGGGAAGTACATTGCTGAAAACGTCGGGAACGGCGCATTCTTCCTGATGAAAGGTCGTAAGCTTGAAGGCATTGACATGTTCATCGTTGACGTGATCAAACAGGTGTATCCAGATGGCAACAAATAA---------------------------------------------------------------------------------------------------------------------------------------------------------------------------------------ATGTACCAGTTGAATCCTGCTTTAAAAGAAGTCTGGAAGACAAAAGCGCGATACAAAGTAATATACGGCGGTCGTGCATCTTCCAAATCGCACGATGCCGCTGGTTTTGCTATTTATTTGGCGGCAAACTTCAAATTAAAATTCCTTTGCGTTCGACAATTCCAAAACAAGATTTCTGAATCTGTATATACTCTATTAAAAGACAAAATAGAGATTTCTGATTTCAAAGATGAGTTCAATTTATTAAAGAACTCTATTGAACATAAAAGAACTAAATCTGAATTTCTATTTTACGGTATCGCACGTAACGTTGATGAAATCAAATCAACGGAAGGTGTTGACGTCCTTTGGCTGGAAGAGGCGCACGCGCTTACTGAAGAACAGTGGGACATTATTGAGCCGACAATCCGTAAAGAAGGGTCAGAAATATGGATCATCTTTAACCCTGATGAAGAGGCCGATTTCGTCTACCAAAACTTTGTTATGCGACCACCGAAGAATGCCATAGTTAAAAAGATAAACTGGCAAGACAACCCATTCTTGTCGCAAACAATGCTGGATGTTATCGCAGGCATGTACGAGCGCGACCCGAAAAAGGCAGAGCACGTTTATGGCGGCGTGCCGAAGACTGGCGGCGATAAATCTGTAATCAACCGTGCATTCGTTAAGGCCGCTCTTAATCTCCACAAACACCCTACGCTGGGCTGGAGTTTGTCAGGGTCTAACCGTATAGGATTTGACGTAGCGGACGATGGCGACGACCTTAACGCCACTGCATTCGTCACAGGAAACGTATTGCGCGGCATCAAGACGTGGGAAGGTCTGGAAGATGAATTGTTGAAATCGGCAAGCGGAGTTTGGAAAGATGCGCTTACATTTGGCGCTTCTATAACTTATGACGCCATCGGTGTCGGCGCTTTTGCTGGTTCAAAATTTGATGAACTAAACGAGTATGCAATACATGAAAATCCATCATTTCCAAGAATCGAATTTA------ATGCGTTCAACGCGCAAGGGTCTGTTGATGATCCTGATGACGTTTTTCTTGAGCTACCACACGTTGAAATACTCAATAAAGACCATTTCGCAAACATAAAAGCGCAAAAGTGGACTGAAATTGCAGAGAGATTCAGAAAGACATACGAATATGCAACTGGGCAAGCCGTATATCCGACTGATGAATTGATTTCAATCGACACCGATGGTATACCGGAACTTGGGATTCCAGCTTGGACTACTGAAGAGATTGAGACGTTTCTTTTTGAGATGTCAGCGCCGCGCAAAGATACGTCTGTTCTTGGCAAGTTCAAAGTTGAATCCAAAAAGGATATG---GCAAAGCGTGGAGTCAAATCACCTAACAAAGCGGACGCAGCAATCATGGCATTGATGAAACCAATCGTTGCAGCATCCGGCTTCTTCTCTAACCTTTAAATGACTCGCATTAGCCAAACACACTCTCGCCTCCCAGCGAGCAAGGTGCGCCCTTTTGATATGCAATCCGTCACCGACGCGGCTGTTTCCCAGCTTGCTCGTATCGGTATTGTGTTTGATTCCGCGATTGTGCGTGATCAGATTGAGCACTTAAACCGTGCAGGCGCTTTTCGCGTAGGT---------GACGCCGCGTTTACTGCGCCGCAGACTACTCCGTCAATCCCGACCCCGTTGCAGTTCCTGCAGCAGTGGTTGCCTGGCTTCGTCAAAATCATGACCGCTGCTCGTAAAATCGACGAGCTGGTTGGTATTGATACTGTTGGTCAGTGGGAAGATGCAGAAATCGTTCAGGGTATCGTTGAACCAGCTGGCACCGCAGTTGAATATGGTGATTTCACCTCTATTCCTCTGGCAAGCTGGAACGTAAACTTTGAACGTCGTTCTATCGTTCGTGGCGAAATGGGCATGGCAGTTGGTATGCTGGAAGAAGGCCGCGCGTCTGCGATGCGTCTGAACTCCGCAGAAACCAAGCGCCAGCAGGCTGCTGTATCTCTGGAAATCATGCGTAACGCAATCGGCTTCTATGGTTGGTACAACGG---GAATAACCGCACGTTCGGATTCCTGAATGATCCAAACCTGCCAGCGGCGATGACTTCCAACACCACTTCCGGCTGGGCTACTGCGACCTTCCAACAGGTTACTGCAGACATCCGTTTGATGGTTCGTCAAATTCGTGTGAACTCTCAGGACCAGATTGATCCAGAGAAGGTTGACATGACTCTTGCGCTGCCGACTAACTCTATCGATTGGCTGTCCAACACCACTGACTTCGGTATTTCTGTACGTGACTGGATCACCCAGACTTATCCGAAGATGAAGATCAAATCTGCACCGGAACTCAACGGCGCACTTGGCAGTGACCCGACTTTCTTGAACGTGGCATACCTGTACGCTGATCACATTGATTCCTCAATCGATGGCTCAAGCGATGATGGTTCCGTATTCAGTCAGCTGGTTCAGACCAAGTTCATGACTCTGGGCGTTGAAAAGCGTGCTAAGAGCTATGTCGAAGACTACGCAAACGCAACAGCAGGCGTTCTGCTCAAGCGTCCTTTCGCAGTCGTCCGTATGACTGGTATTTAA---------------------------------ATGAAAATTCTTGGCATAAAACTCTGGGAGAAGACGCAA-------------CCAGAAGCCGAACCAGCGGAGATGCCGCCAGGCGACCCATTGGCACCGTTTGAACGCCTTGAAAGGCGCGGCAGCGGTCAACGCTGGGAAA-AGACTGAAAGCAATCGACCGACCTTTAAAACGGTTGATGACTTCCCTTTATATGAGCCTGATATTAATGGCGATGGTGTTGCAATCATAAAAGGTCGTTCAGTCGATTCCGCAACAGTATCCAAAAAGGTTATGGATAATGCCTTAAAGAACATCAGTTCAGAAGGGCAAGTCAACCCATACACAGTACCTATTCAACTTCAAAACTGGTATTTGTCACAGTCATTCATCGGCTATCAAGCTTGTGCCATCATCGCACAGCATTGGCTGGTGAACAAGGCGTGTTCCATGGTAGGCCGCGATGCGGTCCGTAAAGGTTGGGAAGTCAAATCCA--GTTCTGAGTCAGAATTGTCAGTACAGGCAAGCGAACGCCTAAAGCAAATTGATAAAGAATTTAATATCAAAGAGCACTTAGTTGAAGCCGAACGATTCAAAAATATTTTTGGTATCCGCGTCATCATATTTGATGTGCGTAGCGATGACCCAGAATATTACAGCAAGCCTTTTAACATTGATGGCGTGACAAAGGGGTCTTATAAGGGAATCATTCAGGTTGACCCTTATTGGATGATGCCGTTTCTGACGTCTGAAAACACAGCAGACCCTGCATCACAGCACTTCTATGACCCAGAATATTGGGTAATCAGCGGACAACGTTATCATCGCAGCCACCTCATAATCTTGCGCAACGATGAGCCAGCCGATATTCTCAAGCCGACTTATATTTACGGCGGCATTCCTCTGACTCAGCAGATTTATGAACGCATCTATGCCGCTGAACGTACCGCCAACGAAGCGCCATTGCTGGCGATGTCCAAGCGTACAACGACGCTGCGGACCGACGTTGACAAGGCTATTGCCAATGAGCGGTCTTTTGCAGAACGTCTGATGATGTGGATCAAGTACCGCGACAACTATGCAGTCAAAGTGCTTGGCCAAAAAGAAGAGATGGACCAGTTTGACATCAACTTGTCAGACTTCGACAGCATCATCATGAACCAGTACCAGCTGGTGGCCGCAATCGCAAAAGTTCCGTCGACAAAACTGTTAGGGACGTCACCTAAAGGCTTTAACGCCACTGGTGAGTTCGAGATGGTCAGCTATCACGAAGAATTGGAAACTTGTCAGCAGCACGATTTGACGAAGATTCTGGACCGTCACTATAAAATCCTTTTGAAATCTGAAGGTGTTGAAGTCGACGTTAAAGTGGCATGGGAGCCAGTTGGTTCACTTACTGCTACTCAGCTTGCAGAGATTAACGACAAACGAGCGAATACTGGTAAGACTCTCATTGATGCTGGCGTCATCTCCCCTGATGAAGAGCGCGACCGCATCAAGGACGACAAAAACAGCGGCTACAACCGTCTGCCGGAAGATGCAGCGGAAGAAACCCCAGGGATGTCTCCAGAGAACATGGCGTTGCTTGGCAAGTCTGCT--------GGTGAAGTGCTGCAAGGTAAGGCTGATATTGAACAGGCTAAGGCTGATGTTGTCAAGATGGGCGGCCA-----GTTCTATAGCGAGAC-TGGTATCATGCCGGAAGGTGCCGCGCGCGGTGAGTTGGCAGAAAACCCTGACAGGGCACCAGTTGAGATTAACATGGATGATACCGATGACGAATC----AAGCCATCACGTTGATGTCCTAACGCAACTGAAAGAAGGTCTGGAGGGTATTGCTGACTATTACCTTAAAGAAGGTCAGGATGTGGATTTTGACCCTCAAAAAGATGCAAGGTCGGTGCAACCGTCTACGCTTCCAAGCGTAAAAGGAAATGTCGTAAACTTGCGACACAATGTAGGGAAGATGGATGCCGCATCGCTGCCTAAGATGAAGTTGCACGGGATGATTCTTGGTATTGAGAATCCTCGCAACAGCATTCGCAGGGGCAACAGCCTTGATGGTGAATGGGCAGTTAAGATGCCGCACCATTACGGATTTATCAAAGGCACCAAGGGCGCTGATGGTGATGAAGTCGACTGCTTTGTTGGACCAAATATGAAGTCGCCTAAAGTATTCATCATTAACCAAAATGATAATTATTCTGGCGAATTTGATGAACACAAGTGTATGCTTGGATTTGATTCAGCAGAAGAAGCGAAAGAAGCTTATCAGGCGTCATTTGGTAACGGTTGGAACGGATTTGACTCAATCCACGAATTGGATGTCAACTCATTCAAGGAGTGGTTGAAGGGTGATTGCTCTCAAGCATATGGAGCACTCAACAATCCTACTAATTCACCGAAGCAAGGTTGA---------ATGAAAGTTGAATTAATTCGATACACCCAAGATGCACTTGACCTTTTGCTGGAAACAAAGAACACGCGCATGACTGGTAAGCCAGTCTCTGAGATGACAGAATCAGAGAAGCAAGAGCACTGGCGCTACATGCTTGATACAATCAGGTCTCCTTTTGACTTTGTGGACTATATCTTTGATATCACAGCTGTATCAAAGAACATGACCCATCAGATGGTACGCACACGCACAGGCGCATATCAAGAACGCACCAGCCGCGCTCAGGAGTCGTCTGCATTTGATGCGATTCGTCCGAAGGCATTCGAGCACC------------CTTTTGACTGCAATGATGAAAATGCATTTGATGATGTGCACATAAGAAATC---------ACTCATTGGCAGAGAAGTGGGATGATGCGATGGCCACGATTGACGCTCTATACCAAGAGCTTCGCGCGGCTGGCGCAGAGATTCAAGATGCACGTGCCGTGTTGCCTTCTAATATGCAAACGCATATCATGGCAAAGTTCAACTTGCGCACGCTGCAGCAGATGGCGTCAAACCGCTTGTGCACGCGCACCCAAGGCGAGTATCAAGAAGTATTCCGCGCAATGGTTGCGGAAGTCCTCAAGGTGCACCCGTGGGCAAATCCACTATTACAGCCGCAATGCATCGGTATGGGTAAATGCGCGTTTCCTCGTCATGG--------------------------------------------------------------------CAAAGCC-------------------------------------------CATTGCCCTTGGTATCGTGATTGGATGGATACCACGGCACAGCAAGAAGAGTTGCGCATCCAGTTTTGGAGTGCAATGCCAATCACCAACAATCCAGTTGCTAAAGATGGAGTATCAAAAGGATGA
	Escherichia_virus_ManiWeber	------------------------------ATGAAAACACAAGGGATGCGCCACCAGCTTCTGGCGCTTGATAAAGCAGGCCGCAGAAAATACTTTGCCTATTTCATGGAACAGGGTCTTGGTAAAACTTGGACCGCTTTGGCAGAGTTTGAAAAGCACTTCACTGCTGGCGCGTTCGATGCCATGGTCGTCATCGCTCCAAACGGTGTCCACTCCAACTGGATTCGTCGTGAAGCACCAGAACACCTTTCCATCAAGTGGATTGGGCACTACTGGCGCGGCAACGACAAGATGAAGACTAAAAAGGGCAAGGCGCTTTGGGAGAAGATGTTTGCTGATCACTACCCTGAAGGCGAAGTGCCTGCGCGCATCTTCTCATTCAACATCGATACCGTCAACACACCAGTAGGTTATCAACACATCGAGTCGGTCTTGAAGAAATACCGCTGCCTGATGATCATTGATGAATCGACTCGCATCAAAAATAACACAGCAAAACGCTCCATCAAGGTCGTGGAATTGGGTCGGCTGGCAAAGGCCCGTCGAATCCTTTCTGGCACGCCGCTGCCGCGCTCGCCTGCGGATATTTACATGCAATATCACTTCCTTGAAGCAGGCTTGCTCGGCACCAAATCTTTCCGCGCCTTCAACTCTGAATTCACTGTGCTACTTGAAGCGCACGACCCAGAAATGCAAGCCATCCTCAAGAAAATCGGCGGCAATGGCTATGGGATTCCGCAAGTGCCGCGCAAAGACCAGTTTGGCCGACCGATGTACAAAAACCTTGACAAGCTTATCCGGCTGATGGAACCGCACTATTTTCGTGCGACAAAAGCGGAATACTTGCCTGACCTTCCAGAGAAGGTGTATAAGTTTATCGACTTCGAGCTGTCGCCTAAACAACGCGATGTCTACGATGAACTCAAGAATGAGTACAACTATTTGATGGAATACAAGGGCGAAGAAGAAAACGTTAAGTTTGAGATGATCGCATCTCGCACTAAGATGAAGCAGGTTACATCAGGCTTTGTTAAGGTGTATGATGAGATGGTCTACATG------GAAGACAACCCACGATTCACGGCCTTTAAGGACTATGTGGAAGGGGTGCTGGAAGACGACCCAGAGCGCAAATTCATTGTTTGGGCCATCTTTAAGGAAGAGATGAACCAGATTAAGGATTGGCTTGAGTCTGAAGGAGTGGTCACTGGTGTATATAACGGTGAGACGTCAAAAGAGCAGCGCGAGTTCTTGATTGATGACTTCCAGAAGAACACAGTCGAGAACGGTGGGACGCAAGTGCTTGTTTGTCACGCTGCAGCGGCAGGAATCGGTATCACGCTTACCGCCGCCGACTTGGCAATCTATTATTCTTGCAACTATGACAACGAGTTGCGCAAGCAATCTGAAGACCGAAATCACCGAATCGGCACAAAATCAAGCGTGTTGTATGTTGATTTTATTGGTGTTGATACCATCGACGAAGAAATTCAGCGTTCATTAAGTATGAAGTCTATGCTTGCTGATCACATCCTCGACG----GCAAAAAGATGAATTAA-----------------------ATGTTTCCACAATTGAGAGTTCGCAGCGGTTACACGTTCAAAGAAGTTTATGGACGGCATCCTGAAATTATAGCACGGCTCAAAGAGTTGGGCTGCGAAGTCGCGGCATTAGTTGATAACAACACATGGGGTCACGTTCGCTGGGAAAAGGAATGCCAGAAAAATGATATTAAGCCTATGTTTGGGATGGAGATTCCAATCATCGACCCTGATGCGGACCCGAAAAAGGGATTCAAACCGAAGGCTTGGATATTGGCCCTTGACTTAAAATCTTTTTACAACGCTACAACACTTTCAACGCAGCGCGGTGGGCTTACCCGTGCAGAGTTCGGTGCGCTCGATGGCGTCGTTAAATTCTGTGGCGGTGCCGTGGAGTTGCTGCGGCCAGAGGACTACGACTATATAGACGTCAACCCATCATCGTTCCTTTTGGCAAAGCGCCAGGCATTGGCTCATCGTAGCGGTGGAAGGCCGCTGGTTTTAACCGGATACAACCACATGCCTTCACCTGAGCACGTTGACTTTGCTTATGCTTGGGAAGTGCGCGACACGGTCAAGCCGCATTGCATCGTTGACGTGGAAGATTTGCGCAAACAGCTTAAAGGCATCTTGACTGAAGATGAACTTGATCAGGCAACGGCCAATGCTGTTGACATAGCAAACGGCATAGTCGGACTTGACTTGAAATTGCGTAAGGCACCGATTATTCACCTTGCTGGTGACATGGTAAAGCTTGCTCGTGAGGGGATGGAGTACCGTCTAAAAGCAGGTCACATCAAAGAATGGACTCAGGAATATGAGGACCGCTTCAACGAAGAGATTCACCAGATTCAGCTGAAAGATTTCGACTCATACTTTCTGGTGGTAGCGGACCTTGTGCGATTCGCAAAAACAAAAATGCTCGTCGGTCCTGCGCGCGGCTCATCGGCTGGTTCACTTGTTTGCTATTGCCTCGGCATCACGGAAGTGGACCCAATCCCGTATAAGCTGCTGTTTGCCCGATTCATCGACGTAAGCCGCGCCGACCTTCCTGACATCGACATCGACTTTGAAGATACCAAACGCTACATGGTGTTTGATTATCTTAAAGAGAAATATGGCGAAATGAACGTTGCAAAGCTTGGCAACATCAACACGCTTAAGGCCAACTCAGTAATGGCGCAGGTTGGTAAGAAGTTCAACATTGGATACCACGAAACGGCCAACATTAAAAACGCACTGCTTGAATACTCATCCGGTGACGCCCGTTATGGTCACGGCCTGGAGGATACCTTTGCAACAACGACCACGGGCCAAGAGTTTGTGGCGAAATATCCTGACGCCGCGCGTTGCATGGGTGACCTTGAGATTCACCCGTCTCACACAGGTGTTCACGCAGCGGGAATCATTGTGTGTAATGACCCAATCTCTGATTACTGTACTGTAACTGCAGAAGGTATTGCGCAAATCGATAAGCCTGACAGCGAATACCTAAACCTTTTGAAGCTTGATGCGCTGGGCCTTCGTACTCTCGGAATCATTTCTGATACTGGCGTGATAGATGCTGAAACGCTGTACGGAATCAAGCTTGATGACCAAAGCGTCCTTGACATCCTTAACGAAAACAAGATGTCAGGCATCTTCCAGTTTGAAGGCGACGCTGTACGCTCAGTAACCAACTTTGTGCACGTTGATAACTTTAACAAAATCGATAACCTGACAGCACTTGGCCGACCTGGCCCGTTGTCGTCCGGTATGGCCCAGAAATACATTGAACGCGCGGCAGGACGTGCGCCGATTGAGTACGACGTGCCGCAGCTTGAGCCGTACTTAAAAGAGACTTACGGCGTGTTTCTTTACCAAGAGCAAATCATGGCCGTGGTTAAAGAGATTGGTTCATTTGACTGGGCGAAAACATCCGCTGTACGTAAGGCGATGTCAGGTCGTAAGGGTGAGGAATACTTTAACAAGCTTGGCGAAGACTTCGTTGCAGGAGCAATAAATAACGGCGTACCGGAAGCGGATGCAAGAAAGCTTTGGCAAGCGATGGCGACGTTCGGGTCATGGGGCTTTAACAAGTCACACTCCGTATCATACGCGGTCGTGACCTACTGGACCTTGTGGCTTAAGCGACACTACCCGTTGGAATTTGCCGCTGCCTGCTTACGCGCTGCTAAGGACGAAGACCAGACGATTGCGATATTACGTGAACTTGCGAAGGAAGGCGTGGATTATGTGCCAATCGACCCTGACCACTCTTCAATGAACTGGACCATCGCTAACGGAAAGCTAATCGGCGGCATCATGAACGCAAAAGGATATGGCATGGTGAAG----------------------GCAATGAAGT--------------------------------------------------------------------ATATCGAAGCACGTGAAG-CCGGAACCTTAACGCAAAAGCAAAAGGATGCA--------------------------------------------------------------------------------------------------------------------------------------TTGGCCAATGCTGAAGTCAAATACGGCGACCTTACAGAGATGCACACAAAGTTCGGATGGGCATATAATGACCCCTATCTGATTGGCGTTACTTCCGGTGCTTCAATACGCCAGATGAAGGAAGTCGGCGATGACGAGCGTGCAATAGTGATCGGCAAGTTGACCAAGAAAGTGCTGGCTGACGAGAACGAAGCGACACGCATCCGTAAACGTCTTGAGCGCGGCATTTATACAAAGCACGGCAAACTTAAAAAGGGTCTTCAAGCTGATGGCCGCTACGCAGAGTTTGACCAGTATGGAAACAAGCTTGAGACTCAGTTCATTGACCTTATGTGCAAGGACGATTCGACCGACTCGCCAATGCGCTTCAGGATTCGTCCAGAGAAGTTCCAGAAATACGGGAAATACATTGCAGAGAACGTCGGGAACGGCGCATTCTTCCTGATGAAAGGCCGCAAACTTGAAGGCATTGACATGTTCATCGTCGACGTTATCAAACAGGTGTATCCAGATGGCAACAAATAA---------------------------------------------------------------------------------------------------------------------------------------------------------------------------------------ATGTACCAGTTGAATCCTGCTTTAAGAGAAGTCTGGAAGACGAAAGCGCGATACAAAGTCATATACGGCGGTCGTGCATCTTCCAAATCGCACGATGCCGCTGGTTTTGCTATTTATTTGGCGGCAAACTTCAAATTAAAATTCCTTTGCGTTCGACAATTCCAGAACAAGATTTCTGAATCAGTATATACGCTATTAAAAGACAAAATAGAGATTTCTGATTTTAAAGATGAGTTCAATTTATTAAAGAACTCTATTGAACATAAAAGAACAAAATCTGAATTCTTATTTTACGGTATCGCACGCAACGTTGACGAAATCAAATCAACAGAAGGTGTTGACGTTCTTTGGCTTGAAGAAGCGCACGCGCTGACTGAAGAGCAGTGGGACATTATTGAGCCGACAATTCGTAAGGAAGGGTCAGAAATATGGATCATATTTAACCCTGATGAAGAGGCTGATTTCGTCTACCAGAACTTTGTCATGCGACCGCCGAAAAATGCCATCGTTAAGAAGATTAACTGGCAGGACAATCCATTCTTGTCGCAAACAATGCTGGATGTTATCGCTGGCATGTATGAGCGCGACCCGAAAAAGGCAGAACACGTTTATGGCGGAGTGCCGAAGACAGGCGGCGATAAGTCGGTCATCAACCGTGCATTCGTCAAAGCCGCGCTAAACCTCCACAAACACCCTACGCTGGGATGGAGCTTGTCAGGGTCTAACCGTATAGGCTTCGACGTGGCGGACGACGGCGACGACTTAAACGCCACAGCATTTGTCACAGGCAACGTATTACGTGGCATCAAGACATGGGAAGGTCTGGAAGATGAATTGCTTAAGTCCGCAAGCGGAGTCTGGAAAGACGCATTGACATTCGGCGCATCAATCACCTATGACGCCATCGGTGTTGGTGCATTTGCTGGTTCAAAATTTGATGAGCTTAATGAGTATGCAATCCATGAAAATCCAACATTCCCAAGAATCGAATTTA------ATGCGTTCAACGCGCAAGGTGCTGTTGATGATCCTGATGACGTTTTCCTTGAGTTACCACACGTTGAAATACTCAATAAAGACCATTTCGCAAACATAAAAGCGCAAAAATGGACTGAGATTGCCGAACGATTCAGGAAGACATATGAGTATGCGACAGGGCAGGCCGTATATCCGACTGATGAGTTGATTTCCATCGACACAGACGGCATCCCAGAACTTGGGATTCCTGCTTGGACTGCGGAAGAGATTGAGACGTTTCTTTTTGAGATGTCAGCGCCGCGCAAAGATACGTCTGTTCTTGGTAAGTTCAAAGTTGAATCGAAAAAAGATATG---GCAAAGCGTGGAGTCAAATCGCCTAACAAAGCGGACGCCGCAATCATGGCATTGATGAAACCAATTGTTGCAGCATCCGGCTTCTTCTCTAACCTTTAAATGACTCGCATTAGCCAAACACACTCTCGCCTCCCAGCGAGCAAGGTGCGCCCTTTTGATATGCAATCCGTGACCGACGCGGCTGTTTCCCAGCTTGCGCGTATCGGTATTGTGTTTGATTCCGCGATTGTGCGTGATCAGATTGAGCACTTAAACCGTGCAGGCGCTTTCCGCGTAGGT---------GACGCCGCATTTACTGCGCCGCAGACCACGCCATCAATCCCGACCCCGCTGCAGTTCCTGCAACAGTGGCTGCCTGGCTTCGTCAAAATCATGACCGCTGCCCGTAAAATTGACGAGCTGGTTGGTATTGACACCGTTGGTCAGTGGGAAGATGCAGAAATCGTTCAGGGCATCGTTGAACCAGCTGGCACCGCAGTTGAATATGGTGATTTCACCTCTATTCCTCTGGCAAGCTGGAACGTGAACTTTGAACGCCGTTCCATCGTTCGCGGTGAAATGGGCATGGCAGTCGGCATGCTGGAAGAAGGCCGCGCGTCTGCGATGCGTCTGAACTCTGCAGAGACCAAGCGCCAGCAGGCTGCTGTATCTCTGGAAATCATGCGTAACGCAATCGGCTTCTATGGTTGGTATAACGG---GAACAACCGCACGTTCGGCTTCCTGAATGATCCAAACCTGCCAGCGGCAATGACTTCAAACACCACTTCCGGCTGGGCTACTGCGACCTTCCAACAGGTGACTGCAGACATCCGTTTGATGGTTCGTCAAATCCGTGTCAACTCTCAGGATCAGATTGATCCAGAGAAGGTTGATATGACTCTGGCGCTGCCGACCAACTCTATTGATTGGCTGTCAAACACCACCGACTTCGGTATTTCTGTACGTGACTGGATCACCCAGACTTATCCGAAGATGAAGATCAAATCCGCACCGGAACTCAACGGCGCACTTGGCAGTGACCCGACTTTCCTGAATGTGGCATATCTGTACGCTGATCACATCGATTCCTCAATTGATGGCTCAAGCGATGATGGTTCCGTATTCAGTCAGCTGGTCCAGACTAAGTTTATGACTCTGGGCGTTGAGAAACGCGCTAAGAGCTACGTTGAAGACTACGCAAACGCAACAGCAGGCGTTCTGCTCAAGCGTCCTTTCGCAGTCGTCCGTATGACTGGTATCTAA---------------------------------ATGAAAATTCTTGGCATAAAACTCTGGGAGAAGACGCAA-------------CCAGAAGCCGAACCAGCGGAGATGCCGCCAGGCGACCCATTGGCACCGTTTGAACGCCTTGAAAGGCGCGGCAGCGGTCAACGCTGGGAAA-AGACTGAAAGCAATCGACCGACCTTTAAAACGGTTGATGACTTCCCTTTATATGAGCCTGATATTAATGGCGATGGTGTTGCAATCATAAAAGGTCGTTCAGTCGATTCCGCAACAGTATCCAAAAAGGTTATGGATAATGCCTTAAAGAACATCAGTTCAGAAGGGCAAGTCAACCCATACACAGTACCTATTCAACTTCAAAACTGGTATTTGTCACAGTCATTCATCGGCTATCAAGCTTGTGCCATCATCGCACAGCATTGGCTGGTGAACAAGGCGTGTTCCATGGTAGGCCGCGATGCGGTCCGTAAAGGTTGGGAAGTCAAATCCA--GTTCTGAGTCAGAATTGTCAGTACAGGCAAGCGAACGCCTAAAGCAAATTGATAAAGAATTTAATATCAAAGAGCACTTAGTTGAAGCCGAACGATTCAAAAATATTTTTGGTATCCGCGTCATCATATTTGATGTGCGTAGCGATGACCCAGAATATTACAGCAAGCCTTTTAACATTGATGGCGTGACAAAGGGGTCTTATAAGGGAATCATTCAGGTTGACCCTTATTGGATGATGCCGTTTCTGACGTCTGAAAACACAGCAGACCCTGCATCACAGCACTTCTATGACCCAGAATATTGGGTAATCAGCGGACAACGTTATCATCGCAGCCACCTCATAATCTTGCGCAACGATGAGCCAGCTGATATTCTCAAGCCGACTTATATTTACGGCGGCATTCCTCTGACTCAGCAGATTTATGAACGCATCTATGCCGCTGAACGTACCGCCAACGAAGCGCCATTGCTGGCGATGTCCAAGCGTACAACGACGCTGCGGACCGACGTTGACAAGGCTATTGCCAATGAGCGGTCTTTTGCAGAACGTCTGATGATGTGGATCAAGTACCGCGACAACTATGCAGTCAAAGTGCTTGGCCAAAAAGAAGAGATGGACCAGTTTGACATCAACTTGTCAGACTTCGACAGCATCATCATGAACCAGTACCAGCTTGTGGCCGCAATCGCAAAAGTTCCGTCGACCAAACTGCTTGGGACTTCGCCAAAAGGCTTTAACGCCACTGGTGAATTCGAGATGGTCAGCTATCACGAAGAGTTGGAAACGTGCCAGCAGCATGACCTGACAAAAATTCTCGACCGCCATTACAAAATCCTTCTCAAATCAGAAGGGGTGGATGTCGATGTTAAGGTTGCATGGGAACCAGTTGGCTCACTTACTGCTACTCAACTTGCAGAAATCAATGATAAGCGAGCCAACACTGGCAAAACTCTTATTGATGCTGGCGTCATTTCTCCTGATGAAGAGCGCGACCGCATCAAAGACGACAAAAACAGCGGCTACAACCGTCTGCCGGAAGACGCAGCAGAAGAAACCCCAGGGATGTCTCCAGAGAATATGGCATTGCTTGGCAAGTCTGCT--------GGTGAAGTCCTGCAAGGTAAGGCCGATATTGAACAGGCGAAAGCTGATGTCGTTAAGATGGGCGGCCA-----GTTCTATAGCGAAAC-AGGTATTATGCCAGAGGGTGCCGCGCGCGGTGAGTTGGCGGAAAACCCTGACAAAGCGCCTGTCGAAATCAACATGGACGATACCGATGATGAATC----AAGCCATCAGGTTGATGTCCTAACGCAGTTGAAAGAAGGGCTGGAGGGTATTGCGGATTACTACCTGAAAGAAGGTCAGGATGTGGATTTTGACCCTCAAAAAGATTCACGGTCGGTGCAACCGTCTACCCTTCCAAGCGTTAAAGGACACGTCGTCAACTTACGCCACAACGTGGGTAAAATGGACGCAGCATCATTACCTAAGATGAAGTTGCACGGAATGATTCTTGGCATTGAGAATCCGCGAAACAGCATTCGTAGAGGAAACAGCCTTGACGGTGAATGGGCCGTGAAGATGCCGCACCACTACGGATTCATCAAGGGCACCAAGGGCGCAGACGGTGATGAAGTCGACTGCTTTGTGGGTCCAAATCTGAAGTCGCCGAAAGTCTTTATCGTGAACCAAAACGATAACTACTCTGGCGAGTTTGATGAACACAAGTGTATGCTTGGATTCGATTCAGCAGAAGAAGCGAAAGAAGCTTATCAAGCATCATTTGGTAACGGTTGGAACGGATTCGACTCAATCCACGAATTAGATGTGAACTCATTCAAGGAGTGGTTGAAGGGTGATTGCTCTCAAGCATACGGAGCACTCAATAATCCTACTAATTCACCGAAGCAAGGTTGA---------ATGAAAGTTGAATTAATTCGATACACCCAAGATGCACTTGACCTTTTGCTGGAAACAAAGAACACGCGCATGACTGGTAAGCCTGTCTCTGAGATGACGGAATCAGAGAAGCAAGAGCATTGGCGCTACATGCTTGACACCATCAAGTCGCCTTTTGACTTTGTGGACTATATCTTTGACATCACCGCTGTATCAAAGAATATGACTCATCAGATGGTACGCACACGCACAGGTGCATACCAAGAACGCACCAGCCGCGCTCAGGAATCTTCTGCATTTGATGCGATTCGTCCGAAGGCATTCGAGCACC------------CTTCTGACTGCAATGATGAAAATGCATTTGATGATGTGCACATAAGACATC---------ACTCATTGGCAGAGAAATGGGATGATGCAATGGCGACTATCGATGCTTTGTATCAAGAACTTCGCGCGGCTGGCGCAGAGATTCAGGATGCACGTGCCGTGTTGCCTTCTAATATGCAAACGCATATCATGGCAAAGTTCAACTTGCGCACGCTGCAGCAGATGGCGTCAAACCGCTTGTGCACGCGCACACAAGGTGAGTATCAAGAAGTATTTCGCGCAATGGTTGCGGAAGTCCTCAAGGTGCACCCATGGGCTAATCCTTTACTACAGCCGCAATGCATCGGTATGGGTAAATGCGCGTTTCCTCGTCATGG--------------------------------------------------------------------CAAAGCC-------------------------------------------CATTGCCCGTGGTATCGTGATTGGATGGATACCACGGCACAGCAAGAAGAGTTGCGCATCCAGTTTTGGGATGCCGCGCCAATCACAAACAATCCAGTTGCTAAAGATGGAGTGTCAAAGGGATGA
	Escherichia_virus_HansTraber	------------------------------ATGAAAACACAAGGAATGCGCCACCAATTATTGGCGCTTGATAAAGCAGGCCGCAGAAAATACTTTGCTTATTTCATGGAGCAGGGTCTTGGCAAAACCTGGACTGCTTTGGCAGAGTTTGAAAAACACTTCGCCGCTGGCGCATTTGATGCCATGGTTGTCATCGCTCCTAACGGTGTCCACTCGAACTGGATTCGCCGTGAAGCACCAGAGCACCTTTCCATCAAATGGATTGGTCATTACTGGCGCGGCAATGACAAGATGAAGACTAAAAAGGGCAAGGCGCTTTGGGAGAAGATGTTTGCTGATCACTACCCTGAAGGTGAAGTGCCTGCGCGCATCTTCTCATTCAACATTGATACGGTGAATACGCCAGTCGGTTATCAACACATTGAGTCCGTCCTGAAGAAGTACCGCTGTTTGATGATCATTGATGAATCGACGCGTATCAAAAATAACACAGCCAAACGCTCCATCAAGGTTGTGGAATTGGGACGGCTGGCAAAGGCCCGTCGAATCCTTTCCGGTACGCCGCTGCCGCGCTCGCCTGCTGATATTTACATGCAGTATCACTTCCTTGAAGCTGGCTTGCTTGGCACAAAATCGTTCCGTGCATTCAATTCTGAATTCACGGTGCTGCTTGAAGCGCACGACCCAGAGATGCAGGCCATTCTCAAGAAAATCGGCGGCAACGGTTATGGCATTCCGCAAGTGCCGCGCAAAGACCAGTTTGGCCGACCGATGTACAAAAACCTTGACAAGCTTATCCGGCTGATGGAGCCGCATTATTTCCGCGCGACAAAAGCAGAATACTTGCCGGACCTTCCAGAGAAGGTGTACAAGTTTATCGACTTCGAGTTGTCACCTAAGCAGCGCGATGTATACGATGAACTCAAGAATGAGTACAACTATCTGATGGAGTACAAAGGCGAAGAAGAAAACGTTAAGTTTGAGATGATCGCGTCTCGCACCAAGATGAAGCAGGTGACATCAGGCTTTGTTAAGGTGTATGATGAGATGGTCTACATG------GAAGACAACCCACGATTCACGGCCTTTAAGGACTATGTGGAAGGGGTGCTGGAAGACGACCCAGAGCGCAAATTCATTGTGTGGGCCATCTTTAAGGAAGAGATGAACCAGATTAAGGATTGGCTTGAGTCTGAAGGCGTGGTCACTGGTGTATATAACGGTGAAACATCAAAAGAGCAACGCGAGTTTTTGATTGATGACTTCCAGAAGAACACAGTCGAGAACGGTGGGACGCAAGTGTTGGTTTGTCACGCTGCAGCGGCAGGCATCGGAATCACGCTTACCGCCGCTGACTTGGCAATCTATTATTCTTGCAACTATGACAACGAGCTGCGCAAGCAATCCGAAGACCGAAATCACCGCATCGGCACCAAATCAAGCGTGTTGTATGTTGATTTTATTGGTGTTGACACCATCGACGAAGAAATTCAGCGATCACTAAGTATGAAGTCTATGCTTGCTGATCACATCCTCGACG----GCAAAAAGATGAATTAA-----------------------ATGTTTCCACAATTGAGAGTTCGCAGCGGTTACACGTTCAAAGAAGTTTATGGACGGCATCCTGAAATTATAGCACGGCTCAAAGAGTTGGGCTGCGAAGTCGCGGCATTAGTTGATAACAATACATGGGGTCACGTTCGCTGGGAAAAGGAATGCCAGAAAAATGATATTAAGCCTATGTTTGGGATGGAGATTCCAATCATCGACCCTGATGCGGACCCGAAAAAGGGATTTAAACCGAAGGCTTGGATATTGGCCCTTGACTTAAAATCTTTTTACAATGCTACAACGCTTGCAACGCAGCGCGGCGGGCTTACCCGTGCAGAGTTCGGGGCGCTCGATGGCGTCGTTAAATTCTGTGGCGGTGCCGTGGAGCTGCTGCGGCCAGAGGACTACGACTATATAGACGTCAACCCATCGTCGTTCCTTTTGGCAAAACGCCAGGCATTGGCTCATCGTAGTGGTGGAAGGCCGCTGGTTTTAACCGGATACAATCACATGCCTTCTCCTGAGCATGTTTACTTCGCTTATGCGTGGGAAGTGCGCGACACGGTTAAGCCGCATTGCATCGTGGACGTTGAAGATTTGCGCAAACAGCTTAAAGGCATCTTGACTGAAGATGAACTTGATCAGGCAACGGCCAATGCTGTTGACATCGCAAACGGCATAGTCGGACTTGACTTGAAATTGCGCAAGGCACCGATTATTCACCTTGCTGGTGACATGGTAAAACTTGCTCGCGAGGGGATGGAGTATCGTCTAAAAGCAGGTCACATCAAAGAATGGACTCAGGAATATGAGGACCGATTCAATGAAGAAATTCACCAGATTCAGCTGAAAGATTTCGACTCATACTTTCTGGTAGTAGCTGACCTTGTACGATTCGCAAAAACAAAAATGCTCGTCGGTCCTGCTCGCGGCTCATCAGCTGGTTCACTTGTTTGCTATTGCCTCGGCATCACGGAAGTGGACCCAATCCCGTATAAGCTGCTGTTTGCCCGATTCATCGACGTAAGCCGCGCCGACCTTCCTGACATCGACATCGACTTTGAGGATACCAAACGCTATATGGTGTTTGATTACCTTAAAGAAAAATACGGCGAAATGAACGTTGCAAAACTTGGCAACATCAACACGCTTAAGGCCAACTCAGTAATGGCGCAGGTTGGTAAGAAGTTCAACATTGGATACCACGAAACGGCCAACATTAAAAACGCATTGCTTGAATACTCATCCGGTGACGCCCGTTATGGTCACGGCCTGGAGGATACCTTTGCAACAACGACCACGGGTCAAGAGTTCGTGGCGAAATATCCTGATGCCGCGCGTTGCATGGGTGACCTTGAGATTCACCCATCCCACACAGGTGTTCACGCAGCGGGAATCATCGTGTGTAATGACCCAATCTCTGATTACTGTACTGTAACTGCAGAAGGGATTGCGCAAATCGATAAGCCTGACAGCGAATACCTCAACCTTTTGAAGCTTGATGCGCTGGGCCTTCGTACTCTCGGCATTATTTCTGATACAGGCGTTATTGATGCTGAAACGCTCTACGGAATCAAGCTTGATGATCAAAGCGTCCTTGACATTCTTAACGAAAACAAGATGTCAGGCATCTTCCAGTTTGAAGGTGATGCTGTACGATCAGTAACAAACTTTGTTCACGTCGATAACTTTAACAAAATCGACAACCTGACAGCTTTGGGTCGACCTGGCCCGTTGTCATCCGGTATGGCCCAGAAATACATTGAACGCGCGGCAGGGCGTGCGCCGATTGAATACGACGTGCCGCAGCTTGAGCCGTACTTAAAAGAGACTTACGGCGTGTTTCTTTACCAAGAGCAAATCATGGCAGTGGTTAAAGAGATTGGTTCATTTGACTGGGCGAAAACGTCCGCTGTACGTAAGGCAATGTCAGGCCGTAAGGGTGAAGAATACTTTAACAAGCTTGGCGAGGACTTCGTTGCAGGCGCAATCAATAACGGCGTACCGGAAGCGGATGCAAGAAAGCTTTGGCAAGCGATGGCTACGTTCGGGTCATGGGGCTTTAACAAGTCACACTCCGTGTCATACGCGGTCGTGACCTACTGGACCTTGTGGCTTAAGCGACACTACCCGTTGGAATTTGCCGCTGCCTGCTTACGCGCTGCTAAGGACGAAGACCAGACGATTGCGATATTACGTGAACTTGCGAAGGAAGGCGTGGATTATGTGCCAATCGACCCTGATCACTCTTCGATGAACTGGACCATCGCGAACGGAAAGCTAATCGGCGGCATCATGAACGCGAAAGGGTACGGAATGGTGAAG----------------------GCGATGAAGT--------------------------------------------------------------------ATATCGAAGCACGTGAAG-CCGGAACCTTAACGCAAAAGCAAAAGGATGCA--------------------------------------------------------------------------------------------------------------------------------------TTGGCCAATGCTGAAGTCAAATACGGCGACCTTACAGAGATGCACACAAAGTTTGGCTGGGCGTATAATGACCCTTATCTTATTGGCGTGACGTCCGGCGCTTCAATACGCCAGATGAAGGAAGTCGGTGATGACGAGCGCGCAATAGTAATCGGCAAGTTGACAAAGAAAGTGCTTGCAGACGAGAACGAAGCAACACGCATCCGCAAACGTCTTGAGCGCGGCATTTATACAAAGTACGGAAAGCTTAAAAAGGGTCTTCAAGCTGATGGCCGCTACGCAGAGTTTGACCAGTACGGGAACAAGCTTGAGACTCAGTTCATCGACCTTATGTGCAAAGACGACTCGACCGACTCGCCAATGCGCTTCAGGATTCGTCCAGAGAAGTTCCAGAAGTACGGGAAGTACATTGCTGAAAACGTCGGGAACGGCGCATTCTTCCTGATGAAAGGTCGTAAGCTTGAAGGCATTGACATGTTCATCGTTGACGTGATCAAACAGGTGTATCCAGATGGCAACAAATAA---------------------------------------------------------------------------------------------------------------------------------------------------------------------------------------ATGTACCAGTTGAATCCTGCTTTAAAAGAAGTCTGGAAGACAAAAGCGCGATACAAAGTAATATACGGCGGTCGTGCATCTTCCAAATCGCACGATGCCGCTGGTTTTGCTATTTATTTGGCGGCAAACTTCAAATTAAAATTCCTTTGCGTTCGACAATTCCAGAACAAGATTTCTGAATCTGTATATACTCTATTAAAAGATAAAATAGAGATTTCTGATTTTAAAGATGAGTTCAATTTATTAAAGAACTCTATCGAGCATAAAAGAACTAAATCTGAATTTCTATTTTACGGTATCGCACGTAACGTTGATGAAATTAAATCAACGGAAGGTGTTGATGTTCTTTGGCTGGAAGAAGCGCACGCACTTACTGAAGAACAGTGGGACATTATTGAGCCGACAATCCGTAAAGAGGGGTCAGAAATATGGATCATCTTTAACCCTGATGAAGAGGCCGATTTCGTCTACCAAAACTTTGTTATGCGACCGCCGAAGAATGCCATAGTTAAAAAGATAAACTGGCAAGACAACCCATTCTTGTCGCAAACAATGCTGGATGTTATTGCAGGCATGTACGAGCGCGACCCGAAAAAGGCAGAGCACGTTTATGGCGGTGTGCCGAAGACTGGCGGCGATAAATCTGTAATCAACCGTGCATTCGTTAAGGCCGCTCTTAATCTCCACAAACACCCTACGCTGGGCTGGAGTTTGTCAGGGTCTAACCGTATAGGCTTTGACGTAGCGGACGATGGCGACGACCTTAACGCCACTGCATTCGTTACAGGAAACGTATTGCGCGGCATCAAGACGTGGGAAGGTCTGGAAGATGAATTGTTGAAATCGGCAAGCGGAGTTTGGAAAGATGCGCTTACATTTGGCGCTTCTATAACTTATGACGCCATCGGTGTCGGCGCTTTTGCTGGTTCAAAATTTGATGAACTAAACGAGTATGCAATACATGAAAATCCATCATTTCCAAGAATCGAATTTA------ATGCGTTCAACGCGCAAGGGTCTGTTGATGATCCTGATGACGTTTTTCTTGAGCTACCACACGTTGAAATACTCAATAAAGACCATTTCGCGAACATAAAAGCGCAAAAGTGGACTGAAATTGCAGAGAGATTCAGAAAGACATACGAATATGCAACTGGGCAAGCCGTATATCCGACTGATGAATTGATTTCAATCGACACCGATGGTATACCGGAACTTGGGATTCCAGCTTGGACTACTGAAGAGATTGAGACGTTTCTTTTTGAGATGTCAGCGCCGCGCAAAGATACGTCTGTTCTTGGCAAGTTCAAAGTTGAATCCAAAAAGGATATG---GCAAAGCGTGGAGTCAAATCACCTAACAAAGCGGACGCAGCAATCATGGCATTGATGAAACCAATTGTTGCAGCATCCGGCTTCTTCTCTAACCTTTAAATGACTCGCATTAGCCAAACACACTCTCGCCTCCCAGCGAGCAAGGTGCGCCCTTTTGATATGCAATCCGTTACTGATGCGGCTGTTTCCCAGCTTGCTCGTATCGGTATTGTGTTTGATTCCGCGATTGTGCGTGATCAGATTGAGCACTTAAACCGTGCAGGCGCTTTTCGCGTAGGT---------GACGCCGCGTTTACTGCGCCGCAGACTACTCCGTCAATCCCGACCCCGTTGCAATTCCTGCAGCAGTGGTTGCCTGGCTTCGTCAAAATCATGACCGCTGCTCGTAAAATCGACGAGCTGGTTGGTATTGATACCGTTGGTCAGTGGGAAGATGCAGAAATCGTTCAGGGTATCGTTGAACCAGCTGGCACCGCAGTTGAATATGGTGATTTCACCTCTATTCCTCTGGCAAGCTGGAACGTAAACTTTGAACGTCGTTCTATCGTTCGTGGCGAAATGGGCATGGCAGTTGGTATGCTGGAAGAAGGCCGCGCGTCTGCGATGCGTCTGAACTCCGCAGAAACCAAGCGCCAGCAGGCTGCTGTATCTCTGGAAATCATGCGTAACGCAATCGGCTTCTATGGCTGGTACAACGG---GAACAACCGTACATTCGGCTTCCTGAATGATCCAAACCTGCCAGCGGCGATGACTTCCAACACCACTTCCGGCTGGGCCACTGCGACCTTCCAACAGGTGACTGCAGACATCCGTTTGATGGTTCGTCAAATTCGTGTGAACTCTCAGGACCAGATTGATCCAGAGAAGGTTGACATGACTCTGGCACTGCCGACCAACTCTATCGATTGGCTGTCCAACACCACTGACTTCGGTATTTCTGTACGTGACTGGATCACCCAGACTTATCCGAAGATGAAGATCAAGTCTGCACCGGAACTCAACGGCGCACTTGGCAGCGACCCGACTTTCTTGAACGTGGCATACCTGTACGCTGATCACATCGATTCCTCAATCGATGGTTCAAGCGATGATGGTTCCGTATTCAGTCAGCTGGTTCAGACCAAGTTCATGACTCTGGGCGTTGAAAAGCGTGCTAAGAGCTACGTTGAAGACTACGCAAACGCAACAGCAGGCGTTCTGCTCAAGCGTCCGTTCGCAGTCGTCCGTATGACTGGTATTTAA---------------------------------ATGAAAATTCTTGGCATAAAACTCTGGGAGAAGACGCAA-------------CCAGAAGCCGAACAAGCGGAGATGCCGCCGGGCGACCCATTGGCACCGTTTGAACGCCTGGAAAGGCGCGGCAGCGGTCAACGCTGGGATA-AGACCGAAAGCAACCGCCCGACCTTTAAAACCGTTGATGACTTTCCTTTATATGAGCCTGATATCAACGGGGACGGTGTTGCAATCATCAAAGGTCGCTCAGTAGATTCAGCAACCGTATCCAAAAAAGTTATGGACAATGCTTTGAAGAACATCAGTTCAGAAGGGCAGGTTAATCCATACACAGTACCTATTCAGTTGCAAAACTGGTACTTATCGCAATCATTTATCGGATATCAAGCTTGCGCCATCATCGCGCAGCACTGGCTGGTGAACAAGGCTTGTTCCATGGTAGGCCGCGATGCGGTCCGTAAAGGCTGGGAAGTCAAATCCA--GTTCTGAGTCGGAATTGTCAGTACAGGCCAGCGAACGTCTAAAGCAAATTGATAAAGAATTTAATATCAAAGAGCACTTAGTTGAAGCCGAACGATTCAAGAATATTTTTGGTATTCGCGTCATCATATTTGACGTGCGCAGCGATGACCCAGAATATTATAGCAAACCTTTTAACATCGATGGTGTGACAAAAGGGTCTTATAAGGGAATTATTCAGGTTGACCCTTATTGGATGATGCCATTCTTGACGTCTGAAAACACCGCCGACCCTGCATCACAGCACTTCTATGATCCAGAATACTGGGTGATCAGCGGCCAGCGTTATCATCGCAGCCACCTAATCATCTTGCGCAACGATGAGCCAGCTGATATTCTTAAGCCGACTTATATCTACGGCGGCATTCCTCTGACTCAGCAGATTTATGAACGCATCTATGCCGCTGAACGTACCGCTAACGAAGCGCCATTGCTGGCGATGTCAAAGCGTACAACCACGCTTCGGACCGACGTTGACAAGGCGATTGCCAATGAGCGGTCGTTCGCCGAACGTCTGATGATGTGGATTAAGTACCGCGACAACTATGCAGTCAAAGTGCTTGGTCAGAAAGAAGAGATGGACCAGTTTGACATCAACTTGTCAGACTTCGACAGTATCATCATGAACCAGTACCAGCTGGTGGCCGCAATCGCAAAAGTTCCGTCGACAAAACTGTTAGGGACATCACCTAAAGGCTTTAACGCCACTGGTGAGTTCGAGATGGTCAGCTATCACGAAGAATTGGAAACTTGTCAACAGCACGATTTGACGAAGATTCTGGACCGTCACTATAAAATCCTTTTGAAATCTGAAGGTGTTGAAGTCGACGTTAAAGTGGCATGGGAGCCAGTTGGTTCACTTACTGCTACTCAGCTTGCAGAAATTAACGACAAACGAGCGAATACTGGCAAGACTCTCATTGATGCTGGCGTCATCTCCCCTGATGAAGAGCGTGACCGCATCAAAGACGACAAAAACAGTGGCTACAACCGTTTGCCAGAAGATACAGCAGAAGAAACCCCAGGGATGTCTCCAGAGAACATGGCGTTGCTTGGCAAGTCTGCT--------GGTGAAGTGCTGCAAGGTAAGGCCGATATTGAACAGGCTAAGGCTGATGTTGTCAAGATGGGCGGCCA-----GTTCTATAGCGAGAC-TGGTATCATGCCGGAAGGTGCCGCGCGTGGTGAGTTGGCAGAAAACCCTGACAGGGCACCAGTTGAGATTAACATGGATGATACCGATGACGAATC----AAGCCATCACGTCGATGTCCTAACGCAACTGAAAGAAGGTCTGGAGGGTATTGCTGACTATTACCTTAAAGAAGGTCAGGATGTGGATTTTGACCCTCAAAAAGATGCAAGGTCGGTGCAACCGTCTACGCTTCCAAGCGTAAAAGGAAATGTCGTAAACTTGCGACACAATGTAGGGAAGATGGATGCCGCATCGCTGCCTAAGATGAAGTTGCACGGGATGATTCTTGGTATTGAGAATCCTCGCAACAGCATTCGCAGGGGCAACAGCCTTGATGGTGAATGGGCAGTTAAGATGCCGCACCATTACGGATTTATCAAAGGCACCAAGGGTGCTGATGGTGATGAAGTCGACTGCTTTGTTGGGCCAAATATGAAGTCGCCTAAAGTATTCATCATTAACCAAAATGATAATTATTCTGGCGAATTTGATGAACACAAGTGCATGCTTGGATTTGATTCAGCAGAAGAAGCGAAAGAAGCTTATCAAGCATCATTTGGTAACGGTTGGAACGGATTCGACTCAATTCACGAATTGGATGTAAACTCATTCAAGGAGTGGTTGAAGGGTGATTGCTCTCAAGCATATGGAGCACTCAATAATCCTACTAATTCACCGAAGCAAGGTTGA---------ATGAAAGTTGAATTAATTCGATACACCCAAGATGCACTTGACCTTTTGCTGGAAACAAAGAGCACGCGCATGACTGGTAAGCCTGTCTCTGAGATGACGGAATCAGAGAAGCAAGAGCATTGGCACTACATGCTTGACACCATCAAGTCGCCTTTTGACTTTGTGGACTATATCTTTGACATCACCGCTGTATCAAAGAATATGACTCATCAGATGGTACGCACACGCACAGGCGCATATCAAGAACGCACCAGCCGCGCTCAGGAATCTTCTGCATTTGATGCGATTCGTCCTGCTAAATTCACTTACCCAGA--------GGATGATCCAAGGGGATGGACTCG----TCACGACAAGAAGGCCGCTGAAC---------------TTGCAGAGAAGTGGGATGATGCAATGGCAACCATTGACGCCCTATACCAAGAACTTCGCGCGGCTGGTGCAGAGATTCAAGATGCACGTGCCGTGTTGCCTTCTAATATGCAAACGCATATCATGGCAAAGTTCAACTTGCGCACTCTACAACAAATGGCCTCTAACCGCTTGTGCACGCGTACTCAAGGCGAGTATCAAGAAGTATTCCGTGCAATGGTTGCGGAAGTCCTTAAGGTGCACCCGTGGGCCAATCCTTTACTACAGCCGCAGTGCATCGGTATGGGTAAGTGCGCATTTCCTCGTCACGG--------------------------------------------------------------------TAAGGCC-------------------------------------------CATTGCCCATGGTATCGTGATTGGATGGATACCACTGCACAGCAAGAAGAGTTGCGCATCCAGTTTTGGGATGCGATGCCAATCACCAATAATCCAGTTGCCAAAGATGGAGTATCAAAAGGATGA
	Escherichia_virus_VerenaGrendelmeier	------------------------------ATGAAAACACAAGGGATGCGCCACCAATTATTGGCGCTTGATAAAGCAGGCCGCAGAAAATACTTTGCTTATTTTATGGAACAGGGTCTTGGTAAAACCTGGACTGCTTTGGCAGAGTTTGAAAAACACTTCGCCGCTGGCGCATTTGATGCCATGGTTGTCATCGCTCCTAACGGTGTCCACTCGAACTGGATTCGTCGTGAAGCACCAGAACACCTTTCCATTAAATGGATTGGTCATTACTGGCGCGGAAATGACAAGATGAAAACTAAAAAGGGTAAAGCCATTTGGGAGAAGATGTTTGCTGATCACTATCCTGAAGGTGAAGTGCCTGCGCGCATCTTCTCATTCAACATCGATACTGTCAACACACCAGTCGGTTATCAACACATCGAGTCTGTCCTGAAGAAGTACCGCTGTTTGATGATCATTGACGAATCGACGCGTATCAAAAATAACACAGCCAAACGCTCCATCAAGGTTGTAGAATTGGGACGGCTGGCAAAGGCCCGTCGCATACTTTCCGGCACGCCGCTGCCGCGCTCGCCTGCTGATATTTACATGCAGTATCACTTCCTTGAAGCTGGCTTGCTCGGCACCAAATCGTTCCGTGCATTCAACTCTGAATTCACAGTGCTGCTTGAAGCGCACGACCCAGAGATGCAGGCCATTCTCAAGAAAATCGGCGGCAACGGTTATGGCATTCCGCAAGTGCCGCGCAAAGACCAGTTTGGCCGACCGATGTATAAAAACCTTGACAAGCTTATCCGGCTGATGGAGCCGCACTATTTCCGTGCGACAAAAGCGGAATACTTGCCGGACCTTCCAGAGAAGGTGTACAAGTTTATCGACTTCGAGTTGTCTCCTAAGCAGCGCGATGTATACGATGAACTCAAGAATGAGTACAACTATCTGATGGAGTACAAAGGCGAAGAAGAAAACGTTAAGTTTGAGATGATCGCATCTCGCACTAAGATGAAGCAGGTGACATCAGGCTTTGTTAAGGTGTATGATGAGATGGTCTACATG------GAAGACAACCCACGATTCACGGCCTTTAAGGACTATGTGGAAGGGGTGCTGGAAGACGACCCAGAGCGCAAATTCATCGTTTGGGCCATCTTTAAGGAAGAGATGAACCAGATTAAGGACTGGCTTGGGTCTGAAGGCGTGGTCACTGGTGTATACAACGGTGAAACGTCCAAAGAGCAGCGCGAGTTCTTAATTGATGACTTCCAGAAGAACACAGTCGCGAATGGTGGAACACAGGTGTTGGTTTGCCACGCTGCAGCGGCAGGCATCGGAATCACGCTTACCGCTGCCGACTTGGCAATCTATTATTCTTGCAACTATGACAACGAGCTGCGCAAGCAATCCGAAGACCGAAATCACCGCATCGGCACCAAATCAAGCGTGTTGTATGTTGATTTTATTGGTGTTGATACCATCGACGAAGAAATTCAGCGATCACTAAGTATGAAGTCTATGCTTGCTGATCACATCCTCGACG----GCAAAAAGATGAATTAA-----------------------ATGTTTCCACAATTGAGAGTTCGCAGCGGTTACACGTTCAAAGAAGTTTATGGACGGCATCCTGAAATTATAGCACGGCTCAAAGAGTTGGGCTGCGAAGTCGCGGCATTAGTTGATAACAACACATGGGGTCACGTTCGCTGGGAAAAGGAATGCCAGAAAAATGATATTAAGCCTATGTTTGGGATGGAGATTCCAATCATCGACCCTGATGCGGACCCTAAAAAGGGATTCAAACCGAAGGCTTGGATATTGGCCCTTGACTTAAAATCTTTTTACAATGCTACAACACTTTCAACGCAGCGCGGTGGGCTTACCCGTGCAGAGTTCGGTGCGCTCGATGGCGTCGTTAAATTCTGTGGCGGTGCCGTGGAGTTGCTGCGGCCAGAGGACTACGACTATATAGACGTCAACCCATCATCGTTCCTTTTGGCAAAGCGCCAGGCATTGGCTCATCGTAGCGGTGGAAGGCCGCTGGTTTTAACCGGATACAACCACATGCCTTCACCTGAGCACGTTGACTTTGCTTATGCTTGGGAAGTGCGCGACACGGTCAAGCCGCATTGCATCGTTGACGCGGAAGACTTGCGCAAACAGCTTAAAGGCATCTTGACTGAAGATGAACTTGATCAGGCAACGGCCAATGCTGTTGACATAGCAAACGGCATAGTCGGACTTGACTTGAAATTGCGTAAGGCACCGATTATTCACCTTGCTGGTGACATGGTAAAGCTTGCTCGTGAGGGGATGGAGTACCGTCTAAAAGCAGGTCACATCAAAGAATGGACTCAGGAATATGAGGACCGCTTCAACGAAGAGATTCACCAGATTCAGCTGAAAGATTTCGACTCATACTTTCTGGTGGTAGCGGACCTTGTGCGATTCGCAAAAACAAAAATGCTCGTCGGTCCTGCGCGCGGCTCATCGGCTGGTTCACTTGTTTGCTATTGCCTCGGCATCACGGAAGTGGACCCAATCCCGTATAAGCTACTGTTTGCCCGATTCATCGACGTAAGCCGCGCCGACCTTCCTGACATCGACATCGACTTTGAAGATACCAAACGCTATATGGTGTTTGATTATCTTAAAGAGAAATACGGCGAAATGAACGTTGCAAAGCTTGGCAACATCAACACGCTTAAGGCCAACTCAGTAATGGCGCAGGTTGGTAAGAAGTTCAACATTGGATACCACGAAACGGCCAACATTAAAAACGCACTGCTTGAATACTCATCCGGTGACGCCCGTTATGGTCACGGCCTGGAGGATACCTTTGCAACAACGACCACGGGTCAAGAGTTCGTGGCGAAATATCCTGACGCCGCGCGTTGCATGGGTGACCTTGAGATTCACCCGTCTCACACAGGTGTTCACGCAGCGGGAATCATTGTGTGTAATGACCCAATCTCTGATTACTGTACTGTAACTGCAGAAGGGATTGCGCAAATCGATAAGCCTGACAGCGAATACCTTAACCTTTTGAAGCTTGATGCGTTGGGCCTTCGTACTCTCGGCATTATTTCTGATACAGGCGTTATTGATGCTGAAACGCTCTACGGAATCAAGCTTGATGATCAAAGCGTCCTTGACATTCTTAACGAAAACAAGATGTCAGGCATCTTCCAGTTTGAAGGTGATGCTGTACGTTCAGTAACAAACTTTGTTCACGTCGATAACTTTAACAAAATCGACAACCTGACAGCTTTGGGTCGACCTGGCCCGTTGTCATCCGGTATGGCCCAGAAATACATTGAACGCGCGGCAGGGCGTGCGCCGATTGAATACGACGTGCCGCAGCTTGAGCCATACTTAAAAGAGACTTACGGCGTGTTTCTTTACCAAGAGCAAATCATGGCCGTTGTTAAAGAGATTGGTTCATTTGACTGGGCGAAAACGTCCGCTGTACGTAAGGCGATGTCAGGCCGTAAGGGTGAAGAATACTTTAACAAGCTTGGCGAGGACTTTGTTGCAGGCGCAATCAATAACGGCGTACCGGAAGCGGATGCAAGAAAGCTTTGGCAAGCGATGGCTACGTTCGGGTCATGGGGCTTTAACAAGTCACACTCCGTGTCATACGCGGTCGTGACCTACTGGACCTTGTGGCTTAAGCGACACTACCCGTTGGAATTTGCCGCTGCCTGCTTACGCGCTGCTAAGGACGAAGACCAGACGATTGCGATATTACGTGAACTTGCGAAGGAAGGCGTGGATTACGTTCCAATCGACCCTGATCACTCTTCGATGAACTGGACCATCGCGAACGGAAAGCTAATCGGCGGCATCATGAACGCGAAAGGGTACGGAATGGTGAAG----------------------GCGATGAAGT--------------------------------------------------------------------ATATCGAAGCACGTGAAG-CCGGAACCTTAACGCAAAAGCAAAAGGGTGCA--------------------------------------------------------------------------------------------------------------------------------------TTGGCCAATGCTGAAGTTAAATACGGCGACCTTACAGAGATGCACACCAAGTTCGGCTGGGCGTATAATGACCCCTATCTGATTGGCGTTACTTCCGGTGCTTCAATACGCCAGATGAAGGAAGTCGGTGATGACGAGCGCGCAATAGTAATCGGCAAGTTGACAAAGAAAGTGCTTGCAGACGAGAACGAAGCAACACGCATCCGTAAACGTCTTGAGCGCGGCATTTATACAAAGCACGGAAAGCTTAAAAAGGGTCTTCAAGCTGATGGCCGCTACGCAGAGTTTGACCAGTACGGGAACAAGCTTGAGACTCAGTTCATCGACCTTATGTGCAAAGACGACTCGACCGACTCGCCAATGCGCTTCAGGATTCGTCCAGAGAAGTTCCAGAAGTACGGGAAGTACATTGCTGAAAACGTCGGGAACGGCGCATTCTTCCTGATGAAAGGTCGTAAGCTTGAAGGCATTGACATGTTCATCGTTGATGTGATCAAACAGGTGTATCCAGATGGCAACAAATAA---------------------------------------------------------------------------------------------------------------------------------------------------------------------------------------ATGTACCAGTTGAATCCTGCTTTAAAAGAAGTCTGGAAGACAAAAGCGCGATACAAAGTAATATACGGCGGTCGTGCATCTTCCAAATCGCATGATGCCGCTGGTTTTGCTATTTATTTGGCGGCAAACTTCAAATTAAAATTTCTTTGCGTGCGACAATTCCAGAACAAGATTTCTGAATCTGTATATACTCTATTAAAAGACAAAATAGAGATTTCTGATTTCAAAGATGAGTTCAATTTATTAAAGAACTCTATTGAACATAAAAGAACTAAATCTGAATTTCTATTTTACGGTATCGCACGTAACGTTGATGAAATCAAATCAACGGAAGGTGTTGACGTCCTTTGGTTGGAAGAAGCGCACGCGCTTACTGAAGAACAGTGGGACATTATTGAGCCGACAATCCGTAAAGAAGGGTCCGAAATATGGATCATCTTTAACCCTGATGAAGAGGCTGATTTCGTCTACCAAAACTTTGTTATGCGACCGCCGAAGAATGCCATTGTTAAAAAGATAAACTGGCAAGACAATCCATTTTTGTCGCAAACAATGCTGGACGTTATTGCAGGCATGTACGAGCGTGACCCGAAAAAGGCAGAGCACGTTTATGGCGGCGTGCCGAAGACTGGCGGCGACAAATCTGTAATCAACCGCGCATTCGTTAAGGCCGCTCTTAATCTCCACAAACACCCTACGCTGGGATGGAGTTTGTCAGGGTCTAACCGTATAGGCTTTGACGTAGCGGACGATGGCGACGACCTTAACGCCACTGCATTCGTCACAGGAAACGTATTGCGCGGCATCAAGACTTGGGAAGGTCTGGAAGATGAATTGTTGAAATCGGCAAGCGGAGTTTGGAAAGATGCGCTTACATTTGGCGCTTCTATAACTTATGACGCCATCGGTGTCGGCGCTTTTGCTGGTTCAAAATTTGATGAACTAAACGAGTATGCAATACATGAAAATCCATCATTTCCAAGAATCGAATTTA------ATGCGTTCAACGCGCAAGGGTCTGTTGATGATCCTGATGACGTTTTTCTTGAGCTACCACACGTTGAAATACTCAATAAAGACCATTTCGCAAACATAAAAGCGCAAAAGTGGACTGAAATTGCAGAGAGATTCAGAAAGACATACGAATATGCAACTGGGCAAGCCGTATATCCGACTGATGAATTGATTTCAATCGACACCGATGGTATACCGGAACTTGGGATTCCAGCTTGGACTACTGAAGAGATTGAGACGTTTCTTTTTGAGATGTCAGCGCCGCGCAAAGATACGTCTGTTCTTGGCAAGTTCAAAGTTGAATCCAAAAAGGATATG---GCAAAGCGTGGAGTCAAATCACCTAACAAAGCGGACGCAGCAATCATGGCATTGATGAAACCAATTGTTGCAGCATCCGGCTTCTTCTCTAACCTTTAAATGACTCGCATTAGCCAAACACACTCTCGCCTCCCAGCGAGCAAGGTGCGCCCTTTTGATATGCAATCCGTTACTGACGCGGCTGTTTCCCAGCTTGCTCGTATCGGTATTGTGTTTGATTCCGCGATTGTGCGTGATCAGATTGAGCACTTAAACCGTGCAGGCGCTTTCCGCGTAGGT---------GACGCCGCGTTTACTGCGCCGCAGACTACTCCGTCAATCCCGACCCCGTTGCAATTCCTGCAGCAGTGGCTGCCTGGCTTCGTCAAAATCATGACCGCTGCTCGTAAAATCGACGAGCTGGTTGGTATTGATACCGTTGGTCAGTGGGAAGATGCAGAAATCGTTCAGGGCATCGTTGAACCAGCTGGCACCGCAGTTGAATATGGTGATTTCACATCTATTCCTCTGGCAAGCTGGAACGTAAACTTTGAACGTCGTTCTATCGTTCGTGGCGAAATGGGCATGGCAGTTGGTATGCTGGAAGAAGGCCGCGCATCCGCTATGCGTCTGAACTCCGCAGAAACCAAGCGCCAGCAGGCTGCTGTATCTCTGGAAATCATGCGTAACGCAATCGGCTTCTATGGTTGGTACAACGG---GAACAACCGCACATTCGGCTTCCTGAATGATCCAAACCTGCCAGCAGCGATGACTTCCAACACCACTTCCGGCTGGGCTACTGCGACTTTCCAACAGGTAACTGCAGACATCCGTTTGATGGTTCGTCAAATTCGTGTGAACTCTCAGGACCAGATTGATCCAGAGAAAGTTGACATGACTCTGGCGCTGCCGACTAACTCTATCGATTGGCTGTCCAACACCACTGACTTCGGTATTTCTGTACGTGACTGGATCACCCAGACTTATCCGAAGATGAAGATCAAATCTGCACCGGAACTCAACGGCGCACTTGGCAGTGACCCGACTTTCTTGAACGTGGCATACCTGTACGCCGATCACATCGATTCCTCAATCGATGGTTCAAGCGATGATGGTTCCGTATTCAGTCAGCTGGTTCAAACCAAGTTCATGACTCTGGGCGTTGAAAAGCGTGCTAAGAGCTACGTTGAAGACTACGCAAACGCAACAGCAGGCGTTCTGCTCAAGCGTCCGTTCGCAGTCGTCCGTATGACTGGTATTTAA---------------------------------ATGAAAATTCTTGGCATAAAACTCTGGGAGAAGACGCAA-------------CCAGAAGCCGAACCAGCGGAGATGCCGCCAGGCGACCCATTGGCACCGTTTGAACGCCTGGAAAGGCGCGGCAGCGGCCAACGCTGGGATA-AGACCGAAAGCAACCGCCCGACCTTTAAAACCGTTGATGACTTTCCTTTATATGAGCCTGATATCAACGGGGACGGTGTTGCAATCATTAAAGGTCGCTCAGTAGATTCAGCAACCGTATCCAAAAAAGTTATGGATAATGCCTTAAAGAACATAAGTTCAGAAGGGCAGGTGAATCCATACACAGTCCCTATTCAGTTGCAAAACTGGTACTTATCGCAATCATTTATCGGATATCAAGCTTGCGCCATCATCGCGCAGCACTGGCTAGTGAACAAGGCTTGTTCCATGGTAGGCCGCGATGCGGTCCGTAAAGGCTGGGAAGTCAAATCCA--GCTCTGAGTCGGAATTGTCAGTACAGGCAAGCGAACGCCTAAAGCAAATTGATAAAGAATTTAATATCAAAGAGCACTTAGTTGAAGCCGAACGATTCAAGAATATTTTTGGCATCCGCGTCATCATATTTGATGTGCGCAGTGATGACCCAGAATATTATAGCAAACCTTTTAACATCGATGGCGTGACAAAGGGGTCTTATAAGGGAATCATTCAGGTTGACCCTTATTGGATGATGCCATTCTTGACATCTGAAAACACTGCAGACCCTGCATCACAGCATTTTTATGATCCAGAATATTGGGTGATCAGCGGACAACGTTATCACCGCAGCCACCTCATAATCTTGCGCAACGATGAGCCAGCTGATATTCTCAAGCCGACTTATATCTATGGCGGCATTCCTTTGACTCAGCAGATTTATGAACGTATCTATGCCGCTGAACGTACCGCTAACGAAGCTCCATTGCTGGCGATGTCTAAGCGTACAACCACGCTGCGGACCGACGTTGACAAGGCGATTGCCAATGAGCGGTCGTTTGCCGAACGTTTGATGATGTGGATTAAGTACCGCGACAACTATGCGGTAAAAGTACTTGGTCAGAAAGAAGAGATGGACCAGTTTGACATCAACTTGTCAGACTTCGACAGCATCATCATGAACCAGTACCAGCTGGTGGCCGCAATCGCAAAAGTTCCGTCGACAAAACTGTTAGGGACGTCACCTAAAGGCTTTAACGCCACTGGTGAGTTCGAAATGGTCAGCTATCACGAAGAATTGGAGACTTGTCAGCAGCACGATTTGACGAAGATTCTTGACCGTCACTACAAAATCCTTTTGAAATCTGAAGGTGTTGAAGTCGACGTTAAAGTGGCATGGGAGCCAGTTGGTTCACTTACTGCTACTCAACTTGCAGAGATTAACGACAAACGAGCGAATACTGGTAAGACTCTCATTGATGCTGGCGTCATCTCCCCTGATGAAGAGCGCGACCGCATCAAAGACGACAAAAACAGCGGCTACAACCGTTTGCCAGAAGATACAGCAGAAGAAACCCCAGGGATGTCTCCAGAGAATATGGCATTGCTTGGCAAGTCCGCT--------GGTGAAGTTCTGCAAGGTAAGGCCGATATTGAACAGGCTAAGGCTGATGTTGTCAAGATGGGCGGCCA-----GTTCTATAGCGAGAC-TGGTATCATGCCGGAAGGTGCCGCGCGCGGTGAGTTGGCAGAAAACCCTGACAGGGCACCAGTTGAGATTAACATGGATGATACCGATGACGAATC----AAGCCATCACGTTGATGTTCTAACGCAACTTAAAGAGGGTCTGGAGGGTATTGCTGACTATTACCTTAAAGAAGGTCAGGACGTGGATTTTGACCCTCAAAAAGATGCAAGGTCGGTGCAACCGTCTACGCTTCCAAGCGTAAAAGGAAATGTCGTAAACTTGCGACACAATGTAGGGAAGATGGATGCCGCATCGCTGCCTAAGATGAAGTTGCACGGGATGATTCTTGGTATTGAGAATCCTCGCAACAGCATTCGCAGGGGTAACAGTCTTGATGGTGAATGGGCAGTTAAGATGCCGCACCATTACGGATTCATCAAAGGAACCAAGGGTGCTGATGGTGATGAAGTCGACTGCTTTGTTGGACCAAATATGAAGTCGCCTAAAGTATTCATCATTAACCAAAATGATAATTATTCTGGCGAATTTGATGAACACAAGTGTATGCTTGGATTCGATTCAGCAGAAGAAGCGAAAGAAGCTTATCAGGCATCATTTGGTAACGGTTGGAATGGATTCGACTCAATCCACGAATTGGATGTAGACTCATTCAAGGAGTGGTTGAAGGGTGATTGCTCTCAAGCATATGGAGCACTCAATAATCCTACTAATTCACCGAAGCAAGGTTGA---------ATGAAAGTTGAATTAATTCGATACACCCAAGATGCACTTGACCTTTTGCTGGAAACAAAGAACACGCGCATGACTGGTAAGCCAGTCTCTGAGATGACAGAATCAGAGAAGCAAGAGCACTGGCGCTACATGCTTGATACAATCAAGTCGCCTTTTGACTTTGTGGACTATATCTTTGACATCACTGATGTATCAAAGAATATGACCCATCAGATGGTGCGCACACGCACAGGCGCATATCAAGAACGCACCAGCCGCGCTCAGGAGTCGTCTGCATTTGATGCGATTCGCCCTGCTAAGTTTACTTACCCAGA--------GGATGATCCAAAGGGATGGACTCG----TCATGACGAGAAGGCCGCTGAAC---------------TGGCAGAGAAGTGGGATGATGCGATGGCGACTATCGATGCTTTGTATCAAGAGCTTCGCGCGGCTGGCGCAGAGATTCAAGATGCACGTGCCGTGTTGCCTTCTAATATGCAAACGCATATCATGGCAAAGTTCAACTTGCGAACGCTGCAACAGATGGCTTCCAACCGCTTGTGCACGCGCACACAAGGCGAGTATCAAGAAGTATTCCGAGCAATGGTTGCGGAAGTCCTCAAGGTGCACCCGTGGGCAAATCCATTATTACAGCCGCAATGCATCGGTATGGGTAAATGCGCGTTTCCTCGTCATGG--------------------------------------------------------------------CAAAGCC-------------------------------------------CATTGCCCTTGGTATCGTGATTGGATGGATACCACGGCACAGCAAGAAGAGTTACGCATCCAGTTTTGGAGTGCGATGCCAATCACCAACAATCCAGTTGCTAAAGATGGAGTATCAAAAGGATGA
	Escherichia_phage_EC150___DNA_helicase_CDS___Escherichia_phage_EC150___DNA_polymerase_III_alpha_subunit_CDS___Escherichia_phage_EC150___terminase_large_subunit_CDS___Escherichia_phage_EC150___capsid_and_scaffold_CDS_and_2_other_alignments	------------------------------ATGAAAACACAAGGGATGCGCCACCAGCTTCTGGCGCTTGATAAAGCAGGCCGCAGAAAATACTTTGCCTATTTCATGGAACAGGGTCTTGGTAAAACTTGGACCGCTTTGGCAGAGTTTGAAAAGCACTTCGCCGCTGGCGCGTTCGATGCCATGGTCGTCATCGCTCCAAACGGTGTCCACTCAAACTGGATTCGTCGTGAAGCACCAGAGCACCTTTCCATCAAGTGGATTGGACACTACTGGCGCGGCAACGATAAGATGAAAACTAAAAAGGGCAAGGCGCTTTGGGAGAAGATGTTTGCTGATCACTACCCCGAAGGCGAAGTGCCTGCGCGCATCTTCTCATTCAACATCGACACTGTCAACACACCAGTCGGTTATCAACACATCGAGTCGGTCTTGAAGAAGTACCGCTGCCTGATGATCATCGACGAATCAACGCGCATCAAGAATAACACAGCCAAACGCTCCATCAAGGTTGTGGAATTGGGACGGCTGGCAAAGGCCCGTCGAATCCTTTCTGGCACGCCGTTGCCGCGCTCGCCTGCGGATATTTACATGCAATACCACTTCCTTGAAGCAGGATTGCTCGGCACTAAATCATTCCGTGCCTTTAACTCTGAATTTACAGTGCTGCTTGAAGCGCACGACCCAGAGATGCAAGCCATCCTCAAGAAAATCGGCGGCAATGGCTATGGGATTCCGCAAGTGCCGCGCAAAGACCAGTTTGGCCGACCGATGTACAAAAACCTTGACAAGCTTATCCGGCTGATGGAACCGCACTATTTTCGTGCAACAAAAGCAGAATACTTGCCTGACCTTCCAGAGAAGGTGTACAAGTTTATTGACTTCGAGTTGTCGCCTAAACAACGTGATGTTTACGATGAACTCAAGAATGAGTACAACTATTTGATGGAATACAAGGGCGAAGAAGAAAACGTCAAGTTTGAGATGATCGCGTCGCGCACTAAGATGAAGCAGGTGACATCAGGCTTTGTTAAGGTGTATGATGAGATGGTTTACATG------GAAGACAACCCACGATTCACGGCCTTTAAGGATTATGTGGAAGGGGTGCTGGAAGACGACCCAGAGCGCAAATTCATCGTTTGGGCCATCTTTAAGGAAGAGATGAACCAGATTAAGGATTGGCTTGAGTCTGAAGGCGTGGTCACTGGTGTATATAACGGTGAGACGTCAAAAGAGCAGCGCGAGTTCTTGATTGATGACTTCCAGAAAAACACAGTCGAGAACGGTGGAACGCAAGTCTTGGTTTGTCACGCTGCAGCGGCAGGCATCGGAATCACGCTTACCGCCGCTGACTTGGCAATTTATTATTCTTGCAACTACGACAACGAGCTGCGCAAACAATCCGAAGACCGAAATCACCGCATCGGCACCAAATCAAGCGTGTTGTATGTTGATTTTATTGGCGTTGATACCATCGACGAAGAAATTCAGCGTTCACTGAGCATGAAATCTATGCTTGCTGATCACATCCTCGACG----GCAAAAAGATGAATTAA-----------------------ATGTTTCCACAATTGAGAGTTCGCAGCGGTTACACGTTCAAAGAAGTTTATGGACGGCATCCTGAAATTATAGCACGGCTCAAAGAGTTGGGCTGCGAAGTCGCGGCATTAGTTGATAACAACACATGGGGTCACGTCCGCTGGGAAAAGGAATGCCAGAAAAATGATATTAAGCCTATGTTTGGGATGGAGATTCCAATCATCGACCCTGATGCGGACCCGAAAAAGGGATTCAAACCGAAGGCTTGGATACTGTCCCTTGACTTAAAATCTTTTTACAACGCTACAACACTTTCAACGCAGCGCGGTGGGCTTACCCGTGAAGAGTTCGGTGCGCTTGATGGCGTCGTTAAATTCTGTGGCGGTGCCGTTGAGCTGCTGCGGCCAGAGGACTACGATTATATAGACGTCAACCCATCATCGTTCCTTTTGGCTAAGCGCCAGGTGTTGGCTCACCGCAGCAACGGAAGGCCGCTGGTTTTAACCGGATACAACCACATGCCTTCACCTGAGCACGTTGACTTTGCTTATGCTTGGGAAGTGCGCGACACGGTCAAGCCGCACTGCATCGTTGACGCGGAAGACTTGCGCAAACAGCTTAAAGGCATCTTGACGGAAGATGAGCTGAATCAGGCAACGGCCAATGCTGTTGACATAGCAAACGGCATAGTCGGACTTGACCTGAAATTACGCAAGGCACCGATTATTCACCTTGCTGGTGATATGGTAAAGCTTGCGCGTGAGGGGATGGAGTACCGTCTCAAAGCAGGTCACATCAAAGAATGGACTCAGGAATATGAGGACCGCTTCAACGAAGAAATTCACCAGATTCAGTTGAAAGATTTCGACTCATACTTTCTGGTAGTAGCGGACCTTGTACGATTCGCAAAAACAAAAATGCTTGTCGGTCCTGCACGCGGCTCATCGGCTGGTTCACTGGTTTGTTATTGCCTCGGCATCACGGAAGTTGACCCAATCCCGTATAAGCTGCTATTTGCCCGATTCATCGACGTAAGCCGCGCCGACCTCCCTGATATTGATATTGACTTTGAGGACACCAAACGTTATATGGTGTTTGATTACCTTAAAGAAAAATATGGCGAAATGAACGTTGCAAAGCTTGGCAACATCAACACGCTTAAGGCCAACTCAGTAATGGCTCAGGTTGGTAAGAAGTTCAACATTGGATATCACGAAACGGCCAACATTAAAAACGCATTGCTTGAATACTCATCCGGTGACGCCCGTTATGGTCACGGCCTGGAGGATACTTTTGCAACAACGACCACGGGCCAAGAGTTCGTGGCGAAATATCCTGACGCCGCGCGATGCATGGGTGACCTTGAGATTCACCCTTCCCACACTGGCGTTCACGCAGCGGGAATCATCGTGTGTAATGACCCAATCTCTGATTACTGTACGGTAACGGCGGAAGGGATTGCGCAAATTGATAAGCCTGACAGCGAATACCTTAACCTTTTGAAGCTTGATGCGTTGGGTCTTCGCACCCTCGGAATCATTTCTGATACTGGCGTGATAGATGCTGAAACGCTATACGGAATCAAGCTTGATGACCAAAGCGTCCTTGATATCCTTAACGAAAACAAGATGTCAGGAATCTTTCAGTTTGAAGGTGACGCTGTGCGCTCAGTAACCAACTTTGTGCACGTTGACAACTTCAACAAAATCGATAACCTGACAGCACTTGGTCGACCTGGCCCGTTGTCATCCGGTATGGCCCAGAAATACATTGAACGCGCGGCAGGGCGTGCGCCGATTGAGTACGACGTGCCGCAGCTTGAGCCGTACTTAAAAGAGACTTACGGCGTGTTTCTTTACCAAGAGCAAATCATGGCCGTGGTTAAAGAGATTGGTTCATTCGACTGGGCGAAAACATCAGCCGTGCGTAAGGCGATGTCAGGTCGTAAGGGCGAGGAATACTTTAACAAGCTTGGCGAAGACTTCGTTGCAGGCGCAATAAATAACGGCGTACCGGAAGCGGATGCAAGAAAGCTTTGGCAGGCGATGGCGACGTTCGGGTCATGGGGCTTTAACAAGTCACACTCCGTGTCATACGCGGTCGTAACCTACTGGACCTTGTGGCTTAAACGACACTACCCGTTGGAATTTGCCGCTGCTTGCTTACGCGCTGCTAAGGACGAAGACCAGACGATTGCGATATTACGTGAACTTGCGAAGGAAGGCGTGGATTATGTGCCAATCGACCCTGATCACTCTTCAATGAACTGGACCATCGCTAACGGAAAGCTAATCGGCGGCATCATGAACGCTAAAGGGTACGGAATGGTGAAG----------------------GCGATGAAGT--------------------------------------------------------------------ACATCGAAGCACGTGAAG-CCGGAACCTTAACGCAAAAGCAGAAGGATGCA--------------------------------------------------------------------------------------------------------------------------------------TTGGCCAATGCTGAAGTTAAATACGGCGACCTTACAGAGATGCACACCAAGTTCGGCTGGGCATATAATGACCCATATCTGATTGGCGTCACTTCCGGCGCTTCAATACGCCAGATGAAGGAAGTAGGCGATGATGAGCGTGCAATAGTAATCGGCAAGCTGACCAAGAAAGTGCTGGCAGACGAGAACGAAGCAACACGCATCCGTAAACGTCTTGAGCGCGGCATTTATACAAAGCACGGCAAGCTTAAAAAGGGTCTTCAGGCCGATGGCCGCTACGCAGAATTTGACCAGTATGGAAACAAGCTTGAAACTCAATTCATCGACCTTATGTGCAAGGACGATTCGACCGACTCGCCAATGCGCTTCAGGATTCGCCCAGAGAAGTTCCAGAAATACGGGAAGTACATTGCAGAGTACGTCGGGAACGGTGCATTCTTCCTGATGAAAGGCCGCAAGCTTGAAGGCATTGATATGTTCATCGTCGACGTTATCAAACAGGTGTATCCAGATGGCAACAAACAACCGTGA---------------------------------------------------------------------------------------------------------------------------------------------------------------------------------ATGTACCAGTTGAATCCTGCTTTAAGAGAAGTCTGGAAGACGAAAGCGCGATACAAAGTCATATACGGCGGTCGTGCATCTTCCAAATCGCACGATGCCGCTGGTTTTGCTATTTATTTGGCGGCAAACTTCAAATTAAAATTCCTTTGCGTTCGACAATTCCAGAACAAGATTTCTGAATCAGTATATACGCTATTAAAAGACAAAATAGAAATTTCTGATTTCAAAGACGAGTTCAACTTATTAAAGAACTCTATTGAACACAAAAGAACAAAATCTGAATTCTTATTTTACGGTATCGCACGCAACGTTGATGAAATCAAATCAACAGAAGGCGTTGATGTTCTTTGGCTTGAAGAAGCGCATGCGCTGACTGAAGAGCAGTGGGACATCATTGAGCCGACAATTCGTAAGGAAGGGTCCGAAATATGGATCATATTTAACCCTGATGAAGAGGCTGATTTTGTCTACCAGAACTTTGTCATGCGACCGCCGAAGAATGCCATCGTTAAGAAGATTAACTGGCAAGACAACCCATTCTTGTCGCAAACAATGCTGGATGTTATCGCTGGCATGTATGAGCGCGACCCGAAAAAGGCAGAACACGTTTATGGCGGAGTACCGAAGACTGGCGGCGACAAGTCGGTAATCAACCGTGCATTCGTCAAGGCCGCGCTAAACCTCCACAAACACCCTACGCTGGGATGGAGCTTGTCAGGGTCTAACCGTATAGGCTTTGACGTGGCGGACGACGGCGACGACTTAAACGCCACAGCATTTGTCACTGGCAACGTATTGCGCGGCATCAAGACATGGGAAGGTCTGGAGGATGAATTGCTTAAGTCCGCAAGCGGAGTCTGGAAAGACGCATTGACATTCGGCGCATCAATCACCTATGACGCCATCGGTGTTGGTGCATTTGCTGGTTCAAAATTTGATGAGCTTAATGAGTGTGCAATCCATGAAAATCCAACATTCCCAAGAATCGAATTTA------ATGCGTTCAACGCGCAAGGTGCTGTTGATGATCCTGATGACGTTTTCCTTGAGTTACCACACGTTGAAATACTCAATAAAGACCATTTCGCAAACATAAAAGCGCAAAAATGGACTGAGATTGCCGAACGATTCAGAAAGACATATGAGTATGCGACAGGGCAAGCCGTATATCCGACCGATGAGTTGATTTCCATCGACACAGACGGCATCCCAGAACTTGGTATTCCCGCTTGGTCTGCGGAAGAGATTGAGACGTTTCTTTTTGAGATGTCAGCGCCGCGCAAAGATACGTCTGTTCTTGGTAAGTTCAAAGTTGAATCGAAAAAAGATATG---GCAAAGCGTGGAGTCAAATCGCCTAACAAAGCGGACGCAGCAATCATGGCATTGATGAAACCAATTGTTGCAGCATCCGGCTTCTTCTCTAACCTTTAAATGACTCGCATTAGCCAAACACACTCTCGCCTCCCAGCGAGCAAGGTGCGCCCTTTTGATATGCAATCCGTGACCGACGCGGCTGTTTCCCAGCTTGCGCGTATCGGTATTGTGTTTGATTCCGCGATTGTGCGTGATCAGATTGAGCACTTAAACCGTGCAGGCGCTTTCCGCGTAGGT---------GACGCCGCATTTACTGCGCCGCAGACCACGCCATCAATCCCGACCCCGCTGCAGTTCCTGCAACAGTGGCTGCCTGGCTTCGTCAAAATCATGACCGCTGCCCGTAAAATTGACGAGCTGGTTGGTATTGATACTGTTGGTCAGTGGGAAGATGCAGAAATCGTTCAGGGCATCGTTGAACCAGCTGGCACCGCAGTTGAATATGGTGATTTCACCTCTATTCCTCTGGCAAGCTGGAACGTGAACTTTGAACGCCGTTCCATCGTTCGCGGTGAAATGGGCATGGCAGTCGGCATGCTGGAAGAAGGCCGCGCGTCTGCGATGCGTCTGAACTCTGCAGAGACCAAGCGCCAGCAGGCTGCTGTATCTCTGGAAATCATGCGTAACGCAATCGGCTTCTATGGTTGGTATAACGG---GAACAACCGCACGTTCGGCTTCCTGAATGATCCAAACCTGCCAGCGGCAATGACTTCAAACACCACTTCCGGCTGGGCTACTGCGACCTTCCAACAGGTGACTGCAGACATCCGTTTGATGGTTCGTCAAATCCGTGTCAACTCTCAGGACCAGATTGATCCAGAGAAGGTTGATATGACTCTGGCGCTGCCGACCAACTCTATTGATTGGCTGTCAAACACCACCGACTTCGGTATTTCTGTACGTGACTGGATCACCCAGACTTATCCGAAGATGAAGATCAAATCTGCACCGGAACTCAACGGCGCACTTGGCAGTGACCCGACTTTCCTGAACGTGGCATATCTGTACGCTGATCACATCGATTCCTCAATTGATGGCTCAAGCGATGATGGTTCCGTATTCAGTCAACTGGTCCAGACTAAGTTTATGACTCTGGGCGTTGAGAAACGCGCTAAGAGCTACGTTGAAGACTACGCAAACGCAACAGCAGGCGTTCTGCTCAAGCGTCCTTTCGCAGTCGTCCGTATGACTGGTATCTAA---------------------------------ATGAAAATTCTTGGCATAAAACTCTGGGAGAAGACGCAA-------------CCAGAAGCCGAACCAGCGGAGATGCCGCCAGGCGACCCATTGGCACCGTTTGAACGCCTTGAAAGGCGCGGCAGCGGTCAACGCTGGGAAA-AGACTGAAAGCAATCGACCGACCTTTAAAACGGTTGATGACTTCCCTTTATATGAGCCTGATATTAATGGCGATGGTGTTGCAATCATAAAAGGTCGTTCAGTCGATTCCGCAACAGTATCCAAAAAGGTTATGGATAATGCCTTAAAGAACATCAGTTCAGAAGGGCAAGTCAACCCATACACAGTACCTATTCAACTTCAAAACTGGTATTTGTCACAGTCATTCATCGGCTATCAAGCTTGTGCCATCATCGCACAGCATTGGCTGGTGAACAAGGCATGTTCCATGGTAGGCCGCGATGCGGTCCGTAAAGGTTGGGAAGTCAAATCCA--GTTCTGAGTCAGAATTGTCAGTACAGGCAAGCGAACGCCTAAAGCAAATTGATAAAGAATTTAATATCAAAGAGCACTTAGTTGAAGCCGAACGATTCAAAAATATTTTTGGTATCCGCGTCATCATATTTGATGTGCGTAGTGATGACCCAGAATATTACAGCAAGCCTTTTAACATTGATGGTGTGACAAAGGGGTCTTATAAGGGAATCATTCAGGTTGACCCTTATTGGATGATGCCGTTTCTGACGTCTGAAAACACAGCAGACCCTGCATCACAGCACTTCTATGACCCAGAATATTGGGTAATCAGCGGACAACGTTATCATCGCAGCCACCTCATAATCTTGCGCAACGATGAGCCAGCTGATATTCTCAAGCCGACTTATATTTACGGCGGCATTCCTCTGACTCAGCAGATTTATGAACGCATCTATGCCGCTGAACGTACCGCCAACGAAGCGCCATTGCTGGCGATGTCCAAGCGTACAACGACGCTGCGGACCGACGTTGACAAGGCTATTGCCAATGAGCGGTCTTTTGCAGAACGTCTGATGATGTGGATCAAGTACCGCGACAACTATGCAGTCAAAGTGCTTGGCCAAAAAGAAGAGATGGACCAGTTTGACATCAACTTGTCAGACTTCGACAGCATCATCATGAACCAGTACCAGCTTGTGGCCGCAATCGCAAAAGTTCCGTCGACCAAACTGCTTGGGACTTCGCCAAAAGGCTTTAACGCCACTGGTGAATTCGAGATGGTCAGCTATCACGAAGAGTTGGAAACGTGCCAGCAGCATGACCTGACAAAAATTCTCGACCGCCATTACAAAATCCTTCTCAAATCAGAAGGGGTGGATGTCGATGTTAAGGTTGCATGGGAACCAGTTGGCTCACTTACTGCTACTCAACTTGCAGAAATCAATGATAAGCGAGCCAACACTGGCAAAACTCTTATTGATGCTGGCGTCATTTCTCCTGATGAAGAGCGCGACCGCATCAAAGACGACAAAAACAGCGGCTACAACCGTCTGCCGGAAGACGCAGCAGAAGAAACCCCAGGGATGTCTCCAGAGAATATGGCATTGCTTGGCAAGTCTGCT--------GGTGAAGTCCTGCAAGGTAAGGCCGATATTGAACAGGCGAAAGCTGATGTCGTTAAGATGGGCGGCCA-----GTTCTATAGCGAAAC-AGGTATTATGCCAGAGGGTGCCGCGCGCGGTGAGTTGGCGGAAAACCCTGACAAAGCGCCTGTCGAAATCAACATGGACGATACCGATGATGAATC----GAGCCATCACATTGATGTCCTAACGCAGTTGAAAGAAGGGCTGGAGGGTATTGCGGATTACTACCTGAAAGAAGGTCAGGATGTGGATTTTGACCCTCAAAAAGATTCACGGTCGGTGCAACCGTCTACCCTTCCAAGCGTTAAAGGACACGTAGTCAACTTACGCCACAACGTGGGTAAAATGGACGCAGCATCATTACCTAAGATGAAGTTGCACGGAATGATTCTTGGCATTGAGAATCCGCGAAACAGCATTCGTAGAGGAAACAGCATTGACGGTGAATGGGCCGTGAAGATGCCGCACCACTACGGATTCATCAAGGGCACCAAGGGCGCAGACGGTGATGAAGTCGACTGCTTTGTGGGTCCAAATCTGAAGTCGCCGAAAGTCTTTATTGTGAACCAAAACGATAACTACTCTGGCGAGTTTGATGAACACAAGTGTATGCTTGGATTCGATTCAGCAGAAGAAGCGAAAGAAGCTTATCAAGCATCATTTGGTAACGGTTGGAACGGCTTCGACTCAATCCACGAATTAGATGTGAACTCATTCAAGGAGTGGTTGAAGGGTGATTGCTCTCAAGCATACGGAGCACTCAATAATCCTACTAATTCACCGAAGCAAGGTTGA---------ATGAAAGTTGAATTAATTCGATACACCCAAGATGCACTTGACCTTTTGCTGGAAACAAAGAACACGCGCATGACTGGTAAGCCTGTCTCTGAGATGACGGAATCAGAGAAGCAAGAGCATTGGCGCTACATGCTTGATACAATCAAGTCGCCTTTTGACTTTGTGGACTATATCTTTGATATCACAGATGTATCAAAGAACATGACCCATCAGATGGTACGCACACGCACAGGCGCATATCAAGAACGCACCAGCCGCGCTCAGGAGTCGTCTGCATTTGATGCGATTCGTCCTGCTAAATTCACTTACCCAGA--------GGATGATCCAAAGGGATGGACTCG----TCATGACGAGAAGGCCGCTGAAC---------------TGGCAGAGAAGTGGGATGATGCGATGGCGACTATCGATGCTTTGTATCAAGAGCTTCGCGCGGCTGGCGCAGAGATTCAAGATGCACGTGCCGTGTTGCCTTCTAATATGCAAACGCATATCATGGCAAAGTTCAACTTGCGCACGCTGCAGCAGATGGCGTCAAACCGCTTGTGCACGCGCACTCAAGGCGAGTATCAAGAAGTATTCCGCGCAATGGTTGCGGAAGTCCTCAAGGTGCACCCGTGGGCAAATCCATTATTACAGCCGCAATGCATCGGTATGGGTAAATGCGCGTTTCCTCGTCATGG--------------------------------------------------------------------CAAAGCC-------------------------------------------CATTGCCCTTGGTATCGTGATTGGATGGATACCACGTCACAGCAAGAAGAGTTGCGCATCCAGTTTTGGAGTGCGATGCCAATCACCAACAATCCAGTTGCTAAAGATGGAGTATCAAAAGGATGA
	Escherichia_phage_ECML_117___DNA_helicase_CDS___Escherichia_phage_ECML_117___DNA_polymerase_CDS___Escherichia_phage_ECML_117___terminase_large_subunit_CDS___Escherichia_phage_ECML_117___major_head_protein_CDS_and_2_other_alignments	------------------------------ATGAAAACACAAGGGATGCGCCACCAGCTTCTGGCGCTTGATAAAGCAGGCCGCAGAAAATACTTTGCCTATTTCATGGAACAGGGTCTTGGTAAAACTTGGACCGCTTTGGCAGAGTTTGAAAAGCACTTCGTCGCTGGCGCGTTCGATGCCATGGTCGTCATCGCTCCAAACGGTGTCCACTCAAACTGGATTCGTCGTGAAGCACCAGAACACCTTTCCATCAAGTGGATTGGGCACTACTGGCGCGGCAATGACAAGATGAAGACTAAAAAGGGCAAGGCGCTTTGGGAGAAGATGTTTGCTGATCACTACCCTGAAGGCGAAGTGCCTGCGCGCATTTTCTCATTCAACATCGACACAGTCAACACACCAGTCGGTTATCAACACATCGAGTCGGTCTTGAAGAAATACCGCTGCCTGATGATTATCGACGAATCAACGCGAATCAAGAATAACACAGCAAAACGCTCCATCAAGGTTGTGGAATTGGGACGGCTGGCAAAGGCCCGTCGAATCCTTTCTGGCACGCCGTTGCCGCGCTCGCCTGCGGATATTTACATGCAATACCACTTCCTTGAAGCAGGCTTGCTCGGCACCAAATCATTCCGTGCATTCAACTCTGAATTCACGGTGCTACTTGAAGCGCACGACCCAGAGATGCAAGCCATCCTCAAGAAAATCGGCGGCAATGGCCATGGGATTCCGCAAGTGCCGCGCAAAGACCAGTTTGGCCGACCGATGTACAAAAACCTTGACAAGCTTATCCGGCTGATGGAACCGCACTATTTTCGTGCGACAAAAGCGGAATACTTGCCGGACCTTCCAGAGAAGGTGTACAAGTTTATTGACTTCGAGTTGTCGCCTAAACAACGCGATGTTTACGATGAACTCAAGAATGAGTACAACTATCTGATGGAGTACAAAGGCGAAGAAGAAAACGTCAAGTTTGAGATGATCGCGTCGCGCACTAAGATGAAGCAGGTGACATCCGGCTTTGTTAAGGTGTATGATGAGATGGTCTACATG------GAAGACAACCCACGATTCACGGCATTTAAGGACTATGTGGAAGGGGTGTTGGAAGATGACCCAGAGCGCAAATTCATTGTTTGGGCCATCTTTAAGGAAGAGATGAACCAGATTAAGGATTGGCTTGAGTCTGAAGGCGTGGTCACTGGTGTATACAACGGTGAAACGTCAAAAGAGCAACGCGAGTTCTTAATTGATGACTTCCAGAAGAACACAGTGGCGAATGGCGGAACACAGGTATTGGTTTGCCACGCTGCAGCGGCAGGCATCGGCATCACGCTTACCGCCGCTGACTTGGCAATCTACTATTCTTGCAACTATGACAACGAGTTGCGCAAGCAATCCGAAGACCGAAATCACCGCATCGGAACAAAATCAAGCGTATTGTATGTTGATTTTATTGGTGTTGATACCATCGACGAAGAAATTCAGCGTTCACTAAGTATGAAGTCTATGCTTGCTGATCACATCCTCGACG----GCAAAAAGATGAATTAA-----------------------ATGTTTCCACAATTGAGAGTTCGCAGCGGTTACACGTTCAAAGAAGTATATGGACGGCATCCTGAAATTATAGCACGGCTCAAAGAGTTGGGCTGCGAAGTCGCGGCATTAGTTGATAATAATACATGGGGTCACGTTCGCTGGGAAAAGGAATGTCAGAAGAATGATATCAAGCCTATGTTCGGCATGGAAATTCCAATCATCGACCCTGATGCGGACCCGAAAAATGGATTCAAACCGAAGGCTTGGATATTGGCGCTTGACCTGAAGTCCTTTTACAACGCGACCACGCTTGCAACACAACGCGGCGGACTGACCCGTGCAGAGTTCGGGGCGCTCGATGGAGTCGTTAAATTCTGTGGCGGTGCCGTGGAGTTGCTGCGGCCAGAGGACTACGATTATATAGACGTCAACCCATCATCGTTCCTTTTGGCCAAGCGCCAGGTATTGGCTCACCGCAGCAACGGAAGGCCGCTGGTTTTAACCGGATACAACCACATGCCTTCACCTGAGCACGTTGACTTTGCTTATGCTTGGGAAGTTCGCGACACGGTCAAGCCGCACTGCATTGTTGACGCGGAAGACTTGCGCAAACAGCTTAAAGGAATCCTGACCGAAGATGAGTTGAATCAAGCAACTGCCAATGCGGTTGATATTGCAAACGGAATCGTGGGACTTGACCTGAAGCTGCGCAAGGCACCGATTATCCACCTTGCTGGTGACATGGTAAAGCTTGCTCGTGAGGGTATGGAGTACCGCCTTAAGGCAGGTCACATCAAAGAATGGACTCAGGAATATGAGGACCGATTCAACGAAGAGATTCACCAGATTCAGCTGAAAGATTTCGACTCATACTTTCTGGTGGTAGCGGACCTTGTACGATTTGCAAAAACAAAAATGCTCGTCGGACCCGCTCGCGGCTCATCGGCTGGTTCACTGGTTTGTTATTGCCTCGGCATCACGGAAGTTGACCCAATCCCGTATAAGCTGCTGTTCGCCCGATTCATCGACGTAAGCCGCGCCGACCTTCCTGATATTGATATTGACTTTGAGGATACCAAACGCTATATGGTGTTTGATTACCTTAAAGAAAAATACGGCGAAATGAACGTTGCAAAGCTTGGCAACATCAACACGCTTAAGGCCAACTCAGTAATGGCTCAAGTTGGTAAGAAATTCAACATTGGATATCACGAAACGGCCAACATTAAAAACGCATTGCTTGAATACTCATCTGGTGACGCCCGTTATGGTCACGGCCTGGAGGATACCTTTGCAACAACGACCACGGGCCAAGAGTTTGTGGCTAAATATCCCGATGCCGCGCGATGCATGGGTGACCTTGAGATTCACCCTTCCCACACTGGCGTTCACGCAGCGGGAATCATCGTGTGTAATGACCCAATCTCTGATTACTGTACAGTGACGGCGGAAGGGATTGCGCAAATTGATAAGCCTGACAGCGAATACCTTAACCTTTTGAAGCTTGATGCATTGGGTCTTCGTACCCTCGGAATCATTTCTGATACTGGTGTGATAGATGCTGAAACGCTGTACGGAATCAAGCTTGATGACCAAAGCGTCCTTGACATCCTTAACGAAAACAAGATGTCAGGCATCTTCCAGTTTGAAGGCGACGCTGTACGCTCAGTGACCAACTTTGTGCACGTTGATAACTTTAACAAAATCGATAACCTGACAGCACTTGGCCGACCTGGCCCGTTGTCGTCCGGTATGGCCCAGAAATACATTGAACGCGCGGCAGGACGTGCGCCGATTGAGTACGACGTACCGCAACTTGAGCCGTACTTAAAAGAGACTTACGGCGTGTTTCTTTACCAAGAGCAAATCATGGCCGTGGTTAAAGAGATTGGTTCATTTGACTGGGCGAAAACATCCGCTGTACGTAAGGCGATGTCAGGTCGTAAGGGTGAGGAATACTTTAACAAGCTTGGCGAAGACTTCGTTGCAGGCGCAATAAATAACGGCGTACCGGAAGCGGATGCAAGAAAGCTTTGGCAGGCGATGGCGACGTTCGGGTCATGGGGCTTTAACAAGTCACACTCCGTGTCATACGCGGTCGTGACCTACTGGACCTTGTGGCTTAAACGACACTACCCGTTGGAATTTGCTGCTGCTTGCTTACGCGCTGCTAAGGACGAAGACCAGACGATTGCGATATTACGTGAACTTGCGAAGGAAGGCGTGGATTATGTGCCAATCGACCCTGATCACTCTTCAATGAACTGGACCATCGCTAACGGAAAGCTAATTGGCGGCATAATGAACGCTAAAGGGTACGGAATGGTGAAG----------------------GCGATGAAGT--------------------------------------------------------------------ACATCGAAGCACGTGAAG-CCGGAACCTTAACGCAAAAACAAAAGGACGCA--------------------------------------------------------------------------------------------------------------------------------------TTGGCAAATGCTGAAGTCAAATACGGCGACCTTACAGAGATGCACACCAAGTTCGGTTGGGCGTATAATGACCCATATCTGATTGGCGTTACTTCCGGTGCTTCAATACGCCAGATGAAGGAAGTCGGCGATGACGAGCGTGCAATAGTAATCGGCAAGTTGACCAAGAAAGTGCTGGCAGATGAAAACGAAGCAACACGCATCCGTAAACGTCTTGAGCGCGGCATTTATACAAAGCACGGCAAACTTAAAAAGGGTCTTCAAGCTGATGGCCGCTATGCGGATAAGGATAAGTTTGGAAACAAGATTGAGACCCAGTTCATCGACCTTATGTGCAAGGATGATTCGACAGACTCGCCAATGCGCTTCAGGATTCGCCCAGAGAAGTTCCAGAAGTACGGGAAATACATCGCAGAGAACGTTGGGAACGGTGCATTCTTCCTGATGAAAGGCCGCAAGCTTGAAGGCATTGACATGTTTATCGTCGACGTGATCAAACAGGTGTATCCAGATGGCAACAAATAA---------------------------------------------------------------------------------------ATGAATAAAATAT------------------------------------------------------------TAACACATAATTG---GAAAGTCATGTACCAGTTGAATCCTGCTTTAAGAGAAGTCTGGAAGACGAAAGCGCGATACAAAGTAATATACGGTGGTCGTGCATCTTCCAAATCGCATGATGCCGCTGGTTTTGCTATTTATTTGGCGGCAAACTTTAAATTAAAATTCCTTTGCGTTCGACAATTCCAGAACAAGATTTCTGAATCAGTATATACGCTATTAAAAGACAAAATAGAAATTTCTGATTTCAAAGATGAGTTCAACTTATTAAAGAACTCCATTGAACACAAAAGAACAAAATCTGAATTCTTATTTTACGGTATCGCACGCAATGTTGACGAAATCAAATCAACAGAAGGCGTTGATGTTCTTTGGCTTGAAGAAGCGCACGCACTTACTGAAGAGCAGTGGGACATCATTGAGCCGACAATTCGTAAGGAAGGGTCAGAAATATGGATCATATTTAACCCTGATGAAGAGGCTGATTTCGTCTACCAGAACTTTGTTATGCGACCGCCTAAAAATGCCATCGTTAAGAAGATTAACTGGCAGGACAATCCATTCTTGTCGCAAACAATGCTGGACGTTATCGCTGGCATGTATGAGCGCGACCCGAAAAAGGCAGAACACGTTTATGGCGGAGTACCGAAGACAGGCGGCGACAAGTCGGTCATCAACCGTGCATTCGTCAAGGCCGCGCTAAACCTCCACAAACACCCTACGTTGGGATGGAGCTTGTCAGGGTCTAACCGTATAGGCTTTGACGTGGCAGACGACGGCGACGACTTAAACGCCACAGCATTTGTCACGGGCAACGTATTGCGCGGCATCAAGACATGGGAAGGTCTGGAAGATGAATTGCTTAAGTCCGCAAGCGGAGTTTGGAAAGATGCATTAACATTCGGCGCATCAATTACCTATGACGCCATCGGTGTTGGTGCATTTGCTGGTTCAAAATTTGATGAGCTTAATGAGTATGCAATCCATGAAAATCCAACATTCCCAAGAATCGAATTTA------ATGCGTTCAACGCGCAAGGTGCTGTTGATGATCCTGATGACGTCTTCCTTGAGTTACCACACGTTGAAATACTCAATAAAGACCATTTCGCAAACATAAAAGCGCAAAAATGGACTGAGATTGCCGAACGATTCAGGAAGACATATGAGTATGCAACAGGGCAGGCCGTATACCCGACTGATGAGCTGATTTCCATCGACACAGACGGCATTCCAGAACTTGGGATTCCTGCTTGGTCTGCGGAAGAAATTGAGACATTTCTTTTTGAGATGTCAGCGCCGCGCAAAGACACGTCTGTGCTTGGTAAGTTTAAAGTTGAATCGAAAAAGGATATG---GCAAAGCGTGGAGTCAAATCGCCTAACAAAGCGGACGCAGCAATCATGGCGTTGATGAAACCAATTGTTGCAGCATCCGGCTTCTTCTCTAACCTTTAAATGACTCGCATTAGCCAAACACACTCTCGCCTCCCAGCGAGCAAGGTGCGCCCTTTTGATATGCAATCCGTGACCGACGCGGCTGTTTCCCAGCTTGCGCGTATCGGTATTGTGTTTGATTCCGCGATTGTGCGTGATCAGATTGAGCACTTAAACCGTGCAGGCGCTTTCCGCGTAGGT---------GACGCCGCATTTACTGCGCCGCAAACCACGCCATCAATCCCGACCCCGCTGCAGTTCCTGCAACAGTGGCTGCCTGGCTTCGTCAAAATCATGACCGCTGCCCGTAAAATTGACGAGCTGGTTGGTATTGACACCGTTGGTCAGTGGGAAGATGCAGAAATCGTTCAGGGCATCGTTGAACCAGCTGGCACCGCAGTTGAATATGGTGATTTCACCTCTATTCCTCTGGCAAGCTGGAACGTGAACTTTGAACGCCGTTCCATCGTTCGCGGTGAAATGGGCATGGCAGTCGGCATGCTGGAAGAAGGCCGCGCGTCTGCGATGCGTCTGAACTCTGCAGAGACCAAGCGCCAGCAGGCTGCTGTATCTCTGGAAATCATGCGTAACGCAATCGGCTTCTATGGTTGGTATAACGG---GAACAACCGCACGTTCGGCTTCCTGAATGATCCAAACCTGCCAGCGGCAATGACTTCAAACACCACTTCCGGCTGGGCTACTGCGACCTTCCAACAGGTGACTGCAGACATCCGTTTGATGGTTCGTCAAATCCGTGTCAACTCTCAGGACCAGATTGATCCAGAGAAGGTTGATATGACTCTGGCGCTGCCGACCAACTCTATTGATTGGCTGTCAAACACCACCGACTTCGGTATTTCTGTACGTGACTGGATCACCCAGACTTATCCGAAGATGAAGATCAAATCTGCACCGGAACTCAACGGCGCACTTGGCAGTGACCCGACTTTCCTGAACGTGGCATATCTGTACGCTGATCACATCGATTCCTCAATTGATGGCTCAAGCGATGATGGTTCCGTATTCAGTCAGCTGGTCCAGACTAAGTTTATGACTCTGGGCGTTGAGAAACGCGCTAAGAGCTACGTTGAAGACTACGCAAACGCAACAGCAGGCGTTCTGCTCAAGCGTCCTTTCGCAGTCGTCCGTATGACTGGTATCTAA---------------------------------ATGAAAATTCTTGGCATAAAACTCTGGGAGAAGACGCAA-------------CCAGAAGCCGAACCAGCGGAGATGCCGCCAGGCGACCCATTGGCACCGTTTGAACGCCTTGAAAGGCGCGGCAGCGGTCAACGCTGGGAAA-AGACTGAAAGCAATCGACCTACCTTTAAGACGGTTGATGACTTCCCTTTGTATGAGCCTGATATTAATGGCGACGGTGTTGCTATCATAAAAGGTCGTTCAGTCGATTCCGCAACAGTATCCAAAAAAGTTATGGATAATGCCTTGAAGAACATCAGTTCAGAAGGGCAGGTCAACCCATACACAGTACCTATTCAACTTCAAAACTGGTATTTGTCACAGTCATTCATCGGCTATCAAGCTTGCGCAATCATCGCGCAGCACTGGCTGGTGAACAAAGCGTGTTCCATGGTAGGCCGCGATGCAGTCCGTAAAGGCTGGGAAGTCAAATCCA--GTTCTGAGTCCGAATTATCAGTGCAGGCCAGCGAACGCCTAAAGCAAATTGATAAAGAATTTAATATCAAAGAGCACTTAGTTGAAGCCGAACGATTCAAAAATATTTTTGGTATCCGCGTCATCATATTTGATGTGCGTAGCGATGACCCAGAATACTACAGTAAACCTTTTAACATTGATGGTGTGACAAAGGGGTCTTATAAGGGAATCATTCAGGTTGACCCTTATTGGATGATGCCGTTTCTGACGTCTGAAAACACAGCAGACCCTGCATCACAGCACTTCTATGACCCAGAATATTGGGTAATCAGCGGACAACGTTATCATCGCAGCCACCTCATAATCTTGCGCAACGATGAGCCAGCTGATATTCTCAAGCCGACTTATATTTACGGCGGCATTCCTCTGACTCAGCAGATTTATGAACGCATCTATGCCGCTGAACGTACCGCCAACGAAGCGCCATTGCTGGCGATGTCCAAGCGTACAACGACGCTGCGGACCGACGTTGACAAGGCTATTGCCAATGAGCGGTCTTTTGCAGAACGTCTGATGATGTGGATCAAGTACCGCGACAACTATGCAGTCAAAGTGCTTGGCCAAAAAGAAGAGATGGACCAGTTTGACATCAACTTGTCAGACTTCGACAGCATCATCATGAACCAGTACCAGCTTGTGGCCGCAATCGCAAAAGTTCCGTCGACCAAACTGCTTGGGACTTCGCCAAAAGGCTTTAACGCCACTGGTGAATTCGAGATGGTCAGCTATCACGAAGAGTTGGAAACGTGCCAGCAGCATGACCTGACAAAAATTCTCGACCGCCATTACAAAATCCTTCTCAAATCAGAAGGGGTGGATGTCGATGTTAAGGTTGCATGGGAACCAGTTGGCTCACTTACTGCTACTCAACTTGCAGAAATCAATGATAAGCGAGCCAACACTGGCAAAACTCTTATTGATGCTGGCGTCATTTCTCCTGATGAAGAGCGCGACCGCATCAAAGACGACAAAAACAGCGGCTACAACCGTCTGCCGGAAGACGCAGCAGAAGAAACCCCAGGGATGTCTCCAGAGAATATGGCATTGCTTGGCAAGTCTGCT--------GGTGAAGTCCTGCAAGGTAAGGCCGATATTGAACAGGCGAAGGCTGATGTCGTTAAGATGGGCGGCCA-----GTTCTATAGCGAAAC-AGGTATTATGCCAGAGGGTGCCGCGCGTGGTGAGTTGGCGGAAAACCCTGACAAAGCGCCTGTCGAAATCAACATGGACGACACCGATGATGAATC----AAGCCATCAGGTTGATGTCCTAACGCAGTTGAAAGAAGGGCTGGAGGGCATTGCGGATTACTACCTGAAAGAAGGTCAGGATGTGGATTTTGACCCTCAAAAAGATTCACGGTCGGTGCAACCGTCTACCCTTCCAAGCGTTAAAGGACACGTCGTCAACTTACGCCACAACGTGGGTAAAATGGACGCAGCATCATTACCTAAGATGAAGTTGCACGGAATGATTCTTGGCATTGAGAATCCGCGAAACAGCATTCGTAGAGGAAACAGCCTTGACGGTGAATGGGCCGTGAAGATGCCGCACCACTACGGATTCATCAAGGGCACCAAGGGCGCAGACGGTGATGAAGTCGACTGCTTTGTGGGTCCAAATCTGAAGTCGCCGAAAGTCTTTATCGTGAACCAAAACGATAACTACTCTGGCGAGTTTGATGAACACAAGTGTATGCTTGGATTCGATTCAGCAGAAGAAGCGAAAGAAGCTTATCAAGCATCATTTGGTAACGGTTGGAACGGATTCGACTCAATCCACGAATTAGATGTGAACTCATTCAAGGAGTGGTTGAAGGGTGATTGCTCTCAAGCATACGGAGCACTCAATAATCCTACTAATTCACCGAAGCAAGGTTGA---------ATGAAAGTTGAATTAATTCGATACACCCAAGATGCACTTGACCTTTTGCTGGAAACAAAGAACACGCGCATGACTGGTAAGCCTGTCTCTGAGATGACGGAATCAGAGAAGCAAGAGCATTGGCGCTACATGCTCGATACAATCAAGTCACCTTTTGACTTTGTGGACTATATTTTTGATATCACAGATGTATCAAAGAACATGACCCATCAGATGGTACGCACACGCACAGGCGCATATCAAGAACGCACCAGCCGCGCTCAGGAGTCTTCTGCGTTTGATGCGATTCGTCCGAAAGCGTTTGAGTATGACGACCCTG------------ACAGGGTTATCGGCGAGAGAATCGACGAGCAGCGTTTGAAGT---------------TGGCTAACACCTGGGATGATGCAATGGCGACCATTGACGCCCTATACCAAGAACTTCGCGCGGCTGGCGCAGAGATTCAAGATGCACGTGCCGTGTTGCCTTCTAATATGCAAACGCATATCATGGCAAAGTTCAACTTGCGCACGCTGCAACAGATGGCTTCCAACCGCTTGTGCACGCGCACCCAAGGCGAGTATCAAGAAGTATTTCGCGCAATGGTTGCGGAAGTCCTCAAGGTGCACCCGTGGGCTAATCCTTTACTACAGCCGCAATGCATCGGTATGGGTAAATGCGCGTTTCCTCGTCATGG--------------------------------------------------------------------CAAAGCC-------------------------------------------CATTGCCCTTGGTATCGTGATTGGATGGATACCACGGCACAGCAAGAAGAGTTGCGCATCCAGTTTTGGGATGCCGCGCCAATCACCAACAATCCAGTTGCTAAAGATGGAGTGTCAAAGGGATGA
	Escherichia_phage_FEC19___DNA_helicase_CDS___Escherichia_phage_FEC19___DNA_polymerase_CDS___Escherichia_phage_FEC19___terminase_large_subunit_CDS___Escherichia_phage_FEC19___major_head_protein_CDS_and_2_other_alignments	------------------------------ATGAAAACACAAGGGATGCGCCACCAGCTTCTGGCGCTTGATAAAGCAGGCCGCAGAAAATACTTTGCCTATTTCATGGAACAGGGTCTTGGTAAAACTTGGACCGCTTTGGCAGAGTTTGAAAAGCACTTCACCGCTGGCGCGTTCGATGCCATGGTAGTCATCGCTCCAAACGGTGTCCACTCAAACTGGATTCGTCGTGAAGCGCCAGAGCACCTTTCCATCAAGTGGATTGGGCACTACTGGCGCGGCAACGATAAGATGAAAACTAAAAAGGGCAAGGCGCTTTGGGAGAAGATGTTTGCTGATCACTACCCCGAAGGCGAAGTGCCTGCGCGCATCTTCTCATTCAACATCGATACTGTCAACACACCAGTCGGTTATCAACACATCGAGTCGGTCTTGAAGAAGTACCGCTGCCTGATGATCATCGACGAATCAACGCGCATCAAGAATAACACAGCCAAACGCTCCATCAAGGTTGTGGAATTGGGACGGCTGGCAAAGGCCCGTCGAATCCTTTCTGGCACGCCGTTGCCGCGCTCGCCTGCGGATATTTACATGCAATACCACTTCCTTGAAGCAGGATTGCTCGGCACCAAATCATTCCGTGCCTTTAACTCTGAATTTACAGTGCTGCTTGAAGCGCACGACCCAGAGATGCAAGCCATCCTCAAGAAAATCGGCGGCAATGGCTATGGGATTCCGCAAGTGCCGCGCAAAGACCAGTTTGGCCGACCGATGTACAAGAACCTTGACAAGCTTATCCGGCTGATGGAACCGCACTATTTTCGTGCAACAAAAGCAGAATACTTGCCTGACCTTCCAGAGAAGGTGTACAAGTTTATTGACTTCGAGTTGTCGCCTAAACAACGCGATGTTTACGATGAACTCAAGAATGAGTACAACTATTTGATGGAATACAAGGGCGAAGAAGAAAACGTCAAGTTTGAGATGATCGCGTCGCGCACTAAGATGAAGCAGGTGACATCCGGCTTTGTTAAGGTGTATGATGAGATGGTCTACATG------GAAGACAACCCACGATTCACGGCCTTTAAGGATTATGTGGAAGGTGTGCTGGAAGATGACCCAGAGCGCAAATTCATCGTTTGGGCCATCTTTAAGGAAGAGATGAACCAGATTAAGGACTGGCTTGAGTCTGAAGGCGTGGTCACTGGTGTATACAATGGTGAAACGTCCAAAGAGCAGCGAGAGTTCTTAATTGATGACTTCCAGAAGAATACAGTCGAGAACGGCGGAACGCAAGTCTTGGTTTGCCACGCTGCAGCGGCAGGCATCGGCATCACTCTTACCGCCGCTGACTTGGCAATTTATTATTCTTGCAACTACGACAACGAGCTGCGCAAACAATCCGAAGACCGAAATCACCGCATCGGCACCAAATCAAGCGTGTTGTATGTTGATTTTATTGGTGTTGATACCATCGACGAAGAAATTCAGCGTTCACTCAGTATGAAGTCAATGCTTGCTGATCACATCCTCGACG----GCAAAAAGATGAATTAA-----------------------ATGTTTCCACAATTGAGAGTTCGCAGCGGTTACACGTTCAAAGAAGTATATGGACGGCATCCTGAAATTATAGCACGGCTCAAAGAGTTGGGCTGCGAAGTCGCGGCATTAGTTGATAACAATACATGGGGTCACGTTCGCTGGGAAAAGGAATGCCAGAAAAATGATATTAAGCCTATGTTCGGCATGGAGATTCCAATCATCGACCCTGATGCGGACCCGAAAAAGGGATTCAAACCGAAGGCTTGGATATTGGCGCTTGACCTGAAATCCTTTTACAATGCGACCACGCTTGCAACACAGCGCGGCGGATTGACCCGTGCAGAGTTCGGGGCGCTGGATGGCGTCGTTAAATTCTGTGGCGGTGCCGTGGAGCTGCTGCGGCCAGAGGACTACGATTATATAGACGTCAACCCATCATCGTTCCTTTTGGCCAAGCGCCAGGTATTGGCTCACCGCAGCAACGGAAGGCCGCTGGTTTTAACCGGATACAACCACATGCCTTCACCTGAGCACGTTGACTTTGCTTATGCTTGGGAAGTGCGCGACACGGTTAAGCCGCACTGCATCGTTGACGCGGAAGACTTGCGCAAACAGCTTAAAGGAATCCTGACCGAAGATGAGTTGAATCAAGCAACGGCCAATGCGGTTGATATTGCAAACGGAATCGTTGGGCTTGACCTGAAGCTGCGCAAGGCACCGATTATCCACCTTGCTGGTGACATGGTAAAGCTTGCTCGTGAGGGGATGGAGTACCGCCTCAAAGCAGGTCACATCAAAGAATGGACGCAGGAATATGAGGACCGATTCAACGAAGAGATTCACCAGATTCAGCTGAAAGATTTCGACTCATACTTTCTGGTGGTAGCGGACCTTGTACGATTTGCAAAAACAAAAATGCTCGTCGGACCCGCTCGCGGCTCATCGGCTGGTTCACTGGTTTGTTATTGCCTCGGCATCACGGAAGTTGACCCAATCCCGTATAAGCTGCTATTTGCCCGATTCATCGACGTAAGCCGCGCCGACCTCCCTGATATTGATATTGACTTTGAGGACACCAAACGCTATATGGTGTTTGATTACCTCAAAGAAAAATACGGCGAAATGAACGTTGCAAAGCTTGGAAACATCAACACGCTTAAGGCCAACTCAGTAATGGCTCAGGTTGGTAAGAAGTTCAACATTGGATATCACGAAACGGCCAACATTAAAAACGCATTGCTTGAATACTCATCCGGTGACGCCCGTTATGGTCACGGTCTGGAGGATACCTTTGCAACAACGACCACGGGCCAAGAGTTCGTGGCGAAATATCCTGACGCCGCGCGATGCATGGGTGACCTTGAGATTCACCCTTCTCACACTGGCGTTCATGCAGCGGGAATCATTGTGTGTAATGACCCAATCTCTGATTACTGTACTGTAACGGCGGAAGGGATTGCGCAAATTGATAAGCCTGACAGCGAATACCTTAACCTTTTGAAGCTTGATGCGTTGGGCCTTCGTACCCTCGGCATCATTTCTGATACTGGCGTGATAGATGCTGAAACGCTGTACGGAATCAAGCTTGATGATCAAAGCGTCCTTGACATCCTTAACGAAAACAAAATGTCAGGCATCTTCCAGTTTGAAGGTGACGCTGTACGCTCAGTAACCAACTTTGTGCACGTTGATAACTTTAACAAAATCGATAACCTGACAGCACTTGGTCGACCTGGCCCGTTGTCATCCGGTATGGCCCAAAAATACATCGAACGCGCGGCAGGACGTGCGCCGATTGAGTACGACGTGCCGCAGCTTGAGCCGTACTTAAAAGAGACTTACGGCGTGTTCCTTTACCAAGAGCAAATCATGGCCGTGGTTAAAGAGATTGGTTCATTTGACTGGGCGAAAACATCAGCCGTGCGTAAGGCGATGTCAGGTCGTAAGGGTGAGGAATACTTTAACAAGCTTGGCGAAGACTTCGTTGCAGGCGCAATAAATAACGGCGTACCGGAAGCGGATGCAAGAAAGCTTTGGCAGGCGATGGCGACGTTCGGGTCATGGGGCTTTAACAAGTCACACTCCGTGTCATACGCGGTCGTAACCTACTGGACCTTGTGGCTTAAACGACACTACCCGTTGGAATTTGCCGCTGCTTGCTTACGCGCTGCTAAGGACGAAGACCAGACGATTGCGATATTACGTGAACTTGCGAAGGAAGGCGTGGATTATGTGCCAATCGACCCTGATCACTCTTCAATGAACTGGACCATCGCTAACGGAAAGCTAATCGGCGGCATCATGAACGCTAAAGGGTACGGAATGGTGAAG----------------------GCGATGAAGT--------------------------------------------------------------------ACATCGAAGCACGTGAAG-CCGGAACCTTAACGCAAAAGCAGAAGGATGCA--------------------------------------------------------------------------------------------------------------------------------------TTGGCCAATGCTGAAGTCAAATACGGCGACCTTACAGAGATGCACACCAAGTTCGGCTGGGCATATAATGACCCATATCTTATTGGCGTCACTTCCGGCGCTTCAATACGCCAGATGAAGGAAGTAGGCGATGATGAGCGTGCAATAGTAATCGGCAAACTGACCAAGAAAGTGCTGGCAGACGAGAACGAAGCAACACGCATCCGTAAACGTCTTGAGCGCGGCATTTACACAAAGCACGGCAAACTTAAAAAGGGTCTTCAAGCTGATGGTCGCTACGCAGAGTTTGACCAGTATGGAAACAAGCTTGAAACTCAATTCATCGACCTTATGTGCAAGGACGATTCGACCGACTCGCCAATGCGCTTCAGGATTCGCCCAGAGAAGTTCCAGAAATACGGGAAGTACATTGCAGAGAACGTCGGGAACGGTGCATTCTTCCTGATGAAAGGCCGCAAGCTTGAAGGTATTGATATGTTCATCGTCGACGTTATCAAACAGGTGTATCCAGATGGCAACAAATAA---------------------------------------------------------------------------------------------------------------------------------------------------------------------------------------ATGTACCAGTTGAATCCTGCTTTAAAAGAAGTCTGGAAGACAAAAGCGCGATACAAAGTAATATACGGCGGTCGTGCATCTTCCAAATCGCACGATGCCGCTGGTTTTGCTATTTATTTGGCGGCAAACTTCAAATTAAAATTCCTTTGCGTTCGACAATTCCAGAACAAGATTTCTGAATCTGTATATACACTATTAAAAGACAAAATAGAGATTTCTGATTTTAAAGATGAGTTCAATTTATTAAAGAACTCTATCGAACACAAAAGAACTAAATCTGAATTTCTATTTTATGGTATCGCACGTAACGTTGATGAAATCAAATCAACAGAAGGCGTTGATGTTCTTTGGCTGGAAGAAGCGCACGCGCTTACTGAAGAACAGTGGGACATTATTGAGCCGACAATACGTAAAGAAGGGTCCGAAATATGGATCATCTTTAACCCTGATGAAGAGGCCGATTTCGTATATCAAAACTTTGTTATGCGACCGCCGAAGAATGCAATTGTTAAAAAGATAAACTGGCAAGATAATCCATTCTTGTCGCAAACAATGTTGGACGTTATTGCAGGCATGTACGAGCGTGACCCGAAAAAGGCAGAGCACGTTTATGGCGGCGTGCCGAAGACTGGCGGCGACAAATCTGTAATCAACCGCGCATTCGTTAAGGCCGCGCTTAATCTCCACAAGCACCCAACGCTGGGCTGGAGTTTGTCAGGGTCTAACCGTATAGGCTTTGACGTAGCGGACGATGGCGACGACCTTAACGCCACTGCATTCGTCACAGGAAACGTATTGCGCGGCATCAAGACGTGGGAAGGCCTGGAAGATGAATTGTTGAAATCGGCAAGCGGAGTTTGGAAAGATGCGCTTACATTCGGCGCTTCCATAACTTATGACGCCATCGGTGTCGGCGCTTTTGCTGGTTCAAAGTTTGATGAACTAAACGAGTATGCAATACATGAAAATCCATCATTTCCAAGAATCGAATTTA------ATGCGTTCAACGCGCAAGGGTCTGTTGATGATCCTGATGACGTTTTTCTTGAGCTACCACACGTTGAAATACTCAATAAAGACCATTTCGCAAACATAAAAGCGCAAAAGTGGACTGAAATTGCAGAGAGATTCAGAAAGACATACGAATATGCAACTGGGCAAGCCGTATATCCGACTGATGAATTGATTTCAATCGACACCGATGGTATACCGGAACTTGGGATTCCAGCTTGGACTACTGAAGAGATTGAGACGTTTCTTTTTGAGATGTCAGCGCCGCGCAAAGATACGTCTGTTCTTGGCAAGTTCAAAGTTGAATCCAAAAAGGATATG---GCAAAGCGTGGAGTCAAATCACCTAACAAAGCGGACGCAGCAATCATGGCATTGATGAAACCAATCGTTGCAGCATCCGGCTTCTTCTCTAACCTTTAA------------------------------------------------------------ATGCAATCCGTAACCGACGCGGCTGTTTCCCAGCTTGCTCGTATCGGTATTGTGTTTGATTCCGCGATTGTGCGTGATCAGATTGAGCACTTAAACCGTGCAGGCGCTTTCCGCGTAGGT---------GACGCCGCGTTTACTGCGCCGCAGACCACGCCATCAATCCCGACCCCGCTGCAATTCCTGCAACAGTGGCTGCCTGGCTTCGTCAAAATCATGACCGCCGCTCGTAAAATCGATGAGCTGGTTGGTATTGACACCGTTGGTCAGTGGGAAGATGCGGAAATCGTTCAGGGTATCGTTGAACCAGCTGGCACCGCAGTTGAATATGGTGATTTCACCTCTATTCCTCTGGCAAGCTGGAACGTAAACTTTGAACGCCGCTCCATCGTTCGTGGTGAAATGGGCATGGCAGTCGGCATGCTGGAAGAAGGTCGCGCGTCTGCGATGCGTCTGAACTCCGCAGAGACCAAGCGCCAGCAGGCTGCTGTATCTCTGGAAATCATGCGTAACGCAATCGGCTTCTATGGCTGGTACAACGG---GAACAACCGCACGTTCGGCTTCCTGAATGATCCAAACCTGCCAGCGGCGATGACTTCAAACACCACTTCCGGCTGGGCTACTGCGACCTTCCAACAGGTGACTGCAGACATCCGTTTGATGGTTCGTCAAATCCGTGTCAACTCTCAGGACCAGATTGATCCAGAGAAGGTTGATATGACTCTGGCGCTGCCGACCAACTCTATTGATTGGCTGTCAAACACCACCGACTTCGGTATTTCTGTACGTGACTGGATCACCCAGACTTATCCGAAGATGAAGATCAAATCTGCACCGGAACTCAACGGCGCACTTGGCAGTGACCCGACTTTCCTGAACGTGGCATATCTGTACGCTGATCACATCGATTCCTCAATTGATGGTTCAAGCGACGATGGTTCCGTATTCAGCCAGCTGGTTCAGACTAAGTTCATGACTCTGGGCGTTGAGAAACGTGCTAAGAGCTACGTTGAAGACTACGCAAACGCAACAGCAGGCGTTCTGCTCAAGCGTCCTTTCGCAGTCGTCCGTATGACTGGTATCTAA---------------------------------ATGAAAATTCTTGGCATAAAACTCTGGGAGAAGACGCAA-------------CCAGAAGCCGAACCAGCGGAGATGCCGCCAGGCGACCCATTGGCACCGTTTGAACGCCTTGAAAGGCGCGGCAGCGGTCAACGCTGGGAAA-AGACTGAAAGCAATCGACCGACCTTTAAAACGGTTGATGACTTCCCTTTATATGAGCCTGATATTAATGGCGATGGTGTTGCAATCATAAAAGGTCGCTCAGTCGATTCCGCAACAGTATCCAAAAAAGTTATGGATAATGCCTTAAAGAACATCAGTTCAGAAGGGCAAGTCAACCCATACACAGTACCTATTCAGTTGCAAAACTGGTACTTATCGCAATCATTTATCGGATATCAAGCTTGCGCCATCATCGCGCAGCACTGGCTGGTGAACAAGGCTTGTTCCATGGTAGGCCGCGATGCGGTCCGTAAAGGATGGGAAGTCAAATCCA--GTTCTGAGTCAGAATTGTCAGTACAGGCAAGCGAACGCCTAAAGCAAATTGATAAAGAATTTAATATCAAAGAGCACTTAGTTGAAGCCGAACGATTCAAAAATATTTTTGGTATCCGCGTCATCATATTTGATGTGCGTAGCGATGACCCAGAATATTACAGCAAGCCTTTTAACATTGATGGTGTGACAAAGGGGTCTTATAAGGGAATCATTCAGGTCGACCCTTATTGGATGATGCCATTTTTGACGTCTGAAAACACCGCCGACCCTGCATCACAGCACTTCTATGATCCAGAATACTGGGTGATCAGTGGACAACGTTATCATCGAAGTCACCTCATCATCTTGCGCAATGATGAGCCAGCTGATATTCTCAAGCCAACTTATATTTACGGCGGCATTCCTCTGACTCAGCAGATTTATGAACGCATCTATGCCGCTGAACGTACCGCTAACGAAGCGCCATTGCTGGCGATGTCCAAGCGTACAACCACGCTGCGGACCGACGTTGACAAGGCGATTGCCAATGAGCGGTCTTTTGCAGAACGTCTGATGATGTGGATCAAGTACCGCGACAACTATGCAGTCAAAGTGCTTGGCCAAAAAGAAGAGATGGACCAGTTTGATATCAACTTGTCAGACTTCGACAGCATCATCATGAACCAGTACCAGCTGGTGGCCGCAATCGCAAAAGTTCCGTCGACCAAACTGCTTGGGACTTCGCCAAAAGGCTTTAACGCCACTGGTGAATTCGAGATGGTCAGCTATCACGAAGAGTTGGAAACGTGCCAGCAGCATGACCTGACAAAAATTCTCGACCGCCATTACAAAATCCTTCTCAAATCAGAAGGGGTGGATGTCGATGTTAAGGTTGCATGGGAACCAGTTGGCTCACTTACTGCTACTCAACTTGCAGAAATCAATGATAAGCGAGCCAACACTGGCAAAACTCTTATTGATGCTGGCGTCATTTCTCCTGATGAAGAGCGCGACCGCATCAAAGACGACAAAAACAGCGGCTACAACCGTCTGCCGGAAGATGCGGCAGAAGAAACACCAGGGATGTCTCCAGAGAATATGGCATTGCTTGGCAAGTCTGCT--------GGTGAAGTCCTACAAGGTAAGGCCGATATTGAACAGGCGAAAGCTGATGTCGTTAAGATGGGCGGCCA-----GTTCTACAGTGAAAC-AGGCATTATGCCAGAAGGTGCCGCGCGCGGTGAGTTGGCGGAAAACCCTGACAGAGCGCCTGTCGAAATCAACATGGACGATACCGACGATGAATC----AAGCCATCAGGTTGATGTCCTAACGCAGTTGAAAGAAGGTCTGGAGGGTATTGCGGATTACTACCTGAAAGAAGGTCAGGATGTGGATTTTGACCCTCAAAAAGATTCACGGTCGGTGCAACCGTCTACCCTTCCAAGCGTCAAAGGTAATGTCGTCAACTTACGACACAACGTTGGAAAGATGGACGCAGCATCATTACCTAAGATGAAGTTGCATGGGCTGATTCTTGGGATTGAGAATCCTCGCAACAGCATCCGTAGAGGAAACAGCCTTGACGGTGAATGGGCAGTCAAGATGCCGCACCACTACGGATTCATCAAAGGCACCAAGGGCGCGGACGGCGATGAAGTCGACTGCTTTGTTGGCACAAATCTGAAGTCGCCGAAGGTCTTTATCGTGAACCAAAACGATAACTACTCTGGCGAGTTCGATGAACACAAGTGCATGCTTGGATTCGATTCAGCAGAAGAAGCAAAAGAAGCTTATCAGGCATCATTTGGTAACGGTTGGAACGGATTCGACTCAATCCACGAATTAGATGTGAACTCATTCAAAGAGTGGTTGAAGGGTGATTGCTCTCAAGCATACGGAGCACTCAATAATCCTACTAATTCACCGAAGCAAGGTTGA---------ATGAAAGTTGAATTAATTCGATACACCCAAGATGCACTTGACCTTTTGCTGGAAACAAAGAACACGCGCATGACTGGTAAGCCTGTCTCTGAGATGACGGAATCAGAGAAGCAAGAGCATTGGCGCTACATGCTTGATACAATCAAGTCGCCTTTTGACTTTGTGGACTATATCTTTGACATCACCGATGTTTCAAAGAATATGACCCATCAGATGGTGCGCACACGCACAGGCGCATATCAAGAACGCACCAGCCGCGCTCAGGAGTCGTCTGCATTTGATGCGATTCGTCCGAAGGCATTCTCACACCAAAATCCAGAGTTGATTGATCAATGTGAAGCATTTGGGACTGATGAAGAGCACCAGTCTTTACTTCAAAAGCAATACTTAGCAGAGAAGTGGGATGATGCGATGGCGACTATCGATGTTTTGTATCAAGAGCTTCGCGCGGCTGGCGCAGAGATTCAAGATGCACGTGCCGTGTTGCCTTCTAATATGCAAACGCATATCATGGCAAAGTTCAACTTGCGCACGCTGCAACAGATGGCGTCAAACCGCTTGTGCACGCGCACTCAAGGCGAGTATCAAGAAGTATTCCGCGCGATGGTTGCTGAAGTCCTCAAGGTGCACCCGTGGGCAAATCCATTATTACAGCCGCAATGCATCGGTATGGGTAAATGCGCGTTTCCTCGTCATGG--------------------------------------------------------------------CAAAGCC-------------------------------------------CATTGCCCTTGGTATCGTGATTGGATGGATACCACGGCACAGCAAGAAGAGTTGCGCATCCAGTTTTGGAGTGCGATGCCAATCACCAACAATCCAGTTGCTAAAGATGGAGTATCAAAAGGATGA
	Escherichia_phage_Mansfield___DNA_helicase_CDS___Escherichia_phage_Mansfield___DNA_polymerase_III_alpha_CDS___Escherichia_phage_Mansfield___terminase_large_subunit_CDS___Escherichia_phage_Mansfield___major_capsid_protein_CDS_and_2_other_alignments	------------------------------ATGAAAACACAAGGGATGCGCCACCAGCTTCTGGCGCTTGATAAAGCAGGCCGCAGAAAATACTTTGCCTATTTCATGGAACAGGGTCTTGGCAAAACCTGGACCGCTTTGGCAGAGTTTGAAAAGCACTTCGCCGCTGGCGCGTTCGATGCCATGGTCGTCATCGCTCCAAACGGTGTCCACTCAAACTGGATTCGTCGTGAAGCACCAGAACACCTTTCCATCAAATGGATTGGGCACTACTGGCGCGGCAATGACAAGATGAAGACTAAAAAGGGCAAGGCGCTTTGGGAGAAGATGTTTGCTGATCACTACCCTGAAGGTGAAGTGCCTGCACGCATTTTCTCATTCAACATTGATACCGTCAACACACCAGTCGGTTATCAACACATTGAGTCGGTCTTGAAGAAATACCGCTGCCTGATGATTATCGACGAATCAACGCGCATCAAGAATAACACAGCCAAACGCTCCATCAAGGTTGTGGAATTGGGACGGCTGGCAAAGGCCCGTCGAATCCTTTCTGGCACGCCGTTGCCGCGCTCGCCTGCGGATATTTACATGCAATATCACTTTCTTGAAGCAGGATTGCTCGGCACCAAATCATTCCGTGCATTCAACTCTGAATTCACTGTGCTACTTGAAGCGCACGACCCAGAGATGCAAGCCATCCTCAAGAAAATCGGCGGCAATGGCCATGGGATTCCGCAAGTGCCGCGCAAAGACCAGTTTGGCCGACCGATGTACAAAAACCTTGACAAGCTTATCCGGCTGATGGAACCGCACTATTTTCGTGCGACAAAAGCGGAATACTTGCCGGACCTTCCAGAGAAGGTGTACAAGTTTATCGACTTTGAGCTTTCGCCTAAACAACGCGATGTTTACGATGAACTCAAGAATGAGTACAACTATTTGATGGAATACAAGGGCGAAGAAGAAAACGTCAAGTTTGAGATGATCGCGTCGCGCACTAAGATGAAGCAGGTGACATCCGGCTTTGTTAAGGTGTATGATGAGATGGTCTACATG------GAAGACAACCCACGATTCACGGCCTTTAAGGATTATGTGGAAGGGGTGTTGGAAGACGACCCAGAACGTAAATTCATTGTTTGGGCCATCTTTAAGGAAGAGATGAACCAGATTAAGGATTGGCTTGAGTCCGAAGGTGTGGTCACTGGTGTATACAACGGTGAAACGTCAAAAGAGCAACGCGAGTTCTTGATTGATGACTTCCAGAAAAACACAGTCGAGAACGGTGGAACGCAAGTCTTGGTTTGCCACGCTGCAGCGGCAGGCATCGGCATCACGCTTACCGCCGCCGATTTGGCAATTTATTATTCTTGCAACTACGACAACGAGTTGCGCAAGCAATCCGAAGACCGAAATCACCGCATCGGTACAAAATCAAGCGTGTTGTATGTTGATTTTATTGGTGTTGATACCATCGACGAAGAAATTCAGCGTTCACTAAGTATGAAGTCTATGCTTGCTGATCACATCCTCGACG----GCAAAAAGATGAATTAA-----------------------ATGTTTCCACAATTGAGAGTTCGCAGCGGTTACACGTTCAAAGAAGTATATGGACGGCATCCTGAAATTATAGCACGGCTCAAAGAGTTGGGCTGCGAAGTCGCGGCATTAGTTGATAACAATACATGGGGTCACGTTCGCTGGGAAAAGGAATGTCAGAAGAATGATATCAAGCCTATGTTCGGCATGGAGATTCCAATCATCGACCCTGATGCGGACCCGAAAAAGGGATTCAAACCGAAGGCTTGGATATTGGCGCTTGACCTGAAATCCTTTTACAACGCTACGACACTTGCAACACAGCGCGGCGGACTGACCCGTGCAGAGTTCGGGGCGTTGGATGGCGTCGTTAAATTCTGTGGCGGTGCCGTGGAGTTGCTGCGACCAGAGGACTACGATTATATAGACGTCAACCCATCATCGTTCCTTTTGGCTAAGCGCCAGGCATTGGCTCACCGCAGCAACGGAAGGCCGCTGGTTTTAACCGGATACAACCACATGCCTTCACCTGAGCACGTTGACTTTGCTTATGCTTGGGAAGTTCGCGACACGGTCAAGCCGCACTGCATCGTTGACGCGGAAGACTTGCGCAAACAGCTTAAAGGAATCCTGACAGAAGATGAGCTGAATCAAGCAACGGCCAATGCAGTTGACATCGCAAACGGAATTGTGGGGCTTGACCTGAAGCTGCGCAAGGCACCGATTATCCACCTTGCTGGTGACATGGTAAAGCTTGCTCGTGAGGGGATGGAGTACCGACTTAAGGCAGGTCACATCAAAGAATGGACTCAGGAATATGAGGACCGATTCAACGAAGAGATTCACCAGATTCAGCTGAAAGATTTTGACTCATACTTTCTGGTGGTAGCGGACCTTGTACGATTCGCAAAAACAAAAATGCTCGTTGGACCCGCTCGCGGCTCATCGGCTGGTTCATTGGTTTGTTATTGCCTCGGCATCACGGAAGTTGATCCAATCCCGTATAAGCTGCTTTTTGCCCGATTCATCGACGTAAGCCGCGCCGACCTTCCTGATATTGATATTGACTTTGAGGATACCAAACGCTATATGGTGTTTGATTACCTTAAAGAAAAATACGGCGAAATGAACGTTGCAAAGCTTGGCAACATCAACACGCTTAAGGCCAACTCAGTAATGGCTCAGGTTGGTAAGAAGTTTAACATTGGCTATCACGAAACGGCCAACATTAAAAACGCATTGCTTGAATACTCATCCGGTGACGCCCGTTATGGTCACGGCCTGGAGGATACCTTTGCAACAACGACCACGGGCCAAGAGTTTGTGGCTAAATATCCTGATGCCGCGCGATGCATGGGTGACCTTGAGATTCACCCTTCCCACACTGGCGTTCACGCAGCAGGAATCATTGTGTGTAACGACCCAATCTCTGATTACTGTACGGTAACGGCGGAAGGGATTGCACAAATTGATAAGCCTGACAGCGAATATCTTAACCTTTTGAAGCTTGATGCGTTGGGCCTTCGCACCCTCGGCATCATTTCTGATACTGGCGTGATAGATGCTGAAACGCTGTACGGAATCAAGCTCAATGATCAAAGCGTCCTTGACATCCTTAACGAAAACAAGATGTCAGGCATATTTCAGTTTGAAGGCGATGCTGTACGCTCAGTAACCAACTTTGTGCACGTTGATAACTTTAACAAAATCGATAACCTGACAGCACTTGGCCGACCTGGCCCGTTGTCATCCGGTATGGCCCAGAAATACATCGAACGCGCGGCAGGGCGTGCGCCGATTGAGTATGATGTGCCGCAGCTTGAGCCATACTTAAAAGAGACTTACGGCGTGTTTCTTTACCAAGAGCAAATCATGGCCGTGGTTAAAGAGATTGGTTCATTCGACTGGGCGAAAACGTCAGCTGTGCGTAAGGCGATGTCAGGTCGTAAGGGTGAGGAATACTTTAACAAGCTTGGCGAAGACTTCGTTGCAGGCGCAATAAATAACGGCGTACCGGAAGCGGATGCAAGAAAGCTTTGGCAGGCGATGGCGACGTTCGGGTCATGGGGCTTTAACAAGTCACACTCCGTATCATACGCGGTCGTGACCTACTGGACCTTGTGGCTTAAACGACACTACCCGTTGGAATTTGCCGCTGCTTGCTTACGCGCTGCCAAGGACGAAGACCAGACGATTGCGATATTACGTGAACTTGCAAAGGAAGGCGTGGATTATGTGCCAATCGACCCTGACCACTCTTCAATGAACTGGACCATCGCTAACGGAAAGCTAATCGGCGGAATCATGAACGCTAAAGGGTACGGAATGGTGAAG----------------------GCGATGAAGT--------------------------------------------------------------------ACATCGAAGCACGTGAAG-CCGGAACCTTAACGCAAAAACAAAAGGACGCA--------------------------------------------------------------------------------------------------------------------------------------TTGGCCAATGCTGAAGTCAAATACGGCGACCTTACAGAAATGCACACAAAGTTCGGCTGGGCGTATAATGACCCCTATCTGATTGGCGTTACTTCCGGTGCTTCAATACGCCAGATGAAGGAAGTCGGCGATGACGAGCGTGCAATAGTAATCGGCAAGTTGACCAAGAAAGTGCTGGCTGACGAGAACGAAGCGACACGCATACGTAAACGTCTTGAGCGCGGCATTTATACAAAGCACGGCAAGCTTAAAAAAGGTCTTCAGTCCGATGGCCGCTACGCAGAGTTTGACCAGTATGGAAACAAGCTTGAAACTCAGTTCATTGACCTTATGTGCAAAGACGATTCGACCGATTCGCCAATGCGTTTCAGGATTCGCCCAGAGAAGTTCCAGAAGTACGGGAAATACATTGCAGAGAACGTTGGGAACGGTGCATTCTTCCTGATGAAAGGGCGCAAGCTTGAAGGCATTGATATGTTCATCGTCGACGTTATCAAACAGGTGTATCCAGATGGCAACAAATAA---------------------------------------------------------------------------------------------------------------------------------------------------------------------------------------ATGTACCAGTTGAATCCTGCTTTAAGAGAAGTTTGGAAGACGAAAGCGCGATACAAAGTAATATACGGCGGTCGTGCATCTTCCAAATCGCATGATGCCGCTGGTTTTGCTATTTATTTGGCGGCAAACTTTAAATTAAAATTCCTTTGCGTTCGACAATTCCAGAACAAGATTTCTGAATCAGTATATACGCTATTAAAAGATAAGATAGAGATTTCTGATTTTAAAGACGAGTTCAACTTATTAAAGAACTCTATTGAACACAAAAGAACAAAATCTGAATTCTTATTTTACGGTATCGCACGCAACGTTGACGAAATCAAATCAACAGAAGGCGTTGATGTTCTTTGGCTTGAAGAAGCGCATGCACTGACTGAAGAACAATGGGACATTATTGAGCCGACCATTCGTAAGGAAGGGTCAGAAATATGGATCATATTTAACCCTGATGAAGAGGCCGATTTCGTCTACCAGAACTTTGTCATGCGACCGCCGAAGAATGCCATCGTTAAGAAGATCAACTGGCAAGACAACCCATTTTTGTCACAAACAATGCTGGATGTTATTGCTGGCATGTATGAGCGCGACCCGAAAAAGGCAGAACACGTTTATGGCGGAGTACCGAAGACAGGCGGCGACAAGTCGGTCATCAACCGTGCATTCGTCAAGGCCGCGCTAAACCTCCACAAACACCCTACGCTGGGATGGAGCTTGTCAGGGTCTAACCGTATAGGCTTTGACGTGGCGGACGACGGCGACGACTTAAACGCCACAGCATTTGTCACGGGCAACGTATTGCGCGGCATCAAGACATGGGAAGGTCTGGAAGATGAATTGCTTAAGTCCGCAAGCGGAGTTTGGAAAGACGCATTGACATTCGGCGCATCAATTACCTATGACGCAATCGGTGTTGGTGCATTTGCTGGTTCAAAATTTGATGAGCTTAATGAGTATGCAATCCATGAAAATCCAACATTCCCAAGAATCGAATTTA------ATGCGTTCAACGCGCAAGGTGCTGTTGATGATCCTGATGATGTTTTCCTTGAGTTACCACACGTTGAAATACTCAATAAAGACCATTTCGCAAACATAAAAGCGCAAAAATGGACTGAGATTGCCGAACGATTCAGGAAGACATATGAATATGCGACAGGGCAAGCCGTATATCCGACCGATGAGTTGATTTCCATCGACACAGACGGCATTCCAGAACTTGGGATTCCTGCTTGGTCTGCGGAAGAGATTGAGACGTTTCTTTTTGAGATGTCAGCGCCGCGCAAAGATACGTCTGTACTTGGCAAGTTCAAAGTTGAATCGAAAAAAGATATG---GCAAAGCGTGGAGTCAAATCGCCTAACAAAGCGGACGCCGCAATCATGGCATTGATGAAACCAATTGTTGCAGCATCCGGCTTCTTCTCTAACCTTTAAATGACTCGCATTAGCCAAACACACTCTCGCCTCCCAGCGAGCAAGGTGCGCCCTTTTGATATGCAATCCGTGACCGACGCGGCTGTTTCCCAGCTTGCTCGTATCGGTATTGTGTTTGATTCCGCGATTGTGCGTGATCAGATTGAGCACTTAAACCGTGCAGGCGCTTTCCGCGTAGGT---------GACGCCGCGTTTACCGCGCCGCAGACCACGCCATCAATCCCGACCCCGCTGCAGTTCCTGCAACAGTGGCTGCCTGGCTTCGTCAAAATCATGACCGCTGCCCGTAAAATTGACGAGCTGGTTGGTATTGACACCGTTGGTCAGTGGGAAGATGCAGAAATCGTTCAGGGCATCGTTGAACCAGCTGGCACCGCAGTTGAATATGGTGATTTCACTTCTATTCCTCTGGCAAGCTGGAACGTGAACTTTGAACGCCGTTCCATCGTTCGCGGTGAAATGGGCATGGCAGTCGGCATGCTGGAAGAAGGCCGCGCGTCTGCGATGCGTCTGAACTCCGCAGAGACCAAGCGCCAGCAGGCTGCTGTATCTCTGGAAATCATGCGTAACGCAATCGGCTTCTATGGTTGGTACAACGG---GAACAACCGCACGTTCGGCTTCCTGAATGATCCAAACCTGCCAGCGGCGATGACTTCAAACACCACTTCCGGCTGGGCTACTGCGACCTTCCAACAGGTGACTGCAGACATCCGTTTGATGGTTCGTCAAATTCGTGTAAACTCTCAGGATCAGATTGATCCAGAGAAGGTTGACATGACTCTGGCGTTGCCGACCAACTCTATTGATTGGCTGTCAAACACCACAGACTTCGGTATTTCTGTACGTGACTGGATCACCCAGACTTATCCGAAGATGAAGATCAAATCTGCACCGGAACTCAACGGCGCACTTGGCAGTGACCCGACTTTCCTGAACGTGGCATATCTGTACGCTGATCACATCGATTCCTCAATTGATGGATCAAGCGATGATGGTTCCGTATTCAGTCAGCTGGTCCAGACTAAGTTCATGACTCTGGGCGTTGAGAAACGTGCTAAGAGCTACGTTGAAGACTACGCAAACGCAACAGCAGGCGTTCTGCTCAAGCGTCCTTTCGCAGTCGTCCGTATGACTGGTATCTAA---------------------------------ATGAAAATTCTTGGCATAAAACTCTGGGAGAAGACGCAA-------------CCAGAAGCCGAACCAGCGGAGATGCCGCCAGGCGACCCATTGGCACCGTTTGAACGCCTTGAAAGGCGCGGCAGCGGTCAACGCTGGGAAA-AGACTGAAAGCAATCGACCGACCTTTAAAACGGTTGATGACTTCCCTTTATATGAACCTGATATTAATGGCGACGGTGTTGCTATCATAAAAGGTCGTTCAGTCGATTCCGCAACAGTATCCAAAAAGGTTATGGATAATGCCTTGAAGAACATCAGTTCAGAAGGGCAGGTCAACCCATACACAGTCCCTATTCAACTTCAAAACTGGTATTTGTCACAGTCATTCATCGGCTATCAAGCTTGTGCCATCATCGCACAGCACTGGCTGGTGAACAAGGCGTGTTCCATGGTAGGCCGCGATGCGGTCCGTAAAGGCTGGGAAGTCAAATCCA--GTTCTGAGTCAGAATTATCAGTGCAGGCCAGCGAACGCCTAAAGCAAATTGATAAAGAATTTAATATCAAAGAGCACTTAGTTGAAGCCGAACGATTCAAAAATATTTTTGGTATCCGCGTCATCATATTTGATGTGCGTAGTGATGACCCAGAATACTACAGCAAACCTTTTAACATTGATGGTGTGACAAAGGGGTCTTATAAGGGAATCATTCAGGTTGACCCTTATTGGATGATGCCATTTTTGACGTCTGAAAACACCGCCGACCCTGCATCACAGCACTTCTATGATCCAGAATACTGGGTGATCAGTGGACAACGTTATCATCGAAGCCACCTGATCATTTTGCGCAACGATGAGCCAGCTGATATTCTCAAGCCGACTTATATTTACGGCGGCATTCCTTTGACTCAGCAGATTTATGAACGCATCTATGCCGCTGAGCGTACCGCTAACGAAGCGCCATTGCTGGCGATGTCCAAGCGTACAACCACGCTGCGGACCGACGTTGACAAGGCGATTGCCAATGAGAGGTCTTTTGCTGAACGTCTGATGATGTGGATTAAGTACCGCGACAACTATGCAGTCAAAGTGCTTGGTCAAAAAGAAGAGATGGACCAGTTCGACATCAACTTGTCAGACTTCGATAGCATCATCATGAACCAGTACCAGCTGGTGGCTGCAATCGCAAAAGTTCCGTCAACCAAACTTCTTGGGACTTCGCCAAAAGGCTTTAACGCCACTGGTGAATTTGAGATGGTCAGCTATCACGAAGAGTTGGAAACTTGCCAGCAGCATGACCTGACAAAAATTCTCGACCGCCATTACAAAATCCTTCTCAAATCAGAAGGGGTGGAAGTCGATGTTAAGGTCGCATGGGAACCAGTTGGCTCACTTACTGCTACTCAACTTGCAGAAATCAACGACAAGCGAGCTAACACTGGCAAAACTCTTATTGATGCTGGCGTCATTTCTCCTGATGAAGAGCGCGACCGCATCAAAGACGACAAAAACAGCGGCTACAACCGTCTGCCGGAAGACGCAGCAGAAGAAACCCCAGGGATGTCTCCAGAGAATATGGCATTGCTTGGCAAGTCTGCT--------GGTGAAGTCCTGCAAGGCAAGGCCGATATTGAACAGGCGAAAGCTGATGTCGTTAAGATGGGCGGCCA-----GTTCTATAGCGAAAC-AGGTATTATGCCAGAAGGTGCCGCGCGTGGTGAGTTGGCGGAAAACCCTGACAAAGCGCCTGTCGAAATCAACATGGACGATACCGATGATGAATC----AAGCCATCAGGTTGATGTCCTAACGCAGTTGAAAGAAGGTCTGGAGGGTATTGCTGATTATTACCTGAAAGAAGGTCAGGATGTGGATTTTGACCCTCAAAAAGATTCACGGTCGGTACAACCGTCTACCCTTCCAAGCGTCAAAGGTAATGTCGTTAACTTACGACACAACGTTGGAAAGATGGATGCAGCATCGTTACCTAAGATGAAGTTGCACGGGCTGATTCTTGGGATTGAGAATCCTCGCAACAGCATCCGTAGAGGGAACAGCCTTGACGGTGAATGGGCAGTCAAGATGCCGCATCACTACGGATTCATCAAGGGCACTAAGGGCGCGGACGGCGATGAAGTCGACTGCTTTGTTGGTCCAAATATGAAGTCGCCGAAGGTCTTTATCGTTAACCAGAATGATAATTACTCTGGCGAGTTTGATGAACACAAGTGCATGCTTGGATTCGATTCAGCAGAAGAAGCGAAAGAAGCTTATCAAGCATCATTTGGTAACGGGTGGAACGGATTTGACTCAATCCACGAATTGGATGTAAACTCGTTCAAGGAGTGGTTGAAGGGTGATTGCTCTCAAGCATACGGAGCACTCAATAATCCTACTAATTCACCGAAGCAAGGTTGA---------ATGAAAGTTGAATTAATTCGATACACCCAAGATGCACTTGACCTTTTGCTGGAAACAAAGAACACGCGCATGACTGGCAAGCCTGTCTCTGAAATGACGGAATCAGAGAAGCAAGAGCACTGGCGCTACATGCTTGATACAATCAAGTCACCTTTTGACTTTGTGGACTATATCTTTGACATTACTGATGTATCAAAGAATATGACTCATCAGATGGTACGCACACGCACAGGCGCATATCAAGAACGCACAAGCCGCGCTCAGGAATCTTCTGCTTTTGATGCGATTCGTCCTGCCAAATTTACTTACCCAGA--------GGATGATCCAAAGGGCTGGACTCG----CCATGACGAGAAGGCTGCTGCAC---------------TGGCAGAGAAGTGGGATGATGCAATGGCGACCATTGACGCCCTATACCAAGAACTTCGCGCGGCTGGCGCAGAGATTCAAGATGCACGTGCCGTTTTGCCTTCTAATATGCAAACGCATATCATGGCAAAGTTCAACTTGCGCACGCTGCAGCAGATGGCGTCAAACCGCTTGTGCACGCGCACACAAGGCGAGTATCAAGAAGTATTTCGCGCAATGGTTGCGGAAGTCCTCAAGGTGCACCCGTGGGCTAATCCTTTACTACAGCCGCAATGCATCGGTATGGGTAAATGCGCGTTTCCTCGTCATGG--------------------------------------------------------------------CAAAGCC-------------------------------------------CATTGCCCTTGGTATCGTGATTGGATGGATACAACTGCACAGCAAGAAGAATTACGCATCCAGTTTTGGAATGCAATGCCAATCACCAACAATCCAGTGGCTAAAGATGGAGTGTCAAAAGGATGA
	Escherichia_phage_WFC___putative_helicase_CDS___Escherichia_phage_WFC___DNA_polymerase_CDS___Escherichia_phage_WFC___terminase_large_subunit_CDS___Escherichia_phage_WFC___major_head_protein_CDS_and_2_other_alignments	------------------------------ATGAAAACACAAGGGATGCGCCACCAGCTTCTGGCGCTTGATAAAGCAGGCCGCAGAAAATACTTTGCCTATTTCATGGAACAGGGTCTTGGTAAAACTTGGACCGCTTTGGCAGAGTTTGAAAAGCACTTCACCGCTGGCGCGTTCGACGCCATGGTCGTTATCGCTCCAAACGGGGTCCACTCAAACTGGATTCGTCGTGAAGCACCAGAGCACCTTTCCATCAAGTGGATTGGGCACTACTGGCGCGGCAACGATAAGATGAAAACTAAAAAGGGCAAGGCGCTTTGGGAGAAGATGTTTGCTGATCACTACCCTGAAGGTGAAGTGCCTGCGCGCATCTTCTCATTCAACATCGATACCGTCAACACACCAGTAGGTTATCAACACATCGAGTCGGTCTTGAAGAAGTACCGCTGCCTGATGATCATCGACGAATCAACGCGCATCAAGAATAACACAGCCAAACGCTCCATCAAGGTTGTGGAATTGGGACGGCTGGCCAAGGCCCGTCGAATCCTTTCTGGCACGCCGTTGCCGCGCTCCCCTGCGGATATTTACATGCAATACCACTTCCTTGAAGCAGGATTGCTCGGCACCAAATCGTTCCGTGCATTCAACTCTGAATTCACAGTGCTACTTGAAGCGCACGACCCAGAGATGCAGGCCATTCTCAAGAAAATCGGCGGCAACGGTTATGGCATTCCGCAAGTGCCGCGCAAAGACCAGTTTGGTCGACCGATGTACAAAAACCTTGACAAGCTTATCCGGCTGATGGAGCCGCACTATTTCCGCGCGACAAAAGCGGAATACTTGCCGGACCTTCCAGAGAAGGTGTACAAGTTTATCGACTTCGAGTTGTCGCCTAAGCAGCGCGATGTCTACGATGAACTCAAGAATGAGTACAACTATCTGATGGAGTACAAAGGCGAAGAAGAAAACGTTAAGTTTGAGATGATCGCATCTCGCACTAAGATGAAGCAGGTGACATCAGGCTTTGTTAAGGTGTATGATGAGATGGTCTACATG------GAAGACAACCCACGATTCACGGCCTTTAAGGATTATGTGGAAGGGGTGCTGGAAGACGACCCAGGGCGCAAATTCATTGTTTGGGCCATCTTCAAGGAAGAGATGAACCAGATTAAGGATTGGCTTGAGTCTGAAGGCGTGGTCACTGGTGTATACAACGGTGAAACGTCAAAAGAGCAGCGAGAGTTCTTGATTGATGACTTCCAGAAAAACACAGTCGAGAACGGTGGAACACAAGTCTTGGTTTGCCACGCTGCAGCGGCAGGCATCGGAATCACGCTTACAGCCGCCGACTTGGCAATCTATTATTCTTGCAACTATGACAACGAGTTGCGCAAGCAATCCGAAGACCGAAATCACCGCATCGGCACCAAATCAAGCGTGTTGTATGTTGATTTTATTGGCGTTGATACCATCGACGAAGAAATTCAGCGTTCACTGAGCATGAAATCTATGCTTGCTGATCACATCCTCGACG----GCAAAAAGATGAATTAA-----------------------ATGTTTCCACAATTGAGAGTTCGCAGCGGTTACACGTTCAAAGAAGTTTATGGACGGCATCCTGAAATTATAGCACGGCTCAAAGAGTTGGGCTGCGAAGTCGCGGCATTAGTTGATAACAATACATGGGGTCACGTTCGCTGGGAAAAGGAATGCCAGAAAAATGATATTAAGCCTATGTTTGGGATGGAGATTCCAATCATCGACCCTGATGCGGACCCGAAAAAGGGATTCAAACCGAAGGCTTGGATATTGGCCCTTGACTTAAAATCTTTTTACAACGCTACAACACTTGCAACGCAGCGCGGTGGACTTACCCGTGCAGAGTTCGGGGCGCTCGATGGCGTCGTTAAATTCTGTGGCGGTGCCGTGGAGCTGCTGCGGCCAGAGGACTACGACTATATAGACGTCAACCCATCATCGTTCCTTTTGGCAAAGCGCCAGGCATTGGCTCATCGTAGCGGTGGAAGGCCGCTGGTTTTAACCGGATACAATCACATGCCTTCTCCTGAGCACGTTGACTTCGCTTATGCTTGGGAAGTTCGCGACACTGTGAAGCCGCATTGCATCGTTGACGTGGAAGACTTGCGCAAACAGCTTAAAGGCATCTTGACTGAAGATGAGCTCAATCAGGCAACGGCCAATGCTGTTGACATAGCAAACGGCATAGTCGGACTTGACTTGAAATTGCGTAAGGCACCGATTATTCACCTTGCTGGTGACATGGTAAAGCTTGCTCGCGAGGGGATGGAGTACCGTCTAAAAGCAGGTCACATCAAAGAATGGACTCAGGAATATGAGGACCGCTTCAACGAAGAAATTCACCAGATTCAGCTGAAAGATTTCGACTCATACTTTCTGGTAGTAGCCGACCTTGTACGATTCGCAAAAACAAAAATGCTTGTCGGTCCTGCACGCGGCTCATCGGCTGGTTCACTTGTTTGCTATTGCCTCGGCATCACGGAAGTGGACCCAATACCGTATAAGCTGCTGTTTGCCCGATTCATCGACGTAAGCCGCGCCGACCTTCCTGACATCGACATCGACTTTGAAGATACCAAACGCTATATGGTGTTTGATTATCTTAAAGAGAAATACGGCGAAATGAACGTTGCAAAGCTTGGCAACATCAACACGCTTAAGGCCAACTCAGTAATGGCGCAGGTTGGTAAGAAGTTCAACATTGGATACCACGAAACGGCCAACATTAAAAACGCACTGCTTGAATACTCATCCGGTGACGCCCGTTATGGTCACGGCCTGGAGGATACCTTTGCAACAACGACCACGGGTCAAGAGTTCGTGGCGAAATATCCTGACGCCGCGCGTTGCATGGGTGACCTTGAGATTCACCCGTCTCACACAGGTGTTCACGCAGCGGGAATCATTGTGTGTAATGACCCAATCTCTGATTACTGTACTGTAACTGCAGAAGGGATTGCGCAAATTGATAAGCCTGACAGCGAATACCTTAACCTTTTGAAGCTTGATGCGTTGGGCCTTCGTACCCTCGGCATCATTTCTGATACTGGCGTGATAGATGCTGAAACGCTGTACGGAATCAAGCTTGATGATCAAAGCGTCCTTGACATCCTTAACGAAAACAAAATGTCAGGCATCTTCCAGTTTGAAGGTGACGCTGTACGCTCAGTAACCAACTTTGTGCACGTTGATAACTTTAACAAAATCGATAACCTGACAGCACTTGGTCGACCTGGCCCGTTGTCATCCGGTATGGCCCAGAAATACATCGAACGCGCGGCAGGGCGTGCACCGATTGAGTATGATGTGCCGCAGCTTGAGCCGTACTTAAAAGAGACTTACGGCGTGTTTCTTTACCAAGAGCAAATCATGGCCGTGGTTAAAGAGATTGGTTCATTTGACTGGGCGAAAACATCCGCTGTACGTAAGGCGATGTCAGGCCGTAAGGGTGAGGAATACTTTAACAAGCTTGGCGAAGACTTCGTTGCAGGCGCAATAAATAATGGCGTACCGGAAGCGGATGCAAGAAAGCTTTGGCAGGCGATGGCGACGTTCGGGTCATGGGGCTTTAACAAGTCACACTCCGTGTCATACGCGGTCGTGACCTACTGGACCTTGTGGCTTAAACGACACTACCCGTTGGAATTTGCCGCTGCTTGCTTACGCGCTGCTAAGGACGAAGACCAGACGATTGCGATATTACGTGAACTTGCGAAGGAAGGCGTGGATTATGTGCCAATCGACCCTGATCACTCTTCAATGAACTGGACCATCGCTAACGGAAAGCTAATCGGCGGCATCATGAACGCTAAAGGGTACGGAATGGTGAAG----------------------GCGATGAAGT--------------------------------------------------------------------ACATCGAAGCACGTGAAG-CCGGAACCTTAACGCAAAAGCAGAAGGATGCA--------------------------------------------------------------------------------------------------------------------------------------TTGGCCAATGCTGAAGTCAAATACGGCGACCTTACAGAGATGCACACCAAGTTCGGCTGGGCATATAATGACCCATATCTTATTGGCGTCACTTCCGGCGCTTCAATACGCCAGATGAAGGAAGTAGGCGATGATGAGCGTGCAATAGTAATCGGCAAACTGACCAAGAAAGTGCTGGCAGACGAGAACGAAGCAACACGCATCCGTAAACGTCTTGAGCGCGGCATTTACACAAAGCACGGCAAACTTAAAAAGGGTCTTCAAGCTGATGGTCGCTACGCAGAGTTTGACCAGTATGGAAACAAGCTTGAGACTCAGTTCATCGACCTTATGTGCAAGGATGACTCAACCGACTCGCCAATGCGCTTCAGGATTCGCCCAGAGAAGTTCCAGAAATACGGGAAGTACATCGCAGAGAACGTCGGGAACGGTGCATTCTTCCTGATGAAAGGCCGCAAGCTTGAAGGCATTGATATGTTCATCGTCGACGTTATCAAACAGGTGTATCCAGATGGCAACAAACAACCGTGA---------------------------------------------------------------------------------------------------------------------------------------------------------------------------------ATGTACCAGTTGAATCCTGCTTTAAAAGAAGTCTGGAAGACAAAAGCGCGATACAAAGTAATATACGGCGGTCGTGCATCTTCCAAATCGCATGATGCCGCTGGTTTTGCTATTTATTTGGCGGCAAACTTCAAATTAAAATTCCTTTGCGTTCGACAATTCCAGAACAAGATTTCTGAATCTGTATATACTCTATTAAAAGATAAAATAGAGATTTCTGATTTTAAAGATGAGTTCAATTTATTAAAGAACTCTATCGAGCATAAAAGAACTAAATCTGAATTTCTATTTTACGGTATCGCACGTAACGTTGATGAAATTAAATCAACGGAAGGTGTTGATGTTCTTTGGCTGGAAGAAGCGCACGCACTTACTGAAGAACAGTGGGACATTATTGAGCCGACAATCCGTAAAGAAGGGTCAGAAATATGGATCATCTTTAACCCTGATGAAGAGGCCGATTTCGTCTACCAAAACTTTGTTATGCGACCGCCGAAGAATGCCATAGTTAAAAAGATAAACTGGCAAGACAACCCATTCTTGTCGCAAACAATGCTGGATGTTATCGCAGGCATGTACGAGCGCGACCCGAAAAAGGCAGAGCACGTTTATGGCGGCGTGCCGAAGACTGGCGGCGATAAATCTGTAATCAACCGTGCATTCGTTAAGGCCGCTCTTAATCTCCACAAACACCCTACGCTGGGCTGGAGTTTGTCAGGGTCTAACCGTATAGGCTTTGACGTAGCGGACGATGGCGACGACCTTAACGCCACTGCATTCGTCACAGGAAACGTATTGCGCGGCATCAAGACGTGGGAAGGTCTGGAAGATGAATTGTTGAAATCGGCAAGCGGAGTTTGGAAAGATGCGCTTACATTTGGCGCTTCTATAACTTATGACGCCATCGGTGTCGGCGCTTTTGCTGGTTCAAAATTTGATGAACTAAACGAGTATGCAATACATGAAAATCCATCATTTCCAAGAATCGAATTTA------ATGCGTTCAACGCGCAAGGGTCTGTTGATGATCCTGATGACGTTTTTCTTGAGCTACCACACGTTGAAATACTCAATAAAGACCATTTCGCAAACATAAAAGCGCAAAAGTGGACTGAAATTGCAGAGAGATTCAGAAAGACATACGAATATGCAACTGGGCAAGCCGTATATCCGACTGATGAATTGATTTCAATCGACACCGATGGTATACCGGAACTTGGGATTCCAGCTTGGACTACTGAAGAGATTGAGACGTTTCTTTTTGAGATGTCAGCGCCGCGCAAAGATACGTCTGTTCTTGGCAAGTTCAAAGTTGAATCTAAAAAGGATATG---GCAAAGCGTGGAGTCAAATCACCTAACAAAGCGGACGCAGCAATCATGGCATTGATGAAACCAATCGTTGCAGCATCCGGCTTCTTCTCTAACCTTTAAATGACTCGCATTAGCCAAACACACTCTCGCCTCCCAGCGAGCAAGGTGCGCCCTTTTGATATGCAATCCGTTACTGACGCGGCTGTTTCCCAGCTTGCTCGTATCGGTATTGTGTTTGATTCCGCGATTGTGCGTGATCAGATTGAGCACTTAAACCGTGCAGGCGCTTTCCGCGTAGGT---------GACGCCGCGTTTACTGCGCCGCAGACTACTCCGTCAATCCCGACCCCGTTGCAGTTCCTGCAGCAGTGGTTGCCTGGCTTCGTCAAAATCATGACCGCTGCTCGTAAAATCGACGAGCTGGTTGGTATTGATACCGTTGGTCAGTGGGAAGATGCAGAAATCGTTCAGGGCATCGTTGAACCAGCTGGCACCGCAGTTGAATATGGTGATTTCACCTCTATTCCTCTGGCAAGCTGGAACGTAAACTTTGAACGTCGTTCTATCGTTCGTGGCGAAATGGGCATGGCAGTTGGTATGCTGGAAGAAGGCCGCGCATCCGCTATGCGTCTGAACTCCGCAGAAACCAAGCGCCAGCAGGCTGCTGTATCTCTGGAAATCATGCGTAACGCAATCGGCTTCTATGGTTGGTACAACGG---GAACAACCGCACATTCGGCTTCCTGAATGATCCAAACCTGCCAGCAGCGATGACTTCCAACACCACTTCCGGCTGGGCTACTGCGACTTTCCAACAGGTAACTGCAGACATCCGTTTGATGGTTCGTCAAATTCGTGTGAACTCTCAGGACCAGATTGATCCAGAGAAAGTTGACATGACTCTGGCGCTGCCGACTAACTCTATCGATTGGCTGTCCAACACCACTGACTTCGGTATTTCTGTACGTGACTGGATCACCCAGACTTATCCGAAGATGAAGATCAAATCTGCACCGGAACTCAACGGCGCACTTGGCAGTGACCCGACTTTCTTGAACGTGGCATACCTGTACGCCGATCACATCGATTCCTCAATCGATGGTTCAAGCGATGATGGTTCCGTATTCAGTCAGCTGGTTCAAACCAAGTTCATGACTCTGGGCGTTGAAAAGCGTGCTAAGAGCTACGTTGAAGACTACGCAAACGCAACAGCAGGCGTTCTGCTCAAGCGTCCGTTCGCAGTCGTCCGTATGACTGGTATTTAA---------------------------------ATGAAAATTCTTGGCATAAAACTCTGGGAGAAGACGCAA-------------CCAGAAGCCGAACCAGCGGAGATGCCGCCAGGCGACCCATTGGCACCGTTTGAACGCCTGGAAAGGCGCGGCAGCGGTCAACGCTGGGATA-AGACCGAAAGCAACCGCCCGACCTTTAAAACCGTTGATGACTTTCCTTTATATGAGCCTGATATCAACGGGGACGGTGTTGCAATCATCAAAGGTCGCTCAGTAGATTCAGCAACCGTATCCAAAAAAGTTATGGATAATGCTTTGAAGAACATCAGTTCAGAAGGGCAGGTTAATCCATACACAGTACCTATTCAGTTGCAAAACTGGTACTTATCGCAATCATTTATCGGATATCAAGCTTGCGCCATCATCGCGCAGCACTGGCTGGTGAACAAGGCTTGTTCCATGGTAGGCCGCGATGCGGTCCGTAAAGGCTGGGAAGTCAAATCCA--GTTCTGAGTCCGAATTATCAGTGCAGGCCAGCGAACGCCTAAAGCAAATTGATAAAGAATTTAATATCAAAGAGCACTTAGTTGAAGCCGAACGATTCAAAAATATTTTTGGTATCCGCGTCATCATATTTGATGTGCGTAGCGATGACCCAGAATACTACAGTAAACCTTTTAACATTGATGGTGTGACAAAGGGGTCTTATAAGGGGATCATTCAGGTTGACCCTTATTGGATGATGCCATTTCTGACGTCTGAAAACACCGCCGACCCTGCTTCACAGCACTTTTATGATCCAGAATACTGGGTGATCAGCGGACAACGTTATCATCGCAGCCACCTCATCATATTGCGCAACGATGAGCCAGCTGATATTCTTAAGCCGACTTACATCTACGGCGGCATTCCTCTAACTCAGCAGATTTATGAACGCATCTATGCCGCTGAACGTACCGCTAACGAAGCACCATTGTTGGCGATGTCTAAACGTACAACGACACTACGGACCGACGTTGACAAGGCGATTGCCAATGAGCGGTCTTTTGCCGAACGCCTGATGATGTGGATTAAGTACCGCGACAACTATGCTGTTAAGGTACTTGGCCAAAAAGAAGAAATGGACCAGTTCGACATCAACTTGTCAGACTTCGACAGCATCATCATGAACCAGTACCAGCTGGTGGCCGCAATCGCAAAAGTTCCGTCGACCAAACTGCTTGGGACTTCGCCAAAAGGCTTTAACGCCACTGGTGAATTTGAGATGGTCAGCTATCACGAAGAGTTGGAAACGTGCCAGCAGCATGACCTGACAAAAATTCTCGACCGCCATTACAAAATCCTTCTCAAATCAGAAGGGGTGGAAGTCGACGTTAAGGTTGCATGGGAACCAGTTGGCTCACTTACTGCTACTCAACTTGCAGAAATCAACGACAAGCGAGCTAACACTGGCAAAACTCTCATTGATGCTGGCGTCATTTCTCCTGATGAAGAGCGCGACCGCATCAAAGACGACAAAAACAGCGGTTACAACCGTCTGCCGGAAGATGCAGCAGAAGAAACCCCAGGGATGTCTCCAGAGAATATGGCATTGCTTGGCAAGTCTGCT--------GGTGAAGTCCTGCAAGGTAAGGCTGATATTGAACAGGCAAAAGCTGATGTCGTTAAGATGGGCGGCCA-----GTTCTATAGCGAGAC-TGGTATTATGCCAGAAGGTGCCGCGCGTGGTGAGTTGGCGGAAAACCCTGACAGAGCACCTGTCGAAATTAACATGGACGATACCGATGATGAATC----AAACCATCAGGTTGATGTCCTAACGCAGTTGAAAGAAGGTCTGGAGGGTATTGCGGATTACTACCTGAAAGAAGGTCAGGATGTGGATTTTGACCCTCAAAAAGATTCACGGTCGGTGCAGCCGTCTACCCTTCCAAGCGTCAAAGGTAATGTCGTAAACTTACGACACAACGTTGGCGAGATGGACGCAGCATCATTACCTAAGATGAAGTTGCACGGAATGATTCTTGGGATTGAGAATCCTCGCAACAGCATCCGTAGAGGAAATAGCCTTGACGGTGAATGGGCAGTCAAGATGCCGCACCACTACGGATTCATCAAAGGCACCAAGGGCGCGGACGGCGATGAAGTCGACTGCTTTGTTGGCACAAATCTGAAGTCGCCGAAGGTCTTTATCGTGAACCAAAACGATAACTACTCTGGCGAGTTCGATGAACACAAGTGCATGCTTGGATTCGATTCAGCAGAAGAAGCAAAAGAAGCTTATCAGGCATCATTTGGTAACGGTTGGAACGGATTCGACTCAATCCACGAATTAGATGTGAACTCATTCAAAGAGTGGTTGAAGGGTGATTGCTCTCAAGCATACGGAGCACTCAATAATCCTACTAATTCACCGAAGCAAGGTTGA---------ATGAAAGTTGAATTAATTCGATACACCCAAGATGCACTTGACCTTTTGCTGGAAACAAAGAACACGCGCATGACTGGCAAGCCCGTCTCTGAGATGACAGAATCAGAGAAGCAAGAGCACTGGCGCTACATGCTTGACACCATCAAGTCACCTTTCGACTTTGTTGACTATATCTTTGACATCACTGATGTATCAAAGAATATGACTCATCAGATGGTGCGCACACGAACAGGTGCATATCAAGAACGCACAAGCCGCGCTCAAGAGTCATCAGCGTTTGATGCGATTCGTCCTGCCAAATTTACTTACCCAGA--------GGATGATCCAAAGGGATGGACTCG----TCATGACGAGAAGGCTGCTGAAC---------------TGGCAGAGAAATGGGATGATGCAATGGCAACCATTGACGCCCTATACCAAGAACTTCGCGCGGCTGGCGCAGAGATTCAAGATGCACGTGCCGTGTTGCCTTCTAATATGCAAACGCATATCATGGCAAAGTTCAACTTGCGCACTCTACAACAAATGGCCTCTAACCGCTTGTGCACGCGTACTCAAGGCGAGTATCAAGAAGTATTCCGTGCAATGGTTGCGGAAGTCCTTAAGGTGCACCCGTGGGCCAATCCTTTACTACAGCCGCAGTGCATCGGTATGGGTAAGTGCGCATTTCCTCGTCACGG--------------------------------------------------------------------TAAGGCC-------------------------------------------CATTGCCCATGGTATCGTGATTGGATGGATACCACTGCACAGCAAGAAGAGTTGCGCATCCAGTTTTGGGATGCGATGCCAATCACCAATAATCCAGTTGCCAAAGATGGAGTATCAAAAGGATGA
	Escherichia_phage_WFH___hypothetical_protein_CDS___Escherichia_phage_WFH___dnaE_CDS___Escherichia_phage_WFH___terminase_large_subunit_CDS___Escherichia_phage_WFH___major_head_protein_CDS_and_2_other_alignments	------------------------------ATGAAAACACAAGGGATGCGCCACCAGCTTCTGGCGCTTGATAAAGCAGGCCGCAGAAAATACTTTGCCTATTTCATGGAACAGGGTCTTGGTAAAACTTGGACCGCTTTGGCAGAGTTTGAAAAGCACTTCAACGCTGGCGCGTTCGATGCCATGGTAGTCATCGCTCCAAACGGTGTCCACTCAAACTGGATTCGTCGTGAAGCGCCAGAGCACCTTTCCATCAAGTGGATTGGGCACTACTGGCGCGGCAACGACAAGATGAAAACTAAAAAGGGCAAGGCGCTTTGGGAGAAGATGTTTGCTGATCACTACCCCGAAGGCGAAGTGCCTGCGCGCATCTTCTCATTCAACATCGATACTGTCAACACACCAGTCGGTTATCAACACATCGAGTCGGTCTTGAAGAAGTACCGCTGCCTGATGATCATCGACGAATCAACGCGCATCAAGAATAACACAGCCAAACGCTCCATCAAGGTTGTGGAATTGGGACGGCTGGCAAAGGCCCGTCGAATCCTTTCTGGCACGCCGTTGCCGCGCTCGCCTGCGGATATTTACATGCAATACCACTTCCTTGAAGCAGGATTGCTCGGCACCAAATCATTCCGTGCCTTTAACTCTGAATTCACTGTGCTGCTTGAAGCGCACGACCCAGAGATGCAAGCCATCCTCAAGAAAATCGGCGGCAATGGCTATGGGATTCCGCAAGTGCCGCGCAAAGACCAGTTTGGCCGACCGATGTACAAGAACCTTGACAAGCTTATCCGGCTGATGGAACCGCACTATTTTCGTGCAACAAAAGCAGAATACTTGCCTGACCTTCCAGAGAAGGTGTACAAGTTTATTGACTTCGAGTTGTCGCCTAAACAACGCGATGTTTACGATGAACTCAAGAATGAGTACAACTATTTGATGGAATACAAGGGCGAAGAAGAAAACGTCAAGTTTGAGATGATCGCGTCGCGCACTAAGATGAAGCAGGTGACATCCGGTTTTGTTAAGGTGTATGATGAGATGGTCTACATG------GAAGACAACCCACGATTCACGGCCTTTAAGGATTATGTGGAAGGGGTGCTGGAAGACGACCCAGAGCGCAAATTCATCGTTTGGGCCATCTTTAAGGAAGAGATGAACCAGATTAAGGACTGGCTTGAGTCTGAAGGCGTGGTCACTGGTGTATACAACGGTGAAACGTCCAAAGAGCAGCGCGAGTTCTTAATTGATGACTTCCAGAAGAACACAGTCGCGAATGGTGGAACACAGGTATTGGTTTGCCACGCTGCAGCGGCAGGCATCGGCATCACGCTTACCGCCGCTGACTTGGCAATTTATTATTCTTGCAACTACGACAACGAGCTGCGCAAACAATCCGAAGACCGAAATCACCGCATCGGCACCAAATCAAGCGTGTTGTATGTTGATTTTATTGGTGTTGATACCATCGACGAAGAAATTCAGCGTTCACTCAGTATGAAGTCAATGCTTGCTGATCACATCCTCGACG----GCAAAAAGATGAATTAA-----------------------ATGTTTCCACAATTGAGAGTTCGCAGCGGTTACACGTTCAAAGAAGTATATGGACGGCATCCTGAAATTATAGCACGGCTCAAAGAGTTGGGCTGCGAAGTCGCGGCATTAGTTGATAACAATACATGGGGTCACGTTCGATGGGAAAAGGAATGTCAGAAGAATGATATCAAGCCTATGTTCGGTATGGAGATTCCAATCATTGACCCTGATGCGGACCCGAAAAAGGGATTCAAACCGAAGGCTTGGATATTGGCGCTTGACCTGAAATCCTTTTACAACGCGACCACGCTTGCAACACAGCGCGGCGGACTGACCCGTGCAGAGTTCGGGGCGCTCGATGGCGTCGTTAAATTCTGTGGCGGGGCCGTGGAGCTGCTGCGGCCAGAGGACTATGATTATATAGACGTCAACCCATCATCGTTCCTTTTGGCCAAGCGCCAGGTATTGGCTCACCGCAGCAACGGAAGGCCGCTGGTTTTAACCGGATACAACCACATGCCTTCACCTGAGCACGTTGACTTTGCTTATGCATGGGAAGTTCGAGACACGGTTAAGCCGCACTGCATCGTTGACGCGGAAGACTTGCGCAAACAGCTTAAAGGAATCCTGACCGAAGACGAGTTGAATCAAGCAACGGCCAATGCGGTTGATATTGCAAATGGAATCGTTGGGCTTGACCTGAAGCTGCGCAAGGCACCGATTATCCACCTTGCTGGTGACATGGTAAAGCTTGCTCGTGAGGGGATGGAGTACCGCCTTAAGGCAGGTCACATCAAAGAATGGACTCAGGAATATGAGGACCGATTCAACGAAGAGATTCACCAGATTCAGCTGAAAGATTTCGACTCATACTTTCTGGTGGTAGCGGACCTTGTACGATTCGCAAAAACAAAAATGCTCGTCGGACCCGCTCGCGGCTCATCGGCTGGTTCACTGGTTTGTTATTGCCTCGGCATCACGGAGGTTGACCCAATCCCGTATAAGCTACTGTTTGCCCGATTCATTGACGTAAGCCGCGCAGACCTTCCTGATATTGATATTGACTTTGAGGATACCAAACGCTATATGGTTTTTGATTACCTTAAAGAAAAATACGGCGAAATGAACGTTGCAAAACTTGGCAACATCAACACGCTTAAGGCCAACTCAGTAATGGCTCAGGTTGGTAAGAAATTCAACATTGGATATCACGAAACGGCCAACATTAAAAACGCATTGCTTGAATACTCATCCGGTGACGCCCGTTATGGCCACGGCCTGGAGGACACCTTTGCAACAACGACCACGGGCCAAGAGTTTGTGGCTAAATATCCCGATGCCGCGCGATGCATGGGTGACCTTGAGATTCACCCTTCCCACACTGGCGTTCACGCAGCGGGAATCATCGTTTGTAATGACCCAATCTCTGATTACTGTACGGTAACGGCGGAAGGGATTGCACAAATTGATAAGCCTGACAGCGAATACCTTAACCTTTTGAAGCTTGATGCATTGGGTCTTCGCACCCTCGGAATCATTTCTGATACTGGCGTGATAGATGCTGAAACGCTGTACGGAATCAAGCTTGATGACCAAAGCGTCCTTGACATCCTTAACGAAAACAAGATGTCAGGCATCTTCCAGTTTGAAGGCGACGCTGTACGCTCAGTGACCAACTTTGTGCACGTTGATAACTTTAACAAAATCGATAACCTGACAGCACTTGGCCGACCTGGCCCGTTGTCGTCCGGTATGGCCCAGAAATACATTGAACGCGCGGCAGGACGTGCGCCGATTGAGTACGACGTGCCGCAGCTTGAGCCGTACTTAAAAGAGACTTATGGCGTGTTTCTTTACCAAGAGCAAATCATGGCCGTGGTTAAAGAGATTGGTTCATTCGACTGGGCGAAAACGTCAGCTGTGCGTAAGGCGATGTCAGGTCGTAAGGGTGAGGAATACTTTAACAAGCTTGGCGAAGACTTCGTTGCAGGCGCAATAAATAACGGCGTACCGGAAGCGGATGCAAGAAAGCTTTGGCAGGCGATGGCGACGTTCGGGTCATGGGGCTTTAACAAGTCACACTCCGTGTCATACGCGGTCGTGACTTACTGGACCTTGTGGCTTAAACGACACTACCCGTTGGAATTTGCCGCTGCTTGCTTACGCGCTGCTAAGGACGAAGACCAGACGATTGCGATATTACGTGAACTTGCAAAGGAAGGCGTGGATTATGTGCCAATCGACCCTGATCACTCTTCAATGAACTGGACCATCGCTAACGGAAAGCTAATCGGCGGCATAATGAACGCCAAAGGGTACGGAATGGTGAAG----------------------GCGATGAAGT--------------------------------------------------------------------ACATCGAAGCGCGTGAAG-CCGGAACCTTAACGCAAAAACAAAAGGATGCA--------------------------------------------------------------------------------------------------------------------------------------TTGGCCAATGCTGAAGTCAAATACGGCGACCTTACAGAGATGCACACCAAGTTTGGCTGGGCGTATAATGACCCCTATCTGATTGGCGTTACTTCCGGTGCTTCAATACGCCAGATGAAGGAAGTCGGCGATGACGAGCGTGCAATAGTAATCGGCAAGTTGACCAAGAAAGTGCTGGCTGACGAGAACGAAGCGACACGCATCCGTAAACGTCTTGAGCGCGGCATTTATACAAAGCACGGCAAACTTAAAAAGGGTCTTCAAGCTGATGGCCGCTACGCAGAGTTTGACCAGTATGGAAACAAGCTTGAGACTCAGTTCATTGACCTTATGTGCAAGGACGATTCGACCGACTCGCCAATGCGCTTCAGGATTCGCCCAGAGAAGTTCCAGAAATACGGTAAGTACATTGCAGAGAACGTCGGGAACGGCGCATTCTTTCTGATGAAAGGCCGCAAGCTTGAAGGTATTGACATGTTTATCGTCGACGTGATCAAACAGGTGTATCCAGATGGCAACAAATAA---------------------------------------------------------------------------------------------------------------------------------------------------------------------------------------ATGTACCAGTTGAATCCTGCTTTAAGAGAAGTCTGGAAGACGAAAGCGCGATACAAAGTCATATACGGCGGTCGTGCATCTTCCAAATCGCACGATGCCGCTGGTTTTGCTATTTATTTGGCGGCAAACTTCAAATTAAAATTCCTTTGCGTTCGACAATTCCAGAACAAGATTTCTGAATCAGTATATACGCTATTAAAAGATAAAATAGAGATTTCTGATTTTAAAGACGAGTTCAACTTATTAAAAAACTCTATTGAACACAAAAGAACAAAATCTGAATTTTTATTTTACGGTATCGCACGCAACGTTGACGAAATCAAATCAACAGAAGGTGTTGATGTTCTTTGGCTTGAAGAAGCGCATGCACTGACTGAAGAGCAATGGGACATTATTGAGCCGACAATTCGTAAGGAAGGGTCCGAAATATGGATCATATTTAACCCTGATGAAGAGGCTGATTTCGTCTACCAGAACTTTGTTATGCGACCGCCGAAAAATGCCATCGTTAAGAAGATTAACTGGCAGGACAATCCATTCTTGTCGCAAACAATGCTGGATGTTATCGCTGGCATGTATGAGCGCGACCCGAAAAAGGCAGAACACGTTTATGGCGGAGTGCCGAAGACAGGTGGCGATAAGTCGGTCATCAACCGTGCATTCGTCAAAGCCGCGCTAAACCTCCACAAACACCCTACGCTGGGATGGAGCTTGTCAGGGTCTAACCGTATAGGCTTCGACGTGGCGGACGACGGCGACGACTTAAACGCCACAGCGTTTGTCACAGGCAACGTATTACGTGGCATCAAGACATGGGAAGGTCTGGAAGATGAATTGCTTAAGTCCGCAAGCGGAGTCTGGAAAGACGCATTGACATTCGGCGCATCAATCACCTATGACGCCATCGGTGTTGGTGCATTTGCTGGTTCAAAATTTGATGAGCTTAATGAGTATGCAATCCATGAAAATCCAACATTCCCAAGAATCGAATTTA------ATGCGTTCAACGCGCAAGGTGCTGTTGATGATCCTGATGACGTCTTCCTTGAGTTACCACACGTTGAAATACTCAATAAAGACCATTTCGCAAACATAAAAGCGCAAAAATGGACTGAGATTGCCGAACGATTCAGAAAGACATATGAGTATGCGACAGGGCAAGCCGTATATCCGACCGATGAGTTGATTTCCATCGACACAGACGGCATCCCAGAACTTGGTATTCCCGCTTGGTCTGCGGAAGAAATTGAGACGTTTCTTTTTGAGATGTCAGCACCGCGCAAAGACACGTCTGTACTTGGCAAGTTCAAAGTTGAATCGAAAAAGGATATG---GCAAAGCGTGGAGTCAAATCGCCTAACAAAGCGGACGCAGCAATCATGGCATTGATGAAACCAATTGTTGCAGCATCCGGCTTCTTCTCTAACCTTTAAATGACTCGCATTAGCCAAACACACTCTCGCCTCCCAGCGAGCAAGGTGCGCCCTTTTGATATGCAATCCGTGACCGACGCGGCTGTTTCCCAGCTTGCGCGTATCGGTATTGTGTTTGATTCCGCGATTGTGCGTGATCAGATTGAGCACTTAAACCGTGCAGGTGCTTTCCGCGTAGGT---------GACGCCGCATTTACTGCGCCGCAAACCACGCCATCAATCCCGACCCCGCTGCAGTTCCTGCAACAGTGGCTGCCTGGCTTCGTCAAAATCATGACCGCTGCCCGTAAAATTGACGAGCTGGTTGGTATTGACACCGTTGGTCAGTGGGAAGATGCAGAAATCGTTCAGGGCATCGTTGAACCAGCTGGCACCGCAGTTGAATATGGTGATTTCACCTCTATTCCTCTGGCAAGCTGGAACGTGAACTTTGAACGCCGTTCCATCGTTCGCGGTGAAATGGGCATGGCAGTCGGCATGCTGGAAGAAGGCCGCGCGTCTGCGATGCGTCTGAACTCTGCAGAGACCAAGCGCCAGCAGGCTGCTGTATCTCTGGAAATCATGCGTAACGCAATCGGCTTCTATGGTTGGTATAACGG---GAACAACCGCACGTTCGGCTTCCTGAATGATCCAAACCTGCCAGCGGCAATGACTTCAAACACCACTTCCGGCTGGGCTACTGCGACCTTCCAACAGGTGACTGCAGACATCCGTTTGATGGTTCGTCAAATCCGTGTCAACTCTCAGGACCAGATTGATCCAGAGAAGGTTGATATGACTCTGGCGCTGCCGACCAACTCTATTGATTGGCTGTCAAACACCACCGACTTCGGTATTTCTGTACGTGACTGGATCACCCAGACTTATCCGAAGATGAAGATCAAATCTGCACCGGAACTCAACGGCGCACTTGGCAGTGACCCGACTTTCCTGAACGTGGCATATCTGTACGCTGATCACATCGATTCCTCAATTGATGGCTCAAGCGATGATGGTTCCGTATTCAGTCAGCTGGTCCAGACTAAGTTTATGACTCTGGGCGTTGAGAAACGCGCTAAGAGCTACGTTGAAGACTACGCAAACGCAACAGCAGGCGTTCTGCTCAAGCGTCCTTTCGCAGTCGTCCGTATGACTGGTATCTAA---------------------------------ATGAAAATTCTTGGCATAAAACTCTGGGAGAAGACGCAA-------------CCAGAAGCCGAACCAGCGGAGATGCCGCCAGGCGACCCATTGGCACCGTTTGAACGCCTTGAAAGGCGCGGCAGCGGTCAACGCTGGGAAA-AGACTGAAAGCAATCGACCGACCTTTAAAACGGTTGATGACTTCCCTTTATATGAGCCTGATATTAATGGCGATGGTGTTGCAATCATAAAAGGTCGTTCAGTCGATTCCGCAACAGTATCCAAAAAGGTTATGGATAATGCCTTAAAGAACATCAGTTCAGAAGGGCAAGTCAACCCATACACAGTACCTATTCAACTTCAAAACTGGTATTTGTCACAGTCATTCATCGGCTATCAAGCTTGTGCCATCATCGCACAGCATTGGCTGGTGAACAAGGCATGTTCCATGGTAGGCCGCGATGCGGTCCGTAAAGGTTGGGAAGTCAAATCCA--GTTCTGAGTCAGAATTGTCAGTACAGGCAAGCGAACGCCTAAAGCAAATTGATAAAGAATTTAATATCAAAGAGCACTTAGTTGAAGCCGAACGATTCAAAAATATTTTTGGTATCCGCGTCATCATATTTGATGTGCGTAGCGATGACCCAGAATATTACAGCAAGCCTTTTAACATTGATGGCGTGACAAAGGGGTCTTATAAGGGAATCATTCAGGTTGACCCTTATTGGATGATGCCGTTTCTGACGTCTGAAAACACCGCCGACCCTGCATCACAGCACTTCTATGATCCAGAATACTGGGTGATCAGCGGACAACGTTATCATCGCAGCCACCTAATCATCTTGCGCAATGATGAGCCAGCTGATATTCTCAAGCCAACTTATATTTACGGCGGCATTCCTCTGACTCAGCAGATTTATGAACGCATCTATGCCGCTGAACGTACCGCTAACGAAGCGCCATTGCTGGCAATGTCCAAGCGTACAACCACGCTGCGGACAGACGTTGACAAGGCGATTGCCAATGAGCGGTCTTTTGCAGAACGTCTGATGATGTGGATCAAGTACCGCGACAACTATGCAGTCAAAGTGCTTGGCCAAAAAGAAGAGATGGACCAGTTTGACATTAACTTGTCAGACTTCGACAGCATCATCATGAACCAGTACCAGCTTGTGGCCGCAATCGCAAAAGTTCCGTCGACCAAACTGCTTGGGACTTCGCCAAAAGGCTTTAACGCCACTGGTGAATTCGAGATGGTCAGCTATCACGAAGAGTTGGAAACGTGCCAGCAGCATGACCTGACAAAAATTCTCGACCGCCATTACAAAATCCTTCTCAAATCAGAAGGGGTGGATGTCGATGTTAAGGTTGCATGGGAACCAGTTGGCTCACTTACTGCTACTCAACTTGCAGAAATCAATGATAAGCGAGCCAACACTGGCAAAACTCTTATTGATGCTGGCGTCATTTCTCCTGATGAAGAGCGCGACCGCATCAAAGACGACAAAAACAGCGGCTACAACCGTCTGCCGGAAGACGCAGCAGAAGAAACCCCAGGGATGTCTCCAGAGAATATGGCATTGCTTGGCAAGTCTGCT--------GGTGAAGTCCTGCAAGGTAAGGCCGATATTGAACAGGCGAAAGCTGATGTCGTTAAGATGGGCGGCCA-----GTTCTATAGCGAAAC-AGGTATTATGCCAGAGGGTGCCGCGCGTGGTGAGTTGGCGGAAAACCCTGACAAAGCGCCTGTCGAAATCAACATGGACGATACCGATGATGAATC----AAGCCATCAGGTTGATGTCCTAACGCAGTTGAAAGAAGGGCTGGAGGGTATTGCGGATTACTACCTGAAAGAAGGTCAGGATGTGGATTTTGACCCTCAAAAAGATTCACGGTCGGTGCAACCGTCTACCCTTCCAAGCGTTAAAGGACACGTCGTCAACTTACGCCACAACGTGGGTAAAATGGACGCAGCATCATTACCTAAGATGAAGTTGCACGGAATGATTCTTGGCATTGAGAATCCGCGAAACAGCATTCGTAGAGGAAACAGCCTTGACGGTGAATGGGCCGTGAAGATGCCGCACCACTACGGATTCATCAAGGGCACCAAGGGCGCAGACGGTGATGAAGTCGACTGCTTTGTGGGTCCAAATCTGAAGTCGCCGAAAGTCTTTATCGTGAACCAAAACGATAACTACTCTGGCGAGTTTGATGAACACAAGTGTATGCTTGGATTCGATTCAGCAGAAGAAGCGAAAGAAGCTTATCAAGCATCATTTGGTAACGGTTGGAACGGATTCGACTCAATCCACGAATTAGATGTGAACTCATTCAAGGAGTGGTTGAAGGGTGATTGCTCTCAAGCATACGGAGCACTCAATAATCCTACTAATTCACCGAAGCAAGGTTGA---------ATGAAAGTTGAATTAATTCGATACACCCAAGATGCACTTGACCTTTTGCTGGAAACAAAGAACACGCGCATGACTGGTAAGCCTGTCTCTGAGATGACGGAATCAGAGAAGCAAGAGCATTGGCGCTACATGCTTGATACAATCAAGTCGCCTTTTGACTTTGTGGACTATATCTTTGATATCACAGCTGTATCAAAGAACATGACCCATCAGATGGTACGCACACGCACAGGCGCATATCAAGAACGCACCAGCCGCGCTCAGGAGTCGTCTGCATTTGATGCGATTCGTCCTGCTAAATTCACTTACCCAGA--------GGATGATCCAAAGGGATGGACTCG----CCATGACGAGAAGGCAGCTGAAC---------------TGGCAGAGAAGTGGGATGATGCGATGGCGACTATCGACGCTTTGTATCAAGAGCTTCGCGCGGCTGGCGCAGAGATTCAAGATGCACGTGCCGTGTTGCCTTCTAATATGCAAACGCATATCATGGCAAAGTTCAACTTGCGCACGCTGCAGCAGATGGCGTCAAACCGCTTGTGCACGCGCACGCAAGGAGAGTATCAAGAAGTATTCCGCGCAATGGTTGCGGAAGTCCTCAAGGTGCACCCTTGGGCGAATCCATTACTGCAGCCGCAATGCATTGGTATGGGTAAGTGCGCATTTCCTCGTCACGG--------------------------------------------------------------------TAAAGCC-------------------------------------------CATTGCCCTTGGTATCGTGATTGGATGGATACCACGGCACAGCAAGAAGAGTTGCGCATCCAGTTTTGGAGTGCGATGCCAATCACCAACAATCCAGTTGCTAAAGATGGAGTATCAAAAGGATGA
	Escherichia_phage_Ro157lw___DNA_helicase_CDS___Escherichia_phage_Ro157lw___DNA_polymerase_III_alpha_subunit_CDS___Escherichia_phage_Ro157lw___terminase_large_subunit_CDS___Escherichia_phage_Ro157lw___capsid_and_scaffold_protein_CDS_and_2_other_alignments	------------------------------ATGAAAACACAAGGGATGCGCCACCAGCTTCTGGCGCTTGATAAAGCAGGCCGCAGAAAATACTTTGCCTATTTCATGGAACAGGGTCTTGGTAAAACTTGGACCGCTTTGGCAGAGTTTGAAAAGCACTTCACCGCTGGCGCTTTCGACGCCATGGTCGTCATCGCTCCAAACGGGGTCCACTCAAACTGGATTCGTCGTGAAGCGCCAGAGCACCTTTCCATCAAGTGGATTGGGCACTACTGGTGCGGCAACGATAAGATGAAAACTAAAAAGGGCAAGGCGCTTTGGGAGAAGATGTTTGCTGATCACTACCCCGAAGGCGAAGTGCCTGCGCGCATCTTCTCATTCAACATCGATACTGTCAACACACCAGTCGGTTATCAACACATCGAGTCGGTCTTGAAGAAGTACCGCTGCCTGATGATCATCGACGAATCAACGCGCATCAAGAATAACACAGCCAAACGCTCCATCAAGGTTGTGGAATTGGGACGGCTGGCAAAGGCCCGTCGAATCCTTTCTGGCACGCCGTTGCCGCGCTCGCCTGCGGATATTTACATGCAATACCACTTCCTTGAAGCAGGATTGCTCGGCACCAAATCATTCCGTGCCTTTAACTCTGAATTTACAGTGCTACTTGAAGCGCACGACCCAGAGATGCAAGCCATCCTCAAGAAAATCGGCGGCAATGGTTATGGGATTCCGCAAGTGCCGCGCAAAGACCAGTTTGGTCGACCGATGTACAAAAACCTTGACAAGCTTATCCGGCTGATGGAACCGCACTATTTTCGTGCGACAAAAGCGGAATACTTGCCGGACCTTCCAGAGAAGGTGTACAAGTTTATCGACTTCGAGTTGTCGCCTAAACAACGTGATGTTTACGATGAACTCAAGAATGAGTACAACTATTTGATGGAATACAAGGGCGAAGAAGAAAACGTCAAGTTTGAGATGATCGCGTCTCGCACTAAGATGAAGCAGGTTACATCCGGCTTTGTTAAGGTGTATGATGAGATGGTCTACATG------GAAGACAACCCACGATTCACGGCCTTTAAGGATTATGTGGAAGGTGTGCTGGAAGACGACCCAGAGCGCAAATTCATCGTTTGGGCCATCTTTAAGGAAGAGATGAACCAGATTAAGGACTGGCTTGAGTCTGAAGGCGTGGTCACTGGTGTATACAATGGTGAAACGTCCAAAGAGCAGCGAGAGTTCTTAATTGATGACTTCCAGAAGAATACAGTCGAGAACGGCGGAACGCAAGTCTTGGTTTGCCACGCTGCAGCGGCAGGCATCGGCATCACGCTTACCGCCGCCGACTTGGCAATTTATTATTCTTGCAACTACGATAACGAGTTGCGCAAGCAATCCGAAGACCGAAATCACCGCATCGGCACCAAATCAAGCGTGTTGTATGTTGATTTTATTGGTGTTGATACCATCGACGAAGAAATTCAGCGTTCACTCAGTATGAAGTCAATGCTTGCTGATCACATCCTCGACG----GCAAAAAGATGAATTAA-----------------------ATGTTTCCACAATTGAGAGTTCGCAGCGGTTACACGTTCAAAGAAGTATATGGACGGCATCCTGAAATTATAGCACGGCTCAAAGAGTTGGGCTGCGAAGTCGCGGCATTAGTTGATAACAATACATGGGGTCACGTTCGATGGGAAAAGGAGTGCCAGAAAAATGATATTAAGCCTATGTTCGGCATGGAAATTCCAATCATCGACCCTGATGCGGACCCGAAAAAGGGATTCAAACCGAAGGCTTGGATATTGGCGCTTGACCTGAAATCCTTTTACAACGCGACCACGCTTGCAACACAGCGCGGCGGACTGACCCGTGCAGAGTTCGGGGCGCTCGATGGCGTCGTTAAATTCTGTGGCGGGGCCGTGGAGTTGCTGCGGCCAGAGGACTACGATTATATAGACGTCAACCCATCATCGTTCCTTTTGGCCAAGCGCCAGGTATTGGCTCACCGCAGCAACGGAAGGCCGCTGGTTTTAACCGGATACAACCACATGCCTTCACCTGAGCACGTTGACTTTGCTTATGCTTGGGAAGTGCGCGACACGGTCAAGCCGCACTGTATCGTTGACGCGGAAGACTTGCGCAAACAGCTTAAAGGAATATTGACCGAAGATGAGTTGAATCAAGCAACGGCCAATGCAGTTGACATTGCAAACGGAATCGTGGGACTTGACCTGAAGCTGCGCAAGGCACCGATTATCCACCTTGCTGGTGACATGGTAAAGCTTGCTCGTGAGGGGATGGAGTACCGCCTTAAGGCAGGCCACATCAAAGAATGGACTCAGGAATATGAGGACCGATTCAACGAAGAGATTCACCAGATTCAGCTGAAAGATTTCGACTCATACTTTCTGGTGGTAGCGGACCTTGTACGATTCGCAAAAACAAAAATGCTCGTCGGACCCGCTCGCGGCTCATCGGCTGGTTCACTGGTTTGTTATTGCCTCGGCATCACGGAAGTTGACCCAATCCCGTATAAGCTACTGTTTGCCCGATTCATTGACGTAAGCCGCGCAGACCTTCCTGATATTGATATTGACTTTGAGGATACCAAACGCTATATGGTGTTTGATTACCTTAAAGAAAAATACGGCGAAATGAACGTTGCAAAGCTTGGCAACATCAACACGCTTAAGGCCAACTCAGTAATGGCTCAGGTTGGTAAGAAATTCAACATTGGATATCACGAAACGGCCAACATTAAAAACGCATTGCTTGAATACTCATCCGGTGACGCCCGTTATGGCCACGGCCTGGAGGACACCTTTGCAACAACGACCACGGGCCAAGAGTTTGTGGCTAAATATCCTGATGCCGCGCGATGCATGGGTGACCTTGAAATTCACCCTTCCCACACTGGCGTTCACGCAGCGGGAATCATCGTGTGTAATGATCCAATCTCTGATTACTGTACGGTAACGGCGGAAGGGATTGCACAAATTGATAAGCCTGACAGCGAATACCTTAACCTTTTGAAGCTTGATGCATTGGGCCTTCGTACCCTCGGCATCATTTCTGATACTGGCGTGATAGATGCTGAAACACTGTACGGAATCAAGCTCAATGATCAAAGCGTCCTTGACATCCTTAACGAAAATAAGATGTCAGGAATCTTCCAGTTCGAAGGCGACGCTGTACGCTCAGTAACCAACTTTGTGCACGTTGATAACTTTAACAAAATCGATAACCTGACAGCACTTGGCCGACCTGGCCCGTTGTCATCCGGTATGGCCCAGAAATACATCGAACGCGCGGCAGGACGTGCGCCGATTGAGTACGACGTGCCGCAGCTTGAGCCGTACTTAAAAGAGACTTACGGCGTGTTTCTTTACCAAGAGCAAATCATGGCCGTGGTTAAAGAGATTGGTTCATTTGACTGGGCGAAGACATCCGCTGTACGTAAGGCGATGTCAGGCCGTAAGGGTGAGGAATACTTTAACAAGCTTGGCGAAGACTTCGTTGCAGGCGCAATAAATAACGGCGTACCGGAAGCTGATGCAAGAAAGCTTTGGCAAGCAATGGCGACGTTCGGGTCATGGGGATTTAACAAGTCACACTCCGTATCATACGCGGTCGTGACCTACTGGACCTTGTGGCTTAAACGACACTATCCGTTGGAATTTGCCGCTGCTTGCTTACGCGCTGCCAAGGACGAAGACCAGACGATTGCGATATTACGTGAACTTGCAAAGGAAGGCGTGGATTATGTGCCAATCGACCCTGATCACTCTTCAATGAACTGGACCATCGCTAACGGAAAGCTAATTGGCGGCATCATGAACGCTAAAGGGTACGGAATGGTGAAA----------------------GCGATGAAGT--------------------------------------------------------------------ACATCGAAGCACGTGAAG-CCGGAACCTTAACGCAAAAACAAAAGGATGCA--------------------------------------------------------------------------------------------------------------------------------------TTGGCCAATCGCTAA---------------------------------------------------------------------------------------------------------------------------------------------------------------------------------------------------------------------------------------------------------------------------------------------------------------------------------------------------------------------------------------------------------------------------------------------------------------------------------------------------------------------------------------------------------------------------------------------------------------------ATGAATAAAATAT------------------------------------------------------------TAACACATAATTG---GAAAGTCATGTACCAGTTGAATCCTGCTTTAAGAGAAGTCTGGAAGACGAAAGCGCGATACAAAGTCATATACGGCGGTCGTGCATCTTCCAAATCGCACGATGCCGCTGGTTTTGCTATTTATTTGGCGGCAAACTTCAAATTAAAATTCCTTTGCGTTCGACAATTCCAGAACAAGATTTCTGAATCAGTATATACGCTATTAAAAGATAAAATAGAGATTTCTGATTTTAAAGACGAGTTCAACTTATTAAAGAACTCTATTGAACACAAAAGAACAAAATCTGAATTTTTATTTTACGGTATCGCACGCAACGTTGACGAAATCAAATCAACAGAAGGTGTTGATGTTCTTTGGCTTGAAGAAGCGCATGCACTGACTGAAGAGCAATGGGACATCATTGAGCCGACAATTCGTAAGGAAGGGTCCGAAATATGGATCATATTTAACCCTGATGAAGAGGCTGATTTTGTCTACCAGAACTTTGTCATGCGACCGCCGAAGAATGCCATCGTTAAGAAGATTAACTGGCAGGACAACCCATTCTTGTCGCAAACAATGCTGGATGTTATAGCTGGCATGTATGAGCGCGACCCGAAAAAGGCAGAACACGTTTATGGCGGAGTACCGAAGACTGGCGGCGACAAGTCGGTCATCAACCGTGCATTTGTCAAGGCCGCGCTAAACCTCCACAAACACCCTACGCTGGGGTGGAGCTTGTCAGGGTCTAACCGTATAGGCTTCGACGTGGCGGACGACGGCGACGACTTAAACGCCACAGCGTTTGTCACAGGCAACGTATTACGTGGCATCAAGACATGGGAAGGTCTGGAAGATGAATTGCTTAAGTCCGCAAGCGGAGTTTGGAAAGACGCATTGACATTCGGCGCATCAATCACCTATGACGCCATCGGTGTTGGTGCATTTGCTGGTTCAAAATTTGATGAGCTTAATGAGTATGCAATCCATGAAAATCCAACATTCCCAAGAATCGAATTTA------ATGCGTTCAACGCGCAAGGTGCTGTTGATGATCCTGATGACGTTTTCCTTGAGTTACCACACGTTGAAATACTCAATAAAGACCATTTCGCAAACATAAAAGCGCAAAAATGGACTGAGATTGCCGAACGATTCAGAAAGACATATGAGTATGCGACAGGGCAAGCCGTATATCCGACCGATGAGTTGATTTCCATCGACACAGACGGCATCCCAGAACTTGGTATTCCCGCTTGGTCTGCCGAAGAAATTGAGACGTTTCTTTTTGAGATGTCAGCACCGCGCAAAGACACGTCTGTTCTTGGTAAGTTCAAAGTTGAATCGAAAAAAGATATG---GCAAAGCGTGGAGTCAAATCGCCTAACAAAGCGGACGCAGCAATCATGGCATTGATGAAACCAATTGTTGCAGCATCCGGCTTCTTCTCTAACCTTTAAATGACTCGCATTAGCCAAACACACTCTCGCCTCCCAGCGAGCAAGGTGCGCCCTTTTGATATGCAATCCGTGACCGACGCGGCTGTTTCCCAGCTTGCGCGTATCGGTATTGTGTTTGATTCCGCGATTGTGCGTGATCAGATTGAGCACTTAAACCGTGCAGGCGCTTTCCGCGTAGGT---------GACGCCGCATTTACTGCGCCGCAGACCACGCCATCAATCCCGACCCCGCTGCAGTTCCTGCAACAGTGGCTGCCTGGCTTCGTCAAAATCATGACCGCTGCCCGTAAAATTGACGAGCTGGTTGGTATTGACACCGTTGGTCAGTGGGAAGATGCAGAAATCGTTCAGGGCATCGTTGAACCAGCTGGCACCGCAGTTGAATATGGTGATTTCACCTCTATTCCTCTGGCAAGCTGGAACGTGAACTTTGAACGCCGTTCCATCGTTCGCGGTGAAATGGGCATGGCAGTCGGCATGCTGGAAGAAGGCCGCGCGTCTGCGATGCGTCTGAACTCTGCAGAGACCAAGCGCCAGCAGGCTGCTGTATCTCTGGAAATCATGCGTAACGCAATCGGCTTCTATGGTTGGTATAACGG---GAACAACCGCACGTTCGGCTTCCTGAATGATCCAAACCTGCCAGCGGCAATGACTTCAAACACCACTTCCGGCTGGGCTACTGCGACCTTCCAACAGGTGACTGCAGACATCCGTTTGATGGTTCGTCAAATCCGTGTCAACTCTCAGGACCAGATTGATCCAGAGAAGGTTGATATGACTCTGGCGCTGCCGACCAACTCTATTGATTGGCTGTCAAACACCACCGACTTCGGTATTTCTGTACGTGACTGGATCACCCAGACTTATCCGAAGATGAAGATCAAATCCGCACCGGAACTCAACGGCGCACTTGGCAGTGACCCGACTTTCCTGAACGTGGCATATCTGTACGCTGATCACATCGATTCCTCAATTGATGGCTCAAGCGATGATGGTTCCGTATTCAGTCAGCTGGTCCAGACTAAGTTTATGACTCTGGGCGTTGAGAAACGCGCTAAGAGCTACGTTGAAGACTACGCAAACGCAACAGCAGGCGTTCTGCTCAAGCGTCCTTTCGCAGTCGTCCGTATGACTGGTATCTAA---------------------------------ATGAAAATTCTTGGCATAAAACTCTGGGAGAAGACGCAA-------------CCAGAAGCCGAACCAGCGGAGATGCCGCCAGGCGACCCATTGGCACCGTTTGAACGCCTTGAAAGGCGCGGCAGCGGTCAACGCTGGGAAA-AGACTGAAAGCAATCGACCGACCTTTAAAACGGTTGATGACTTCCCTTTATATGAGCCTGATATTAATGGCGATGGTGTTGCAATCATAAAAGGTCGTTCAGTCGATTCCGCAACAGTATCCAAAAAGGTTATGGATAATGCCTTAAAGAACATCAGTTCAGAAGGGCAAGTCAACCCATACACAGTACCTATTCAACTTCAAAACTGGTATTTGTCACAGTCATTCATCGGCTATCAAGCTTGCGCAATTATAGCGCAGCACTGGCTGGTGAACAAGGCTTGTTCCATGGTAGGCCGCGATGCGGTCCGTAAAGGCTGGGAAGTTAAATCCA--GTTCTGAGTCAGAATTGTCAGTACAAGCCAGCGAACGCCTAAAGCAAATTGATAAAGAATTTAATATCAAAGAGCACTTAGTTGAAGCCGAACGATTCAAAAATATTTTTGGTATCCGCGTCATCATATTTGATGTGCGTAGCGATGACCCAGAATATTACAGCAAGCCTTTTAACATTGATGGTGTGACAAAGGGGTCTTATAAGGGAATCATTCAGGTTGACCCTTATTGGATGATGCCATTTTTGACGTCTGAAAACACCGCCGACCCTGCATCACAGCACTTCTATGATCCAGAATACTGGGTGATCAGTGGACAACGTTATCATCGAAGTCACCTCATCATCTTGCGCAATGATGAGCCAGCTGATATTCTCAAGCCAACTTATATTTACGGCGGCATTCCTCTGACTCAGCAGATTTATGAACGCATCTATGCCGCTGAACGTACCGCTAACGAAGCGCCATTGCTGGCGATGTCCAAGCGTACAACCACGCTGCGGACCGACGTTGACAAGGCTATTGCCAATGAGCGGTCTTTTGCAGAACGTCTGATGATGTGGATCAAGTACCGCGACAACTATGCAGTCAAAGTGCTTGGCCAAAAAGAAGAGATGGACCAGTTTGACATCAACTTGTCAGACTTCGACAGCATCATCATGAACCAGTACCAGCTTGTGGCCGCAATCGCAAAAGTTCCGTCGACCAAACTGCTTGGGACTTCGCCAAAAGGCTTTAACGCCACTGGTGAATTCGAGATGGTCAGCTATCACGAAGAGTTGGAAACGTGCCAGCAGCATGACCTGACAAAAATTCTCGACCGCCATTACAAAATCCTTCTCAAATCAGAAGGGGTGGATGTCGATGTTAAGGTTGCATGGGAACCAGTTGGCTCACTTACTGCTACTCAACTTGCAGAAATCAATGATAAGCGAGCCAACACTGGCAAAACTCTTATTGATGCTGGCGTCATTTCTCCTGATGAAGAGCGCGACCGCATCAAAGACGACAAAAACAGCGGCTACAACCGTCTGCCGGAAGACGCAGCAGAAGAAACCCCAGGGATGTCTCCAGAGAATATGGCATTGCTTGGCAAGTCTGCT--------GGTGAAGTCCTGCAAGGTAAGGCCGATATTGAACAGGCGAAAGCTGATGTCGTTAAGATGGGCGGCCA-----GTTCTATAGCGAAAC-AGGTATTATGCCAGAGGGTGCCGCGCGTGGTGAGTTGGCGGAAAACCCTGACAAGGCGCCTGTCGAAATCAACATGGACGATACCGATGATGAATC----AAGCCATCAGGTTGATGTCCTAACGCAGTTGAAAGAAGGGCTGGAGGGTATTGCGGATTACTACCTGAAAGAAGGTCAGGATGTGGATTTTGACCCTCAAAAAGATTCACGGTCGGTGCAACCGTCTACCCTTCCAAGCGTTAAAGGACACGTCGTCAACTTACGCCACAACGTGGGTAAAATGGACGCAGCATCATTACCTAAGATGAAGTTGCACGGAATGATTCTTGGCATTGAGAATCCGCGAAACAGCATTCGTAGAGGAAACAGCCTTGACGGTGAATGGGCCGTGAAGATGCCGCACCACTACGGATTCATCAAGGGCACCAAGGGCGCAGACGGTGATGAAGTCGACTGCTTTGTGGGTCCAAATCTGAAGTCGCCGAAAGTCTTTATCGTGAACCAAAACGATAACTACTCTGGCGAGTTTGATGAACACAAGTGTATGCTTGGATTCGATTCAGCAGAAGAAGCGAAAGAAGCTTATCAAGCATCATTTGGTAACGGTTGGAACGGATTCGACTCAATCCACGAATTAGATGTGAACTCATTCAAGGAGTGGTTGAAGGGTGATTGCTCTCAAGCATACGGAGCACTCAATAATCCTACTAATTCACCGAAGCAAGGTTGA---------ATGAAAGTTAAATTAATTCGATACACCCAAGATGCACTTGACCTTTTGCTGGAAACAAAGAACACGCGCATGACTGGCAAGCCTGTCTCTGAGATGACGGAATCAGAGAAGCAAGAGCACTGGCGCTACATGCTTGATACAATCAAGTCGCCTTTTGACTTTGTGGACTATATCTTTGACATCACCGATGTTTCAAAGAACATGACCCATCAGATGGTGCGCACACGCACAGGCGCATATCAAGAACGTACCAGCCGCGCTCAGGAGTCGTCTGCATTTGATGCGATTCGTCCGAAGGCATTCTCACACCAAAATCCAGAGTTGATTGATCAATGTGAAGCGTTTGGGACTGATGAAGAGCACCAATCTTTACTTCAAAAGCAATACTTAGCAGAGAAGTGGGATGATGCGATGGCGACTATCGATGCTTTGTATCAAGAGCTTCGCGCGGCTGGCGCAGAGATTCAAGATGCACGTGCCGTGTTGCCTTCTAATATGCAAACGCATATCATGGCAAAGTTCAACTTGCGCACGCTGCAGCAGATGGCGTCAAACCGCTTGTGCACGCGCACTCAAGGCGAGTATCAAGAAGTATTCCGCGCAATGGTTGCGGAAGTCCTCAAGGTGCACCCGTGGGCAAATCCATTATTACAGCCGCAATGCATCGGTATGGGTAAATGCGCGTTTCCTCGTCATGG--------------------------------------------------------------------CAAAGCC-------------------------------------------CATTGCCCTTGGTATCGTGATTGGATGGATACCACGGCACAGCAAGAAGAGTTGCGCATCCAGTTTTGGAGTGCGATGCCAATCACCAACAATCCAGTTGCTAAAGATGGAGTATCAAAAGGATGA
	Pseudomonas_phage_E79___DNA_helicase_CDS___Pseudomonas_phage_E79___DNA_polymerase_III_alpha_subunit_CDS___Pseudomonas_phage_E79___terminase_large_subunit_CDS___Pseudomonas_phage_E79___capsid_and_scaffold_protein_CDS_and_2_other_alignments	ATGAAAGCCAAAACCTTTCCAGTCAAGGGTATGAAGACCGAGGCGATGCAACACCAGTTCAATGCCCTGGAAGCTTCCCTCAACAAAAGGAATTTCGCATACCTGATGGAGCAGGGCACCGGGAAGACCTGGACTACTTTGGCAGACTCAGTTAGACTCTTCCTGCAAGGAAGGGTTGACGCGCTGCTCATCGTCGCCCCCAAAGGCGTACATACTAACTGGATTTTGCGCGAAATTCCTACTCACGTCGCAGTCAAGACTATGTGCGTGGATTGGCGCGGC------AGACCAACTTCCAAAAAGGCCAGGGCGCGTCTTGATCGTTTGTATGCCGAGACGTTCTCCGACGAAAAAGTGCTT---CGGGTATTTGCCATCAACGTCGATGCCATCAACCATCAGGCTGGCTATGACGAAGTCAAGCGGTTCCTCAAGACGTTCCGAGTATGCGCGATTGTGGACGAATCAACGAGGATCAAAAACCCACAGGCGAAACGCGCGAAAAAAATTGTGAAGCTGGGCGAAGAGGCCGTGGCGCGTCGCATACTTTCTGGCACGCCTCTGACGCGAGCGCCTACGGACTTGTTCATGCAGTTTCAATTTCTGCGCGATGGCATTCTGGGGACGAAATCCTATCGGGCGTTCGTGGCCGAATTTTCTGTTCTGGTCCCCAGTGACGATCCACGAATGATCGCCATCATGCGTAAATTGGATGGGAAGAGTACAGTTCCCCCTCAGCTCGTCGAGAAAGACGATCTGGGGCGGCCAGTATTCCGAAATCTTGACAAACTGCGGTCCCTGATCGAGCCGCACAGCTTCCGGGTAACGAAGAAAGAGGCATTACCATTCCTGCCGGAAAAGGTTTACAAGCGCATATATTTCGAAATGTCGCCTGAGCAAAGGAAGGTTTATCGGCGAGTGGAAGAAGACTACCACTTCGTGCTCAAGAACGAAGATTTCATGTTGGATGTATCGTTCGACGCTGCTGCGGCTCGTTCGAAACTCAAGCAAGTGGCATCTGGCTATATCAACGTTTATGGGGAACCGGTGATCCTGCCGCCCGAAGATAACCCGCGATTCGCAGTGTTCACCGACCTTCTGGAGGGCCTGTTGGAGGAAGACCCGGAACGGTCTATCATCATCTGGGCGATGCGGATTCATGAAATCGGTCAGATCGCTGCGTATCTTGAGTCCCAAGGAATTTCGTTTGGAACCTATTATGGCGAGACCAAAGAGGCCGAACGAGAACAGCTGATCGATGATTTTCAGGCCAAGCGCGTC---------------CAAGTCTTCCTGGGCAACCCGGCCGCAGCTGGGATCGGTATCACGCTCACCGCCGCAGACGTGGCAATTTACTACACGACCGACGAAGACAACGAGTTGCGGATGCAGTCCGAAGACAGGAACCATCGCATCGGAACCGTCAACTCTGTTCTGTACTTCGACCTCATCTGTCTGGACTCCATCGACGAGAAAATCCAGACCAGTTTGGAGTGGAAGCGCAATCTTGCGAGTTATGTCGTGGATGGAGTGTTCGAGGCTGACGTTAGCACTCGCGACGAAATTTAAATGTCTTTCCCTCAGCTCCGCGTTCGCTCTGGCTACTCCTACGGCGCCGCATATGGGCGATTCCCGGAGATCATCGAGCGCGCCAAAGAGATCGAATCCCCATTCGTCGCCATCGTCGATGATGGAACCTGGGGTCACGTCCGTTGGGAGCAGGCCGCTACCAAAGCAGAACTTCCTCGCGGATTCGGCATGGAAATCCCGATCAAGTGCGCCGACGACGGCGAAAAAGAG---CTGAAGCTCAAAGCCTGGGTGCTCGCCAAGGACACCAAGAAGTTCTACCGCTTGACTTCCAAGTCGGTCCAGAATCAAGGATTGACTCCGCAAGAATTCCAGGAAGCTGACGGCGTCATCAAATTCGCTGGCGAGGCCTATGCCCATCTGGATCTGGCCGGAATCGACTACATTGACATCAATCCCGCGTCGATGGTCGCCGCGCACGGTGCTATGGAGACGGCCAGAGCATTCGGAAAGCCGGTGGTGATTACCTCTTACAACGACATGCCGTCCATCGACCATGCTGATTTCGCGTCGGCCTGGAAGGTGCGGGAGTCGGTCGGCCTTCGCCACATCGCCACTGAAGAGGAGCTGTGGAGCCGTTTACGCCACATCATGACTCGCGAAGAGTTCGATTCCGCCATCGCCAATACTCGTGCGGTAGTCGAGCAGTTGGCG------GATGTGAGACTGGCGAAGGCGCCGATGATCCATCTGGATGGTGATATCGTCGCTCTGGCTCGCGAGGGGCAAGCCTACCGTCTCAGTCGCGGCCACATCAAGGAATGGACCCAGGCGTATGAAGATCGGTTCCAAGAAGAGATCAAGCAGATCCAACTGAAAGATTTCGACAGCTACTTTCTGGTTGTGGCAGATCTGGTCGCGTTCGCTAAGAAACATATGCTGGTCGGTCCGGCTCGCGGCTCTTCGGCCGGCTCTTTGGTCTGCTACCTCCTTGGCATCACCGAGGTTGACCCGCTCCCGCATCGCCTCCTCTTCCAGCGCTTTATCGACATTTCCCGGTCCGATCTTCCCGATATAGATATCGACTTCGCCGATACCCATCGCTATCTAGTGTTCGAATATCTCCAGCAGAAGTATGGCACTTGGAACGTGGTGAAGTTGGGGAACATCAACACGCTCAAGGCTGCGTCGGTTATCGCTCACGTCGGAAAGCGCTTCGGCATCCCCTTCCACGATACCGACAACATCAAAAACTCGATTATCGAATATACGTCGGCGGACGAACGATATGGAAAAGGATTGGAGGACACTTTCGAAAAAACTCAACCCGGCCGCGACTTCCGTGAAAAGTATGAGATCGCGTCCGCCTGCATGGGCGACCTCGAAATTCACCCATCCCACTCTGGCGTCCACGCGGCAGGCATCCTGGTCTGCAACGATGAAGTTATCGACTTCTGTACGGTAACTTCCGAAGGCGTTGCGCAGCTCGACAAGCCCGATTCGGAATATCTGAATCTCCTCAAAATTGACGCGCTTGGACTTCGAACTCTGGGAGTCATCCAGGACGCGAACTGCGTGACCGCGCAAGAGTTGTACGACTTGCCTTTGAACGACAAGGCGGTTCTGGATGTTCTCAATGAAGACAAAATGTCCGGCATTTTCCAGTTCGAAGGGCAGGCCGTTCGCTCGGTAGCAAACGCTATCAATATCACCGCGTTCGAAAACATCGACCACATCACGGCGCTCGCCCGTCCTGGTCCGTTGTCTTCTGGTATGGCCACCAAGTATATCGAGCGCGTGGCCGGCCGCGAGCCTGTGACCTATACCATTCCGCAAGTCGAGCAATATCTGTCAGGAACGTACGGCGTCTTCCTGTATCAGGAACAGATCATGTCCATCGTCAAGGACATCGGACAGTTCGACTGGGAACAAACGTCGGCAATCCGGAAAGCCATGTCTGCTCGAAAGGGCGAAGAGTTCTTCAACAAGCGCCGGGAATTGTTCATCGAGGGTGCCAAGACCATAGGCGTCGCCCCGGACAATGCTCACCGCGTGTGGCAGGAAATGGTGACGTTCGGCGCCTGGGGATTCAACCGCTCCCACTCGGTCAGCTACGCCGTGGTGACGTACTGGACCTGCTACATGAAGCGGTATCATCGCCTGGAATACGCGGCCGCGTGCCTCCGGGCGGCGAAGGACGACCAGCAAACTGTGTCTATCCTTCGCGAATTGGCCAAAGAAGGCGTAGAATATACGGCCCTGGACCCGGAGCATTCCGAACTCAACTGGGTGGTAGCGGACGGACGCCTGATCGGCGGCATCATGAACGCCAAAGGCTTCGGCCCGGCTAAGGCCGAGCGATTCTTGCGTCTTCGCGAGGAAGTCAAGGCCGCGAGGATCGCCCTGGCCAATTGCCCGATTTCGGCGCAGGATGTAGAGGATAAGGCTGATGACGTGGCCGCGCTGGAAGCCCAGATTCTTTCGGCGAAAGTCAGCAGAGACAAAGAACTGGAGAAGCTACTCAAAGCTGATCTCAAGGAGTTGAAAGCTGAACTGAAGGAGTTGAAGGCTCAATACAAAGAGCTGGCCGGCTCCCATCTTAAAACACTTCAGGATTGGGAGAAAGTTGCCGCGAGTTTGTCAAATTCCGAGGTTCAATTCGCGGATTTGAACGAATCTCATACACTCTGGGGTCATGCCTATGACAATCCTGAGTTGGTTGGGGTAACTTCCGGAAATCCCATTCAAAACATTCGGGATATCCGCGATGGCGACGATGGCCTAGTTATCGTAAAGCTGGTGAAGAAAGTTCTGTCGGATGAGAATGAACCGATCCGCCAGAAGAAGAGGGCTGACCAAGGAAAGAATCCG---------------------------------------------------------------GTGTATAAAGGCCAGTCGCAGTTCCTCGACTTAATGTGCGTGGACGACTCGGTTGACCAACCGATTCGTTTCAGAATTCGTCCTGAAAAATATCTTCGGTACGGAAAGAATATTGCCGAAGGGACGCCGACCGGCTCTTGGTTCCTCATCAAAGGATGGAAGCTCAGCGGAATCGATATGTTCATCGTGAAGGCCGTCAAGCGGATATTGACCGAACGCGAGAAAGCAAAGTTGGCAGCGCAAGCAGAGAAAGGTTCCGAAGAGGGGAATGGCGATGAATGAATGCCGTTGGTCAGAATGGAAGTAAAGTGTCTGGTTGAGAAAATTTATGTAAGCCGACGAACGGTTATGCTCGACTGTCTGCTGCGGTGTCGATATACTCGGCCTATTGCGAATAATGGACTGATTAAGATGTATAAACTCAATCCTGCACTGCGAGCGGTCTGGCGAACTCGCGCCCGTTACAAAGTCATATATGGCGGCCGGGCGTCTTCGAAGTCGCACGACGCTGGCGGTATAGCCGTTTACCTCGCGGCCAATTACAGACTCAAGTTCCTCTGTGCTCGCCAGTTCCAGAACCGCATCAGCGAATCGGTCTACACGTTGATCAAGGACAAGATTGAGAATTCTGAGTACAACGGCGAGTTCATTTTCACGAAGAACTCGATTAAGCACAAGAGGACCGGATCAGAATTCCTATTCTATGGGATCGCCCGTAACCTGTCGGAAATCAAGTCTACCGAGGGCATCGACATTCTCTGGCTTGAGGAAGCTCACTACCTGACCCAGGAGCAGTGGGAAGTCATCGAGCCGACCATCCGGAAAGAGAACTCAGAAATCTGGATCATCTTCAACCCGAACGAAGTAACAGACTTCGTTTATCAGAACTTCGTGGTGAAGCCACCCAAAGACGCCTTCGTCAAGATGATCAACTGGAACGAAAATCCGTTTCTCAGTGAGACGATGCTCAAGGTCATTCACGAAGCTTATGAGCGCGACAAGGACCAGGCCGAACACATCTATGGAGGCATTCCGAAGACGGGCGGCGACAAATCCGTCATCAATCTCAAGTTCATCCTCGCGGCCATTGATGCCCACAAAAAAC------TCGGCTGGGAGCCGGCCGGGTCTAAGCGCATCGGCTTCGACGTTGCGGACGACGGCGAGGATGCGAACGCCACGACTCTCATGCACGGAAACGTCATCATGGAAGTGGACGAATGGGATGGTCTGGAAGATGAGCTGCTTAAGTCGTCCAGTCGCGTTTACAATCTGGCTAAGATGAAAGGCGCCTCGGTCACTTATGACTCCATCGGAGTCGGCGCTCACGTCGGGTCGAAGTTCGCAGAATTGAATGACT---------------------CCAGCCCAGACTTCAAACTTACCTATGATCCATTCAATGCAGGCGGCGCTGTAGATAAGCCTGATGATATTTACATGAAGCTGCCGCACACTACTATCAAGAACAAAGATCACTTTAGCAACATCAAGGCGCAAAAGTGGGAAGAAGTCGCGACAAGGTTCCGGAAGACTTACGAGGCGGTTGTCCATGGAAAGGTTTATCCATTCGACGAATTGATTTCGATCAACTCTGAAACGATTC------------------------ACCCGGACAAACTAAATCAGCTGTGTATCGAACTTTCCTCGCCGCGCAAAGACTTGGATATGAACGGCCGATTCAAAGTCGAGTCCAAGAAGGATATGCGCGAGAAGCGCAAGATCAAGTCGCCGAACATCGCTGATTCGGTGATCATGTCGGCCATTCTGCCGATCAGGAAGCCCAAAGGTTTCTTC---GACTTCTAAATGAGCCATATCAGTAAGACCCATTCGCGCCTCGCAGGCCGTCACGCAAAACCATTCGACCTGAAGAACGTCACCCACGAAGCCGTGGCCGCCCTGAGTCGCATCGGCCTGGTATTCGATCACGCCGTCGTCCAGGACCAGATCAAGGCCTTGGCGAAGGCCGGCGCATTCCGTTCCGGCTCGGCCATGGACAGCAACTTCACCGCCCCGGTGACCACGCCGTCCATCCCGACCCCCATCCAGTTCCTTCAGACCTGGTTGCCTGGGTTCGTGAAGGTCATGACCGCCGCGCGGAAAATCGATGAGATCATCGGCATCGACACCGTTGGCTCCTGGGAAGACCAGGAAATCGTTCAGGGTATCGTTGAGCCGGCCGGCACTGCGGTGGAATACGGTGACCACACCAACATCCCGCTGACCAGCTGGAACGCCAACTTCGAGCGCCGCACCATCGTTCGTGGTGAGCTGGGTCTGCTCGTGGGTACTCTGGAAGAGGGCCGCGCTTCGGCCATTCGCCTGAACAGCGCAGAGGCCAAGCGTCAGCAGGCGGCCATCGGTCTGGAAATCTTCCGCAACGCCATCGGTTTTTACGGCTGGCAGAGCGGCCTGGGCAACCGCACCTATGGTTTCCTGAATGACCCCAACCTGCCGCCATTCCAGACTCCG---CCGAGCCAGGGCTGGGCCACTGCCGACTGGGCAGGCATCATCGGCGATATCCGTGAGGCCGTCCGCCAGCTGCGCATCCAGAGCCAAGACCAGATCGACCCGAAGGCCGAGAAGATCACCATGGCCTTGGCCACCAGCAAAGTGGACTACCTGTCGGTGACCACGCCTTACGGCATTTCGGTTTCTGACTGGATCGAACAGACCTATCCGAAGATGCGGATCGTGTCGGCTCCGGAACTGTCCGGCGTCCAGATGCAGGACCAAACGCCGGAAGACGCCCTGGTCCTCTTCGTCGAAGAAGTGGACGCGTCCGTCGATGGCAGCACCGATGGCGGCAGCGTGTTCAGCCAGCTGGTTCAGAGCAAGTTCATCACCCTTGGCGTCGAAAAGCGGGCGAAGTCGTATGTGGAGGATTTCTCCAACGGCACCGCCGGTGCTCTTTGCAAACGCCCTTGGGCTGTGGTGCGCTACCTCGGCATCTAA---------------------------------ATGTTTAAACTTTCCTGGATATTCGGGCGCAAAAAGG-ATAATGCTGCCTGTTCTGAATCGGCGCCGGAGAAAGTCGCACGAATCCCTCAGCACGATCCGCTCGACCCTATGATTAAGCTTGGGAAGATTCGCGGCTGGAATGTCGAGCCGGAGAAAGCTCCGGTCATCCGTAGTG--TGAAGGATTTTCTGGAGCCGGGTC---TATCCGTCGCAATGG-------------ACAGTGCGTATAGT-GACGGGCCCACCCCAGCCGCGAAAGCTGCTGCTGGCGGCCAG---------------------------AATCCCTATGTAGTCCCGACCATGCTGCAGGACTGGTATAACTCCCAAGGATTCATCGGATACCAAGCTTGCGCCATCATTTCTCAGCACTGGTTGGTGGACAAAGCTTGCTCCATGTCGGGCGAAGACGCCGCGCGGAACGGATGGGAACTCAAGTCGGACGGCCGGAAGCTGTCTGATGAACAAAGCGCGCTGATCGCCAGGCGC-----GACATGGAGTTCCGCATCAAAGACAACCTTGTCGAGCTGAATCGATTCAAGAACGTTTTCGGCGTTCGCATCGCGCTATTCGTAGTGGAATCCGACGATCCTGACTACTATGAGAAGCCGTTCAACCCTGATGGAATCACCCCCGGCTCTTACAAAGGTATCTCCCAGGTTGACCCGTATTGGGCGATGCCGCAATTGACTGCGGCATCTACTGCAGATCCATCTGCCGAGCACTTTTATGAGCCGGATTTCTGGATCATCAGCGGGAAGAAGTATCACCGCAGCCATCTGGTGGTCGTTCGCGGGCCGCAGCCGCCAGATATCCTGAAGCCGACATATATTTTCGGCGGCATACCGCTGACCCAGCGCATATATGAGCGAGTATATGCCGCCGAGCGGACTGCGAACGAAGCGCCGCTGCTAGCTATGTCGAAGCGAACCAGCACTATTCACGTTGATGTGGAGAAGGCCATTGCGAATGAGGACGCCTTCAATGCCCGTCTGGCGTTCTGGATCGCCAATCGAGACAACCATGGCGTGAAAGTGATTGGCATTGATGAAACCATGGAGCAGTTCGATACGAACCTGTCCGATTTCGACAGCGTCATCATGAATCAATACCAGTTGGTCGCTGCTATCGCCAAAACTCCGGCCACGAAACTTCTCGGCACTTCCCCCAAAGGATTCAACGCGACTGGTGAGCACGAAACGATTTCTTATCATGAAGAGTTGGAGTCCATTCAGGAGCATATATTTGACCCGCTTCTTGAGCGCCACTATCTGCTCCTGGCAAAATCGGAATCCATCGATGTTCAGCTGGAAATCGTCTGGAACCCTGTGGATTCCACAACTAGCCAGCAACAAGCCGAGCTGAACAACAAGAAAGCTGCCACTGATGAAATTTACATCAACTCTGGCGTCGTTTCTCCGGATGAAGTTCGCGAGCGTCTGCGTGATGATCCTCGCTCCGGCTACAATCGACTTACCGACGATCAGGCCGAAACCGAGCCGGGCATGTCTCCAGAAAACCTGGCCGAATTCGAAAAGGCCGGTGCGCAGTCGGCGAAGGC--GAAGGGCGAGGCCGAGCGAGCCGAAGCCCAAGCGGGCGCCGTAGAGGGCGCAGGCGACCCAGTTCCGGCCGCGCCACGCGGTACTAAGCCCCTCGCGAAAGCGGCCGAGGAAGGGGCCGGCGAGGCCGCTGCACCGCC----------GTCGCGGCCGAACCCCAGGGCCGAGCTTCGGAACCTGCTGTCCGATCTACTGTCGAAACTCGAAGCCCTGGACGACGCGCAAGCTCCGAACGGCGTGGACATAGAGCAGGATGACGCGCCAGGTCTGAAGCGAACGTCAAAGCCGAGCGTATCGGGTATG-------GAGCCTTCGGTGTTTTCGTCCA-----ACCGCATCGTCGGCCCTCGTGATCATTCTGAACTCCAGAGGATCAAGGTTAACGGAATCACTACCTTGATCGAAAATCCGCGCGGAAGCATCCGGCAAGGGAA------GGATGGGAGCTGGAGAGTCCAGATGAAACACCACTATGGATTCATCAAAGGTACGAAGGGGGCTGATGGTGATGAGGTCGATTGCTTCGTAGGCCCGAACCTTGGTTCGAAACGGGTCTTCGTCGTCAACCAG---GTGAACAAAGAGGGGCAATTCGACGAGCACAAGTGCATGCTCGGCTTCAACAACATCAACGACGCCAAGTCTGGATACCTGTCTTGCTTCCGTCCGGGCTGGGATGGACTCGGCTCCATCCATGAAGTTGATCTGCCCGCCTTCCGTCGCTGGCTG------------------GCAAACGGCG------------------ACACGACGAAGCCATTTGGAGGCAAGTGAATGAAAATTTCTCTGATCAGTTACACCCAGAACGCCTGGGAACTCCTCCTGGGGACGAAATCAACCCGCATGCGCGGCCAAGACCCGGCGACCATGACCGAAGCCGAAAAGCTCGACCACTGGAAGTACATGCTGGACACCATTCGCTCGCCGTTCGAATTCGTGGACTTCATTTTCCAGATCGAGGGCGTAAGCAAGAATTTCACCCACCAACTCGTCCGGACGCGGACCGGTGCTTACCAGCAGGAAACCAGTCGCGCCCTGGAGGTTAGCGCCGTTG------TTCAGCCGGAAGCATTCCGCT---------------GGGATTTCGATGAGCAGGCTACGGCCAATGGCGAGCCGGACCCGACCTATCACGCCCGCGAAGAGTTGAACCGCCTGTGGCACGATGCCATCGCCGACGCGCAGACCAGTTACCAGAAGCTCTTGGAGGCCGGCGCATCGCTCCAGGATGCTCGTGCCATCATTCCTTCCAACATGGAAACGAAGATCGCGGCCAAGTTCAATTTGCGCACTCTGAGCGACATGGCGAAAGTTCGCCTGTGTGTTCGTACGCAAGGGGAGTATCAGGAAGCCTTCCGCGAAATGCGCCGACTGGTTCTGGAAGTCTATCCGATGTTCGATAGTCTGCTCCAGCCGCACTGTGTCGCTACTGGCTCCTGTGCCTTCCCGCGCTATGGATCGAAGGTTCTGAATGAAGATGAGATTCATGAGCAATCCTATGACCGCTTCATGTCCGCTCTGGAGACGAAGCCCGGCCAGATTCCTGTGGTTGAGTTGCCGGTGAAACCGATCTATCAGTGCAAGTTCTATCGTCCATGGATGGATCGCTCGGCCGAGCAGGAAGAGCTGCGCCGCGAGTTCTGGGGATCGGAGAAACAAGAGGCCAATCCTGTAGCGGTCAATGGGAAGTCAATGTAG---
	Pseudomonas_phage_PB1___helicase_CDS___Pseudomonas_phage_PB1___DNA_polymerase_CDS___Pseudomonas_phage_PB1___terminase_large_subunit_CDS___Pseudomonas_phage_PB1___conserved_hypothetical_protein_CDS_and_2_other_alignments	ATGAAAGCCAAAACCTTTCCAGTCAAGGGCATGAAGACCGAGGCGATGCAACACCAGTTCAATGCCCTGGAGGCTTCCCTTAACAAAAGGAATTTCGCATACCTGATGGAGCAAGGCACCGGGAAGACCTGGACTACTTTGGCAGACTCAGTTAGGCTCTTCCTGCAAGGAAGGGTTGACGCGCTGCTCATCGTCGCCCCCAAGGGCGTACACACGAACTGGATTCTGCGCGAGATTCCCACCCACGTTGCTATCAAGACTCTGTGCGTGGATTGGCGCGGC------CGACCGACTTCCAAAAAGGCCAGGGCGCGTCTGGATCGTCTGTATGCCGAGACATTCGCTGATGAAAAAGTTCTT---CGGGTCTTTGCCATAAACGTCGATGCCATCAACCATCAGTCTGGCTATGACGAAGTGGAGCGATTCCTTAAGACGTTCAAAGTCTGCGCAATTGTGGATGAATCAACGAGGATCAAGAACCCACAGGCCAAACGAGCGAAAAAGATCGTAAAGCTGGGCGAGAAGGCCGTGGCGCGCCGCATACTCTCTGGTACGCCTCTGACGCGAGCGCCTACGGATTTGTTTATGCAGTTTCAATTCCTGCGTGATGGAATTCTGGGGACGAAATCCTATCGCGCGTTCGTGGCTGAATTTTCCGTTCTGGTTCCAAGTGACGACCCGCGAATGGTCGCCATCATGCGCAAATTGGATGGGAAGAGCACTGTTCCACCTCAGCTCGTCGAAAAAGACGATTTTGGGCGACCAGTATTCCGAAATCTTGACAAACTGCGGTCCCTGATCGAGCCGCACAGCTTCCGGGTCACGAAGAAAGAGGCATTGCCATTCCTGCCAGAAAAGGTTTACAAGCGCATATATTTCGAAATGTCGCCGGAGCAAAGGAAGATTTATCAGCGCGTTGAAGAGGACTACCATTTCGTGCTCAAGAACGAAGATTTCATGCTGGATGTATCGTTCGATGCAGCAGCAGCGCGTTCGAAACTCAAGCAAGTGGCGTCCGGCTATATCAACGTCTATGGGGAACCGGTGATCCTGCCGCCCGAAGACAACCCGCGATTCGCGGTATTCACCGACCTTCTGGAGGGTCTGTTGGAGGAAGACCCGGAACGGTCTATCATCATCTGGGCCATGCGGATTCACGAAATCGGCCAGATCGCTGCGTATCTTGAGGCCCAAGGAATTTCGTTTGGAGCCTATTATGGCGAGACCAAAGAGGCAGAACGAGAAAAACTGATCGATGATTTTCAGGCAAAGCGCGTC---------------CAAGTCTTCCTGGGAAACCCGGCCGCTGCTGGGATCGGAATCACGCTCACTGCCGCAGACGTGGCAATTTACTACACGACCGACGAAGACAACGAGTTGCGGATGCAGTCCGAAGACAGAAACCATCGCATCGGGACCATCAACTCTGTCCTGTACTTCGACCTCATCTGTCTGGACTCCATCGACGAGAAAATCCAGGTTAGCTTGGAGTGGAAGCGCAATCTTGCGAGTTATGTCGTCGATGGAGTGTTCGAGGCTGACGTTAGCACTCGCGACGAAATTTAAATGTCTTTCCCTCAACTCCGCGTTCGCTCCGGCTACTCATACGGCGCCGCATATGGCAGGTTTCCGGAAATCATTGAGCGCGCCAAAGAAATCGAATCGCCCTTTGTCGCCATCGTCGATGATGGGACATGGGGCCACGTCCGCTGGGAGCAGGCTGCCACCAAGGCAGAACTTCCTCGCGGATTCGGCATGGAAATCCCGATCAAATGCGCCGATGATGGTGACAAAGAG---CTGAAACTGAAAGCCTGGGCGCTAGCCAAAGATACCAGAAAGTTCTATCGCCTGACGTCCAAAACTGTCCAGAATCAAGGATTGTCTCCCCAAGAATTCCAGGATGCTGACGGCGTCATCAAGTTCGCCGGCGAGGCCTATGCCTACTTGGACTTGGCCGGAATCGATTACATTGACATCAATCCTGCGTCGATGGTAGCCGCACACGGCGCTATGGAGACGGCCAGGGCGTTCGGCAAGCCTGTGGTGATTACCTCCTACAACGACATGCCGTCCATCGACCATGCAGATTTTGCTTCGGCCTGGAAGGTTCGGGAATCGGTCGGCCTTCGCCACATCGCGACTGAGGAAGAGTTGTGGGCCCGTCTTCGCCATATCATGACCCGCGAAGAGTTCGACAAAGCCGTTGCCAATACGCATGCGGTGGTCGAGCAGCTGGTC------GACGTAAAGCTGGCGAAAGCGCCGATGATCCACCTGGATGGTGATATCGTCGCCCTGGCTCGCGAGGGCCAAGCCTACCGTCTCAGTCGCGGCCACATCAAGGAATGGACCCAAGTTTACGAAGATCGGTTCCAGGAAGAAATCAAGCAGATTCAGCTGAAAGACTTCGACAGCTACTTTCTGGTTGTGGCCGATCTGGTTGCCTTCGCCAAGAAGCATATGCTGGTCGGTCCGGCTCGCGGCTCTTCGGCCGGCTCTTTGGTCTGCTACCTGCTGGGAATTACCGAGGTCGATCCGCTCCCGCATCGCCTTCTCTTCCAGCGCTTTATCGACATTTCCCGTTCCGATCTTCCCGATATAGATATCGACTTCGCCGATACCCATCGCTATCTAGTGTTCGAATATCTCCAGCAGAAATACGGCACTTGGAACGTGGTAAAGCTTGGGAACATCAACACACTAAAGGCCGCGTCGGTTATCGCTCACGTCGGAAAGCGCTTCGGCATTCCATTCCATGACACCGACAACATCAAAAACTCGATCATCGAATATACTTCGGCGGACGAACGATATGGAAAAGGATTGGAGGACACTTTCGAAAAGACTCAACCCGGCCGCGACTTCCGCGAAAAGTATGAGATTGCGTCCGCCTGCATGGGCGACCTCGAAATTCACCCATCCCACTCCGGCGTCCACGCGGCAGGCATCCTGGTCTGCAACGATGAAGTAATCGATTTCTGTACGGTTACTTCTGAAGGCGTCGCGCAGCTCGACAAGCCTGATTCGGAATATTTGAATCTTCTCAAGATTGACGCGCTAGGTCTTCGAACGCTGGGCGTAATTCAAGATGCGAATTGCGTGACGGCGCAAGAGTTGTACGACTTGCCGCTGAACGACAAGGCGGTTTTGGATGTTCTCAACGAAGACAAGATGTCAGGCATCTTCCAGTTCGAAGGCCAGGCCGTCCGCTCGGTCGCCAATGCGATAAACATCACCGCGTTCGAAAACATCGACCACATCACGGCGCTCGCTCGTCCGGGTCCGTTGTCTTCGGGCATGGCCACGAAATACATCGAGCGCGTAGCCGGTCGCGAGCCTGTGACCTATACCATTCCGCAGGTCGAGCAGTATTTGTCGGGGACGTATGGCGTGTTCCTGTACCAAGAACAGATCATGTCAATTGTTAAGGACATTGGTCAGTTCGACTGGGAACAAACGTCGGCGATCCGGAAAGCGATGTCGGCGCGGAAGGGCGAAGAGTTCTTCAACAAGCGCCGAGAATTGTTCATCGAGGGCGCCAAGACCATAGGCGTCGCCCCGGAAGACGCTCACCGAGTTTGGCAGGAAATGGTGACATTCGGCGCCTGGGGATTCAACCGCTCCCACTCTGTAAGCTATGCCGTGGTGACGTACTGGACTTGCTACATGAAGCGGTATCATCGCCTGGAATACGCGGCCGCGTGCCTTCGGGCGGCGAAGGACGACCAGCAAACTGTGTCTATCCTTCGCGAATTGGCCAAAGAAGGCGTAGAATATACGGCCCTGGACCCGGAGCATTCCGAACTCAACTGGGTTGTAGCGGACGGACGCCTGATCGGCGGCATCATGAACGCCAAAGGCTTCGGCCCGGCTAAGGCCGAGCGATTCTTGCGTCTTCGCGAGGAAGTCAAGGCCGCGAGGATCGCCCTGGCCAATTGCCCGATTTCGGCGCAGGATGTAGAGGATAAGGCCGATGACGTTGCCGCGCTGGAAGCCCAGATTCTTTCGGCGAAAGTAAGCAGAGACAAAGAACTGGAGAAGCTACTCAAAGCTGATCTCAAGGAGTTGAAAGCTGAACTGAAGGAGTTGAAGGCGCAATATAAAGAGCTGGCCGGCTCCCATCTTAAAACGCTTCAGGATTGGGAGAAAGTTGCCGCGAGTTTGTCGAATTCTGAGGTTCAATTCGCGGATTTGAATGAATCTCATACGCTCTGGGGTCATGCCTATGACAATCCTGAGTTGGTTGGGGTGACTTCCGGAAATCCCATTCAGAACATTCGTGATATCCGCGATGGCGACGATGGCCTAGTTATCGTCAAGCTGGTAAAGAAAGTTCTGTCGGATGAGAATGAACCGATCCGCCAGAAGAAGAGGGCTGACCAAGGAAAGAATCCG---------------------------------------------------------------GTGTACAAAGGCCAGTCGCAGTTCCTCGATTTGATGTGCGTGGATGACTCGGTTGACCAACCGATTCGTTTCAGGATTCGCCCTGAAAAATATCTTCAGTACGGTAAGAATATCGCCGAAGGTACGCCTACCGGCTCTTGGTTCCTCATCAAAGGATGGAAGCTCAGCGGAATCGATATGTTCATCGTGAAGGCCGTCAAGCGGATATTGACCGAACGCGAGAAAGCAAAGTTGGCAGCGCAAGCAGAGAAAGATTCCGAAGAGGGGAATGGCGATGAATGA---------------------------------------------------------------------------------------------------------------------------------ATGTACAAACTCAACCCTGCACTGCGAGCGGTCTGGCGAACTCGCGCCCGTTACAAAGTCATTTATGGCGGCCGGGCGTCTTCGAAGTCACACGACGCAGGCGGTATCGCCGTTTACCTCGCGGCCAACTATAGACTCAAGTTCCTCTGTGCTCGCCAGTTTCAGAACCGCATCAGCGAATCGGTCTACACGTTGATCAAGGACAAGATTGAGAATTCTGAGTACAACGGCGAGTTCATTTTCACGAAGAACTCGATCAAGCACAAGAGGACAGGATCAGAATTCTTATTCTATGGGATCGCCCGTAACCTGTCGGAAATCAAGTCCACCGAAGGCATTGACATTCTCTGGCTTGAGGAAGCTCACTACCTTACCCAGGAACAGTGGGAAGTCATTGAGCCGACCATTCGGAAAGAGAACTCAGAAATCTGGATCATCTTCAACCCGAACGAAGTAACAGACTTCGTGTATCAGAACTTCGTGGTGAAGCCACCCAAAGACGCCTTCGTCAAGATGATCAACTGGAACGAAAATCCGTTTCTCAGTGAGACGATGCTCAAGGTCATCCACGAAGCTTATGAGCGCGACAAGGACCAGGCCGAGCACATATATGGAGGGATTCCGAAGACGGGCGGCGACAAATCCGTCATCAACCTCAAGTTCATCCTTGCTGCCATTGATGCCCACAAAAAAC------TCGGCTGGGAGCCGGCCGGGTCGAAGCGCATCGGCTTCGACGTTGCGGATGACGGCGAGGATGCGAACGCCACGACTCTCATGCACGGCAACGTCATCATGGAAGTGGACGAATGGGATGGTCTGGAAGATGAGTTGCTCAAGTCGTCCAGTCGCGTTTACAATCTGGCAAAGATGAAAGGCGCCTCGGTCACTTATGACTCCATCGGCGTCGGCGCTCACGTCGGGTCTAAGTTCGCCGAATTGAATGACT---------------------CCAGCCCAGACTTCAAACTGACCTATGATCCATTCAACGCGGGCGGCGCTGTAGATAAGCCTGATGATATTTACATGAAGCTGCCGCACACTACGATCAAGAACAAAGATCACTTTAGCAACATCAAGGCGCAAAAGTGGGAAGAAGTCGCGACAAGATTCCGGAAGACTTACGAGGCGGTTGTCCATGGAAAGGTTTATCCATTCGACGAATTGATTTCGATCAACTCTGAAACAATTC------------------------ACCCGGACAAACTAAATCAGCTATGTATCGAGCTTTCCTCGCCGCGCAAAGACTTGGATATGAACGGCCGATTCAAAGTCGAGTCCAAGAAGGATATGCGCGAGAAGCGTAAGATCAAGTCGCCGAACATCGCTGATTCGGTGATCATGTCGGCCATTCTGCCGATCAGGAAGCCCAAAGGTTTCTTC---GACTTCTAAATGAGCCATATCAGTAAGACCCATTCGCGCCTCGCAGGCCGTCACGCAAAACCATTCGACCTGAAGAACGTCACCCACGAAGCCGTGGCCGCCCTGAGTCGCATCGGCCTGGTATTCGATCACGCCGTCGTCCAGGACCAGATCAAGGCCTTGGCGAAGGCCGGCGCATTCCGTTCCGGCTCGGCCATGGACAGCAACTTCACCGCCCCGGTGACCACGCCGTCCATCCCGACCCCCATCCAGTTCCTTCAGACCTGGTTGCCTGGGTTCGTGAAGGTCATGACCGCCGCGCGGAAAATCGATGAGATCATCGGCATCGACACCGTTGGCTCCTGGGAAGACCAGGAAATCGTTCAGGGTATCGTTGAGCCGGCCGGCACTGCGGTGGAATACGGTGACCACACCAACATCCCGCTGACCAGCTGGAACGCCAACTTCGAGCGCCGCACCATCGTTCGTGGTGAGCTGGGTCTGCTCGTGGGTACTCTGGAAGAGGGCCGCGCTTCGGCCATTCGCCTGAACAGCGCAGAGGCCAAGCGTCAGCAGGCGGCCATCGGTCTGGAAATCTTCCGCAACGCCATCGGTTTTTACGGCTGGCAGAGCGGCCTGGGCAACCGCACCTATGGTTTCCTGAATGACCCCAACCTGCCGCCATTCCAGACTCCG---CCGAGCCAGGGCTGGGCCACTGCCGACTGGGCAGGCATCATCGGCGATATCCGTGAGGCCGTCCGCCAGCTGCGCATCCAGAGCCAAGACCAGATCGACCCGAAGGCCGAGAAGATCACCATGGCCCTGGCCACCAGCAAAGTGGACTACCTGTCGGTGACCACGCCTTACGGCATTTCGGTTTCTGACTGGATCGAACAGACCTATCCGAAGATGCGGATCGTGTCGGCTCCGGAGCTGTCCGGCGTCCAGATGCAGGGCCAAACGCCGGAAGACGCCCTGGTCCTCTTCGTCGAAGAAGTGGACGCGTCCGTCGATGGCAGCACCGATGGCGGCAGCGTGTTCAGCCAGCTGGTTCAGAGCAAGTTCATCACCCTTGGCGTCGAAAAGCGGGCGAAGTCGTATGTGGAGGATTTCTCCAACGGCACCGCCGGTGCTCTTTGCAAACGCCCTTGGGCTGTGGTGCGCTACCTCGGCATCTAA---------------------ATGGAATTAAA-ATGTTTAAACTTTCCTGGATATTCGGGCGCAAAAAGGAATAATGTTGCCTGTTCTGAATCGGCGCCGGAGAAAGTCGCACGAATCCCTCAACACGATCCGCTCGACCCTATGATTAAGCTGGGGAAGATTCGCGGCTGGAATGTCGAGCCGGAGAAAGCCCCGGTCATCCGTAGCG--TGAAGGATTTCCTGGAGCCGGGCC---TATCCGTCGCAATGG-------------ACAGTGCGTATGGT-GACGGACCCACCCCAGCCGCGAAAGCTGCCGCTGGCGGCCAG---------------------------AATCCCTATGTAGTTCCGACCATGCTGCAGGACTGGTATAACTCCCAAGGATTCATCGGATACCAAGCTTGCGCCATCATTTCTCAACACTGGTTGGTCGACAAAGCTTGCTCCATGTCAGGCGAAGACGCCGCGCGGAACGGATGGGAACTCAAATCGGATGGCCGGAAGCTGTCTGATGAACAAAGCGCGCTGATCGCTCGGCGC-----GACATGGAGTTTCGCGTCAAAGACAACCTCGTCGAATTGAACCGATTCAAAAACGTCTTCGGCGTTCGAATCGCTCTGTTCGTCGTTGAGTCTGACGATCCGGACTACTATGAGAAGCCATTCAACCCAGACGGAATAGCGCCCGGCTCGTACAAGGGAATTTCCCAGATAGATCCATATTGGGCAATGCCTCAGCTGACCGCAGAGTCCACGGCAGACCCGTCTGCCGAACACTTCTATGAGCCCGATTTTTGGATCATCAGCGGGAAGAAGTATCATCGCAGCCATCTGGTGGTCGTTCGTGGGCCGCAGCCGCCAGATATCCTGAAGCCGACATACATTTTCGGAGGCATCCCGCTCACCCAGCGCATTTACGAGCGCGTGTATGCTGCCGAGCGAACTGCGAACGAAGCGCCGTTGCTGGCGATGTCGAAGCGAACCAGCACCATTCACGTTGACGTGGAAAAGGCCATCGCGAATGAGGATGCCTTCAACGCCCGTCTGGCGTTCTGGATCGCCAATCGAGACAACCATGGCGTGAAAGTTATTGGTATTGATGAAACCATGGAGCAGTTCGATACGAACCTGTCCGATTTCGACAGCGTCATCATGAACCAATATCAGCTGGTTGCGGCCATCGCCAAGACTCCTGCGACGAAGCTACTCGGCACTTCTCCCAAAGGATTCAACGCGACTGGTGAGCACGAGACGATTTCTTATCACGAAGAGTTGGAATCGATTCAAGAGCATATATTCGACCCGCTGCTTGAGCGTCATTATTTGCTGCTGGCAAAATCGGAAGCAATCGATGTACAGCTGGAAATCGTCTGGAACCCTGTGGATTCCACAACCAGCCAGCAACAAGCCGAGCTGAACAACAAGAAGGCTGCTACTGATGAAATTTATATCAATTCCGGCGTCGTGTCTCCGGATGAAGTCCGCGAGCGCCTGCGTGATGATCCGCGCTCCGGCTATAATCGACTCACCGACGATCAGGCCGAAACCGAGCCGGGCATGTCTCCGGAAAACCTGGCCGAACTCGAAAAGGCCGGTGCACAGTCGGCGAAGGC--GAAAGGCGAGGCCGAGCGAGCCGAAGCCCAAGCGGGCGCCGTAGAAGGCGCAGGCGACCCAGTTCCGGCCGCTCCACGCGGTACTAAGCCCCTCGCGAAAGCGGCCGAGGAAGGGGCCGGCGAGGCCGCTACACCGCC----------GTCGCGGCCGAACCCCAGGGCCGAGCTTCGGAACCTGCTGTCCGATCTACTGTCGAAACTCGAAGCCCTGGACGACGCGCAGGCTCCGGACGGCGTGGACATAGAGCAGGATGACGCGCCAGGTCTGAAGAGAACGTCAAAGCCGAGCGTATCGGGTATG-------GAGCCTTCGGTGTTTTCGTCCA-----ACCGCATCGTCGGCCCTCGTGATCATTCTGAACTCCAGAGGATCAAGGTCAATGGAATTACTACCTTGATCGAAAATCCGCGCGGAAGTATCCGGCAAGGGAA------GGACGGGAGCTGGCGAGTCCAGATGAAGCACCACTATGGATTCATCAAAGGTACGAAGGGGGCTGATGGGGATGAGGTCGATTGCTTCGTAGGCCCGAACCTTGGTTCGAAACGGGTCTTCGTCGTCAACCAG---GTGAACAAAGATGGGCAATTCGACGAGCACAAGTGCATGCTCGGTTTCAACAACATTAACGACGCCAAGTCTGGATATCTGTCTTGCTTCCGTCCGGGCTGGGATGGACTCGGCTCCATCCATGAAGTTGATCTGCCCGCCTTCCGTCGTTGGCTG------------------GCAAATGGCG------------------ACACGACGAAGCCATTTGGAGGCAAGTGAATGAAAATTTCTCTGATCAGTTATACTCAGAACGCCTGGGAACTTCTCCTGGGCACAAAATCCACCCGCATGCGCGGCCAAGACCCGGCGACCATGACCGAAGCCGAAAAGCTCGACCACTGGAAGTACATGCTGGACACCATTCGCTCGCCATTCGAATTCGTGGACTTCATCTTCCAGATCGAGGGCGTCAGCAAGAATTTCACTCATCAACTCGTTCGGACTCGGACCGGGGCTTACCAGCAGGAAACCAGTCGCGCTCTGGAGGTTAGCGCCGTTG------TTCAGCCGGAAGCGTTCCGCT---------------GGGATTTCGATGAGAAGGCTACGGCCAATGGTGAGCCGGACCCGACCTATCACGCTCGTGAAGAGCTGAACCGCCTGTGGCATGATGCAATCGCCGACGCGCAGACCAGTTACCAGAAGCTCTTGGAGGCCGGCGCATCGCTTCAGGATGCTCGTGCCATCATCCCTTCCAACATGGAAACGAAGATCGCGGCCAAATTCAATCTGCGCACTCTGAGCGACATGGCGAAAGTTCGCCTGTGTGTTCGTACGCAAGGTGAGTATCAGGAAGCCTTCCGCGAAATGCGCCGACTGGTTCTGGAAGTCTATCCTATGTTCGATAGTCTGCTCCAGCCGCACTGCGTCGCCACTGGCTCCTGTGCCTTCCCGCGCTATGGATCGAAGGTTCTGAATGAAGATGAGATTCATGAGCAATCCTGTGACCGCTTCATGTCCGCTCTGGAGACGAAGCCCGGCCAGATTCCTGTTGTTGAGTTGCCGGTGAAACCGATCTATCAGTGCAAGTTCTATCGTCCATGGATGGATCGCTCGGCCGAGCAGGAAGAGCTGCGCCGCGAGTTCTGGGGATCGGAGAAACAAGAGGCCAATCCTGTAGCGGTCAATGGGAAGTCAATGTAG---
	Shigella_phage_CWP003___ORF_616__frame_3____Shigella_phage_CWP003___DNA_directed_DNA_polymerase_CDS___Shigella_phage_CWP003___terminase_CDS___Shigella_phage_CWP003___major_capsid_protein_CDS_and_2_other_alignments	------------------------------ATGAAAACACAAGGGATGCGCCACCAGCTTCTGGCGCTTGATAAAGCAGGCCGCAGAAAATACTTTGCCTATTTCATGGAACAGGGTCTTGGTAAAACTTGGACCGCTTTGGCAGAGTTTGAAAAGCACTTCACCGCTGGCGCGTTCGATGCCATGGTAGTCATCGCTCCAAACGGTGTCCACTCAAACTGGATTCGTCGTGAAGCGCCAGAGCACCTTTCCATCAAGTGGATTGGGCACTACTGGCGCGGCAACGACAAGATGAAAACTAAAAAGGGCAAGGCGCTTTGGGAGAAGATGTTTGCTGATCACTACCCCGAAGGCGAAGTGCCTGCGCGCATCTTCTCATTCAACATCGATACTGTCAACACACCAGTCGGTTATCAACACATCGAGTCGGTCTTGAAGAAGTACCGCTGCCTGATGATCATCGACGAATCAACGCGCATCAAGAATAACACAGCCAAACGCTCCATCAAGGTTGTGGAATTGGGACGGCTGGCAAAGGCCCGTCGAATCCTTTCTGGCACGCCGTTGCCGCGCTCGCCTGCGGATATTTACATGCAATACCACTTCCTTGAAGCAGGATTGCTCGGCACCAAATCATTCCGTGCCTTTAACTCTGAATTCACTGTGCTGCTTGAAGCGCACGACCCAGAGATGCAAGCCATCCTCAAGAAAATCGGCGGCAATGGCTATGGGATTCCGCAAGTGCCGCGCAAAGACCAGTTTGGCCGACCGATGTACAAGAACCTTGACAAGCTTATCCGGCTGATGGAACCGCACTATTTTCGTGCAACAAAAGCAGAATACTTGCCTGACCTTCCAGAGAAGGTGTACAAGTTTATTGACTTCGAGTTGTCGCCTAAACAACGCGATGTTTACGATGAACTCAAGAATGAGTACAACTATTTGATGGAATACAAGGGCGAAGAAGAAAACGTCAAGTTTGAGATGATCGCGTCGCGCACTAAGATGAAGCAGGTGACATCCGGTTTTGTTAAGGTGTATGATGAGATGGTCTACATG------GAAGACAACCCACGATTCACGGCCTTTAAGGATTATGTGGAAGGGGTGCTGGAAGACGACCCAGAGCGCAAATTCATCGTTTGGGCCATCTTTAAGGAAGAGATGAACCAGATTAAGGACTGGCTTGAGTCTGAAGGCGTGGTCACTGGTGTATACAACGGTGAAACGTCCAAAGAGCAGCGCGAGTTCTTAATTGATGACTTCCAGAAGAACACAGTCGCGAATGGTGGAACACAGGTATTGGTTTGCCACGCTGCAGCGGCAGGCATCGGCATCACGCTTACCGCCGCTGACTTGGCAATTTATTATTCTTGCAACTACGACAACGAGCTGCGCAAACAATCCGAAGACCGAAATCACCGCATCGGCACCAAATCAAGCGTGTTGTATGTTGATTTTATTGGTGTTGATACCATCGACGAAGAAATTCAGCGTTCACTCAGTATGAAGTCAATGCTTGCTGATCACATCCTCGACG----GCAAAAAGATGAATTAA-----------------------ATGTTTCCACAATTGAGAGTTCGCAGCGGTTACACGTTCAAAGAAGTATATGGACGGCATCCTGAAATTATAGCACGGCTCAAAGAGTTGGGCTGCGAAGTCGCGGCATTAGTTGATAACAATACATGGGGTCACGTTCGATGGGAAAAGGAATGTCAGAAGAATGATATCAAGCCTATGTTCGGTATGGAGATTCCAATCATTGACCCTGATGCGGACCCGAAAAAGGGATTCAAACCGAAGGCTTGGATATTGGCGCTTGACCTGAAATCCTTTTACAACGCGACCACGCTTGCAACACAGCGCGGCGGACTGACCCGTGCAGAGTTCGGGGCGCTCGATGGCGTCGTTAAATTCTGTGGCGGGGCCGTGGAGCTGCTGCGGCCAGAGGACTATGATTATATAGACGTCAACCCATCATCGTTCCTTTTGGCCAAGCGCCAGGTATTGGCTCACCGCAGCAACGGAAGGCCGCTGGTTTTAACCGGATACAACCACATGCCTTCACCTGAGCACGTTGACTTTGCTTATGCATGGGAAGTTCGAGACACGGTTAAGCCGCACTGCATCGTTGACGCGGAAGACTTGCGCAAACAGCTTAAAGGAATCCTGACCGAAGACGAGTTGAATCAAGCAACGGCCAATGCGGTTGATATTGCAAATGGAATCGTTGGGCTTGACCTGAAGCTGCGCAAGGCACCGATTATCCACCTTGCTGGTGACATGGTAAAGCTTGCTCGTGAGGGGATGGAGTACCGCCTTAAGGCAGGTCACATCAAAGAATGGACTCAGGAATATGAGGACCGATTCAACGAAGAGATTCACCAGATTCAGCTGAAAGATTTCGACTCATACTTTCTGGTGGTAGCGGACCTTGTACGATTCGCAAAAACAAAAATGCTCGTCGGACCCGCTCGCGGCTCATCGGCTGGTTCACTGGTTTGTTATTGCCTCGGCATCACGGAGGTCGACCCAATCCCGTATAAGCTACTGTTTGCCCGATTCATTGACGTAAGCCGCGCAGACCTTCCTGATATTGATATTGACTTTGAGGATACCAAACGCTATATGGTGTTTGATTACCTTAAAGAAAAATACGGCGAAATGAACGTTGCAAAACTTGGCAACATCAACACGCTTAAGGCCAACTCAGTAATGGCTCAGGTTGGTAAGAAATTCAACATTGGATATCACGAAACGGCCAACATTAAAAACGCATTGCTTGAATACTCATCCGGTGACGCCCGTTATGGCCACGGCCTGGAGGACACCTTTGCAACAACGACCACGGGCCAAGAGTTTGTGGCTAAATATCCCGATGCCGCGCGATGCATGGGTGACCTTGAGATTCACCCTTCCCACACTGGCGTTCACGCAGCGGGAATCATCGTTTGTAATGACCCAATCTCTGATTACTGTACGGTAACGGCGGAAGGGATTGCACAAATTGATAAGCCTGACAGCGAATACCTTAACCTTTTGAAGCTTGATGCATTGGGTCTTCGCACCCTCGGAATCATTTCTGATACTGGCGTGATAGATGCTGAAACGCTGTACGGAATCAAGCTTGATGACCAAAGCGTCCTTGACATCCTTAACGAAAACAAGATGTCAGGCATCTTCCAGTTTGAAGGCGACGCTGTACGCTCAGTGACCAACTTTGTGCACGTTGATAACTTTAACAAAATCGATAACCTGACAGCACTTGGCCGACCTGGCCCGTTGTCGTCCGGTATGGCCCAGAAATACATTGAACGCGCGGCAGGACGTGCGCCGATTGAGTACGACGTGCCGCAGCTTGAGCCGTACTTAAAAGAGACTTATGGCGTGTTTCTTTACCAAGAGCAAATCATGGCCGTGGTTAAAGAGATTGGTTCATTCGACTGGGCGAAAACGTCAGCTGTGCGTAAGGCGATGTCAGGTCGTAAGGGTGAGGAATACTTTAACAAGCTTGGCGAAGACTTCGTTGCAGGCGCAATAAATAACGGCGTACCGGAAGCGGATGCAAGAAAGCTTTGGCAGGCGATGGCGACGTTCGGGTCATGGGGCTTTAACAAGTCACACTCCGTGTCATACGCGGTCGTGACTTACTGGACCTTGTGGCTTAAACGACACTACCCGTTGGAATTTGCCGCTGCTTGCTTACGCGCTGCTAAGGACGAAGACCAGACGATTGCGATATTACGTGAACTTGCAAAGGAAGGCGTGGATTATGTGCCAATCGACCCTGATCACTCTTCAATGAACTGGACCATCGCTAACGGAAAGCTAATCGGCGGCATAATGAATGCCAAAGGGTACGGAATGGTGAAG----------------------GCGATGAAGT--------------------------------------------------------------------ACATCGAAGCGCGTGAAG-CCGGAACCTTAACGCAAAAACAAAAGGATGCA--------------------------------------------------------------------------------------------------------------------------------------TTGGCCAATGCTGAAGTCAAATACGGCGACCTTACAGAGATGCACACCAAGTTTGGCTGGGCGTATAATGACCCCTATCTGATTGGCGTTACTTCCGGTGCTTCAATACGCCAGATGAAGGAAGTCGGCGATGACGAGCGTGCAATAGTAATCGGCAAGTTGACCAAGAAAGTGCTGGCTGACGAGAACGAAGCGACACGCATCCGTAAACGTCTTGAGCGCGGCATTTATACAAAGCACGGCAAACTTAAAAAGGGTCTTCAAGCTGATGGCCGCTACGCAGAGTTTGACCAGTATGGAAACAAGCTTGAGACTCAGTTCATTGACCTTATGTGCAAGGACGATTCGACCGACTCGCCAATGCGCTTCAGGATTCGCCCAGAGAAGTTCCAGAAATACGGTAAGTACATTGCAGAGAACGTCGGGAACGGCGCATTCTTTCTGATGAAAGGCCGCAAGCTTGAAGGTATTGACATGTTTATCGTCGACGTGATCAAACAGGTGTATCCAGATGGCAACAAATAA---------------------------------------------------------------------------------------ATGAATAAAATAT------------------------------------------------------------TAACACATAATTG---GAAAGTCATGTACCAGTTGAATCCTGCTTTAAGAGAAGTCTGGAAGACGAAAGCGCGATACAAAGTCATATACGGCGGTCGTGCATCTTCCAAATCGCACGATGCCGCTGGTTTTGCTATTTATTTAGCGGCAAACTTCAAATTAAAATTCCTTTGCGTTCGACAATTCCAGAACAAGATTTCTGAATCAGTATATACGCTATTAAAAGATAAAATAGAGATTTCTGATTTTAAAGACGAGTTCAACTTATTAAAGAACTCTATCGAACACAAAAGAACAAAATCTGAATTTTTATTTTACGGTATCGCACGCAACGTTGACGAAATCAAATCAACAGAAGGTGTTGATGTTCTTTGGCTTGAAGAAGCGCATGCACTGACTGAAGAGCAATGGGACATTATTGAGCCGACAATTCGTAAGGAAGGGTCCGAAATATGGATCATATTTAACCCTGATGAAGAGGCTGATTTCGTCTACCAGAACTTTGTCATGCGACCGCCGAAAAATGCCATCGTTAAGAAGATTAACTGGCAGGACAATCCATTCTTGTCGCAAACAATGCTGGATGTTATCGCTGGCATGTATGAGCGCGACCCGAAAAAGGCAGAACACGTTTATGGCGGAGTGCCGAAGACAGGCGGCGATAAGTCGGTCATCAACCGTGCATTCGTCAAAGCCGCGCTAAACCTCCACAAACACCCTACGCTGGGATGGAGCTTGTCAGGGTCTAACCGTATAGGCTTCGACGTGGCGGACGACGGCGACGACTTAAACGCCACAGCATTTGTCACAGGCAACGTATTACGTGGCATCAAGACATGGGAAGGTCTGGAAGATGAATTGCTTAAGTCCGCAAGCGGAGTCTGGAAAGACGCATTGACATTCGGCGCATCAATCACCTATGACGCCATCGGTGTTGGTGCATTTGCTGGTTCAAAATTTGATGAGCTTAATGAGTATGCAATCCATGAAAATCCAACATTCCCAAGAATCGAATTTA------ATGCGTTCAACGCGCAAGGTGCTGTTGATGATCCTGATGACGTTTTCCTTGAGTTACCACACGTTGAAATACTCAATAAAGACCATTTCGCAAACATAAAAGCGCAAAAATGGACTGAGATTGCCGAACGATTCAGAAAGACATATGAGTATGCGACAGGGCAGGCCGTATATCCGACTGATGAGTTGATTTCCATTGACACAGACGGCATCCCAGAACTTGGGATTCCTGCTTGGACTGCGGAAGAGATTGAGACGTTTCTTTTTGAGATGTCAGCGCCGCGCAAAGATACGTCTGTTCTTGGTAAGTTCAAAGTTGAATCGAAAAAAGATATG---GCAAAGCGTGGAGTCAAATCGCCTAACAAAGCGGACGCAGCAATTATGGCATTGATGAAACCAATTGTTGCAGCATCCGGCTTCTTCTCTAACCTTTAA------------------------------------------------------------ATGCAATCCGTTACCGACGCGGCTGTTTCCCAGCTTGCTCGTATCGGTATTGTGTTTGATTCCGCGATTGTGCGTGATCAGATTGAGCACTTAAACCGTGCAGGCGCTTTCCGCGTAGGT---------GACGCCGCGTTTACCGCGCCGCAGACCACGCCATCAATCCCGACCCCGCTGCAGTTCCTGCAACAGTGGCTGCCTGGCTTCGTCAAAATCATGACCGCTGCCCGTAAAATTGACGAGCTGGTTGGTATTGACACCGTTGGTCAGTGGGAAGATGCAGAAATCGTTCAGGGCATCGTTGAACCAGCTGGCACCGCAGTTGAATATGGTGATTTCACCTCTATTCCTCTGGCAAGTTGGAACGTGAACTTTGAACGTCGTTCCATCGTTCGCGGTGAAATGGGCATGGCAGTCGGCATGCTGGAAGAAGGCCGCGCGTCTGCGATGCGTCTGAACTCCGCAGAGACCAAGCGCCAGCAGGCTGCTGTATCTCTGGAAATCATGCGTAACGCAATCGGCTTCTATGGTTGGTACAACGG---GAACAACCGCACGTTCGGCTTCCTGAATGATCCAAACCTGCCAGCGGCGATGACTTCAAACACCACTTCCGGCTGGGCTACTGCGACCTTCCAACAGGTGACTGCAGACATCCGTTTGATGGTCCGTCAAATTCGTGTAAACTCTCAGGATCAGATTGATCCAGAGAAGGTTGACATGACTCTGGCGTTGCCGACCAACTCTATTGATTGGCTGTCAAACACCACCGACTTCGGTATTTCTGTACGTGACTGGATCACCCAGACTTATCCGAAGATGAAGATCAAATCTGCACCGGAACTCAACGGCGCACTTGGCAGTGACCCGACTTTCCTGAACGTGGCATATCTGTATGCTGATCACATCGATTCCTCGATTGATGGCTCAAGCGATGATGGTTCCGTATTCAGTCAGCTGGTCCAGACTAAGTTCATGACTCTGGGCGTTGAGAAACGTGCTAAGAGCTACGTTGAAGACTACGCAAACGCAACAGCAGGCGTTCTGCTCAAGCGTCCTTTCGCAGTCGTCCGTATGACTGGTATCTAATTGATTCCCTTTCACTGTCAGGTGGCGTTAACAATGAAAATTCTTGGCATAAAACTCTGGGAGAAGACGCAA-------------CCAGAAGCCGAACCAGCGGAGATGCCGCCAGGCGACCCATTGGCACCGTTTGAACGCCTTGAAAGGCGCGGCAGCGGTCAACGCTGGGAAA-AGACTGAAAGCAATCGACCGACCTTTAAAACGGTTGATGACTTCCCTTTATATGAGCCTGATATTAATGGCGATGGTGTTGCAATCATAAAAGGTCGTTCAGTCGATTCCGCAACAGTATCCAAAAAGGTTATGGATAATGCCTTAAAGAACATCAGTTCAGAAGGGCAAGTAAACCCATACACAGTACCTATTCAACTTCAAAACTGGTATTTGTCACAGTCATTCATCGGCTATCAAGCTTGTGCCATCATCGCACAGCATTGGCTGGTGAACAAGGCGTGTTCCATGGTAGGCCGCGATGCGGTCCGTAAAGGTTGGGAAGTAAAATCCA--GTTCTGAGTCAGAATTGTCAGTACAGGCAAGCGAACGCCTAAAGCAAATTGATAAAGAATTTAATATCAAAGAGCACTTAGTTGAAGCCGAACGATTCAAAAATATTTTTGGTATCCGCGTCATCATATTTGATGTGCGTAGCGATGACCCAGAATATTACAGCAAGCCTTTTAACATTGATGGCGTGACAAAGGGGTCTTATAAGGGAATCATTCAGGTTGACCCTTATTGGATGATGCCGTTTCTGACGTCTGAAAACACAGCAGACCCTGCATCACAGCACTTCTATGACCCAGAATATTGGGTAATCAGCGGACAACGTTATCATCGCAGCCACCTCATAATCTTGCGCAACGATGAGCCAGCTGATATTCTCAAGCCGACTTATATTTACGGCGGCATTCCTCTGACTCAGCAGATTTATGAACGCATCTATGCCGCTGAACGTACCGCCAACGAAGCGCCATTGCTGGCGATGTCCAAGCGTACAACGACGCTGCGGACCGACGTTGACAAGGCTATTGCCAATGAGCGGTCTTTTGCAGAACGTCTGATGATGTGGATCAAGTACCGCGACAACTATGCAGTCAAAGTGCTTGGCCAAAAAGAAGAGATGGACCAGTTTGACATCAACTTGTCAGACTTCGACAGCATCATCATGAACCAGTACCAGCTTGTGGCCGCAATCGCAAAAGTTCCGTCGACCAAACTGCTTGGGACTTCGCCAAAAGGCTTTAACGCCACTGGTGAATTCGAGATGGTCAGCTATCACGAAGAGTTGGAAACGTGCCAGCAGCATGACCTGACAAAAATTCTCGACCGCCATTACAAAATCCTTCTCAAATCAGAAGGGGTGAATGTCGATGTTAAGGTTGCATGGGAACCAGTTGGCTCACTTACTGCTACTCAACTTGCAGAAATCAATGATAAGCGAGCCAACACTGGCAAAACTCTTATTGATGCTGGCGTCATTTCTCCTGATGAAGAGCGCGACCGCATCAAAGACGACAAAAACAGCGGCTACAACCGTCTGCCGGAAGACGCAGCAGAAGAAACCCCAGGGATGTCTCCAGAGAATATGGCATTGCTTGGCAAGTCTGCT--------GGTGAAGTCCTGCAAGGTAAGGCCGATATTGAACAGGCGAAAGCTGATGTCGTTAAGATGGGCGGCCA-----GTTCTATAGCGAAAC-AGGTATTATGCCAGAGGGTGCCGCGCGTGGTGAGTTGGCGGAAAACCCTGACAAAGCGCCTGTCGAAATCAACATGGACGATACCGATGATGAATC----AAGCCATCAGGTTGATGTCCTAACGCAGTTGAAAGAAGGGCTGGAGGGTATTGCGGATTACTACCTGAAAGAAGGTCAGGATGTGGATTTTGACCCTCAAAAAGATTCACGGTCGGTGCAACCGTCTACCCTTCCAAGCGTTAAAGGACACGTCGTCAACTTACGCCACAACGTGGGTAAAATGGACGCAGCATCATTACCTAAGATGAAGTTGCACGGAATGATTCTTGGCATTGAGAATCCGCGAAACAGCATTCGTAGAGGAAACAGCCTTGACGGTGAATGGGCCGTGAAGATGCCGCACCACTACGGATTCATCAAGGGCACCAAGGGCGCAGACGGTGATGAAGTCGACTGTTTTGTGGGTCCAAATCTTAAGTCGCCGAAAGTCTTTATCGTGAACCAAAACGATAACTACTCTGGCGAGTTTGATGAACACAAGTGTATGCTTGGATTCGATTCAGCAGAAGAAGCGAAAGAAGCTTATCAAGCATCATTTGGTAACGGTTGGAACGGATTCGACTCAATCCACGAATTAGATGTGAACTCATTCAAGGAGTGGTTGAAGGGTGATTGCTCTCAAGCATACGGAGCACTCAATAATCCTACTAATTCACCGAAGCAAGGTTGA---------ATGAAAGTTGAATTAATTCGATACACCCAAGATGCACTTGACCTTTTGCTGGAAACAAAGAACACGCGCATGACTGGTAAGCCTGTCTCTGAGATGACGGAATCAGAGAAGCAAGAGCATTGGCGCTACATGCTTGATACAATCAAGTCGCCTTTTGACTTTGTGGACTATATCTTTGATATCACAGCTGTATCAAAGAACATGACCCATCAGATGGTACGCACACGCACAGGCGCATATCAAGAACGCACCAGCCGCGCTCAGGAGTCGTCTGCATTTGATGCGATTCGTCCTGCTAAATTCACTTACCCAGA--------GGATGATCCAAAGGGATGGACTCG----CCATGACGAGAAGGCAGCTGAAC---------------TGGCAGAGAAGTGGGATGATGCGATGGCGACTATCGACGCTTTGTATCAAGAGCTTCGCGCGGCTGGCGCAGAGATTCAAGATGCACGTGCCGTGTTGCCTTCTAATATGCAAACGCATATCATGGCAAAGTTCAACTTGCGCACGCTGCAGCAGATGGCGTCAAACCGCTTGTGCACGCGCACGCAAGGAGAGTATCAAGAAGTATTCCGCGCAATGGTTGCGGAAGTCCTCAAGGTGCACCCTTGGGCGAATCCATTACTGCAGCCGCAATGCATTGGTATGGGTAAGTGCGCATTTCCTCGTCACGG--------------------------------------------------------------------TAAAGCC-------------------------------------------CATTGCCCTTGGTATCGTGATTGGATGGATACCACGGCACAGCAAGAAGAGTTGCGCATCCAGTTTTGGAGTGCGATGCCAATCACCAACAATCCAGTTGCTAAAGATGGAGTATCAAAAGGATGA

;
end;
begin trees;
	tree ML_tree = [&R] ((((((Escherichia_virus_ManiWeber:0.016060990000000053,Escherichia_phage_EC150___DNA_helicase_CDS___Escherichia_phage_EC150___DNA_polymerase_III_alpha_subunit_CDS___Escherichia_phage_EC150___terminase_large_subunit_CDS___Escherichia_phage_EC150___capsid_and_scaffold_CDS_and_2_other_alignments:0.011006540000000009)[&"bootstrap proportion"=98.0]:0.0030677300000000463,(((Escherichia_phage_WFH___hypothetical_protein_CDS___Escherichia_phage_WFH___dnaE_CDS___Escherichia_phage_WFH___terminase_large_subunit_CDS___Escherichia_phage_WFH___major_head_protein_CDS_and_2_other_alignments:0.0031663199999999447,Shigella_phage_CWP003___ORF_616__frame_3____Shigella_phage_CWP003___DNA_directed_DNA_polymerase_CDS___Shigella_phage_CWP003___terminase_CDS___Shigella_phage_CWP003___major_capsid_protein_CDS_and_2_other_alignments:0.0037181899999999546)[&"bootstrap proportion"=100.0]:0.005982909999999952,Escherichia_phage_Ro157lw___DNA_helicase_CDS___Escherichia_phage_Ro157lw___DNA_polymerase_III_alpha_subunit_CDS___Escherichia_phage_Ro157lw___terminase_large_subunit_CDS___Escherichia_phage_Ro157lw___capsid_and_scaffold_protein_CDS_and_2_other_alignments:0.010254529999999984)[&"bootstrap proportion"=89.0]:0.0019341800000000076,Escherichia_phage_ECML_117___DNA_helicase_CDS___Escherichia_phage_ECML_117___DNA_polymerase_CDS___Escherichia_phage_ECML_117___terminase_large_subunit_CDS___Escherichia_phage_ECML_117___major_head_protein_CDS_and_2_other_alignments:0.01540878000000001)[&"bootstrap proportion"=50.0]:0.000655)[&"bootstrap proportion"=75.0]:0.0026895299999999955,Escherichia_phage_Mansfield___DNA_helicase_CDS___Escherichia_phage_Mansfield___DNA_polymerase_III_alpha_CDS___Escherichia_phage_Mansfield___terminase_large_subunit_CDS___Escherichia_phage_Mansfield___major_capsid_protein_CDS_and_2_other_alignments:0.02011444000000001)[&"bootstrap proportion"=100.0]:0.00908241999999998,Escherichia_phage_FEC19___DNA_helicase_CDS___Escherichia_phage_FEC19___DNA_polymerase_CDS___Escherichia_phage_FEC19___terminase_large_subunit_CDS___Escherichia_phage_FEC19___major_head_protein_CDS_and_2_other_alignments:0.014281980000000027)[&"bootstrap proportion"=100.0]:0.006420910000000002,(((Echerichia_phage_SP13___DNA_helicase_CDS___Echerichia_phage_SP13___DNA_polymerase_III_alpha_subunit_CDS___Echerichia_phage_SP13___terminase_large_subunit_CDS___Echerichia_phage_SP13___capsid_and_scaffold_protein_CDS_and_2_other_alignments:0.01557892999999999,(Escherichia_virus_HansTraber:0.016727620000000054,Escherichia_virus_VerenaGrendelmeier:0.014944469999999987)[&"bootstrap proportion"=65.0]:0.001041309999999962)[&"bootstrap proportion"=100.0]:0.0037289200000000244,Escherichia_virus_HermannAdler:0.01345985999999999)[&"bootstrap proportion"=100.0]:0.010720980000000047,Escherichia_phage_WFC___putative_helicase_CDS___Escherichia_phage_WFC___DNA_polymerase_CDS___Escherichia_phage_WFC___terminase_large_subunit_CDS___Escherichia_phage_WFC___major_head_protein_CDS_and_2_other_alignments:0.017168090000000025)[&"bootstrap proportion"=100.0]:0.007843470000000019)[&"bootstrap proportion"=100.0]:0.241001305,(Pseudomonas_phage_E79___DNA_helicase_CDS___Pseudomonas_phage_E79___DNA_polymerase_III_alpha_subunit_CDS___Pseudomonas_phage_E79___terminase_large_subunit_CDS___Pseudomonas_phage_E79___capsid_and_scaffold_protein_CDS_and_2_other_alignments:0.03342921999999998,Pseudomonas_phage_PB1___helicase_CDS___Pseudomonas_phage_PB1___DNA_polymerase_CDS___Pseudomonas_phage_PB1___terminase_large_subunit_CDS___Pseudomonas_phage_PB1___conserved_hypothetical_protein_CDS_and_2_other_alignments:0.029951190000000016):0.241001305);
	tree bootstrap_1 = [&U] ((((((Escherichia_phage_EC150___DNA_helicase_CDS___Escherichia_phage_EC150___DNA_polymerase_III_alpha_subunit_CDS___Escherichia_phage_EC150___terminase_large_subunit_CDS___Escherichia_phage_EC150___capsid_and_scaffold_CDS_and_2_other_alignments:0.00817532,Escherichia_virus_ManiWeber:0.01340118):0.00163001,(((Shigella_phage_CWP003___ORF_616__frame_3____Shigella_phage_CWP003___DNA_directed_DNA_polymerase_CDS___Shigella_phage_CWP003___terminase_CDS___Shigella_phage_CWP003___major_capsid_protein_CDS_and_2_other_alignments:0.00281489,Escherichia_phage_WFH___hypothetical_protein_CDS___Escherichia_phage_WFH___dnaE_CDS___Escherichia_phage_WFH___terminase_large_subunit_CDS___Escherichia_phage_WFH___major_head_protein_CDS_and_2_other_alignments:0.00248154):0.00521816,Escherichia_phage_Ro157lw___DNA_helicase_CDS___Escherichia_phage_Ro157lw___DNA_polymerase_III_alpha_subunit_CDS___Escherichia_phage_Ro157lw___terminase_large_subunit_CDS___Escherichia_phage_Ro157lw___capsid_and_scaffold_protein_CDS_and_2_other_alignments:0.00678885):0.00166336,Escherichia_phage_ECML_117___DNA_helicase_CDS___Escherichia_phage_ECML_117___DNA_polymerase_CDS___Escherichia_phage_ECML_117___terminase_large_subunit_CDS___Escherichia_phage_ECML_117___major_head_protein_CDS_and_2_other_alignments:0.01303286):0.000754):0.00194641,Escherichia_phage_Mansfield___DNA_helicase_CDS___Escherichia_phage_Mansfield___DNA_polymerase_III_alpha_CDS___Escherichia_phage_Mansfield___terminase_large_subunit_CDS___Escherichia_phage_Mansfield___major_capsid_protein_CDS_and_2_other_alignments:0.01614623):0.00823266,Escherichia_phage_FEC19___DNA_helicase_CDS___Escherichia_phage_FEC19___DNA_polymerase_CDS___Escherichia_phage_FEC19___terminase_large_subunit_CDS___Escherichia_phage_FEC19___major_head_protein_CDS_and_2_other_alignments:0.01186984):0.0038517,((Escherichia_virus_HermannAdler:0.01011945,((Escherichia_virus_VerenaGrendelmeier:0.0113382,Escherichia_virus_HansTraber:0.01327423):0.000787,Echerichia_phage_SP13___DNA_helicase_CDS___Echerichia_phage_SP13___DNA_polymerase_III_alpha_subunit_CDS___Echerichia_phage_SP13___terminase_large_subunit_CDS___Echerichia_phage_SP13___capsid_and_scaffold_protein_CDS_and_2_other_alignments:0.0138221):0.00293231):0.00977471,Escherichia_phage_WFC___putative_helicase_CDS___Escherichia_phage_WFC___DNA_polymerase_CDS___Escherichia_phage_WFC___terminase_large_subunit_CDS___Escherichia_phage_WFC___major_head_protein_CDS_and_2_other_alignments:0.01485104):0.00684738):0.48283554,Pseudomonas_phage_PB1___helicase_CDS___Pseudomonas_phage_PB1___DNA_polymerase_CDS___Pseudomonas_phage_PB1___terminase_large_subunit_CDS___Pseudomonas_phage_PB1___conserved_hypothetical_protein_CDS_and_2_other_alignments:0.02275794,Pseudomonas_phage_E79___DNA_helicase_CDS___Pseudomonas_phage_E79___DNA_polymerase_III_alpha_subunit_CDS___Pseudomonas_phage_E79___terminase_large_subunit_CDS___Pseudomonas_phage_E79___capsid_and_scaffold_protein_CDS_and_2_other_alignments:0.02578158);
	tree bootstrap_2 = [&U] ((((((Escherichia_phage_ECML_117___DNA_helicase_CDS___Escherichia_phage_ECML_117___DNA_polymerase_CDS___Escherichia_phage_ECML_117___terminase_large_subunit_CDS___Escherichia_phage_ECML_117___major_head_protein_CDS_and_2_other_alignments:0.01242315,(Escherichia_phage_EC150___DNA_helicase_CDS___Escherichia_phage_EC150___DNA_polymerase_III_alpha_subunit_CDS___Escherichia_phage_EC150___terminase_large_subunit_CDS___Escherichia_phage_EC150___capsid_and_scaffold_CDS_and_2_other_alignments:0.01003782,Escherichia_virus_ManiWeber:0.01387624):0.00221165):0.000329,((Shigella_phage_CWP003___ORF_616__frame_3____Shigella_phage_CWP003___DNA_directed_DNA_polymerase_CDS___Shigella_phage_CWP003___terminase_CDS___Shigella_phage_CWP003___major_capsid_protein_CDS_and_2_other_alignments:0.00335379,Escherichia_phage_WFH___hypothetical_protein_CDS___Escherichia_phage_WFH___dnaE_CDS___Escherichia_phage_WFH___terminase_large_subunit_CDS___Escherichia_phage_WFH___major_head_protein_CDS_and_2_other_alignments:0.00182875):0.0049025,Escherichia_phage_Ro157lw___DNA_helicase_CDS___Escherichia_phage_Ro157lw___DNA_polymerase_III_alpha_subunit_CDS___Escherichia_phage_Ro157lw___terminase_large_subunit_CDS___Escherichia_phage_Ro157lw___capsid_and_scaffold_protein_CDS_and_2_other_alignments:0.00971324):0.00250649):0.00326599,Escherichia_phage_Mansfield___DNA_helicase_CDS___Escherichia_phage_Mansfield___DNA_polymerase_III_alpha_CDS___Escherichia_phage_Mansfield___terminase_large_subunit_CDS___Escherichia_phage_Mansfield___major_capsid_protein_CDS_and_2_other_alignments:0.01770127):0.00629014,Escherichia_phage_FEC19___DNA_helicase_CDS___Escherichia_phage_FEC19___DNA_polymerase_CDS___Escherichia_phage_FEC19___terminase_large_subunit_CDS___Escherichia_phage_FEC19___major_head_protein_CDS_and_2_other_alignments:0.01161739):0.0044126,((((Escherichia_virus_VerenaGrendelmeier:0.0113251,Escherichia_virus_HansTraber:0.01293097):0.000981,Echerichia_phage_SP13___DNA_helicase_CDS___Echerichia_phage_SP13___DNA_polymerase_III_alpha_subunit_CDS___Echerichia_phage_SP13___terminase_large_subunit_CDS___Echerichia_phage_SP13___capsid_and_scaffold_protein_CDS_and_2_other_alignments:0.01137308):0.00341341,Escherichia_virus_HermannAdler:0.01118473):0.00951162,Escherichia_phage_WFC___putative_helicase_CDS___Escherichia_phage_WFC___DNA_polymerase_CDS___Escherichia_phage_WFC___terminase_large_subunit_CDS___Escherichia_phage_WFC___major_head_protein_CDS_and_2_other_alignments:0.01337328):0.00644168):0.46905514,Pseudomonas_phage_PB1___helicase_CDS___Pseudomonas_phage_PB1___DNA_polymerase_CDS___Pseudomonas_phage_PB1___terminase_large_subunit_CDS___Pseudomonas_phage_PB1___conserved_hypothetical_protein_CDS_and_2_other_alignments:0.02556552,Pseudomonas_phage_E79___DNA_helicase_CDS___Pseudomonas_phage_E79___DNA_polymerase_III_alpha_subunit_CDS___Pseudomonas_phage_E79___terminase_large_subunit_CDS___Pseudomonas_phage_E79___capsid_and_scaffold_protein_CDS_and_2_other_alignments:0.03088054);
	tree bootstrap_3 = [&U] ((((((Escherichia_phage_EC150___DNA_helicase_CDS___Escherichia_phage_EC150___DNA_polymerase_III_alpha_subunit_CDS___Escherichia_phage_EC150___terminase_large_subunit_CDS___Escherichia_phage_EC150___capsid_and_scaffold_CDS_and_2_other_alignments:0.00946311,Escherichia_virus_ManiWeber:0.01364715):0.00212418,(Escherichia_phage_ECML_117___DNA_helicase_CDS___Escherichia_phage_ECML_117___DNA_polymerase_CDS___Escherichia_phage_ECML_117___terminase_large_subunit_CDS___Escherichia_phage_ECML_117___major_head_protein_CDS_and_2_other_alignments:0.01258077,(Escherichia_phage_Ro157lw___DNA_helicase_CDS___Escherichia_phage_Ro157lw___DNA_polymerase_III_alpha_subunit_CDS___Escherichia_phage_Ro157lw___terminase_large_subunit_CDS___Escherichia_phage_Ro157lw___capsid_and_scaffold_protein_CDS_and_2_other_alignments:0.00899423,(Escherichia_phage_WFH___hypothetical_protein_CDS___Escherichia_phage_WFH___dnaE_CDS___Escherichia_phage_WFH___terminase_large_subunit_CDS___Escherichia_phage_WFH___major_head_protein_CDS_and_2_other_alignments:0.00202481,Shigella_phage_CWP003___ORF_616__frame_3____Shigella_phage_CWP003___DNA_directed_DNA_polymerase_CDS___Shigella_phage_CWP003___terminase_CDS___Shigella_phage_CWP003___major_capsid_protein_CDS_and_2_other_alignments:0.00259415):0.00594926):0.00120038):0.00103615):0.00222591,Escherichia_phage_Mansfield___DNA_helicase_CDS___Escherichia_phage_Mansfield___DNA_polymerase_III_alpha_CDS___Escherichia_phage_Mansfield___terminase_large_subunit_CDS___Escherichia_phage_Mansfield___major_capsid_protein_CDS_and_2_other_alignments:0.01605956):0.00783488,Escherichia_phage_FEC19___DNA_helicase_CDS___Escherichia_phage_FEC19___DNA_polymerase_CDS___Escherichia_phage_FEC19___terminase_large_subunit_CDS___Escherichia_phage_FEC19___major_head_protein_CDS_and_2_other_alignments:0.01081062):0.00547855,((Escherichia_virus_HermannAdler:0.01165611,(Escherichia_virus_VerenaGrendelmeier:0.01166777,(Echerichia_phage_SP13___DNA_helicase_CDS___Echerichia_phage_SP13___DNA_polymerase_III_alpha_subunit_CDS___Echerichia_phage_SP13___terminase_large_subunit_CDS___Echerichia_phage_SP13___capsid_and_scaffold_protein_CDS_and_2_other_alignments:0.01160511,Escherichia_virus_HansTraber:0.01384878):0.000828):0.00338088):0.00731995,Escherichia_phage_WFC___putative_helicase_CDS___Escherichia_phage_WFC___DNA_polymerase_CDS___Escherichia_phage_WFC___terminase_large_subunit_CDS___Escherichia_phage_WFC___major_head_protein_CDS_and_2_other_alignments:0.01218041):0.0047166):0.4684124,Pseudomonas_phage_PB1___helicase_CDS___Pseudomonas_phage_PB1___DNA_polymerase_CDS___Pseudomonas_phage_PB1___terminase_large_subunit_CDS___Pseudomonas_phage_PB1___conserved_hypothetical_protein_CDS_and_2_other_alignments:0.02272364,Pseudomonas_phage_E79___DNA_helicase_CDS___Pseudomonas_phage_E79___DNA_polymerase_III_alpha_subunit_CDS___Pseudomonas_phage_E79___terminase_large_subunit_CDS___Pseudomonas_phage_E79___capsid_and_scaffold_protein_CDS_and_2_other_alignments:0.02912257);
	tree bootstrap_4 = [&U] (((((Escherichia_phage_Mansfield___DNA_helicase_CDS___Escherichia_phage_Mansfield___DNA_polymerase_III_alpha_CDS___Escherichia_phage_Mansfield___terminase_large_subunit_CDS___Escherichia_phage_Mansfield___major_capsid_protein_CDS_and_2_other_alignments:0.02031848,(((Shigella_phage_CWP003___ORF_616__frame_3____Shigella_phage_CWP003___DNA_directed_DNA_polymerase_CDS___Shigella_phage_CWP003___terminase_CDS___Shigella_phage_CWP003___major_capsid_protein_CDS_and_2_other_alignments:0.00228306,Escherichia_phage_WFH___hypothetical_protein_CDS___Escherichia_phage_WFH___dnaE_CDS___Escherichia_phage_WFH___terminase_large_subunit_CDS___Escherichia_phage_WFH___major_head_protein_CDS_and_2_other_alignments:0.00222021):0.00564442,Escherichia_phage_Ro157lw___DNA_helicase_CDS___Escherichia_phage_Ro157lw___DNA_polymerase_III_alpha_subunit_CDS___Escherichia_phage_Ro157lw___terminase_large_subunit_CDS___Escherichia_phage_Ro157lw___capsid_and_scaffold_protein_CDS_and_2_other_alignments:0.00811291):0.00166357,Escherichia_phage_ECML_117___DNA_helicase_CDS___Escherichia_phage_ECML_117___DNA_polymerase_CDS___Escherichia_phage_ECML_117___terminase_large_subunit_CDS___Escherichia_phage_ECML_117___major_head_protein_CDS_and_2_other_alignments:0.01131597):0.000704):0.00152286,(Escherichia_virus_ManiWeber:0.01400205,Escherichia_phage_EC150___DNA_helicase_CDS___Escherichia_phage_EC150___DNA_polymerase_III_alpha_subunit_CDS___Escherichia_phage_EC150___terminase_large_subunit_CDS___Escherichia_phage_EC150___capsid_and_scaffold_CDS_and_2_other_alignments:0.0094366):0.00228435):0.00834543,Escherichia_phage_FEC19___DNA_helicase_CDS___Escherichia_phage_FEC19___DNA_polymerase_CDS___Escherichia_phage_FEC19___terminase_large_subunit_CDS___Escherichia_phage_FEC19___major_head_protein_CDS_and_2_other_alignments:0.0120019):0.00343157,((((Escherichia_virus_VerenaGrendelmeier:0.01123122,Escherichia_virus_HansTraber:0.0136149):0.00194235,Echerichia_phage_SP13___DNA_helicase_CDS___Echerichia_phage_SP13___DNA_polymerase_III_alpha_subunit_CDS___Echerichia_phage_SP13___terminase_large_subunit_CDS___Echerichia_phage_SP13___capsid_and_scaffold_protein_CDS_and_2_other_alignments:0.01305214):0.00329931,Escherichia_virus_HermannAdler:0.01067334):0.01075154,Escherichia_phage_WFC___putative_helicase_CDS___Escherichia_phage_WFC___DNA_polymerase_CDS___Escherichia_phage_WFC___terminase_large_subunit_CDS___Escherichia_phage_WFC___major_head_protein_CDS_and_2_other_alignments:0.01410892):0.00881363):0.47093199,Pseudomonas_phage_PB1___helicase_CDS___Pseudomonas_phage_PB1___DNA_polymerase_CDS___Pseudomonas_phage_PB1___terminase_large_subunit_CDS___Pseudomonas_phage_PB1___conserved_hypothetical_protein_CDS_and_2_other_alignments:0.02830286,Pseudomonas_phage_E79___DNA_helicase_CDS___Pseudomonas_phage_E79___DNA_polymerase_III_alpha_subunit_CDS___Pseudomonas_phage_E79___terminase_large_subunit_CDS___Pseudomonas_phage_E79___capsid_and_scaffold_protein_CDS_and_2_other_alignments:0.02763198);
	tree bootstrap_5 = [&U] (((((((Escherichia_phage_EC150___DNA_helicase_CDS___Escherichia_phage_EC150___DNA_polymerase_III_alpha_subunit_CDS___Escherichia_phage_EC150___terminase_large_subunit_CDS___Escherichia_phage_EC150___capsid_and_scaffold_CDS_and_2_other_alignments:0.00709435,Escherichia_virus_ManiWeber:0.01135293):0.00352318,((Shigella_phage_CWP003___ORF_616__frame_3____Shigella_phage_CWP003___DNA_directed_DNA_polymerase_CDS___Shigella_phage_CWP003___terminase_CDS___Shigella_phage_CWP003___major_capsid_protein_CDS_and_2_other_alignments:0.00265754,Escherichia_phage_WFH___hypothetical_protein_CDS___Escherichia_phage_WFH___dnaE_CDS___Escherichia_phage_WFH___terminase_large_subunit_CDS___Escherichia_phage_WFH___major_head_protein_CDS_and_2_other_alignments:0.00252342):0.00605172,Escherichia_phage_Ro157lw___DNA_helicase_CDS___Escherichia_phage_Ro157lw___DNA_polymerase_III_alpha_subunit_CDS___Escherichia_phage_Ro157lw___terminase_large_subunit_CDS___Escherichia_phage_Ro157lw___capsid_and_scaffold_protein_CDS_and_2_other_alignments:0.0081049):0.00152841):0.000549,Escherichia_phage_ECML_117___DNA_helicase_CDS___Escherichia_phage_ECML_117___DNA_polymerase_CDS___Escherichia_phage_ECML_117___terminase_large_subunit_CDS___Escherichia_phage_ECML_117___major_head_protein_CDS_and_2_other_alignments:0.01140119):0.00217013,Escherichia_phage_Mansfield___DNA_helicase_CDS___Escherichia_phage_Mansfield___DNA_polymerase_III_alpha_CDS___Escherichia_phage_Mansfield___terminase_large_subunit_CDS___Escherichia_phage_Mansfield___major_capsid_protein_CDS_and_2_other_alignments:0.01626094):0.006054,Escherichia_phage_FEC19___DNA_helicase_CDS___Escherichia_phage_FEC19___DNA_polymerase_CDS___Escherichia_phage_FEC19___terminase_large_subunit_CDS___Escherichia_phage_FEC19___major_head_protein_CDS_and_2_other_alignments:0.01157651):0.00410739,((((Escherichia_virus_VerenaGrendelmeier:0.01208012,Echerichia_phage_SP13___DNA_helicase_CDS___Echerichia_phage_SP13___DNA_polymerase_III_alpha_subunit_CDS___Echerichia_phage_SP13___terminase_large_subunit_CDS___Echerichia_phage_SP13___capsid_and_scaffold_protein_CDS_and_2_other_alignments:0.01250746):0.000672,Escherichia_virus_HansTraber:0.01306151):0.00276408,Escherichia_virus_HermannAdler:0.00933164):0.01064218,Escherichia_phage_WFC___putative_helicase_CDS___Escherichia_phage_WFC___DNA_polymerase_CDS___Escherichia_phage_WFC___terminase_large_subunit_CDS___Escherichia_phage_WFC___major_head_protein_CDS_and_2_other_alignments:0.01355736):0.00605853):0.47287439,Pseudomonas_phage_PB1___helicase_CDS___Pseudomonas_phage_PB1___DNA_polymerase_CDS___Pseudomonas_phage_PB1___terminase_large_subunit_CDS___Pseudomonas_phage_PB1___conserved_hypothetical_protein_CDS_and_2_other_alignments:0.02399153,Pseudomonas_phage_E79___DNA_helicase_CDS___Pseudomonas_phage_E79___DNA_polymerase_III_alpha_subunit_CDS___Pseudomonas_phage_E79___terminase_large_subunit_CDS___Pseudomonas_phage_E79___capsid_and_scaffold_protein_CDS_and_2_other_alignments:0.02592404);
	tree bootstrap_6 = [&U] (((((Escherichia_phage_ECML_117___DNA_helicase_CDS___Escherichia_phage_ECML_117___DNA_polymerase_CDS___Escherichia_phage_ECML_117___terminase_large_subunit_CDS___Escherichia_phage_ECML_117___major_head_protein_CDS_and_2_other_alignments:0.01203182,(((Shigella_phage_CWP003___ORF_616__frame_3____Shigella_phage_CWP003___DNA_directed_DNA_polymerase_CDS___Shigella_phage_CWP003___terminase_CDS___Shigella_phage_CWP003___major_capsid_protein_CDS_and_2_other_alignments:0.00285072,Escherichia_phage_WFH___hypothetical_protein_CDS___Escherichia_phage_WFH___dnaE_CDS___Escherichia_phage_WFH___terminase_large_subunit_CDS___Escherichia_phage_WFH___major_head_protein_CDS_and_2_other_alignments:0.00266886):0.0046448,Escherichia_phage_Ro157lw___DNA_helicase_CDS___Escherichia_phage_Ro157lw___DNA_polymerase_III_alpha_subunit_CDS___Escherichia_phage_Ro157lw___terminase_large_subunit_CDS___Escherichia_phage_Ro157lw___capsid_and_scaffold_protein_CDS_and_2_other_alignments:0.00737764):0.00162527,(Escherichia_virus_ManiWeber:0.01284834,Escherichia_phage_EC150___DNA_helicase_CDS___Escherichia_phage_EC150___DNA_polymerase_III_alpha_subunit_CDS___Escherichia_phage_EC150___terminase_large_subunit_CDS___Escherichia_phage_EC150___capsid_and_scaffold_CDS_and_2_other_alignments:0.00813714):0.00277764):0.000482):0.0022256,Escherichia_phage_Mansfield___DNA_helicase_CDS___Escherichia_phage_Mansfield___DNA_polymerase_III_alpha_CDS___Escherichia_phage_Mansfield___terminase_large_subunit_CDS___Escherichia_phage_Mansfield___major_capsid_protein_CDS_and_2_other_alignments:0.01486346):0.00689827,Escherichia_phage_FEC19___DNA_helicase_CDS___Escherichia_phage_FEC19___DNA_polymerase_CDS___Escherichia_phage_FEC19___terminase_large_subunit_CDS___Escherichia_phage_FEC19___major_head_protein_CDS_and_2_other_alignments:0.01053426):0.00569338,((((Escherichia_virus_VerenaGrendelmeier:0.01146718,Escherichia_virus_HansTraber:0.01195919):0.00117054,Echerichia_phage_SP13___DNA_helicase_CDS___Echerichia_phage_SP13___DNA_polymerase_III_alpha_subunit_CDS___Echerichia_phage_SP13___terminase_large_subunit_CDS___Echerichia_phage_SP13___capsid_and_scaffold_protein_CDS_and_2_other_alignments:0.01229222):0.0025391,Escherichia_virus_HermannAdler:0.01051454):0.0086902,Escherichia_phage_WFC___putative_helicase_CDS___Escherichia_phage_WFC___DNA_polymerase_CDS___Escherichia_phage_WFC___terminase_large_subunit_CDS___Escherichia_phage_WFC___major_head_protein_CDS_and_2_other_alignments:0.01318281):0.00629986):0.49241339,Pseudomonas_phage_E79___DNA_helicase_CDS___Pseudomonas_phage_E79___DNA_polymerase_III_alpha_subunit_CDS___Pseudomonas_phage_E79___terminase_large_subunit_CDS___Pseudomonas_phage_E79___capsid_and_scaffold_protein_CDS_and_2_other_alignments:0.02743169,Pseudomonas_phage_PB1___helicase_CDS___Pseudomonas_phage_PB1___DNA_polymerase_CDS___Pseudomonas_phage_PB1___terminase_large_subunit_CDS___Pseudomonas_phage_PB1___conserved_hypothetical_protein_CDS_and_2_other_alignments:0.0259735);
	tree bootstrap_7 = [&U] ((((((Escherichia_phage_Ro157lw___DNA_helicase_CDS___Escherichia_phage_Ro157lw___DNA_polymerase_III_alpha_subunit_CDS___Escherichia_phage_Ro157lw___terminase_large_subunit_CDS___Escherichia_phage_Ro157lw___capsid_and_scaffold_protein_CDS_and_2_other_alignments:0.00825795,(Escherichia_phage_WFH___hypothetical_protein_CDS___Escherichia_phage_WFH___dnaE_CDS___Escherichia_phage_WFH___terminase_large_subunit_CDS___Escherichia_phage_WFH___major_head_protein_CDS_and_2_other_alignments:0.00288249,Shigella_phage_CWP003___ORF_616__frame_3____Shigella_phage_CWP003___DNA_directed_DNA_polymerase_CDS___Shigella_phage_CWP003___terminase_CDS___Shigella_phage_CWP003___major_capsid_protein_CDS_and_2_other_alignments:0.00377489):0.0056291):0.000588,(Escherichia_phage_Mansfield___DNA_helicase_CDS___Escherichia_phage_Mansfield___DNA_polymerase_III_alpha_CDS___Escherichia_phage_Mansfield___terminase_large_subunit_CDS___Escherichia_phage_Mansfield___major_capsid_protein_CDS_and_2_other_alignments:0.01633608,Escherichia_phage_ECML_117___DNA_helicase_CDS___Escherichia_phage_ECML_117___DNA_polymerase_CDS___Escherichia_phage_ECML_117___terminase_large_subunit_CDS___Escherichia_phage_ECML_117___major_head_protein_CDS_and_2_other_alignments:0.01283067):0.00202946):0.0015571,(Escherichia_virus_ManiWeber:0.0108227,Escherichia_phage_EC150___DNA_helicase_CDS___Escherichia_phage_EC150___DNA_polymerase_III_alpha_subunit_CDS___Escherichia_phage_EC150___terminase_large_subunit_CDS___Escherichia_phage_EC150___capsid_and_scaffold_CDS_and_2_other_alignments:0.00715742):0.00196335):0.00994367,Escherichia_phage_FEC19___DNA_helicase_CDS___Escherichia_phage_FEC19___DNA_polymerase_CDS___Escherichia_phage_FEC19___terminase_large_subunit_CDS___Escherichia_phage_FEC19___major_head_protein_CDS_and_2_other_alignments:0.01160722):0.00389315,((Escherichia_virus_HermannAdler:0.01082416,((Escherichia_virus_HansTraber:0.01403132,Echerichia_phage_SP13___DNA_helicase_CDS___Echerichia_phage_SP13___DNA_polymerase_III_alpha_subunit_CDS___Echerichia_phage_SP13___terminase_large_subunit_CDS___Echerichia_phage_SP13___capsid_and_scaffold_protein_CDS_and_2_other_alignments:0.01175671):0.000695,Escherichia_virus_VerenaGrendelmeier:0.0122759):0.00539306):0.00694297,Escherichia_phage_WFC___putative_helicase_CDS___Escherichia_phage_WFC___DNA_polymerase_CDS___Escherichia_phage_WFC___terminase_large_subunit_CDS___Escherichia_phage_WFC___major_head_protein_CDS_and_2_other_alignments:0.01439779):0.00649091):0.46533561,Pseudomonas_phage_E79___DNA_helicase_CDS___Pseudomonas_phage_E79___DNA_polymerase_III_alpha_subunit_CDS___Pseudomonas_phage_E79___terminase_large_subunit_CDS___Pseudomonas_phage_E79___capsid_and_scaffold_protein_CDS_and_2_other_alignments:0.02724952,Pseudomonas_phage_PB1___helicase_CDS___Pseudomonas_phage_PB1___DNA_polymerase_CDS___Pseudomonas_phage_PB1___terminase_large_subunit_CDS___Pseudomonas_phage_PB1___conserved_hypothetical_protein_CDS_and_2_other_alignments:0.02647239);
	tree bootstrap_8 = [&U] ((((((((Escherichia_phage_WFH___hypothetical_protein_CDS___Escherichia_phage_WFH___dnaE_CDS___Escherichia_phage_WFH___terminase_large_subunit_CDS___Escherichia_phage_WFH___major_head_protein_CDS_and_2_other_alignments:0.00310293,Shigella_phage_CWP003___ORF_616__frame_3____Shigella_phage_CWP003___DNA_directed_DNA_polymerase_CDS___Shigella_phage_CWP003___terminase_CDS___Shigella_phage_CWP003___major_capsid_protein_CDS_and_2_other_alignments:0.0037803):0.00460071,Escherichia_phage_Ro157lw___DNA_helicase_CDS___Escherichia_phage_Ro157lw___DNA_polymerase_III_alpha_subunit_CDS___Escherichia_phage_Ro157lw___terminase_large_subunit_CDS___Escherichia_phage_Ro157lw___capsid_and_scaffold_protein_CDS_and_2_other_alignments:0.01013423):0.000642,Escherichia_phage_ECML_117___DNA_helicase_CDS___Escherichia_phage_ECML_117___DNA_polymerase_CDS___Escherichia_phage_ECML_117___terminase_large_subunit_CDS___Escherichia_phage_ECML_117___major_head_protein_CDS_and_2_other_alignments:0.01231821):0.00109358,(Escherichia_phage_EC150___DNA_helicase_CDS___Escherichia_phage_EC150___DNA_polymerase_III_alpha_subunit_CDS___Escherichia_phage_EC150___terminase_large_subunit_CDS___Escherichia_phage_EC150___capsid_and_scaffold_CDS_and_2_other_alignments:0.00861229,Escherichia_virus_ManiWeber:0.01261265):0.00368393):0.00147348,Escherichia_phage_Mansfield___DNA_helicase_CDS___Escherichia_phage_Mansfield___DNA_polymerase_III_alpha_CDS___Escherichia_phage_Mansfield___terminase_large_subunit_CDS___Escherichia_phage_Mansfield___major_capsid_protein_CDS_and_2_other_alignments:0.01674825):0.00736022,Escherichia_phage_FEC19___DNA_helicase_CDS___Escherichia_phage_FEC19___DNA_polymerase_CDS___Escherichia_phage_FEC19___terminase_large_subunit_CDS___Escherichia_phage_FEC19___major_head_protein_CDS_and_2_other_alignments:0.01143613):0.00662767,((((Escherichia_virus_HansTraber:0.01323866,Echerichia_phage_SP13___DNA_helicase_CDS___Echerichia_phage_SP13___DNA_polymerase_III_alpha_subunit_CDS___Echerichia_phage_SP13___terminase_large_subunit_CDS___Echerichia_phage_SP13___capsid_and_scaffold_protein_CDS_and_2_other_alignments:0.01137834):0.000626,Escherichia_virus_VerenaGrendelmeier:0.0116298):0.00344577,Escherichia_virus_HermannAdler:0.0109477):0.00836553,Escherichia_phage_WFC___putative_helicase_CDS___Escherichia_phage_WFC___DNA_polymerase_CDS___Escherichia_phage_WFC___terminase_large_subunit_CDS___Escherichia_phage_WFC___major_head_protein_CDS_and_2_other_alignments:0.01476686):0.00526821):0.48130462,Pseudomonas_phage_PB1___helicase_CDS___Pseudomonas_phage_PB1___DNA_polymerase_CDS___Pseudomonas_phage_PB1___terminase_large_subunit_CDS___Pseudomonas_phage_PB1___conserved_hypothetical_protein_CDS_and_2_other_alignments:0.02421804,Pseudomonas_phage_E79___DNA_helicase_CDS___Pseudomonas_phage_E79___DNA_polymerase_III_alpha_subunit_CDS___Pseudomonas_phage_E79___terminase_large_subunit_CDS___Pseudomonas_phage_E79___capsid_and_scaffold_protein_CDS_and_2_other_alignments:0.02748313);
	tree bootstrap_9 = [&U] ((((((Escherichia_virus_ManiWeber:0.01245013,Escherichia_phage_EC150___DNA_helicase_CDS___Escherichia_phage_EC150___DNA_polymerase_III_alpha_subunit_CDS___Escherichia_phage_EC150___terminase_large_subunit_CDS___Escherichia_phage_EC150___capsid_and_scaffold_CDS_and_2_other_alignments:0.00937315):0.00277182,(((Shigella_phage_CWP003___ORF_616__frame_3____Shigella_phage_CWP003___DNA_directed_DNA_polymerase_CDS___Shigella_phage_CWP003___terminase_CDS___Shigella_phage_CWP003___major_capsid_protein_CDS_and_2_other_alignments:0.00257568,Escherichia_phage_WFH___hypothetical_protein_CDS___Escherichia_phage_WFH___dnaE_CDS___Escherichia_phage_WFH___terminase_large_subunit_CDS___Escherichia_phage_WFH___major_head_protein_CDS_and_2_other_alignments:0.00328496):0.00483457,Escherichia_phage_Ro157lw___DNA_helicase_CDS___Escherichia_phage_Ro157lw___DNA_polymerase_III_alpha_subunit_CDS___Escherichia_phage_Ro157lw___terminase_large_subunit_CDS___Escherichia_phage_Ro157lw___capsid_and_scaffold_protein_CDS_and_2_other_alignments:0.00968834):0.00146617,Escherichia_phage_ECML_117___DNA_helicase_CDS___Escherichia_phage_ECML_117___DNA_polymerase_CDS___Escherichia_phage_ECML_117___terminase_large_subunit_CDS___Escherichia_phage_ECML_117___major_head_protein_CDS_and_2_other_alignments:0.01275762):0.000770):0.00286912,Escherichia_phage_Mansfield___DNA_helicase_CDS___Escherichia_phage_Mansfield___DNA_polymerase_III_alpha_CDS___Escherichia_phage_Mansfield___terminase_large_subunit_CDS___Escherichia_phage_Mansfield___major_capsid_protein_CDS_and_2_other_alignments:0.01767353):0.00905434,Escherichia_phage_FEC19___DNA_helicase_CDS___Escherichia_phage_FEC19___DNA_polymerase_CDS___Escherichia_phage_FEC19___terminase_large_subunit_CDS___Escherichia_phage_FEC19___major_head_protein_CDS_and_2_other_alignments:0.01284561):0.00371882,((((Echerichia_phage_SP13___DNA_helicase_CDS___Echerichia_phage_SP13___DNA_polymerase_III_alpha_subunit_CDS___Echerichia_phage_SP13___terminase_large_subunit_CDS___Echerichia_phage_SP13___capsid_and_scaffold_protein_CDS_and_2_other_alignments:0.01284122,Escherichia_virus_HansTraber:0.01410044):0.00123053,Escherichia_virus_VerenaGrendelmeier:0.01379163):0.00453748,Escherichia_virus_HermannAdler:0.01214707):0.00803005,Escherichia_phage_WFC___putative_helicase_CDS___Escherichia_phage_WFC___DNA_polymerase_CDS___Escherichia_phage_WFC___terminase_large_subunit_CDS___Escherichia_phage_WFC___major_head_protein_CDS_and_2_other_alignments:0.01452081):0.00656841):0.46599482,Pseudomonas_phage_PB1___helicase_CDS___Pseudomonas_phage_PB1___DNA_polymerase_CDS___Pseudomonas_phage_PB1___terminase_large_subunit_CDS___Pseudomonas_phage_PB1___conserved_hypothetical_protein_CDS_and_2_other_alignments:0.02521718,Pseudomonas_phage_E79___DNA_helicase_CDS___Pseudomonas_phage_E79___DNA_polymerase_III_alpha_subunit_CDS___Pseudomonas_phage_E79___terminase_large_subunit_CDS___Pseudomonas_phage_E79___capsid_and_scaffold_protein_CDS_and_2_other_alignments:0.02427624);
	tree bootstrap_10 = [&U] ((((((Escherichia_phage_ECML_117___DNA_helicase_CDS___Escherichia_phage_ECML_117___DNA_polymerase_CDS___Escherichia_phage_ECML_117___terminase_large_subunit_CDS___Escherichia_phage_ECML_117___major_head_protein_CDS_and_2_other_alignments:0.01166412,((Escherichia_phage_WFH___hypothetical_protein_CDS___Escherichia_phage_WFH___dnaE_CDS___Escherichia_phage_WFH___terminase_large_subunit_CDS___Escherichia_phage_WFH___major_head_protein_CDS_and_2_other_alignments:0.00233992,Shigella_phage_CWP003___ORF_616__frame_3____Shigella_phage_CWP003___DNA_directed_DNA_polymerase_CDS___Shigella_phage_CWP003___terminase_CDS___Shigella_phage_CWP003___major_capsid_protein_CDS_and_2_other_alignments:0.00272887):0.00435139,Escherichia_phage_Ro157lw___DNA_helicase_CDS___Escherichia_phage_Ro157lw___DNA_polymerase_III_alpha_subunit_CDS___Escherichia_phage_Ro157lw___terminase_large_subunit_CDS___Escherichia_phage_Ro157lw___capsid_and_scaffold_protein_CDS_and_2_other_alignments:0.00846809):0.00200389):0.000656,(Escherichia_phage_EC150___DNA_helicase_CDS___Escherichia_phage_EC150___DNA_polymerase_III_alpha_subunit_CDS___Escherichia_phage_EC150___terminase_large_subunit_CDS___Escherichia_phage_EC150___capsid_and_scaffold_CDS_and_2_other_alignments:0.00922372,Escherichia_virus_ManiWeber:0.01235459):0.0021058):0.00219079,Escherichia_phage_Mansfield___DNA_helicase_CDS___Escherichia_phage_Mansfield___DNA_polymerase_III_alpha_CDS___Escherichia_phage_Mansfield___terminase_large_subunit_CDS___Escherichia_phage_Mansfield___major_capsid_protein_CDS_and_2_other_alignments:0.01652187):0.0072383,Escherichia_phage_FEC19___DNA_helicase_CDS___Escherichia_phage_FEC19___DNA_polymerase_CDS___Escherichia_phage_FEC19___terminase_large_subunit_CDS___Escherichia_phage_FEC19___major_head_protein_CDS_and_2_other_alignments:0.01020792):0.00348132,((Escherichia_virus_HermannAdler:0.01046201,(Echerichia_phage_SP13___DNA_helicase_CDS___Echerichia_phage_SP13___DNA_polymerase_III_alpha_subunit_CDS___Echerichia_phage_SP13___terminase_large_subunit_CDS___Echerichia_phage_SP13___capsid_and_scaffold_protein_CDS_and_2_other_alignments:0.01121421,(Escherichia_virus_HansTraber:0.01240441,Escherichia_virus_VerenaGrendelmeier:0.01162632):0.000461):0.00223547):0.00857074,Escherichia_phage_WFC___putative_helicase_CDS___Escherichia_phage_WFC___DNA_polymerase_CDS___Escherichia_phage_WFC___terminase_large_subunit_CDS___Escherichia_phage_WFC___major_head_protein_CDS_and_2_other_alignments:0.01334281):0.00774256):0.4682247,Pseudomonas_phage_E79___DNA_helicase_CDS___Pseudomonas_phage_E79___DNA_polymerase_III_alpha_subunit_CDS___Pseudomonas_phage_E79___terminase_large_subunit_CDS___Pseudomonas_phage_E79___capsid_and_scaffold_protein_CDS_and_2_other_alignments:0.02331279,Pseudomonas_phage_PB1___helicase_CDS___Pseudomonas_phage_PB1___DNA_polymerase_CDS___Pseudomonas_phage_PB1___terminase_large_subunit_CDS___Pseudomonas_phage_PB1___conserved_hypothetical_protein_CDS_and_2_other_alignments:0.02308421);
	tree bootstrap_11 = [&U] (((((((Escherichia_phage_Ro157lw___DNA_helicase_CDS___Escherichia_phage_Ro157lw___DNA_polymerase_III_alpha_subunit_CDS___Escherichia_phage_Ro157lw___terminase_large_subunit_CDS___Escherichia_phage_Ro157lw___capsid_and_scaffold_protein_CDS_and_2_other_alignments:0.00695803,(Shigella_phage_CWP003___ORF_616__frame_3____Shigella_phage_CWP003___DNA_directed_DNA_polymerase_CDS___Shigella_phage_CWP003___terminase_CDS___Shigella_phage_CWP003___major_capsid_protein_CDS_and_2_other_alignments:0.00239599,Escherichia_phage_WFH___hypothetical_protein_CDS___Escherichia_phage_WFH___dnaE_CDS___Escherichia_phage_WFH___terminase_large_subunit_CDS___Escherichia_phage_WFH___major_head_protein_CDS_and_2_other_alignments:0.00222107):0.00411662):0.00128148,(Escherichia_phage_EC150___DNA_helicase_CDS___Escherichia_phage_EC150___DNA_polymerase_III_alpha_subunit_CDS___Escherichia_phage_EC150___terminase_large_subunit_CDS___Escherichia_phage_EC150___capsid_and_scaffold_CDS_and_2_other_alignments:0.00758,Escherichia_virus_ManiWeber:0.01226236):0.00327189):0.000449,Escherichia_phage_ECML_117___DNA_helicase_CDS___Escherichia_phage_ECML_117___DNA_polymerase_CDS___Escherichia_phage_ECML_117___terminase_large_subunit_CDS___Escherichia_phage_ECML_117___major_head_protein_CDS_and_2_other_alignments:0.01187469):0.00253953,Escherichia_phage_Mansfield___DNA_helicase_CDS___Escherichia_phage_Mansfield___DNA_polymerase_III_alpha_CDS___Escherichia_phage_Mansfield___terminase_large_subunit_CDS___Escherichia_phage_Mansfield___major_capsid_protein_CDS_and_2_other_alignments:0.0149163):0.00803869,Escherichia_phage_FEC19___DNA_helicase_CDS___Escherichia_phage_FEC19___DNA_polymerase_CDS___Escherichia_phage_FEC19___terminase_large_subunit_CDS___Escherichia_phage_FEC19___major_head_protein_CDS_and_2_other_alignments:0.0113411):0.00500716,((((Escherichia_virus_HansTraber:0.01175972,Escherichia_virus_VerenaGrendelmeier:0.01109622):0.00159321,Echerichia_phage_SP13___DNA_helicase_CDS___Echerichia_phage_SP13___DNA_polymerase_III_alpha_subunit_CDS___Echerichia_phage_SP13___terminase_large_subunit_CDS___Echerichia_phage_SP13___capsid_and_scaffold_protein_CDS_and_2_other_alignments:0.01142246):0.00330787,Escherichia_virus_HermannAdler:0.01110467):0.00943162,Escherichia_phage_WFC___putative_helicase_CDS___Escherichia_phage_WFC___DNA_polymerase_CDS___Escherichia_phage_WFC___terminase_large_subunit_CDS___Escherichia_phage_WFC___major_head_protein_CDS_and_2_other_alignments:0.0134231):0.00526735):0.47109075,Pseudomonas_phage_E79___DNA_helicase_CDS___Pseudomonas_phage_E79___DNA_polymerase_III_alpha_subunit_CDS___Pseudomonas_phage_E79___terminase_large_subunit_CDS___Pseudomonas_phage_E79___capsid_and_scaffold_protein_CDS_and_2_other_alignments:0.02370227,Pseudomonas_phage_PB1___helicase_CDS___Pseudomonas_phage_PB1___DNA_polymerase_CDS___Pseudomonas_phage_PB1___terminase_large_subunit_CDS___Pseudomonas_phage_PB1___conserved_hypothetical_protein_CDS_and_2_other_alignments:0.02698718);
	tree bootstrap_12 = [&U] ((((((Escherichia_phage_Mansfield___DNA_helicase_CDS___Escherichia_phage_Mansfield___DNA_polymerase_III_alpha_CDS___Escherichia_phage_Mansfield___terminase_large_subunit_CDS___Escherichia_phage_Mansfield___major_capsid_protein_CDS_and_2_other_alignments:0.01460124,Escherichia_phage_ECML_117___DNA_helicase_CDS___Escherichia_phage_ECML_117___DNA_polymerase_CDS___Escherichia_phage_ECML_117___terminase_large_subunit_CDS___Escherichia_phage_ECML_117___major_head_protein_CDS_and_2_other_alignments:0.01163887):0.00185811,(Escherichia_phage_Ro157lw___DNA_helicase_CDS___Escherichia_phage_Ro157lw___DNA_polymerase_III_alpha_subunit_CDS___Escherichia_phage_Ro157lw___terminase_large_subunit_CDS___Escherichia_phage_Ro157lw___capsid_and_scaffold_protein_CDS_and_2_other_alignments:0.00932984,(Shigella_phage_CWP003___ORF_616__frame_3____Shigella_phage_CWP003___DNA_directed_DNA_polymerase_CDS___Shigella_phage_CWP003___terminase_CDS___Shigella_phage_CWP003___major_capsid_protein_CDS_and_2_other_alignments:0.0034866,Escherichia_phage_WFH___hypothetical_protein_CDS___Escherichia_phage_WFH___dnaE_CDS___Escherichia_phage_WFH___terminase_large_subunit_CDS___Escherichia_phage_WFH___major_head_protein_CDS_and_2_other_alignments:0.00362412):0.00483109):0.00234216):0.000987,(Escherichia_phage_EC150___DNA_helicase_CDS___Escherichia_phage_EC150___DNA_polymerase_III_alpha_subunit_CDS___Escherichia_phage_EC150___terminase_large_subunit_CDS___Escherichia_phage_EC150___capsid_and_scaffold_CDS_and_2_other_alignments:0.00914692,Escherichia_virus_ManiWeber:0.01546535):0.00226653):0.0064313,Escherichia_phage_FEC19___DNA_helicase_CDS___Escherichia_phage_FEC19___DNA_polymerase_CDS___Escherichia_phage_FEC19___terminase_large_subunit_CDS___Escherichia_phage_FEC19___major_head_protein_CDS_and_2_other_alignments:0.01132801):0.00745638,(((Escherichia_virus_HansTraber:0.01522363,(Escherichia_virus_VerenaGrendelmeier:0.01333627,Echerichia_phage_SP13___DNA_helicase_CDS___Echerichia_phage_SP13___DNA_polymerase_III_alpha_subunit_CDS___Echerichia_phage_SP13___terminase_large_subunit_CDS___Echerichia_phage_SP13___capsid_and_scaffold_protein_CDS_and_2_other_alignments:0.01174712):0.000413):0.00281695,Escherichia_virus_HermannAdler:0.01164741):0.01157846,Escherichia_phage_WFC___putative_helicase_CDS___Escherichia_phage_WFC___DNA_polymerase_CDS___Escherichia_phage_WFC___terminase_large_subunit_CDS___Escherichia_phage_WFC___major_head_protein_CDS_and_2_other_alignments:0.01352229):0.00415334):0.46340415,Pseudomonas_phage_PB1___helicase_CDS___Pseudomonas_phage_PB1___DNA_polymerase_CDS___Pseudomonas_phage_PB1___terminase_large_subunit_CDS___Pseudomonas_phage_PB1___conserved_hypothetical_protein_CDS_and_2_other_alignments:0.02642611,Pseudomonas_phage_E79___DNA_helicase_CDS___Pseudomonas_phage_E79___DNA_polymerase_III_alpha_subunit_CDS___Pseudomonas_phage_E79___terminase_large_subunit_CDS___Pseudomonas_phage_E79___capsid_and_scaffold_protein_CDS_and_2_other_alignments:0.02343751);
	tree bootstrap_13 = [&U] ((((((Escherichia_phage_EC150___DNA_helicase_CDS___Escherichia_phage_EC150___DNA_polymerase_III_alpha_subunit_CDS___Escherichia_phage_EC150___terminase_large_subunit_CDS___Escherichia_phage_EC150___capsid_and_scaffold_CDS_and_2_other_alignments:0.00851118,Escherichia_virus_ManiWeber:0.01294885):0.00282634,(((Shigella_phage_CWP003___ORF_616__frame_3____Shigella_phage_CWP003___DNA_directed_DNA_polymerase_CDS___Shigella_phage_CWP003___terminase_CDS___Shigella_phage_CWP003___major_capsid_protein_CDS_and_2_other_alignments:0.00303037,Escherichia_phage_WFH___hypothetical_protein_CDS___Escherichia_phage_WFH___dnaE_CDS___Escherichia_phage_WFH___terminase_large_subunit_CDS___Escherichia_phage_WFH___major_head_protein_CDS_and_2_other_alignments:0.00271667):0.00415669,Escherichia_phage_Ro157lw___DNA_helicase_CDS___Escherichia_phage_Ro157lw___DNA_polymerase_III_alpha_subunit_CDS___Escherichia_phage_Ro157lw___terminase_large_subunit_CDS___Escherichia_phage_Ro157lw___capsid_and_scaffold_protein_CDS_and_2_other_alignments:0.00725826):0.00111206,Escherichia_phage_ECML_117___DNA_helicase_CDS___Escherichia_phage_ECML_117___DNA_polymerase_CDS___Escherichia_phage_ECML_117___terminase_large_subunit_CDS___Escherichia_phage_ECML_117___major_head_protein_CDS_and_2_other_alignments:0.01303937):0.000603):0.00296969,Escherichia_phage_Mansfield___DNA_helicase_CDS___Escherichia_phage_Mansfield___DNA_polymerase_III_alpha_CDS___Escherichia_phage_Mansfield___terminase_large_subunit_CDS___Escherichia_phage_Mansfield___major_capsid_protein_CDS_and_2_other_alignments:0.01606242):0.00724949,Escherichia_phage_FEC19___DNA_helicase_CDS___Escherichia_phage_FEC19___DNA_polymerase_CDS___Escherichia_phage_FEC19___terminase_large_subunit_CDS___Escherichia_phage_FEC19___major_head_protein_CDS_and_2_other_alignments:0.01221648):0.00786572,((((Escherichia_virus_HansTraber:0.01380381,Escherichia_virus_VerenaGrendelmeier:0.0126632):0.00105256,Echerichia_phage_SP13___DNA_helicase_CDS___Echerichia_phage_SP13___DNA_polymerase_III_alpha_subunit_CDS___Echerichia_phage_SP13___terminase_large_subunit_CDS___Echerichia_phage_SP13___capsid_and_scaffold_protein_CDS_and_2_other_alignments:0.01400122):0.00410465,Escherichia_virus_HermannAdler:0.01250917):0.00921026,Escherichia_phage_WFC___putative_helicase_CDS___Escherichia_phage_WFC___DNA_polymerase_CDS___Escherichia_phage_WFC___terminase_large_subunit_CDS___Escherichia_phage_WFC___major_head_protein_CDS_and_2_other_alignments:0.01536141):0.00482635):0.47727312,Pseudomonas_phage_E79___DNA_helicase_CDS___Pseudomonas_phage_E79___DNA_polymerase_III_alpha_subunit_CDS___Pseudomonas_phage_E79___terminase_large_subunit_CDS___Pseudomonas_phage_E79___capsid_and_scaffold_protein_CDS_and_2_other_alignments:0.02600084,Pseudomonas_phage_PB1___helicase_CDS___Pseudomonas_phage_PB1___DNA_polymerase_CDS___Pseudomonas_phage_PB1___terminase_large_subunit_CDS___Pseudomonas_phage_PB1___conserved_hypothetical_protein_CDS_and_2_other_alignments:0.02575834);
	tree bootstrap_14 = [&U] ((((((Escherichia_virus_ManiWeber:0.01476749,Escherichia_phage_EC150___DNA_helicase_CDS___Escherichia_phage_EC150___DNA_polymerase_III_alpha_subunit_CDS___Escherichia_phage_EC150___terminase_large_subunit_CDS___Escherichia_phage_EC150___capsid_and_scaffold_CDS_and_2_other_alignments:0.00854542):0.00244734,(((Shigella_phage_CWP003___ORF_616__frame_3____Shigella_phage_CWP003___DNA_directed_DNA_polymerase_CDS___Shigella_phage_CWP003___terminase_CDS___Shigella_phage_CWP003___major_capsid_protein_CDS_and_2_other_alignments:0.00338021,Escherichia_phage_WFH___hypothetical_protein_CDS___Escherichia_phage_WFH___dnaE_CDS___Escherichia_phage_WFH___terminase_large_subunit_CDS___Escherichia_phage_WFH___major_head_protein_CDS_and_2_other_alignments:0.00350204):0.0039138,Escherichia_phage_Ro157lw___DNA_helicase_CDS___Escherichia_phage_Ro157lw___DNA_polymerase_III_alpha_subunit_CDS___Escherichia_phage_Ro157lw___terminase_large_subunit_CDS___Escherichia_phage_Ro157lw___capsid_and_scaffold_protein_CDS_and_2_other_alignments:0.00875051):0.000878,Escherichia_phage_ECML_117___DNA_helicase_CDS___Escherichia_phage_ECML_117___DNA_polymerase_CDS___Escherichia_phage_ECML_117___terminase_large_subunit_CDS___Escherichia_phage_ECML_117___major_head_protein_CDS_and_2_other_alignments:0.01338834):0.00102199):0.00237508,Escherichia_phage_Mansfield___DNA_helicase_CDS___Escherichia_phage_Mansfield___DNA_polymerase_III_alpha_CDS___Escherichia_phage_Mansfield___terminase_large_subunit_CDS___Escherichia_phage_Mansfield___major_capsid_protein_CDS_and_2_other_alignments:0.01589549):0.00769401,Escherichia_phage_FEC19___DNA_helicase_CDS___Escherichia_phage_FEC19___DNA_polymerase_CDS___Escherichia_phage_FEC19___terminase_large_subunit_CDS___Escherichia_phage_FEC19___major_head_protein_CDS_and_2_other_alignments:0.01163037):0.00651473,(Escherichia_phage_WFC___putative_helicase_CDS___Escherichia_phage_WFC___DNA_polymerase_CDS___Escherichia_phage_WFC___terminase_large_subunit_CDS___Escherichia_phage_WFC___major_head_protein_CDS_and_2_other_alignments:0.01394921,((Echerichia_phage_SP13___DNA_helicase_CDS___Echerichia_phage_SP13___DNA_polymerase_III_alpha_subunit_CDS___Echerichia_phage_SP13___terminase_large_subunit_CDS___Echerichia_phage_SP13___capsid_and_scaffold_protein_CDS_and_2_other_alignments:0.01292935,(Escherichia_virus_VerenaGrendelmeier:0.01363782,Escherichia_virus_HansTraber:0.01377141):0.00160182):0.00266833,Escherichia_virus_HermannAdler:0.01149162):0.01077764):0.0051722):0.46972992,Pseudomonas_phage_PB1___helicase_CDS___Pseudomonas_phage_PB1___DNA_polymerase_CDS___Pseudomonas_phage_PB1___terminase_large_subunit_CDS___Pseudomonas_phage_PB1___conserved_hypothetical_protein_CDS_and_2_other_alignments:0.02366612,Pseudomonas_phage_E79___DNA_helicase_CDS___Pseudomonas_phage_E79___DNA_polymerase_III_alpha_subunit_CDS___Pseudomonas_phage_E79___terminase_large_subunit_CDS___Pseudomonas_phage_E79___capsid_and_scaffold_protein_CDS_and_2_other_alignments:0.02871204);
	tree bootstrap_15 = [&U] ((((((Escherichia_phage_EC150___DNA_helicase_CDS___Escherichia_phage_EC150___DNA_polymerase_III_alpha_subunit_CDS___Escherichia_phage_EC150___terminase_large_subunit_CDS___Escherichia_phage_EC150___capsid_and_scaffold_CDS_and_2_other_alignments:0.0097909,Escherichia_virus_ManiWeber:0.01210937):0.00275523,(((Shigella_phage_CWP003___ORF_616__frame_3____Shigella_phage_CWP003___DNA_directed_DNA_polymerase_CDS___Shigella_phage_CWP003___terminase_CDS___Shigella_phage_CWP003___major_capsid_protein_CDS_and_2_other_alignments:0.00229472,Escherichia_phage_WFH___hypothetical_protein_CDS___Escherichia_phage_WFH___dnaE_CDS___Escherichia_phage_WFH___terminase_large_subunit_CDS___Escherichia_phage_WFH___major_head_protein_CDS_and_2_other_alignments:0.00232372):0.00392324,Escherichia_phage_Ro157lw___DNA_helicase_CDS___Escherichia_phage_Ro157lw___DNA_polymerase_III_alpha_subunit_CDS___Escherichia_phage_Ro157lw___terminase_large_subunit_CDS___Escherichia_phage_Ro157lw___capsid_and_scaffold_protein_CDS_and_2_other_alignments:0.00709569):0.00129959,Escherichia_phage_ECML_117___DNA_helicase_CDS___Escherichia_phage_ECML_117___DNA_polymerase_CDS___Escherichia_phage_ECML_117___terminase_large_subunit_CDS___Escherichia_phage_ECML_117___major_head_protein_CDS_and_2_other_alignments:0.01239175):0.000954):0.00212047,Escherichia_phage_Mansfield___DNA_helicase_CDS___Escherichia_phage_Mansfield___DNA_polymerase_III_alpha_CDS___Escherichia_phage_Mansfield___terminase_large_subunit_CDS___Escherichia_phage_Mansfield___major_capsid_protein_CDS_and_2_other_alignments:0.01585632):0.00787186,Escherichia_phage_FEC19___DNA_helicase_CDS___Escherichia_phage_FEC19___DNA_polymerase_CDS___Escherichia_phage_FEC19___terminase_large_subunit_CDS___Escherichia_phage_FEC19___major_head_protein_CDS_and_2_other_alignments:0.01138286):0.00513906,((((Escherichia_virus_HansTraber:0.0139899,Escherichia_virus_VerenaGrendelmeier:0.01249229):0.000862,Echerichia_phage_SP13___DNA_helicase_CDS___Echerichia_phage_SP13___DNA_polymerase_III_alpha_subunit_CDS___Echerichia_phage_SP13___terminase_large_subunit_CDS___Echerichia_phage_SP13___capsid_and_scaffold_protein_CDS_and_2_other_alignments:0.01216797):0.00104357,Escherichia_virus_HermannAdler:0.01107001):0.0114389,Escherichia_phage_WFC___putative_helicase_CDS___Escherichia_phage_WFC___DNA_polymerase_CDS___Escherichia_phage_WFC___terminase_large_subunit_CDS___Escherichia_phage_WFC___major_head_protein_CDS_and_2_other_alignments:0.01373782):0.00570331):0.46506454,Pseudomonas_phage_PB1___helicase_CDS___Pseudomonas_phage_PB1___DNA_polymerase_CDS___Pseudomonas_phage_PB1___terminase_large_subunit_CDS___Pseudomonas_phage_PB1___conserved_hypothetical_protein_CDS_and_2_other_alignments:0.02400684,Pseudomonas_phage_E79___DNA_helicase_CDS___Pseudomonas_phage_E79___DNA_polymerase_III_alpha_subunit_CDS___Pseudomonas_phage_E79___terminase_large_subunit_CDS___Pseudomonas_phage_E79___capsid_and_scaffold_protein_CDS_and_2_other_alignments:0.02586434);
	tree bootstrap_16 = [&U] (((((((Escherichia_phage_Ro157lw___DNA_helicase_CDS___Escherichia_phage_Ro157lw___DNA_polymerase_III_alpha_subunit_CDS___Escherichia_phage_Ro157lw___terminase_large_subunit_CDS___Escherichia_phage_Ro157lw___capsid_and_scaffold_protein_CDS_and_2_other_alignments:0.00814398,(Shigella_phage_CWP003___ORF_616__frame_3____Shigella_phage_CWP003___DNA_directed_DNA_polymerase_CDS___Shigella_phage_CWP003___terminase_CDS___Shigella_phage_CWP003___major_capsid_protein_CDS_and_2_other_alignments:0.00299814,Escherichia_phage_WFH___hypothetical_protein_CDS___Escherichia_phage_WFH___dnaE_CDS___Escherichia_phage_WFH___terminase_large_subunit_CDS___Escherichia_phage_WFH___major_head_protein_CDS_and_2_other_alignments:0.00263814):0.0041414):0.000750,Escherichia_phage_ECML_117___DNA_helicase_CDS___Escherichia_phage_ECML_117___DNA_polymerase_CDS___Escherichia_phage_ECML_117___terminase_large_subunit_CDS___Escherichia_phage_ECML_117___major_head_protein_CDS_and_2_other_alignments:0.01254548):0.00101753,(Escherichia_phage_EC150___DNA_helicase_CDS___Escherichia_phage_EC150___DNA_polymerase_III_alpha_subunit_CDS___Escherichia_phage_EC150___terminase_large_subunit_CDS___Escherichia_phage_EC150___capsid_and_scaffold_CDS_and_2_other_alignments:0.00830847,Escherichia_virus_ManiWeber:0.01281334):0.00229748):0.00209932,Escherichia_phage_Mansfield___DNA_helicase_CDS___Escherichia_phage_Mansfield___DNA_polymerase_III_alpha_CDS___Escherichia_phage_Mansfield___terminase_large_subunit_CDS___Escherichia_phage_Mansfield___major_capsid_protein_CDS_and_2_other_alignments:0.0181955):0.00750012,Escherichia_phage_FEC19___DNA_helicase_CDS___Escherichia_phage_FEC19___DNA_polymerase_CDS___Escherichia_phage_FEC19___terminase_large_subunit_CDS___Escherichia_phage_FEC19___major_head_protein_CDS_and_2_other_alignments:0.01170216):0.00666421,((((Escherichia_virus_VerenaGrendelmeier:0.01118323,Escherichia_virus_HansTraber:0.01296787):0.000877,Echerichia_phage_SP13___DNA_helicase_CDS___Echerichia_phage_SP13___DNA_polymerase_III_alpha_subunit_CDS___Echerichia_phage_SP13___terminase_large_subunit_CDS___Echerichia_phage_SP13___capsid_and_scaffold_protein_CDS_and_2_other_alignments:0.01338763):0.00401574,Escherichia_virus_HermannAdler:0.01115574):0.01050742,Escherichia_phage_WFC___putative_helicase_CDS___Escherichia_phage_WFC___DNA_polymerase_CDS___Escherichia_phage_WFC___terminase_large_subunit_CDS___Escherichia_phage_WFC___major_head_protein_CDS_and_2_other_alignments:0.01530829):0.00382666):0.46789235,Pseudomonas_phage_PB1___helicase_CDS___Pseudomonas_phage_PB1___DNA_polymerase_CDS___Pseudomonas_phage_PB1___terminase_large_subunit_CDS___Pseudomonas_phage_PB1___conserved_hypothetical_protein_CDS_and_2_other_alignments:0.02312879,Pseudomonas_phage_E79___DNA_helicase_CDS___Pseudomonas_phage_E79___DNA_polymerase_III_alpha_subunit_CDS___Pseudomonas_phage_E79___terminase_large_subunit_CDS___Pseudomonas_phage_E79___capsid_and_scaffold_protein_CDS_and_2_other_alignments:0.02578686);
	tree bootstrap_17 = [&U] ((((((Escherichia_phage_EC150___DNA_helicase_CDS___Escherichia_phage_EC150___DNA_polymerase_III_alpha_subunit_CDS___Escherichia_phage_EC150___terminase_large_subunit_CDS___Escherichia_phage_EC150___capsid_and_scaffold_CDS_and_2_other_alignments:0.00937935,Escherichia_virus_ManiWeber:0.01173619):0.00281729,(((Shigella_phage_CWP003___ORF_616__frame_3____Shigella_phage_CWP003___DNA_directed_DNA_polymerase_CDS___Shigella_phage_CWP003___terminase_CDS___Shigella_phage_CWP003___major_capsid_protein_CDS_and_2_other_alignments:0.00303934,Escherichia_phage_WFH___hypothetical_protein_CDS___Escherichia_phage_WFH___dnaE_CDS___Escherichia_phage_WFH___terminase_large_subunit_CDS___Escherichia_phage_WFH___major_head_protein_CDS_and_2_other_alignments:0.00304824):0.0033309,Escherichia_phage_Ro157lw___DNA_helicase_CDS___Escherichia_phage_Ro157lw___DNA_polymerase_III_alpha_subunit_CDS___Escherichia_phage_Ro157lw___terminase_large_subunit_CDS___Escherichia_phage_Ro157lw___capsid_and_scaffold_protein_CDS_and_2_other_alignments:0.00780837):0.00141863,Escherichia_phage_ECML_117___DNA_helicase_CDS___Escherichia_phage_ECML_117___DNA_polymerase_CDS___Escherichia_phage_ECML_117___terminase_large_subunit_CDS___Escherichia_phage_ECML_117___major_head_protein_CDS_and_2_other_alignments:0.01244635):0.000405):0.00202882,Escherichia_phage_Mansfield___DNA_helicase_CDS___Escherichia_phage_Mansfield___DNA_polymerase_III_alpha_CDS___Escherichia_phage_Mansfield___terminase_large_subunit_CDS___Escherichia_phage_Mansfield___major_capsid_protein_CDS_and_2_other_alignments:0.01580007):0.00819251,Escherichia_phage_FEC19___DNA_helicase_CDS___Escherichia_phage_FEC19___DNA_polymerase_CDS___Escherichia_phage_FEC19___terminase_large_subunit_CDS___Escherichia_phage_FEC19___major_head_protein_CDS_and_2_other_alignments:0.01023858):0.00487475,((Escherichia_virus_HermannAdler:0.01223721,(Echerichia_phage_SP13___DNA_helicase_CDS___Echerichia_phage_SP13___DNA_polymerase_III_alpha_subunit_CDS___Echerichia_phage_SP13___terminase_large_subunit_CDS___Echerichia_phage_SP13___capsid_and_scaffold_protein_CDS_and_2_other_alignments:0.01307451,(Escherichia_virus_HansTraber:0.01383279,Escherichia_virus_VerenaGrendelmeier:0.01418498):0.00174473):0.0029396):0.00767435,Escherichia_phage_WFC___putative_helicase_CDS___Escherichia_phage_WFC___DNA_polymerase_CDS___Escherichia_phage_WFC___terminase_large_subunit_CDS___Escherichia_phage_WFC___major_head_protein_CDS_and_2_other_alignments:0.01490424):0.00600672):0.47551965,Pseudomonas_phage_E79___DNA_helicase_CDS___Pseudomonas_phage_E79___DNA_polymerase_III_alpha_subunit_CDS___Pseudomonas_phage_E79___terminase_large_subunit_CDS___Pseudomonas_phage_E79___capsid_and_scaffold_protein_CDS_and_2_other_alignments:0.02517847,Pseudomonas_phage_PB1___helicase_CDS___Pseudomonas_phage_PB1___DNA_polymerase_CDS___Pseudomonas_phage_PB1___terminase_large_subunit_CDS___Pseudomonas_phage_PB1___conserved_hypothetical_protein_CDS_and_2_other_alignments:0.02548569);
	tree bootstrap_18 = [&U] ((((((Escherichia_phage_ECML_117___DNA_helicase_CDS___Escherichia_phage_ECML_117___DNA_polymerase_CDS___Escherichia_phage_ECML_117___terminase_large_subunit_CDS___Escherichia_phage_ECML_117___major_head_protein_CDS_and_2_other_alignments:0.01088265,(Escherichia_phage_Ro157lw___DNA_helicase_CDS___Escherichia_phage_Ro157lw___DNA_polymerase_III_alpha_subunit_CDS___Escherichia_phage_Ro157lw___terminase_large_subunit_CDS___Escherichia_phage_Ro157lw___capsid_and_scaffold_protein_CDS_and_2_other_alignments:0.00746593,(Escherichia_phage_WFH___hypothetical_protein_CDS___Escherichia_phage_WFH___dnaE_CDS___Escherichia_phage_WFH___terminase_large_subunit_CDS___Escherichia_phage_WFH___major_head_protein_CDS_and_2_other_alignments:0.00257746,Shigella_phage_CWP003___ORF_616__frame_3____Shigella_phage_CWP003___DNA_directed_DNA_polymerase_CDS___Shigella_phage_CWP003___terminase_CDS___Shigella_phage_CWP003___major_capsid_protein_CDS_and_2_other_alignments:0.00249118):0.00419747):0.00176905):0.000904,(Escherichia_virus_ManiWeber:0.01180381,Escherichia_phage_EC150___DNA_helicase_CDS___Escherichia_phage_EC150___DNA_polymerase_III_alpha_subunit_CDS___Escherichia_phage_EC150___terminase_large_subunit_CDS___Escherichia_phage_EC150___capsid_and_scaffold_CDS_and_2_other_alignments:0.00721702):0.00221):0.00204877,Escherichia_phage_Mansfield___DNA_helicase_CDS___Escherichia_phage_Mansfield___DNA_polymerase_III_alpha_CDS___Escherichia_phage_Mansfield___terminase_large_subunit_CDS___Escherichia_phage_Mansfield___major_capsid_protein_CDS_and_2_other_alignments:0.01498087):0.00898287,Escherichia_phage_FEC19___DNA_helicase_CDS___Escherichia_phage_FEC19___DNA_polymerase_CDS___Escherichia_phage_FEC19___terminase_large_subunit_CDS___Escherichia_phage_FEC19___major_head_protein_CDS_and_2_other_alignments:0.01054652):0.0059011,(((Escherichia_virus_VerenaGrendelmeier:0.01261666,(Echerichia_phage_SP13___DNA_helicase_CDS___Echerichia_phage_SP13___DNA_polymerase_III_alpha_subunit_CDS___Echerichia_phage_SP13___terminase_large_subunit_CDS___Echerichia_phage_SP13___capsid_and_scaffold_protein_CDS_and_2_other_alignments:0.01237681,Escherichia_virus_HansTraber:0.01363117):0.000955):0.0029044,Escherichia_virus_HermannAdler:0.0114011):0.00918595,Escherichia_phage_WFC___putative_helicase_CDS___Escherichia_phage_WFC___DNA_polymerase_CDS___Escherichia_phage_WFC___terminase_large_subunit_CDS___Escherichia_phage_WFC___major_head_protein_CDS_and_2_other_alignments:0.01359413):0.00507236):0.48948401,Pseudomonas_phage_E79___DNA_helicase_CDS___Pseudomonas_phage_E79___DNA_polymerase_III_alpha_subunit_CDS___Pseudomonas_phage_E79___terminase_large_subunit_CDS___Pseudomonas_phage_E79___capsid_and_scaffold_protein_CDS_and_2_other_alignments:0.02839938,Pseudomonas_phage_PB1___helicase_CDS___Pseudomonas_phage_PB1___DNA_polymerase_CDS___Pseudomonas_phage_PB1___terminase_large_subunit_CDS___Pseudomonas_phage_PB1___conserved_hypothetical_protein_CDS_and_2_other_alignments:0.02151357);
	tree bootstrap_19 = [&U] (((((((Escherichia_phage_Ro157lw___DNA_helicase_CDS___Escherichia_phage_Ro157lw___DNA_polymerase_III_alpha_subunit_CDS___Escherichia_phage_Ro157lw___terminase_large_subunit_CDS___Escherichia_phage_Ro157lw___capsid_and_scaffold_protein_CDS_and_2_other_alignments:0.00755437,(Escherichia_phage_WFH___hypothetical_protein_CDS___Escherichia_phage_WFH___dnaE_CDS___Escherichia_phage_WFH___terminase_large_subunit_CDS___Escherichia_phage_WFH___major_head_protein_CDS_and_2_other_alignments:0.0029852,Shigella_phage_CWP003___ORF_616__frame_3____Shigella_phage_CWP003___DNA_directed_DNA_polymerase_CDS___Shigella_phage_CWP003___terminase_CDS___Shigella_phage_CWP003___major_capsid_protein_CDS_and_2_other_alignments:0.00332923):0.00449536):0.00162744,(Escherichia_phage_EC150___DNA_helicase_CDS___Escherichia_phage_EC150___DNA_polymerase_III_alpha_subunit_CDS___Escherichia_phage_EC150___terminase_large_subunit_CDS___Escherichia_phage_EC150___capsid_and_scaffold_CDS_and_2_other_alignments:0.0088802,Escherichia_virus_ManiWeber:0.0122457):0.00222338):0.000373,Escherichia_phage_ECML_117___DNA_helicase_CDS___Escherichia_phage_ECML_117___DNA_polymerase_CDS___Escherichia_phage_ECML_117___terminase_large_subunit_CDS___Escherichia_phage_ECML_117___major_head_protein_CDS_and_2_other_alignments:0.01279185):0.00162751,Escherichia_phage_Mansfield___DNA_helicase_CDS___Escherichia_phage_Mansfield___DNA_polymerase_III_alpha_CDS___Escherichia_phage_Mansfield___terminase_large_subunit_CDS___Escherichia_phage_Mansfield___major_capsid_protein_CDS_and_2_other_alignments:0.01448457):0.00873221,Escherichia_phage_FEC19___DNA_helicase_CDS___Escherichia_phage_FEC19___DNA_polymerase_CDS___Escherichia_phage_FEC19___terminase_large_subunit_CDS___Escherichia_phage_FEC19___major_head_protein_CDS_and_2_other_alignments:0.01141286):0.0014703,((((Escherichia_virus_HansTraber:0.01190684,Escherichia_virus_VerenaGrendelmeier:0.01142919):0.00159248,Echerichia_phage_SP13___DNA_helicase_CDS___Echerichia_phage_SP13___DNA_polymerase_III_alpha_subunit_CDS___Echerichia_phage_SP13___terminase_large_subunit_CDS___Echerichia_phage_SP13___capsid_and_scaffold_protein_CDS_and_2_other_alignments:0.01262664):0.00273917,Escherichia_virus_HermannAdler:0.01005318):0.00951559,Escherichia_phage_WFC___putative_helicase_CDS___Escherichia_phage_WFC___DNA_polymerase_CDS___Escherichia_phage_WFC___terminase_large_subunit_CDS___Escherichia_phage_WFC___major_head_protein_CDS_and_2_other_alignments:0.01182364):0.0079466):0.47202329,Pseudomonas_phage_PB1___helicase_CDS___Pseudomonas_phage_PB1___DNA_polymerase_CDS___Pseudomonas_phage_PB1___terminase_large_subunit_CDS___Pseudomonas_phage_PB1___conserved_hypothetical_protein_CDS_and_2_other_alignments:0.0249451,Pseudomonas_phage_E79___DNA_helicase_CDS___Pseudomonas_phage_E79___DNA_polymerase_III_alpha_subunit_CDS___Pseudomonas_phage_E79___terminase_large_subunit_CDS___Pseudomonas_phage_E79___capsid_and_scaffold_protein_CDS_and_2_other_alignments:0.02678648);
	tree bootstrap_20 = [&U] ((((((Escherichia_phage_EC150___DNA_helicase_CDS___Escherichia_phage_EC150___DNA_polymerase_III_alpha_subunit_CDS___Escherichia_phage_EC150___terminase_large_subunit_CDS___Escherichia_phage_EC150___capsid_and_scaffold_CDS_and_2_other_alignments:0.00792757,Escherichia_virus_ManiWeber:0.01191932):0.00314942,(((Escherichia_phage_WFH___hypothetical_protein_CDS___Escherichia_phage_WFH___dnaE_CDS___Escherichia_phage_WFH___terminase_large_subunit_CDS___Escherichia_phage_WFH___major_head_protein_CDS_and_2_other_alignments:0.00331605,Shigella_phage_CWP003___ORF_616__frame_3____Shigella_phage_CWP003___DNA_directed_DNA_polymerase_CDS___Shigella_phage_CWP003___terminase_CDS___Shigella_phage_CWP003___major_capsid_protein_CDS_and_2_other_alignments:0.00413384):0.0036361,Escherichia_phage_Ro157lw___DNA_helicase_CDS___Escherichia_phage_Ro157lw___DNA_polymerase_III_alpha_subunit_CDS___Escherichia_phage_Ro157lw___terminase_large_subunit_CDS___Escherichia_phage_Ro157lw___capsid_and_scaffold_protein_CDS_and_2_other_alignments:0.00893028):0.000767,Escherichia_phage_ECML_117___DNA_helicase_CDS___Escherichia_phage_ECML_117___DNA_polymerase_CDS___Escherichia_phage_ECML_117___terminase_large_subunit_CDS___Escherichia_phage_ECML_117___major_head_protein_CDS_and_2_other_alignments:0.01295349):0.000282):0.00213229,Escherichia_phage_Mansfield___DNA_helicase_CDS___Escherichia_phage_Mansfield___DNA_polymerase_III_alpha_CDS___Escherichia_phage_Mansfield___terminase_large_subunit_CDS___Escherichia_phage_Mansfield___major_capsid_protein_CDS_and_2_other_alignments:0.01729618):0.00590062,Escherichia_phage_FEC19___DNA_helicase_CDS___Escherichia_phage_FEC19___DNA_polymerase_CDS___Escherichia_phage_FEC19___terminase_large_subunit_CDS___Escherichia_phage_FEC19___major_head_protein_CDS_and_2_other_alignments:0.01162254):0.0073229,(((Echerichia_phage_SP13___DNA_helicase_CDS___Echerichia_phage_SP13___DNA_polymerase_III_alpha_subunit_CDS___Echerichia_phage_SP13___terminase_large_subunit_CDS___Echerichia_phage_SP13___capsid_and_scaffold_protein_CDS_and_2_other_alignments:0.01239638,(Escherichia_virus_HansTraber:0.01350121,Escherichia_virus_VerenaGrendelmeier:0.01205679):0.000668):0.00282481,Escherichia_virus_HermannAdler:0.01167719):0.00856375,Escherichia_phage_WFC___putative_helicase_CDS___Escherichia_phage_WFC___DNA_polymerase_CDS___Escherichia_phage_WFC___terminase_large_subunit_CDS___Escherichia_phage_WFC___major_head_protein_CDS_and_2_other_alignments:0.01409832):0.0045828):0.47990697,Pseudomonas_phage_PB1___helicase_CDS___Pseudomonas_phage_PB1___DNA_polymerase_CDS___Pseudomonas_phage_PB1___terminase_large_subunit_CDS___Pseudomonas_phage_PB1___conserved_hypothetical_protein_CDS_and_2_other_alignments:0.02665633,Pseudomonas_phage_E79___DNA_helicase_CDS___Pseudomonas_phage_E79___DNA_polymerase_III_alpha_subunit_CDS___Pseudomonas_phage_E79___terminase_large_subunit_CDS___Pseudomonas_phage_E79___capsid_and_scaffold_protein_CDS_and_2_other_alignments:0.02524103);
	tree bootstrap_21 = [&U] (((((Escherichia_phage_ECML_117___DNA_helicase_CDS___Escherichia_phage_ECML_117___DNA_polymerase_CDS___Escherichia_phage_ECML_117___terminase_large_subunit_CDS___Escherichia_phage_ECML_117___major_head_protein_CDS_and_2_other_alignments:0.01159212,((Escherichia_phage_Ro157lw___DNA_helicase_CDS___Escherichia_phage_Ro157lw___DNA_polymerase_III_alpha_subunit_CDS___Escherichia_phage_Ro157lw___terminase_large_subunit_CDS___Escherichia_phage_Ro157lw___capsid_and_scaffold_protein_CDS_and_2_other_alignments:0.00921597,(Escherichia_phage_WFH___hypothetical_protein_CDS___Escherichia_phage_WFH___dnaE_CDS___Escherichia_phage_WFH___terminase_large_subunit_CDS___Escherichia_phage_WFH___major_head_protein_CDS_and_2_other_alignments:0.00316835,Shigella_phage_CWP003___ORF_616__frame_3____Shigella_phage_CWP003___DNA_directed_DNA_polymerase_CDS___Shigella_phage_CWP003___terminase_CDS___Shigella_phage_CWP003___major_capsid_protein_CDS_and_2_other_alignments:0.00224008):0.00640591):0.00128907,(Escherichia_virus_ManiWeber:0.01214393,Escherichia_phage_EC150___DNA_helicase_CDS___Escherichia_phage_EC150___DNA_polymerase_III_alpha_subunit_CDS___Escherichia_phage_EC150___terminase_large_subunit_CDS___Escherichia_phage_EC150___capsid_and_scaffold_CDS_and_2_other_alignments:0.00872759):0.00289239):0.000313):0.0022964,Escherichia_phage_Mansfield___DNA_helicase_CDS___Escherichia_phage_Mansfield___DNA_polymerase_III_alpha_CDS___Escherichia_phage_Mansfield___terminase_large_subunit_CDS___Escherichia_phage_Mansfield___major_capsid_protein_CDS_and_2_other_alignments:0.01585852):0.00721949,Escherichia_phage_FEC19___DNA_helicase_CDS___Escherichia_phage_FEC19___DNA_polymerase_CDS___Escherichia_phage_FEC19___terminase_large_subunit_CDS___Escherichia_phage_FEC19___major_head_protein_CDS_and_2_other_alignments:0.01093709):0.00680927,(((Echerichia_phage_SP13___DNA_helicase_CDS___Echerichia_phage_SP13___DNA_polymerase_III_alpha_subunit_CDS___Echerichia_phage_SP13___terminase_large_subunit_CDS___Echerichia_phage_SP13___capsid_and_scaffold_protein_CDS_and_2_other_alignments:0.01109534,(Escherichia_virus_VerenaGrendelmeier:0.01089008,Escherichia_virus_HansTraber:0.01069316):0.00271871):0.00263013,Escherichia_virus_HermannAdler:0.01055995):0.00832791,Escherichia_phage_WFC___putative_helicase_CDS___Escherichia_phage_WFC___DNA_polymerase_CDS___Escherichia_phage_WFC___terminase_large_subunit_CDS___Escherichia_phage_WFC___major_head_protein_CDS_and_2_other_alignments:0.01285649):0.00465323):0.48565011,Pseudomonas_phage_E79___DNA_helicase_CDS___Pseudomonas_phage_E79___DNA_polymerase_III_alpha_subunit_CDS___Pseudomonas_phage_E79___terminase_large_subunit_CDS___Pseudomonas_phage_E79___capsid_and_scaffold_protein_CDS_and_2_other_alignments:0.0276207,Pseudomonas_phage_PB1___helicase_CDS___Pseudomonas_phage_PB1___DNA_polymerase_CDS___Pseudomonas_phage_PB1___terminase_large_subunit_CDS___Pseudomonas_phage_PB1___conserved_hypothetical_protein_CDS_and_2_other_alignments:0.02271578);
	tree bootstrap_22 = [&U] (((((((Escherichia_phage_WFH___hypothetical_protein_CDS___Escherichia_phage_WFH___dnaE_CDS___Escherichia_phage_WFH___terminase_large_subunit_CDS___Escherichia_phage_WFH___major_head_protein_CDS_and_2_other_alignments:0.00217018,Shigella_phage_CWP003___ORF_616__frame_3____Shigella_phage_CWP003___DNA_directed_DNA_polymerase_CDS___Shigella_phage_CWP003___terminase_CDS___Shigella_phage_CWP003___major_capsid_protein_CDS_and_2_other_alignments:0.00347128):0.00600086,Escherichia_phage_Ro157lw___DNA_helicase_CDS___Escherichia_phage_Ro157lw___DNA_polymerase_III_alpha_subunit_CDS___Escherichia_phage_Ro157lw___terminase_large_subunit_CDS___Escherichia_phage_Ro157lw___capsid_and_scaffold_protein_CDS_and_2_other_alignments:0.00797577):0.00167444,(Escherichia_phage_Mansfield___DNA_helicase_CDS___Escherichia_phage_Mansfield___DNA_polymerase_III_alpha_CDS___Escherichia_phage_Mansfield___terminase_large_subunit_CDS___Escherichia_phage_Mansfield___major_capsid_protein_CDS_and_2_other_alignments:0.01616391,Escherichia_phage_ECML_117___DNA_helicase_CDS___Escherichia_phage_ECML_117___DNA_polymerase_CDS___Escherichia_phage_ECML_117___terminase_large_subunit_CDS___Escherichia_phage_ECML_117___major_head_protein_CDS_and_2_other_alignments:0.01267917):0.00137735):0.000634,(Escherichia_phage_EC150___DNA_helicase_CDS___Escherichia_phage_EC150___DNA_polymerase_III_alpha_subunit_CDS___Escherichia_phage_EC150___terminase_large_subunit_CDS___Escherichia_phage_EC150___capsid_and_scaffold_CDS_and_2_other_alignments:0.00917265,Escherichia_virus_ManiWeber:0.01496999):0.00143482):0.00744883,Escherichia_phage_FEC19___DNA_helicase_CDS___Escherichia_phage_FEC19___DNA_polymerase_CDS___Escherichia_phage_FEC19___terminase_large_subunit_CDS___Escherichia_phage_FEC19___major_head_protein_CDS_and_2_other_alignments:0.01243103):0.00699258,(((Echerichia_phage_SP13___DNA_helicase_CDS___Echerichia_phage_SP13___DNA_polymerase_III_alpha_subunit_CDS___Echerichia_phage_SP13___terminase_large_subunit_CDS___Echerichia_phage_SP13___capsid_and_scaffold_protein_CDS_and_2_other_alignments:0.01280449,(Escherichia_virus_HansTraber:0.01237502,Escherichia_virus_VerenaGrendelmeier:0.01236035):0.0022661):0.00257442,Escherichia_virus_HermannAdler:0.0119193):0.00765648,Escherichia_phage_WFC___putative_helicase_CDS___Escherichia_phage_WFC___DNA_polymerase_CDS___Escherichia_phage_WFC___terminase_large_subunit_CDS___Escherichia_phage_WFC___major_head_protein_CDS_and_2_other_alignments:0.01421791):0.0073724):0.48961288,Pseudomonas_phage_PB1___helicase_CDS___Pseudomonas_phage_PB1___DNA_polymerase_CDS___Pseudomonas_phage_PB1___terminase_large_subunit_CDS___Pseudomonas_phage_PB1___conserved_hypothetical_protein_CDS_and_2_other_alignments:0.02190883,Pseudomonas_phage_E79___DNA_helicase_CDS___Pseudomonas_phage_E79___DNA_polymerase_III_alpha_subunit_CDS___Pseudomonas_phage_E79___terminase_large_subunit_CDS___Pseudomonas_phage_E79___capsid_and_scaffold_protein_CDS_and_2_other_alignments:0.02868596);
	tree bootstrap_23 = [&U] (((((((Escherichia_phage_EC150___DNA_helicase_CDS___Escherichia_phage_EC150___DNA_polymerase_III_alpha_subunit_CDS___Escherichia_phage_EC150___terminase_large_subunit_CDS___Escherichia_phage_EC150___capsid_and_scaffold_CDS_and_2_other_alignments:0.01126037,Escherichia_virus_ManiWeber:0.01230737):0.0025318,((Shigella_phage_CWP003___ORF_616__frame_3____Shigella_phage_CWP003___DNA_directed_DNA_polymerase_CDS___Shigella_phage_CWP003___terminase_CDS___Shigella_phage_CWP003___major_capsid_protein_CDS_and_2_other_alignments:0.00301201,Escherichia_phage_WFH___hypothetical_protein_CDS___Escherichia_phage_WFH___dnaE_CDS___Escherichia_phage_WFH___terminase_large_subunit_CDS___Escherichia_phage_WFH___major_head_protein_CDS_and_2_other_alignments:0.00251102):0.00527527,Escherichia_phage_Ro157lw___DNA_helicase_CDS___Escherichia_phage_Ro157lw___DNA_polymerase_III_alpha_subunit_CDS___Escherichia_phage_Ro157lw___terminase_large_subunit_CDS___Escherichia_phage_Ro157lw___capsid_and_scaffold_protein_CDS_and_2_other_alignments:0.00805994):0.00260557):0.000323,Escherichia_phage_ECML_117___DNA_helicase_CDS___Escherichia_phage_ECML_117___DNA_polymerase_CDS___Escherichia_phage_ECML_117___terminase_large_subunit_CDS___Escherichia_phage_ECML_117___major_head_protein_CDS_and_2_other_alignments:0.01228208):0.00190251,Escherichia_phage_Mansfield___DNA_helicase_CDS___Escherichia_phage_Mansfield___DNA_polymerase_III_alpha_CDS___Escherichia_phage_Mansfield___terminase_large_subunit_CDS___Escherichia_phage_Mansfield___major_capsid_protein_CDS_and_2_other_alignments:0.01560853):0.00794186,Escherichia_phage_FEC19___DNA_helicase_CDS___Escherichia_phage_FEC19___DNA_polymerase_CDS___Escherichia_phage_FEC19___terminase_large_subunit_CDS___Escherichia_phage_FEC19___major_head_protein_CDS_and_2_other_alignments:0.01119703):0.00420463,((Escherichia_virus_HermannAdler:0.01169263,((Echerichia_phage_SP13___DNA_helicase_CDS___Echerichia_phage_SP13___DNA_polymerase_III_alpha_subunit_CDS___Echerichia_phage_SP13___terminase_large_subunit_CDS___Echerichia_phage_SP13___capsid_and_scaffold_protein_CDS_and_2_other_alignments:0.01224097,Escherichia_virus_HansTraber:0.0128215):0.000952,Escherichia_virus_VerenaGrendelmeier:0.0118466):0.00209833):0.00820676,Escherichia_phage_WFC___putative_helicase_CDS___Escherichia_phage_WFC___DNA_polymerase_CDS___Escherichia_phage_WFC___terminase_large_subunit_CDS___Escherichia_phage_WFC___major_head_protein_CDS_and_2_other_alignments:0.01367039):0.0074305):0.46568332,Pseudomonas_phage_PB1___helicase_CDS___Pseudomonas_phage_PB1___DNA_polymerase_CDS___Pseudomonas_phage_PB1___terminase_large_subunit_CDS___Pseudomonas_phage_PB1___conserved_hypothetical_protein_CDS_and_2_other_alignments:0.02436849,Pseudomonas_phage_E79___DNA_helicase_CDS___Pseudomonas_phage_E79___DNA_polymerase_III_alpha_subunit_CDS___Pseudomonas_phage_E79___terminase_large_subunit_CDS___Pseudomonas_phage_E79___capsid_and_scaffold_protein_CDS_and_2_other_alignments:0.02829307);
	tree bootstrap_24 = [&U] ((((((Escherichia_phage_EC150___DNA_helicase_CDS___Escherichia_phage_EC150___DNA_polymerase_III_alpha_subunit_CDS___Escherichia_phage_EC150___terminase_large_subunit_CDS___Escherichia_phage_EC150___capsid_and_scaffold_CDS_and_2_other_alignments:0.00923545,Escherichia_virus_ManiWeber:0.01316741):0.00255746,(Escherichia_phage_ECML_117___DNA_helicase_CDS___Escherichia_phage_ECML_117___DNA_polymerase_CDS___Escherichia_phage_ECML_117___terminase_large_subunit_CDS___Escherichia_phage_ECML_117___major_head_protein_CDS_and_2_other_alignments:0.01427868,((Shigella_phage_CWP003___ORF_616__frame_3____Shigella_phage_CWP003___DNA_directed_DNA_polymerase_CDS___Shigella_phage_CWP003___terminase_CDS___Shigella_phage_CWP003___major_capsid_protein_CDS_and_2_other_alignments:0.00273768,Escherichia_phage_WFH___hypothetical_protein_CDS___Escherichia_phage_WFH___dnaE_CDS___Escherichia_phage_WFH___terminase_large_subunit_CDS___Escherichia_phage_WFH___major_head_protein_CDS_and_2_other_alignments:0.00278884):0.00537818,Escherichia_phage_Ro157lw___DNA_helicase_CDS___Escherichia_phage_Ro157lw___DNA_polymerase_III_alpha_subunit_CDS___Escherichia_phage_Ro157lw___terminase_large_subunit_CDS___Escherichia_phage_Ro157lw___capsid_and_scaffold_protein_CDS_and_2_other_alignments:0.0088342):0.000798):0.000536):0.00166706,Escherichia_phage_Mansfield___DNA_helicase_CDS___Escherichia_phage_Mansfield___DNA_polymerase_III_alpha_CDS___Escherichia_phage_Mansfield___terminase_large_subunit_CDS___Escherichia_phage_Mansfield___major_capsid_protein_CDS_and_2_other_alignments:0.01493198):0.00750987,Escherichia_phage_FEC19___DNA_helicase_CDS___Escherichia_phage_FEC19___DNA_polymerase_CDS___Escherichia_phage_FEC19___terminase_large_subunit_CDS___Escherichia_phage_FEC19___major_head_protein_CDS_and_2_other_alignments:0.0123663):0.00530671,((((Escherichia_virus_HansTraber:0.01306489,Escherichia_virus_VerenaGrendelmeier:0.01040428):0.00163931,Echerichia_phage_SP13___DNA_helicase_CDS___Echerichia_phage_SP13___DNA_polymerase_III_alpha_subunit_CDS___Echerichia_phage_SP13___terminase_large_subunit_CDS___Echerichia_phage_SP13___capsid_and_scaffold_protein_CDS_and_2_other_alignments:0.01291841):0.00366413,Escherichia_virus_HermannAdler:0.01008548):0.00973076,Escherichia_phage_WFC___putative_helicase_CDS___Escherichia_phage_WFC___DNA_polymerase_CDS___Escherichia_phage_WFC___terminase_large_subunit_CDS___Escherichia_phage_WFC___major_head_protein_CDS_and_2_other_alignments:0.01548344):0.00612473):0.46729054,Pseudomonas_phage_PB1___helicase_CDS___Pseudomonas_phage_PB1___DNA_polymerase_CDS___Pseudomonas_phage_PB1___terminase_large_subunit_CDS___Pseudomonas_phage_PB1___conserved_hypothetical_protein_CDS_and_2_other_alignments:0.02477674,Pseudomonas_phage_E79___DNA_helicase_CDS___Pseudomonas_phage_E79___DNA_polymerase_III_alpha_subunit_CDS___Pseudomonas_phage_E79___terminase_large_subunit_CDS___Pseudomonas_phage_E79___capsid_and_scaffold_protein_CDS_and_2_other_alignments:0.02607378);
	tree bootstrap_25 = [&U] ((((((Escherichia_phage_EC150___DNA_helicase_CDS___Escherichia_phage_EC150___DNA_polymerase_III_alpha_subunit_CDS___Escherichia_phage_EC150___terminase_large_subunit_CDS___Escherichia_phage_EC150___capsid_and_scaffold_CDS_and_2_other_alignments:0.00879212,Escherichia_virus_ManiWeber:0.01186528):0.0040247,(((Shigella_phage_CWP003___ORF_616__frame_3____Shigella_phage_CWP003___DNA_directed_DNA_polymerase_CDS___Shigella_phage_CWP003___terminase_CDS___Shigella_phage_CWP003___major_capsid_protein_CDS_and_2_other_alignments:0.0036958,Escherichia_phage_WFH___hypothetical_protein_CDS___Escherichia_phage_WFH___dnaE_CDS___Escherichia_phage_WFH___terminase_large_subunit_CDS___Escherichia_phage_WFH___major_head_protein_CDS_and_2_other_alignments:0.00261934):0.00502912,Escherichia_phage_Ro157lw___DNA_helicase_CDS___Escherichia_phage_Ro157lw___DNA_polymerase_III_alpha_subunit_CDS___Escherichia_phage_Ro157lw___terminase_large_subunit_CDS___Escherichia_phage_Ro157lw___capsid_and_scaffold_protein_CDS_and_2_other_alignments:0.00749616):0.000876,Escherichia_phage_ECML_117___DNA_helicase_CDS___Escherichia_phage_ECML_117___DNA_polymerase_CDS___Escherichia_phage_ECML_117___terminase_large_subunit_CDS___Escherichia_phage_ECML_117___major_head_protein_CDS_and_2_other_alignments:0.01267316):0.000590):0.00317233,Escherichia_phage_Mansfield___DNA_helicase_CDS___Escherichia_phage_Mansfield___DNA_polymerase_III_alpha_CDS___Escherichia_phage_Mansfield___terminase_large_subunit_CDS___Escherichia_phage_Mansfield___major_capsid_protein_CDS_and_2_other_alignments:0.01726059):0.00747673,Escherichia_phage_FEC19___DNA_helicase_CDS___Escherichia_phage_FEC19___DNA_polymerase_CDS___Escherichia_phage_FEC19___terminase_large_subunit_CDS___Escherichia_phage_FEC19___major_head_protein_CDS_and_2_other_alignments:0.01024702):0.00648043,((Escherichia_virus_HermannAdler:0.01051525,((Escherichia_virus_HansTraber:0.01313378,Escherichia_virus_VerenaGrendelmeier:0.01098981):0.00171043,Echerichia_phage_SP13___DNA_helicase_CDS___Echerichia_phage_SP13___DNA_polymerase_III_alpha_subunit_CDS___Echerichia_phage_SP13___terminase_large_subunit_CDS___Echerichia_phage_SP13___capsid_and_scaffold_protein_CDS_and_2_other_alignments:0.0122829):0.00273603):0.00807121,Escherichia_phage_WFC___putative_helicase_CDS___Escherichia_phage_WFC___DNA_polymerase_CDS___Escherichia_phage_WFC___terminase_large_subunit_CDS___Escherichia_phage_WFC___major_head_protein_CDS_and_2_other_alignments:0.01292777):0.00610179):0.45359648,Pseudomonas_phage_E79___DNA_helicase_CDS___Pseudomonas_phage_E79___DNA_polymerase_III_alpha_subunit_CDS___Pseudomonas_phage_E79___terminase_large_subunit_CDS___Pseudomonas_phage_E79___capsid_and_scaffold_protein_CDS_and_2_other_alignments:0.02862676,Pseudomonas_phage_PB1___helicase_CDS___Pseudomonas_phage_PB1___DNA_polymerase_CDS___Pseudomonas_phage_PB1___terminase_large_subunit_CDS___Pseudomonas_phage_PB1___conserved_hypothetical_protein_CDS_and_2_other_alignments:0.02166347);
	tree bootstrap_26 = [&U] (((((((Escherichia_phage_WFH___hypothetical_protein_CDS___Escherichia_phage_WFH___dnaE_CDS___Escherichia_phage_WFH___terminase_large_subunit_CDS___Escherichia_phage_WFH___major_head_protein_CDS_and_2_other_alignments:0.00181161,Shigella_phage_CWP003___ORF_616__frame_3____Shigella_phage_CWP003___DNA_directed_DNA_polymerase_CDS___Shigella_phage_CWP003___terminase_CDS___Shigella_phage_CWP003___major_capsid_protein_CDS_and_2_other_alignments:0.00224052):0.0050938,Escherichia_phage_Ro157lw___DNA_helicase_CDS___Escherichia_phage_Ro157lw___DNA_polymerase_III_alpha_subunit_CDS___Escherichia_phage_Ro157lw___terminase_large_subunit_CDS___Escherichia_phage_Ro157lw___capsid_and_scaffold_protein_CDS_and_2_other_alignments:0.00858271):0.00255995,(Escherichia_phage_Mansfield___DNA_helicase_CDS___Escherichia_phage_Mansfield___DNA_polymerase_III_alpha_CDS___Escherichia_phage_Mansfield___terminase_large_subunit_CDS___Escherichia_phage_Mansfield___major_capsid_protein_CDS_and_2_other_alignments:0.01845542,Escherichia_phage_ECML_117___DNA_helicase_CDS___Escherichia_phage_ECML_117___DNA_polymerase_CDS___Escherichia_phage_ECML_117___terminase_large_subunit_CDS___Escherichia_phage_ECML_117___major_head_protein_CDS_and_2_other_alignments:0.01278933):0.00189288):0.00121232,(Escherichia_phage_EC150___DNA_helicase_CDS___Escherichia_phage_EC150___DNA_polymerase_III_alpha_subunit_CDS___Escherichia_phage_EC150___terminase_large_subunit_CDS___Escherichia_phage_EC150___capsid_and_scaffold_CDS_and_2_other_alignments:0.00972526,Escherichia_virus_ManiWeber:0.01277859):0.00160859):0.00926586,Escherichia_phage_FEC19___DNA_helicase_CDS___Escherichia_phage_FEC19___DNA_polymerase_CDS___Escherichia_phage_FEC19___terminase_large_subunit_CDS___Escherichia_phage_FEC19___major_head_protein_CDS_and_2_other_alignments:0.01104825):0.00266881,(Escherichia_phage_WFC___putative_helicase_CDS___Escherichia_phage_WFC___DNA_polymerase_CDS___Escherichia_phage_WFC___terminase_large_subunit_CDS___Escherichia_phage_WFC___major_head_protein_CDS_and_2_other_alignments:0.01389706,(Escherichia_virus_HermannAdler:0.01091256,((Escherichia_virus_VerenaGrendelmeier:0.01066076,Escherichia_virus_HansTraber:0.01195475):0.00113098,Echerichia_phage_SP13___DNA_helicase_CDS___Echerichia_phage_SP13___DNA_polymerase_III_alpha_subunit_CDS___Echerichia_phage_SP13___terminase_large_subunit_CDS___Echerichia_phage_SP13___capsid_and_scaffold_protein_CDS_and_2_other_alignments:0.01137149):0.00191045):0.01190035):0.00760358):0.475419,Pseudomonas_phage_E79___DNA_helicase_CDS___Pseudomonas_phage_E79___DNA_polymerase_III_alpha_subunit_CDS___Pseudomonas_phage_E79___terminase_large_subunit_CDS___Pseudomonas_phage_E79___capsid_and_scaffold_protein_CDS_and_2_other_alignments:0.03032369,Pseudomonas_phage_PB1___helicase_CDS___Pseudomonas_phage_PB1___DNA_polymerase_CDS___Pseudomonas_phage_PB1___terminase_large_subunit_CDS___Pseudomonas_phage_PB1___conserved_hypothetical_protein_CDS_and_2_other_alignments:0.02319465);
	tree bootstrap_27 = [&U] ((((((Escherichia_phage_Mansfield___DNA_helicase_CDS___Escherichia_phage_Mansfield___DNA_polymerase_III_alpha_CDS___Escherichia_phage_Mansfield___terminase_large_subunit_CDS___Escherichia_phage_Mansfield___major_capsid_protein_CDS_and_2_other_alignments:0.01407816,Escherichia_phage_ECML_117___DNA_helicase_CDS___Escherichia_phage_ECML_117___DNA_polymerase_CDS___Escherichia_phage_ECML_117___terminase_large_subunit_CDS___Escherichia_phage_ECML_117___major_head_protein_CDS_and_2_other_alignments:0.01264164):0.00151644,((Shigella_phage_CWP003___ORF_616__frame_3____Shigella_phage_CWP003___DNA_directed_DNA_polymerase_CDS___Shigella_phage_CWP003___terminase_CDS___Shigella_phage_CWP003___major_capsid_protein_CDS_and_2_other_alignments:0.00232427,Escherichia_phage_WFH___hypothetical_protein_CDS___Escherichia_phage_WFH___dnaE_CDS___Escherichia_phage_WFH___terminase_large_subunit_CDS___Escherichia_phage_WFH___major_head_protein_CDS_and_2_other_alignments:0.00195676):0.00550467,Escherichia_phage_Ro157lw___DNA_helicase_CDS___Escherichia_phage_Ro157lw___DNA_polymerase_III_alpha_subunit_CDS___Escherichia_phage_Ro157lw___terminase_large_subunit_CDS___Escherichia_phage_Ro157lw___capsid_and_scaffold_protein_CDS_and_2_other_alignments:0.00792382):0.00226473):0.000940,(Escherichia_virus_ManiWeber:0.01305879,Escherichia_phage_EC150___DNA_helicase_CDS___Escherichia_phage_EC150___DNA_polymerase_III_alpha_subunit_CDS___Escherichia_phage_EC150___terminase_large_subunit_CDS___Escherichia_phage_EC150___capsid_and_scaffold_CDS_and_2_other_alignments:0.00956467):0.00186103):0.00634352,Escherichia_phage_FEC19___DNA_helicase_CDS___Escherichia_phage_FEC19___DNA_polymerase_CDS___Escherichia_phage_FEC19___terminase_large_subunit_CDS___Escherichia_phage_FEC19___major_head_protein_CDS_and_2_other_alignments:0.01263471):0.00284055,(((Echerichia_phage_SP13___DNA_helicase_CDS___Echerichia_phage_SP13___DNA_polymerase_III_alpha_subunit_CDS___Echerichia_phage_SP13___terminase_large_subunit_CDS___Echerichia_phage_SP13___capsid_and_scaffold_protein_CDS_and_2_other_alignments:0.01233854,(Escherichia_virus_VerenaGrendelmeier:0.01126218,Escherichia_virus_HansTraber:0.01300872):0.00323554):0.00162141,Escherichia_virus_HermannAdler:0.00996611):0.00971338,Escherichia_phage_WFC___putative_helicase_CDS___Escherichia_phage_WFC___DNA_polymerase_CDS___Escherichia_phage_WFC___terminase_large_subunit_CDS___Escherichia_phage_WFC___major_head_protein_CDS_and_2_other_alignments:0.01359291):0.00832484):0.47651047,Pseudomonas_phage_PB1___helicase_CDS___Pseudomonas_phage_PB1___DNA_polymerase_CDS___Pseudomonas_phage_PB1___terminase_large_subunit_CDS___Pseudomonas_phage_PB1___conserved_hypothetical_protein_CDS_and_2_other_alignments:0.02468359,Pseudomonas_phage_E79___DNA_helicase_CDS___Pseudomonas_phage_E79___DNA_polymerase_III_alpha_subunit_CDS___Pseudomonas_phage_E79___terminase_large_subunit_CDS___Pseudomonas_phage_E79___capsid_and_scaffold_protein_CDS_and_2_other_alignments:0.02725426);
	tree bootstrap_28 = [&U] ((((((Escherichia_phage_ECML_117___DNA_helicase_CDS___Escherichia_phage_ECML_117___DNA_polymerase_CDS___Escherichia_phage_ECML_117___terminase_large_subunit_CDS___Escherichia_phage_ECML_117___major_head_protein_CDS_and_2_other_alignments:0.01241787,Escherichia_phage_Mansfield___DNA_helicase_CDS___Escherichia_phage_Mansfield___DNA_polymerase_III_alpha_CDS___Escherichia_phage_Mansfield___terminase_large_subunit_CDS___Escherichia_phage_Mansfield___major_capsid_protein_CDS_and_2_other_alignments:0.01581959):0.00226129,((Escherichia_phage_WFH___hypothetical_protein_CDS___Escherichia_phage_WFH___dnaE_CDS___Escherichia_phage_WFH___terminase_large_subunit_CDS___Escherichia_phage_WFH___major_head_protein_CDS_and_2_other_alignments:0.00252765,Shigella_phage_CWP003___ORF_616__frame_3____Shigella_phage_CWP003___DNA_directed_DNA_polymerase_CDS___Shigella_phage_CWP003___terminase_CDS___Shigella_phage_CWP003___major_capsid_protein_CDS_and_2_other_alignments:0.00412973):0.00518997,Escherichia_phage_Ro157lw___DNA_helicase_CDS___Escherichia_phage_Ro157lw___DNA_polymerase_III_alpha_subunit_CDS___Escherichia_phage_Ro157lw___terminase_large_subunit_CDS___Escherichia_phage_Ro157lw___capsid_and_scaffold_protein_CDS_and_2_other_alignments:0.00912832):0.00164985):0.000593,(Escherichia_virus_ManiWeber:0.01350078,Escherichia_phage_EC150___DNA_helicase_CDS___Escherichia_phage_EC150___DNA_polymerase_III_alpha_subunit_CDS___Escherichia_phage_EC150___terminase_large_subunit_CDS___Escherichia_phage_EC150___capsid_and_scaffold_CDS_and_2_other_alignments:0.00946461):0.00278437):0.00939553,Escherichia_phage_FEC19___DNA_helicase_CDS___Escherichia_phage_FEC19___DNA_polymerase_CDS___Escherichia_phage_FEC19___terminase_large_subunit_CDS___Escherichia_phage_FEC19___major_head_protein_CDS_and_2_other_alignments:0.01162523):0.00550982,(Escherichia_phage_WFC___putative_helicase_CDS___Escherichia_phage_WFC___DNA_polymerase_CDS___Escherichia_phage_WFC___terminase_large_subunit_CDS___Escherichia_phage_WFC___major_head_protein_CDS_and_2_other_alignments:0.0136832,((Escherichia_virus_VerenaGrendelmeier:0.01291378,(Escherichia_virus_HansTraber:0.01328409,Echerichia_phage_SP13___DNA_helicase_CDS___Echerichia_phage_SP13___DNA_polymerase_III_alpha_subunit_CDS___Echerichia_phage_SP13___terminase_large_subunit_CDS___Echerichia_phage_SP13___capsid_and_scaffold_protein_CDS_and_2_other_alignments:0.01271916):0.000381):0.00327744,Escherichia_virus_HermannAdler:0.01176435):0.00875704):0.00701465):0.4604981,Pseudomonas_phage_E79___DNA_helicase_CDS___Pseudomonas_phage_E79___DNA_polymerase_III_alpha_subunit_CDS___Pseudomonas_phage_E79___terminase_large_subunit_CDS___Pseudomonas_phage_E79___capsid_and_scaffold_protein_CDS_and_2_other_alignments:0.02667979,Pseudomonas_phage_PB1___helicase_CDS___Pseudomonas_phage_PB1___DNA_polymerase_CDS___Pseudomonas_phage_PB1___terminase_large_subunit_CDS___Pseudomonas_phage_PB1___conserved_hypothetical_protein_CDS_and_2_other_alignments:0.02589915);
	tree bootstrap_29 = [&U] ((((((((Shigella_phage_CWP003___ORF_616__frame_3____Shigella_phage_CWP003___DNA_directed_DNA_polymerase_CDS___Shigella_phage_CWP003___terminase_CDS___Shigella_phage_CWP003___major_capsid_protein_CDS_and_2_other_alignments:0.00247619,Escherichia_phage_WFH___hypothetical_protein_CDS___Escherichia_phage_WFH___dnaE_CDS___Escherichia_phage_WFH___terminase_large_subunit_CDS___Escherichia_phage_WFH___major_head_protein_CDS_and_2_other_alignments:0.00236789):0.0058913,Escherichia_phage_Ro157lw___DNA_helicase_CDS___Escherichia_phage_Ro157lw___DNA_polymerase_III_alpha_subunit_CDS___Escherichia_phage_Ro157lw___terminase_large_subunit_CDS___Escherichia_phage_Ro157lw___capsid_and_scaffold_protein_CDS_and_2_other_alignments:0.00958742):0.00127079,Escherichia_phage_ECML_117___DNA_helicase_CDS___Escherichia_phage_ECML_117___DNA_polymerase_CDS___Escherichia_phage_ECML_117___terminase_large_subunit_CDS___Escherichia_phage_ECML_117___major_head_protein_CDS_and_2_other_alignments:0.01321569):0.000889,(Escherichia_phage_EC150___DNA_helicase_CDS___Escherichia_phage_EC150___DNA_polymerase_III_alpha_subunit_CDS___Escherichia_phage_EC150___terminase_large_subunit_CDS___Escherichia_phage_EC150___capsid_and_scaffold_CDS_and_2_other_alignments:0.00957708,Escherichia_virus_ManiWeber:0.01317263):0.00146682):0.00177749,Escherichia_phage_Mansfield___DNA_helicase_CDS___Escherichia_phage_Mansfield___DNA_polymerase_III_alpha_CDS___Escherichia_phage_Mansfield___terminase_large_subunit_CDS___Escherichia_phage_Mansfield___major_capsid_protein_CDS_and_2_other_alignments:0.01510119):0.00592194,Escherichia_phage_FEC19___DNA_helicase_CDS___Escherichia_phage_FEC19___DNA_polymerase_CDS___Escherichia_phage_FEC19___terminase_large_subunit_CDS___Escherichia_phage_FEC19___major_head_protein_CDS_and_2_other_alignments:0.0131174):0.00513823,((Escherichia_virus_HermannAdler:0.01078116,((Escherichia_virus_VerenaGrendelmeier:0.01148933,Escherichia_virus_HansTraber:0.01185085):0.00127927,Echerichia_phage_SP13___DNA_helicase_CDS___Echerichia_phage_SP13___DNA_polymerase_III_alpha_subunit_CDS___Echerichia_phage_SP13___terminase_large_subunit_CDS___Echerichia_phage_SP13___capsid_and_scaffold_protein_CDS_and_2_other_alignments:0.01223968):0.00306919):0.00985874,Escherichia_phage_WFC___putative_helicase_CDS___Escherichia_phage_WFC___DNA_polymerase_CDS___Escherichia_phage_WFC___terminase_large_subunit_CDS___Escherichia_phage_WFC___major_head_protein_CDS_and_2_other_alignments:0.01379194):0.00546494):0.47248679,Pseudomonas_phage_E79___DNA_helicase_CDS___Pseudomonas_phage_E79___DNA_polymerase_III_alpha_subunit_CDS___Pseudomonas_phage_E79___terminase_large_subunit_CDS___Pseudomonas_phage_E79___capsid_and_scaffold_protein_CDS_and_2_other_alignments:0.02562051,Pseudomonas_phage_PB1___helicase_CDS___Pseudomonas_phage_PB1___DNA_polymerase_CDS___Pseudomonas_phage_PB1___terminase_large_subunit_CDS___Pseudomonas_phage_PB1___conserved_hypothetical_protein_CDS_and_2_other_alignments:0.02617085);
	tree bootstrap_30 = [&U] ((((((Escherichia_phage_ECML_117___DNA_helicase_CDS___Escherichia_phage_ECML_117___DNA_polymerase_CDS___Escherichia_phage_ECML_117___terminase_large_subunit_CDS___Escherichia_phage_ECML_117___major_head_protein_CDS_and_2_other_alignments:0.01313152,((Escherichia_phage_WFH___hypothetical_protein_CDS___Escherichia_phage_WFH___dnaE_CDS___Escherichia_phage_WFH___terminase_large_subunit_CDS___Escherichia_phage_WFH___major_head_protein_CDS_and_2_other_alignments:0.0027948,Shigella_phage_CWP003___ORF_616__frame_3____Shigella_phage_CWP003___DNA_directed_DNA_polymerase_CDS___Shigella_phage_CWP003___terminase_CDS___Shigella_phage_CWP003___major_capsid_protein_CDS_and_2_other_alignments:0.00329328):0.00542687,Escherichia_phage_Ro157lw___DNA_helicase_CDS___Escherichia_phage_Ro157lw___DNA_polymerase_III_alpha_subunit_CDS___Escherichia_phage_Ro157lw___terminase_large_subunit_CDS___Escherichia_phage_Ro157lw___capsid_and_scaffold_protein_CDS_and_2_other_alignments:0.00923469):0.00113017):0.000467,(Escherichia_phage_EC150___DNA_helicase_CDS___Escherichia_phage_EC150___DNA_polymerase_III_alpha_subunit_CDS___Escherichia_phage_EC150___terminase_large_subunit_CDS___Escherichia_phage_EC150___capsid_and_scaffold_CDS_and_2_other_alignments:0.00934477,Escherichia_virus_ManiWeber:0.01480633):0.00262702):0.00143652,Escherichia_phage_Mansfield___DNA_helicase_CDS___Escherichia_phage_Mansfield___DNA_polymerase_III_alpha_CDS___Escherichia_phage_Mansfield___terminase_large_subunit_CDS___Escherichia_phage_Mansfield___major_capsid_protein_CDS_and_2_other_alignments:0.01578261):0.00765778,Escherichia_phage_FEC19___DNA_helicase_CDS___Escherichia_phage_FEC19___DNA_polymerase_CDS___Escherichia_phage_FEC19___terminase_large_subunit_CDS___Escherichia_phage_FEC19___major_head_protein_CDS_and_2_other_alignments:0.01417033):0.00412756,((((Escherichia_virus_HansTraber:0.01443228,Escherichia_virus_VerenaGrendelmeier:0.01218564):0.0017549,Echerichia_phage_SP13___DNA_helicase_CDS___Echerichia_phage_SP13___DNA_polymerase_III_alpha_subunit_CDS___Echerichia_phage_SP13___terminase_large_subunit_CDS___Echerichia_phage_SP13___capsid_and_scaffold_protein_CDS_and_2_other_alignments:0.01209461):0.00336196,Escherichia_virus_HermannAdler:0.01273712):0.00808412,Escherichia_phage_WFC___putative_helicase_CDS___Escherichia_phage_WFC___DNA_polymerase_CDS___Escherichia_phage_WFC___terminase_large_subunit_CDS___Escherichia_phage_WFC___major_head_protein_CDS_and_2_other_alignments:0.01522709):0.01020424):0.47781801,Pseudomonas_phage_E79___DNA_helicase_CDS___Pseudomonas_phage_E79___DNA_polymerase_III_alpha_subunit_CDS___Pseudomonas_phage_E79___terminase_large_subunit_CDS___Pseudomonas_phage_E79___capsid_and_scaffold_protein_CDS_and_2_other_alignments:0.02906988,Pseudomonas_phage_PB1___helicase_CDS___Pseudomonas_phage_PB1___DNA_polymerase_CDS___Pseudomonas_phage_PB1___terminase_large_subunit_CDS___Pseudomonas_phage_PB1___conserved_hypothetical_protein_CDS_and_2_other_alignments:0.02638193);
	tree bootstrap_31 = [&U] (((((((Escherichia_virus_ManiWeber:0.01418853,Escherichia_phage_EC150___DNA_helicase_CDS___Escherichia_phage_EC150___DNA_polymerase_III_alpha_subunit_CDS___Escherichia_phage_EC150___terminase_large_subunit_CDS___Escherichia_phage_EC150___capsid_and_scaffold_CDS_and_2_other_alignments:0.01008728):0.00188407,Escherichia_phage_ECML_117___DNA_helicase_CDS___Escherichia_phage_ECML_117___DNA_polymerase_CDS___Escherichia_phage_ECML_117___terminase_large_subunit_CDS___Escherichia_phage_ECML_117___major_head_protein_CDS_and_2_other_alignments:0.01208819):0.000386,(Escherichia_phage_Ro157lw___DNA_helicase_CDS___Escherichia_phage_Ro157lw___DNA_polymerase_III_alpha_subunit_CDS___Escherichia_phage_Ro157lw___terminase_large_subunit_CDS___Escherichia_phage_Ro157lw___capsid_and_scaffold_protein_CDS_and_2_other_alignments:0.00843286,(Shigella_phage_CWP003___ORF_616__frame_3____Shigella_phage_CWP003___DNA_directed_DNA_polymerase_CDS___Shigella_phage_CWP003___terminase_CDS___Shigella_phage_CWP003___major_capsid_protein_CDS_and_2_other_alignments:0.00309626,Escherichia_phage_WFH___hypothetical_protein_CDS___Escherichia_phage_WFH___dnaE_CDS___Escherichia_phage_WFH___terminase_large_subunit_CDS___Escherichia_phage_WFH___major_head_protein_CDS_and_2_other_alignments:0.00265657):0.00571034):0.00230185):0.00300344,Escherichia_phage_Mansfield___DNA_helicase_CDS___Escherichia_phage_Mansfield___DNA_polymerase_III_alpha_CDS___Escherichia_phage_Mansfield___terminase_large_subunit_CDS___Escherichia_phage_Mansfield___major_capsid_protein_CDS_and_2_other_alignments:0.01626023):0.00683534,Escherichia_phage_FEC19___DNA_helicase_CDS___Escherichia_phage_FEC19___DNA_polymerase_CDS___Escherichia_phage_FEC19___terminase_large_subunit_CDS___Escherichia_phage_FEC19___major_head_protein_CDS_and_2_other_alignments:0.01276472):0.0034633,(Escherichia_phage_WFC___putative_helicase_CDS___Escherichia_phage_WFC___DNA_polymerase_CDS___Escherichia_phage_WFC___terminase_large_subunit_CDS___Escherichia_phage_WFC___major_head_protein_CDS_and_2_other_alignments:0.01362456,((Escherichia_virus_VerenaGrendelmeier:0.0112156,(Escherichia_virus_HansTraber:0.01320882,Echerichia_phage_SP13___DNA_helicase_CDS___Echerichia_phage_SP13___DNA_polymerase_III_alpha_subunit_CDS___Echerichia_phage_SP13___terminase_large_subunit_CDS___Echerichia_phage_SP13___capsid_and_scaffold_protein_CDS_and_2_other_alignments:0.01013938):0.000504):0.00343409,Escherichia_virus_HermannAdler:0.01082721):0.00937658):0.00758885):0.45218486,Pseudomonas_phage_E79___DNA_helicase_CDS___Pseudomonas_phage_E79___DNA_polymerase_III_alpha_subunit_CDS___Pseudomonas_phage_E79___terminase_large_subunit_CDS___Pseudomonas_phage_E79___capsid_and_scaffold_protein_CDS_and_2_other_alignments:0.02687512,Pseudomonas_phage_PB1___helicase_CDS___Pseudomonas_phage_PB1___DNA_polymerase_CDS___Pseudomonas_phage_PB1___terminase_large_subunit_CDS___Pseudomonas_phage_PB1___conserved_hypothetical_protein_CDS_and_2_other_alignments:0.02305132);
	tree bootstrap_32 = [&U] ((((((Escherichia_virus_ManiWeber:0.01313855,Escherichia_phage_EC150___DNA_helicase_CDS___Escherichia_phage_EC150___DNA_polymerase_III_alpha_subunit_CDS___Escherichia_phage_EC150___terminase_large_subunit_CDS___Escherichia_phage_EC150___capsid_and_scaffold_CDS_and_2_other_alignments:0.00924091):0.00131754,(((Shigella_phage_CWP003___ORF_616__frame_3____Shigella_phage_CWP003___DNA_directed_DNA_polymerase_CDS___Shigella_phage_CWP003___terminase_CDS___Shigella_phage_CWP003___major_capsid_protein_CDS_and_2_other_alignments:0.00199201,Escherichia_phage_WFH___hypothetical_protein_CDS___Escherichia_phage_WFH___dnaE_CDS___Escherichia_phage_WFH___terminase_large_subunit_CDS___Escherichia_phage_WFH___major_head_protein_CDS_and_2_other_alignments:0.00262154):0.00442761,Escherichia_phage_Ro157lw___DNA_helicase_CDS___Escherichia_phage_Ro157lw___DNA_polymerase_III_alpha_subunit_CDS___Escherichia_phage_Ro157lw___terminase_large_subunit_CDS___Escherichia_phage_Ro157lw___capsid_and_scaffold_protein_CDS_and_2_other_alignments:0.0082338):0.00113044,Escherichia_phage_ECML_117___DNA_helicase_CDS___Escherichia_phage_ECML_117___DNA_polymerase_CDS___Escherichia_phage_ECML_117___terminase_large_subunit_CDS___Escherichia_phage_ECML_117___major_head_protein_CDS_and_2_other_alignments:0.01468787):0.000688):0.00212465,Escherichia_phage_Mansfield___DNA_helicase_CDS___Escherichia_phage_Mansfield___DNA_polymerase_III_alpha_CDS___Escherichia_phage_Mansfield___terminase_large_subunit_CDS___Escherichia_phage_Mansfield___major_capsid_protein_CDS_and_2_other_alignments:0.01802312):0.00827118,Escherichia_phage_FEC19___DNA_helicase_CDS___Escherichia_phage_FEC19___DNA_polymerase_CDS___Escherichia_phage_FEC19___terminase_large_subunit_CDS___Escherichia_phage_FEC19___major_head_protein_CDS_and_2_other_alignments:0.01083705):0.00427347,((((Escherichia_virus_HansTraber:0.01488772,Escherichia_virus_VerenaGrendelmeier:0.01312361):0.000886,Echerichia_phage_SP13___DNA_helicase_CDS___Echerichia_phage_SP13___DNA_polymerase_III_alpha_subunit_CDS___Echerichia_phage_SP13___terminase_large_subunit_CDS___Echerichia_phage_SP13___capsid_and_scaffold_protein_CDS_and_2_other_alignments:0.01204885):0.00321567,Escherichia_virus_HermannAdler:0.01122072):0.00791621,Escherichia_phage_WFC___putative_helicase_CDS___Escherichia_phage_WFC___DNA_polymerase_CDS___Escherichia_phage_WFC___terminase_large_subunit_CDS___Escherichia_phage_WFC___major_head_protein_CDS_and_2_other_alignments:0.0148139):0.00710106):0.47753945,Pseudomonas_phage_PB1___helicase_CDS___Pseudomonas_phage_PB1___DNA_polymerase_CDS___Pseudomonas_phage_PB1___terminase_large_subunit_CDS___Pseudomonas_phage_PB1___conserved_hypothetical_protein_CDS_and_2_other_alignments:0.02388313,Pseudomonas_phage_E79___DNA_helicase_CDS___Pseudomonas_phage_E79___DNA_polymerase_III_alpha_subunit_CDS___Pseudomonas_phage_E79___terminase_large_subunit_CDS___Pseudomonas_phage_E79___capsid_and_scaffold_protein_CDS_and_2_other_alignments:0.02716368);
	tree bootstrap_33 = [&U] ((((((((Shigella_phage_CWP003___ORF_616__frame_3____Shigella_phage_CWP003___DNA_directed_DNA_polymerase_CDS___Shigella_phage_CWP003___terminase_CDS___Shigella_phage_CWP003___major_capsid_protein_CDS_and_2_other_alignments:0.0027179,Escherichia_phage_WFH___hypothetical_protein_CDS___Escherichia_phage_WFH___dnaE_CDS___Escherichia_phage_WFH___terminase_large_subunit_CDS___Escherichia_phage_WFH___major_head_protein_CDS_and_2_other_alignments:0.00190261):0.00542828,Escherichia_phage_Ro157lw___DNA_helicase_CDS___Escherichia_phage_Ro157lw___DNA_polymerase_III_alpha_subunit_CDS___Escherichia_phage_Ro157lw___terminase_large_subunit_CDS___Escherichia_phage_Ro157lw___capsid_and_scaffold_protein_CDS_and_2_other_alignments:0.00761111):0.00169957,Escherichia_phage_ECML_117___DNA_helicase_CDS___Escherichia_phage_ECML_117___DNA_polymerase_CDS___Escherichia_phage_ECML_117___terminase_large_subunit_CDS___Escherichia_phage_ECML_117___major_head_protein_CDS_and_2_other_alignments:0.01478122):0.000831,(Escherichia_virus_ManiWeber:0.01435679,Escherichia_phage_EC150___DNA_helicase_CDS___Escherichia_phage_EC150___DNA_polymerase_III_alpha_subunit_CDS___Escherichia_phage_EC150___terminase_large_subunit_CDS___Escherichia_phage_EC150___capsid_and_scaffold_CDS_and_2_other_alignments:0.00978145):0.00326426):0.00160682,Escherichia_phage_Mansfield___DNA_helicase_CDS___Escherichia_phage_Mansfield___DNA_polymerase_III_alpha_CDS___Escherichia_phage_Mansfield___terminase_large_subunit_CDS___Escherichia_phage_Mansfield___major_capsid_protein_CDS_and_2_other_alignments:0.01860699):0.00819307,Escherichia_phage_FEC19___DNA_helicase_CDS___Escherichia_phage_FEC19___DNA_polymerase_CDS___Escherichia_phage_FEC19___terminase_large_subunit_CDS___Escherichia_phage_FEC19___major_head_protein_CDS_and_2_other_alignments:0.01258074):0.00560559,(((Echerichia_phage_SP13___DNA_helicase_CDS___Echerichia_phage_SP13___DNA_polymerase_III_alpha_subunit_CDS___Echerichia_phage_SP13___terminase_large_subunit_CDS___Echerichia_phage_SP13___capsid_and_scaffold_protein_CDS_and_2_other_alignments:0.01373619,(Escherichia_virus_VerenaGrendelmeier:0.01222527,Escherichia_virus_HansTraber:0.01465046):0.00130829):0.00189733,Escherichia_virus_HermannAdler:0.01072764):0.00807903,Escherichia_phage_WFC___putative_helicase_CDS___Escherichia_phage_WFC___DNA_polymerase_CDS___Escherichia_phage_WFC___terminase_large_subunit_CDS___Escherichia_phage_WFC___major_head_protein_CDS_and_2_other_alignments:0.01476483):0.00771733):0.4766172,Pseudomonas_phage_E79___DNA_helicase_CDS___Pseudomonas_phage_E79___DNA_polymerase_III_alpha_subunit_CDS___Pseudomonas_phage_E79___terminase_large_subunit_CDS___Pseudomonas_phage_E79___capsid_and_scaffold_protein_CDS_and_2_other_alignments:0.02759635,Pseudomonas_phage_PB1___helicase_CDS___Pseudomonas_phage_PB1___DNA_polymerase_CDS___Pseudomonas_phage_PB1___terminase_large_subunit_CDS___Pseudomonas_phage_PB1___conserved_hypothetical_protein_CDS_and_2_other_alignments:0.02648924);
	tree bootstrap_34 = [&U] ((((((Escherichia_phage_ECML_117___DNA_helicase_CDS___Escherichia_phage_ECML_117___DNA_polymerase_CDS___Escherichia_phage_ECML_117___terminase_large_subunit_CDS___Escherichia_phage_ECML_117___major_head_protein_CDS_and_2_other_alignments:0.0109505,(Escherichia_phage_Ro157lw___DNA_helicase_CDS___Escherichia_phage_Ro157lw___DNA_polymerase_III_alpha_subunit_CDS___Escherichia_phage_Ro157lw___terminase_large_subunit_CDS___Escherichia_phage_Ro157lw___capsid_and_scaffold_protein_CDS_and_2_other_alignments:0.00817355,(Shigella_phage_CWP003___ORF_616__frame_3____Shigella_phage_CWP003___DNA_directed_DNA_polymerase_CDS___Shigella_phage_CWP003___terminase_CDS___Shigella_phage_CWP003___major_capsid_protein_CDS_and_2_other_alignments:0.00351577,Escherichia_phage_WFH___hypothetical_protein_CDS___Escherichia_phage_WFH___dnaE_CDS___Escherichia_phage_WFH___terminase_large_subunit_CDS___Escherichia_phage_WFH___major_head_protein_CDS_and_2_other_alignments:0.00234918):0.00438281):0.00167086):0.000651,(Escherichia_phage_EC150___DNA_helicase_CDS___Escherichia_phage_EC150___DNA_polymerase_III_alpha_subunit_CDS___Escherichia_phage_EC150___terminase_large_subunit_CDS___Escherichia_phage_EC150___capsid_and_scaffold_CDS_and_2_other_alignments:0.00953892,Escherichia_virus_ManiWeber:0.01344549):0.00117841):0.00237477,Escherichia_phage_Mansfield___DNA_helicase_CDS___Escherichia_phage_Mansfield___DNA_polymerase_III_alpha_CDS___Escherichia_phage_Mansfield___terminase_large_subunit_CDS___Escherichia_phage_Mansfield___major_capsid_protein_CDS_and_2_other_alignments:0.01816027):0.00761521,Escherichia_phage_FEC19___DNA_helicase_CDS___Escherichia_phage_FEC19___DNA_polymerase_CDS___Escherichia_phage_FEC19___terminase_large_subunit_CDS___Escherichia_phage_FEC19___major_head_protein_CDS_and_2_other_alignments:0.0109681):0.00750763,((Escherichia_virus_HermannAdler:0.01063424,(Escherichia_virus_HansTraber:0.0158012,(Echerichia_phage_SP13___DNA_helicase_CDS___Echerichia_phage_SP13___DNA_polymerase_III_alpha_subunit_CDS___Echerichia_phage_SP13___terminase_large_subunit_CDS___Echerichia_phage_SP13___capsid_and_scaffold_protein_CDS_and_2_other_alignments:0.01490758,Escherichia_virus_VerenaGrendelmeier:0.01428354):0.000681):0.00341407):0.0075393,Escherichia_phage_WFC___putative_helicase_CDS___Escherichia_phage_WFC___DNA_polymerase_CDS___Escherichia_phage_WFC___terminase_large_subunit_CDS___Escherichia_phage_WFC___major_head_protein_CDS_and_2_other_alignments:0.01538245):0.0052873):0.48455267,Pseudomonas_phage_E79___DNA_helicase_CDS___Pseudomonas_phage_E79___DNA_polymerase_III_alpha_subunit_CDS___Pseudomonas_phage_E79___terminase_large_subunit_CDS___Pseudomonas_phage_E79___capsid_and_scaffold_protein_CDS_and_2_other_alignments:0.02840029,Pseudomonas_phage_PB1___helicase_CDS___Pseudomonas_phage_PB1___DNA_polymerase_CDS___Pseudomonas_phage_PB1___terminase_large_subunit_CDS___Pseudomonas_phage_PB1___conserved_hypothetical_protein_CDS_and_2_other_alignments:0.0232348);
	tree bootstrap_35 = [&U] (((((((Escherichia_phage_Ro157lw___DNA_helicase_CDS___Escherichia_phage_Ro157lw___DNA_polymerase_III_alpha_subunit_CDS___Escherichia_phage_Ro157lw___terminase_large_subunit_CDS___Escherichia_phage_Ro157lw___capsid_and_scaffold_protein_CDS_and_2_other_alignments:0.01006676,(Shigella_phage_CWP003___ORF_616__frame_3____Shigella_phage_CWP003___DNA_directed_DNA_polymerase_CDS___Shigella_phage_CWP003___terminase_CDS___Shigella_phage_CWP003___major_capsid_protein_CDS_and_2_other_alignments:0.00277492,Escherichia_phage_WFH___hypothetical_protein_CDS___Escherichia_phage_WFH___dnaE_CDS___Escherichia_phage_WFH___terminase_large_subunit_CDS___Escherichia_phage_WFH___major_head_protein_CDS_and_2_other_alignments:0.0024055):0.00591886):0.000856,Escherichia_phage_ECML_117___DNA_helicase_CDS___Escherichia_phage_ECML_117___DNA_polymerase_CDS___Escherichia_phage_ECML_117___terminase_large_subunit_CDS___Escherichia_phage_ECML_117___major_head_protein_CDS_and_2_other_alignments:0.01429574):0.00127036,(Escherichia_virus_ManiWeber:0.0127955,Escherichia_phage_EC150___DNA_helicase_CDS___Escherichia_phage_EC150___DNA_polymerase_III_alpha_subunit_CDS___Escherichia_phage_EC150___terminase_large_subunit_CDS___Escherichia_phage_EC150___capsid_and_scaffold_CDS_and_2_other_alignments:0.00832702):0.00215613):0.00193207,Escherichia_phage_Mansfield___DNA_helicase_CDS___Escherichia_phage_Mansfield___DNA_polymerase_III_alpha_CDS___Escherichia_phage_Mansfield___terminase_large_subunit_CDS___Escherichia_phage_Mansfield___major_capsid_protein_CDS_and_2_other_alignments:0.01708375):0.00653652,Escherichia_phage_FEC19___DNA_helicase_CDS___Escherichia_phage_FEC19___DNA_polymerase_CDS___Escherichia_phage_FEC19___terminase_large_subunit_CDS___Escherichia_phage_FEC19___major_head_protein_CDS_and_2_other_alignments:0.01176248):0.00464771,(Escherichia_phage_WFC___putative_helicase_CDS___Escherichia_phage_WFC___DNA_polymerase_CDS___Escherichia_phage_WFC___terminase_large_subunit_CDS___Escherichia_phage_WFC___major_head_protein_CDS_and_2_other_alignments:0.01487172,(Escherichia_virus_HermannAdler:0.01145963,(Echerichia_phage_SP13___DNA_helicase_CDS___Echerichia_phage_SP13___DNA_polymerase_III_alpha_subunit_CDS___Echerichia_phage_SP13___terminase_large_subunit_CDS___Echerichia_phage_SP13___capsid_and_scaffold_protein_CDS_and_2_other_alignments:0.01370095,(Escherichia_virus_HansTraber:0.01444911,Escherichia_virus_VerenaGrendelmeier:0.01363542):0.00128067):0.00256395):0.00902378):0.00625433):0.46968935,Pseudomonas_phage_PB1___helicase_CDS___Pseudomonas_phage_PB1___DNA_polymerase_CDS___Pseudomonas_phage_PB1___terminase_large_subunit_CDS___Pseudomonas_phage_PB1___conserved_hypothetical_protein_CDS_and_2_other_alignments:0.02516314,Pseudomonas_phage_E79___DNA_helicase_CDS___Pseudomonas_phage_E79___DNA_polymerase_III_alpha_subunit_CDS___Pseudomonas_phage_E79___terminase_large_subunit_CDS___Pseudomonas_phage_E79___capsid_and_scaffold_protein_CDS_and_2_other_alignments:0.02860708);
	tree bootstrap_36 = [&U] (((((((Escherichia_phage_Ro157lw___DNA_helicase_CDS___Escherichia_phage_Ro157lw___DNA_polymerase_III_alpha_subunit_CDS___Escherichia_phage_Ro157lw___terminase_large_subunit_CDS___Escherichia_phage_Ro157lw___capsid_and_scaffold_protein_CDS_and_2_other_alignments:0.00821525,(Escherichia_phage_WFH___hypothetical_protein_CDS___Escherichia_phage_WFH___dnaE_CDS___Escherichia_phage_WFH___terminase_large_subunit_CDS___Escherichia_phage_WFH___major_head_protein_CDS_and_2_other_alignments:0.00289962,Shigella_phage_CWP003___ORF_616__frame_3____Shigella_phage_CWP003___DNA_directed_DNA_polymerase_CDS___Shigella_phage_CWP003___terminase_CDS___Shigella_phage_CWP003___major_capsid_protein_CDS_and_2_other_alignments:0.00341672):0.0048058):0.00117584,Escherichia_phage_ECML_117___DNA_helicase_CDS___Escherichia_phage_ECML_117___DNA_polymerase_CDS___Escherichia_phage_ECML_117___terminase_large_subunit_CDS___Escherichia_phage_ECML_117___major_head_protein_CDS_and_2_other_alignments:0.01245367):0.000423,(Escherichia_phage_EC150___DNA_helicase_CDS___Escherichia_phage_EC150___DNA_polymerase_III_alpha_subunit_CDS___Escherichia_phage_EC150___terminase_large_subunit_CDS___Escherichia_phage_EC150___capsid_and_scaffold_CDS_and_2_other_alignments:0.00940478,Escherichia_virus_ManiWeber:0.01231031):0.00340225):0.00202758,Escherichia_phage_Mansfield___DNA_helicase_CDS___Escherichia_phage_Mansfield___DNA_polymerase_III_alpha_CDS___Escherichia_phage_Mansfield___terminase_large_subunit_CDS___Escherichia_phage_Mansfield___major_capsid_protein_CDS_and_2_other_alignments:0.01645731):0.00746686,Escherichia_phage_FEC19___DNA_helicase_CDS___Escherichia_phage_FEC19___DNA_polymerase_CDS___Escherichia_phage_FEC19___terminase_large_subunit_CDS___Escherichia_phage_FEC19___major_head_protein_CDS_and_2_other_alignments:0.01241162):0.00668918,(((Escherichia_virus_VerenaGrendelmeier:0.01230544,(Escherichia_virus_HansTraber:0.01245744,Echerichia_phage_SP13___DNA_helicase_CDS___Echerichia_phage_SP13___DNA_polymerase_III_alpha_subunit_CDS___Echerichia_phage_SP13___terminase_large_subunit_CDS___Echerichia_phage_SP13___capsid_and_scaffold_protein_CDS_and_2_other_alignments:0.01310556):0.000989):0.00316561,Escherichia_virus_HermannAdler:0.01080581):0.00847435,Escherichia_phage_WFC___putative_helicase_CDS___Escherichia_phage_WFC___DNA_polymerase_CDS___Escherichia_phage_WFC___terminase_large_subunit_CDS___Escherichia_phage_WFC___major_head_protein_CDS_and_2_other_alignments:0.01492336):0.00555964):0.47712161,Pseudomonas_phage_E79___DNA_helicase_CDS___Pseudomonas_phage_E79___DNA_polymerase_III_alpha_subunit_CDS___Pseudomonas_phage_E79___terminase_large_subunit_CDS___Pseudomonas_phage_E79___capsid_and_scaffold_protein_CDS_and_2_other_alignments:0.02835393,Pseudomonas_phage_PB1___helicase_CDS___Pseudomonas_phage_PB1___DNA_polymerase_CDS___Pseudomonas_phage_PB1___terminase_large_subunit_CDS___Pseudomonas_phage_PB1___conserved_hypothetical_protein_CDS_and_2_other_alignments:0.02487885);
	tree bootstrap_37 = [&U] ((((((((Escherichia_phage_WFH___hypothetical_protein_CDS___Escherichia_phage_WFH___dnaE_CDS___Escherichia_phage_WFH___terminase_large_subunit_CDS___Escherichia_phage_WFH___major_head_protein_CDS_and_2_other_alignments:0.00294335,Shigella_phage_CWP003___ORF_616__frame_3____Shigella_phage_CWP003___DNA_directed_DNA_polymerase_CDS___Shigella_phage_CWP003___terminase_CDS___Shigella_phage_CWP003___major_capsid_protein_CDS_and_2_other_alignments:0.00349037):0.00463912,Escherichia_phage_Ro157lw___DNA_helicase_CDS___Escherichia_phage_Ro157lw___DNA_polymerase_III_alpha_subunit_CDS___Escherichia_phage_Ro157lw___terminase_large_subunit_CDS___Escherichia_phage_Ro157lw___capsid_and_scaffold_protein_CDS_and_2_other_alignments:0.00777429):0.00263684,Escherichia_phage_ECML_117___DNA_helicase_CDS___Escherichia_phage_ECML_117___DNA_polymerase_CDS___Escherichia_phage_ECML_117___terminase_large_subunit_CDS___Escherichia_phage_ECML_117___major_head_protein_CDS_and_2_other_alignments:0.0123026):0.000297,(Escherichia_phage_EC150___DNA_helicase_CDS___Escherichia_phage_EC150___DNA_polymerase_III_alpha_subunit_CDS___Escherichia_phage_EC150___terminase_large_subunit_CDS___Escherichia_phage_EC150___capsid_and_scaffold_CDS_and_2_other_alignments:0.00916301,Escherichia_virus_ManiWeber:0.01277016):0.00216748):0.00176586,Escherichia_phage_Mansfield___DNA_helicase_CDS___Escherichia_phage_Mansfield___DNA_polymerase_III_alpha_CDS___Escherichia_phage_Mansfield___terminase_large_subunit_CDS___Escherichia_phage_Mansfield___major_capsid_protein_CDS_and_2_other_alignments:0.01802086):0.00869658,Escherichia_phage_FEC19___DNA_helicase_CDS___Escherichia_phage_FEC19___DNA_polymerase_CDS___Escherichia_phage_FEC19___terminase_large_subunit_CDS___Escherichia_phage_FEC19___major_head_protein_CDS_and_2_other_alignments:0.01224339):0.0061874,(((Echerichia_phage_SP13___DNA_helicase_CDS___Echerichia_phage_SP13___DNA_polymerase_III_alpha_subunit_CDS___Echerichia_phage_SP13___terminase_large_subunit_CDS___Echerichia_phage_SP13___capsid_and_scaffold_protein_CDS_and_2_other_alignments:0.01322933,(Escherichia_virus_HansTraber:0.01538346,Escherichia_virus_VerenaGrendelmeier:0.01335975):0.00142669):0.00126501,Escherichia_virus_HermannAdler:0.0110937):0.00904846,Escherichia_phage_WFC___putative_helicase_CDS___Escherichia_phage_WFC___DNA_polymerase_CDS___Escherichia_phage_WFC___terminase_large_subunit_CDS___Escherichia_phage_WFC___major_head_protein_CDS_and_2_other_alignments:0.01371365):0.0065328):0.46937621,Pseudomonas_phage_E79___DNA_helicase_CDS___Pseudomonas_phage_E79___DNA_polymerase_III_alpha_subunit_CDS___Pseudomonas_phage_E79___terminase_large_subunit_CDS___Pseudomonas_phage_E79___capsid_and_scaffold_protein_CDS_and_2_other_alignments:0.02832837,Pseudomonas_phage_PB1___helicase_CDS___Pseudomonas_phage_PB1___DNA_polymerase_CDS___Pseudomonas_phage_PB1___terminase_large_subunit_CDS___Pseudomonas_phage_PB1___conserved_hypothetical_protein_CDS_and_2_other_alignments:0.02096743);
	tree bootstrap_38 = [&U] ((((((Escherichia_virus_ManiWeber:0.01376033,Escherichia_phage_EC150___DNA_helicase_CDS___Escherichia_phage_EC150___DNA_polymerase_III_alpha_subunit_CDS___Escherichia_phage_EC150___terminase_large_subunit_CDS___Escherichia_phage_EC150___capsid_and_scaffold_CDS_and_2_other_alignments:0.01027896):0.00208078,(((Escherichia_phage_WFH___hypothetical_protein_CDS___Escherichia_phage_WFH___dnaE_CDS___Escherichia_phage_WFH___terminase_large_subunit_CDS___Escherichia_phage_WFH___major_head_protein_CDS_and_2_other_alignments:0.00182367,Shigella_phage_CWP003___ORF_616__frame_3____Shigella_phage_CWP003___DNA_directed_DNA_polymerase_CDS___Shigella_phage_CWP003___terminase_CDS___Shigella_phage_CWP003___major_capsid_protein_CDS_and_2_other_alignments:0.00245829):0.00500939,Escherichia_phage_Ro157lw___DNA_helicase_CDS___Escherichia_phage_Ro157lw___DNA_polymerase_III_alpha_subunit_CDS___Escherichia_phage_Ro157lw___terminase_large_subunit_CDS___Escherichia_phage_Ro157lw___capsid_and_scaffold_protein_CDS_and_2_other_alignments:0.00665666):0.00220813,Escherichia_phage_ECML_117___DNA_helicase_CDS___Escherichia_phage_ECML_117___DNA_polymerase_CDS___Escherichia_phage_ECML_117___terminase_large_subunit_CDS___Escherichia_phage_ECML_117___major_head_protein_CDS_and_2_other_alignments:0.01235662):0.000767):0.00289816,Escherichia_phage_Mansfield___DNA_helicase_CDS___Escherichia_phage_Mansfield___DNA_polymerase_III_alpha_CDS___Escherichia_phage_Mansfield___terminase_large_subunit_CDS___Escherichia_phage_Mansfield___major_capsid_protein_CDS_and_2_other_alignments:0.01748735):0.00624189,Escherichia_phage_FEC19___DNA_helicase_CDS___Escherichia_phage_FEC19___DNA_polymerase_CDS___Escherichia_phage_FEC19___terminase_large_subunit_CDS___Escherichia_phage_FEC19___major_head_protein_CDS_and_2_other_alignments:0.0129194):0.00735726,(Escherichia_phage_WFC___putative_helicase_CDS___Escherichia_phage_WFC___DNA_polymerase_CDS___Escherichia_phage_WFC___terminase_large_subunit_CDS___Escherichia_phage_WFC___major_head_protein_CDS_and_2_other_alignments:0.01524185,(((Echerichia_phage_SP13___DNA_helicase_CDS___Echerichia_phage_SP13___DNA_polymerase_III_alpha_subunit_CDS___Echerichia_phage_SP13___terminase_large_subunit_CDS___Echerichia_phage_SP13___capsid_and_scaffold_protein_CDS_and_2_other_alignments:0.01172987,Escherichia_virus_HansTraber:0.01534794):0.00215974,Escherichia_virus_VerenaGrendelmeier:0.01337939):0.00405753,Escherichia_virus_HermannAdler:0.01191301):0.00716503):0.00436089):0.47336323,Pseudomonas_phage_PB1___helicase_CDS___Pseudomonas_phage_PB1___DNA_polymerase_CDS___Pseudomonas_phage_PB1___terminase_large_subunit_CDS___Pseudomonas_phage_PB1___conserved_hypothetical_protein_CDS_and_2_other_alignments:0.02780663,Pseudomonas_phage_E79___DNA_helicase_CDS___Pseudomonas_phage_E79___DNA_polymerase_III_alpha_subunit_CDS___Pseudomonas_phage_E79___terminase_large_subunit_CDS___Pseudomonas_phage_E79___capsid_and_scaffold_protein_CDS_and_2_other_alignments:0.02645048);
	tree bootstrap_39 = [&U] (((((Escherichia_phage_ECML_117___DNA_helicase_CDS___Escherichia_phage_ECML_117___DNA_polymerase_CDS___Escherichia_phage_ECML_117___terminase_large_subunit_CDS___Escherichia_phage_ECML_117___major_head_protein_CDS_and_2_other_alignments:0.01186156,((Escherichia_phage_EC150___DNA_helicase_CDS___Escherichia_phage_EC150___DNA_polymerase_III_alpha_subunit_CDS___Escherichia_phage_EC150___terminase_large_subunit_CDS___Escherichia_phage_EC150___capsid_and_scaffold_CDS_and_2_other_alignments:0.00952602,Escherichia_virus_ManiWeber:0.01218728):0.00239577,((Shigella_phage_CWP003___ORF_616__frame_3____Shigella_phage_CWP003___DNA_directed_DNA_polymerase_CDS___Shigella_phage_CWP003___terminase_CDS___Shigella_phage_CWP003___major_capsid_protein_CDS_and_2_other_alignments:0.00369346,Escherichia_phage_WFH___hypothetical_protein_CDS___Escherichia_phage_WFH___dnaE_CDS___Escherichia_phage_WFH___terminase_large_subunit_CDS___Escherichia_phage_WFH___major_head_protein_CDS_and_2_other_alignments:0.0026258):0.00578934,Escherichia_phage_Ro157lw___DNA_helicase_CDS___Escherichia_phage_Ro157lw___DNA_polymerase_III_alpha_subunit_CDS___Escherichia_phage_Ro157lw___terminase_large_subunit_CDS___Escherichia_phage_Ro157lw___capsid_and_scaffold_protein_CDS_and_2_other_alignments:0.00789151):0.00161973):0.000354):0.00206524,Escherichia_phage_Mansfield___DNA_helicase_CDS___Escherichia_phage_Mansfield___DNA_polymerase_III_alpha_CDS___Escherichia_phage_Mansfield___terminase_large_subunit_CDS___Escherichia_phage_Mansfield___major_capsid_protein_CDS_and_2_other_alignments:0.0170683):0.00924924,Escherichia_phage_FEC19___DNA_helicase_CDS___Escherichia_phage_FEC19___DNA_polymerase_CDS___Escherichia_phage_FEC19___terminase_large_subunit_CDS___Escherichia_phage_FEC19___major_head_protein_CDS_and_2_other_alignments:0.0116877):0.00346083,((Escherichia_virus_HermannAdler:0.01205753,(Echerichia_phage_SP13___DNA_helicase_CDS___Echerichia_phage_SP13___DNA_polymerase_III_alpha_subunit_CDS___Echerichia_phage_SP13___terminase_large_subunit_CDS___Echerichia_phage_SP13___capsid_and_scaffold_protein_CDS_and_2_other_alignments:0.01475464,(Escherichia_virus_VerenaGrendelmeier:0.01340831,Escherichia_virus_HansTraber:0.01346755):0.000362):0.00357024):0.00969532,Escherichia_phage_WFC___putative_helicase_CDS___Escherichia_phage_WFC___DNA_polymerase_CDS___Escherichia_phage_WFC___terminase_large_subunit_CDS___Escherichia_phage_WFC___major_head_protein_CDS_and_2_other_alignments:0.01407832):0.00718719):0.46038109,Pseudomonas_phage_E79___DNA_helicase_CDS___Pseudomonas_phage_E79___DNA_polymerase_III_alpha_subunit_CDS___Pseudomonas_phage_E79___terminase_large_subunit_CDS___Pseudomonas_phage_E79___capsid_and_scaffold_protein_CDS_and_2_other_alignments:0.02642094,Pseudomonas_phage_PB1___helicase_CDS___Pseudomonas_phage_PB1___DNA_polymerase_CDS___Pseudomonas_phage_PB1___terminase_large_subunit_CDS___Pseudomonas_phage_PB1___conserved_hypothetical_protein_CDS_and_2_other_alignments:0.02791668);
	tree bootstrap_40 = [&U] (((((Escherichia_phage_EC150___DNA_helicase_CDS___Escherichia_phage_EC150___DNA_polymerase_III_alpha_subunit_CDS___Escherichia_phage_EC150___terminase_large_subunit_CDS___Escherichia_phage_EC150___capsid_and_scaffold_CDS_and_2_other_alignments:0.00901735,Escherichia_virus_ManiWeber:0.01407321):0.00208335,((Escherichia_phage_Ro157lw___DNA_helicase_CDS___Escherichia_phage_Ro157lw___DNA_polymerase_III_alpha_subunit_CDS___Escherichia_phage_Ro157lw___terminase_large_subunit_CDS___Escherichia_phage_Ro157lw___capsid_and_scaffold_protein_CDS_and_2_other_alignments:0.00917538,(Shigella_phage_CWP003___ORF_616__frame_3____Shigella_phage_CWP003___DNA_directed_DNA_polymerase_CDS___Shigella_phage_CWP003___terminase_CDS___Shigella_phage_CWP003___major_capsid_protein_CDS_and_2_other_alignments:0.00285974,Escherichia_phage_WFH___hypothetical_protein_CDS___Escherichia_phage_WFH___dnaE_CDS___Escherichia_phage_WFH___terminase_large_subunit_CDS___Escherichia_phage_WFH___major_head_protein_CDS_and_2_other_alignments:0.00221052):0.00546773):0.00224442,(Escherichia_phage_Mansfield___DNA_helicase_CDS___Escherichia_phage_Mansfield___DNA_polymerase_III_alpha_CDS___Escherichia_phage_Mansfield___terminase_large_subunit_CDS___Escherichia_phage_Mansfield___major_capsid_protein_CDS_and_2_other_alignments:0.0164709,Escherichia_phage_ECML_117___DNA_helicase_CDS___Escherichia_phage_ECML_117___DNA_polymerase_CDS___Escherichia_phage_ECML_117___terminase_large_subunit_CDS___Escherichia_phage_ECML_117___major_head_protein_CDS_and_2_other_alignments:0.01139673):0.00174933):0.0011144):0.00745341,Escherichia_phage_FEC19___DNA_helicase_CDS___Escherichia_phage_FEC19___DNA_polymerase_CDS___Escherichia_phage_FEC19___terminase_large_subunit_CDS___Escherichia_phage_FEC19___major_head_protein_CDS_and_2_other_alignments:0.01309098):0.00591634,((Escherichia_virus_HermannAdler:0.01109274,(Escherichia_virus_HansTraber:0.01345984,(Escherichia_virus_VerenaGrendelmeier:0.0140304,Echerichia_phage_SP13___DNA_helicase_CDS___Echerichia_phage_SP13___DNA_polymerase_III_alpha_subunit_CDS___Echerichia_phage_SP13___terminase_large_subunit_CDS___Echerichia_phage_SP13___capsid_and_scaffold_protein_CDS_and_2_other_alignments:0.01200123):0.000890):0.00355408):0.00968681,Escherichia_phage_WFC___putative_helicase_CDS___Escherichia_phage_WFC___DNA_polymerase_CDS___Escherichia_phage_WFC___terminase_large_subunit_CDS___Escherichia_phage_WFC___major_head_protein_CDS_and_2_other_alignments:0.01420411):0.00707375):0.46322559,Pseudomonas_phage_E79___DNA_helicase_CDS___Pseudomonas_phage_E79___DNA_polymerase_III_alpha_subunit_CDS___Pseudomonas_phage_E79___terminase_large_subunit_CDS___Pseudomonas_phage_E79___capsid_and_scaffold_protein_CDS_and_2_other_alignments:0.02428138,Pseudomonas_phage_PB1___helicase_CDS___Pseudomonas_phage_PB1___DNA_polymerase_CDS___Pseudomonas_phage_PB1___terminase_large_subunit_CDS___Pseudomonas_phage_PB1___conserved_hypothetical_protein_CDS_and_2_other_alignments:0.02262722);
	tree bootstrap_41 = [&U] ((((((Escherichia_phage_Ro157lw___DNA_helicase_CDS___Escherichia_phage_Ro157lw___DNA_polymerase_III_alpha_subunit_CDS___Escherichia_phage_Ro157lw___terminase_large_subunit_CDS___Escherichia_phage_Ro157lw___capsid_and_scaffold_protein_CDS_and_2_other_alignments:0.00850595,((Shigella_phage_CWP003___ORF_616__frame_3____Shigella_phage_CWP003___DNA_directed_DNA_polymerase_CDS___Shigella_phage_CWP003___terminase_CDS___Shigella_phage_CWP003___major_capsid_protein_CDS_and_2_other_alignments:0.0036998,Escherichia_phage_WFH___hypothetical_protein_CDS___Escherichia_phage_WFH___dnaE_CDS___Escherichia_phage_WFH___terminase_large_subunit_CDS___Escherichia_phage_WFH___major_head_protein_CDS_and_2_other_alignments:0.00307047):0.0045818,Escherichia_phage_ECML_117___DNA_helicase_CDS___Escherichia_phage_ECML_117___DNA_polymerase_CDS___Escherichia_phage_ECML_117___terminase_large_subunit_CDS___Escherichia_phage_ECML_117___major_head_protein_CDS_and_2_other_alignments:0.0113329):0.000779):0.00139805,(Escherichia_virus_ManiWeber:0.01306549,Escherichia_phage_EC150___DNA_helicase_CDS___Escherichia_phage_EC150___DNA_polymerase_III_alpha_subunit_CDS___Escherichia_phage_EC150___terminase_large_subunit_CDS___Escherichia_phage_EC150___capsid_and_scaffold_CDS_and_2_other_alignments:0.00979097):0.00332126):0.00307599,Escherichia_phage_Mansfield___DNA_helicase_CDS___Escherichia_phage_Mansfield___DNA_polymerase_III_alpha_CDS___Escherichia_phage_Mansfield___terminase_large_subunit_CDS___Escherichia_phage_Mansfield___major_capsid_protein_CDS_and_2_other_alignments:0.01604555):0.00755071,Escherichia_phage_FEC19___DNA_helicase_CDS___Escherichia_phage_FEC19___DNA_polymerase_CDS___Escherichia_phage_FEC19___terminase_large_subunit_CDS___Escherichia_phage_FEC19___major_head_protein_CDS_and_2_other_alignments:0.01145557):0.00604071,(((Echerichia_phage_SP13___DNA_helicase_CDS___Echerichia_phage_SP13___DNA_polymerase_III_alpha_subunit_CDS___Echerichia_phage_SP13___terminase_large_subunit_CDS___Echerichia_phage_SP13___capsid_and_scaffold_protein_CDS_and_2_other_alignments:0.01278393,(Escherichia_virus_VerenaGrendelmeier:0.01168077,Escherichia_virus_HansTraber:0.01319274):0.00142363):0.00404155,Escherichia_virus_HermannAdler:0.01230502):0.00922356,Escherichia_phage_WFC___putative_helicase_CDS___Escherichia_phage_WFC___DNA_polymerase_CDS___Escherichia_phage_WFC___terminase_large_subunit_CDS___Escherichia_phage_WFC___major_head_protein_CDS_and_2_other_alignments:0.01472168):0.00478411):0.47924307,Pseudomonas_phage_PB1___helicase_CDS___Pseudomonas_phage_PB1___DNA_polymerase_CDS___Pseudomonas_phage_PB1___terminase_large_subunit_CDS___Pseudomonas_phage_PB1___conserved_hypothetical_protein_CDS_and_2_other_alignments:0.02579085,Pseudomonas_phage_E79___DNA_helicase_CDS___Pseudomonas_phage_E79___DNA_polymerase_III_alpha_subunit_CDS___Pseudomonas_phage_E79___terminase_large_subunit_CDS___Pseudomonas_phage_E79___capsid_and_scaffold_protein_CDS_and_2_other_alignments:0.02549396);
	tree bootstrap_42 = [&U] ((((((Escherichia_phage_EC150___DNA_helicase_CDS___Escherichia_phage_EC150___DNA_polymerase_III_alpha_subunit_CDS___Escherichia_phage_EC150___terminase_large_subunit_CDS___Escherichia_phage_EC150___capsid_and_scaffold_CDS_and_2_other_alignments:0.00836043,Escherichia_virus_ManiWeber:0.01331359):0.00261585,(((Escherichia_phage_WFH___hypothetical_protein_CDS___Escherichia_phage_WFH___dnaE_CDS___Escherichia_phage_WFH___terminase_large_subunit_CDS___Escherichia_phage_WFH___major_head_protein_CDS_and_2_other_alignments:0.0021649,Shigella_phage_CWP003___ORF_616__frame_3____Shigella_phage_CWP003___DNA_directed_DNA_polymerase_CDS___Shigella_phage_CWP003___terminase_CDS___Shigella_phage_CWP003___major_capsid_protein_CDS_and_2_other_alignments:0.00324407):0.00467374,Escherichia_phage_Ro157lw___DNA_helicase_CDS___Escherichia_phage_Ro157lw___DNA_polymerase_III_alpha_subunit_CDS___Escherichia_phage_Ro157lw___terminase_large_subunit_CDS___Escherichia_phage_Ro157lw___capsid_and_scaffold_protein_CDS_and_2_other_alignments:0.00744643):0.00146351,Escherichia_phage_ECML_117___DNA_helicase_CDS___Escherichia_phage_ECML_117___DNA_polymerase_CDS___Escherichia_phage_ECML_117___terminase_large_subunit_CDS___Escherichia_phage_ECML_117___major_head_protein_CDS_and_2_other_alignments:0.01000016):0.000807):0.00170219,Escherichia_phage_Mansfield___DNA_helicase_CDS___Escherichia_phage_Mansfield___DNA_polymerase_III_alpha_CDS___Escherichia_phage_Mansfield___terminase_large_subunit_CDS___Escherichia_phage_Mansfield___major_capsid_protein_CDS_and_2_other_alignments:0.01530233):0.00751872,Escherichia_phage_FEC19___DNA_helicase_CDS___Escherichia_phage_FEC19___DNA_polymerase_CDS___Escherichia_phage_FEC19___terminase_large_subunit_CDS___Escherichia_phage_FEC19___major_head_protein_CDS_and_2_other_alignments:0.01116647):0.00706243,(Escherichia_phage_WFC___putative_helicase_CDS___Escherichia_phage_WFC___DNA_polymerase_CDS___Escherichia_phage_WFC___terminase_large_subunit_CDS___Escherichia_phage_WFC___major_head_protein_CDS_and_2_other_alignments:0.01485126,(((Escherichia_virus_HansTraber:0.01345143,Escherichia_virus_VerenaGrendelmeier:0.01336227):0.000390,Echerichia_phage_SP13___DNA_helicase_CDS___Echerichia_phage_SP13___DNA_polymerase_III_alpha_subunit_CDS___Echerichia_phage_SP13___terminase_large_subunit_CDS___Echerichia_phage_SP13___capsid_and_scaffold_protein_CDS_and_2_other_alignments:0.0133821):0.00354177,Escherichia_virus_HermannAdler:0.01170567):0.00812317):0.00496751):0.45295228,Pseudomonas_phage_PB1___helicase_CDS___Pseudomonas_phage_PB1___DNA_polymerase_CDS___Pseudomonas_phage_PB1___terminase_large_subunit_CDS___Pseudomonas_phage_PB1___conserved_hypothetical_protein_CDS_and_2_other_alignments:0.02676293,Pseudomonas_phage_E79___DNA_helicase_CDS___Pseudomonas_phage_E79___DNA_polymerase_III_alpha_subunit_CDS___Pseudomonas_phage_E79___terminase_large_subunit_CDS___Pseudomonas_phage_E79___capsid_and_scaffold_protein_CDS_and_2_other_alignments:0.02374391);
	tree bootstrap_43 = [&U] (((((Escherichia_phage_ECML_117___DNA_helicase_CDS___Escherichia_phage_ECML_117___DNA_polymerase_CDS___Escherichia_phage_ECML_117___terminase_large_subunit_CDS___Escherichia_phage_ECML_117___major_head_protein_CDS_and_2_other_alignments:0.01311741,((Escherichia_virus_ManiWeber:0.01388041,Escherichia_phage_EC150___DNA_helicase_CDS___Escherichia_phage_EC150___DNA_polymerase_III_alpha_subunit_CDS___Escherichia_phage_EC150___terminase_large_subunit_CDS___Escherichia_phage_EC150___capsid_and_scaffold_CDS_and_2_other_alignments:0.0082668):0.002806,((Escherichia_phage_WFH___hypothetical_protein_CDS___Escherichia_phage_WFH___dnaE_CDS___Escherichia_phage_WFH___terminase_large_subunit_CDS___Escherichia_phage_WFH___major_head_protein_CDS_and_2_other_alignments:0.00252305,Shigella_phage_CWP003___ORF_616__frame_3____Shigella_phage_CWP003___DNA_directed_DNA_polymerase_CDS___Shigella_phage_CWP003___terminase_CDS___Shigella_phage_CWP003___major_capsid_protein_CDS_and_2_other_alignments:0.00265761):0.00574956,Escherichia_phage_Ro157lw___DNA_helicase_CDS___Escherichia_phage_Ro157lw___DNA_polymerase_III_alpha_subunit_CDS___Escherichia_phage_Ro157lw___terminase_large_subunit_CDS___Escherichia_phage_Ro157lw___capsid_and_scaffold_protein_CDS_and_2_other_alignments:0.0095033):0.0013849):0.00101534):0.00233037,Escherichia_phage_Mansfield___DNA_helicase_CDS___Escherichia_phage_Mansfield___DNA_polymerase_III_alpha_CDS___Escherichia_phage_Mansfield___terminase_large_subunit_CDS___Escherichia_phage_Mansfield___major_capsid_protein_CDS_and_2_other_alignments:0.01655193):0.00632154,Escherichia_phage_FEC19___DNA_helicase_CDS___Escherichia_phage_FEC19___DNA_polymerase_CDS___Escherichia_phage_FEC19___terminase_large_subunit_CDS___Escherichia_phage_FEC19___major_head_protein_CDS_and_2_other_alignments:0.01153843):0.00387597,((Escherichia_virus_HermannAdler:0.01292271,(Escherichia_virus_VerenaGrendelmeier:0.01205147,(Escherichia_virus_HansTraber:0.01485488,Echerichia_phage_SP13___DNA_helicase_CDS___Echerichia_phage_SP13___DNA_polymerase_III_alpha_subunit_CDS___Echerichia_phage_SP13___terminase_large_subunit_CDS___Echerichia_phage_SP13___capsid_and_scaffold_protein_CDS_and_2_other_alignments:0.01386284):0.000573):0.00304031):0.00749735,Escherichia_phage_WFC___putative_helicase_CDS___Escherichia_phage_WFC___DNA_polymerase_CDS___Escherichia_phage_WFC___terminase_large_subunit_CDS___Escherichia_phage_WFC___major_head_protein_CDS_and_2_other_alignments:0.01434565):0.0068248):0.4695324,Pseudomonas_phage_E79___DNA_helicase_CDS___Pseudomonas_phage_E79___DNA_polymerase_III_alpha_subunit_CDS___Pseudomonas_phage_E79___terminase_large_subunit_CDS___Pseudomonas_phage_E79___capsid_and_scaffold_protein_CDS_and_2_other_alignments:0.02836129,Pseudomonas_phage_PB1___helicase_CDS___Pseudomonas_phage_PB1___DNA_polymerase_CDS___Pseudomonas_phage_PB1___terminase_large_subunit_CDS___Pseudomonas_phage_PB1___conserved_hypothetical_protein_CDS_and_2_other_alignments:0.02253792);
	tree bootstrap_44 = [&U] (((((((Escherichia_phage_ECML_117___DNA_helicase_CDS___Escherichia_phage_ECML_117___DNA_polymerase_CDS___Escherichia_phage_ECML_117___terminase_large_subunit_CDS___Escherichia_phage_ECML_117___major_head_protein_CDS_and_2_other_alignments:0.01123788,(Escherichia_phage_WFH___hypothetical_protein_CDS___Escherichia_phage_WFH___dnaE_CDS___Escherichia_phage_WFH___terminase_large_subunit_CDS___Escherichia_phage_WFH___major_head_protein_CDS_and_2_other_alignments:0.00295111,Shigella_phage_CWP003___ORF_616__frame_3____Shigella_phage_CWP003___DNA_directed_DNA_polymerase_CDS___Shigella_phage_CWP003___terminase_CDS___Shigella_phage_CWP003___major_capsid_protein_CDS_and_2_other_alignments:0.00245656):0.00509998):0.000875,Escherichia_phage_Ro157lw___DNA_helicase_CDS___Escherichia_phage_Ro157lw___DNA_polymerase_III_alpha_subunit_CDS___Escherichia_phage_Ro157lw___terminase_large_subunit_CDS___Escherichia_phage_Ro157lw___capsid_and_scaffold_protein_CDS_and_2_other_alignments:0.00796727):0.0013879,(Escherichia_phage_EC150___DNA_helicase_CDS___Escherichia_phage_EC150___DNA_polymerase_III_alpha_subunit_CDS___Escherichia_phage_EC150___terminase_large_subunit_CDS___Escherichia_phage_EC150___capsid_and_scaffold_CDS_and_2_other_alignments:0.00848097,Escherichia_virus_ManiWeber:0.01216701):0.00273856):0.00236755,Escherichia_phage_Mansfield___DNA_helicase_CDS___Escherichia_phage_Mansfield___DNA_polymerase_III_alpha_CDS___Escherichia_phage_Mansfield___terminase_large_subunit_CDS___Escherichia_phage_Mansfield___major_capsid_protein_CDS_and_2_other_alignments:0.01763985):0.00623053,Escherichia_phage_FEC19___DNA_helicase_CDS___Escherichia_phage_FEC19___DNA_polymerase_CDS___Escherichia_phage_FEC19___terminase_large_subunit_CDS___Escherichia_phage_FEC19___major_head_protein_CDS_and_2_other_alignments:0.01378747):0.00448007,(((Escherichia_virus_VerenaGrendelmeier:0.01152864,(Escherichia_virus_HansTraber:0.01108519,Echerichia_phage_SP13___DNA_helicase_CDS___Echerichia_phage_SP13___DNA_polymerase_III_alpha_subunit_CDS___Echerichia_phage_SP13___terminase_large_subunit_CDS___Echerichia_phage_SP13___capsid_and_scaffold_protein_CDS_and_2_other_alignments:0.01282053):0.000854):0.00309425,Escherichia_virus_HermannAdler:0.0126556):0.01143766,Escherichia_phage_WFC___putative_helicase_CDS___Escherichia_phage_WFC___DNA_polymerase_CDS___Escherichia_phage_WFC___terminase_large_subunit_CDS___Escherichia_phage_WFC___major_head_protein_CDS_and_2_other_alignments:0.01428932):0.0083188):0.47426727,Pseudomonas_phage_E79___DNA_helicase_CDS___Pseudomonas_phage_E79___DNA_polymerase_III_alpha_subunit_CDS___Pseudomonas_phage_E79___terminase_large_subunit_CDS___Pseudomonas_phage_E79___capsid_and_scaffold_protein_CDS_and_2_other_alignments:0.02758407,Pseudomonas_phage_PB1___helicase_CDS___Pseudomonas_phage_PB1___DNA_polymerase_CDS___Pseudomonas_phage_PB1___terminase_large_subunit_CDS___Pseudomonas_phage_PB1___conserved_hypothetical_protein_CDS_and_2_other_alignments:0.02423673);
	tree bootstrap_45 = [&U] ((((((((Escherichia_phage_WFH___hypothetical_protein_CDS___Escherichia_phage_WFH___dnaE_CDS___Escherichia_phage_WFH___terminase_large_subunit_CDS___Escherichia_phage_WFH___major_head_protein_CDS_and_2_other_alignments:0.00250288,Shigella_phage_CWP003___ORF_616__frame_3____Shigella_phage_CWP003___DNA_directed_DNA_polymerase_CDS___Shigella_phage_CWP003___terminase_CDS___Shigella_phage_CWP003___major_capsid_protein_CDS_and_2_other_alignments:0.0027943):0.00463348,Escherichia_phage_Ro157lw___DNA_helicase_CDS___Escherichia_phage_Ro157lw___DNA_polymerase_III_alpha_subunit_CDS___Escherichia_phage_Ro157lw___terminase_large_subunit_CDS___Escherichia_phage_Ro157lw___capsid_and_scaffold_protein_CDS_and_2_other_alignments:0.00777546):0.00153896,Escherichia_phage_ECML_117___DNA_helicase_CDS___Escherichia_phage_ECML_117___DNA_polymerase_CDS___Escherichia_phage_ECML_117___terminase_large_subunit_CDS___Escherichia_phage_ECML_117___major_head_protein_CDS_and_2_other_alignments:0.01060679):0.000431,(Escherichia_phage_EC150___DNA_helicase_CDS___Escherichia_phage_EC150___DNA_polymerase_III_alpha_subunit_CDS___Escherichia_phage_EC150___terminase_large_subunit_CDS___Escherichia_phage_EC150___capsid_and_scaffold_CDS_and_2_other_alignments:0.00831568,Escherichia_virus_ManiWeber:0.01372093):0.00172331):0.00341514,Escherichia_phage_Mansfield___DNA_helicase_CDS___Escherichia_phage_Mansfield___DNA_polymerase_III_alpha_CDS___Escherichia_phage_Mansfield___terminase_large_subunit_CDS___Escherichia_phage_Mansfield___major_capsid_protein_CDS_and_2_other_alignments:0.0165709):0.00699077,Escherichia_phage_FEC19___DNA_helicase_CDS___Escherichia_phage_FEC19___DNA_polymerase_CDS___Escherichia_phage_FEC19___terminase_large_subunit_CDS___Escherichia_phage_FEC19___major_head_protein_CDS_and_2_other_alignments:0.0109344):0.00494097,(Escherichia_phage_WFC___putative_helicase_CDS___Escherichia_phage_WFC___DNA_polymerase_CDS___Escherichia_phage_WFC___terminase_large_subunit_CDS___Escherichia_phage_WFC___major_head_protein_CDS_and_2_other_alignments:0.01405698,(((Echerichia_phage_SP13___DNA_helicase_CDS___Echerichia_phage_SP13___DNA_polymerase_III_alpha_subunit_CDS___Echerichia_phage_SP13___terminase_large_subunit_CDS___Echerichia_phage_SP13___capsid_and_scaffold_protein_CDS_and_2_other_alignments:0.01243856,Escherichia_virus_HansTraber:0.01124592):0.00100418,Escherichia_virus_VerenaGrendelmeier:0.01116446):0.00278641,Escherichia_virus_HermannAdler:0.01043699):0.00897316):0.00635895):0.47197994,Pseudomonas_phage_PB1___helicase_CDS___Pseudomonas_phage_PB1___DNA_polymerase_CDS___Pseudomonas_phage_PB1___terminase_large_subunit_CDS___Pseudomonas_phage_PB1___conserved_hypothetical_protein_CDS_and_2_other_alignments:0.02470418,Pseudomonas_phage_E79___DNA_helicase_CDS___Pseudomonas_phage_E79___DNA_polymerase_III_alpha_subunit_CDS___Pseudomonas_phage_E79___terminase_large_subunit_CDS___Pseudomonas_phage_E79___capsid_and_scaffold_protein_CDS_and_2_other_alignments:0.02936185);
	tree bootstrap_46 = [&U] ((((((Escherichia_phage_Ro157lw___DNA_helicase_CDS___Escherichia_phage_Ro157lw___DNA_polymerase_III_alpha_subunit_CDS___Escherichia_phage_Ro157lw___terminase_large_subunit_CDS___Escherichia_phage_Ro157lw___capsid_and_scaffold_protein_CDS_and_2_other_alignments:0.00798935,(Escherichia_phage_ECML_117___DNA_helicase_CDS___Escherichia_phage_ECML_117___DNA_polymerase_CDS___Escherichia_phage_ECML_117___terminase_large_subunit_CDS___Escherichia_phage_ECML_117___major_head_protein_CDS_and_2_other_alignments:0.01231238,(Escherichia_phage_WFH___hypothetical_protein_CDS___Escherichia_phage_WFH___dnaE_CDS___Escherichia_phage_WFH___terminase_large_subunit_CDS___Escherichia_phage_WFH___major_head_protein_CDS_and_2_other_alignments:0.00197528,Shigella_phage_CWP003___ORF_616__frame_3____Shigella_phage_CWP003___DNA_directed_DNA_polymerase_CDS___Shigella_phage_CWP003___terminase_CDS___Shigella_phage_CWP003___major_capsid_protein_CDS_and_2_other_alignments:0.00219035):0.00455364):0.000678):0.00157399,(Escherichia_phage_EC150___DNA_helicase_CDS___Escherichia_phage_EC150___DNA_polymerase_III_alpha_subunit_CDS___Escherichia_phage_EC150___terminase_large_subunit_CDS___Escherichia_phage_EC150___capsid_and_scaffold_CDS_and_2_other_alignments:0.00851393,Escherichia_virus_ManiWeber:0.01466583):0.00295499):0.0012816,Escherichia_phage_Mansfield___DNA_helicase_CDS___Escherichia_phage_Mansfield___DNA_polymerase_III_alpha_CDS___Escherichia_phage_Mansfield___terminase_large_subunit_CDS___Escherichia_phage_Mansfield___major_capsid_protein_CDS_and_2_other_alignments:0.017548):0.00697276,Escherichia_phage_FEC19___DNA_helicase_CDS___Escherichia_phage_FEC19___DNA_polymerase_CDS___Escherichia_phage_FEC19___terminase_large_subunit_CDS___Escherichia_phage_FEC19___major_head_protein_CDS_and_2_other_alignments:0.01126995):0.00648077,((Escherichia_virus_HermannAdler:0.01099448,(Echerichia_phage_SP13___DNA_helicase_CDS___Echerichia_phage_SP13___DNA_polymerase_III_alpha_subunit_CDS___Echerichia_phage_SP13___terminase_large_subunit_CDS___Echerichia_phage_SP13___capsid_and_scaffold_protein_CDS_and_2_other_alignments:0.01359743,(Escherichia_virus_VerenaGrendelmeier:0.01132479,Escherichia_virus_HansTraber:0.01268381):0.00113614):0.00324705):0.00955957,Escherichia_phage_WFC___putative_helicase_CDS___Escherichia_phage_WFC___DNA_polymerase_CDS___Escherichia_phage_WFC___terminase_large_subunit_CDS___Escherichia_phage_WFC___major_head_protein_CDS_and_2_other_alignments:0.0145381):0.00591669):0.45763004,Pseudomonas_phage_PB1___helicase_CDS___Pseudomonas_phage_PB1___DNA_polymerase_CDS___Pseudomonas_phage_PB1___terminase_large_subunit_CDS___Pseudomonas_phage_PB1___conserved_hypothetical_protein_CDS_and_2_other_alignments:0.02921266,Pseudomonas_phage_E79___DNA_helicase_CDS___Pseudomonas_phage_E79___DNA_polymerase_III_alpha_subunit_CDS___Pseudomonas_phage_E79___terminase_large_subunit_CDS___Pseudomonas_phage_E79___capsid_and_scaffold_protein_CDS_and_2_other_alignments:0.02383435);
	tree bootstrap_47 = [&U] ((((((Escherichia_phage_ECML_117___DNA_helicase_CDS___Escherichia_phage_ECML_117___DNA_polymerase_CDS___Escherichia_phage_ECML_117___terminase_large_subunit_CDS___Escherichia_phage_ECML_117___major_head_protein_CDS_and_2_other_alignments:0.01241674,((Shigella_phage_CWP003___ORF_616__frame_3____Shigella_phage_CWP003___DNA_directed_DNA_polymerase_CDS___Shigella_phage_CWP003___terminase_CDS___Shigella_phage_CWP003___major_capsid_protein_CDS_and_2_other_alignments:0.00310189,Escherichia_phage_WFH___hypothetical_protein_CDS___Escherichia_phage_WFH___dnaE_CDS___Escherichia_phage_WFH___terminase_large_subunit_CDS___Escherichia_phage_WFH___major_head_protein_CDS_and_2_other_alignments:0.00264801):0.00386804,Escherichia_phage_Ro157lw___DNA_helicase_CDS___Escherichia_phage_Ro157lw___DNA_polymerase_III_alpha_subunit_CDS___Escherichia_phage_Ro157lw___terminase_large_subunit_CDS___Escherichia_phage_Ro157lw___capsid_and_scaffold_protein_CDS_and_2_other_alignments:0.00988443):0.00118623):0.000999,(Escherichia_phage_EC150___DNA_helicase_CDS___Escherichia_phage_EC150___DNA_polymerase_III_alpha_subunit_CDS___Escherichia_phage_EC150___terminase_large_subunit_CDS___Escherichia_phage_EC150___capsid_and_scaffold_CDS_and_2_other_alignments:0.00879429,Escherichia_virus_ManiWeber:0.01253639):0.00198446):0.00282161,Escherichia_phage_Mansfield___DNA_helicase_CDS___Escherichia_phage_Mansfield___DNA_polymerase_III_alpha_CDS___Escherichia_phage_Mansfield___terminase_large_subunit_CDS___Escherichia_phage_Mansfield___major_capsid_protein_CDS_and_2_other_alignments:0.01660783):0.00583652,Escherichia_phage_FEC19___DNA_helicase_CDS___Escherichia_phage_FEC19___DNA_polymerase_CDS___Escherichia_phage_FEC19___terminase_large_subunit_CDS___Escherichia_phage_FEC19___major_head_protein_CDS_and_2_other_alignments:0.01084374):0.00741346,((((Escherichia_virus_HansTraber:0.01311028,Escherichia_virus_VerenaGrendelmeier:0.01218958):0.00152124,Echerichia_phage_SP13___DNA_helicase_CDS___Echerichia_phage_SP13___DNA_polymerase_III_alpha_subunit_CDS___Echerichia_phage_SP13___terminase_large_subunit_CDS___Echerichia_phage_SP13___capsid_and_scaffold_protein_CDS_and_2_other_alignments:0.01275003):0.00284011,Escherichia_virus_HermannAdler:0.01013526):0.00984185,Escherichia_phage_WFC___putative_helicase_CDS___Escherichia_phage_WFC___DNA_polymerase_CDS___Escherichia_phage_WFC___terminase_large_subunit_CDS___Escherichia_phage_WFC___major_head_protein_CDS_and_2_other_alignments:0.01534438):0.00398519):0.46692402,Pseudomonas_phage_E79___DNA_helicase_CDS___Pseudomonas_phage_E79___DNA_polymerase_III_alpha_subunit_CDS___Pseudomonas_phage_E79___terminase_large_subunit_CDS___Pseudomonas_phage_E79___capsid_and_scaffold_protein_CDS_and_2_other_alignments:0.02933564,Pseudomonas_phage_PB1___helicase_CDS___Pseudomonas_phage_PB1___DNA_polymerase_CDS___Pseudomonas_phage_PB1___terminase_large_subunit_CDS___Pseudomonas_phage_PB1___conserved_hypothetical_protein_CDS_and_2_other_alignments:0.02262277);
	tree bootstrap_48 = [&U] (((((((Escherichia_phage_Ro157lw___DNA_helicase_CDS___Escherichia_phage_Ro157lw___DNA_polymerase_III_alpha_subunit_CDS___Escherichia_phage_Ro157lw___terminase_large_subunit_CDS___Escherichia_phage_Ro157lw___capsid_and_scaffold_protein_CDS_and_2_other_alignments:0.00717196,(Shigella_phage_CWP003___ORF_616__frame_3____Shigella_phage_CWP003___DNA_directed_DNA_polymerase_CDS___Shigella_phage_CWP003___terminase_CDS___Shigella_phage_CWP003___major_capsid_protein_CDS_and_2_other_alignments:0.00299923,Escherichia_phage_WFH___hypothetical_protein_CDS___Escherichia_phage_WFH___dnaE_CDS___Escherichia_phage_WFH___terminase_large_subunit_CDS___Escherichia_phage_WFH___major_head_protein_CDS_and_2_other_alignments:0.00241187):0.00372322):0.00259772,(Escherichia_virus_ManiWeber:0.01256731,Escherichia_phage_EC150___DNA_helicase_CDS___Escherichia_phage_EC150___DNA_polymerase_III_alpha_subunit_CDS___Escherichia_phage_EC150___terminase_large_subunit_CDS___Escherichia_phage_EC150___capsid_and_scaffold_CDS_and_2_other_alignments:0.00901016):0.00326225):0.000951,Escherichia_phage_ECML_117___DNA_helicase_CDS___Escherichia_phage_ECML_117___DNA_polymerase_CDS___Escherichia_phage_ECML_117___terminase_large_subunit_CDS___Escherichia_phage_ECML_117___major_head_protein_CDS_and_2_other_alignments:0.01153191):0.00190844,Escherichia_phage_Mansfield___DNA_helicase_CDS___Escherichia_phage_Mansfield___DNA_polymerase_III_alpha_CDS___Escherichia_phage_Mansfield___terminase_large_subunit_CDS___Escherichia_phage_Mansfield___major_capsid_protein_CDS_and_2_other_alignments:0.01637095):0.0090253,Escherichia_phage_FEC19___DNA_helicase_CDS___Escherichia_phage_FEC19___DNA_polymerase_CDS___Escherichia_phage_FEC19___terminase_large_subunit_CDS___Escherichia_phage_FEC19___major_head_protein_CDS_and_2_other_alignments:0.01061291):0.00306493,((((Escherichia_virus_VerenaGrendelmeier:0.0117694,Escherichia_virus_HansTraber:0.01400574):0.000496,Echerichia_phage_SP13___DNA_helicase_CDS___Echerichia_phage_SP13___DNA_polymerase_III_alpha_subunit_CDS___Echerichia_phage_SP13___terminase_large_subunit_CDS___Echerichia_phage_SP13___capsid_and_scaffold_protein_CDS_and_2_other_alignments:0.01349704):0.00307931,Escherichia_virus_HermannAdler:0.00999203):0.00905354,Escherichia_phage_WFC___putative_helicase_CDS___Escherichia_phage_WFC___DNA_polymerase_CDS___Escherichia_phage_WFC___terminase_large_subunit_CDS___Escherichia_phage_WFC___major_head_protein_CDS_and_2_other_alignments:0.01314199):0.00652056):0.48478205,Pseudomonas_phage_PB1___helicase_CDS___Pseudomonas_phage_PB1___DNA_polymerase_CDS___Pseudomonas_phage_PB1___terminase_large_subunit_CDS___Pseudomonas_phage_PB1___conserved_hypothetical_protein_CDS_and_2_other_alignments:0.02584015,Pseudomonas_phage_E79___DNA_helicase_CDS___Pseudomonas_phage_E79___DNA_polymerase_III_alpha_subunit_CDS___Pseudomonas_phage_E79___terminase_large_subunit_CDS___Pseudomonas_phage_E79___capsid_and_scaffold_protein_CDS_and_2_other_alignments:0.02843715);
	tree bootstrap_49 = [&U] ((((((((Escherichia_phage_WFH___hypothetical_protein_CDS___Escherichia_phage_WFH___dnaE_CDS___Escherichia_phage_WFH___terminase_large_subunit_CDS___Escherichia_phage_WFH___major_head_protein_CDS_and_2_other_alignments:0.00272222,Shigella_phage_CWP003___ORF_616__frame_3____Shigella_phage_CWP003___DNA_directed_DNA_polymerase_CDS___Shigella_phage_CWP003___terminase_CDS___Shigella_phage_CWP003___major_capsid_protein_CDS_and_2_other_alignments:0.00439072):0.00393878,Escherichia_phage_Ro157lw___DNA_helicase_CDS___Escherichia_phage_Ro157lw___DNA_polymerase_III_alpha_subunit_CDS___Escherichia_phage_Ro157lw___terminase_large_subunit_CDS___Escherichia_phage_Ro157lw___capsid_and_scaffold_protein_CDS_and_2_other_alignments:0.00759902):0.00162521,Escherichia_phage_ECML_117___DNA_helicase_CDS___Escherichia_phage_ECML_117___DNA_polymerase_CDS___Escherichia_phage_ECML_117___terminase_large_subunit_CDS___Escherichia_phage_ECML_117___major_head_protein_CDS_and_2_other_alignments:0.01129532):0.000386,(Escherichia_virus_ManiWeber:0.01331539,Escherichia_phage_EC150___DNA_helicase_CDS___Escherichia_phage_EC150___DNA_polymerase_III_alpha_subunit_CDS___Escherichia_phage_EC150___terminase_large_subunit_CDS___Escherichia_phage_EC150___capsid_and_scaffold_CDS_and_2_other_alignments:0.00792395):0.00155042):0.00337743,Escherichia_phage_Mansfield___DNA_helicase_CDS___Escherichia_phage_Mansfield___DNA_polymerase_III_alpha_CDS___Escherichia_phage_Mansfield___terminase_large_subunit_CDS___Escherichia_phage_Mansfield___major_capsid_protein_CDS_and_2_other_alignments:0.01574575):0.00715668,Escherichia_phage_FEC19___DNA_helicase_CDS___Escherichia_phage_FEC19___DNA_polymerase_CDS___Escherichia_phage_FEC19___terminase_large_subunit_CDS___Escherichia_phage_FEC19___major_head_protein_CDS_and_2_other_alignments:0.01164109):0.00363023,((Escherichia_virus_HermannAdler:0.01000072,(Echerichia_phage_SP13___DNA_helicase_CDS___Echerichia_phage_SP13___DNA_polymerase_III_alpha_subunit_CDS___Echerichia_phage_SP13___terminase_large_subunit_CDS___Echerichia_phage_SP13___capsid_and_scaffold_protein_CDS_and_2_other_alignments:0.01269838,(Escherichia_virus_VerenaGrendelmeier:0.01154178,Escherichia_virus_HansTraber:0.01530199):0.000560):0.00292489):0.01054307,Escherichia_phage_WFC___putative_helicase_CDS___Escherichia_phage_WFC___DNA_polymerase_CDS___Escherichia_phage_WFC___terminase_large_subunit_CDS___Escherichia_phage_WFC___major_head_protein_CDS_and_2_other_alignments:0.01397322):0.00725358):0.47549081,Pseudomonas_phage_E79___DNA_helicase_CDS___Pseudomonas_phage_E79___DNA_polymerase_III_alpha_subunit_CDS___Pseudomonas_phage_E79___terminase_large_subunit_CDS___Pseudomonas_phage_E79___capsid_and_scaffold_protein_CDS_and_2_other_alignments:0.02307737,Pseudomonas_phage_PB1___helicase_CDS___Pseudomonas_phage_PB1___DNA_polymerase_CDS___Pseudomonas_phage_PB1___terminase_large_subunit_CDS___Pseudomonas_phage_PB1___conserved_hypothetical_protein_CDS_and_2_other_alignments:0.02430885);
	tree bootstrap_50 = [&U] ((((((((Shigella_phage_CWP003___ORF_616__frame_3____Shigella_phage_CWP003___DNA_directed_DNA_polymerase_CDS___Shigella_phage_CWP003___terminase_CDS___Shigella_phage_CWP003___major_capsid_protein_CDS_and_2_other_alignments:0.00442508,Escherichia_phage_WFH___hypothetical_protein_CDS___Escherichia_phage_WFH___dnaE_CDS___Escherichia_phage_WFH___terminase_large_subunit_CDS___Escherichia_phage_WFH___major_head_protein_CDS_and_2_other_alignments:0.00359611):0.0040441,Escherichia_phage_Ro157lw___DNA_helicase_CDS___Escherichia_phage_Ro157lw___DNA_polymerase_III_alpha_subunit_CDS___Escherichia_phage_Ro157lw___terminase_large_subunit_CDS___Escherichia_phage_Ro157lw___capsid_and_scaffold_protein_CDS_and_2_other_alignments:0.00880929):0.000805,Escherichia_phage_ECML_117___DNA_helicase_CDS___Escherichia_phage_ECML_117___DNA_polymerase_CDS___Escherichia_phage_ECML_117___terminase_large_subunit_CDS___Escherichia_phage_ECML_117___major_head_protein_CDS_and_2_other_alignments:0.01414233):0.00133093,(Escherichia_virus_ManiWeber:0.01457676,Escherichia_phage_EC150___DNA_helicase_CDS___Escherichia_phage_EC150___DNA_polymerase_III_alpha_subunit_CDS___Escherichia_phage_EC150___terminase_large_subunit_CDS___Escherichia_phage_EC150___capsid_and_scaffold_CDS_and_2_other_alignments:0.00884679):0.00233349):0.00149481,Escherichia_phage_Mansfield___DNA_helicase_CDS___Escherichia_phage_Mansfield___DNA_polymerase_III_alpha_CDS___Escherichia_phage_Mansfield___terminase_large_subunit_CDS___Escherichia_phage_Mansfield___major_capsid_protein_CDS_and_2_other_alignments:0.01651997):0.00791796,Escherichia_phage_FEC19___DNA_helicase_CDS___Escherichia_phage_FEC19___DNA_polymerase_CDS___Escherichia_phage_FEC19___terminase_large_subunit_CDS___Escherichia_phage_FEC19___major_head_protein_CDS_and_2_other_alignments:0.01245472):0.00562246,(Escherichia_phage_WFC___putative_helicase_CDS___Escherichia_phage_WFC___DNA_polymerase_CDS___Escherichia_phage_WFC___terminase_large_subunit_CDS___Escherichia_phage_WFC___major_head_protein_CDS_and_2_other_alignments:0.01463522,(((Escherichia_virus_HansTraber:0.01416867,Escherichia_virus_VerenaGrendelmeier:0.01231355):0.00114789,Echerichia_phage_SP13___DNA_helicase_CDS___Echerichia_phage_SP13___DNA_polymerase_III_alpha_subunit_CDS___Echerichia_phage_SP13___terminase_large_subunit_CDS___Echerichia_phage_SP13___capsid_and_scaffold_protein_CDS_and_2_other_alignments:0.01271906):0.00198583,Escherichia_virus_HermannAdler:0.0111372):0.00917764):0.00630341):0.46924945,Pseudomonas_phage_PB1___helicase_CDS___Pseudomonas_phage_PB1___DNA_polymerase_CDS___Pseudomonas_phage_PB1___terminase_large_subunit_CDS___Pseudomonas_phage_PB1___conserved_hypothetical_protein_CDS_and_2_other_alignments:0.02552222,Pseudomonas_phage_E79___DNA_helicase_CDS___Pseudomonas_phage_E79___DNA_polymerase_III_alpha_subunit_CDS___Pseudomonas_phage_E79___terminase_large_subunit_CDS___Pseudomonas_phage_E79___capsid_and_scaffold_protein_CDS_and_2_other_alignments:0.02811727);
	tree bootstrap_51 = [&U] (((((((Escherichia_virus_ManiWeber:0.0134472,Escherichia_phage_EC150___DNA_helicase_CDS___Escherichia_phage_EC150___DNA_polymerase_III_alpha_subunit_CDS___Escherichia_phage_EC150___terminase_large_subunit_CDS___Escherichia_phage_EC150___capsid_and_scaffold_CDS_and_2_other_alignments:0.0078995):0.00248618,(Escherichia_phage_Ro157lw___DNA_helicase_CDS___Escherichia_phage_Ro157lw___DNA_polymerase_III_alpha_subunit_CDS___Escherichia_phage_Ro157lw___terminase_large_subunit_CDS___Escherichia_phage_Ro157lw___capsid_and_scaffold_protein_CDS_and_2_other_alignments:0.00912698,(Shigella_phage_CWP003___ORF_616__frame_3____Shigella_phage_CWP003___DNA_directed_DNA_polymerase_CDS___Shigella_phage_CWP003___terminase_CDS___Shigella_phage_CWP003___major_capsid_protein_CDS_and_2_other_alignments:0.00331276,Escherichia_phage_WFH___hypothetical_protein_CDS___Escherichia_phage_WFH___dnaE_CDS___Escherichia_phage_WFH___terminase_large_subunit_CDS___Escherichia_phage_WFH___major_head_protein_CDS_and_2_other_alignments:0.00311476):0.00519688):0.00145345):0.000380,Escherichia_phage_ECML_117___DNA_helicase_CDS___Escherichia_phage_ECML_117___DNA_polymerase_CDS___Escherichia_phage_ECML_117___terminase_large_subunit_CDS___Escherichia_phage_ECML_117___major_head_protein_CDS_and_2_other_alignments:0.01288991):0.00160833,Escherichia_phage_Mansfield___DNA_helicase_CDS___Escherichia_phage_Mansfield___DNA_polymerase_III_alpha_CDS___Escherichia_phage_Mansfield___terminase_large_subunit_CDS___Escherichia_phage_Mansfield___major_capsid_protein_CDS_and_2_other_alignments:0.01538164):0.00664777,Escherichia_phage_FEC19___DNA_helicase_CDS___Escherichia_phage_FEC19___DNA_polymerase_CDS___Escherichia_phage_FEC19___terminase_large_subunit_CDS___Escherichia_phage_FEC19___major_head_protein_CDS_and_2_other_alignments:0.01218547):0.00299921,(Escherichia_phage_WFC___putative_helicase_CDS___Escherichia_phage_WFC___DNA_polymerase_CDS___Escherichia_phage_WFC___terminase_large_subunit_CDS___Escherichia_phage_WFC___major_head_protein_CDS_and_2_other_alignments:0.01454322,((Echerichia_phage_SP13___DNA_helicase_CDS___Echerichia_phage_SP13___DNA_polymerase_III_alpha_subunit_CDS___Echerichia_phage_SP13___terminase_large_subunit_CDS___Echerichia_phage_SP13___capsid_and_scaffold_protein_CDS_and_2_other_alignments:0.01229313,(Escherichia_virus_VerenaGrendelmeier:0.00932877,Escherichia_virus_HansTraber:0.01329119):0.00220001):0.00186266,Escherichia_virus_HermannAdler:0.01050854):0.01061629):0.00779082):0.47384842,Pseudomonas_phage_E79___DNA_helicase_CDS___Pseudomonas_phage_E79___DNA_polymerase_III_alpha_subunit_CDS___Pseudomonas_phage_E79___terminase_large_subunit_CDS___Pseudomonas_phage_E79___capsid_and_scaffold_protein_CDS_and_2_other_alignments:0.02425749,Pseudomonas_phage_PB1___helicase_CDS___Pseudomonas_phage_PB1___DNA_polymerase_CDS___Pseudomonas_phage_PB1___terminase_large_subunit_CDS___Pseudomonas_phage_PB1___conserved_hypothetical_protein_CDS_and_2_other_alignments:0.02624936);
	tree bootstrap_52 = [&U] (((((Escherichia_phage_Ro157lw___DNA_helicase_CDS___Escherichia_phage_Ro157lw___DNA_polymerase_III_alpha_subunit_CDS___Escherichia_phage_Ro157lw___terminase_large_subunit_CDS___Escherichia_phage_Ro157lw___capsid_and_scaffold_protein_CDS_and_2_other_alignments:0.00811631,(((Shigella_phage_CWP003___ORF_616__frame_3____Shigella_phage_CWP003___DNA_directed_DNA_polymerase_CDS___Shigella_phage_CWP003___terminase_CDS___Shigella_phage_CWP003___major_capsid_protein_CDS_and_2_other_alignments:0.00292427,Escherichia_phage_WFH___hypothetical_protein_CDS___Escherichia_phage_WFH___dnaE_CDS___Escherichia_phage_WFH___terminase_large_subunit_CDS___Escherichia_phage_WFH___major_head_protein_CDS_and_2_other_alignments:0.00237113):0.0048084,Escherichia_phage_ECML_117___DNA_helicase_CDS___Escherichia_phage_ECML_117___DNA_polymerase_CDS___Escherichia_phage_ECML_117___terminase_large_subunit_CDS___Escherichia_phage_ECML_117___major_head_protein_CDS_and_2_other_alignments:0.0130648):0.00124159,(Escherichia_virus_ManiWeber:0.01167944,Escherichia_phage_EC150___DNA_helicase_CDS___Escherichia_phage_EC150___DNA_polymerase_III_alpha_subunit_CDS___Escherichia_phage_EC150___terminase_large_subunit_CDS___Escherichia_phage_EC150___capsid_and_scaffold_CDS_and_2_other_alignments:0.00825586):0.00330929):0.000585):0.00351574,Escherichia_phage_Mansfield___DNA_helicase_CDS___Escherichia_phage_Mansfield___DNA_polymerase_III_alpha_CDS___Escherichia_phage_Mansfield___terminase_large_subunit_CDS___Escherichia_phage_Mansfield___major_capsid_protein_CDS_and_2_other_alignments:0.01632389):0.00636834,Escherichia_phage_FEC19___DNA_helicase_CDS___Escherichia_phage_FEC19___DNA_polymerase_CDS___Escherichia_phage_FEC19___terminase_large_subunit_CDS___Escherichia_phage_FEC19___major_head_protein_CDS_and_2_other_alignments:0.01211883):0.00475928,(((Echerichia_phage_SP13___DNA_helicase_CDS___Echerichia_phage_SP13___DNA_polymerase_III_alpha_subunit_CDS___Echerichia_phage_SP13___terminase_large_subunit_CDS___Echerichia_phage_SP13___capsid_and_scaffold_protein_CDS_and_2_other_alignments:0.01238819,(Escherichia_virus_HansTraber:0.01387191,Escherichia_virus_VerenaGrendelmeier:0.01166245):0.000386):0.00467007,Escherichia_virus_HermannAdler:0.01089666):0.01212405,Escherichia_phage_WFC___putative_helicase_CDS___Escherichia_phage_WFC___DNA_polymerase_CDS___Escherichia_phage_WFC___terminase_large_subunit_CDS___Escherichia_phage_WFC___major_head_protein_CDS_and_2_other_alignments:0.0141444):0.00683655):0.43833241,Pseudomonas_phage_PB1___helicase_CDS___Pseudomonas_phage_PB1___DNA_polymerase_CDS___Pseudomonas_phage_PB1___terminase_large_subunit_CDS___Pseudomonas_phage_PB1___conserved_hypothetical_protein_CDS_and_2_other_alignments:0.02739621,Pseudomonas_phage_E79___DNA_helicase_CDS___Pseudomonas_phage_E79___DNA_polymerase_III_alpha_subunit_CDS___Pseudomonas_phage_E79___terminase_large_subunit_CDS___Pseudomonas_phage_E79___capsid_and_scaffold_protein_CDS_and_2_other_alignments:0.02711761);
	tree bootstrap_53 = [&U] (((((Escherichia_phage_Ro157lw___DNA_helicase_CDS___Escherichia_phage_Ro157lw___DNA_polymerase_III_alpha_subunit_CDS___Escherichia_phage_Ro157lw___terminase_large_subunit_CDS___Escherichia_phage_Ro157lw___capsid_and_scaffold_protein_CDS_and_2_other_alignments:0.00842117,((Escherichia_virus_ManiWeber:0.01185532,Escherichia_phage_EC150___DNA_helicase_CDS___Escherichia_phage_EC150___DNA_polymerase_III_alpha_subunit_CDS___Escherichia_phage_EC150___terminase_large_subunit_CDS___Escherichia_phage_EC150___capsid_and_scaffold_CDS_and_2_other_alignments:0.0079738):0.00274567,((Escherichia_phage_WFH___hypothetical_protein_CDS___Escherichia_phage_WFH___dnaE_CDS___Escherichia_phage_WFH___terminase_large_subunit_CDS___Escherichia_phage_WFH___major_head_protein_CDS_and_2_other_alignments:0.00272924,Shigella_phage_CWP003___ORF_616__frame_3____Shigella_phage_CWP003___DNA_directed_DNA_polymerase_CDS___Shigella_phage_CWP003___terminase_CDS___Shigella_phage_CWP003___major_capsid_protein_CDS_and_2_other_alignments:0.00290558):0.00596909,Escherichia_phage_ECML_117___DNA_helicase_CDS___Escherichia_phage_ECML_117___DNA_polymerase_CDS___Escherichia_phage_ECML_117___terminase_large_subunit_CDS___Escherichia_phage_ECML_117___major_head_protein_CDS_and_2_other_alignments:0.01235828):0.000925):0.000744):0.000931,Escherichia_phage_Mansfield___DNA_helicase_CDS___Escherichia_phage_Mansfield___DNA_polymerase_III_alpha_CDS___Escherichia_phage_Mansfield___terminase_large_subunit_CDS___Escherichia_phage_Mansfield___major_capsid_protein_CDS_and_2_other_alignments:0.01667249):0.00887383,Escherichia_phage_FEC19___DNA_helicase_CDS___Escherichia_phage_FEC19___DNA_polymerase_CDS___Escherichia_phage_FEC19___terminase_large_subunit_CDS___Escherichia_phage_FEC19___major_head_protein_CDS_and_2_other_alignments:0.01204727):0.00411785,((((Echerichia_phage_SP13___DNA_helicase_CDS___Echerichia_phage_SP13___DNA_polymerase_III_alpha_subunit_CDS___Echerichia_phage_SP13___terminase_large_subunit_CDS___Echerichia_phage_SP13___capsid_and_scaffold_protein_CDS_and_2_other_alignments:0.01265628,Escherichia_virus_HansTraber:0.01381587):0.000421,Escherichia_virus_VerenaGrendelmeier:0.01243372):0.00339458,Escherichia_virus_HermannAdler:0.0108488):0.00986634,Escherichia_phage_WFC___putative_helicase_CDS___Escherichia_phage_WFC___DNA_polymerase_CDS___Escherichia_phage_WFC___terminase_large_subunit_CDS___Escherichia_phage_WFC___major_head_protein_CDS_and_2_other_alignments:0.01515449):0.00649089):0.46157799,Pseudomonas_phage_PB1___helicase_CDS___Pseudomonas_phage_PB1___DNA_polymerase_CDS___Pseudomonas_phage_PB1___terminase_large_subunit_CDS___Pseudomonas_phage_PB1___conserved_hypothetical_protein_CDS_and_2_other_alignments:0.02191572,Pseudomonas_phage_E79___DNA_helicase_CDS___Pseudomonas_phage_E79___DNA_polymerase_III_alpha_subunit_CDS___Pseudomonas_phage_E79___terminase_large_subunit_CDS___Pseudomonas_phage_E79___capsid_and_scaffold_protein_CDS_and_2_other_alignments:0.03081531);
	tree bootstrap_54 = [&U] ((((((Escherichia_phage_EC150___DNA_helicase_CDS___Escherichia_phage_EC150___DNA_polymerase_III_alpha_subunit_CDS___Escherichia_phage_EC150___terminase_large_subunit_CDS___Escherichia_phage_EC150___capsid_and_scaffold_CDS_and_2_other_alignments:0.00974812,Escherichia_virus_ManiWeber:0.01450177):0.0023269,((Escherichia_phage_Ro157lw___DNA_helicase_CDS___Escherichia_phage_Ro157lw___DNA_polymerase_III_alpha_subunit_CDS___Escherichia_phage_Ro157lw___terminase_large_subunit_CDS___Escherichia_phage_Ro157lw___capsid_and_scaffold_protein_CDS_and_2_other_alignments:0.0091947,(Escherichia_phage_WFH___hypothetical_protein_CDS___Escherichia_phage_WFH___dnaE_CDS___Escherichia_phage_WFH___terminase_large_subunit_CDS___Escherichia_phage_WFH___major_head_protein_CDS_and_2_other_alignments:0.00298654,Shigella_phage_CWP003___ORF_616__frame_3____Shigella_phage_CWP003___DNA_directed_DNA_polymerase_CDS___Shigella_phage_CWP003___terminase_CDS___Shigella_phage_CWP003___major_capsid_protein_CDS_and_2_other_alignments:0.00389452):0.00550435):0.00187744,Escherichia_phage_ECML_117___DNA_helicase_CDS___Escherichia_phage_ECML_117___DNA_polymerase_CDS___Escherichia_phage_ECML_117___terminase_large_subunit_CDS___Escherichia_phage_ECML_117___major_head_protein_CDS_and_2_other_alignments:0.01453014):0.000190):0.00208645,Escherichia_phage_Mansfield___DNA_helicase_CDS___Escherichia_phage_Mansfield___DNA_polymerase_III_alpha_CDS___Escherichia_phage_Mansfield___terminase_large_subunit_CDS___Escherichia_phage_Mansfield___major_capsid_protein_CDS_and_2_other_alignments:0.01692805):0.0075769,Escherichia_phage_FEC19___DNA_helicase_CDS___Escherichia_phage_FEC19___DNA_polymerase_CDS___Escherichia_phage_FEC19___terminase_large_subunit_CDS___Escherichia_phage_FEC19___major_head_protein_CDS_and_2_other_alignments:0.01141731):0.00238402,((((Escherichia_virus_VerenaGrendelmeier:0.01341427,Escherichia_virus_HansTraber:0.0143516):0.00174982,Echerichia_phage_SP13___DNA_helicase_CDS___Echerichia_phage_SP13___DNA_polymerase_III_alpha_subunit_CDS___Echerichia_phage_SP13___terminase_large_subunit_CDS___Echerichia_phage_SP13___capsid_and_scaffold_protein_CDS_and_2_other_alignments:0.01475306):0.00251101,Escherichia_virus_HermannAdler:0.01255903):0.00931842,Escherichia_phage_WFC___putative_helicase_CDS___Escherichia_phage_WFC___DNA_polymerase_CDS___Escherichia_phage_WFC___terminase_large_subunit_CDS___Escherichia_phage_WFC___major_head_protein_CDS_and_2_other_alignments:0.01346306):0.00869589):0.4624367,Pseudomonas_phage_PB1___helicase_CDS___Pseudomonas_phage_PB1___DNA_polymerase_CDS___Pseudomonas_phage_PB1___terminase_large_subunit_CDS___Pseudomonas_phage_PB1___conserved_hypothetical_protein_CDS_and_2_other_alignments:0.02333841,Pseudomonas_phage_E79___DNA_helicase_CDS___Pseudomonas_phage_E79___DNA_polymerase_III_alpha_subunit_CDS___Pseudomonas_phage_E79___terminase_large_subunit_CDS___Pseudomonas_phage_E79___capsid_and_scaffold_protein_CDS_and_2_other_alignments:0.02673846);
	tree bootstrap_55 = [&U] ((((((Escherichia_phage_EC150___DNA_helicase_CDS___Escherichia_phage_EC150___DNA_polymerase_III_alpha_subunit_CDS___Escherichia_phage_EC150___terminase_large_subunit_CDS___Escherichia_phage_EC150___capsid_and_scaffold_CDS_and_2_other_alignments:0.00848712,Escherichia_virus_ManiWeber:0.01286607):0.00264518,((Escherichia_phage_Ro157lw___DNA_helicase_CDS___Escherichia_phage_Ro157lw___DNA_polymerase_III_alpha_subunit_CDS___Escherichia_phage_Ro157lw___terminase_large_subunit_CDS___Escherichia_phage_Ro157lw___capsid_and_scaffold_protein_CDS_and_2_other_alignments:0.01014581,(Shigella_phage_CWP003___ORF_616__frame_3____Shigella_phage_CWP003___DNA_directed_DNA_polymerase_CDS___Shigella_phage_CWP003___terminase_CDS___Shigella_phage_CWP003___major_capsid_protein_CDS_and_2_other_alignments:0.00322947,Escherichia_phage_WFH___hypothetical_protein_CDS___Escherichia_phage_WFH___dnaE_CDS___Escherichia_phage_WFH___terminase_large_subunit_CDS___Escherichia_phage_WFH___major_head_protein_CDS_and_2_other_alignments:0.00297573):0.00480394):0.00102719,Escherichia_phage_ECML_117___DNA_helicase_CDS___Escherichia_phage_ECML_117___DNA_polymerase_CDS___Escherichia_phage_ECML_117___terminase_large_subunit_CDS___Escherichia_phage_ECML_117___major_head_protein_CDS_and_2_other_alignments:0.0123091):0.000718):0.00235507,Escherichia_phage_Mansfield___DNA_helicase_CDS___Escherichia_phage_Mansfield___DNA_polymerase_III_alpha_CDS___Escherichia_phage_Mansfield___terminase_large_subunit_CDS___Escherichia_phage_Mansfield___major_capsid_protein_CDS_and_2_other_alignments:0.01427647):0.00748662,Escherichia_phage_FEC19___DNA_helicase_CDS___Escherichia_phage_FEC19___DNA_polymerase_CDS___Escherichia_phage_FEC19___terminase_large_subunit_CDS___Escherichia_phage_FEC19___major_head_protein_CDS_and_2_other_alignments:0.01038757):0.00292478,((((Escherichia_virus_HansTraber:0.01140206,Escherichia_virus_VerenaGrendelmeier:0.01227335):0.000962,Echerichia_phage_SP13___DNA_helicase_CDS___Echerichia_phage_SP13___DNA_polymerase_III_alpha_subunit_CDS___Echerichia_phage_SP13___terminase_large_subunit_CDS___Echerichia_phage_SP13___capsid_and_scaffold_protein_CDS_and_2_other_alignments:0.01187359):0.00243276,Escherichia_virus_HermannAdler:0.01036421):0.00813345,Escherichia_phage_WFC___putative_helicase_CDS___Escherichia_phage_WFC___DNA_polymerase_CDS___Escherichia_phage_WFC___terminase_large_subunit_CDS___Escherichia_phage_WFC___major_head_protein_CDS_and_2_other_alignments:0.01391943):0.00767537):0.46463777,Pseudomonas_phage_PB1___helicase_CDS___Pseudomonas_phage_PB1___DNA_polymerase_CDS___Pseudomonas_phage_PB1___terminase_large_subunit_CDS___Pseudomonas_phage_PB1___conserved_hypothetical_protein_CDS_and_2_other_alignments:0.0241139,Pseudomonas_phage_E79___DNA_helicase_CDS___Pseudomonas_phage_E79___DNA_polymerase_III_alpha_subunit_CDS___Pseudomonas_phage_E79___terminase_large_subunit_CDS___Pseudomonas_phage_E79___capsid_and_scaffold_protein_CDS_and_2_other_alignments:0.02720154);
	tree bootstrap_56 = [&U] ((((((((Shigella_phage_CWP003___ORF_616__frame_3____Shigella_phage_CWP003___DNA_directed_DNA_polymerase_CDS___Shigella_phage_CWP003___terminase_CDS___Shigella_phage_CWP003___major_capsid_protein_CDS_and_2_other_alignments:0.00378665,Escherichia_phage_WFH___hypothetical_protein_CDS___Escherichia_phage_WFH___dnaE_CDS___Escherichia_phage_WFH___terminase_large_subunit_CDS___Escherichia_phage_WFH___major_head_protein_CDS_and_2_other_alignments:0.00298273):0.00431458,Escherichia_phage_Ro157lw___DNA_helicase_CDS___Escherichia_phage_Ro157lw___DNA_polymerase_III_alpha_subunit_CDS___Escherichia_phage_Ro157lw___terminase_large_subunit_CDS___Escherichia_phage_Ro157lw___capsid_and_scaffold_protein_CDS_and_2_other_alignments:0.00841499):0.00192211,(Escherichia_phage_EC150___DNA_helicase_CDS___Escherichia_phage_EC150___DNA_polymerase_III_alpha_subunit_CDS___Escherichia_phage_EC150___terminase_large_subunit_CDS___Escherichia_phage_EC150___capsid_and_scaffold_CDS_and_2_other_alignments:0.00840545,Escherichia_virus_ManiWeber:0.01155389):0.00267412):0.000472,Escherichia_phage_ECML_117___DNA_helicase_CDS___Escherichia_phage_ECML_117___DNA_polymerase_CDS___Escherichia_phage_ECML_117___terminase_large_subunit_CDS___Escherichia_phage_ECML_117___major_head_protein_CDS_and_2_other_alignments:0.01092763):0.00269874,Escherichia_phage_Mansfield___DNA_helicase_CDS___Escherichia_phage_Mansfield___DNA_polymerase_III_alpha_CDS___Escherichia_phage_Mansfield___terminase_large_subunit_CDS___Escherichia_phage_Mansfield___major_capsid_protein_CDS_and_2_other_alignments:0.01711677):0.00736328,Escherichia_phage_FEC19___DNA_helicase_CDS___Escherichia_phage_FEC19___DNA_polymerase_CDS___Escherichia_phage_FEC19___terminase_large_subunit_CDS___Escherichia_phage_FEC19___major_head_protein_CDS_and_2_other_alignments:0.0114086):0.00448484,((((Echerichia_phage_SP13___DNA_helicase_CDS___Echerichia_phage_SP13___DNA_polymerase_III_alpha_subunit_CDS___Echerichia_phage_SP13___terminase_large_subunit_CDS___Echerichia_phage_SP13___capsid_and_scaffold_protein_CDS_and_2_other_alignments:0.01111394,Escherichia_virus_VerenaGrendelmeier:0.01245348):0.000707,Escherichia_virus_HansTraber:0.0133565):0.0031157,Escherichia_virus_HermannAdler:0.01100259):0.00991381,Escherichia_phage_WFC___putative_helicase_CDS___Escherichia_phage_WFC___DNA_polymerase_CDS___Escherichia_phage_WFC___terminase_large_subunit_CDS___Escherichia_phage_WFC___major_head_protein_CDS_and_2_other_alignments:0.01463684):0.00624717):0.49290806,Pseudomonas_phage_E79___DNA_helicase_CDS___Pseudomonas_phage_E79___DNA_polymerase_III_alpha_subunit_CDS___Pseudomonas_phage_E79___terminase_large_subunit_CDS___Pseudomonas_phage_E79___capsid_and_scaffold_protein_CDS_and_2_other_alignments:0.026247,Pseudomonas_phage_PB1___helicase_CDS___Pseudomonas_phage_PB1___DNA_polymerase_CDS___Pseudomonas_phage_PB1___terminase_large_subunit_CDS___Pseudomonas_phage_PB1___conserved_hypothetical_protein_CDS_and_2_other_alignments:0.02716967);
	tree bootstrap_57 = [&U] (((((((Escherichia_phage_EC150___DNA_helicase_CDS___Escherichia_phage_EC150___DNA_polymerase_III_alpha_subunit_CDS___Escherichia_phage_EC150___terminase_large_subunit_CDS___Escherichia_phage_EC150___capsid_and_scaffold_CDS_and_2_other_alignments:0.00812643,Escherichia_virus_ManiWeber:0.01240612):0.00215838,((Shigella_phage_CWP003___ORF_616__frame_3____Shigella_phage_CWP003___DNA_directed_DNA_polymerase_CDS___Shigella_phage_CWP003___terminase_CDS___Shigella_phage_CWP003___major_capsid_protein_CDS_and_2_other_alignments:0.00227618,Escherichia_phage_WFH___hypothetical_protein_CDS___Escherichia_phage_WFH___dnaE_CDS___Escherichia_phage_WFH___terminase_large_subunit_CDS___Escherichia_phage_WFH___major_head_protein_CDS_and_2_other_alignments:0.00245579):0.00398403,Escherichia_phage_Ro157lw___DNA_helicase_CDS___Escherichia_phage_Ro157lw___DNA_polymerase_III_alpha_subunit_CDS___Escherichia_phage_Ro157lw___terminase_large_subunit_CDS___Escherichia_phage_Ro157lw___capsid_and_scaffold_protein_CDS_and_2_other_alignments:0.00706928):0.00138328):0.000490,Escherichia_phage_ECML_117___DNA_helicase_CDS___Escherichia_phage_ECML_117___DNA_polymerase_CDS___Escherichia_phage_ECML_117___terminase_large_subunit_CDS___Escherichia_phage_ECML_117___major_head_protein_CDS_and_2_other_alignments:0.01201563):0.0024351,Escherichia_phage_Mansfield___DNA_helicase_CDS___Escherichia_phage_Mansfield___DNA_polymerase_III_alpha_CDS___Escherichia_phage_Mansfield___terminase_large_subunit_CDS___Escherichia_phage_Mansfield___major_capsid_protein_CDS_and_2_other_alignments:0.014755):0.00959684,Escherichia_phage_FEC19___DNA_helicase_CDS___Escherichia_phage_FEC19___DNA_polymerase_CDS___Escherichia_phage_FEC19___terminase_large_subunit_CDS___Escherichia_phage_FEC19___major_head_protein_CDS_and_2_other_alignments:0.01089268):0.0031508,(Escherichia_phage_WFC___putative_helicase_CDS___Escherichia_phage_WFC___DNA_polymerase_CDS___Escherichia_phage_WFC___terminase_large_subunit_CDS___Escherichia_phage_WFC___major_head_protein_CDS_and_2_other_alignments:0.01275183,(((Echerichia_phage_SP13___DNA_helicase_CDS___Echerichia_phage_SP13___DNA_polymerase_III_alpha_subunit_CDS___Echerichia_phage_SP13___terminase_large_subunit_CDS___Echerichia_phage_SP13___capsid_and_scaffold_protein_CDS_and_2_other_alignments:0.01079019,Escherichia_virus_HansTraber:0.01428272):0.00102347,Escherichia_virus_VerenaGrendelmeier:0.01208396):0.00254587,Escherichia_virus_HermannAdler:0.01290462):0.00721493):0.00813628):0.47969209,Pseudomonas_phage_PB1___helicase_CDS___Pseudomonas_phage_PB1___DNA_polymerase_CDS___Pseudomonas_phage_PB1___terminase_large_subunit_CDS___Pseudomonas_phage_PB1___conserved_hypothetical_protein_CDS_and_2_other_alignments:0.02402396,Pseudomonas_phage_E79___DNA_helicase_CDS___Pseudomonas_phage_E79___DNA_polymerase_III_alpha_subunit_CDS___Pseudomonas_phage_E79___terminase_large_subunit_CDS___Pseudomonas_phage_E79___capsid_and_scaffold_protein_CDS_and_2_other_alignments:0.02705026);
	tree bootstrap_58 = [&U] (((((((Escherichia_phage_ECML_117___DNA_helicase_CDS___Escherichia_phage_ECML_117___DNA_polymerase_CDS___Escherichia_phage_ECML_117___terminase_large_subunit_CDS___Escherichia_phage_ECML_117___major_head_protein_CDS_and_2_other_alignments:0.01441569,(Shigella_phage_CWP003___ORF_616__frame_3____Shigella_phage_CWP003___DNA_directed_DNA_polymerase_CDS___Shigella_phage_CWP003___terminase_CDS___Shigella_phage_CWP003___major_capsid_protein_CDS_and_2_other_alignments:0.00292612,Escherichia_phage_WFH___hypothetical_protein_CDS___Escherichia_phage_WFH___dnaE_CDS___Escherichia_phage_WFH___terminase_large_subunit_CDS___Escherichia_phage_WFH___major_head_protein_CDS_and_2_other_alignments:0.00305029):0.00575045):0.000839,Escherichia_phage_Ro157lw___DNA_helicase_CDS___Escherichia_phage_Ro157lw___DNA_polymerase_III_alpha_subunit_CDS___Escherichia_phage_Ro157lw___terminase_large_subunit_CDS___Escherichia_phage_Ro157lw___capsid_and_scaffold_protein_CDS_and_2_other_alignments:0.0092057):0.000858,(Escherichia_virus_ManiWeber:0.01382771,Escherichia_phage_EC150___DNA_helicase_CDS___Escherichia_phage_EC150___DNA_polymerase_III_alpha_subunit_CDS___Escherichia_phage_EC150___terminase_large_subunit_CDS___Escherichia_phage_EC150___capsid_and_scaffold_CDS_and_2_other_alignments:0.00819426):0.00216888):0.00214303,Escherichia_phage_Mansfield___DNA_helicase_CDS___Escherichia_phage_Mansfield___DNA_polymerase_III_alpha_CDS___Escherichia_phage_Mansfield___terminase_large_subunit_CDS___Escherichia_phage_Mansfield___major_capsid_protein_CDS_and_2_other_alignments:0.01639095):0.00916347,Escherichia_phage_FEC19___DNA_helicase_CDS___Escherichia_phage_FEC19___DNA_polymerase_CDS___Escherichia_phage_FEC19___terminase_large_subunit_CDS___Escherichia_phage_FEC19___major_head_protein_CDS_and_2_other_alignments:0.01329573):0.00396874,((((Escherichia_virus_HansTraber:0.01316459,Escherichia_virus_VerenaGrendelmeier:0.01201726):0.000740,Echerichia_phage_SP13___DNA_helicase_CDS___Echerichia_phage_SP13___DNA_polymerase_III_alpha_subunit_CDS___Echerichia_phage_SP13___terminase_large_subunit_CDS___Echerichia_phage_SP13___capsid_and_scaffold_protein_CDS_and_2_other_alignments:0.01122057):0.00314228,Escherichia_virus_HermannAdler:0.01064015):0.00723228,Escherichia_phage_WFC___putative_helicase_CDS___Escherichia_phage_WFC___DNA_polymerase_CDS___Escherichia_phage_WFC___terminase_large_subunit_CDS___Escherichia_phage_WFC___major_head_protein_CDS_and_2_other_alignments:0.01333309):0.00734035):0.48246474,Pseudomonas_phage_PB1___helicase_CDS___Pseudomonas_phage_PB1___DNA_polymerase_CDS___Pseudomonas_phage_PB1___terminase_large_subunit_CDS___Pseudomonas_phage_PB1___conserved_hypothetical_protein_CDS_and_2_other_alignments:0.02535652,Pseudomonas_phage_E79___DNA_helicase_CDS___Pseudomonas_phage_E79___DNA_polymerase_III_alpha_subunit_CDS___Pseudomonas_phage_E79___terminase_large_subunit_CDS___Pseudomonas_phage_E79___capsid_and_scaffold_protein_CDS_and_2_other_alignments:0.02666793);
	tree bootstrap_59 = [&U] (((((((Escherichia_virus_ManiWeber:0.01253478,Escherichia_phage_EC150___DNA_helicase_CDS___Escherichia_phage_EC150___DNA_polymerase_III_alpha_subunit_CDS___Escherichia_phage_EC150___terminase_large_subunit_CDS___Escherichia_phage_EC150___capsid_and_scaffold_CDS_and_2_other_alignments:0.00743092):0.00225577,(Escherichia_phage_ECML_117___DNA_helicase_CDS___Escherichia_phage_ECML_117___DNA_polymerase_CDS___Escherichia_phage_ECML_117___terminase_large_subunit_CDS___Escherichia_phage_ECML_117___major_head_protein_CDS_and_2_other_alignments:0.01272442,(Escherichia_phage_WFH___hypothetical_protein_CDS___Escherichia_phage_WFH___dnaE_CDS___Escherichia_phage_WFH___terminase_large_subunit_CDS___Escherichia_phage_WFH___major_head_protein_CDS_and_2_other_alignments:0.00295448,Shigella_phage_CWP003___ORF_616__frame_3____Shigella_phage_CWP003___DNA_directed_DNA_polymerase_CDS___Shigella_phage_CWP003___terminase_CDS___Shigella_phage_CWP003___major_capsid_protein_CDS_and_2_other_alignments:0.00302148):0.00446641):0.000850):0.000626,Escherichia_phage_Ro157lw___DNA_helicase_CDS___Escherichia_phage_Ro157lw___DNA_polymerase_III_alpha_subunit_CDS___Escherichia_phage_Ro157lw___terminase_large_subunit_CDS___Escherichia_phage_Ro157lw___capsid_and_scaffold_protein_CDS_and_2_other_alignments:0.00770303):0.0030315,Escherichia_phage_Mansfield___DNA_helicase_CDS___Escherichia_phage_Mansfield___DNA_polymerase_III_alpha_CDS___Escherichia_phage_Mansfield___terminase_large_subunit_CDS___Escherichia_phage_Mansfield___major_capsid_protein_CDS_and_2_other_alignments:0.01673888):0.00607084,Escherichia_phage_FEC19___DNA_helicase_CDS___Escherichia_phage_FEC19___DNA_polymerase_CDS___Escherichia_phage_FEC19___terminase_large_subunit_CDS___Escherichia_phage_FEC19___major_head_protein_CDS_and_2_other_alignments:0.0120339):0.00265055,((((Escherichia_virus_HansTraber:0.01343182,Escherichia_virus_VerenaGrendelmeier:0.01272408):0.000876,Echerichia_phage_SP13___DNA_helicase_CDS___Echerichia_phage_SP13___DNA_polymerase_III_alpha_subunit_CDS___Echerichia_phage_SP13___terminase_large_subunit_CDS___Echerichia_phage_SP13___capsid_and_scaffold_protein_CDS_and_2_other_alignments:0.01204161):0.00272266,Escherichia_virus_HermannAdler:0.00994612):0.00934142,Escherichia_phage_WFC___putative_helicase_CDS___Escherichia_phage_WFC___DNA_polymerase_CDS___Escherichia_phage_WFC___terminase_large_subunit_CDS___Escherichia_phage_WFC___major_head_protein_CDS_and_2_other_alignments:0.0128232):0.00862733):0.4650318,Pseudomonas_phage_E79___DNA_helicase_CDS___Pseudomonas_phage_E79___DNA_polymerase_III_alpha_subunit_CDS___Pseudomonas_phage_E79___terminase_large_subunit_CDS___Pseudomonas_phage_E79___capsid_and_scaffold_protein_CDS_and_2_other_alignments:0.02873786,Pseudomonas_phage_PB1___helicase_CDS___Pseudomonas_phage_PB1___DNA_polymerase_CDS___Pseudomonas_phage_PB1___terminase_large_subunit_CDS___Pseudomonas_phage_PB1___conserved_hypothetical_protein_CDS_and_2_other_alignments:0.02507981);
	tree bootstrap_60 = [&U] ((((((Escherichia_phage_Mansfield___DNA_helicase_CDS___Escherichia_phage_Mansfield___DNA_polymerase_III_alpha_CDS___Escherichia_phage_Mansfield___terminase_large_subunit_CDS___Escherichia_phage_Mansfield___major_capsid_protein_CDS_and_2_other_alignments:0.01596918,Escherichia_phage_ECML_117___DNA_helicase_CDS___Escherichia_phage_ECML_117___DNA_polymerase_CDS___Escherichia_phage_ECML_117___terminase_large_subunit_CDS___Escherichia_phage_ECML_117___major_head_protein_CDS_and_2_other_alignments:0.01376814):0.00257139,((Shigella_phage_CWP003___ORF_616__frame_3____Shigella_phage_CWP003___DNA_directed_DNA_polymerase_CDS___Shigella_phage_CWP003___terminase_CDS___Shigella_phage_CWP003___major_capsid_protein_CDS_and_2_other_alignments:0.00355419,Escherichia_phage_WFH___hypothetical_protein_CDS___Escherichia_phage_WFH___dnaE_CDS___Escherichia_phage_WFH___terminase_large_subunit_CDS___Escherichia_phage_WFH___major_head_protein_CDS_and_2_other_alignments:0.00276002):0.00508083,Escherichia_phage_Ro157lw___DNA_helicase_CDS___Escherichia_phage_Ro157lw___DNA_polymerase_III_alpha_subunit_CDS___Escherichia_phage_Ro157lw___terminase_large_subunit_CDS___Escherichia_phage_Ro157lw___capsid_and_scaffold_protein_CDS_and_2_other_alignments:0.00849878):0.00215805):0.00115211,(Escherichia_virus_ManiWeber:0.01282249,Escherichia_phage_EC150___DNA_helicase_CDS___Escherichia_phage_EC150___DNA_polymerase_III_alpha_subunit_CDS___Escherichia_phage_EC150___terminase_large_subunit_CDS___Escherichia_phage_EC150___capsid_and_scaffold_CDS_and_2_other_alignments:0.01001882):0.00370375):0.0076888,Escherichia_phage_FEC19___DNA_helicase_CDS___Escherichia_phage_FEC19___DNA_polymerase_CDS___Escherichia_phage_FEC19___terminase_large_subunit_CDS___Escherichia_phage_FEC19___major_head_protein_CDS_and_2_other_alignments:0.01266005):0.00500117,(((Echerichia_phage_SP13___DNA_helicase_CDS___Echerichia_phage_SP13___DNA_polymerase_III_alpha_subunit_CDS___Echerichia_phage_SP13___terminase_large_subunit_CDS___Echerichia_phage_SP13___capsid_and_scaffold_protein_CDS_and_2_other_alignments:0.01428157,(Escherichia_virus_HansTraber:0.01399989,Escherichia_virus_VerenaGrendelmeier:0.0119894):0.000637):0.00292878,Escherichia_virus_HermannAdler:0.0129347):0.00891685,Escherichia_phage_WFC___putative_helicase_CDS___Escherichia_phage_WFC___DNA_polymerase_CDS___Escherichia_phage_WFC___terminase_large_subunit_CDS___Escherichia_phage_WFC___major_head_protein_CDS_and_2_other_alignments:0.01499791):0.00723278):0.46746872,Pseudomonas_phage_PB1___helicase_CDS___Pseudomonas_phage_PB1___DNA_polymerase_CDS___Pseudomonas_phage_PB1___terminase_large_subunit_CDS___Pseudomonas_phage_PB1___conserved_hypothetical_protein_CDS_and_2_other_alignments:0.02827834,Pseudomonas_phage_E79___DNA_helicase_CDS___Pseudomonas_phage_E79___DNA_polymerase_III_alpha_subunit_CDS___Pseudomonas_phage_E79___terminase_large_subunit_CDS___Pseudomonas_phage_E79___capsid_and_scaffold_protein_CDS_and_2_other_alignments:0.02401554);
	tree bootstrap_61 = [&U] ((((((Escherichia_phage_ECML_117___DNA_helicase_CDS___Escherichia_phage_ECML_117___DNA_polymerase_CDS___Escherichia_phage_ECML_117___terminase_large_subunit_CDS___Escherichia_phage_ECML_117___major_head_protein_CDS_and_2_other_alignments:0.0113611,(Escherichia_phage_Ro157lw___DNA_helicase_CDS___Escherichia_phage_Ro157lw___DNA_polymerase_III_alpha_subunit_CDS___Escherichia_phage_Ro157lw___terminase_large_subunit_CDS___Escherichia_phage_Ro157lw___capsid_and_scaffold_protein_CDS_and_2_other_alignments:0.00868576,(Escherichia_phage_WFH___hypothetical_protein_CDS___Escherichia_phage_WFH___dnaE_CDS___Escherichia_phage_WFH___terminase_large_subunit_CDS___Escherichia_phage_WFH___major_head_protein_CDS_and_2_other_alignments:0.00209269,Shigella_phage_CWP003___ORF_616__frame_3____Shigella_phage_CWP003___DNA_directed_DNA_polymerase_CDS___Shigella_phage_CWP003___terminase_CDS___Shigella_phage_CWP003___major_capsid_protein_CDS_and_2_other_alignments:0.00309209):0.00432203):0.00221528):0.000802,(Escherichia_phage_EC150___DNA_helicase_CDS___Escherichia_phage_EC150___DNA_polymerase_III_alpha_subunit_CDS___Escherichia_phage_EC150___terminase_large_subunit_CDS___Escherichia_phage_EC150___capsid_and_scaffold_CDS_and_2_other_alignments:0.00744432,Escherichia_virus_ManiWeber:0.0130889):0.00362936):0.00241329,Escherichia_phage_Mansfield___DNA_helicase_CDS___Escherichia_phage_Mansfield___DNA_polymerase_III_alpha_CDS___Escherichia_phage_Mansfield___terminase_large_subunit_CDS___Escherichia_phage_Mansfield___major_capsid_protein_CDS_and_2_other_alignments:0.01703415):0.00641901,Escherichia_phage_FEC19___DNA_helicase_CDS___Escherichia_phage_FEC19___DNA_polymerase_CDS___Escherichia_phage_FEC19___terminase_large_subunit_CDS___Escherichia_phage_FEC19___major_head_protein_CDS_and_2_other_alignments:0.01206603):0.00630672,(((Echerichia_phage_SP13___DNA_helicase_CDS___Echerichia_phage_SP13___DNA_polymerase_III_alpha_subunit_CDS___Echerichia_phage_SP13___terminase_large_subunit_CDS___Echerichia_phage_SP13___capsid_and_scaffold_protein_CDS_and_2_other_alignments:0.01252384,(Escherichia_virus_HansTraber:0.01386286,Escherichia_virus_VerenaGrendelmeier:0.01378726):0.000829):0.00246598,Escherichia_virus_HermannAdler:0.01259583):0.00875902,Escherichia_phage_WFC___putative_helicase_CDS___Escherichia_phage_WFC___DNA_polymerase_CDS___Escherichia_phage_WFC___terminase_large_subunit_CDS___Escherichia_phage_WFC___major_head_protein_CDS_and_2_other_alignments:0.01399433):0.00690395):0.46224687,Pseudomonas_phage_E79___DNA_helicase_CDS___Pseudomonas_phage_E79___DNA_polymerase_III_alpha_subunit_CDS___Pseudomonas_phage_E79___terminase_large_subunit_CDS___Pseudomonas_phage_E79___capsid_and_scaffold_protein_CDS_and_2_other_alignments:0.02677066,Pseudomonas_phage_PB1___helicase_CDS___Pseudomonas_phage_PB1___DNA_polymerase_CDS___Pseudomonas_phage_PB1___terminase_large_subunit_CDS___Pseudomonas_phage_PB1___conserved_hypothetical_protein_CDS_and_2_other_alignments:0.02235022);
	tree bootstrap_62 = [&U] (((((((Escherichia_phage_Ro157lw___DNA_helicase_CDS___Escherichia_phage_Ro157lw___DNA_polymerase_III_alpha_subunit_CDS___Escherichia_phage_Ro157lw___terminase_large_subunit_CDS___Escherichia_phage_Ro157lw___capsid_and_scaffold_protein_CDS_and_2_other_alignments:0.00924189,(Escherichia_phage_WFH___hypothetical_protein_CDS___Escherichia_phage_WFH___dnaE_CDS___Escherichia_phage_WFH___terminase_large_subunit_CDS___Escherichia_phage_WFH___major_head_protein_CDS_and_2_other_alignments:0.00233582,Shigella_phage_CWP003___ORF_616__frame_3____Shigella_phage_CWP003___DNA_directed_DNA_polymerase_CDS___Shigella_phage_CWP003___terminase_CDS___Shigella_phage_CWP003___major_capsid_protein_CDS_and_2_other_alignments:0.00251139):0.00538893):0.00196384,(Escherichia_phage_EC150___DNA_helicase_CDS___Escherichia_phage_EC150___DNA_polymerase_III_alpha_subunit_CDS___Escherichia_phage_EC150___terminase_large_subunit_CDS___Escherichia_phage_EC150___capsid_and_scaffold_CDS_and_2_other_alignments:0.01031077,Escherichia_virus_ManiWeber:0.01221811):0.00312722):0.000623,Escherichia_phage_ECML_117___DNA_helicase_CDS___Escherichia_phage_ECML_117___DNA_polymerase_CDS___Escherichia_phage_ECML_117___terminase_large_subunit_CDS___Escherichia_phage_ECML_117___major_head_protein_CDS_and_2_other_alignments:0.01256931):0.0022225,Escherichia_phage_Mansfield___DNA_helicase_CDS___Escherichia_phage_Mansfield___DNA_polymerase_III_alpha_CDS___Escherichia_phage_Mansfield___terminase_large_subunit_CDS___Escherichia_phage_Mansfield___major_capsid_protein_CDS_and_2_other_alignments:0.01622406):0.00782952,Escherichia_phage_FEC19___DNA_helicase_CDS___Escherichia_phage_FEC19___DNA_polymerase_CDS___Escherichia_phage_FEC19___terminase_large_subunit_CDS___Escherichia_phage_FEC19___major_head_protein_CDS_and_2_other_alignments:0.0118831):0.00667296,((((Escherichia_virus_VerenaGrendelmeier:0.01275908,Echerichia_phage_SP13___DNA_helicase_CDS___Echerichia_phage_SP13___DNA_polymerase_III_alpha_subunit_CDS___Echerichia_phage_SP13___terminase_large_subunit_CDS___Echerichia_phage_SP13___capsid_and_scaffold_protein_CDS_and_2_other_alignments:0.01409793):0.000278,Escherichia_virus_HansTraber:0.014304):0.00190013,Escherichia_virus_HermannAdler:0.01186352):0.00995431,Escherichia_phage_WFC___putative_helicase_CDS___Escherichia_phage_WFC___DNA_polymerase_CDS___Escherichia_phage_WFC___terminase_large_subunit_CDS___Escherichia_phage_WFC___major_head_protein_CDS_and_2_other_alignments:0.01421786):0.0061721):0.47573181,Pseudomonas_phage_E79___DNA_helicase_CDS___Pseudomonas_phage_E79___DNA_polymerase_III_alpha_subunit_CDS___Pseudomonas_phage_E79___terminase_large_subunit_CDS___Pseudomonas_phage_E79___capsid_and_scaffold_protein_CDS_and_2_other_alignments:0.02376618,Pseudomonas_phage_PB1___helicase_CDS___Pseudomonas_phage_PB1___DNA_polymerase_CDS___Pseudomonas_phage_PB1___terminase_large_subunit_CDS___Pseudomonas_phage_PB1___conserved_hypothetical_protein_CDS_and_2_other_alignments:0.02315988);
	tree bootstrap_63 = [&U] (((((((Escherichia_phage_EC150___DNA_helicase_CDS___Escherichia_phage_EC150___DNA_polymerase_III_alpha_subunit_CDS___Escherichia_phage_EC150___terminase_large_subunit_CDS___Escherichia_phage_EC150___capsid_and_scaffold_CDS_and_2_other_alignments:0.00904197,Escherichia_virus_ManiWeber:0.0132446):0.00197564,(Escherichia_phage_Ro157lw___DNA_helicase_CDS___Escherichia_phage_Ro157lw___DNA_polymerase_III_alpha_subunit_CDS___Escherichia_phage_Ro157lw___terminase_large_subunit_CDS___Escherichia_phage_Ro157lw___capsid_and_scaffold_protein_CDS_and_2_other_alignments:0.00706146,(Shigella_phage_CWP003___ORF_616__frame_3____Shigella_phage_CWP003___DNA_directed_DNA_polymerase_CDS___Shigella_phage_CWP003___terminase_CDS___Shigella_phage_CWP003___major_capsid_protein_CDS_and_2_other_alignments:0.00387379,Escherichia_phage_WFH___hypothetical_protein_CDS___Escherichia_phage_WFH___dnaE_CDS___Escherichia_phage_WFH___terminase_large_subunit_CDS___Escherichia_phage_WFH___major_head_protein_CDS_and_2_other_alignments:0.00233501):0.00574726):0.00177199):0.000449,Escherichia_phage_ECML_117___DNA_helicase_CDS___Escherichia_phage_ECML_117___DNA_polymerase_CDS___Escherichia_phage_ECML_117___terminase_large_subunit_CDS___Escherichia_phage_ECML_117___major_head_protein_CDS_and_2_other_alignments:0.01272637):0.00214618,Escherichia_phage_Mansfield___DNA_helicase_CDS___Escherichia_phage_Mansfield___DNA_polymerase_III_alpha_CDS___Escherichia_phage_Mansfield___terminase_large_subunit_CDS___Escherichia_phage_Mansfield___major_capsid_protein_CDS_and_2_other_alignments:0.01500232):0.00799349,Escherichia_phage_FEC19___DNA_helicase_CDS___Escherichia_phage_FEC19___DNA_polymerase_CDS___Escherichia_phage_FEC19___terminase_large_subunit_CDS___Escherichia_phage_FEC19___major_head_protein_CDS_and_2_other_alignments:0.01005164):0.00232045,((((Escherichia_virus_VerenaGrendelmeier:0.01043448,Echerichia_phage_SP13___DNA_helicase_CDS___Echerichia_phage_SP13___DNA_polymerase_III_alpha_subunit_CDS___Echerichia_phage_SP13___terminase_large_subunit_CDS___Echerichia_phage_SP13___capsid_and_scaffold_protein_CDS_and_2_other_alignments:0.01312097):0.000620,Escherichia_virus_HansTraber:0.01225574):0.00326316,Escherichia_virus_HermannAdler:0.00945318):0.00684858,Escherichia_phage_WFC___putative_helicase_CDS___Escherichia_phage_WFC___DNA_polymerase_CDS___Escherichia_phage_WFC___terminase_large_subunit_CDS___Escherichia_phage_WFC___major_head_protein_CDS_and_2_other_alignments:0.01248433):0.00806677):0.46904403,Pseudomonas_phage_E79___DNA_helicase_CDS___Pseudomonas_phage_E79___DNA_polymerase_III_alpha_subunit_CDS___Pseudomonas_phage_E79___terminase_large_subunit_CDS___Pseudomonas_phage_E79___capsid_and_scaffold_protein_CDS_and_2_other_alignments:0.02560716,Pseudomonas_phage_PB1___helicase_CDS___Pseudomonas_phage_PB1___DNA_polymerase_CDS___Pseudomonas_phage_PB1___terminase_large_subunit_CDS___Pseudomonas_phage_PB1___conserved_hypothetical_protein_CDS_and_2_other_alignments:0.02442383);
	tree bootstrap_64 = [&U] ((((((((Escherichia_phage_WFH___hypothetical_protein_CDS___Escherichia_phage_WFH___dnaE_CDS___Escherichia_phage_WFH___terminase_large_subunit_CDS___Escherichia_phage_WFH___major_head_protein_CDS_and_2_other_alignments:0.00287951,Shigella_phage_CWP003___ORF_616__frame_3____Shigella_phage_CWP003___DNA_directed_DNA_polymerase_CDS___Shigella_phage_CWP003___terminase_CDS___Shigella_phage_CWP003___major_capsid_protein_CDS_and_2_other_alignments:0.00298311):0.00498634,Escherichia_phage_Ro157lw___DNA_helicase_CDS___Escherichia_phage_Ro157lw___DNA_polymerase_III_alpha_subunit_CDS___Escherichia_phage_Ro157lw___terminase_large_subunit_CDS___Escherichia_phage_Ro157lw___capsid_and_scaffold_protein_CDS_and_2_other_alignments:0.00779533):0.00127041,Escherichia_phage_ECML_117___DNA_helicase_CDS___Escherichia_phage_ECML_117___DNA_polymerase_CDS___Escherichia_phage_ECML_117___terminase_large_subunit_CDS___Escherichia_phage_ECML_117___major_head_protein_CDS_and_2_other_alignments:0.01039372):0.000504,(Escherichia_phage_EC150___DNA_helicase_CDS___Escherichia_phage_EC150___DNA_polymerase_III_alpha_subunit_CDS___Escherichia_phage_EC150___terminase_large_subunit_CDS___Escherichia_phage_EC150___capsid_and_scaffold_CDS_and_2_other_alignments:0.00869896,Escherichia_virus_ManiWeber:0.01241735):0.00236363):0.00324709,Escherichia_phage_Mansfield___DNA_helicase_CDS___Escherichia_phage_Mansfield___DNA_polymerase_III_alpha_CDS___Escherichia_phage_Mansfield___terminase_large_subunit_CDS___Escherichia_phage_Mansfield___major_capsid_protein_CDS_and_2_other_alignments:0.01745478):0.00669409,Escherichia_phage_FEC19___DNA_helicase_CDS___Escherichia_phage_FEC19___DNA_polymerase_CDS___Escherichia_phage_FEC19___terminase_large_subunit_CDS___Escherichia_phage_FEC19___major_head_protein_CDS_and_2_other_alignments:0.01202402):0.00505267,(((Escherichia_virus_VerenaGrendelmeier:0.01423248,(Escherichia_virus_HansTraber:0.01446118,Echerichia_phage_SP13___DNA_helicase_CDS___Echerichia_phage_SP13___DNA_polymerase_III_alpha_subunit_CDS___Echerichia_phage_SP13___terminase_large_subunit_CDS___Echerichia_phage_SP13___capsid_and_scaffold_protein_CDS_and_2_other_alignments:0.01131987):0.00119823):0.0032658,Escherichia_virus_HermannAdler:0.01184067):0.01108177,Escherichia_phage_WFC___putative_helicase_CDS___Escherichia_phage_WFC___DNA_polymerase_CDS___Escherichia_phage_WFC___terminase_large_subunit_CDS___Escherichia_phage_WFC___major_head_protein_CDS_and_2_other_alignments:0.01437115):0.00595675):0.46320997,Pseudomonas_phage_PB1___helicase_CDS___Pseudomonas_phage_PB1___DNA_polymerase_CDS___Pseudomonas_phage_PB1___terminase_large_subunit_CDS___Pseudomonas_phage_PB1___conserved_hypothetical_protein_CDS_and_2_other_alignments:0.02631427,Pseudomonas_phage_E79___DNA_helicase_CDS___Pseudomonas_phage_E79___DNA_polymerase_III_alpha_subunit_CDS___Pseudomonas_phage_E79___terminase_large_subunit_CDS___Pseudomonas_phage_E79___capsid_and_scaffold_protein_CDS_and_2_other_alignments:0.02656893);
	tree bootstrap_65 = [&U] (((((((Escherichia_phage_Ro157lw___DNA_helicase_CDS___Escherichia_phage_Ro157lw___DNA_polymerase_III_alpha_subunit_CDS___Escherichia_phage_Ro157lw___terminase_large_subunit_CDS___Escherichia_phage_Ro157lw___capsid_and_scaffold_protein_CDS_and_2_other_alignments:0.01005622,(Escherichia_phage_WFH___hypothetical_protein_CDS___Escherichia_phage_WFH___dnaE_CDS___Escherichia_phage_WFH___terminase_large_subunit_CDS___Escherichia_phage_WFH___major_head_protein_CDS_and_2_other_alignments:0.00193728,Shigella_phage_CWP003___ORF_616__frame_3____Shigella_phage_CWP003___DNA_directed_DNA_polymerase_CDS___Shigella_phage_CWP003___terminase_CDS___Shigella_phage_CWP003___major_capsid_protein_CDS_and_2_other_alignments:0.00336069):0.00573512):0.00132853,Escherichia_phage_ECML_117___DNA_helicase_CDS___Escherichia_phage_ECML_117___DNA_polymerase_CDS___Escherichia_phage_ECML_117___terminase_large_subunit_CDS___Escherichia_phage_ECML_117___major_head_protein_CDS_and_2_other_alignments:0.01283105):0.000443,(Escherichia_phage_EC150___DNA_helicase_CDS___Escherichia_phage_EC150___DNA_polymerase_III_alpha_subunit_CDS___Escherichia_phage_EC150___terminase_large_subunit_CDS___Escherichia_phage_EC150___capsid_and_scaffold_CDS_and_2_other_alignments:0.00913647,Escherichia_virus_ManiWeber:0.01358999):0.00139195):0.00297453,Escherichia_phage_Mansfield___DNA_helicase_CDS___Escherichia_phage_Mansfield___DNA_polymerase_III_alpha_CDS___Escherichia_phage_Mansfield___terminase_large_subunit_CDS___Escherichia_phage_Mansfield___major_capsid_protein_CDS_and_2_other_alignments:0.01698216):0.00858502,Escherichia_phage_FEC19___DNA_helicase_CDS___Escherichia_phage_FEC19___DNA_polymerase_CDS___Escherichia_phage_FEC19___terminase_large_subunit_CDS___Escherichia_phage_FEC19___major_head_protein_CDS_and_2_other_alignments:0.01215882):0.00451154,((((Echerichia_phage_SP13___DNA_helicase_CDS___Echerichia_phage_SP13___DNA_polymerase_III_alpha_subunit_CDS___Echerichia_phage_SP13___terminase_large_subunit_CDS___Echerichia_phage_SP13___capsid_and_scaffold_protein_CDS_and_2_other_alignments:0.01192677,Escherichia_virus_HansTraber:0.01268552):0.00164633,Escherichia_virus_VerenaGrendelmeier:0.01204058):0.00315266,Escherichia_virus_HermannAdler:0.01171596):0.00779244,Escherichia_phage_WFC___putative_helicase_CDS___Escherichia_phage_WFC___DNA_polymerase_CDS___Escherichia_phage_WFC___terminase_large_subunit_CDS___Escherichia_phage_WFC___major_head_protein_CDS_and_2_other_alignments:0.01494178):0.00593117):0.47248239,Pseudomonas_phage_E79___DNA_helicase_CDS___Pseudomonas_phage_E79___DNA_polymerase_III_alpha_subunit_CDS___Pseudomonas_phage_E79___terminase_large_subunit_CDS___Pseudomonas_phage_E79___capsid_and_scaffold_protein_CDS_and_2_other_alignments:0.02868724,Pseudomonas_phage_PB1___helicase_CDS___Pseudomonas_phage_PB1___DNA_polymerase_CDS___Pseudomonas_phage_PB1___terminase_large_subunit_CDS___Pseudomonas_phage_PB1___conserved_hypothetical_protein_CDS_and_2_other_alignments:0.02520642);
	tree bootstrap_66 = [&U] ((((((Escherichia_phage_Mansfield___DNA_helicase_CDS___Escherichia_phage_Mansfield___DNA_polymerase_III_alpha_CDS___Escherichia_phage_Mansfield___terminase_large_subunit_CDS___Escherichia_phage_Mansfield___major_capsid_protein_CDS_and_2_other_alignments:0.01546242,Escherichia_phage_ECML_117___DNA_helicase_CDS___Escherichia_phage_ECML_117___DNA_polymerase_CDS___Escherichia_phage_ECML_117___terminase_large_subunit_CDS___Escherichia_phage_ECML_117___major_head_protein_CDS_and_2_other_alignments:0.01146105):0.00137852,(Escherichia_phage_Ro157lw___DNA_helicase_CDS___Escherichia_phage_Ro157lw___DNA_polymerase_III_alpha_subunit_CDS___Escherichia_phage_Ro157lw___terminase_large_subunit_CDS___Escherichia_phage_Ro157lw___capsid_and_scaffold_protein_CDS_and_2_other_alignments:0.00793623,(Escherichia_phage_WFH___hypothetical_protein_CDS___Escherichia_phage_WFH___dnaE_CDS___Escherichia_phage_WFH___terminase_large_subunit_CDS___Escherichia_phage_WFH___major_head_protein_CDS_and_2_other_alignments:0.00247207,Shigella_phage_CWP003___ORF_616__frame_3____Shigella_phage_CWP003___DNA_directed_DNA_polymerase_CDS___Shigella_phage_CWP003___terminase_CDS___Shigella_phage_CWP003___major_capsid_protein_CDS_and_2_other_alignments:0.00316125):0.00585455):0.000772):0.00165044,(Escherichia_phage_EC150___DNA_helicase_CDS___Escherichia_phage_EC150___DNA_polymerase_III_alpha_subunit_CDS___Escherichia_phage_EC150___terminase_large_subunit_CDS___Escherichia_phage_EC150___capsid_and_scaffold_CDS_and_2_other_alignments:0.00913024,Escherichia_virus_ManiWeber:0.01266174):0.00300111):0.00615909,Escherichia_phage_FEC19___DNA_helicase_CDS___Escherichia_phage_FEC19___DNA_polymerase_CDS___Escherichia_phage_FEC19___terminase_large_subunit_CDS___Escherichia_phage_FEC19___major_head_protein_CDS_and_2_other_alignments:0.01142904):0.00740945,((Escherichia_virus_HermannAdler:0.01084384,((Escherichia_virus_VerenaGrendelmeier:0.01216897,Escherichia_virus_HansTraber:0.01301437):0.000871,Echerichia_phage_SP13___DNA_helicase_CDS___Echerichia_phage_SP13___DNA_polymerase_III_alpha_subunit_CDS___Echerichia_phage_SP13___terminase_large_subunit_CDS___Echerichia_phage_SP13___capsid_and_scaffold_protein_CDS_and_2_other_alignments:0.01284076):0.00445704):0.00790612,Escherichia_phage_WFC___putative_helicase_CDS___Escherichia_phage_WFC___DNA_polymerase_CDS___Escherichia_phage_WFC___terminase_large_subunit_CDS___Escherichia_phage_WFC___major_head_protein_CDS_and_2_other_alignments:0.01511853):0.00469929):0.45808173,Pseudomonas_phage_PB1___helicase_CDS___Pseudomonas_phage_PB1___DNA_polymerase_CDS___Pseudomonas_phage_PB1___terminase_large_subunit_CDS___Pseudomonas_phage_PB1___conserved_hypothetical_protein_CDS_and_2_other_alignments:0.02542369,Pseudomonas_phage_E79___DNA_helicase_CDS___Pseudomonas_phage_E79___DNA_polymerase_III_alpha_subunit_CDS___Pseudomonas_phage_E79___terminase_large_subunit_CDS___Pseudomonas_phage_E79___capsid_and_scaffold_protein_CDS_and_2_other_alignments:0.02681011);
	tree bootstrap_67 = [&U] (((((Escherichia_phage_ECML_117___DNA_helicase_CDS___Escherichia_phage_ECML_117___DNA_polymerase_CDS___Escherichia_phage_ECML_117___terminase_large_subunit_CDS___Escherichia_phage_ECML_117___major_head_protein_CDS_and_2_other_alignments:0.0120536,((Escherichia_phage_Ro157lw___DNA_helicase_CDS___Escherichia_phage_Ro157lw___DNA_polymerase_III_alpha_subunit_CDS___Escherichia_phage_Ro157lw___terminase_large_subunit_CDS___Escherichia_phage_Ro157lw___capsid_and_scaffold_protein_CDS_and_2_other_alignments:0.00628059,(Escherichia_phage_WFH___hypothetical_protein_CDS___Escherichia_phage_WFH___dnaE_CDS___Escherichia_phage_WFH___terminase_large_subunit_CDS___Escherichia_phage_WFH___major_head_protein_CDS_and_2_other_alignments:0.00254413,Shigella_phage_CWP003___ORF_616__frame_3____Shigella_phage_CWP003___DNA_directed_DNA_polymerase_CDS___Shigella_phage_CWP003___terminase_CDS___Shigella_phage_CWP003___major_capsid_protein_CDS_and_2_other_alignments:0.00377245):0.0038675):0.00219516,(Escherichia_phage_EC150___DNA_helicase_CDS___Escherichia_phage_EC150___DNA_polymerase_III_alpha_subunit_CDS___Escherichia_phage_EC150___terminase_large_subunit_CDS___Escherichia_phage_EC150___capsid_and_scaffold_CDS_and_2_other_alignments:0.00980977,Escherichia_virus_ManiWeber:0.0117523):0.00416876):0.000378):0.00227243,Escherichia_phage_Mansfield___DNA_helicase_CDS___Escherichia_phage_Mansfield___DNA_polymerase_III_alpha_CDS___Escherichia_phage_Mansfield___terminase_large_subunit_CDS___Escherichia_phage_Mansfield___major_capsid_protein_CDS_and_2_other_alignments:0.01615838):0.0057664,Escherichia_phage_FEC19___DNA_helicase_CDS___Escherichia_phage_FEC19___DNA_polymerase_CDS___Escherichia_phage_FEC19___terminase_large_subunit_CDS___Escherichia_phage_FEC19___major_head_protein_CDS_and_2_other_alignments:0.01124394):0.00624774,((((Escherichia_virus_HansTraber:0.01476147,Escherichia_virus_VerenaGrendelmeier:0.01453308):0.000537,Echerichia_phage_SP13___DNA_helicase_CDS___Echerichia_phage_SP13___DNA_polymerase_III_alpha_subunit_CDS___Echerichia_phage_SP13___terminase_large_subunit_CDS___Echerichia_phage_SP13___capsid_and_scaffold_protein_CDS_and_2_other_alignments:0.01371736):0.00284435,Escherichia_virus_HermannAdler:0.01090864):0.00817388,Escherichia_phage_WFC___putative_helicase_CDS___Escherichia_phage_WFC___DNA_polymerase_CDS___Escherichia_phage_WFC___terminase_large_subunit_CDS___Escherichia_phage_WFC___major_head_protein_CDS_and_2_other_alignments:0.01495864):0.00535255):0.46173475,Pseudomonas_phage_PB1___helicase_CDS___Pseudomonas_phage_PB1___DNA_polymerase_CDS___Pseudomonas_phage_PB1___terminase_large_subunit_CDS___Pseudomonas_phage_PB1___conserved_hypothetical_protein_CDS_and_2_other_alignments:0.02423892,Pseudomonas_phage_E79___DNA_helicase_CDS___Pseudomonas_phage_E79___DNA_polymerase_III_alpha_subunit_CDS___Pseudomonas_phage_E79___terminase_large_subunit_CDS___Pseudomonas_phage_E79___capsid_and_scaffold_protein_CDS_and_2_other_alignments:0.02554203);
	tree bootstrap_68 = [&U] ((((((Escherichia_phage_EC150___DNA_helicase_CDS___Escherichia_phage_EC150___DNA_polymerase_III_alpha_subunit_CDS___Escherichia_phage_EC150___terminase_large_subunit_CDS___Escherichia_phage_EC150___capsid_and_scaffold_CDS_and_2_other_alignments:0.00826766,Escherichia_virus_ManiWeber:0.01213959):0.00253291,(((Shigella_phage_CWP003___ORF_616__frame_3____Shigella_phage_CWP003___DNA_directed_DNA_polymerase_CDS___Shigella_phage_CWP003___terminase_CDS___Shigella_phage_CWP003___major_capsid_protein_CDS_and_2_other_alignments:0.00281159,Escherichia_phage_WFH___hypothetical_protein_CDS___Escherichia_phage_WFH___dnaE_CDS___Escherichia_phage_WFH___terminase_large_subunit_CDS___Escherichia_phage_WFH___major_head_protein_CDS_and_2_other_alignments:0.00248345):0.00561289,Escherichia_phage_Ro157lw___DNA_helicase_CDS___Escherichia_phage_Ro157lw___DNA_polymerase_III_alpha_subunit_CDS___Escherichia_phage_Ro157lw___terminase_large_subunit_CDS___Escherichia_phage_Ro157lw___capsid_and_scaffold_protein_CDS_and_2_other_alignments:0.00864249):0.00122991,Escherichia_phage_ECML_117___DNA_helicase_CDS___Escherichia_phage_ECML_117___DNA_polymerase_CDS___Escherichia_phage_ECML_117___terminase_large_subunit_CDS___Escherichia_phage_ECML_117___major_head_protein_CDS_and_2_other_alignments:0.00970302):0.000480):0.00206116,Escherichia_phage_Mansfield___DNA_helicase_CDS___Escherichia_phage_Mansfield___DNA_polymerase_III_alpha_CDS___Escherichia_phage_Mansfield___terminase_large_subunit_CDS___Escherichia_phage_Mansfield___major_capsid_protein_CDS_and_2_other_alignments:0.01426384):0.00826909,Escherichia_phage_FEC19___DNA_helicase_CDS___Escherichia_phage_FEC19___DNA_polymerase_CDS___Escherichia_phage_FEC19___terminase_large_subunit_CDS___Escherichia_phage_FEC19___major_head_protein_CDS_and_2_other_alignments:0.00998568):0.00403867,(((Echerichia_phage_SP13___DNA_helicase_CDS___Echerichia_phage_SP13___DNA_polymerase_III_alpha_subunit_CDS___Echerichia_phage_SP13___terminase_large_subunit_CDS___Echerichia_phage_SP13___capsid_and_scaffold_protein_CDS_and_2_other_alignments:0.01287557,(Escherichia_virus_HansTraber:0.01445423,Escherichia_virus_VerenaGrendelmeier:0.01166539):0.00113997):0.00160624,Escherichia_virus_HermannAdler:0.00985356):0.00853754,Escherichia_phage_WFC___putative_helicase_CDS___Escherichia_phage_WFC___DNA_polymerase_CDS___Escherichia_phage_WFC___terminase_large_subunit_CDS___Escherichia_phage_WFC___major_head_protein_CDS_and_2_other_alignments:0.01281339):0.00633388):0.48433107,Pseudomonas_phage_PB1___helicase_CDS___Pseudomonas_phage_PB1___DNA_polymerase_CDS___Pseudomonas_phage_PB1___terminase_large_subunit_CDS___Pseudomonas_phage_PB1___conserved_hypothetical_protein_CDS_and_2_other_alignments:0.01991842,Pseudomonas_phage_E79___DNA_helicase_CDS___Pseudomonas_phage_E79___DNA_polymerase_III_alpha_subunit_CDS___Pseudomonas_phage_E79___terminase_large_subunit_CDS___Pseudomonas_phage_E79___capsid_and_scaffold_protein_CDS_and_2_other_alignments:0.02909972);
	tree bootstrap_69 = [&U] ((((((Escherichia_phage_EC150___DNA_helicase_CDS___Escherichia_phage_EC150___DNA_polymerase_III_alpha_subunit_CDS___Escherichia_phage_EC150___terminase_large_subunit_CDS___Escherichia_phage_EC150___capsid_and_scaffold_CDS_and_2_other_alignments:0.00766942,Escherichia_virus_ManiWeber:0.01379136):0.00260731,(((Escherichia_phage_WFH___hypothetical_protein_CDS___Escherichia_phage_WFH___dnaE_CDS___Escherichia_phage_WFH___terminase_large_subunit_CDS___Escherichia_phage_WFH___major_head_protein_CDS_and_2_other_alignments:0.0019858,Shigella_phage_CWP003___ORF_616__frame_3____Shigella_phage_CWP003___DNA_directed_DNA_polymerase_CDS___Shigella_phage_CWP003___terminase_CDS___Shigella_phage_CWP003___major_capsid_protein_CDS_and_2_other_alignments:0.00263195):0.00428112,Escherichia_phage_ECML_117___DNA_helicase_CDS___Escherichia_phage_ECML_117___DNA_polymerase_CDS___Escherichia_phage_ECML_117___terminase_large_subunit_CDS___Escherichia_phage_ECML_117___major_head_protein_CDS_and_2_other_alignments:0.01139851):0.000871,Escherichia_phage_Ro157lw___DNA_helicase_CDS___Escherichia_phage_Ro157lw___DNA_polymerase_III_alpha_subunit_CDS___Escherichia_phage_Ro157lw___terminase_large_subunit_CDS___Escherichia_phage_Ro157lw___capsid_and_scaffold_protein_CDS_and_2_other_alignments:0.00860243):0.000631):0.003274,Escherichia_phage_Mansfield___DNA_helicase_CDS___Escherichia_phage_Mansfield___DNA_polymerase_III_alpha_CDS___Escherichia_phage_Mansfield___terminase_large_subunit_CDS___Escherichia_phage_Mansfield___major_capsid_protein_CDS_and_2_other_alignments:0.01467908):0.00686923,Escherichia_phage_FEC19___DNA_helicase_CDS___Escherichia_phage_FEC19___DNA_polymerase_CDS___Escherichia_phage_FEC19___terminase_large_subunit_CDS___Escherichia_phage_FEC19___major_head_protein_CDS_and_2_other_alignments:0.0109807):0.00650083,(Escherichia_phage_WFC___putative_helicase_CDS___Escherichia_phage_WFC___DNA_polymerase_CDS___Escherichia_phage_WFC___terminase_large_subunit_CDS___Escherichia_phage_WFC___major_head_protein_CDS_and_2_other_alignments:0.01362745,(Escherichia_virus_HermannAdler:0.01018185,((Escherichia_virus_HansTraber:0.01401618,Escherichia_virus_VerenaGrendelmeier:0.01189486):0.00150438,Echerichia_phage_SP13___DNA_helicase_CDS___Echerichia_phage_SP13___DNA_polymerase_III_alpha_subunit_CDS___Echerichia_phage_SP13___terminase_large_subunit_CDS___Echerichia_phage_SP13___capsid_and_scaffold_protein_CDS_and_2_other_alignments:0.01321195):0.00320425):0.00993452):0.00502895):0.48262647,Pseudomonas_phage_E79___DNA_helicase_CDS___Pseudomonas_phage_E79___DNA_polymerase_III_alpha_subunit_CDS___Pseudomonas_phage_E79___terminase_large_subunit_CDS___Pseudomonas_phage_E79___capsid_and_scaffold_protein_CDS_and_2_other_alignments:0.02268488,Pseudomonas_phage_PB1___helicase_CDS___Pseudomonas_phage_PB1___DNA_polymerase_CDS___Pseudomonas_phage_PB1___terminase_large_subunit_CDS___Pseudomonas_phage_PB1___conserved_hypothetical_protein_CDS_and_2_other_alignments:0.02641196);
	tree bootstrap_70 = [&U] ((((((Escherichia_phage_EC150___DNA_helicase_CDS___Escherichia_phage_EC150___DNA_polymerase_III_alpha_subunit_CDS___Escherichia_phage_EC150___terminase_large_subunit_CDS___Escherichia_phage_EC150___capsid_and_scaffold_CDS_and_2_other_alignments:0.00883866,Escherichia_virus_ManiWeber:0.01330541):0.00231396,((Escherichia_phage_Ro157lw___DNA_helicase_CDS___Escherichia_phage_Ro157lw___DNA_polymerase_III_alpha_subunit_CDS___Escherichia_phage_Ro157lw___terminase_large_subunit_CDS___Escherichia_phage_Ro157lw___capsid_and_scaffold_protein_CDS_and_2_other_alignments:0.00930639,(Escherichia_phage_WFH___hypothetical_protein_CDS___Escherichia_phage_WFH___dnaE_CDS___Escherichia_phage_WFH___terminase_large_subunit_CDS___Escherichia_phage_WFH___major_head_protein_CDS_and_2_other_alignments:0.00276395,Shigella_phage_CWP003___ORF_616__frame_3____Shigella_phage_CWP003___DNA_directed_DNA_polymerase_CDS___Shigella_phage_CWP003___terminase_CDS___Shigella_phage_CWP003___major_capsid_protein_CDS_and_2_other_alignments:0.0036676):0.00530224):0.00124087,Escherichia_phage_ECML_117___DNA_helicase_CDS___Escherichia_phage_ECML_117___DNA_polymerase_CDS___Escherichia_phage_ECML_117___terminase_large_subunit_CDS___Escherichia_phage_ECML_117___major_head_protein_CDS_and_2_other_alignments:0.01279645):0.000289):0.0032708,Escherichia_phage_Mansfield___DNA_helicase_CDS___Escherichia_phage_Mansfield___DNA_polymerase_III_alpha_CDS___Escherichia_phage_Mansfield___terminase_large_subunit_CDS___Escherichia_phage_Mansfield___major_capsid_protein_CDS_and_2_other_alignments:0.01654571):0.00521821,Escherichia_phage_FEC19___DNA_helicase_CDS___Escherichia_phage_FEC19___DNA_polymerase_CDS___Escherichia_phage_FEC19___terminase_large_subunit_CDS___Escherichia_phage_FEC19___major_head_protein_CDS_and_2_other_alignments:0.01097143):0.00601174,(((Escherichia_virus_HansTraber:0.01320541,(Echerichia_phage_SP13___DNA_helicase_CDS___Echerichia_phage_SP13___DNA_polymerase_III_alpha_subunit_CDS___Echerichia_phage_SP13___terminase_large_subunit_CDS___Echerichia_phage_SP13___capsid_and_scaffold_protein_CDS_and_2_other_alignments:0.01215568,Escherichia_virus_VerenaGrendelmeier:0.01092524):0.000386):0.00371588,Escherichia_virus_HermannAdler:0.0112547):0.00923486,Escherichia_phage_WFC___putative_helicase_CDS___Escherichia_phage_WFC___DNA_polymerase_CDS___Escherichia_phage_WFC___terminase_large_subunit_CDS___Escherichia_phage_WFC___major_head_protein_CDS_and_2_other_alignments:0.01490835):0.00753659):0.45566803,Pseudomonas_phage_PB1___helicase_CDS___Pseudomonas_phage_PB1___DNA_polymerase_CDS___Pseudomonas_phage_PB1___terminase_large_subunit_CDS___Pseudomonas_phage_PB1___conserved_hypothetical_protein_CDS_and_2_other_alignments:0.02532815,Pseudomonas_phage_E79___DNA_helicase_CDS___Pseudomonas_phage_E79___DNA_polymerase_III_alpha_subunit_CDS___Pseudomonas_phage_E79___terminase_large_subunit_CDS___Pseudomonas_phage_E79___capsid_and_scaffold_protein_CDS_and_2_other_alignments:0.02462518);
	tree bootstrap_71 = [&U] ((((((Escherichia_phage_ECML_117___DNA_helicase_CDS___Escherichia_phage_ECML_117___DNA_polymerase_CDS___Escherichia_phage_ECML_117___terminase_large_subunit_CDS___Escherichia_phage_ECML_117___major_head_protein_CDS_and_2_other_alignments:0.01039889,Escherichia_phage_Mansfield___DNA_helicase_CDS___Escherichia_phage_Mansfield___DNA_polymerase_III_alpha_CDS___Escherichia_phage_Mansfield___terminase_large_subunit_CDS___Escherichia_phage_Mansfield___major_capsid_protein_CDS_and_2_other_alignments:0.0185272):0.00260691,((Shigella_phage_CWP003___ORF_616__frame_3____Shigella_phage_CWP003___DNA_directed_DNA_polymerase_CDS___Shigella_phage_CWP003___terminase_CDS___Shigella_phage_CWP003___major_capsid_protein_CDS_and_2_other_alignments:0.0032562,Escherichia_phage_WFH___hypothetical_protein_CDS___Escherichia_phage_WFH___dnaE_CDS___Escherichia_phage_WFH___terminase_large_subunit_CDS___Escherichia_phage_WFH___major_head_protein_CDS_and_2_other_alignments:0.00203979):0.00408437,Escherichia_phage_Ro157lw___DNA_helicase_CDS___Escherichia_phage_Ro157lw___DNA_polymerase_III_alpha_subunit_CDS___Escherichia_phage_Ro157lw___terminase_large_subunit_CDS___Escherichia_phage_Ro157lw___capsid_and_scaffold_protein_CDS_and_2_other_alignments:0.00694721):0.00246277):0.000819,(Escherichia_virus_ManiWeber:0.01093263,Escherichia_phage_EC150___DNA_helicase_CDS___Escherichia_phage_EC150___DNA_polymerase_III_alpha_subunit_CDS___Escherichia_phage_EC150___terminase_large_subunit_CDS___Escherichia_phage_EC150___capsid_and_scaffold_CDS_and_2_other_alignments:0.00877678):0.00189139):0.00757455,Escherichia_phage_FEC19___DNA_helicase_CDS___Escherichia_phage_FEC19___DNA_polymerase_CDS___Escherichia_phage_FEC19___terminase_large_subunit_CDS___Escherichia_phage_FEC19___major_head_protein_CDS_and_2_other_alignments:0.01142166):0.00356928,((((Escherichia_virus_HansTraber:0.01282343,Escherichia_virus_VerenaGrendelmeier:0.00968299):0.00152675,Echerichia_phage_SP13___DNA_helicase_CDS___Echerichia_phage_SP13___DNA_polymerase_III_alpha_subunit_CDS___Echerichia_phage_SP13___terminase_large_subunit_CDS___Echerichia_phage_SP13___capsid_and_scaffold_protein_CDS_and_2_other_alignments:0.01072916):0.00277236,Escherichia_virus_HermannAdler:0.01082989):0.00720467,Escherichia_phage_WFC___putative_helicase_CDS___Escherichia_phage_WFC___DNA_polymerase_CDS___Escherichia_phage_WFC___terminase_large_subunit_CDS___Escherichia_phage_WFC___major_head_protein_CDS_and_2_other_alignments:0.01368329):0.00646551):0.48643572,Pseudomonas_phage_E79___DNA_helicase_CDS___Pseudomonas_phage_E79___DNA_polymerase_III_alpha_subunit_CDS___Pseudomonas_phage_E79___terminase_large_subunit_CDS___Pseudomonas_phage_E79___capsid_and_scaffold_protein_CDS_and_2_other_alignments:0.02735898,Pseudomonas_phage_PB1___helicase_CDS___Pseudomonas_phage_PB1___DNA_polymerase_CDS___Pseudomonas_phage_PB1___terminase_large_subunit_CDS___Pseudomonas_phage_PB1___conserved_hypothetical_protein_CDS_and_2_other_alignments:0.02352906);
	tree bootstrap_72 = [&U] ((((((Escherichia_phage_ECML_117___DNA_helicase_CDS___Escherichia_phage_ECML_117___DNA_polymerase_CDS___Escherichia_phage_ECML_117___terminase_large_subunit_CDS___Escherichia_phage_ECML_117___major_head_protein_CDS_and_2_other_alignments:0.0100444,Escherichia_phage_Mansfield___DNA_helicase_CDS___Escherichia_phage_Mansfield___DNA_polymerase_III_alpha_CDS___Escherichia_phage_Mansfield___terminase_large_subunit_CDS___Escherichia_phage_Mansfield___major_capsid_protein_CDS_and_2_other_alignments:0.01569886):0.00213669,((Shigella_phage_CWP003___ORF_616__frame_3____Shigella_phage_CWP003___DNA_directed_DNA_polymerase_CDS___Shigella_phage_CWP003___terminase_CDS___Shigella_phage_CWP003___major_capsid_protein_CDS_and_2_other_alignments:0.00409508,Escherichia_phage_WFH___hypothetical_protein_CDS___Escherichia_phage_WFH___dnaE_CDS___Escherichia_phage_WFH___terminase_large_subunit_CDS___Escherichia_phage_WFH___major_head_protein_CDS_and_2_other_alignments:0.00312711):0.00459493,Escherichia_phage_Ro157lw___DNA_helicase_CDS___Escherichia_phage_Ro157lw___DNA_polymerase_III_alpha_subunit_CDS___Escherichia_phage_Ro157lw___terminase_large_subunit_CDS___Escherichia_phage_Ro157lw___capsid_and_scaffold_protein_CDS_and_2_other_alignments:0.0069918):0.00192279):0.00109939,(Escherichia_virus_ManiWeber:0.01407806,Escherichia_phage_EC150___DNA_helicase_CDS___Escherichia_phage_EC150___DNA_polymerase_III_alpha_subunit_CDS___Escherichia_phage_EC150___terminase_large_subunit_CDS___Escherichia_phage_EC150___capsid_and_scaffold_CDS_and_2_other_alignments:0.00796663):0.00358027):0.00773946,Escherichia_phage_FEC19___DNA_helicase_CDS___Escherichia_phage_FEC19___DNA_polymerase_CDS___Escherichia_phage_FEC19___terminase_large_subunit_CDS___Escherichia_phage_FEC19___major_head_protein_CDS_and_2_other_alignments:0.01112788):0.00744801,((Escherichia_virus_HermannAdler:0.01022077,((Echerichia_phage_SP13___DNA_helicase_CDS___Echerichia_phage_SP13___DNA_polymerase_III_alpha_subunit_CDS___Echerichia_phage_SP13___terminase_large_subunit_CDS___Echerichia_phage_SP13___capsid_and_scaffold_protein_CDS_and_2_other_alignments:0.01175165,Escherichia_virus_HansTraber:0.01448052):0.000709,Escherichia_virus_VerenaGrendelmeier:0.01473575):0.00339013):0.00972936,Escherichia_phage_WFC___putative_helicase_CDS___Escherichia_phage_WFC___DNA_polymerase_CDS___Escherichia_phage_WFC___terminase_large_subunit_CDS___Escherichia_phage_WFC___major_head_protein_CDS_and_2_other_alignments:0.01509952):0.00342453):0.46001248,Pseudomonas_phage_PB1___helicase_CDS___Pseudomonas_phage_PB1___DNA_polymerase_CDS___Pseudomonas_phage_PB1___terminase_large_subunit_CDS___Pseudomonas_phage_PB1___conserved_hypothetical_protein_CDS_and_2_other_alignments:0.02265279,Pseudomonas_phage_E79___DNA_helicase_CDS___Pseudomonas_phage_E79___DNA_polymerase_III_alpha_subunit_CDS___Pseudomonas_phage_E79___terminase_large_subunit_CDS___Pseudomonas_phage_E79___capsid_and_scaffold_protein_CDS_and_2_other_alignments:0.02716264);
	tree bootstrap_73 = [&U] (((((((Shigella_phage_CWP003___ORF_616__frame_3____Shigella_phage_CWP003___DNA_directed_DNA_polymerase_CDS___Shigella_phage_CWP003___terminase_CDS___Shigella_phage_CWP003___major_capsid_protein_CDS_and_2_other_alignments:0.00313501,Escherichia_phage_WFH___hypothetical_protein_CDS___Escherichia_phage_WFH___dnaE_CDS___Escherichia_phage_WFH___terminase_large_subunit_CDS___Escherichia_phage_WFH___major_head_protein_CDS_and_2_other_alignments:0.00329477):0.0059229,Escherichia_phage_Ro157lw___DNA_helicase_CDS___Escherichia_phage_Ro157lw___DNA_polymerase_III_alpha_subunit_CDS___Escherichia_phage_Ro157lw___terminase_large_subunit_CDS___Escherichia_phage_Ro157lw___capsid_and_scaffold_protein_CDS_and_2_other_alignments:0.0071557):0.00153907,(Escherichia_phage_Mansfield___DNA_helicase_CDS___Escherichia_phage_Mansfield___DNA_polymerase_III_alpha_CDS___Escherichia_phage_Mansfield___terminase_large_subunit_CDS___Escherichia_phage_Mansfield___major_capsid_protein_CDS_and_2_other_alignments:0.01691106,Escherichia_phage_ECML_117___DNA_helicase_CDS___Escherichia_phage_ECML_117___DNA_polymerase_CDS___Escherichia_phage_ECML_117___terminase_large_subunit_CDS___Escherichia_phage_ECML_117___major_head_protein_CDS_and_2_other_alignments:0.01343342):0.00121078):0.000943,(Escherichia_phage_EC150___DNA_helicase_CDS___Escherichia_phage_EC150___DNA_polymerase_III_alpha_subunit_CDS___Escherichia_phage_EC150___terminase_large_subunit_CDS___Escherichia_phage_EC150___capsid_and_scaffold_CDS_and_2_other_alignments:0.01066974,Escherichia_virus_ManiWeber:0.01228936):0.00169503):0.00774777,Escherichia_phage_FEC19___DNA_helicase_CDS___Escherichia_phage_FEC19___DNA_polymerase_CDS___Escherichia_phage_FEC19___terminase_large_subunit_CDS___Escherichia_phage_FEC19___major_head_protein_CDS_and_2_other_alignments:0.01246599):0.00436541,((((Escherichia_virus_VerenaGrendelmeier:0.01247504,Escherichia_virus_HansTraber:0.0132081):0.00187739,Echerichia_phage_SP13___DNA_helicase_CDS___Echerichia_phage_SP13___DNA_polymerase_III_alpha_subunit_CDS___Echerichia_phage_SP13___terminase_large_subunit_CDS___Echerichia_phage_SP13___capsid_and_scaffold_protein_CDS_and_2_other_alignments:0.01303059):0.00225418,Escherichia_virus_HermannAdler:0.01188843):0.0093808,Escherichia_phage_WFC___putative_helicase_CDS___Escherichia_phage_WFC___DNA_polymerase_CDS___Escherichia_phage_WFC___terminase_large_subunit_CDS___Escherichia_phage_WFC___major_head_protein_CDS_and_2_other_alignments:0.0142268):0.00815593):0.47528943,Pseudomonas_phage_PB1___helicase_CDS___Pseudomonas_phage_PB1___DNA_polymerase_CDS___Pseudomonas_phage_PB1___terminase_large_subunit_CDS___Pseudomonas_phage_PB1___conserved_hypothetical_protein_CDS_and_2_other_alignments:0.02642553,Pseudomonas_phage_E79___DNA_helicase_CDS___Pseudomonas_phage_E79___DNA_polymerase_III_alpha_subunit_CDS___Pseudomonas_phage_E79___terminase_large_subunit_CDS___Pseudomonas_phage_E79___capsid_and_scaffold_protein_CDS_and_2_other_alignments:0.02786051);
	tree bootstrap_74 = [&U] ((((((Escherichia_virus_ManiWeber:0.01318324,Escherichia_phage_EC150___DNA_helicase_CDS___Escherichia_phage_EC150___DNA_polymerase_III_alpha_subunit_CDS___Escherichia_phage_EC150___terminase_large_subunit_CDS___Escherichia_phage_EC150___capsid_and_scaffold_CDS_and_2_other_alignments:0.00885473):0.0021072,(((Shigella_phage_CWP003___ORF_616__frame_3____Shigella_phage_CWP003___DNA_directed_DNA_polymerase_CDS___Shigella_phage_CWP003___terminase_CDS___Shigella_phage_CWP003___major_capsid_protein_CDS_and_2_other_alignments:0.00333971,Escherichia_phage_WFH___hypothetical_protein_CDS___Escherichia_phage_WFH___dnaE_CDS___Escherichia_phage_WFH___terminase_large_subunit_CDS___Escherichia_phage_WFH___major_head_protein_CDS_and_2_other_alignments:0.00320211):0.00548195,Escherichia_phage_Ro157lw___DNA_helicase_CDS___Escherichia_phage_Ro157lw___DNA_polymerase_III_alpha_subunit_CDS___Escherichia_phage_Ro157lw___terminase_large_subunit_CDS___Escherichia_phage_Ro157lw___capsid_and_scaffold_protein_CDS_and_2_other_alignments:0.00822253):0.00223592,Escherichia_phage_ECML_117___DNA_helicase_CDS___Escherichia_phage_ECML_117___DNA_polymerase_CDS___Escherichia_phage_ECML_117___terminase_large_subunit_CDS___Escherichia_phage_ECML_117___major_head_protein_CDS_and_2_other_alignments:0.01340193):0.000667):0.00219549,Escherichia_phage_Mansfield___DNA_helicase_CDS___Escherichia_phage_Mansfield___DNA_polymerase_III_alpha_CDS___Escherichia_phage_Mansfield___terminase_large_subunit_CDS___Escherichia_phage_Mansfield___major_capsid_protein_CDS_and_2_other_alignments:0.01698467):0.00717026,Escherichia_phage_FEC19___DNA_helicase_CDS___Escherichia_phage_FEC19___DNA_polymerase_CDS___Escherichia_phage_FEC19___terminase_large_subunit_CDS___Escherichia_phage_FEC19___major_head_protein_CDS_and_2_other_alignments:0.01261293):0.00354092,((((Escherichia_virus_VerenaGrendelmeier:0.01364128,Echerichia_phage_SP13___DNA_helicase_CDS___Echerichia_phage_SP13___DNA_polymerase_III_alpha_subunit_CDS___Echerichia_phage_SP13___terminase_large_subunit_CDS___Echerichia_phage_SP13___capsid_and_scaffold_protein_CDS_and_2_other_alignments:0.01213079):0.00111855,Escherichia_virus_HansTraber:0.0120709):0.00333185,Escherichia_virus_HermannAdler:0.01090383):0.00988509,Escherichia_phage_WFC___putative_helicase_CDS___Escherichia_phage_WFC___DNA_polymerase_CDS___Escherichia_phage_WFC___terminase_large_subunit_CDS___Escherichia_phage_WFC___major_head_protein_CDS_and_2_other_alignments:0.01473949):0.00912809):0.48684949,Pseudomonas_phage_E79___DNA_helicase_CDS___Pseudomonas_phage_E79___DNA_polymerase_III_alpha_subunit_CDS___Pseudomonas_phage_E79___terminase_large_subunit_CDS___Pseudomonas_phage_E79___capsid_and_scaffold_protein_CDS_and_2_other_alignments:0.03131613,Pseudomonas_phage_PB1___helicase_CDS___Pseudomonas_phage_PB1___DNA_polymerase_CDS___Pseudomonas_phage_PB1___terminase_large_subunit_CDS___Pseudomonas_phage_PB1___conserved_hypothetical_protein_CDS_and_2_other_alignments:0.02227238);
	tree bootstrap_75 = [&U] (((((((Shigella_phage_CWP003___ORF_616__frame_3____Shigella_phage_CWP003___DNA_directed_DNA_polymerase_CDS___Shigella_phage_CWP003___terminase_CDS___Shigella_phage_CWP003___major_capsid_protein_CDS_and_2_other_alignments:0.0031749,Escherichia_phage_WFH___hypothetical_protein_CDS___Escherichia_phage_WFH___dnaE_CDS___Escherichia_phage_WFH___terminase_large_subunit_CDS___Escherichia_phage_WFH___major_head_protein_CDS_and_2_other_alignments:0.00257246):0.00528143,Escherichia_phage_Ro157lw___DNA_helicase_CDS___Escherichia_phage_Ro157lw___DNA_polymerase_III_alpha_subunit_CDS___Escherichia_phage_Ro157lw___terminase_large_subunit_CDS___Escherichia_phage_Ro157lw___capsid_and_scaffold_protein_CDS_and_2_other_alignments:0.00998597):0.00179172,(Escherichia_phage_ECML_117___DNA_helicase_CDS___Escherichia_phage_ECML_117___DNA_polymerase_CDS___Escherichia_phage_ECML_117___terminase_large_subunit_CDS___Escherichia_phage_ECML_117___major_head_protein_CDS_and_2_other_alignments:0.0123725,Escherichia_phage_Mansfield___DNA_helicase_CDS___Escherichia_phage_Mansfield___DNA_polymerase_III_alpha_CDS___Escherichia_phage_Mansfield___terminase_large_subunit_CDS___Escherichia_phage_Mansfield___major_capsid_protein_CDS_and_2_other_alignments:0.01774103):0.00220178):0.000865,(Escherichia_phage_EC150___DNA_helicase_CDS___Escherichia_phage_EC150___DNA_polymerase_III_alpha_subunit_CDS___Escherichia_phage_EC150___terminase_large_subunit_CDS___Escherichia_phage_EC150___capsid_and_scaffold_CDS_and_2_other_alignments:0.00915764,Escherichia_virus_ManiWeber:0.01521037):0.00167099):0.00715539,Escherichia_phage_FEC19___DNA_helicase_CDS___Escherichia_phage_FEC19___DNA_polymerase_CDS___Escherichia_phage_FEC19___terminase_large_subunit_CDS___Escherichia_phage_FEC19___major_head_protein_CDS_and_2_other_alignments:0.01248417):0.00700437,((Escherichia_virus_HermannAdler:0.01305018,(Echerichia_phage_SP13___DNA_helicase_CDS___Echerichia_phage_SP13___DNA_polymerase_III_alpha_subunit_CDS___Echerichia_phage_SP13___terminase_large_subunit_CDS___Echerichia_phage_SP13___capsid_and_scaffold_protein_CDS_and_2_other_alignments:0.01478918,(Escherichia_virus_HansTraber:0.01198289,Escherichia_virus_VerenaGrendelmeier:0.01101537):0.00128844):0.00322629):0.00846167,Escherichia_phage_WFC___putative_helicase_CDS___Escherichia_phage_WFC___DNA_polymerase_CDS___Escherichia_phage_WFC___terminase_large_subunit_CDS___Escherichia_phage_WFC___major_head_protein_CDS_and_2_other_alignments:0.01422761):0.00489455):0.49559305,Pseudomonas_phage_E79___DNA_helicase_CDS___Pseudomonas_phage_E79___DNA_polymerase_III_alpha_subunit_CDS___Pseudomonas_phage_E79___terminase_large_subunit_CDS___Pseudomonas_phage_E79___capsid_and_scaffold_protein_CDS_and_2_other_alignments:0.02568552,Pseudomonas_phage_PB1___helicase_CDS___Pseudomonas_phage_PB1___DNA_polymerase_CDS___Pseudomonas_phage_PB1___terminase_large_subunit_CDS___Pseudomonas_phage_PB1___conserved_hypothetical_protein_CDS_and_2_other_alignments:0.02625952);
[truncated: 75,065 more chars]
