# Supplementary material for: Completing the BASEL phage collection to unlock hidden diversity for systematic exploration of phage–host interactions
Source: PLoS Biol. 2025 Apr 7;23(4):e3003063. doi: 10.1371/journal.pbio.3003063 (PMC11990801; doi:10.1371/journal.pbio.3003063)
Supplement: S3 Data — (ZIP) [file pbio.3003063.s010.zip › fig10B_treefile.nex]

#NEXUS
begin taxa;
	dimensions ntax=35;
	taxlabels
	Citrobacter_phage_phiCFP_1[&country="China",db_xref="taxon:1610508",collection_date="2013-10-01",Organism="Citrobacter phage phiCFP-1",Description="Citrobacter phage phiCFP-1, complete genome  NEW",Modified=Fri Oct 18 00:18:20 CEST 2024,"Genetic Code"="Bacterial","Path (Imported From)"="C:\data\DNA sequences",Taxonomy="Viruses; Caudovirales; Podoviridae; Autographivirinae; Teseptimavirus",Accession="KP313531.1","% GC"=50.3%,"# Nucleotide Sequences With Quality"=0,Topology="linear","Filename (Imported From)"="T7_hits.gb",Created=Sun Apr 05 00:00:00 CEST 2015,URN="urn:local:.:aip-heb9ep7",host="Citrobacter freundii P10159","Molecule Type"="DNA",isolation_source="sea water"]
	Escherichia_phage_LL2[&country="USA: College Station, TX",db_xref="taxon:2301650",Organism="Escherichia phage LL2",Description="Escherichia phage LL2, complete genome",Modified=Fri Oct 18 00:18:20 CEST 2024,"Genetic Code"="Bacterial","Path (Imported From)"="C:\data\DNA sequences",Taxonomy="Viruses; Caudovirales; Podoviridae; Autographivirinae; Teseptimavirus",Accession="MH717709.1","% GC"=50.3%,"# Nucleotide Sequences With Quality"=0,Topology="linear","Filename (Imported From)"="T7_hits.gb",Created=Tue Sep 18 00:00:00 CEST 2018,URN="urn:local:.:aio-heb9ep7",host="Escherichia coli","Molecule Type"="DNA",isolation_source="wastewater treatment plant"]
	Yersinia_phage_vB_YenP_AP5[&country="Canada",db_xref="taxon:1536611",Organism="Yersinia phage vB_YenP_AP5",Description="Yersinia phage vB_YenP_AP5, complete genome",Modified=Fri Oct 18 00:18:20 CEST 2024,"Genetic Code"="Bacterial","Path (Imported From)"="C:\data\DNA sequences",Taxonomy="Viruses; Caudovirales; Podoviridae; Autographivirinae; Teseptimavirus",Accession="KM253764.1","% GC"=50.7%,"# Nucleotide Sequences With Quality"=0,Topology="linear","Filename (Imported From)"="T7_hits.gb",Created=Mon Nov 24 00:00:00 CET 2014,URN="urn:local:.:aim-heb9ep7",host="Yersinia enterocolitica serotype O:3",lab_host="Yersinia enterocolitica 6471/76-c serotype 4/O:3","Molecule Type"="DNA",isolation_source="raw sewage"]
	Klebsiella_phage_vB_KpnP_Emp27[&country="USA",db_xref="taxon:2591364",collection_date="08-Sep-2017",Organism="Klebsiella phage vB_KpnP_Emp27",Description="Klebsiella phage vB_KpnP_Emp27, complete genome",Modified=Fri Oct 18 00:18:20 CEST 2024,"Genetic Code"="Bacterial","Path (Imported From)"="C:\data\DNA sequences",Taxonomy="Viruses; Caudovirales; Podoviridae; Autographivirinae; Teseptimavirus",Accession="MN013074.1","% GC"=50.7%,"# Nucleotide Sequences With Quality"=0,Topology="linear","Filename (Imported From)"="T7_hits.gb",Created=Sun Aug 25 00:00:00 CEST 2019,URN="urn:local:.:aik-heb9ep7",lab_host="Klebsiella pneumoniae","Molecule Type"="DNA",isolation_source="raw sewage"]
	Enterobacteria_phage_T3[&db_xref="taxon:10759",Organism="Enterobacteria phage T3",Description="Enterobacteria phage T3, complete genome NEW",Modified=Fri Oct 18 00:18:20 CEST 2024,"Genetic Code"="Bacterial","Sequencing Technology (Assembly-Data)"="Solexa HiSeq2000 Genome Analyzer","Assembly Method (Assembly-Data)"="velvet v. 0.7.55","Path (Imported From)"="C:\data\DNA sequences",Taxonomy="Viruses; Duplodnaviria; Heunggongvirae; Uroviricota; Caudoviricetes; Caudovirales; Autographiviridae; Studiervirinae; Teetrevirus; Escherichia virus T3",Accession="NC_047864.1","% GC"=49.9%,"# Nucleotide Sequences With Quality"=0,Topology="linear","Filename (Imported From)"="NC_047864.1.gb",Created=Sun Dec 20 00:00:00 CET 2020,URN="urn:local:.:aij-heb9ep7","Molecule Type"="DNA"]
	Enterobacteria_phage_T7[&db_xref="taxon:10760",Organism="Enterobacteria phage T7",Description="Enterobacteria phage T7, complete genome",Modified=Fri Oct 18 00:18:20 CEST 2024,"Genetic Code"="Bacterial",GID="9627425",Taxonomy="Viruses; dsDNA viruses, no RNA stage; Caudovirales; Podoviridae; Autographivirinae; T7likevirus",Accession="NC_001604","% GC"=48.4%,"Common Name"="T7","# Nucleotide Sequences With Quality"=0,Topology="linear",Created=Tue Feb 10 00:00:00 CET 2015,URN="urn:local:.:aii-heb9ep7",host="Escherichia coli","Molecule Type"="DNA"]
	Yersinia_pestis_phage_phiA1122[&db_xref="taxon:227720",Organism="Yersinia phage phiA1122",Description="Yersinia pestis phage phiA1122, complete genome",Modified=Fri Oct 18 00:18:20 CEST 2024,"Genetic Code"="Bacterial","Path (Imported From)"="C:\data\DNA sequences",Taxonomy="Viruses; Caudovirales; Podoviridae; Autographivirinae; Teseptimavirus",Accession="AY247822.1","% GC"=48.3%,"# Nucleotide Sequences With Quality"=0,Topology="linear","Filename (Imported From)"="T7_hits.gb",Created=Mon Dec 19 00:00:00 CET 2005,URN="urn:local:.:aih-heb9ep7","Molecule Type"="DNA"]
	Escherichia_virus_JacobBurckhardt[&Organism="Escherichia virus JacobBurckhardt",Description="Bas65",Modified=Fri Oct 18 00:18:20 CEST 2024,"Genetic Code"="Bacterial","Path (Imported From)"="NC23",Taxonomy="Viruses; Duplodnaviria; Heunggongvirae; Uroviricota; Caudoviricetes; Caudovirales; Autographiviridae; Studiervirinae; Teseptimavirus; unclassified Teseptimavirus","% GC"=48.7%,gff-version="3								","# Nucleotide Sequences With Quality"=0,Topology="linear","Filename (Imported From)"="Escherichia virus JacobBurckhardt.gff",source-version="geneious 2021.0.1								",Created=Mon Jan 25 14:57:06 CET 2021,URN="urn:local:.:aig-heb9ep7","Molecule Type"="DNA"]
	Enterobacteria_phage_vB_EcoP_IME390[&db_xref="taxon:2315471",Organism="Enterobacteria phage vB_EcoP_IME390",Description="Enterobacteria phage vB_EcoP_IME390, complete genome",Modified=Fri Oct 18 00:18:20 CEST 2024,"Genetic Code"="Bacterial","Sequencing Technology (Assembly-Data)"="Illumina","Assembly Method (Assembly-Data)"="Newbler v. 2.9","Path (Imported From)"="C:\data\DNA sequences",Taxonomy="Viruses; Duplodnaviria; Heunggongvirae; Uroviricota; Caudoviricetes; Caudovirales; Autographiviridae; Studiervirinae; Teseptimavirus; Enterobacteria virus IME390",Accession="NC_048082.1","% GC"=49.1%,"# Nucleotide Sequences With Quality"=0,Topology="linear","Filename (Imported From)"="NC_048082.1.gb",Created=Mon Dec 21 00:00:00 CET 2020,URN="urn:local:.:aif-heb9ep7",host="Escherichia coli BL21","Molecule Type"="DNA",isolation_source="sewage"]
	Salmonella_phage_3A_8767[&country="India",db_xref="taxon:2268591",collection_date="25-Jul-2014",Organism="Salmonella phage 3A_8767",Description="Salmonella phage 3A_8767, complete genome",Modified=Fri Oct 18 00:18:20 CEST 2024,"Genetic Code"="Bacterial","Path (Imported From)"="C:\data\DNA sequences",Taxonomy="Viruses; Caudovirales; Podoviridae; Autographivirinae; Teseptimavirus",Accession="MH382198.1","% GC"=49.3%,"# Nucleotide Sequences With Quality"=0,Topology="linear","Filename (Imported From)"="T7_hits.gb",Created=Tue Aug 21 00:00:00 CEST 2018,URN="urn:local:.:aie-heb9ep7",host="Salmonella enterica subsp. enterica serovar Typhi 8767","Molecule Type"="DNA",isolation_source="wastewater from butcher house"]
	Escherichia_virus_EmilieLinder[&Organism="Escherichia_virus_NO16_24",Description="Bas103",Modified=Fri Oct 18 00:18:20 CEST 2024,"Genetic Code"="Bacterial","Path (Imported From)"="C:\data\2023-2028 ETHZ data\20230524_ISI\02 pharokka 20230604",Taxonomy="Viruses; Duplodnaviria; Heunggongvirae; Uroviricota; Caudoviricetes; Autographiviridae; Studiervirinae; Teseptimavirus",Accession="Escherichia_virus_NO16_24","% GC"=48.5%,"# Nucleotide Sequences With Quality"=0,Topology="linear","Alignment method"="MAFFT Alignment","Filename (Imported From)"="Escherichia_virus_NO16_24.gbk",Created=Sat Jun 03 00:00:00 CEST 2023,"Free end gaps"=true,"Molecule Type"="DNA"]
	Escherichia_virus_JeanTinguely[&Organism="Escherichia virus JeanTinguely",Description="Bas64",Modified=Fri Oct 18 00:18:20 CEST 2024,"Genetic Code"="Bacterial","Path (Imported From)"="TC3",Taxonomy="Viruses; Duplodnaviria; Heunggongvirae; Uroviricota; Caudoviricetes; Caudovirales; Autographiviridae; Studiervirinae; Teseptimavirus; unclassified Teseptimavirus","% GC"=48.5%,gff-version="3								","# Nucleotide Sequences With Quality"=0,Topology="linear","Filename (Imported From)"="Escherichia virus JeanTinguely.gff",source-version="geneious 2021.0.1								",Created=Mon Jan 25 14:52:17 CET 2021,URN="urn:local:.:aic-heb9ep6","Molecule Type"="DNA"]
	Escherichia_virus_AnnaIndermaur[&Organism="Escherichia_virus_NO16_26",Description="Bas104",Modified=Fri Oct 18 00:18:20 CEST 2024,"Genetic Code"="Bacterial","Path (Imported From)"="C:\data\2023-2028 ETHZ data\20230524_ISI\02 pharokka 20230604",Taxonomy="Viruses; Duplodnaviria; Heunggongvirae; Uroviricota; Caudoviricetes; Autographiviridae; Studiervirinae; Teseptimavirus",Accession="Escherichia_virus_NO16_26","% GC"=48.4%,"# Nucleotide Sequences With Quality"=0,Topology="linear","Alignment method"="MAFFT Alignment","Filename (Imported From)"="Escherichia_virus_NO16_26.gbk",Created=Sat Jun 03 00:00:00 CEST 2023,"Free end gaps"=true,"Molecule Type"="DNA"]
	Escherichia_phage_N13[&country="China",db_xref="taxon:2340718",Organism="Escherichia phage N13",Description="Escherichia phage N13, complete genome",Modified=Fri Oct 18 00:18:20 CEST 2024,"Genetic Code"="Bacterial","Path (Imported From)"="C:\data\DNA sequences",Taxonomy="Viruses; Caudovirales; Podoviridae; Autographivirinae; Teseptimavirus",Accession="MH717100.1","% GC"=48.6%,"# Nucleotide Sequences With Quality"=0,Topology="linear","Filename (Imported From)"="T7_hits.gb",Created=Wed Oct 03 00:00:00 CEST 2018,URN="urn:local:.:ahm-heb9ep2",host="Escherichia coli","Molecule Type"="DNA",isolation_source="swine fecal matter"]
	Salmonella_phage_C2[&country="South Korea",db_xref="taxon:2589655",collection_date="01-Mar-2016",Organism="Salmonella phage C2",Description="Salmonella phage C2, complete genome",Modified=Fri Oct 18 00:18:20 CEST 2024,"Genetic Code"="Bacterial","Path (Imported From)"="C:\data\DNA sequences",Taxonomy="Viruses; Caudovirales; Podoviridae; Autographivirinae; Teseptimavirus",Accession="MN026740.1","% GC"=48.9%,"# Nucleotide Sequences With Quality"=0,Topology="linear","Filename (Imported From)"="T7_hits.gb",Created=Sat Nov 23 00:00:00 CET 2019,URN="urn:local:.:aia-heb9ep6",host="Salmonella enterica subsp. enterica serovar Gallinarum","Molecule Type"="DNA"]
	Serratia_phage_Pila[&country="USA: College Station, TX",db_xref="taxon:2650875",collection_date="2018",Organism="Serratia phage Pila",Description="Serratia phage Pila, complete genome",Modified=Fri Oct 18 00:18:20 CEST 2024,"Genetic Code"="Bacterial","Path (Imported From)"="C:\data\DNA sequences",Taxonomy="Viruses; Caudovirales; Podoviridae; Autographivirinae; Teseptimavirus",Accession="MN098329.1","% GC"=48.8%,"# Nucleotide Sequences With Quality"=0,Topology="linear","Filename (Imported From)"="T7_hits.gb",Created=Wed Nov 13 00:00:00 CET 2019,URN="urn:local:.:ai9-heb9ep6",host="Serratia marcescens","Molecule Type"="DNA",isolation_source="wastewater treatment plant"]
	Escherichia_phage_EG1[&country="China",db_xref="taxon:2053563",collection_date="01-Sep-2016",Organism="Escherichia phage EG1",Description="Escherichia phage EG1, complete genome",Modified=Fri Oct 18 00:18:20 CEST 2024,"Genetic Code"="Bacterial","Path (Imported From)"="C:\data\DNA sequences",Taxonomy="Viruses; Caudovirales; Podoviridae; Autographivirinae; Teseptimavirus",Accession="MG488277.1","% GC"=48.5%,"# Nucleotide Sequences With Quality"=0,Topology="linear","Filename (Imported From)"="T7_hits.gb",Created=Tue Nov 21 00:00:00 CET 2017,URN="urn:local:.:ai8-heb9ep6",host="Escherichia coli str. K-12 substr. MG1655","Molecule Type"="DNA"]
	Escherichia_virus_MeretOppenheim[&Organism="Escherichia_virus_PS58",Description="Bas102",Modified=Fri Oct 18 00:18:20 CEST 2024,"Genetic Code"="Bacterial","Path (Imported From)"="C:\data\2023-2028 ETHZ data\20230524_ISI\02 pharokka 20230604",Taxonomy="Viruses; Duplodnaviria; Heunggongvirae; Uroviricota; Caudoviricetes; Autographiviridae; Studiervirinae; Teseptimavirus",Accession="Escherichia_virus_PS58(+)","% GC"=48.2%,"# Nucleotide Sequences With Quality"=0,Topology="linear","Alignment method"="MAFFT Alignment","Filename (Imported From)"="Escherichia_virus_PS58(_).gbk",Created=Sat Jun 03 00:00:00 CEST 2023,"Free end gaps"=true,"Molecule Type"="DNA"]
	Escherichia_virus_CarlSpitteler[&Organism="Escherichia virus CarlSpitteler",Description="Bas68",Modified=Fri Oct 18 00:18:20 CEST 2024,"Genetic Code"="Bacterial","Path (Imported From)"="NC28",Taxonomy="Viruses; Duplodnaviria; Heunggongvirae; Uroviricota; Caudoviricetes; Caudovirales; Autographiviridae; Studiervirinae; Berlinvirus; unclassified Berlinvirus","% GC"=48.7%,gff-version="3								","# Nucleotide Sequences With Quality"=0,Topology="linear","Filename (Imported From)"="Escherichia virus CarlSpitteler.gff",source-version="geneious 2021.0.1								",Created=Mon Jan 25 15:20:35 CET 2021,URN="urn:local:.:ai6-heb9ep6","Molecule Type"="DNA"]
	Escherichia_virus_ErnstBeyeler[&Organism="Escherichia virus ErnstBeyeler",Description="Bas67",Modified=Fri Oct 18 00:18:20 CEST 2024,"Genetic Code"="Bacterial","Path (Imported From)"="NC19",Taxonomy="Viruses; Duplodnaviria; Heunggongvirae; Uroviricota; Caudoviricetes; Caudovirales; Autographiviridae; Studiervirinae; Berlinvirus; unclassified Berlinvirus","% GC"=49.0%,gff-version="3								","# Nucleotide Sequences With Quality"=0,Topology="linear","Filename (Imported From)"="Escherichia virus ErnstBeyeler.gff",source-version="geneious 2021.0.1								",Created=Mon Jan 25 15:07:36 CET 2021,URN="urn:local:.:ai5-heb9ep6","Molecule Type"="DNA"]
	Yersinia_phage_PYPS50__reversed_[&country="Germany",db_xref="taxon:2321391",collection_date="2018",Organism="Yersinia phage PYPS50",Description="Yersinia phage PYPS50, complete genome",Modified=Fri Oct 18 00:18:20 CEST 2024,"Genetic Code"="Bacterial","Path (Imported From)"="C:\data\DNA sequences",Taxonomy="Viruses; Caudovirales; Podoviridae; Autographivirinae; Teseptimavirus",Accession="MH809534.1","% GC"=48.7%,"# Nucleotide Sequences With Quality"=0,Topology="linear","Filename (Imported From)"="T7_hits.gb",Created=Wed Dec 05 00:00:00 CET 2018,URN="urn:local:.:ai4-heb9ep6",host="Yersinia pseudotuberculosis","Molecule Type"="DNA"]
	Salmonella_phage_LPST144[&country="China",db_xref="taxon:2601639",Organism="Salmonella phage LPST144",Description="Salmonella phage LPST144, complete genome",Modified=Fri Oct 18 00:18:20 CEST 2024,"Genetic Code"="Bacterial","Path (Imported From)"="C:\data\DNA sequences",Taxonomy="Viruses; Caudovirales; Podoviridae; Autographivirinae; Teseptimavirus",Accession="MN252582.1","% GC"=49.1%,"# Nucleotide Sequences With Quality"=0,Topology="linear","Filename (Imported From)"="T7_hits.gb",Created=Wed Sep 18 00:00:00 CEST 2019,URN="urn:local:.:ai3-heb9ep4",host="Salmonella enterica subsp. enterica serovar Typhimurium ATCC 13311","Molecule Type"="DNA",isolation_source="sewage"]
	Klebsiella_phage_117[&country="China",db_xref="taxon:2601666",Organism="Klebsiella phage 117",Description="Klebsiella phage 117, complete genome",Modified=Fri Oct 18 00:18:20 CEST 2024,"Genetic Code"="Bacterial","Path (Imported From)"="C:\data\DNA sequences",Taxonomy="Viruses; Caudovirales; Podoviridae; Autographivirinae; Przondovirus; unclassified Przondovirus",Accession="MN149903.1","% GC"=53.1%,"# Nucleotide Sequences With Quality"=0,Topology="linear","Filename (Imported From)"="T7_hits.gb",Created=Mon Nov 18 00:00:00 CET 2019,URN="urn:local:.:ai2-heb9ep4",host="Klebsiella pneumoniae 36","Molecule Type"="DNA"]
	Klebsiella_phage_KOX5[&country="Australia",db_xref="taxon:2601615",Organism="Klebsiella phage KOX5",Description="Klebsiella phage KOX5, complete genome",Modified=Fri Oct 18 00:18:20 CEST 2024,"Genetic Code"="Bacterial","Path (Imported From)"="C:\data\DNA sequences",Taxonomy="Viruses; Caudovirales; Podoviridae; Autographivirinae; Przondovirus; unclassified Przondovirus",Accession="MN101218.1","% GC"=52.7%,"# Nucleotide Sequences With Quality"=0,Topology="linear","Filename (Imported From)"="T7_hits.gb",Created=Sun Aug 25 00:00:00 CEST 2019,URN="urn:local:.:ai1-heb9ep4",host="Klebsiella oxytoca","Molecule Type"="DNA"]
	OQ579027[&country="United Kingdom",collection_date="Feb-2020",db_xref="taxon:3018526",Organism="Klebsiella phage Cornelius",Description="Klebsiella phage Cornelius, complete genome","Sequencing Technology (Assembly-Data)"="Illumina; Oxford Nanopore Technologies","Genetic Code"="Bacterial",Modified=Fri Oct 18 00:18:20 CEST 2024,"Assembly Method (Assembly-Data)"="Canu v. 2.2","Path (Imported From)"="C:\data\DNA sequences",Accession="OQ579027.1",Taxonomy="Viruses; Duplodnaviria; Heunggongvirae; Uroviricota; Caudoviricetes; Autographiviridae; Studiervirinae; Przondovirus","% GC"=52.7%,"# Nucleotide Sequences With Quality"=0,Topology="linear","Filename (Imported From)"="new_kayfuna.gb",Created=Wed Mar 29 00:00:00 CEST 2023,URN="urn:local:.:ai0-heb9ep4",host="Klebsiella michiganensis","Coverage (Assembly-Data)"="118x","Molecule Type"="DNA",isolation_source="wastewater"]
	Escherichia_virus_ElsieAttenhofer[&Organism="Escherichia_virus_NN16_15",Description="Bas105",Modified=Fri Oct 18 00:18:20 CEST 2024,"Genetic Code"="Bacterial","Path (Imported From)"="C:\data\2023-2028 ETHZ data\20230524_ISI\02 pharokka 20230604",Taxonomy="Viruses; Duplodnaviria; Heunggongvirae; Uroviricota; Caudoviricetes; Autographiviridae; Studiervirinae; Kayfunavirus",Accession="Escherichia_virus_NN16_15","% GC"=50.2%,"# Nucleotide Sequences With Quality"=0,Topology="linear","Alignment method"="MAFFT Alignment","Filename (Imported From)"="Escherichia_virus_NN16_15.gbk",Created=Fri Jun 02 00:00:00 CEST 2023,"Free end gaps"=true,"Molecule Type"="DNA"]
	MT808983[&db_xref="taxon:2762279",Organism="Escherichia phage TM1",Description="Escherichia phage TM1, complete genome",Modified=Fri Oct 18 00:18:20 CEST 2024,"Genetic Code"="Bacterial","Sequencing Technology (Assembly-Data)"="IonTorrent","Assembly Method (Assembly-Data)"="SPAdes v. 3.6.2","Path (Imported From)"="C:\data\DNA sequences",Taxonomy="Viruses; Duplodnaviria; Heunggongvirae; Uroviricota; Caudoviricetes; Autographiviridae; Studiervirinae; Kayfunavirus",Accession="MT808983.1","% GC"=49.8%,"# Nucleotide Sequences With Quality"=0,Topology="linear","Filename (Imported From)"="extra_kayf.gb",Created=Wed Aug 26 00:00:00 CEST 2020,URN="urn:local:.:ahz-heb9ep4",host="Escherichia coli","Molecule Type"="DNA",isolation_source="Pearl River"]
	MN518894[&country="India",collection_date="01-Jan-2016",db_xref="taxon:2743776",Organism="Escherichia virus LS2",Description="Escherichia virus LS2, complete genome","Genetic Code"="Bacterial",Modified=Fri Oct 18 00:18:20 CEST 2024,"Sequencing Technology (Assembly-Data)"="GridION X5","Assembly Method (Assembly-Data)"="Canu v. 1.8","Path (Imported From)"="C:\data\DNA sequences",Accession="MN518894.2",Taxonomy="Viruses; Duplodnaviria; Heunggongvirae; Uroviricota; Caudoviricetes; Autographiviridae; Studiervirinae; Kayfunavirus","% GC"=50.8%,"# Nucleotide Sequences With Quality"=0,Topology="linear","Filename (Imported From)"="extra_kayf.gb",Created=Thu Apr 06 00:00:00 CEST 2023,URN="urn:local:.:ahw-heb9ep4",host="Escherichia coli","Molecule Type"="DNA",isolation_source="sewage water"]
	NC_007636[&db_xref="taxon:344021",Organism="Escherichia phage K1F",Description="Enterobacteria phage K1F, complete genome",Modified=Fri Oct 18 00:18:20 CEST 2024,"Genetic Code"="Bacterial","Path (Imported From)"="C:\data\DNA sequences",Taxonomy="Viruses; Duplodnaviria; Heunggongvirae; Uroviricota; Caudoviricetes; Caudovirales; Autographiviridae; Studiervirinae; Kayfunavirus; Escherichia virus K1F",Accession="NC_007636.1","% GC"=49.8%,"# Nucleotide Sequences With Quality"=0,Topology="linear","Filename (Imported From)"="kayfuna.gb",Created=Sun Dec 20 00:00:00 CET 2020,URN="urn:local:.:ahv-heb9ep4","Molecule Type"="DNA"]
	NC_048023[&country="Russia",collection_date="Feb-2017",db_xref="taxon:2282173",Organism="Escherichia virus Vec13",Description="Escherichia virus Vec13, complete genome","Sequencing Technology (Assembly-Data)"="IonTorrent","Genetic Code"="Bacterial",Modified=Fri Oct 18 00:18:20 CEST 2024,"Assembly Method (Assembly-Data)"="Newbler v. 2.9","Path (Imported From)"="C:\data\DNA sequences",Accession="NC_048023.1",Taxonomy="Viruses; Duplodnaviria; Heunggongvirae; Uroviricota; Caudoviricetes; Caudovirales; Autographiviridae; Studiervirinae; Kayfunavirus","% GC"=50.2%,"# Nucleotide Sequences With Quality"=0,Topology="linear","Filename (Imported From)"="kayfuna.gb",Created=Mon Dec 21 00:00:00 CET 2020,URN="urn:local:.:ahp-heb9ep4",host="Escherichia coli","Coverage (Assembly-Data)"="97.6x","Molecule Type"="DNA",isolation_source="farm sewage"]
	KC109329[&db_xref="taxon:1262524",Organism="Escherichia phage CLB_P1",Description="Escherichia phage CLB_P1, complete genome",Modified=Fri Oct 18 00:18:20 CEST 2024,"Genetic Code"="Bacterial","Path (Imported From)"="C:\data\DNA sequences",Taxonomy="Viruses; Duplodnaviria; Heunggongvirae; Uroviricota; Caudoviricetes; Caudovirales; Autographiviridae; Studiervirinae; Kayfunavirus; unclassified Kayfunavirus",Accession="KC109329.1","% GC"=50.1%,"# Nucleotide Sequences With Quality"=0,Topology="linear","Filename (Imported From)"="kayfuna.gb",Created=Wed Oct 28 00:00:00 CET 2020,URN="urn:local:.:ahu-heb9ep4","Molecule Type"="DNA"]
	MZ223858[&db_xref="taxon:2849096",Organism="Enterobacter phage EV136_1",Description="Enterobacter phage EV136_1, complete genome",Modified=Fri Oct 18 00:18:20 CEST 2024,"Genetic Code"="Bacterial","Sequencing Technology (Assembly-Data)"="IonTorrent","Assembly Method (Assembly-Data)"="CLC Genomics Workbench v. 6.0","Path (Imported From)"="C:\data\DNA sequences",Taxonomy="Viruses; Duplodnaviria; Heunggongvirae; Uroviricota; Caudoviricetes; Caudovirales; Autographiviridae; Studiervirinae; Kayfunavirus; unclassified Kayfunavirus",Accession="MZ223858.1","% GC"=52.1%,"# Nucleotide Sequences With Quality"=0,Topology="linear","Filename (Imported From)"="kayfuna.gb",Created=Tue Jun 22 00:00:00 CEST 2021,URN="urn:local:.:aht-heb9ep4","Molecule Type"="DNA",isolation_source="Enterobacter sp."]
	NC_048161[&country="China",db_xref="taxon:2200756",collection_date="Dec-2017",Organism="Cronobacter phage GW1",Description="Cronobacter phage GW1, complete genome",Modified=Fri Oct 18 00:18:20 CEST 2024,"Genetic Code"="Bacterial","Sequencing Technology (Assembly-Data)"="IonTorrent","Assembly Method (Assembly-Data)"="SPAdes v. 3.6.2","Path (Imported From)"="C:\data\DNA sequences",Taxonomy="Viruses; Duplodnaviria; Heunggongvirae; Uroviricota; Caudoviricetes; Caudovirales; Autographiviridae; Studiervirinae; Kayfunavirus; Cronobacter virus GW1",Accession="NC_048161.1","% GC"=53.2%,"# Nucleotide Sequences With Quality"=0,Topology="linear","Filename (Imported From)"="kayfuna.gb",Created=Mon Dec 21 00:00:00 CET 2020,URN="urn:local:.:ahr-heb9ep4",host="Cronobacter turicensis cro1541A1-1","Molecule Type"="DNA"]
	OQ031076[&db_xref="taxon:3017289",Organism="Shigella phage SFP20",Description="Shigella phage SFP20, complete genome",Modified=Fri Oct 18 00:18:20 CEST 2024,"Genetic Code"="Bacterial","Sequencing Technology (Assembly-Data)"="Illumina","Assembly Method (Assembly-Data)"="CLC workbench v. 10","Path (Imported From)"="C:\data\DNA sequences",Taxonomy="Viruses; Duplodnaviria; Heunggongvirae; Uroviricota; Caudoviricetes; Autographiviridae; Studiervirinae; Kayfunavirus",Accession="OQ031076.1","% GC"=53.2%,"# Nucleotide Sequences With Quality"=0,Topology="linear","Filename (Imported From)"="new_kayfuna.gb",Created=Sun Jan 08 00:00:00 CET 2023,URN="urn:local:.:ahs-heb9ep4",host="Shigella flexneri KCTC 22192","Molecule Type"="DNA",isolation_source="sewage"]
	NC_048135[&country="China",collection_date="01-Jun-2018",db_xref="taxon:2483604",Organism="Enterobacter phage EcpYZU01",Description="Enterobacter phage EcpYZU01, complete genome","Genetic Code"="Bacterial",Modified=Fri Oct 18 00:18:20 CEST 2024,"Sequencing Technology (Assembly-Data)"="Illumina","Assembly Method (Assembly-Data)"="SOAP denovo v. 2.0","Path (Imported From)"="C:\data\DNA sequences",Accession="NC_048135.1",Taxonomy="Viruses; Duplodnaviria; Heunggongvirae; Uroviricota; Caudoviricetes; Caudovirales; Autographiviridae; Studiervirinae; Kayfunavirus; Enterobacter virus EcpYZU01","% GC"=51.8%,"# Nucleotide Sequences With Quality"=0,Topology="linear","Filename (Imported From)"="kayfuna.gb",Created=Sat Dec 19 00:00:00 CET 2020,URN="urn:local:.:ahn-heb9ep2",host="Enterobacter cloacae","Molecule Type"="DNA",isolation_source="sewage samples from farmers market"]
;
end;

begin characters;
	dimensions nchar=66181;
	format datatype=dna missing=? gap=-;
	matrix
	Citrobacter_phage_phiCFP_1	----------ATGCTGTCTTTGGACTTCAATAATGAGTTAGTCAAGGCTGCACCTATTGTTGGCACAGGTGTGGCTGATGGCGCTGCGAGGCTTTTCTTTGGGCTGAGTCTTAATGAGTGGTTCTATGTTGCCGCTATCGCCTACACAGTGGTTCAGATTGGTGCCAAGGTAGTCGATAAGATGATTGACTGGAAACGTG------------------------------------CGAATAAGGAGTAAC--CTATGAG---CGACAAGACTTTAATCAAGCTGCTGGAGATGCTAGACACTGAGATGGCACAGCGTATGCTTGCTGACCTCCAGAGCGAGAAACGTCGAACGCCGCAGCTTTACAACGCAATCGGCAAACTGTTAGACCGCCATAAGTTCCAAATCAGTAAGCTGACCCCGGATGAGAACATCCTTGGCGGTCTCGCGGCTGGTCTGGAAGACTACAACAAAGTGGTCGGCCCTAATGGTCTTACTGATGATGAAACAATCACACTACAA------TAAGTGACATACTCAAGGTTC-----TCCACGC-GG----GGAGCCTTTATGGATGTTATT-----------------------------------------------------------------------------------------------------------------------------------------------------------------------------------------------------------------------------------------------TGGTGCATCTA-------------------------------------------------------------------------------------------------TGTG-AAATCTGAAAATTG--------------------ATGGGAGGTGTTATGCTAAAACTTTTA---CGCAGCGCACTCCCTTGGGTACTCGCCGGGACACTCTTTATGGGTGGCTGGCACTTAGGGTCAACCCATGAGAGAGCAAACTGGAAGGAGGTAATCCAAAATGAATACATTGCGAAAACAAAAGCAACCGCAACAACT------------CAGGCAGAGGTCAGTCGGGTGTCCCGTGAGTACCAAGAAGAGATTGCAGCCATTGAAGGCAGCACTGATAGGATGCTTAATGACCTGCGTAGTAATAATAAGCGGCTGTCAGTCCGCATCAAGACCCTTACCGGACTACCAGAAGATAACGGTAGATGCGAGTTTAATGGTCGAGCCGAACTACACGAGTCAGATGCTAAGCGTATTATCGGAATAACCCAAGCTGCTGATGCTCACGTAAGGGCGCTCCAGCGTACTATTAAGGAGATGCAGAATG----AGCGA------------------------------------------------------------------------------------------------------------------------------------------------------------------------------------------------------------------------------------------------------------------------------------------------------------------------------------------------------------------------------------------------------------------------------------------------------------------------------------------------------------------------------------------------------------------------------------------------------------------------------------------------------------------------------------------------------------------------------------------------------------------------------------------------------------------------------------------------------------------------------------------------------------------------------------------------------------------------------------------------------------------------------------------------------------------------------------------------------------------------------------------CACCCAAGCAAACCGTAATGCGCTAATCATCGCGCAGCTTAAGGGAGACTTTGTGGCCTTCCTGTTCGTATTGTGGAAGGCTTTGGCTCTCCCGCCACCGACTAAGTGTCAGATTGATATGGCCCGGTGTCTGGCTAACGGAGACAACAAGAAGTTTATCCTACAGGCTTTCCGTGGTATCGGTAAGTCATTCATCACCTGTGCGTTCGTTGTGTGGACGTTATGGCGTGACCCTCAGTTGAAGATACTGATTGTCTCTGCATCCAAAGAACGTGCGGACGCTAACTCCATCTTCATCAAGAACATCATTGACCTGCTGCCCTTCTTGGCTGAGCTAAAGCCTCGCCCCGGTCAGCGTGACTCTGTGATTAGTTTCGATGTTGGCCCTGCCAAGCCTGACCACTCTCCGTCTGTGAAGTCGGTGGGTATCACTGGTCAGTTGACTGGTAGCCGTGCTGATATCATCATAGCGGATGACGTTGAGATTCCGTCTAACTCCGCAACTCAAGGTGCCCGTGAGAAGCTGTGGACTCTGGTGCAGGAATTTGCTGCGCTTCTGAAACCACTGCCTACTTCTCGCGTTATCTACCTTGGCACGCCTCAAACCGAAATGACCTTGTACAAGGAACTCGAAGATAACCGTGGGTACACCACAATCATCTGGCCTGCGCTCTATCCGCGTAGCCGTGAGGAAGACTTGTACTATGGCGACCGTCTGGCCCCGATGCTCCGCGAAGAGTTCAACGATGGGTTCGAGATGCTCCAAGGTCAACCAACTGACCCAGTGCGCTTCGATATGGAAGACCTGCGTGAGCGTGAGTTGGAATATGGTAAGGCTGGCTTCACTTTGCAGTTCATGCTTAACCCGAACCTTAGTGATGCCGAGAAGTACCCATTACGCCTCCGTGACGCTATCGTGTGCGGTCTGGACTTCGAGAAAGCCCCAATGCACTACCAGTGGCTTCCGAACCGTCAGAATCGCAATGAAGAGCTTCCTAACGTGGGCCTTAAGGGTGATGATATTCATAGCTATCATTCGTGCAGCCAGAACACTGGACAGTACCAGCAACGCATCCTCGTGATTGACCCTAGTGGTCGCGGTAAGGATGAGACAGGTTACGCAGTGTTGTTCACCCTGAATGGCTACATCTATCTGATGGAAGCTGGCGGGTTCCGCGATGGTTATTCCGATAAGACCCTTGAGTCCCTCGCTAAGAAAGCGAAGCAGTGGAAGGTTCAGACAGTGGTCTTCGAGAGTAACTTCGGGGATGGTATGTTTGGTAAGGTATTCAGCCCTGTGCTCCTGAAACACCATGCAGCCGCTATGGAAGAGATTCGCGCTCGTGGTATGAAGGAACTACGCATTTGTGATACGCTGGAACCTGTGCTCTCTACGCACCGCCTTGTGATTCGTGATGAGGTGATTCGTGAGGACTACCAGACTGCCCGTGACGCTGATGGCAAGCATGATGTTCGCTATTCACTGTTCTACCAGTTGACCCGCATGGCCCGTGAGAAGGGCGCTGTGGCGCATGACGACCGACTTGATGCGTTAGCATTGGGTGTGGAGTTCTTACGCTCTACGATGGAACTGGACGCCGTGAAGGTTGAGGCTGAGGTGCTTGAGGCGTTCTTAGAGGAACACATGGAGCACCCAATCCATTCGGCTGGTCATGTAGTTAC---------CTCTATGGTTGACGGTATGGAACTCTATTGGGAGGATGACGATGTGAATAGCAATAGGTTCATTGACTGGT------------------------------------------------------------------------------------------------------------------------------------------------------------------------AGTTATG------------------------------------CATATTGAGCGCATAAG-----------------------------------------------------------------------------------------------------------------------------------------------------------------------------------------------------------------------------------------------------------------GATTCAAT----TAGACCACGGA---------TG----------------------------------------------------------------------------------------------------------------------------------------------------------------------------------------------------------------------------------------------------GTCACTTTAAGAAACTCCTTAAGA---------------------------------ATCAATGA-------------------------GTTTG------------AATTAACCCTCACTAAAGGGA---------------------------------------------------------------------------------------------------------------------------------------------------------------------------------GAGA-GGGGAC--------TTAAAGCTACTATATAGGT--------TAGTCATTCAGGTTATGCAA-------------------------------------------------------------------------------------------------------------------------------------TGACCCTTTATGCAC---------TTTAA--GTCTACCTCTGTG------ATTGGTGATATTATCATTGTATAATC----ACCC-TACCT--TAGAGCA-ACTGAAA----GGAGGTGGCTCAATG---------TTACGCTTGCTGATTGCCCTGCTGCGTCATAGAGTCACTTGGCGATTTCTTCTGG------TACTTACTGCTACCCTTGGGTACGCAGGTCTTACT---GACCACCTCGGTCAACTGGAAGTGGCCTTTTGCTCTATACTCTCTTGTGGGGATTAAATTATTGTTG------ATGAACGACAA----------------------------------------------------------------------------GCGGCTCT--GAGGGATTCGTAGGTA----TAGTTTCACTACACCAACTCATCCCTGTA--GAGTCAA-CCCTAAAGGTTA--TACCT-AAAGATG---CCCTGTAGTTCGTAATGGTCTTA------CAGGGTCTTCTGGTGTCTCCTAGCTAT-----------CCCTT-CGGGATGCGCCTATGGTCTCACCTATGGTGTGGCCCTACCTAAAGTGGTTGCCTAA-------------AGA-GACCCTTTAAG-AATTTACCACAAAAATCTGAATGGGTATCTCACAGTTCAAGAACCCAAAGTA---------------------------------------------------------------------------------------------------------------------------------------------------------------------CCCCCCATAG-CCCTC--------CTAAAGCCACCTAAAGCCAGCCCT-------ACCCCTAG------------------GGTTTAACCTTCGGTTAACCTTGGGTCTCTCATCAAGTGGCCTATAGGATA-------------------------------------------------------------------------------------------------------------------------------------------------------GCCTAAAGTGTTGCCTAAAGTCAATACCTA----------------AAGTGATGGCTGCCTATTGGA---------------GACTTAAAGAGTGTCCT-AGTGTACCAGTTCGA-----------TAGTACATCCCTATGTGT-CCCTAT--CTGTTAGCCA--------------------------------------------------------------------------------------------------------------------------------------------------------------------------------------------------------TTCCTAAAG-----------TAAACCCTAAAGCCACTACCTAAAGAC---CAGACCTAAAGCC----------------------------------ATCA-------CCTAAAGAGTTCCGCTATCTTAAAGACAACCAGACCGATAAGACC---CATTGTTAATCTGTAGTGGTGCCTTGTAG--------------TTTCCTA----TAATATCCAACGTTG-GGCTGCCTATTGGA-GACTTAAAGAGTGTCCTAGTGTACCAGTTCGATAGTACATCCCTATGTGTCCCTATCTGTTAGCCATTCCTAAAGTAAAC--------------------------------------------------------------------------------------------------------CCTAAAGCCACTACCTAAAGACCAGACCTAAAGCCATCACCTAAAGAGTTC-------------------------------------------------------------------------------------------------------------------CGCTATCTTAAAG-----------------------------------ACAACCAGACC----GATA----------------------------------------------AGACCCATTGTT-AAT---------CTGTA-GTGGTGCCT-TGTAGTTTCCTATAA-------------------TATCCAA-CGTTG------------------------TCTGTTTACCCTCACTA-------------------AAGGG-------------------------------------AATGAG--GGATACCTAAAGAGGGA--------------------------ATAAAA-------------------------------------------------------------------------------------------------------------------------GATTTAAT-AAAAGATTTAAATTAAT-----GGTTG--ACTTTAAGTTAC-CT------------TTAAGGCTATTATTCATCTCGTCAACG-------------GGACAACGGCCT--------------------------TGAAGCCACTCC---------------CTGAGATACCGGAGTCAGCCGGATAAGTAGACAGCC---------TGATAAGTCATACGAAA--AACAGGCAT-TGACAA-----CGCAAGGTAACAAGTAGTAAGATGCACAACA----------------------------------------------------------------------------------TAGCGTCAAC-CACCGC------TCCGGTGTCTTCTAGGTGACTTAAGCGCACCACGGCACAT-AAAGCGAAACAAAA-TGG----------TTGACAACATGAA-GTAAACACGGTACGATG-------------------------------------------------------------------------------------------------TG-----------CCACAT----------------GAAAGACACCGAG----------------------------------TGTCGTAGGTGTAAAAACGCGACATAGTG------GATAGATGGCGAAAGCACAAGCGACCACGATAATAAAGAGCTTGTTG-------CACTTATAACG-----C--AAGTGACGGCTAACAC-TGAAATAGCCTCG--GCTC-GACGAAACTGTA-GC-CTAAAGTTCTTTAACAATCTGGATAA------------------------------------------------------------------------------------------------------------------------------------------------------------------------------------------------------------------------------------------------------------------------------------------------------TAGCTCTTGAGTG-----------------------------------CACGAAT--------------AGCGGATAACTCAAGG--GTATCGCA--------------------------------AG-GTGCCCT-TT-ATGATATC-------------------------------------------------------------------------------------------------------------------------------------------------------------------------------------------------------------------------------------------------------------------------------------------------------------------------------------------------------------CAC-TAACACTACAC------------------ACAATGAGGTAACACAAAT-GGCT-------------------------------------------------------------------------------------------------------------------------------------------ATGTCTAACATGACTTACAGCAACGTTTTCGCC---------CACGCTTACGAAATGCTGAACGA------AAACATTCGTTATGATGATATCCGTGACACTGATGGTCTTGGTGACGCAATCCATGAGGCAGCAGACAGCGCCGTTCCGCACTATTACAGTGACATTTTCAGTGTAATGGCAAGCGATGGCATTGACCTTGAGTTCGA-------------AGATTCCGGTCTTATGCCGGACACC-----------------------------AAGGACGTGACCTGTATTCTGCAAGCACGCATCTATGAGCAA---------CTCACGATTGACCTTTGGGAAAAAG-------------------------------------------------------------------------------------CTGAGGACTTACTCAACGAATACCTTGAGGAAATCGAAGAG--------------------------------GAGGAAGAGGAAGTCGAAGAGGACGAAGAGTAATG---GCTACCACCACACAATATGGTCTGACCGCTCAAACTGTACTGTTCTACAGCGATATGGTGCGCTGTGGCTTC--GATTGGCA-GCTCGCAATGGCACAACT---------------------TAAGGAACTGTACGAACACAACAAGGCAATCGCTTTAG-GGGATGCTGAGTGA-TAGACTCAAGGTCGCACTGTGTGTGTGTGGCCTTTATGATTATCACTTTGACT-ACGACGGAAGTACACCATGCGCTTAAATAAAGAGACAGCTGTAGCTATGCGCTCAGCTATTG-AATCCAGAGCCGCACACAACGTGGG---AGGGAT-TGCGGATGTTG---------------------CACGGGCTTACAAGGAGAAAGGTCTAACATTCCGTAGATTTATGTGGGATTGTTTCCATGCTGTA---GGCTTTAACGAGACAACCAAAATCATCACTGAGAATAACACGGTGACAGTGATTGGCGGGCATATAACAGATGTCAATGATTCGCACATCGAAACTATGCTCAGGGTTGCACTGAAAGACGTAGCTTATTAGTAATTAACTACAGGTCGTTAGCTCGTAGCGGCCTGAATGATAATTACTAAACAACCCTGAGAGGATATAACTATGAAACGATACGCCATCATTATTCCCGGCTGGTGCTACTCAATGACCTGCTACGGGTACAACGAAAGGGACGCTCGAGCACGTTTCAGAGACCAACAAGGCTTCGGCAAGCGTTTACCTAATGGTACGGCTGTATGGGAGGTGACTGTATGAGTAAGTTACTGGCAACATCTAAAATAGAAGGCCAATGCACTGTAACACTGCGTGAGTAT-TACCACGGGT------CAATGGGAAGCACCTA----------CGTTGTGCGATACGGTA---------------AACAGGTCACACATTGGGTAAACCCGATTTTAGCACAA----------------------GAGGATTATCAAGCCTGTGTGATACACCAAGCAACATGTGCAGGTTGGAACGATTGA----------------------------------------CAACAGCCTTCAAGTCTACCAAGTGGTAAA-----------CTCAAGGTCGC--------------TCCTAACGAGTGGCCTTT-ATGAT------------------------------------------------------------------------------TATCACT----TTAC--------------TTACGAGGGAGTAAT------------------------GCATATGCTTACTATCGGTCTGCTCACCGCTCTTG--------------------------------------------GTCTAG--------------CTGTAGGC-----GCATCCTTTGGGAAGGCTTTAGGTGTAGCTGTAGGCGCTTACTTGG-----------------------TCGCTTGCATTGTCACAGGAGTAATGCGCAAATGCTGAAACATTATGT--------------------------------------------------------------------------------------------------------------------------------------------------------------------------------------------TATGCCTATCCACACGCCCAACGGGGCAACTGTATGCAC---GCCTGATGGCTT------CGCAATGAAAC-------------------------------------AGCGAATCGAACGC--CTTAAGCGTGAACTGCGCACCAATCGCAAGCTCAACAACATCTAAC---------------------------------------------------------------------------------------TTTTGGAGAATACACA------------------------------------------------------------------------------------------------------AAGTGAACGCTATCTA-CATCATGAA--------------------------------------------------CGCTATCGACGCAAGCAAAGCACTGCCAATCTGTGAACTTGATAAGCGCCAAGG---------------------------------------------TATGCTCATT---------------------------------------------------------------------------------------------------------------------------------------------------------------------------------------------------------------------------------------------------------------------------------------------------------------------------------------------------------------------------------------------------------------------GATTTGCTGGTCGAG---------ATGGTCAACAGTGAAACGTGTGACGGTGAAATTA---------------------------CCAAACTGAATCAGGCACTTGAGCACCAAGATTGGTGGACTACCTTGAAGTGCCTCACGACTGACGCAGGGTTTAAGATGCTCGGTAATGGTCACTTCTCGGCTGCTTATAGTCACCCGCTGCTGCCTAACAGAGTGATTAAGGTGGGCTTTAAGAAAGAGGACTCAGGCGCTGCGTATACCGCATTCTGCCGCATGTATCAGGGCCGTGCAGGTATCCCTAATGTCTACGATGTACAGCGCCACGCTGGATGCTATACGGTGGTACTAGAT---------GCACTGAATGATTGCGAGCGTTTCGACAACGATGAGCACTATAAATACGC------------------------TGAGATTGCAAGCGACATCATTGACTAC---------------------------------------------AAATCAGATGAGCACGATGGGTTGACTGGATGGGATGGC---GAGTTCGTCGAGACTTGCAAGCTAATCCGCAAATTCTTTGAGGGAATCGCTTCGTTTGACATGCACAGTGGTAACATCATGTTCAGTGACGATGATACGCC-AT----------------------------------------------------------------------------TCATTACTGACCCTGTGTCATTC--------------TCGCAGAAG------------------------------------------------------------------------------------------------------------AAAGATGGTGGCGCATTCAGTAT-------TGACCCAGAGGAACTCATCAAGGAAGTCGCACACCAGAG---------AGTAATCGACCGCGCTAAGGAACGCAAAGCACGTCA------------TGTTGGTCGATTGGA--GGCACGCAAGGTAAAGCGCCGTAACCGTAAGGCGCTTAAAGCACACCAAGAG-----------------------------------------------------------------------------------------------------------------------------------------------------------------------------------------------------------------------------------------------------------AAGCACAAGCGAA-----------------TGGTTGCGGCGTGG---CGTATGGCTTGAGGAACGA-A--------------------TTGCAGCGCACTGGTTTCAA-------------------------GCTGACCGAATGGC---------------------TATCGCTAACGGTCTTCCGCTCAACATCGACAAGCAACTTGACG-CAATGCTAATTGGCTGATA------GAGTCTTATCTTACAGGTCAT-----------------------------------CATGTGG------TGGCCTG-AATAGGTACGATTTATTCAC-----------------AATGAGGTAAGCAATG--AACATCATCGAAAACATCGAAAAGAATGACTTCTCCGAAATCGAACTGGCTGCTATCCCGTTCAACACACTGGCAGACCACTACGGTAGCGCACTGGCCCGTGAACAACTGGCCTTAGAGCATGAGTCCTATGAGCTAGGTGAGCGCCGCTTCCTCAAGATGCTTGAGCGTCAAGCGAAAGCTGGTGAGATTGCAGACAACGCAGCCGCTAAGCCATTACTCGCTACGCTTCTCCCTAAGTTAACCGCACGCATCGTTGAGTGGCTCGAAGAGTACGACTCGAAGAAAGGCCGCAAGCCAGTAGCCTATGCACCTCTCCAGTTACTCAAGCC---------------------------------------------------------------GGAGGCGTCCGCGTTTATCACACTCAAGGTCATCCTTGCGTCACTGACCAGCACGAACATGACAACCATTCAGGCCGCTGCTGGTATGCTGGGGAAGGCCATTGAGGATGAGGCACGTTTCGGGCGAATCCGTGACCTCGAAGCGAAGCACTTCAAGAAGCACGTTGAGGAACAACTCAACAAGCGCCACGGGCAAGTCTACAAGAAAGCCTTTATGCAGGTGGTAGAGGCCGATATGATTGGTCGGGGTCTGCTTGGTGGTGAGGCGTGGTCTAGCTGGGATAAAGAAACCACGATGCACGTAGGGATTCGCCTGATTGAAATGCTGATTGAATCCACGGGTCTGGTGGAATTACAGCGCCACAACGCAGGTAACGCAGGCTCTGACCACGAGGCAC------------TGCAACTGGCCCAAGAGTACGTCGATGTGTTAGCGAAGCGTGCAGGCGCTCTGGCGGGTATCTCTCCGATGTTCCAGCCGTGTGTCGTACCGCCGAAACCTTGGGTAGCAATCACCGGGGGCGGCTATTGGGCTAACGGTCGCAGACCTTTGGCACTCGTTCGCACTCACTCTAAGAAGGGGCTGATGCGTTACGAAGACGTTTACATGCCAGAAGTTTACAAGGCGGTCAATATCGCACAGAACACCGCATGGAAAATCAACAAGAAAGTTCTTGCGGTTGTCAACGAGATTGTGAACTGGAAGAACTGCCCGGTCGCAGACATTCCATCTCTGGAGCGCCAAGAGTTACCGCCTAAGCCGGACGACATT---GACACCAACGAGGCAGCACTCAAGGAGTGGAAGAAAGCCGCCGCTGGTATCTACCGCTTGGACAAGGCACGAGTGTCTCGCCGTATCAGCTTAGAGTTCATGCTGGAGCAGGCCAACAAGTTCGCAAGCAAGAAAGCAATATGGTTCCCTTACAACATGGACTGGCGCGGTCGTGTGTACGCTGTGCCGATGTTCAACCCGCAAGGCAACGACATGACCAAGGGTCTCCTAACCCTCGCTAAAGGCAAGCCAATCGGTGAGGAAGGGTTCTACTGGCTGAAAATCCACGGTGCGAACTGTGCGGGTGTCGATAAGGTTCCTTTCCCTGAGCGCATCGCGTTCATTGAGAAGCACGTAGACGACATTCTGGCTTGCGCTAAAGACCCAATCAATAACACT---TGGTGGGCCGAGCAGGATTCACCTTTCTGTTTCCTCGCGTTCTGCTTCGAGTATGCAGGAGTTGCGCACCACGGTCTGAGCTACAATTGCTCTCTGCCGCTGGCGTTCGATGGGTCTTGCTCTGGTATCCAGCACTTCTCCGCGATGCTACGCGATGAGGTAGGCGGTCGTGCGGTTAACCTTCTGCCAAGCGAAACCGTGCAGGACATTTACGGCATCGTTGCACAGAAAGTAAACGAGATTCTCAAACAGGATGCAATCAACGGCACGCCTAACGAGATGATTACCGTGACCGACAAGGACACCGGGGAAATCTCAGAGAAGCTCAAGCTGGGAACCTCAACGCTGGCGCAACAGTGGCTGGCATATGGTGTAACCCGTAGCGTAACTAAACGTTCGGTCATGACGCTGGCTTACGGTTCCAAGGAGTTCGGCTTTCGTCAACAGGTACTGGACGACACCATTCAGCCTGCGATTGACAGCGGTAAGGGCTTGATGTTCACCCAACCTAACCAAGCGGCTGGCTATATGGCTAAGCTGATTTGGGACGCGGTGAGCGTGACCGTAGTCGCAGCGGTTGAGGCGATGAACTGGCTCAAGTCTGCCGCTAAGCTGCTGGCTGCTGAGGTCAAGGACAAGAAGACCAAGGAGATTCTACGCCACCGTTGCGCGGTTCACTGGACTACGCCGGACGGCTTCCCGGTCTGGCAGGAATACCGCAAGCCACTCCAGAAGCGTCTTGATATGATTTTCTTAGGGCAATTCCGTCTGCAACCGACGATTAATACCCTCAAGGATTCAGGCATTGACGCACACAAGCAGGAGTCTGGCATCGCTCCTAACTTTGTTCACTCACAGGACGGTAGCCACCTCCGCATGACAGTCGTTTATGCTCACGAGAAGTATGGCATTGAGTCCTTTGCGCTCATCCATGATAGCTTCGGGACTATCCCGGCAGACGCTGGTAAGCTGTTCAAAGCTGTACGTGAGACGATGGTTATCACCTACGAGAACAACGATGTGCTGGCAGACTTCTATGACCAGTTTGCAGACCAGCTACATGAGACCCAACTGGACAAGATGCCTCCTCTTCCGAAGAAAGGGAACCTGAACCTGCAAGACATTCTCAAGTCTGACTTTGCCTTTGCATAACA---------------------------------------------------------------------------------------------------------------------------------------------------------------------------------------------------------------------------------------------------------------AGCACTTAGCATTAACCCTCACTAACGGGAGAC-TACTTA----AGGTCTCCCACT--------------------------------------------------TTAAGAC-ACTTTAGG---------------------------TACTAAGAGATT--AAATTTATGACTAACATTAAGACTTTCTTTA---------------------------------AGAACATCTTTAAGTTAA-ACCG-------------------------------------------------------------------------------------------------------------CTTGACTT--------CCATTAAGTTCTACGCTT------------------------------------GGATGCCCGGTAG--------------------------------TGATGACCTCCGCAAGACTGAATTT----------------------------------------------------------------------------------------------AAGTTA-GGCTTGGGGCCG--TGCGGTAAGGTGGTCACG-----------------------AAGTTGGAATGTTACTCAACGTCCTCCGGGA----------------------TGGTCATCTTCCA------------------------------------------GACCACTGAGGACAACGAAACG------AAATCCTTCTACTACCCGAAAGGTTCAACGTGTGGTTGTATCGAACGGACATACA---------------------------------GTTA------------------------------------------------------------------------------------------------------------------------------------------------------ACCCTCACTAACGGGAG-----------AGTTAAACTTAAGGTCATCA--------------------------------------------------------------------------CCGACGGTGGCCTTTGTGATTAACTTTCAAT--------ACACATCAACATGAGGTAA-G-ATACTATGCGTAC-----CAACTTTGAGAAATTTACCAAGCGCGATTCAGTGGTCAACGAGCATGGCGAACAGTGGCAAGAGCGCCGTGACCGCATGAAG----AAACGCCACAAGCAACAGCGCGGTAACTCACAGAAA---------CGGGAGTGGAACTA-----------------ATGATAGGACGTATCTATAGCGGCAACCTGAACGATTACAAAGATGCGGTAGCGCGTCTACAGGAAGACCATGACGTTACCGTGAAGGTGGAGTCATTCAGCTATGAAAACCCAGCGAAGATGTGCAGGTCATCCGGTGAGGTTCTCCGTG---------------------------------------------------------------------------------------------------------------------------------------------------------------------------------------------------------TGTTCACACGCTCCG--------------------------------------------GGCATCCGGTGGCATCCAG---------------------AACCTTCGAG-------------------CACAGCGACAGTGATGTACA----------AATAAACGCGCAGACTGCATGGCTCCGTAGGGTTCACAGCGATTTGAAACACTGGAAGT----AA-TAACCCTCACTAACAGGA------------------------------------------------------------------------------------GAATCCTCAAGGTCA-------------------------------------------------------------------------------------------------------------------------------CTTT-AGC--GAGTGGCCTTTGTGATTCGAAC-----------------------------------------------------------------------------------------------------------------------------------------------------------------------------TGATTAACTTTCAAC-------------------------------------------------------------------------------------------------------------------------------------CAATGAGGAACAA--CCTTATG-------------------------------------------------------------------------------------------------------------------------------AACATCTTCAAGACCAACCCATTCAAAGCTGTGTCATTCGTAGAGTCTGCCGTTAAGAAAGCGCTGGAGACCTCCGGCTACCTAATTGCGGACATTAAGTATGATGGCGTGCGTGGTAACATTGTGGTTGACAACGTGGCTGAGGCTGCATGGTTGTCCCGTGTGTCCAAGTTCATCCCGGCGCTGGAACAT---------CTGAACGGTTTCG----------------ATAAGCGCTGGCAGCAACTACTGAAC----------------GATGACCGCTGCATCTTCCCGGA------------------TGGCTTCATGCTGGATGGTGAACTGATGGTCAAGGGCGTAGACTTCAACACAGGGTCTGGCCTACTGAGAACCAAGTGGCTCAAGAAGAA------------CAACTTCATGTTTGA-------------------------------CCGTGGTGGTGTTGAGCCGCTGAAA------GGTTCAAAAGTAGCCTTTGAGTTAGACCCTAAGCGCCTGAGT-GTGCGCCTGTATGCGGTCATGCCGATTCACATTGCGGAGTCTGGCGAGGACTACAATGTACAGAACCTGCTGATGCCGTATCATGTGGAAGCCATGCGCTCTCTTCTGGTTGAATACTTCCCGGAAATCGAGTGGCTTATCGCTGAGACCTACGAGGTCTACGATATGGATTCGCTGACTGAACTGTACGAGGCCAAGCGTGCCGAAGGTCACGAGGGTCTCATTGTGAAAGACCCACAAGGCATCTACAAGCGAGGCAAGAAGTCTGGCTGGTTCAAGCTCAAACCAGAATGTGAAGCTGACGGTATCATTCAGGGTGTCAATTGGGGAACCGAAGGGTTAGCCAACGAGGGCAAAGTGATAGGCTTTAGTGTGCTTCTTGAGACTGGTCGTTTAGTAGACGCCAACAACATCTCTCGCGCACTGATGGACGAGTTCACAG---CCA-ACGTTAAA---------------------------------------GCCCA---------------CGGTGAAGACTTC------------------------------------TACAACGGGTGGGCCTGTCAGGTCAACTATATGGAAGAGACCCCGGACGGCTCCCTGCGTCACCCTAGCTTCGAGAAGTTCCGAGGCACTGAGGACAACCCTCAAGAGAAAATTTAA------------------------------------------------------------------------------------------------------------------------------------------------------------------------------------------------------------------------------------------------------------------------------------------------------------------------------------------------------------------------------------------------------------------------------CCAACTCACTGGCTCAC-CTTAA--------------CGGGT-------------------------------------------------------------------------------------------------------------------------------------------------------------------------------------------------------------------------------------------------------------------------------------GGGCCTTTCTT-------------------CGTTC---------------------------------------------------------------------------------------------------------------------------------------------------------------------------------------------------------------------------------------------------------------------------------------------------------------------------------TAGGA--------------------------------------------------------------------------------------------------------------------------------------------------------------------------------------------------------------------------ATTGACTCTCACTAACAGGAGACACAC--ACCATGTGG---------CTTATCCTATTCGCTATCGTCGCAACGCTGGGATTAATGGTTGCCGACGATGACATTTGGCCTGATTGT---------------------------------------------------------------------------------------------------------------------------------------------------TAAG--------------------------------GAGACAAC-ATCAT---GCGTTTACACTTCAACACATCAAATGGCATCTTTTCGGTTCGCCGCGAAGACCGCTCTACAGCAGTGGCCTCTGAGCGCAACGCCAAGCTGCCGCTGATTGGTTCG---GTAGTCCCACTGGCGCCCCGTGTTCACCTGCTGATAACT--CGTGGAGAGTTCATTAAGGCGATGAACAAAGAGCGCCCACATCTGGAAGCCGTGGTCACTTACTGGCCTCGCATCCGTCTGTTCGTTAAGTGGATTAAGGAGG-----TGCTGTAATGCTGCAAC-----ATCA-------------------------------------------------------TTGGAACAAACCAGA---------------------------------CTTAGAG--------------------GATCGCTTCCCGGTCAACTCTGTTGT---GCGATACTCCGG----------------------CGGTGGTC---------------------TCAAGCGCATCT---------------------------------------------------TAGGTATGAG-------------------CGGAGTGGTCACTGGTCACTCGCACACAGG-------------TCGTGTTAAGGTTCGCTTCGGTACTCATAACGCTGAGGTTC------TTCCGAACAACCTGATTCCGCTGCCTAAAGCTGACGTTAAGAC-----------TCCGAACGTGGAAGC------------------------ACCGAAATCGGAAGTCAAAT---------------------------------CTGA-------------CGTGACCCATCCGAACCACTACATGCTGTTCGACAACGTGGAAGCCA---------TTGAGG-------TTATC---GCCCGGT-CAATGAC----------------------------CGTCGAGGCGT---TCCGTGGGT--AC----TGCTTAGGGAACATCCTTAAG---------TATCGCCTGCGTGCTGGTAAGAAATCCGAACTGGCAACGATGG--A--GAAAGACCTCAAGAAAGCTGCATTCT--ATCAGG---AAC---TCTTTGACAAA------CATAAGGGGCTGTGT-TATGACG--------------------------------------------------------------------------------------------------------------------------------------------------------------------------------------------------------------------------------------------------------------------------------------------------------------------------------------------------------------------------------------------CTTCGT----------------------------------------------------------------------------------------GAATG------------------------------------------CTGCGATTGGTGTGCCGCTAAGT--GGAACCAAGCTATCGAGGCTGGTGACGAGGCTGCTGCCAACGCC-------TACCAACAACTGTACGCGCTGTGGGAGCGGCGCTTTAAG----GAGGCTCAAAGTGGAGC---------------------------------------------------------------------------------------------------------------------------AACGTGAT----------------------CAGAAATACCTTCTG----ACGATAGAAGGCAACACCGAGTCCTTTGAGGTTCCGGTATTCGCCCGGTCTCTCGAAGAGGCAACGCTACAGGCTGAA---CATTATGAGGACGCTGGGTTCGTAGTGACTCGAATCCGTCCAGAAGTGAAAGCC----------------TAATTACCCTCACTAAAGGG------------------------------AACAACC-----------------------------------------------------------------------------------------AAATCATT----------------------------------------------------------------------------------------AACCACAAAGGAGAAACATC-ATGGCTG---GTTTCAAGAAGAAAATCTACACCTCTGGTCT---TGGCACTGCTGAGCCTTATGCTTATCTGAGTAAGCCGGATTATGGCAACGAAGAGCGTGGCTTCGGCAACCCTCGTGGTGTCTATAAGGTAGACCTGACTCTTTCCAATAAAGACCCGCGCTGTCAGGCGATGGTCGATGAAATCGTGAAGTGTCACGAAGAGGCTTATGCTGCTGCCGTGGAAGAGTTCGAAGCTAACCCGCCGCAGGTACAGCGTGGT---AAGAAACCACTGAAACCTTACGAGGGCGACATGCCGTTCTTCGATAACGGTGACGGTACGACTACCTTCAAGTTCAAATGCTATGCGTCTTTCCAAGACAAGAAGACCAAAGAGACCAAACACATCAATCTGGTCGTGGTCGATAG---CAAGGGCAAGAAGATTCAGGACG---TTCCGATTATTGGTGGCGGCTCTAAGCTGAAAGTGAAATACTCTCTGGTGCCTTACAAGTGGAACACCGCTGTGGGCGCAAGCGTCAAGCTGCAACTGGAATCCGTGATGCTGGTCGAACTGGCTACCTTC---------GGTGGTGGCAGTGAAGATGAGTGGGCCGATGAAGTCGAAGATGGTGGTTACACTGCTAGTG---------AATCCCGTCAG---TCCCGCGATGAGCAGGAGTGGCAGGAAGACGAGC------------ACGAAGAAACCCCGGATGAGGAAGAGGACTTCTA--------------------------------------------------------------------------------------------------------------------------------------------------------------------------------------------------------------------------------------------------------------------------------------------------------------------------------------------------------------------------------------------------------------------------------------------------------------------ATG----------------------------------------------------------------------------------------------------------------------------------------------------------------------------------------------------------------------------------------------------------------------GCTG---------------------------------------------------------------------------------------GCGCA---------------------------------------------------------------------------------------------------------------------------------------TACGCTG-----------------------------------------------------------------------------------------------------------------------------------------------------------------------------------------------------------------------------------------------------------------------------------------------CGCGAGGTGTACGCAAGGTCGGGGCTTTCCGCTCCGGCCTAGAAGATAAAGTCTCAAAGCAGCTTGAGAGTAAGGGAATTAAGTTCGACTATGAACTTTGGCGTATCCCTTACGTCATCCCTGCGAGTGACCACTTATACACTCCAGACTTCCTGCTACCTAATGGCATCTTCATTGAGACCAAAGGGCTGTGGGATTCCGATGACCGCAAGAAACACCTTTTGATTCGTGAGCAACACCCTGAACTGGATATTCGCTTGGTCTTCTCAAGCAGCCGCTCAAAGCTATACAAAGGTAGCCCAACAAGCTACGCCGAGTGGTGCGAGAAGCATGGCATTCTGTTTGCTGACAAGCTAATTCCGGTGGAGTGGCTCAAAGAACCCAAGAAGGAGGTTCCGTTCGATAAATTTAAGAC---TAAGAAAGGAG-TAAAGAAA------------------------------------------------------------------------------------------------------------------------------------------------------------------------------------------------------------------------------------------------------------------------------------------------------------------------------------------------------------------------------------------------------------------------------------------------------------------------------------------------------------------------------------------------------------------------------------------AATGGCTAAAGTTCAATTCAAACCACGAGCAACCACGGAGGCAATCTTTGTGCATTGCTCAGCAACCAAGCCAAGCCAGAACATTGGCGTTCGTGAGATTCGTCAGTGGCACAAAGAGCAGGGCTGGTTAGACGTAGGATATCACTTCATCATCAAGCGTGATGGCACTGTGGAAGCAGGCCGCGATGAACTGGCTGTAGGTTCCCACGTGAAAGGTTACAACCACAACTCCGTAGGCGTATGCCTCGTGGGTGGGATTGATGATAAAGGCAAGTTCGACGCCAACTTTACACCTGCGCAAATGCAAGCGCTGCGTAGTCTGCTGGTCACGCTGCTGGCGAAGTATGAGGGTTCAGTCCTTCGTGCTCACCATGACGTTGCACCCAAAGCCTGCCCGTCCTTCGACTTGAATCGCTGGTGGGAGAAGAACGAACTGGTTACATCTGACCGAGGGT-------------------------------------------------------------------------------------------------------------GATACCATGAGGATGATTTGT---------ATTCGCTGTGATAAGCCGTTGAAGAGTCGTGTACCGTCACGTCAGTGTCAGTGCA-------------------------------------------------------------------------------------------AAGACCCAATCAAGGCGGAGGAACACAC------CGAGGAATAA-----TTAACACTCACTAAAGGGA----GACTTAACGGTT-TCCCTTTGTTCGC--ACTATTGATTA--------------------------------------------------------------------------------------------------------------------------------------------------------------------------------------------------------------------------------------------------------AGGATTAACCACATGGAACAAGAAAAC-----------------------------------------------------------------------------------------------------------------------------------------GACAGTATATTCCTTTACCATATCCCGTGCGAGAACTGTGGGTCTTCTGATGCTAACTCATTGTTCTCCGATGGTCACACGTACTGTTACGCCTGTGAGAATTGGACGCCGGGGGATGAACAGAAAGCTGAGCAGTTATCAACG------AGAAGACGTACA---GGAGGCAACAAGCCTATGA---------GCTATGACGTATGGAATTTCGGTGACAGCAACGGTCGATACTCTGACCTGACTGCCCGTGGCATCTCGAAGGAGACATGCCAAAAGGCTGGCTACTGGCTGGCGAAAGTGGACAACCGAATGTATCAGGTTGCCGACTACCGAGACCAGAACGGCTCCATCGTGTCACAGAAGGTGCGCGATAAGGACAAGAACTTTAAGACCACCGGAAGCCACAAGAGCGATGCATTGTTCTTGAAGCACCTCTGGTCTGGTGGTAAGAAAATTGTGGTCACTGAGGGCGAAATTGACGCGCTCACTGTGATGGAACTCCAAGACTGTAAGTACCCGGTCGTATCATTGGGTCACGGTGCCTCTGCTGCTAAGAAGACATGCGCCGCTAACTATGAATACTTTGACCAGTTCGAGCAGATTATCTTGATGTTCGACATGGATGACGCAGGCCGTAAGGCAGTCGAAGAGGCCGCACAGGTTCTCCCGGCTGGTAAGGTTCGTGTTGCCGTGTTAC---CGTGTAAGGATGCCAACGAGTGTCACATCATGGGTGAAGACAAAGCAATCTTGGAGCAGATCTGGAACGCGAACCCTTGGGTGCCTGACGGTGTTGTCTCTGCGTTGTCACTCAAAGACCGCGTTAAGGAAGCTATGACCTCCGAGGACGCTGTAGGTTTATTATTCGATGGCTGTCAAGGCCTGAACGATAGAACCTTGGGTGCCCGTGGTGGCGAAGTCGTTATGGTCACTTCCGGTTCCGGTATGGGTAAGTCAACGTTCGTTCGTCAACAGGCGCTGGCTTGGGGCAAGCGAATGGGTAAACGTGTCGGCCTAGCGATGCTGGAGGAATCCGTTGAGGATACCATTCAGGACATGATGGGCTTGAACAATAAGGTTCGCCTGCG---TCAGTCTGATGAAGTCAAGAAGGCTATCGCAGAGGACGGACGTTTCGATGAATGGTATGATGAACTGTTTGGAGACGATACGTTCCACCTTTATGACTCCTTTGCGGAGGCCGAAGCTGACAGGTTGTTAGCGAAGCTGGCCTACATGCGAACAGGCTTAGGGTGTGATGTTATAGTGCTCGACCACATCTCAATCGTCGTGTCTGCCTCTGAGG---AATCGGATGAGCGTAAGATGATTGACCGCCTCATGACGAAGCTCAAAGGGTTCGCTAAGTCAACTGGTGTTGTGCTCGTAGTGATTTGTCACTTGAAGAACCCGGAGAAGGGAAAACCACATGAAGAAGGACGCGCTGTTTCTATTACTGACCTACGTGGTAGCGGTGCCTTGCGTCAGTTATCTGATACTATCATCGCCTTGGAGCGTAACCAGCAAGGTGATATGCCTAACTTGGTGTTGGTTCGCCTGCTTAAGTGTCGTTTCACTGG---CGACACTGGAATTGCTGGATACATGGAATACAACAGAGAAACCGGGTGGCTTGAACCGTCTAGTTACACTGGCGAA---GAAGGAGAAGGAGATACTGGCTGGACTGAACAAGACGGACAATCAGACTTCTAAGTA-----CCAGTG----------CCACTGCGGTCA---TCCAGACTGTGATGGCGGAATGTATA------ATTGATTAACCCTCAC---------------------------------------------------TAACGGGAACAACC-------------------------------------------------------------------------------------------------------------------------------------------------------------------------------------------------------------------------------------------------------------------------------------------------------------------------------------------------------------------------------------------------TCAAACCATA------------------GGAGACACACC-ATGTTTAAATTCATTAACGCTTTAGGTAAGCTGGTAGTTAAACTGTACTTCATCGAAG------------------------CCAAGAAGCTGGACAAGAAGGCCAAAGCTGATTCACAGCGAGCCATTGA---GTTGGCGAAACAGTCCCGCGAGAAATCCGATGCGGCTGTTA-GTGGCATCCACAAGTCGGCAGCGATTGCAGCCAAAGCACAGTCCATGAGCAAATTCTTTGAGTA--------------------------------------------------------------------------------------------------------------------------------------------------------------------------------------AGGAGCGAACACTATGAGCAAGTCAATCACCC---ACGCAAACACCATCCGTCTGCCAGACACCGCCGACCAGTTCTCCCGCCGAGTACACATCAATGTGCGTGGTGAGAAGGTAACGATGGTCTACCGCTGGAAAGACCACAAGTCTCCGAAAGCACACACTCAACGAATGACCTTGGATGACAAGCAGGTCGGTCGCTTGATGGGTGCCCTGACTATGGCTGCTGACAAGGTGGTCGGTGACAACCGTGAGCGTCTG--------------------------GTAGAGTTCGGCGCTGGTATGCAAGA---GATTATCGAGAAGTGATAAACTCAAGGTCGCCC-----AAGGGTGGCCTTTATGA---------------TTATCATTTAAT-----------------------------------------------------------------------------------------------------------------------------------------------------------------------------------------------------------------------------------------------------------------------------------------------------------------------------------------------------------------------------------------------------------------------------------------------------------------------------------------------------GAGAAACTATAGGAGGG--CATTATGCTCGTAAGTGACATTGAGGCCAACAACCTCTTAGAGAAAGTCACCAAGTTTCACTGTGGCGTTATCTATGACTACCGTGATGGTGAGTATCATAGCTACCGTCCG---------------------GGCGACTTCGGGGCGTATCTGGATGCGCTGGAAG---CCGAGGTGAAGCGAGGTGGGCTTATTGTTTTCCATAACGGTCACAAGTATGACGTTCCGGCTTTAGAGAAACTCGCAAAGCTGCAACTCAATCGTGACTTCAAGTTACCCCGTGAGAATTGTATCGACACACTGGTGCTCTCGCGTTTACTTCATGCGAACCTTAAAGACACAGACATGGGGCTTCTTCGTTCCGGGAAACTACCCGGTCGTCGCTTCGGGTCTCACGCTCTTGAGGCATGGGGTTATCGCTTGGGCGAGATGAAGGGTGAATACAAGGACGACTTCAAGGCTATGCTGGAAGAGCAGGGCGAAGAATATGTTGAGGGTGCTGAGTGGGTTTCGTTCAACGAGCCGATGATGGCGTATAACGTTCAAGACGTTGTGGTCACTGTCAAGCTCTTAGAGAAATTCCTTACAGACCTCCACTACTTCCC------------TGCG-------GGTATGG-----------ACTTCACGAAGTACGATGCGGATTTATTCTGGCGAGAAGCTGGCGAGTCTGTGGATATTGAACATCGTGCAGCGTGGCTTTTAGCGAAGCAGGAGCGTAACGGCTTCCCGTTCGACACACAGGCAATTGAGGAACTTTATGTAGAACTGGCAGCGAAACGCGCCGAACTTCTGCGAAAGTTAACCGAAACGTTTGGCTCGTGGTATCAACCGAAAGGTGGTAAGGAACTCTTCAAGCACCCACGCACAGGCAAGCAGCTTCCGAGTTATCCTCGCGTGGTCTATCCGAAACAGGGTGGCGTGTACAAGAAGCCTCGTAATAAGGCACAGCGCGAAGGTCTTGAACCTTGCGACTTGGACACGAGGGATTACATGGAGGGCGCTCCATATACTCCGGTCGAGTTCGTTACGTTCAAGCCAAGTAGCCGTGACCACATTCAGAAGAAACTACAGGAGGCCGGATGGGTTCCTGAGAAGTTCACCGAGAAGGGCGCGCCTGTGGTGGACGATGAGGTATTGGAGCATGTACGAGTGGATGACCCTGAGAAGCAGGCGTGCATTGACTTGATTAAAGAGTACCTGATGATACAGAAGCGTATCGGTCAGGCGGCAGAAGGTGACAAAGCGTGGTTACGTTATGTTCAAGATGATGGTAAGATTCATGGAGCCGTTAACCCTAACGGTGCAGTTACTGGTCGTGCTACTCATAGTTTCCCAAACCTTGCACAAGTACCCGGCGTTCGTTCTCCTTACGGGGAGCAGTGTCGTAGCGCTTTTGGTGCTGAACATCATTTGGATGGGATTACTGGCAAGCCGTGGGTGCAAGCGGGGATAGACGCCAGTGGCTTAGAGTTGCGCTGTCTGGCACACTTCATGGCTCGCTTCGACAACGGAGAGTATGCGAATGAGATTCTCAACGGTGACATTCACACCAAGAACCAGAACGCTGCGGAACTC------------------------------------------CCAACGCGCGACAACGCCAAGACATTCATTTACGGGTTCCTTTACGGAGCCGGAGATGAGAAGATTGGTCAGATTGTTGGGGCCGGGAAGGAGCGCGGGAAGGAACTCAAGAAGAAATTCTTAGAGAACACCCCGGCGATTGCAGCGCTACGAGAAGCTATCCAACAGTCCCTCGTTAAGTCTTCCGCTTGGATTGGTGGTGAGCAGAAAGTCCAGTGGAAACGCCGTTGGATTAAGGGTCTGGATGGTCGCAAGGTTCACGTCAGGTCTCCACACGCAGCGCTCAACACATTGTTGCAGTCTGCTGGGGCTCTGATTTGTAAGCTGTGGATTATCAAGACCGAAGAGATGCTCATTGAGAAAGGCTTGAAGCACGGCTGGGATGGTGACTTTGCGTACATGGCTTGGGTTCAT-------------------------------------------------------------------------------------------------------------------------------------------------------------------------------------------------------------------------------------------------------------------------------------------------------------------------------------------------------------------------------------------------------------------------------------------------------------------------------------------------------------------------------------------------------------------------------------------------------------------------GATGAGATTCAGGTGGCCTGCCGTACCGAGCACATCGCTCAGGTTGTTATTGACACCGCGCAGGAAGCTATGCGTTGGGTAGGAGAGCATTGGGCTTTCCGTTGTCGTTTAGATACCGAAGGTAAGATGGGGCCGAATTGGGCTGTCTGCCACTAA--------------------------------------------------------------------------------------------------------------------------------------------------------------------------------------------------------------------------------------------------------------------------------------------------------------------------------------------------------------------------------------------------------------------------------------------------------TTC---------------TA--TAGGAGAAATTATTATGGCTATGACCAAGAAATTTAAAGTGTCATTCGACGTTACCGCTAAGATGGCATCTGACGTTCAGGCAATCTTGGAGAAAGACATTCTGCACCTGTGTAAGCAGGTTGGCTCAGGCGCT---ATTGTCCCCAATGGTAAACAGAAA------GAGATGATTATCCAGTTCCTGACGTATGGCATGGAGGGGCTGATGGCCTTCCTTGTGCGAACGTCTTTCCGTGAGGCCATCAAAGATATGCACGA-----------AGAGTATGCCGAT---------------AAGG------ACAGCTTCAAGCTGTCTCCCGCTACT-------------------GT---------------------------------------------------------------------------------------------------------------------------------ACGGGAGGTGTTCTAATGAGTGAATACCTGAAAGTGCTGGCAGCTATCAAAGGCTGCCCTAAGTCCTTTCAGTCGAACTATGTGCGAAACAATGCGGCTCTCGTAGCTGAGGCCGCTTCTCGTGGACACATTAGCTGTTTGACTGTTGGCGGTCGCAATGGTGGAGCATGGGAGGTCACAGCCTCTGGTGTGCGCTTCCTGAAACGAATGGGAGGTTGCGTATGATTATGCC---------------------------------------------------------------------------------------------------------------------------TAAGAGTGACA------------------------------CCGTAACGATGACCCGTGATGCGTGGAATGATGTTAGCGCGTACA---------------------------TTGATAAGCTG--------------------------GAGAAAGACCTAGAG-------------------------------------TTCCTGA-------------------------------------ATGCGCTTAAGGCGTGTGGTGTGGATAATTGGGACGG---------------------------------------------ATACTCTGATGCAGTCGAA------------------------------------ATGGTTTACGGG---GAGGATGACGAATGA------------------------------------------------------------------------------------------------------------------------------------------------------------------------------------------------------------------------------------------------------------------------------------------------------------GCCTAATCACATTGAAAGACTTCGCGG--------------------------------------------------------------------------------------------------AGATGCGTGAAGGTAAGCCTACGGAGAAGGGAGTGCTGGTCATGGATGGTGACTGGTTGGTATATCAGTCAATGGCTGCTGCCGAAGTTGAGACGGATTGGGGAGACGACATTTGGACTCTTGAGTGTGACCACGCCAAGGCACGGAGCATTCTCGATTCTGCAATCGAATCGTACAGAACCCGTAAGAAGGCTTGGAGTGACGCTATGGTTGTTCTGGCGTATACCGACGATGTGAACTGGCGTAAGGTACTGGTTGATGAGACCTATAAGGAGAACCGCAAGGCGACCCGTAAGCCTGTGGGCTACCGTGACTTCCTGTCTAAGCTGTGGGAGCGCGATGAGTTCATTCACATCAAAGAGGACATGCTGGAAGGCGATGACGTTATGGGCATCATTGGGTCTGGTCACGAGGTCTTCGGCTTCAAGAAAGCTGTGTTGGTCTCCTGTGACAAGGACTTCAAGACTATACCGGACGTTGACTTCCTGTGGTGTACCACTGGTAACATCTTGATGCAGACCAAAGAGACCGCTGATTGGTGGCATCTCTTCCAGACTATCAAGGGTGATATGACTGATGGCTACTCCGGGATTCCCGGCTGGGGC---GATACGGCAGAAGGTTTCCTGAATGACCCGTTCATTGTGGAGCCTGTAGAGTCCGTGTTGAAGTCTGGTAAGAACAAGGGGCAGACAGTAACCAAGTGGGTGAAGCGTGCTCCTGATGCGACTGAGACGCTGTGGGACTGCATTAAATCCATTGGTGCCAAAGCTGGGATGACCGAGCAGGAAATCATCAAGCAAGGCCAAATGGCTCGCATTCTTCGCTTCGAGGAATACAATTACATTGACAAGGAGATTTACTTATGGACGCCGCGAAGCTGATTACCATCGCTGTGCTGG---------TAGGTATGCTGGCGCGAGGTCTCTGGATGTTCGCTCTCATAGTCCGAGACGTGAAGCGAGACTCCGAGATTAAGTGATAAACTCAAGG-----------------C-TCTCTGT-ATTAACCCTCACTAAAGGGAAGAGGGAGCCT-------TTATGATTATTA-----CTTTAAGACTTAACCTTA--AGAGGTGAAATT------------------ATGTTACAACCAATTAATCATGTTTTAACTCATCCCGATGATATTCCTAGTATGCCGCGTGCAGCTAAAGAGTATCTACAGGTGCGCTTCAATCAGGCCTATGTGATGGAGTCCGGGGAGTACCGTGCGCTCCGCGCTGCGGGTTACTCTGAGTCTTTCATTGCTGGTGTGATGCATGGTCTGTACCTTGCCTCTCGAACACTTGATGAGATTGAGG---TGCGTAAAGAGCAA-CTGAGA------------------------CAGGAGTAATTATATGTGCTGGAAACCGAAGGTGAAAGTCCCTAAGATGGACACTAACCAGATTCGCGCTGCCGAACCAGCACCTTTGACTGAACCACCGAAATCTGTGGTATGGGGAGGCGATGACGATGAG-----------------------GACACCAGCGTGTCTTCCTCTGAGGTGCCAACCTCACCGAGCAGCGGTA---------AGAGCAGTCTCAAGGTA-------------------------------AAGCTGGATGACAGC------------------GCAGCCAAGAA-------------------------------------------------------------------------------------------------------------------------------------------------------------------------CAAGAGTAAATCCTCCATTC------------------------------------------------------------------------------------------------------------------------------------------------------------------GCTCAAAGGCGTTTGGGTAACTGAGTCATAGCATAGGGAGAAACATCATGGGATTCTTC------------------------AAGAAAATCAAGAAGGCTGTTAAGAAAGTTGTGAAG-----------------GAAGTTAGCAGACCA---------------------------------GTCGAGAAGGCAGGTAAGGAAGTTGGTAAGGTT---------------------GTTGGAGG---------CG------------CGCTG---------------GGTGCAGGTAAGCAGGAGATTATCCAACAAGAGGCTCCAGCACCAGTAGTAGCTGCACCGCCACCAGCACAGATTGTAGACGTACCTGAACAGGATACGGCTGAGGGCGAGGATGAGGCGCAAACCGAGAGCGCACGTAAGAAGGCACGCGCTGGCGGTAAGAAAGCACTTAGCGTAGCTCGCAGTTCCGGCGGTGGAATCAATATCTGA---------------------------GGA------------------------------------------------------------------------------------------------------------------------------------------------------------------------------------------------------------------------------------------------------------------------------------------------------------------------------------------------------------GGA------------------------------------------------------------------------------------------------------------------------------------------------------------------------------------------------------------------------------------------------------------------------------------------------------------------------------------------------------------------------------------------------------------------------------CTGAATGGCTGATT---CAAAACGTACAGGATTGGGCGAAGACGGTGCTAAAGCTACCTATGACCGCCTGACGAACGACCGTAGAGCCTATGAGACTCGTGCGGAAAACTGTGCGCAATACACCATTCCGTCCTTGTTCCCGAAGGAGTCCGATAACGAATCTACCGACTACACGACTCCGTGGCAGGCTGTAGGTGCGCGGGGTCTTAACAATCTGGCCTCTAAATTAATGCTGGCACTATTCCCGATGCAGTCGTGGATGAAGCTGACCATTAGTGAATATGAGGCGAAGCAGCTTGTTGGAGACCCTGATGGACTCGCTAAGGTGGACGAAGG--TCTGTCTATGGTTGAGCGTATTATCATGAATTATATCGAATCCAACAGTTACCGTGTAACACTCTTTGAGTGCCTCAAGCAGTTGATCGTGGCAGGTAATGCACTGCTTTACTTACCGGAACCCGAAGG---TAGTTACAATCCGATGAAGCTGTACCGATTGTCTTCTTATGTTGTCCAAAGAGACGCATACGGCAATGTGTTACAGATTGTCACTCGTGACCAGATAGCCTTTGGTGCTCTCCCGGAAGACGTTCGGTCTGCGGTAGAGAAAGCTGGTGGTGAGAAGAAGATGGACGAAATGGTCGATGTGTACACCCATGTGTATCTCGATGAAGAGTCCGGCGATTACCTCAAGTATGAGGAAGTAGAGGACGTTGAGATTGATGGCTCCGATGCCACCTATCCGACTGACGCTATGCCCTACATTCCGGTGCGCATGGTTCGAATTGATGGCGAGTCTTACGGTCGCTCCTACTGTG-----------------------------------------------------------------------------AAGAATACTTAGGTGACTTAAGGTCTCTTGAGAATCTCCAAGAGGCTATCGTTAAGATGAGCATGATTAGTGCTAAGGTCATCGGTCTGGTTAACCCGGCTGGCATTACGCAGCCCCGCAGATTAACCAAAGCTCAGACTGGTGACTTCGTTCCCGGTCGTCGAGAAGACATTGACTTCCTGCAACTGGAGAAGCAAGCTGACTTTACCGTAGCGAAAGCTGTGAGTGACCAGATAGAAGCACGCTTATCGTATGCCTTTATGTTGAACTCTGCGGTACAACGAACAGGTGAACGTGTGACCGCCGAAGAGATTCGATACGTTGCGTCAGAACTGGAAGATACGCTTGGTGGTGTCTATTCGATTCTGTCTCAAGAACTGCAATTGCCTCTGGTTCGTGTGCTCTTGAAGCAACTCCAAGCAACCTCGCAGATTCCTGAGCTACCGAAAGAAGCCGTTGAGCCGACTATCAGCACAGGTCTGGAAGCAATCGGGCGTGGTCAAGACCTCGATAAGCTGGAGCGCTGTATCTCCGCTTGGGCTGCTCTGGCTCCTATGCAGGGAGACCCGGACATTAACCTTGCTGTCATTAAGCTGCGCATTGCTAACGCCATTGGTATTGATACTTCTGGTATCCTACTTACGGACGAGCAGAAGCAAGCACTGATGATGCAGGATGCGGCCCAAACAGGTATCGAGAACGCTGCCGCCACTGGTGGGGCTGGTGTG---GGTGCTCTAGCGACCTCAAGTCCAGAAGCTATGCAGGGTGCAGCAGCACAGGCTGGCCTAGA---CGCCACCTAA-TAACCCTCACTAAAGGGAGACCT--CATCT--------------------------------TTGAAATGAGCGATGACTAAAGGT--TGGAGTC------------CTT----TGGT-TTCCCT-------TTATCTTT----AACAACTTAGGAGAT-TTAACAATGGC---TGAATCTAATGCAGACGTTTATGCGTCCTTCGGTGTGAACAACGCGGTAATGACCGGAAGCAC------ACCTACTGAACACGAACAGAATATGCTGAGTCTCGATGTTGCTGCCCGTGATGGCGATGATGCAATCGTACTTAGCGAGGAACCGAGTTCTCATA-ACGATGACCCTTATGCGGCT------GGTGTAGACCCGTTCGCTGATGGTGAAGACGATGAGGGCCGCATTCAGGTTCGTATCAGTGAAGATGGTAATGAAGC------CGAGTTCGACACTGGTAGCGATAACGCTGAG---------------------------------------------GTGGAGACCGAAGGTGAGGCCGCTGAGTTTGAACCGCTGGGTGACACTCCAGAAGAACTGAGCCAAGTGACTGAGCAGTTGGGCCAGCACGAAGAAGGCTTTCAGGCGATGGTCGAGCAGGCCGTTGAGCGTGGAC---TGAGCGCAGAGTCTGTGACTCGCATCTACGAAGAGTACGAAG---CCGATGGCATCTCTGAGAAATCCTATGCGGAACTCGAAGCTGCTGGATATAGCCGTGCCTTTGTGGACTCCTACATCTCCGGTCAGGAAGCCCTTGTAGACCAGTACGTCAATCAGGTAGTTGCCTTTGCTGGTGGTAAGGAACGCTTTAGCGCAATCCATACGCACCTTGAAGCAACCAACCCGGCTGCGGCTGAGTCCCTTGAGACTGCCATGATGAACCGAGACTTGGCGACTGTCAAAGCAATTATCAATCTGGCTGGTGAGAGTTACACGAAGAAATTCGGTAAGCCCGCCAACCGTAGTGTTACCAAGCGTGCTACTCC---GGTTAAACCTGTAGCTCGCCAGAAAGAGGGCTTTACGAATCAGGCTGAGATGATTAAAGCTATGAGTGACCCGCGTTACCGTAGCGATGCTGCCTACCGTCAAATGGTAGAACAGAAGGTTATCGACTCCAGTTTCTA---------------ATTAACCCTCACTAAAGGGAGAGA------------C---------------CA-----------------------TAGATGA--------------------------------------------------------------------------------------CTACAATGGTTGAATCACCTGAGCACAGAACTTTGTGGTCGCTCCCGTAGGTGAAACATTGAGAACCAACTCGATTCAAGTAGTAACCAAACTTTT--------CTTTAAAT--TAACATAAGGAGATTCA-ACATGGCTAACATTCAAGGCGGACAGCAAATTGGTACTAATCAGGGTAAGGGTCAGTCCGC------AGCGGACAAATTGGCGCTGTTCCTGAAAGTGTTCGGCGGTGAAGTCCTGACTGCTTTCGCTCGCACCTCCGTGACCATGCCTCGTCACATGCTGCGCTCTATTGCTTCCGGTAAGTCCGCACAGTTCCCTGTGATTGGTCGCACCAAAGCCGCTTACCTGAAACCGGGTGAGAACCTCGATGACAAACGTAAGGATATCAAACACACCGAGAAGGTAATCCACATTGATGGCCTGCTGACTGCGGACGTTCTGATTTACGACATTGAGGACGCAATGAACCACTACGACGTTCGCGCTGAGTACACCGCTCAGTTGGGTGAATCTCTGGCGATGGCGGCTGACGGTGCTGTACTGGCTGAACTGGCTGGTCTGGTTAACCTGCCGGACGCATCCAATGAGAACATCGAGGGTCTCGGTAAGCCTACCGTACT------GACTCTGGTTAAGCCGACCACTGGCGACCTGACTGACCCGGTTGAGCTGGGTAAAGCGATTATCGCTCAGTTGACTATCGCTCGTGCATCTCTGACCAAGAACTACGTTCCGGCTGCTGACCGTACCTTCTACACCACTCCTGATAACTACTCTGCGATTCTGGCCGCTCTGATGCCGAACGCTGCAAACTATCAGGCACTGATTGACCCTGAGCGTGGTACTATCCGTAACGTGATGGGCTTCGAAGTGGTTGAGGTTCCGCACCTGACCGCTGGTGGCGCTGGTGATACCCGTGAGGATTCCCCGG------------CTGACCAGAAGCACGCTTTCCCGGCGAC---TTCCAGCACTACCGTTAAGGTTGCTCTGGATAACGTTGTGGGCCTGTTCCAGCACCGCTCTGCGGTTGGTACGGTCAAGCTGAAAGACTTGGCTCTGGAGCGCGCTCGTCGTGCGAACTATCAGGCTGACCAGATTATCGCTAAGTACGCGATGGGTCACGGCGGTCTGCGTCCAGAAGCTGCTGGCGCTATCGTGCTGCCAA---AGACTTCGGAG------GCTT--------------------------------------------------------------------------------------------------------------------AAGGGTAGCGCCTTTGAGTA---------------------------TGAACGCGGAGAGTGAAGTGGAGCCGA---CCCAAGAGGTAGCCGCCGAAGTAGCTCTCACGC----------------------CTCAACAGAAGGCCGCCATTACTCGTG------------CTCGTAAC-------------------------------AAGGCACTTAAG------TCTCAATAACAA----------------------------------------------------------------------------------------------------------------------------------------------------------------------------------------------------------------------------------------------------------------------------------------------------------------------------------------CAAGCAAACCCCTTGGGTTCCCTCTTTGGGAGTCTGAGGGG--TTTTTTG--------CTTTAACCCTCACTAACAGGAG-----------------------------------------------------------------------------------------------------GTAACATC-ATGCGCTCTTATGAGATGAACATTGAGATCGCAGAAGAGCTATCAGCCGTCAACGACATTCTGGCTTCCATCGGTGAGCCACCAGTATCGACCCTTGAGGGAGATGCGAATGCTGACGTTGCGAATGCTCGACGTGTGCTCAATAAGATTAACCGACAGATTCAGTCACGAGGATGGACATTCAACATCGAAGAGGGCGTGACTCTTCTACCTGATGCGTTCTCTGGCATGATACCGTTTAGCTCTGACTATCTGTCCGTGATGGCAACCAGCGGTCAGACCCAATATATCAACCGTGGTGGCTATCTCTATGACCGCTCTGCGAAGACTGACCGATTTCCTTCTGGTGTTCAGGTCAACCTTATTCGTCTGAGAGAGTTCGATGAGATGCCTGAGTGCTTCCGAAACTATATCGTTACCAAGGCTTCCCGCCAGTTTAACAACCGCTTCTTCGGTGCGCCGGAGGTAGACGGAGTGTTGCAGGAAGAGGAACAGGAAGCATGGCGTGCGTGCTTCGAGTACGAGCTAGACTACGGTAACTACAACATGCTGGATGGTGACGCATTCACCTCTGGTCTACTTAACCGCTAAT-----------------------------------------------------------------------------------------------------------------------------------------------------------------------------------------------------------AACA--AGGAGG-CTCT-ATGGCTCTCATTAGTCAATCAATCAAGAACCTCAAGGGTGGTATCAGCCAACAGGCAGATATTCTCCGGTTCGCTGAACAAGGTAGCGTGCAGATTAACGGTTGGTCTTCTGAGTCCGAGGGTCTCCAGAAGCGCCCACCGATGATTCACCTTAAGACCCTTGGCC---CTGCTGGGTATGTGGGTGCGCAACCTTACGTGCATCTTATCAACCGTGATGAGTTCGAGCAGTATTTCGTGGTGTTCACTGGTGAAGACATTAAGGTGTTCGACCTCGATGGTAAGGAGTACCAAGTA---------CGTGGAGACCGCTCTTATGTACGAACAGCCAACCCACGGGAAGACCTTCGGATGGTAACGGTGGCTGACTATACCTTTGTGACTAACCGCAAGGTGGTTGTGCAGAGTAACGACCAATCGGTCAACCTTCCGGGCTTTAAAGACCAAGGCGATGCGCTGATTAATGTTCGTGGTGGGCAATATGGGCGTAGACTCTCAATCGAGTTCAACGGGGCTGAGCGTGCTGCTATTCAACTACCAGAC-------GGCTCACAACCAGCACA---CGTCAATGAGGTTGACGGTCAGGCCATCGCTGAGAAGCTGGCGGCTCAGTTGCGGAATAACCTAGGGAACCCAAACAATGAACAAAACCCAAATA---AGTGGCGCTTCAACGTTGGCCCCGGATTCATCCATATCCTTGCGCCAAATAACGATAACGTTTGGGGACTACAGACTAAGGATGGTTACGCAGACCAGCTAATCAACCCTGTAACCCATTACACTCAGTCGTTCCAGAAGTTGCCTATTAACGCTCCAGATGGGTACATTGTGAAGATTGTTGGTGATACCTCAAAGACTGCCGACCAGTATTACGTTAGGTTCGACCTCAACCGTAAGGTATGGGTGGAAACAATCGGCTGGAACACAAGGACTCACCTGCACTACCACACGATGCCTTGGGCGCTGGTACGTGCTTCTGACGGGAACTTTGACTTTAAGGTACTCGAGTGGGGTGCTCGTACTGTGGGTGATGATACAACTAACCCATACCCATCGTTTACCGGACAGACAATCAATGATATTTTCTTCTTCCGTAACCGTTTGGGGTTCCTTAGTGGGGAGAACATCATCTTGTCTCGCACCTCGAAATACTTCAACTTCTTCCCGGCCTCCGTGTCAAACTACTCCGACGATGACCCAATCGACGTTGCGGTTAGCCACAACCGGGTGTCAACCTTGAAGTATGCCGTTCCGTTCTCCGAAGAGTTACTCCTATGGTCTGACCAAGCGCAGTTCGTTCTGACAGCTTCTGGTATCCTTTCGAGTCGCTCCGTAGAGTTGAACCTTACGACTCAGTTCGACGTGCAAGACAGGGCACGCCCACATGGTGTAGGACGTAATGTATACTTTGCATCACCTCGCGCTTCCTTCACATCCATTAACCGATACTATGCGGTACAGGATGTAAGCTCTGTGAAGAACGCAGAGGACATGACGGCTCACGTTCCGAACTACATACCGAATGGAGTATTCAGTATATCGGGTACAACCGCTGAGAACTTCGCGGCTATCCTTACGAGCGGAGCACCGAACCGGGTGTATATCTACAAGTTCCTCTATATTGATGAAGAAATCAGGCAGCAGTCGTGGTCTCATTGGGACTTTGGGGACAACGTTACGGTGTTTGCAGCACAGGTGATAAACTCAACAATGACTGTATTGATGAGCAACGAACATGCTGTGTGGATGGGACGCTTGCACTTCACGAAGAACTCCATAGACATTCCGGGAGAGCCTTACAGATTATACATCGACGCTAAGAGGAAATACACCATCCCTGCCGGGACGTATAATGATGATACCTACCAGACGTCCATAAGCCTCGCAGCGATTTATGGGATGAACTTC---ACTAAGGGTAAAGTGTCTGTGGTCTTCCCTGATGGAAAGATTATAGAGGTAGAACCGCCAATCAACGGTTGG---AGCAGTGACCCGGTGTTACGACTTGATGGGAACCAAGAGGGCCAAGTGGTTTACACTGGGTTCAACATCCCGTTCACTTATACGTTCTCGAAGTTCCTCATCAAGAAGACTGCTGAGGATGGCTCGACGGCTACCGAGGATATTGGTCGCTTACAGCTTCGGCGTGCGTGGGTAAACTATGAGGACTCTGGAGCGTTCACCATCCGTGTGAACAACCTGTCCCGTGAGTTCATCTACACAATGGCTGGCGCTCGTTTGGGTTCTGACAATCTGCGTGTTGGTAGGTCGAACATTGGCACAGGGCAGTACCGCTTCCCGGTTGTTGGAAACGCTCAGACGAACATAGTAACCATCGAGTCAGACGCATCAACCCCACTGAACATCATTGGGTGCGGCTGGGAAGGGAACTACCTTCGTCGTTCTTCTGGCATTTAACTTAAA--GTCTCCCTGCGGTGA---------ATTAACCCTCACTAAAGGGAGACACTAATAGATACGA-------------GGGGTTAAAGCATT---ATGTACATTACAAAGTGTTTACAAAT---CCATGCCGACAACTTTCAGCCGTCCATAGAGGACATTCTGGAAGCTGAGGCACTAGGTGT-TGAACCAAAGGTAATTCCTGATGAGAATACTGTGGCAATGCTTAGCGATAA-----------------------CGCTGTGTTGGCAATCGGTGGCAATCAGGGAGACCGAGTGTGGTTCCT----TACCTCTAAGT----ACGTCCCACTGTTTACCTTGAGGGAGCGCTTAGAGTTTCGAAGACTTATCATTGAATATCGTGATATGATGCTGAGCCAGTACGAGTCCATTTGGAATTTCGTTTGGGTAGGCAATAAGTCACACATTCGTTTCCTAAAGACCATAGGCGCGGTATTCCATAATGAGTTTATCGCTGATGGT-------------------CAATTCCAATTATTCACTATCAGTA---GGA-------------------------------------------------------------------------------------------------------------------------------------------------------------------------------------------------------------------------------------------------------------------------------------------------------------------------------------------------------------------------------------------------------------------------------------------GGTAAC-------------------------------------------------------------------------------------------------------------------------------------------------------------------------------------------------------------------------------------------------------------------------------------------------------------------------------------------------------------------------------------------------------TATGTGCTGGATGGCAGCGATTCCTATTG---CCATGATGGGTGCCCAAGCTCTAAGTAGCCAGAACAGTGCTGACAAGGCGCGAGTGGCACAGACCGAAGCTGGACGCCGACAGGCAATTGAGATGTTAAAAGAGATGAATATCCAAAATGCCAACGCCTCGCTGGAACAACGGGACGCCCTTGAAGCTGCATCCTCTGAGCTGACTACACGTAACATGCAGAAGGTACAGGCTATGGGAACAATCCGTGCAGCTATCGGCGAGAGTATGCTAGAAGGCGAATCCATGAAGCGCATCAAGCGTATCGAAGAGGGCAACTACATTCGGGAGGCCAATAGCGTCACCGAGAACTACCGTCGAGACTACGCGAGTATCTTTGCGAAACAGTTGGGACGCACTCAGTCCACAGCAAGTCAAGTCGATGCAATGTACAAGAGCGAGGCCAAAGGTAAGTCTGGTCTGATGCGTGTACTAGACCCTCTGTCC---------------ATTATGGGTCAGGAAGCTGCAAGTCAATATGCGGCTGGTGGATTTGACAAGAAAGGTGGAAACCAAGC-----------AGCACCTATCAGTGCCGCCAAAGGA------------ACCAAGACCGGGAGGTAATAATGGCT-AGTAAACTAAATAGTGTTTT----------AGGCAACATGGCGACTCCCGGTATGGAACGACTCCGGGGCGTCAAAGGTATGGACTACCGGGCAGCAACCATTCAGGCTGAACAG---------CCAAGAGCGAGTCTTCTGGACTCCATTGGTCGATTCGCTAAGGCTGGTGCCGATATGTACATGGCGAAAGATGAACGTGATAAGCAACGAGCCGATGAGCGCTCCAACGAGATTATTCGTAAGCTGACCCCTGAGCAGCGCCGACAGGCTATCCAGAATGGTACACTGCTGTATCAGGATGACCCATACGCAATGCAAGCCTTGAAGTTCAAGACCGGGCGTAACGCTGCGTTCCTCGTTGACGATGAGGTTCAACAGACTATCAAAGAGGGTCGCTTCCGTACTCGTGAAGAGATGGAGCAGTATCGTCACTCACGCCTACAGGAAAACTCGAAGTCGTTCGCTGAGCAGTTCGGCATCAATGAGATGGACGAGGAATACCAGAAGGGTTTCAACGCAAACATCACCGAGCGTAACATTGCTCTGTATGGGGCACATGATACCTTCCTGAGTGACCAAGCGCAGAAGGGTGCAATCCTGAACTCGAAGGTTGAACTCAATGGTGTCCTGTCTGACCCTGACCTACTGTCTCGTCCTGAGTCCGGTGAGTTCTTCCAGAACTACATCGACAACTCTTTAGTGACCGGGATGA------CAGACAATCAGGCTCAACAGGTTATCTCTTCGTCCCTGAATGACGTGATACAGCGTCCGGGTGGTGCCGCCTTCTTGCAGAACATTGAGAACCACAAGGTTACTCTTAATGGTGCTACGACTACCTATCGTGAACTGATGGGTGATGAGCAGTGGCAGGCCATGATGATTAAGGCACAGCACACTCAATTCCAGAACAACGCGAAGTTAACCGAGAAGTTCCGATTGGACATTAATTCTGCGATTAACCAAGCGGACACTGGTAAAGGCTGGGAGATGCTTCAAGGTATCAAGGCCGAACTCGATAAGATTCAGCCGGGTGAAGAGATGACTCCTGAGCGTGAGATATTGCTTAGTGCTCAAGAGCAGATGCGCAACCGTTTCAACCGGGAGTCAGAGGCAGTAGCCAAGGAGATGGACAAGCAGAGGAAGACCTTGAACAAGTCTCTGGTAATTGACCAGCAGTTCAATAAGCGTCTAAACGGTGAGTATGTTTCAACTGACTACAAAGACATGCCAACAAACGAGAACACTGGTGAGTTTACCCATAGCGATATGGTCAACTATGCGAACCAAAAGTTGGCGCAGATTGACGCTATGGACATTCCAGAGGCGCAGAAGGATCGCATGAAGTTGCAGTACCTCCAAGCTGACTCTAAAGATGGTGCATTCCGCACTGCTGTAGGGCAGATGGTATCGGATGCTCGTGGTGAGTGGAAGGCGGCTGTCATCAATGGCGAGA---TGCCTGATAG---CACACCAGCCCTTGACTCCCTACGCAAGATGCGCAACATTGACCCCGGATTGTTCGCAGCACTGTATCCCGACGATGCCGAGCTGTTTCACACAATGGATCAATTGGATCGACAGGGGATAAAGCCGCAAGCCCTCATTAACGCCACCAAATCCCGTCAAGGGAAAACGCGTGAAATGCAGATTGAGGATGAGCGTGCGTTCAGTGAGCTGATGAACAACTCTGCGCAGCCCGAACTGAAATACCTTCCGGCTTCCATGCGTGAGTACGCTCAGATTATTTATGACTCTGAGAAGTACCTAACAGGAAACCCTAAGGATGCCATATCAGCGGTTAGTTCGTTCCTAAAGGACACTACCTATACATTCTCTTCTGATAATGTAGATGGTGG---AACTTATGGAGTTATTCCTCGCAACATGATGCAGGTAACAGATGACCCTAAATCTTGGGAGCAAGGTAAGGATATCATTGAGCAAGCTGTTAAGAAGTACCAAGAGCAAAACCCTTGGGTGACTAACAAGCAACTTAAGGTTAGCCAACAGGGTAACTTAATCAAAATCTATGATACCACTACCAACTTG---GGCATAAGTTACGATAACACACTGCTACGCAAGATGTACAAGAACTACGCTGAGCAACAGGCG------------GCAGCGGCTGAGAAGAAAGCCTTAGCGGAAGCCAATAAGCGAGCACCTATCGTCGCGGCAACCAAGGCC---------CGTAAAGAAGCAGCTAAGCGTGTCCAAGAGAAACGGAACAAGGTT-------------------------CCTAAGTTTATCTATGGACGTAAA-----GAAGACTAACAGTAAACTATAAGGAGGCTCCATG-----A---------------------------------------------------------------------------------------------------------------GCTACGA-CAAGACGAAACCATCCGAGTATGATGGGTTATTTCAGAAAGCGGCAGATGAACATGGGGTCTCCTATGACCTGCTTCGTAAATTAGCATTCAACGAATCTGGCTTCAATCCGAAAGCCAAAAGCCCTACCGGGCCGTTGGGTCTCATGCAGTTCACTAAAGGTACGGCAGCGGGGCTTGGACTCAAGGTGACAGGGGGAGATGACGATGAGAGATTCAACCCTGAGTTGGCTGTGGACGCAGCCGCTCGTCACCTGAGCGACCTCGTTAGGAAATACGACGGGGATGAACTCAAAGCGGCACTAG-----CATACAACCAAGGGGAGGGTCGCAATGGCGCTCCACAAA-----------------------------------------------TGCAGGCTTATGACAAAGGAGAT---------------------------------------------------------TGGGCCTCTATCAGCGAGGAGGGCCGCAACTACATGCGTAAACTTCTCGATGTGACTAACAGCCCGCGCAAGGGAGACTTGGAGGCGTTCGGTGGG---------ATAACCCCAAAGGCTAAAGGGATTCCTACTGAGGACGCCTTTGCTGGAA---------TCGGTAAGGCCGGGAAGGTAGGAACTG------AGCTTCCACAATCAACTGGCTTTAAGCTGGAGGGTGTGGAACAACAGGAACCTGCCGTACCGTTCACTAAGGATTTCTACGATAAACATGGAACTACCGTTGAGGAATATGAAAACCGTTCAACATTCTTCGGGATAAAGGACACCACAAGTGCCGAGCTTCATAACTCGCTATTGGGTGTTGCCTTCAATGCTGCGCGTTTTGATGATAGTTTTGACATCTTCAAGGACGCTATTACCCCAACTCGCTGGAACAGCACTACGTGGACGCCTGAGCAATTAGAGCGTATCCGTAACGAGGTAAAAGACCCAAACTACATCAACGTTGTTACTGGTGGAGACCCAGAGAATTTGGATGACCTGATTAAGCTGGCTAATGAGAATGCGGCTATGGCTGCGAAGACCCAAGGTGCTGGTGTGGGAGCACAGTTGGTAGGTGGAATCGTTGGGGCTGGTGTTGACCCCTTGAGCTATGTGCCGCTTGTTGGTGTTGCTGGAAAGGGTCTCAAGGTGGTAAACAAGGCGTTCGTTGTTGGTGCCCAAAGTGCAGCCTTGGGCGCAGTTTCAGAAGCTGTTCGCACATCCGTTGCTGGCGGTGAGGCGCACTATCAAGATGCAATCCTTGGTGGTCTTATGTTCGGGGCCGGGATGAGCGCAATAGCTGATGGTGTGAGTGCAGCCTTG---GGCCGTGTTCGCGCTGGTCAAGTTAGTAACGACTTCGACCGCATGGCTACTAGACTGGAGGCGCGTGAGGCTGCCTTTCAAACTGGTGGCGAGGACTTAACACGTATGCCAACAGAGGGTCGCTCCTTTGATGGGGAACATGCTGGGGTGAACTATTCTCCACTTGAAACTGAGCCGGGTGCTGTGGTGTTACCACAAGGTCAAATCTTGAGTGACACCAACCCGATTAACCCTCAGACCCTTCATGAGTTCGAGCA---GGTTAACCCTGAGCGAGCGGCTCGTGGTATCTCTTTGGGTGGATTCGCTGAGATCAGCCTCAAGACCCTTCGCTCTGAGAACCCGACTGTGCGCTCCATTGCGAGTGACCTTGTGCGTTCTCCGACAGGGATGGAATCAGGCTCTAATGGTAAGTTCGGTGCGACTGCTTCTGACATTAAGGAGCGGCTACACGCGAACAATCAGCGCACCTACAATCTGCTTTATGATGCTGTGCGCATCGCAATGAAAGACCCTGAGTTCTCTACAGGTGGTGTGAAGATGAGCCGTAAGGAAGTACGTCAGGAAATCTATAAGCGTGCTGCCTTAGCGATTGAG------AGGCCAGAGCTACAATCGGGACTCACAAAGGGAGAACGTAAGGTGATGGATATCCTGAAACAACACTTCGACCTCAAGCGCGAACTCATGGAAAACCCTGCTATCTTCGGGAACGTAAAAGCTCGTAGCATATTCCCCGGCTCACGCCATAACGGAACCTACGTGCCTAATGTGTATGACCGAGCTATAAAGTTGTACATGGTGAGTCGCTACG---GTAACGAGGGACTACAACGGGCAATTGCAGAGTCGTGGCTTACATCTTACCGCGCTCGTCCAGAAGTCAAGGCGAGAGTCGAT------------------------------------------------------------------------------------------------------------------------------------------------------------------------------------------------------------------------------------------------------------------------------------------------------------------------------------------------------------------------------------------------------------------------------------------------------------------------------------------------------------------------------------GAGTACCT------------------------------------------------------------------------------------------------------------------------------------------------------------------------------------------------------------------------------------------------------------------------------------------------------------------------------------------------------------------------------------------------------------------------------------------------------------------------------------------------------------------------GATGGAGCT---------------------------TAACGGTCTCAAGACGGTACAGGA------------------------------------------------------------------------------------------------------------------------------------------------------------------------------------------------------------------------------------------------------------------------------------------------------------------------------------------------------------------------------------------------------------------------------------------------------------------------------------------------------------------------------------------------------------AGTAACACCAGATATGGTTCAGAAGCACGCTATGGACAAGGCGTATGGTATATCGCACACTGACCAATTCACTACATCCTCTATCATTGATGAAAACCTTGAGGGTCTGGTTGGCATCGAGAACAATAACTTCTTGGAGGCCCGTAACATGTTCGACAGCGACATGGCTGTGACTCTCCCGGATGGTAGCACGTTCTCTGTGAACGACCTGCGTAACTATGATATGGCTGACATTCTTCCTGCTTATGACCGTCGAGTTGATGGTGACGTGGCTATCATGGGTGGTTCGGGTAAGACGACGAAGGAACTGAAAGATGAAATCATGGCGCTGGACAAGCAGTCTGAGGGTAACGGCTCACTGAAAGGTGAAGTCGAAGCACTCAAGGACACCGTGAAGATTCTGACTGGTCGTGCCCGCATGAAC------CCAGAGGGAGCTTTCGGTACGATTCTTCGCTCCATGACTGACTTGGCTTTCTTCGCTAAGAACTTCTATATGCCGTTCCAGAACTTCACTGAGGTTGCTGCTATGTTGAGTAAAGGAAACACCTCTGCGGTACTTCATGGAATCCCACTGCTTAACGATTGGGTTAGCCGGAGGAAGCCTATGAGCGGCTCTGAGATTAAGGAGATTCACGGTATGGTGTTCGGGAAGGAACTAGACCAGCTTATCCGTCCGGGGCGTGAAGACCATATACGTCGCCTTCGGGAGTCTACTGACACTAACGCAGTGGTGGCTAATGTGGTTGGGACTATTCGCTTCGGCACTCAGGAATTGTCTGCGCGTTCACCTTGGACGATGCTGCTTAATGGAACCTCTAACTACATCATCGATGCTGCCAGACAGGGTGTTCTTGGTGATGTGGCTGGGGCAGCGCTCGCTGGGAAAGGCTCTAAG---TTCGGTAAAGCGAATTACCTTAAGTCTGCCTCTGTGTCACCTGAGCAGTGGAAGGGAATAAAGCAGTTGTTCCGTGACCACGCTACTCGTGATGCTGACGGTAAGTTTACAATCCGGGACAAACAGGCTTTCGCTAATGACCCACGGACTATGGACTTATGGCGTCTGGCTGATAAGGTTGCTGATGAGACTATCCTTAGGCCGCATAAGGTTTCCTCACAGGACACCAAGGCTTACGGGGCGGCTGTCAAGATGGTGATGCAGTTTAAGAACTTCGTAATCAAGTCTCTTAACTCGCGCTTCGTTAGGTTGTTCTATGATGCAACTAAGAACAACAGGGCTATCGATTCTGCGCTGACTGCAATCATCTCTATGGGTCTGGCGGGTGGTTACTATGTTGCTCAGGCGCACTTGAAGGCTTACGGCCTACAGGAGCACAAGCGTAAGGAGTACCTCAAGAATGCTCTTGACCCTAAAATGATTGCCCACGCGTCATTATCCAGAAGTTCACACCTTGGTTCCCCACTGTCTGTCTATGATATGATTGGTGGCTTGTTCGGTAATGATACCTACCAGTACACCCGCTCAACGGTGTTACCAAAGGAAAAGACCGAA---CGTGACCGCAACAAGGCTTGGACTGGT------AAGGAGGTTGCGGGTAACATAGTAGGGGCGATATCCAACCAAGTACCAGCTGTAGGACTAGTTGGGAACATTGGGTCTACCGCCATGAATGCCTCTACGCTACTTAGCTCTGATGGTAAGCAGAGTGAGGTAGAGTTCCGTACTGGTGTGTTCAACTCCATGCGTGAGCTTGTCCCCAATGACCCGCTGACACAACAGTTGATTATGCACATCTTCGAAGAGCAGGGCATCAAGATTAAGGATGATGCAACACGCCCTCGCCAATAAACCCTCACTAAAGGGAGAGAGGTCACATTCT--GGCCT-------CTTCTCTCTTAATGCTAATTTACAAAGGAGGTCAC--ATGGCTACAACTATTAAGACCGTGATGACTTACCCGCTGGATGGCTCCACTACGGACTTTAATATTCCGTTCGAGTATCTGGCGCGTAAGTTCGTCAGAGTGACCCTTAT---CGGTGTTGACCGAA---------AGGAACTCATCTTGAATCAAAACTATCGTTTTGCAACTAAGACCACAATCTCCACAACGAGAGCATTGGGGCCAGCGGACGGTTATAACCTTATCGAGATTCGTCGGTACACCTCAGCGACTGAACGTCTGGTTGACTTTACGGATGGCTCAATCCTCCGTGCGTATGACCTGAACATCTCGCAGGTGCAGACCCTCCACGTTGCTGAGGAAGCGCGTGACCTTACCGCTGAT------ACGATTGGCGTTAACAACGATGGTGACTTGGATGCTCGTGGTCGTCGTATCGTGAACGTT---------------------GCGGACGCTAAAGACCCCGGTGACGCAATCAACTTAGGTCAAGTCCAG--------------AAGTGG-------------------AACG------------------------------ACTCTGCGTTGAACTCTGCGAATCGAGCGAAACAGGAAGCTGACCGTGCGGCCGCTCGTGCAAAC------------------GATGCGAACAACTCTGCGAACGCATCTGCAAGCT-----------------------------------------------CTGCAAGCTCTTCTGCT----------------------------------------------------------------------------------------------------------GGGTCTGCTGA-GTTATCAAAACAGTGGG-------------------------------------------------CCGTTAAGGAAACCGCTGTGGAGCCAAATCTAGAATCATCACGA---------ACCTACGCGATTCACTCCATGTCA----------------------------------------------------------------------------------------------------------------TACCGGAATGAGGCT------------------------------AAAGACTCTGCTGACCGT---------------------GCC-------------------GCTG-------------------------------------------------------TTTCAGAGACCAAC----------------------------------------------------GCTAAGGTCTCCGAAGGA-----------AGCGCTG-------------------------------------------------------------------------------------CTAACT---------CGGCTGC----------------TGCCGCTAAGGTCTCA----------------------------------------------------------------------------------------------------------------------------------------------------------GAGACCAAC---------------------------------------------------------GCTAAG------------------------------------GCCTCCGAGGAGAGAGCAATCACTGAG----------------------------------------------------------GCGAGTAAGCTGG------------------------------------------------GAAACATGAATGAGT-------TT-----------------------------------------------GTTGGTACAATCGACAAGGTTG------------------------------------------------AAGGTGTAAAC--GTGTGGTTCAAAG----------------------------------------------------------------------------------------------GGACACTCGTTACTACCCAGA-----------------ACATCACCGGAGGTGGGCTT-------------------------ATTTCCACAGGCCACGCTAATATTGGTAAAGGTCTTGCGGTTCAGGA--------GAATG-----------------GTACTTTCGGTATCGACTTAAGAGTCCAGCGCAACA-TTTATGGAAAT------CGTAACA----------TGACAGTCGCTGGTAACTCTTGGT--------------------------------------TGCAGGGAGGTATT-----------------------------------------------------------------------ACCCAGTCGTCAGCCTCTACCGTGTATAACCAGCTATATCGCCTT---------------------------------------------------------------CACCTGAACAGTACGCCAA----------------------------------------------------------------------------------TGCAT----------------------------GTAGGGAACCGTCAGGGTCTACACATTGGATGGAACGAGTCGAGCACTAGTGGTGAAGCTGCCTTT-----------------GTGAATAACCAAGGTGGTGGC----------------------------------------GATGGTGGGTTCGTGTTCCGTACAGTTAACAACGCCAACT---------------------------------------------------------------------------------------------------CAGTTG-AGAAGGGTCGTGTCGAT-------------------------------------------------TTTACTCAGGACGGTAACATCTACGCGAATCATCTAC--------------AGGTTCGTTCAGGTGCGCGCATCGAGGCCAAC----------------------------------------------------------------------------------------------------------------------------------------------------------------------------------------------------------------------------------------------------------------------AACAATATAGTAGGCAACGAGATCTACGC--AGGAATGGGGAGCGCGCGTCTGGTCCATGACGGGGACGTGTTCGGTAGTATGTGGGGA-------------------------GGAGACTGGCTATCCAACTACCTTAACAATAA-------------------------GTACCATTTCGCTAAGCCGCCTGGAGGTGTTGCATTATTTA------------------CCG----------------------------------CACGCGGTGGCGACTACCTTG------------------------------------------------------------------------------------AGGGCCGTGT------------------------GGATAACTCAGCCGT-----------------------------------------------------------------------------------------TGGGTTCCGGTGGTTCCTAT-CAGACAGAAGGCTT----------------------------------------------------------------------------------------------AAGGAAAACA-----TAAAGG--------TTGTACGCTCCGCCGACGATATGCTAAACATCATCAG----------------------------------------------GTCGTAC-------------------------ATCCCAGTCTCGTACAAGTATAAGGACTCTGAATACACC-GATA------------------------------------CCCGAGGAAGAACCGTT----------------------GCTGTTACTGGT------------------------------------------AAGAAGTCT-------------CGTGCAGGCT------------------------TCAT-TACTCAGGACC-----------------------------------------------------TGATCAGA---------------------------------------------------ATCTGGCCCGAAGCGGTAGATGTAT----TATCTGATGGAATG--------------------------------------------------------------------------------------------------------CAATCCCCAGACCCTAACCAAATC--------------------------------------------------------------------------------ATCGGTGGGCTAATGCTGCTTGTTAA--------------------GAACCTAGATGAGCGGGTTCAGGAGCTAG----------------------AGAAGAAGAAT----------------------------AACGTTTAAGGATGACACC------------------------------------------------------------------------------------------------------------------------------------------------------------AGATTGAGACCAAG---------------------------------------------------GATGGT-------------------------------------------------------------------CTTT---AATAAGGAGGAGAT---
	Escherichia_phage_LL2	----------ATGCTGTCTTTAGATTTTAACAACGAGTTAGTCAAGGCTGCACCTATTGTTGGTACAGGTGTGGCTGATGGCGCTGCGAGGCTTTTCTTCGGGCTGAGTCTTAATGAGTGGTTCTATGTTGCCGCTATCGCCTACACAGTGGTTCAGATTGGTGCCAAGGTAGTCGATAAGATGATTGACTGGAAACGTG------------------------------------CAAACAAGGAGTAAC--CTATGAG---TGACAAGACTTTAATCAAGCTGCTGGAGATGCTAGACACTGAGATGGCACAGCGTATGCTTGCTGACCTCCAGAGCGAGGAACGCCGAACTCCGCAGCTTTACAACGCAATCGGCAAACTGTTAGACCGCCATAAGTTCCAAATCAGTAAGCTGACCCCGGATGAGAACATCCTTGGCGGTCTCGCGGCAGGTCTGGAAGACTACAACAAAGTGGTCGGCCCTAATGGTCTGACTGACGATGAGACTATCACGCTACAG------TAAGTGACATACTCAAGGTTC-----TCCACTCGGG----GGAGCCTTTATGGATGTTATT-----------------------------------------------------------------------------------------------------------------------------------------------------------------------------------------------------------------------------------------------TGGTGCATCTA-------------------------------------------------------------------------------------------------TGTG-AAATCTGAAAATTG--------------------ATGGGAGGTGTTATGCTAAAACTTTTA---CGCAGCGCACTCCCTTGGGTACTCGCCGGGACACTCTTTATGGGTGGCTGGCACTTAGGGTCAACCCATGAGAGAGCAAACTGGAAGGAGGTAATCCAAAATGAGTACATTGCGAAAACAAAAGCAACCGCAGCAACT------------CAGGCAGAGGTCAGTCGGGTATCCCGTGAGTACCAAGAAGAGATTGCAGCCATTGAAGGCAGCACTGATAGGATGCTTAATGACCTGCGTAGTAATAATAAGCGGCTGTCAGTCCGCATCAAGACCCTTACCGGACTACCAGAAGATAACGGTAGATGCGAGTTTAATGGTCGAGCCGAACTACACGAGTCAGATGCTAAGCATATTATCGGAATAACCCAAGCTGCTGATGCTCACGTAAGAGCGCTCCAGCGTACTATTAAGGAGATGCAGAATG----AGCGA------------------------------------------------------------------------------------------------------------------------------------------------------------------------------------------------------------------------------------------------------------------------------------------------------------------------------------------------------------------------------------------------------------------------------------------------------------------------------------------------------------------------------------------------------------------------------------------------------------------------------------------------------------------------------------------------------------------------------------------------------------------------------------------------------------------------------------------------------------------------------------------------------------------------------------------------------------------------------------------------------------------------------------------------------------------------------------------------------------------------------------------CACCCAAGCAAACCGTAATGCGCTAATCATCGCGCAGCTTAAGGGTGACTTCGTGGCCTTCCTGTTCGTATTGTGGAAGGCTTTGGCTCTCCCGCCGCCGACTAAGTGTCAGATTGATATGGCCCGGTGTCTGGCTAACGGAGACAACAAGAAGTTTATCCTACAGGCTTTCCGTGGTATCGGTAAGTCATTCATCACCTGTGCGTTCGTTGTGTGGACGTTATGGCGTGACCCTCAGTTGAAGATACTAATTGTCTCTGCATCCAAAGAACGTGCGGACGCTAACTCCATCTTCATCAAGAACATCATTGACCTGCTGCCATTCTTGGCTGAGCTAAAGCCTCGCCCCGGTCAGCGTGACTCTGTGATTAGTTTCGATGTTGGCCCTGCCAAGCCTGACCACTCTCCGTCTGTGAAGTCGGTGGGTATCACTGGTCAGTTGACTGGTAGTCGTGCTGATATCATCATAGCGGATGACGTTGAGATTCCGTCTAACTCCGCAACTCAAGGTGCCCGTGAGAAGCTGTGGACTCTGGTGCAGGAATTTGCTGCGCTTCTGAAACCACTGCCGACTTCTCGCGTTATCTACCTTGGCACGCCTCAAACCGAAATGACCTTGTACAAGGAACTCGAAGATAACCGTGGGTACACCACAATCATCTGGCCTGCGCTCTATCCGCGTAGCCGTGAGGAAGACTTGTATTATGGCGACCGTCTGGCCCCGATGCTCCGCGAAGAGTTCAACGATGGGTTCGAGATGCTCCAAGGTCAACCGACTGACCCCGTGCGCTTCGATATGGAAGACCTGCGTGAGCGTGAGTTGGAATACGGTAAGGCTGGCTTCACTTTGCAGTTCATGCTCAACCCGAACCTGAGTGATGCCGAGAAGTACCCCTTACGCCTCCGTGACGCTATCGTGTGCGGTCTGGACTTCGAGAAAGCCCCAATGCATTACCAGTGGCTTCCGAACCGTCAGAATCGCAATGAAGAGCTACCTAACGTTGGCCTTAAGGGTGATGATATTCATAGCTATCATTCGTGCAGTCAGAACACTGGACAGTACCAGCAACGCATCCTCGTGATTGACCCTAGTGGTCGAGGTAAGGATGAGACTGGTTACGCAGTGTTGTTCACCCTGAATGGCTACATCTATCTGATGGAAGCTGGCGGGTTCCGCGATGGTTATTCCGATAAGACCCTTGAGTCCCTCGCTAAGAAAGCGAAGCAGTGGAAGGTTCAGACAGTGGTCTTCGAGAGTAACTTCGGGGATGGCATGTTTGGTAAGGTATTCAGCCCTGTGCTCCTGAAACACCATGCAGCGCAACTTGAAGAGATTCGTGCTCGCGGTATGAAGGAACTACGCATTTGTGATACGCTGGAACCTGTACTCTCTACGCACCGCCTTGTGATTCGTGACGAGGTGATTCGTGAGGACTACCAGACTGCCCGTGACGCTGATGGCAAGCATGACGTTCGCTATTCGCTGTTCTACCAGTTGACCCGTATGGCCCGTGAGAAGGGCGCTGTGGCCCACGATGACCGACTTGATGCGTTAGCATTGGGTGTGGAGTTCTTACGCTCTACGATGGAACTGGACGCTGTGAAGGTGGAGGCTGAGGTGCTTGAGGCATTCTTAGAGGAACACATGGAGCACCCAATCCATTCGGCTGGTCACGTAGTTAC---------CGCTATGGTTGACGGGATGGAACTCTATTGGGAGGATGACGATGCGAATAGCAACAGGTTCATTGACTGGT------------------------------------------------------------------------------------------------------------------------------------------------------------------------AGTTATG------------------------------------CATATTGAGTGCATAAG-----------------------------------------------------------------------------------------------------------------------------------------------------------------------------------------------------------------------------------------------------------------GAAGCATT----GAGACCACGGA---------TG----------------------------------------------------------------------------------------------------------------------------------------------------------------------------------------------------------------------------------------------------GTCACTTTAAGAAACTCCTTAAGA---------------------------------ATCAATGA-------------------------GTTTG------------AATTAACCCTCACTAAAGGGA---------------------------------------------------------------------------------------------------------------------------------------------------------------------------------GAGAGGGGGGC--------TTAAAGCTATTATATAGGT--------TAGTCATTCAGGTTATGCAA-------------------------------------------------------------------------------------------------------------------------------------TGACCCTTTATGCAC---------TTTAA--GTCTACCTCTGTG------ATTGGTGATATTATCATTGTATAATC----ACCC-TACCT--TAGAGCA-ACTGAAA----GGAGGTGGCTCAATG---------TTACGCTTGCTGATTGCCCTGCTGCGTCATAGAGTCACTTGGCGATTTCTTCTGG------TACTTACTGCTACCCTTGGGTACGCAGGTCTTACT---GACCACCTCGGTCAACTGGAAGTGGCCTTTTGCTCTATACTCTCTTGTGGGGATTAAATTATTGTTG------ATGACCGACAA----------------------------------------------------------------------------GCGGCTCT--GAGGGATTCGTAGGTA----TAGTTTCACTACACCAACTCATCCCTGTA--GAGTCAA-CCCTAAAGGTTA--TACCT-AAAGATG---CCCTGTAGTTCGTAATGGTCTTA------CAGGGTCTTCTGGTGTCTCCTAGCTAT-----------CCCTT-CGGGATGCGCCTATGGTCTCACCTATGGTGTGGCCTTACCTAAAGTGGTTGCCTAA-------------AGA-GACCCTTTAAG-AATTTACCACAAAAATCTGAATGGGTATCTCACAGTTCAAGAACCCAAAGTA----------------------------------------------------------------------------------------------------------------------------------------------------------------------CCCCCATAG-ACCTC--------CTAAAGCCACCTAAAGCCAGCCCT-------ACCCCTAG------------------GGTTTAACCTTCGGTTAACCTTGGGTATCTCCTCAAGTGGCCTATAGGATA-------------------------------------------------------------------------------------------------------------------------------------------------------GCCTAAAGTGTGGCGTAAAGTCAATACCTA----------------AAGTGATGGGTGACTATTGGA---------------GACTTAAAGAGTGTCCT-AGTGTACCAGTTCGA-----------TAGTACATCTCTATGTGT-CCCTAT--CTGTTAGCC----------------------------------------------------------------------------------------------------------------------------------------------------------------------------------------------------------TCATAAAG-----------TAAACCCTAAAG-------------CC---TCCACCTAAAGAC----------------------------------CAGA-------CCTAAAGCCT-----------------------------------------------------------------------------------------------------------------------------------------------------------------------------------------------------------------------------------------------------------------------------------------------------------------------------CCACCTAAAGACCAGACCTAAAGCCTCCACCTAAAGAGCGA-------------------------------------------------------------------------------------------------------------------CGCTATCTTAAAG-----------------------------------ACAACCAGACC----GAT-----------------------------------------------AGACCCACTGTT-AAC---------CTGTA-GTGATGCCC-TGTAGTTGTCTATGG-------------------TGTCTATCGTCAA------------------------TTCAATTACCCTCACTA-------------------AAGGG-------------------------------------AATAAG--GGATACTTAAAGGGGGA--------------------------ATTAAA-------------------------------------------------------------------------------------------------------------------------GATTTAAT-AAAAGATTTAAATTAAT-----GGTTG--ACTTTAAGTAAC-CC------------TTAAGGCTATTATTCATCTCGTCAACG-------------GGACAACGGCCT--------------------------TAAAGCCACTCC---------------CTGAGATACCGGAGTCAACCGGATAAGTAGACAGCC---------TGATAAGTCATACGAAA--AACAGGCAT-TGACAA-----CGCAAGGTAACAAGTAGTAAGATGTATCACA----------------------------------------------------------------------------------TAACGTCAAC-CACCAA------ATCGGTGTCTTCTAGGTGACTTAAGCGCACCACGGCACAT-AAAGTTAAACAAAG-TGG----------TTGACAACATGAA-GTAAGAACGGTACGATG-------------------------------------------------------------------------------------------------TA-----------CCACA------------------------------------------------------------------------------------------------------------------------------------------------------------TTGAAACG-----A--CAGTGAGGCGGGACAC-TGAAAGCCGCTAG--GGTCTAACGAAACCAGA-CC-GACACGCTCTTTAACAATCTGGATAA------------------------------------------------------------------------------------------------------------------------------------------------------------------------------------------------------------------------------------------------------------------------------------------------------TAGCTCTTGAGTG-----------------------------------TACC---GT---------ATAAGCGAATAACTCAAGGTCGCACTGAA--------------------------------AGCGTGGCCT-TT-ATGATATT-------------------------------------------------------------------------------------------------------------------------------------------------------------------------------------------------------------------------------------------------------------------------------------------------------------------------------------------------------------CACTTAACACGAACT------------------AACATGAGGTAACACCAA----------------------------------------------------------------------------------------------------------------------------------------------------------ATGATTTTCACTAAAGAGCCTGCT---------AACGTCTTCTATGTACTGGTGTC------AGCTTTCCGTTCTAA------CCTCGACGATGAGG----------------------------------------------------------------------------------------TGAACATGAGT----------------------------------------------------------------------------CGCCACCGCCACATGGTAAGCAC---TTTACGTGCCG---------CACCGGGT-----------------------------------------------------------------------------------------------------------------CTTTATGGCTCCGTTGAGTCAACCGA----------------------------------------------------------------------------------------------TTTGACCG------------------------------------GGTGCTAT--CGTGAGGC-AATCGCAAGCGCACCGAC---------------------TGAGGAA--------------------AAAACGGTTCG-TGTACGCTGCAAGG-ACAAGGCGCAGGCACTCAATGT------------------------------------------TGCACGCTTAGCTTGCAATGAGTGGGAGC---AAGATTGCGTACTGGTATAC-AAGTCACAGACTCACACGGCTGGTC---TGGTGTACGCTAAAGGAA---------------------TCGACGGTTACAAGGCTGAACGTC------------------TGCCGGGTAGCTTCCAAGAAGTG---CCTAAAGGCGCACCGCTTCAAGGCTGCTTCACGATTGATGAGTT-----------------------CGGACGCCGCTGGCAAGTACA---------------------------------------ATAAGTGTTAAACTCAAGGTCGCACTGTATGTGTGGCCTTTATGATTATCACTTA----------------------------------------------------------------------------------------------------GCACGC-------------------------------------------------TACAGGA-CTAACATCATGAGCAAACTTCTTGCAACATCTAAAATAGAAGGCCAATGCACCGTAACACTGCGTGAGTAT-TACCACGGGT------CAATGGGAAGCACCTA----------CGTTGTGCGATACGGTA---------------AACAGGTCACGCATTGGGTAAACCCGATTTTAGCACAA----------------------GAGGATTATCAATCTTGTGTGTTACACCAAACAACATGCGCAGGGTGGAATGACTAA-----------------TGACTATGTTGACAATATTTG--------------------------------------------------------------------------------------------------------------------------------------------------------------------------------------TAC--------------TCACTGTGTACA----------------------------------------------CTGCG-ATTGTGATGT--------------------------------------------ATTTCC--------------TGAGAGACTTTAAGAACGGTCTGGTAATACGTAAAGCAACGCTGAGTTACTTTAAGTGGGGATTCATCCCACGGTTTACGGTTCGTGAACGTAACGGACGCTTTAAGGCCAATAAGGTGGGAGTATTCTA--------------------------------------------------------------------------------------------------------------------------------------------------------------------------------------------CATTGCTACGCACTAACTCAAAGCACGTAAAGATTGCACTGTATGCGATGGCTTA--TGGTGCATCGAAAC-------------------------------------GCAAGGTCAAACGCATCTTAGCGAGACACCGCAAGATGACCGCA----CGACAGGCTGCAAG---------------------------------------------------------------------------------------CGCTGTCAAATGGGCT------------------------------------------------------------------------------------------------------GAATTTACTCTTTACT-CTTCTTACAGATAA--------CAGGACACTGAACGATGACTTTCTCCGAAGCACAAGCCGCACTTGAAGCTATCCGCAATCTACCGATTGAGCGCCTGAACGAACGCCAGCC---------------------------------------------CATGCTGGTG---------------------------------------------------------------------------------------------------------------------------------------------------------------------------------------------------------------------------------------------------------------------------------------------------------------------------------------------------------------------------------------------------------------------ACTCTTGCGGCTGCC---------ATCGTGAACGATGAGACCCAAGACGGGCAACTGAC---------------------GCAGGCAGCAGGAAACACGGCGCTAGGGCGCATGGACTACTGGCAGACCCTAGCGGCGCGTATGCGTGATGTTGGTTTCATCAAGCTGGGCAATGGTCACTTTAGCGCAGCGTATGAGCACGCATTGTTGCCGGGCAAGGTTATCAAGGTAGGCTTTAAGAAAGAGGACTCAGGCGCTGCCTATGCTGCATTCTGCCGTATGAATCAGGGCCGTGAGGGTATCCCTACGGTGTACGACATTCAGCGTCATGCTGGTTGTTACACGGTGGTTCTTGATTATCTGAATCCGCTTAACTACTGGTGCGATGGTGAGAGTGATAAGATTCGTCACCACTT------------------------TCAGGCCGCAAGGGAAATCATTGAGGAG---------------------------------------------GATTGCTTCGATACCGCCGAAGAGTACCCAATAAGTGAC---AGCTTTATTGAGACCTGCAAGGATATCCGCAAGTTCTTCTTAGGAATCGCATCGTTCGATTGTCACAGCGGGAACATGATG-AAAGACCAGATGGGACGCCTGA----------------------------------------------------------------------------TTATCACAGACCCGGTATCATTC-------------AGCGCAGGCG------------------------------------------------------------------------------------------------------------ACAAGTTAAGGCCGGGTGAGTTCCACT--GTGACCCGGATGAACTCATCGCTGAGATTGAGGTGCTGAGGGCGCAGGAGGCTATCGAGCGCTGCAAGGCACGCAAGGCTAGGCG------------TGACCCTAAAGGAACCTTTCAGGCAGCGCGTAAAGCACGCATCAAGTGGCGCAGAAAGGCCTCTAAGCGCG--------------------------------------------------TGAAGCGCAACGCTAAG-----------------------------------------------------------------------------------------------------------------------------GTACTCGCTAGG------------------------------ATGCGCATGGACGCCAATCAGAATCGCA-----------------GGGATGAGCCTAGGGCGCGTATGGTGTGGGGCGATA-AGCACTGGCGCAACGCT-TGGATGCACCACAACAACCTAAACTTTGCAGAACTGGAGCGCCGCGCTGCTGCGGCAATGATGATGATGCACGACGAGGTGCGCATTCAGTGGGGCAAACCGTTACACATAGACGCATACCTTGACA-GGAGACTGCAAGGCTGATA------GAGTCTTTTCTTACAGGTCAT-----------------------------------CATTAGA------TGGCCTG-AATAGGAACGATTTATTCAC-----------------AATGAGGTAAGCAATG--AACATCATCGAAAACATCGAAAAGAATGACTTCTCCGAAATCGAACTGGCTGCTATCCCGTTCAACACATTGGCAGACCACTACGGTAGCGCATTGGCTCGTGAACAACTGGCTTTAGAACATGAGTCTTATGAGTTAGGCGAGCGCCGCTTCCTCAAGATGCTTGAGCGTCAGGCGAAAGCTGGTGAGATTGCAGACAACGCAGCCGCTAAGCCATTACTCGCTACGCTTCTCCCTAAGTTAACCGCACGCATCGTTGAGTGGCTCGAAGAGTACGCCTCTAAGAAGGGCCGCAAGCCTGTAGCCTACGCACCACTCCAATCACTCAAGCC---------------------------------------------------------------GGAGGCGTCCGCGTTTATCACACTCAAGGTTATCCTTGCGTCACTGACCAGCACGAACATGACAACCATTCAGGCCGCTGCTGGTATGCTGGGTAAGGCCATTGAGGATGAGGCACGTTTCGGGCGTATCCGTGACCTCGAAGCGAAGCACTTCAAGAAGCACGTTGAGGAACAGCTTAACAAGCGCCACGGGCAAGTCTACAAGAAAGCCTTTATGCAGGTGATAGAGGCCGATATGATTGGTCGAGGTCTGCTTGGTGGCGAGGCATGGTCTAGCTGGGATAAAGAAACTACGATGCACGTAGGGATTCGCCTGATTGAAATGCTTATCGAGTCCACTGGTCTGGTGGAATTACAGCGACACAACGCAGGTAACGCAGGTTCTGACAATGAGGCAC------------TGCAACTGGCCCAAGAGTACGTCGATGTGTTAGCGAAGCGTGCAGGAGCACTGGCTGGCATCTCTCCGATGTTCCAACCGTGTGTTGTACCGCCGAAACCTTGGGTATCAATCACAGGTGGCGGCTATTGGGCTAACGGTCGCAGACCTTTGGCACTCGTTCGCACTCACTCTAAGAAGGGACTGATGCGCTATGAGGATGTTTACATGCCAGAAGTTTACAAGGCGGTCAACATCGCACAGAACACCGCATGGAAAATCAACAAGAAAGTTCTTGCGGTTGTCAATGAGATTGTTAACTGGAAGAATTGCCCGGTCGCAGACATTCCATCGCTGGAGCGCCAAGAGTTACCGCCTAAGCCGGACGACATT---GACACCAACGAGGCAGCGCTCAAGGAGTGGAAGAAAGCCGCCGCTGGTATCTACCGCTTGGACAAGGCACGAGTGTCTCGCCGTATCAGCTTAGAGTTCATGCTGGAACAGGCCAACAAGTTTGCAAACAAGAAAGCAATCTGGTTCCCTTACAACATGGACTGGCGCGGTCGTGTGTACGCTGTGCCAATGTTCAACCCGCAAGGCAACGACATGACGAAAGGCCTGCTGACCCTCGCTAAAGGCAAGCCAATCGGTGAGGAAGGTTTCTACTGGCTGAAAATCCACGGTGCGAACTGTGCGGGTGTCGATAAGGTTCCTTTCCCTGAGCGCATCGCGTTCATTGAGAAGCACGTAGACGACATTCTGGCTTGCGCTAAAGACCCAATCAATAACACT---TGGTGGGCCGAGCAGGATTCACCTTTCTGCTTCCTCGCGTTCTGCTTCGAGTATGCAGGCGTTGCGCACCACGGTCTGAGCTACAATTGCTCACTGCCGCTGGCGTTCGACGGGTCTTGCTCTGGTATCCAGCACTTCTCCGCGATGCTCCGCGATGAGGTAGGTGGTCGTGCGGTTAATCTGCTGCCAAGCGAAACCGTGCAGGACATTTACGGCATCGTTGCACAGAAAGTGAACGAGATTCTCAAACAGGATGCAATCAACGGAACACCTAACGAGATGATTACCGTGACCGACAAGGACACCGGGGAAATCTCTGAGAAGCTCAAGCTGGGAACCTCAACGCTGGCGCAACAGTGGCTGGCATATGGTGTAACCCGTAGCGTAACTAAACGTTCGGTCATGACGCTGGCTTACGGTTCTAAGGAGTTCGGCTTTCGTCAACAGGTACTGGACGACACCATTCAGCCTGCGATTGACAGCGGTAAGGGCTTGATGTTCACCCAACCTAACCAAGCGGCTGGCTATATGGCTAAGCTGATTTGGGACGCGGTGAGCGTGACCGTAGTCGCAGCGGTTGAGGCGATGAACTGGCTAAAGTCTGCCGCCAAGCTGCTGGCTGCTGAGGTCAAGGACAAGAAAACCAAGGATATTCTGCGCCACCGTTGCGCGGTTCACTGGACTACGCCGGACGGCTTCCCGGTCTGGCAGGAATACCGCAAGCCACTCCAGAAGCGTCTCGATATGATTTTCTTAGGGCAATTCCGTCTGCAACCGACGATTAATACCCTCAAGGATTCAGGCATTGACGCGCACAAGCAGGAGTCTGGCATCGCTCCTAACTTTGTTCACTCACAGGATGGTAGCCATCTACGCATGACAGTCGTTTATGCTCACGAGAAGTATGGCATTGAGTCCTTTGCGCTCATCCATGACAGCTTTGGGACTATTCCGGCAGACGCTGGTAAGCTCTTTAAGGCTGTGCGTGAAACGATGGTTCTCACCTACGAGAACAACGATGTGCTGGCAGACTTCTATGACCAGTTTGCAGACCAGCTACACGAGACCCAACTGGACAAGATGCCTCCGCTTCCGAAGAAAGGAAATCTGAACCTGCAAGACATTCTCAAGTCTGACTTTGCCTTTGCATAACA---------------------------------------------------------------------------------------------------------------------------------------------------------------------------------------------------------------------------------------------------------------AGCACTTAGCATTAACCCTCACTAACGGGAGAC-TACTTA----AGGTCTCCCACT--------------------------------------------------TTAAGAC-ACTTTAGG---------------------------TACTAAGAGATT--AAATTTATGATTAACATTAAGACTTTCTTTA---------------------------------AGAACATCTTTAAGTTAA-ACCG-------------------------------------------------------------------------------------------------------------CTTGACTT--------CCGTTAAGTTCTACGCTT------------------------------------GGATGCCCGGTAG--------------------------------TGATGACCTCCGCAAGACTGAATTT----------------------------------------------------------------------------------------------AAGTTA-GGCTTAGGGCCG--TGCGGTAAGGTGGTCACG-----------------------AAGTTGGAATGTTACTCAACGTCCTCCGGGA----------------------TGGTCATCTTCCA------------------------------------------GACCACTGAGGACAACGAAACG------AAATCCTTCTACTACCCGAAAGGTTCAACGTGTGGTCGTATCGAACGGACATACA---------------------------------GTTA------------------------------------------------------------------------------------------------------------------------------------------------------ACCCTCACTAACGGGAG-----------AGTTAAACTTAAGGTCATCA--------------------------------------------------------------------------ACAACGGTGGCCTTTGTGATTAACTTTCAAT--------ACACATCAACATGAGGTAA-G-ATACTATGCGTAC-----CAACTTTGAGAAATTTACCAAGCGCGATTCAGTAGTCAACGAGCATGGCGAACAGTGGCAAGAGCGCCGTGACCGCATGAAG----AAACGCCACAAGCAACAGCGCGGTAACTCACAGAAA---------CGGGAGTGGAACTA-----------------ACGATGGGACGTATCTATAGCGGCAACCTGTACGATTATAAAGATGCGGTAGCGCGTCTACAGAAAGACCATGACGTGACCGTGAAGGTGGAGTCATTCAGCTATGAAAACCCAGCGAAGATGTGCAGGTCATCCGGTGAGGTTCTCCGCG---------------------------------------------------------------------------------------------------------------------------------------------------------------------------------------------------------TGTTCACATGCTCAG--------------------------------------------GGCATCCGGTGGCATCCAG---------------------AACCTTCGAG-------------------CATAGCGACAGCGATGTACA----------AATCAACGCGCAGACTGCATGGCTCCGTAAGGTTCACAGCGATTTGAAACACTGGAAGT----AA-TAACCCTCACTAACAGGA------------------------------------------------------------------------------------GAATCCTCAAGGTCA-------------------------------------------------------------------------------------------------------------------------------TCTT-AAT--TGGTGGCCTTTGTGATTCGAAC-----------------------------------------------------------------------------------------------------------------------------------------------------------------------------TGATTAACTTTCAAC-------------------------------------------------------------------------------------------------------------------------------------CAATGAGGAACAA--CCGTATG-------------------------------------------------------------------------------------------------------------------------------AACATCTTCAATACCAACCCATTCAAAGCTGTGTCATTCGTAGAATCTGCCGTTAAGAAAGCGCTGGAGACCTCCGGCTACCTGATTGCTGACATTAAGTACGATGGTGTGCGCGGTAACATCGTGGTTGACAACGTGGCTGAGGCTGCATGGCTGTCCCGTGTGTCCAAGTTCATCCCGGCGCTGGAACAT---------CTGAACGGTTTCG----------------ATAAGCGCTGGCAACAACTGATGAAT----------------GATGACCGCTGCGTTTTCCCTGA------------------TGGCTTCATGCTGGATGGCGAACTGATGGTCAAGGGCGTAGACTTCAACACAGGGTCTGGCCTGCTGCGTACCAAGTGGCTCAAGAAGGA------------TAACGCCGAGTTCCATAACGTAATGGTCACACCAGACATGCTCAAGCCACGTAAGGTGGGAGTAGCTAAAC------GGGTTCGCA-CCCCCTTTAAGTTGGACACTAAGCGCCTGAGC-GTGCGCCTGTATGCTGTCATGCCGATTCACATTGCGGAGTCTGGCGAGGACTATGATGTACAGAACCTGCTGATGCCATATCATGTGGAAGCCATGCGCTCTCTTCTGGTCGAATACTTCCCGGAAATCGAGTGGCTTATCGCTGAGACCTACGAGGTCTACGATATGGATTCGCTGACTGAACTGTACGAAGAGAAGCGTGCCGAAGGTCACGAGGGTCTCATTGTGAAAGACCCACAAGGCATCTACAAGCGAGGCAAGAAGTCTGGCTGGTGGAAATGCAAGCCTAATGACGAAGCCGATGGTGTTATTCAGGGTGTCAATTGGGGTACGCCGGGTCTTGCAAACGAAGGTAAAGTTATCGGGTTCTCTGTGCTTCTTGAGACTGGTCGTCTGGTTGACGCCAACAACATCTCTCGCGCATTGATGGATGAGTTTACCG---CGA-ATGTTAAA---------------------------------------GAACA---------------TGGCGAGGATTAC------------------------------------TACAACGGGTGGGCCTGCCAGATTGGATATATGGAGGAAACACCTGATGGCTCATTGCGACACCCCTCATTCACCTGCTTCCGAGGAACTGAGGACAATCCACAAGAGAAAGTATAA------------------------------------------------------------------------------------------------------------------------------------------------------------------------------------------------------------------------------------------------------------------------------------------------------------------------------------------------------------------------------------------------------------------------------GTTATACCGGGAGGCTC-CTTCG--------------GGAGTCGTTTCCGCCTCTGGTAAACCTTTAGGGTATAAGCGGAAAGATGGCTACTGGATTCTCTCTTACGGTGGTAAACAAATGCTGGCACATCGTGTGGTCTGGATGTTGACCCACGGTGAAATCCCGGAAGGTATGGTCATTGACCACATCAACAGGAACCCTAGTGATAACCGTATCGAAAACCTTCGGTGTGTCACTCAAGCTGTTAACTTATCTAATGTTGACGTCCGGTCTCATTGTTTAAGTGGCGAGAAGTATATTGCCCTTGACAAGAGAACCGGACGTTTTGC-------------------CGTTCGT------------------------------------------------------------------------------------------------------------------------------------------ATC-------------------AGGCGCAAATCC-------------------------------------------CACGGAACCTATGGAACC-----------------------------------------------------------------------------------CTTGAGGAAGCTATATCCGTGCGAG-------------------------------------------------------------------------------------------------------------------------------------------------------------------------------------------------ATGCTGCCATTAACCCTCACTAACAGGAGACACAC--ACCATGTGG---------CTTATCCTATTCGCTATCGTCGCAACGCTTGGATTAATGGCTGCCGACGACAACATTTGGCCTGATTGT---------------------------------------------------------------------------------------------------------------------------------------------------TAAG--------------------------------GAGACAAC-ATCAT---GCGTTTACACTTCAACACATCAAACGGTATCTTTTCGGTTCGCCGTGAAGACCGCTCTACAGCAGTGGCCTCTGAGCGCAACGCCAAGCTGCCGCTGATTGGTTCG---GTCGTACCATTGTCGCCGCGTGTTCACCTACTGATAACT--CGTGGAGAGTTCATTAAGGCGATGAACAAAGAGCGCCCACATCTGGAAGCCGTGGTAACTTACTGGCCTCGCATCCGTCTGTTCGTTAAGTGGATTAAGGAGG-----TGCTGTAATGTTACAAC-----ATCA-------------------------------------------------------TTGGAACAAACCAGA---------------------------------CTTAGAG--------------------GCTCGCTTCCCGGTTAACTCTGCCGT---TCGTTATTCAGG----------------------AGCGAACC---------------------CTTTGT---TCA---------------------------------------------------AGGGTCTGAC-------------------CGGAACAGTGCAGGGCTACTCTAACACTGG-------------TCGAGTCAATGTTCGCTTCGGTGTTCGTGAGGCTGAGGTAC------ACCCTGCCGTACTAATCCCACTACCGAAAGTCGGC--------------------CAGAAGGTTGACGC------------------------GCCGAAATCAGAAGTCAAGT---------------------------------CTGA-------------CGTGACCCATCCGAACCACTACATGCTGTTCGACAACGTGGAAGCCA---------TTGAGG-------TTATC---GCCCGGT-CAATGAC----------------------------CGTAGAGCAAT---TCAAAGGCT--AC----GTGCTGGGGAACATCCTGAAA---------TACCGTCTGCGTGCTGGTAAGAAATCCGAACTGGCAACGATGG--A--GAAAGACCTTAAGAAAGCGGCTTTCT--ATCAGG---AAC---TGTTTGACAAG------TATAAGGGGCTGTGC-TATGACG--------------------------------------------------------------------------------------------------------------------------------------------------------------------------------------------------------------------------------------------------------------------------------------------------------------------------------------------------------------------------------------------CTTCGT----------------------------------------------------------------------------------------GAATG------------------------------------------CTGCGATTGGTGTGCCGCTAAGT--GGAACCAAGCTATCGAGGCTGGTGACGAGGCTGCTGCCAACGCC-------TACCAACAACTGTACGCGCTGTGGGAGCGGCGCTTTAAG----GAGGCTCAAAGTGGAGC---------------------------------------------------------------------------------------------------------------------------AACGTGAA----------------------CAGAAATACCTTCTG----ACAATGGAAGGTAACACCGAGTCCTTTGAGATTCCGGTATTCGCCCGGTCTCTCGAAGAGGCAACGCTACAGGCTGAA---CATTACGAGGACGCAGGGTTCGTAGTGACCCGCATCCGTCCAGAAGTGAAAGCC----------------TAATTACCCTCACTAAAGGG------------------------------AACAACC-----------------------------------------------------------------------------------------CAATCATT----------------------------------------------------------------------------------------AACCACAAAGGAGAAACATT-ATGGCTG---GTTTCAAGAAGAAAATCTACACCTCTGGTCT---TGGCACTGCTGAGCCTTATGCTTACCTGAGTAAGCCGGATTATGGCAACGAAGAGCGCGGCTTCGGCAACCCCCGTGGTGTCTATAAGGTAGACCTGACTCTTTCCAATAAAGACCCGCGCTGTCAGGCGATGGTCGATGAAATCGTGAAGTGTCACGAAGAGGCTTATACTGCTGCCGTGGAAGAGTTCGAAGCTAACCCACCGCAGGCACAGCGTGGT---AAGAAACCACTGAAACCTTACGAGGGCGACATGCCGTTCTTCGATAATGGTGACGGTACGACTACCTTCAAGTTCAAATGCTATGCGTCTTTCCAAGATAAGAAGACCAAAGAGACCAAACACATCAATCTGGTAGTGGTCGATAG---CAAAGGTAAGAAGATTCAGGAAG---TGCCGATTATCGGTGGCGGCTCCAAGCTGAAAGTGAAATACTCTCTGGTGCCTTACAAGTGGAACACCGCTGTTGGCGCAAGCGTCAAGCTGCAACTTGAGTCCGTGATGCTGGTCGAACTGGCTACCTTC---------GGTGGTGGCGGTGAAGATGAGTGGGCCGATGAAGTCGAAGATGGTGGTTACACTGCTAGTG---------AATCCCGTCAG---TCCCGCGATGAGCAGGAGTGGCAGGAAGACGAGC------------ACGAAGAAACCCCGGATGAGGATGAGGATTTTTAAATGGAACTTA--GAGAGAAACTAAAGGCTTA---------CAGCGAAGTTTCTCATAACGGGTGCTGGGAGTGGCAACGCTACCGGATGCCCTGTGGTTACGGTAGGATTAGACACGGAGGC---CGGATGGAACTAACGCATCGTCTATCCTACCTAGCATTCAACGGGGATATACCTGATGGTCTTGTTGTTCGACATAAGTGTGACAACAAATGCTGCGTTAACCCTGAGCACCTTACGCTGGGTACTCAAAATGACAACGTTAAGGATGCAATAGACCGTGGTCAATTCGTCTACAGGGAGAACCCGAAAGGTGCAAAGCACCACATGGCTAAACTTAATGAGAAACAGGTTATGGAGGTTTACAACTCGACACAGACCCAAAGCAGCCTAGCAGAGACCTATGGTGTATCTCGACAATTAATCAGCGCGATTAAGAGAGGTAAACTATG----------------------------------------------------------------------------------------------------------------------------------------------------------------------------------------------------------------------------------------------------------------------GCAG---------------------------------------------------------------------------------------CACGT---------------------------------------------------------------------------------------------------------------------------------------TACGCAG-----------------------------------------------------------------------------------------------------------------------------------------------------------------------------------------------------------------------------------------------------------------------------------------------CACGCGGAGTTAAACGAGTAGGCTCATATAGAAGCGGCTTAGAGCAGAAGAACATGGAGATGCTGGAACGTAATGGAATCAAAGGACAGTATGAAATGTGGTCTATTCCCTATGTTATCCCTGCATCGAACCACAAGTACACACCAGACATAATCCTACCCAATGGAATCATTATTGAGACCAAGGGTCTATGGGATAGTGAAGACCGTAAGAAACACTTACTGATTCGTGAGCAGATGCCTGAGTTGGATATTCGTTTGGTATTCTCTTCGAGCCGCTCTAAGTTATACAAAGGGTCTCCAACCAGTTACGGTGAGTGGGCCGAAAAGCATGGTATTCTATTTGCTGACAAGCTGATTCCTGTGGAGTGGCTTAAAGAACCTAAGAAGGAGATACCGTGGGATAAACTAATTGC---AAAGAAAGGAGTTAAGAAAT------------------------------------------------------------------------------------------------------------------------------------------------------------------------------------------------------------------------------------------------------------------------------------------------------------------------------------------------------------------------------------------------------------------------------------------------------------------------------------------------------------------------------------------------------------------------------------------AATGGCTAAGGTACAATTCAAAACGCGCGCTTCTACGGAAGCAATCTTTGTTCACTGTAGTGCAACCAAGCCAAGCCAGAACATTGGCGTTCGTGAGATTCGTCAGTGGCACAAAGAGCAGGGCTGGTTAGACGTAGGATATCACTTCATCATCAAGCGTGATGGCACTGTGGAAGCAGGCCGCGATGAACTGGCTGTAGGTTCCCACGTGAAAGATTACAATCACAACTCTATCGGTGTCTGCCTTGTGGGTGGTATCGACGACAAAGGTAAGTTTGACGCTAACTTTACTCCAGCCCAAATGCAATCTCTTCGCTCACTGCTGGTCACACTGCTGGCGAAGTACGAAGGGTCTGTTCTCCGTGCTCATCACGATGTTGCACCTAAAGCCTGCCCATCATTCAACTTGAAGCGCTGGTGGGAGAAGGACGAACTGGTTACATCTGACCGAGGGT-------------------------------------------------------------------------------------------------------------AAACCAATGAGGATGATTTGC---------ATTCGTTGTGACAAGCCTTTGAAGAGTCGCGTACCATCACGTCAGTGTCAGTGCA-------------------------------------------------------------------------------------------AAGACCCAATCAAGGCTGAGGAACACAC------CGAGAAGTAA-----TTAACACTCACTAAAGGGA---TGACATAACGTTG-TCCCTTTGTTCTC--GCAACTGCTTA--------------------------------------------------------------------------------------------------------------------------------------------------------------------------------------------------------------------------------------------------------AGGAATGTACA-ATGGAACGAGAAGAC-----------------------------------------------------------------------------------------------------------------------------------------GATAGTATCTTTCTGTTTCATGCTCCATGTGAAAACTGTGGGTCTTCTGATGGTAACTCTGTGTACTCTGACGGGCATGAATGGTGCTTCGTGTGTGAACATCGAGTACCCGCAAACGAAGAGCGTGAAGCAAAGTTATCAACG------AGAAGACGTACA---GGAGGCAGCAAGCCTATGA---------GCTATGATGTATGGAATTTCGGTGACAGCAACGGTCGCTACTCTGACCTGACTGCCCGTGGCATCTCGAAGGAGACGTGCCAAAAGGCTGGCTACTGGCTGGCGAAAGTGGACAACCGAATGTATCAGGTTGCCGACTACAGAGACCAGAACGGCTCCATCGTGTCACAGAAGGTGCGCGATAAGGACAAGAACTTTAAGACCACCGGAAGCCACAAGAGCGATGCGTTGTTCTTGAAGCACCTCTGGTCTGGCGGTAAGAAAATTGTGGTCACTGAGGGCGAAATTGATGCGCTAACTGTGATGGAACTCCAAGACTGTAAGTACCCGGTCGTATCATTGGGTCACGGTGCCTCTGCTGCTAAGAAGACATGCGCCGCTAACTATGAATACTTTGACCAGTTCGAGCAGATTATCTTGATGTTCGACATGGATGATGCAGGCCGTAAGGCAGTCGAAGAGGCCGCTCAGGTTCTCCCGGCTGGCAAGGTTCGTGTTGCTGTATTAC---CATACAAGGACGCCAATGAGTGTCACATCATGGGCGAAGACAAAGCAATCTTGGAGCAGGTCTGGAACGCGAACCCTTGGGTGCCTGATGGCGTTGTCTCTGCGTTGTCACTCAAAGACCGCGTTAAGGAAGCGATGACCTCTGAGGACGCTGTAGGTTTATTATTCGATGGCTGTCAAGGCCTGAACGATAGAACCTTGGGTGCTCGTGGTGGTGAAGTCGTTATGGTTACTTCCGGTTCCGGCATGGGTAAGTCAACCTTCGTTCGTCAACAGGCTCTGGCTTGGGGTAAACGGATGGGCAAACGTGTTGGCCTAGCGATGCTGGAGGAATCCGTTGAGGATACCATTCAGGACATGATGGGCTTGAACAATAAGGTTCGTCTACG---TCAGTCTGATGAAGTCAAGAAGGCTATTGCAGAGGATGGACGTTTCGATGAATGGTATGATGAACTATTTGGAGACGATACGTTCCACCTTTATGACTCCTTTGCGGAGGCCGAAGCCGACAGGCTGTTAGCGAAGCTGGCCTACATGCGAACAGGCTTAGGGTGTGATGTTATAGTGCTCGACCACATATCAATCGTCGTGTCTGCCTCTGAGG---AATCGGATGAGCGTAAGATGATTGACCGCCTCATGACTAAGCTAAAAGGGTTCGCTAAGTCAACTGGTGTTGTGCTCGTAGTGATTTGTCACTTGAAGAACCCGGATAAAGGAAAACCACATGAAGAAGGACGCGCTGTTTCTATTACTGACCTACGTGGTAGCGGTGCCTTGCGTCAGTTATCTGATACTATCATCGCCTTGGAGCGTAACCAGCAAGGCGATATGCCTAACTTGGTGTTGGTTCGCCTGCTTAAGTGTCGTTTCACTGG---CGACACTGGAATTGCTGGATACATGGAATACAACAGAGAAACCGGGTGGCTTGAACCATCTAGCTACACTGGCGAA---GAAGGAGAAGGAGATACTGGCTGGACTGAACAAGACGGACAATCAGACTTCTAAA--------GGATG----------CCCGTGTGGGCA---TTCAGATTGCGATGGAATCATGTACC------ACTAATTAACCCTCAC---------------------------------------------------TAACGGGAACAACC-------------------------------------------------------------------------------------------------------------------------------------------------------------------------------------------------------------------------------------------------------------------------------------------------------------------------------------------------------------------------------------------------TCAAACCATA------------------GGAGACACATC-ATGTTTAAATTCATTAATGCTTTAGGTAAGCTGGTAGTTAAACTGTACTTCATCGAAG------------------------CCAAGAAGCTGGACAAGAAGGCCAAAGCTGATTCACAGCGAGCCATTGA---GTTGGCGAAACAGTCCCGTGAGAAATCCGATGCGGCTGTTA-GTGGCATCCACAAGTCGGCAGCGATTGCAGCCAAAGCACAGTCCATGAGCAAATTCTTTGAGTA--------------------------------------------------------------------------------------------------------------------------------------------------------------------------------------AGGAGCGCACACTATGAGCAAATCAATCACCC---ACGCAAACACCATCCGTCTGCCAGACACCGCTGACCAGTTCTCCCGCCGAGTACACATCAATGTGCGTGGTGAGAAGGTCACGATGGTCTACCGCTGGAAAGACCACAAGTCTCCGAAAGCACACACTCAACGAATGACCTTGGATGACAAGCAGGTCGGTAGATTGATGGGTGCCCTGACTATGGCCGCTGACAAGGTGGTCGGTGATAACCGTGAGCGTCTG--------------------------GTAGAGTTCGGCGCTGGTATGCAAGA---GATTATCGAGAAGTGATAAACTCAAGGTCGCCA-----AAGGGTGGCCTTTATGA---------------TTATCATTTAGC-----------------------------------------------------------------------------------------------------------------------------------------------------------------------------------------------------------------------------------------------------------------------------------------------------------------------------------------------------------------------------------------------------------------------------------------------------------------------------------------------------ACGAAACCAAAGGAGGG--CATTATGCTCGTAAGTGACATTGAGGCCAACAACCTCTTAGAGAAAGTCACCAAGTTTCACTGTGGCGTTATCTATGACTACCGTGATGGTGAGTATCATAGTTATCGTCCG---------------------GGCGACTTCGGGGCGTATCTGGATGCGCTGGAAG---CCGAGGTGAAGCGAGGTGGGCTTATTGTTTTCCATAACGGTCACAAGTATGACGTTCCGGCTTTAGAGAAACTCGCAAAGCTGCAACTCAATCGTGACTTCAAGTTACCCCGTGAGAATTGTATTGACACATTGGTACTCTCGCGTTTACTTCATGCGAACCTTAAAGACACAGACATGGGGCTTCTTCGTTCCGGGAAACTACCCGGTCGTCGCTTCGGGTCTCACGCTCTTGAGGCATGGGGTTATCGCTTGGGCGAGATGAAAGGTGAATACAAGGACGACTTCAAGGCTATGCTGGAAGAGCAGGGCGAAGAGTATGTTGATGGTGCTGAGTGGGTTTCGTTCAACGAGCCGATGATGGCGTATAACGTTCAAGACGTTGTGGTCACTGTCAAGCTATTAGAAAAATTCCTTACAGACCTCCACTACTTCCC------------TGCG-------GGTATGG-----------ACTTCACGAAGTACGATGCGGATTTATTCTGGCGTGAAGCTGGTGAGTCTGTGGATATTGAACATCGTGCAGCGTGGCTTTTAGCGAAGCAGGAGCGTAACGGCTTCCCGTTCAACACCAAGGCAATTGAGGAACTTTATGTAGAACTTGCAGCGAAACGCGCCGAACTTCTTAGAAAGCTAACCGAAACGTTTGGCTCATGGTATCAACCGAAAGGTGGTAAGGAGCTCTTCAAGCACCCACGGACAGGCAAACCACTTCCGAGTTATCCTCGCGTGGTCTATCCGAAACAGGGTGGCGTGTACAAGAAGCCTCGTAATAAGGCACAGCGCGAAGGTCTTGAACCTTGCGACTTGGACACTAGGGATTACATGGAGGGTGCTCCATATACTCCGGTCGAGTTCGTTACGTTCAAGCCAAGTAGCCGTGACCACATTCAGAAGAAACTACAGGAGGCCGGATGGGTGCCTGAGAAGTTCACCGAGAATGGTGCGCCTGTGGTTGACGATGAGGTCTTGGAGCATGTACGAGTGGATGACCCTGAGAAGCAGGCGTGCATTGACTTGATTAAAGAGTACCTGATGATACAGAAGCGTATCGGTCAGGCGGCAGAAGGTGACAAAGCGTGGTTACGTTATGTTCAAGATGACGGTAAGATTCACGGAGCCGTTAACCCTAACGGTGCAGTTACTGGTCGTGCTACTCATAGTTTCCCAAACCTTGCACAAGTACCCGGAGTTCGTTCTCCTTACGGGGAGCAGTGTCGTAGTGCTTTTGGTGCTGAACATCATTTGGATGGGATTACTGGCAAGCCGTGGGTGCAAGCTGGGATAGACGCCAGTGGCTTAGAGTTGCGCTGTCTGGCACACTTCATGGCTCGTTTCGATAACGGAGAGTATGCGAATGAGATTCTCAACGGTGACATTCACACCAAGAACCAGAACGCTGCGGAACTC------------------------------------------CCAACGCGAGACAACGCCAAGACCTTCATTTACGGGTTCCTTTACGGAGCAGGAGATGAGAAGATTGGTCAGATTGTTGGGGCCGGGAAGGAGCGCGGGAAAGAACTCAAGAAGAAATTCTTAGAGAACACCCCAGCGATTGCAGCGCTACGGGAAGCTATCCAACAGTCTCTCGTTAAGTCTTCCGCTTGGATTGGCGGAGAGCAGAAAGTCCAGTGGAAACGCCGCTGGATTAAAGGTCTGGATGGTCGCAAGGTTCACGTCAGGTCTCCACACGCAGCGCTCAACACATTGTTGCAGTCTGCTGGTGCTCTGATTTGTAAGCTGTGGATTATCAAGACCGAAGAGATGCTCATTGAGAAAGGCTTGAAGCATGGCTGGGATGGTGACTTTGCGCAGATGGGATGGATTCAT-------------------------------------------------------------------------------------------------------------------------------------------------------------------------------------------------------------------------------------------------------------------------------------------------------------------------------------------------------------------------------------------------------------------------------------------------------------------------------------------------------------------------------------------------------------------------------------------------------------------------GATGAAGTCCAGATTGCGTGCCGCACAGAAGAGATAGCCAAGGTCGTCGTAGAGGTAGCTCAAGAAGCTATGCGATGGGTTGGCGAACATTGGAACTTCCGTTGTCGCTTAGACACAGAAGGTAAGATTGGCCCGAACTGGGCGGTTTGTCACTAAG----GAGG------ATTTATGGGAGGCGTGGCTACACTAAGGTTCCACAAGATGCCGACCGGGTGTGTAGTCTGCGTTTCGCATAAGCGTA-------------------------ATCACGATGGCTACTTCCGGTACAGCGTAGGGTCGTCCAGAAAGGGCGAGA----AGAAAATGTTCATGTTTCACCGATGGGTT----------------------------------TGGGAGCAACACCGTGGGCCGATACCAGAAGGGTA-----CGAGATAGACCACTTG----------------TGTCTG----------------AACCGTGGGTGCTGCAACGT----------AGAACACTTGCAGTGCATC-----CCGAAGCGTGAGCACATAATCAAAACCAACAAAGAGC--------------GCAAGCTCG---------------TA--AAGGAGATT-CATCATGGGTATGAACAAACAATTCAAAGTAACTTTCAACGTGACCGCAACCCTGAGCGATGAGCAGGAAGCGGAGTTCATGCAGGCGCTGAAAGAGATGGCGAAA------------GACCCG---A---AGCGTGGGCCTTACTTCGAC------AACATTCTGGTAGCCGCTCTGACTCATGGGCCGGAAGGTGCCTTTGAGCAGGTGCTGAAACAGGGTCTGCGTGAGTTCGTCAAGGAAGAACTTGG-----------CAAAGAGTGCGCTCGTCGTTCAGTCGATGAGT------TCGTCCTCAAGGTGGCCCCGGCGAAA-------------------GT---------------------------------------------------------------------------------------------------------------------------------G---GAGGTTATCCGATGAGTGAATACCTGAAAGTGCTGGCAGCTATCAAGGGTTGCCCTAAGTCCTTTCAGTCGAACTATGTGCGAAACAATGCGGCTCTCGTAGCTGAGGCCGCTTCTCGTGGACACATTAGCTGTTTGACTGTGGGTGGTCGCAATGGTGGAGCATGGGAGGTCACAGCCGCTGGTGTGCGCTTCCTGAAACGAATGGGAGGTTGCGTATGATTATGCC---------------------------------------------------------------------------------------------------------------------------AAAGAGTGACA------------------------------CTGTAACGATGACCCGTGATGCGTGGAACGATGTTAGCGCGTACA---------------------------TTGATAAGCTG--------------------------GAGAAAGACCTAGAG-------------------------------------TTCCTGA-------------------------------------ATGCGCTTAAGGCGTGTGGTGTGGATAATTGGGACGG---------------------------------------------ATACTCTGATGCAGTCGAA------------------------------------ATGGTTTACGGG---GAGGGTGACCTATGA------------------------------------------------------------------------------------------------------------------------------------------------------------------------------------------------------------------------------------------------------------------------------------------------------------GTTTGATTACCCTCAAAGACTTCGCTG--------------------------------------------------------------------------------------------------AGATGCGCGAAGGCAAACCGATGGAGAAGGGCGTGCTGGTCATGGATGGTGACTGGCTTGTGTATCAGTCGATGGCTGCTGCCGAAGTTGAGACGGATTGGGGAGACGACATTTGGACTCTGGAGTGTGACCACGCTAAGGCTCGTAGCATTCTTGATTCTGCAATCGAATCATACCGAACCCGCAAGAAGGCGTGGAGTGACGCTATGGTGGTTCTGGCGTTTACCGATGATGTTAACTGGCGTAAGGTGCTGGTCGATGAGACCTATAAGGAGAACCGCAAGGCGACCCGTAAGCCTGTTGGCTACCGTGACTTCCTGTCGAAGCTGTGGGAGCGCGATGAGTTCATTCACATCAAAGAGGACATGCTGGAAGGTGATGACGTTATGGGCATCATTGGGTCTGGTCACGAGGTCTTCGGCTTCAAGAAGGCTGTGTTGGTCTCCTGTGACAAGGACTTCAAGACTATACCGGACGTTGACTTCCTGTGGTGTACCACTGGTAACATCTTGACGCAGACCAAAGAGACCGCTGATTGGTGGCATCTCTTCCAGACCATCAAGGGTGATATGACTGATGGCTACTCCGGGATTCCCGGCTGGGGC---GATACGGCAGAAGGTTTCCTGAATGACCCGTTCATTGTGGAGCCTGTAGAGTCCGTGTTGAAGTCTGGTAAGAACAAGGGGCAGACAGTAACCAAGTGGGTGAAGCGTGCTCCTGATGCGACTGAGACGCTGTGGGACTGCATTAAATCCATTGGTGCCAAAGCTGGGATGACCGAGCAGGAAATCATCAAGCAAGGCCAGATGGCTCGCATTCTTCGCTTCGAGGAATACAACTACATTGACAAGGAGATTTACTTATGGACGCCGCGAAGCTGATTACCATCGCTGTGCTGG---------TAGGTATGCTGGCGCGAGGTCTCTGGATGTTCGCTCTCATAGTCCGAGACGTGAAGCGAGACTCCGAGATTAAGTGATAAACTCAAGG-----------------C-TCTCTGT-ATTAACCCTCACTAAAGGGAAGAGGGAGCCT-------TTATGATTATTA-----CTTTAAGACTTAACCTTA--AGAGGTGAAATT------------------ATGTTACAACCGATTAATCATGTTTTAACTCATCCCGATGATATTCCTAGTATGCCTCGTGCAGCTAAAGAGTATCTACAGGTGCGCTTCAATCAGGCCTATGTGATTGAGTCCGGGGAGTACCGTGCGCTCCGCGCTGCGGGTTACTCTGAGTCTTTCATTGCTGGTGTGATGCATGGTCTGTACCTTGCCTCTCGAACACTTGATGAGATTGAGG---TGCGTAAAGAGCAA-CTGAGA------------------------CAGGAGTAATTATATGTGCTGGAAACCGAAGGTGAAAGTCCCTAAGATGGACACTAACCAGATTCGCGCTGCCGAACCAGCACCTTTGACTGAACCACCTAAATCTGTGGTGTGGGGAGGCGATGACGATGAG-----------------------GACACCAGCGTGTCTTCCTCTGAGGTTCCAACCACACAGAGTAGCGGTA---------AGAGCAGTCTTAAGGTA-------------------------------AAGCTGGATGACAGC------------------GCAGCCAAGAA-------------------------------------------------------------------------------------------------------------------------------------------------------------------------CAAGAGTAAATCATCCATTC------------------------------------------------------------------------------------------------------------------------------------------------------------------GCTCCAAGGCGTTTGGGTAACTGAGTCATAGCACAGGGAGAAACATCATGGGATTCTTC------------------------AAGAAAATCAAGAAGTCTGTTACGAAAGTAGTGAGG-----------------GAAGTTAGTAGACCAGTCGAGAAGGTTGGTAAGGAAGTCGGTAAAGCCGTCGAGAAGGTTGGTAAGGAAGTCGGTAAAGCT---------------------GTTGGCGG---------GG------------CGCTG---------------GGCGCTGGTAAGCAGGAGATTATCCAACAAGAGGCTACAGCACCAGTAGTGGCTGCGCCGCCTCCAGCACAGGTTGTGGATGTGCCTGAACAGGAGAAGGCTGAGGGTGAGGACGAGGCGCAAACCGAGAGTGCACGTAAGAAGGCCCGCTCTGGCGGTAAGAAGGCACTTAGCGTAGCTCGCAGTTCTGGCGGTGGAATCAATATCTGA---------------------------GGA------------------------------------------------------------------------------------------------------------------------------------------------------------------------------------------------------------------------------------------------------------------------------------------------------------------------------------------------------------GGA------------------------------------------------------------------------------------------------------------------------------------------------------------------------------------------------------------------------------------------------------------------------------------------------------------------------------------------------------------------------------------------------------------------------------CTGAATGGCTGATT---CAAAACGTACAGGATTGGGCGAAGACGGTGCTAAAGCTACCTATGACCGCCTAACTAACGACCGTAGAGCCTATGAGACTCGTGCGGAAAACTGTGCGCAATACACCATTCCGTCCTTGTTCCCGAAGGAGTCCGATAATGAATCTACCGACTACACGACTCCGTGGCAGGCTGTAGGTGCACGGGGTCTTAACAATCTGGCCTCTAAATTAATGCTGGCACTATTCCCGATGCAGTCGTGGATGAAGCTGACCATTAGTGAATATGAGGCGAAGCAGCTTGTTGGAGACCCTGATGGACTCGCTAAGGTGGACGAAGG--TCTGTCTATGGTTGAGCGTATTATCATGAATTATATCGAATCCAACAGCTACCGTGTGACACTCTTTGAGTGCCTCAAGCAGTTGATAGTGGCAGGTAATGCACTGCTTTACTTACCGGAACCAGAAGG---TATCTACAATCCGATGAAGCTGTACCGCTTGTCTTCTTATGTTGTCCAAAGAGACGCATACGGCAATGTGTTACAGATTGTCACTCGTGACCAGATAGCCTTTGGTGCTCTCCCGGAAGACGTTCGGTCTGCGGTAGAGAAAGCTGGTGGTGAGAAGAAGATGGACGAAATGGTCGATGTGTATACCCATGTGTATCTCGATGAAGAGTCCGGCGATTACCTCAAGTACGAGGAAGTAGAGGACGTTGAGATTGATGGCTCCGATGCCACCTATCCAACTGACGCTATGCCCTACATTCCGGTTCGCATGGTTCGCATTGATGGCGAGTCTTACGGTCGCTCCTACTGTG-----------------------------------------------------------------------------AAGAATACTTAGGTGACTTAAGGTCGCTTGAGAATCTCCAAGAGGCTATCGTTAAGATGAGCATGATTAGTGCGAAGGTCATCGGTCTGGTCAACCCCGCTGGTATTACACAACCGCGTCGATTAACCAAGGCTCAGACTGGTGACTTCGTTCCGGGTCGTCGAGAAGATATTGACTTCCTGCAACTGGAGAAGCAAGCTGACTTTACAGTAGCAAAAGCTGTGAGTGACCAGATAGAAGCACGCTTATCGTATGCCTTTATGTTGAACTCTGCGGTACAGCGCACAGGTGAACGTGTGACCGCCGAAGAGATTCGATACGTTGCGTCAGAACTGGAAGATACGCTTGGTGGCGTCTATTCGATTCTGTCTCAAGAACTGCAATTGCCTCTGGTTCGTGTGCTATTGAAGCAACTCCAAGCAACCTCGAAGATTCCTGAGCTACCAAAAGAAGCCGTTGAGCCTACTATCAGTACAGGTCTGGAAGCAATCGGGCGTGGTCAAGACCTCGATAAGCTGGAGCGCTGTATCTCCGCTTGGGCTGCTCTGGCTCCTATGCAGGGAGACCCGGACATTAACCTTGCTGTCATTAAGCTGCGCATTGCTAACGCCATTGGTATTGATACTTCTGGTATCCTACTGACGGACGAGCAGAAGCAAGCACTGATGATGCAGGATGCGGCTCAAACAGGTATCGAGAACGCTGCCGCCACTGGTGGGGCTGGTGTG---GGTGCTCTAGCGACCTCAAGTCCAGAAGCTATGCAGGGTGCAGCAGCACAGGCTGGCCTAGA---CGCCACCTAA-TAACCCTCACTAAAGGGAGACCT--CATCT--------------------------------TTGAAATGAGCGATGACTAAAGGT--TGGAGTC------------CTT----TGGT-TTCCCT-------TTATCTTT----AACAACTTAGGAGAT-TTAACAATGGC---TGAATCCAATGCAGACGTTTATGCGTCCTTCGGTGTGAACAACGCTGTAATGACAGGAAGCAC------ACCTACTGAACACGAACAGAATATGCTGAGTCTCGATGTTGCTGCCCGTGATGGCGATGATGCAATCGTACTTAGCGAGGAACCGAGTTTTCATA-ACGATGACCCTTATGCGGCT------GGTGAAGGCCCATTCGCTGATGGCGAGGATGATGAGGGCCGTATTCAGGTTCGTATCAGTGAAGATGGTAATGAAGC------TGAGTTCGACACTGGTAGCGATAGCGCTGAG---------------------------------------------GTGGAGACCGGAGGTGATGACGTTGAGTTTGAGCCGCTGGGCGACACTCCAGAAGAACTGAGCCAAGTGACTGAACAATTAGGTCAGCACGAAGAGGGCTTTCAGGCGATGGTCGAGCAGGCCGTTGAGCGTGGAC---TGAGCGCAGACTCTGTGACCCGAATCTACGAAGAGTACGAAG---CCGATGGTATCTCTGAGAAATCCTATGCGGAACTCGAAGCTGCTGGATATAGCCGTGCCTTTGTGGACTCCTACATCTCCGGTCAGGAAGCCATTGTAGACCAGTACGTCAATCAGGTAGTTGCCTTTGCTGGTGGTAAGGAGCGCTTTAGCGCAATCCATACGCACCTTGAAGCAACCAACCCGGCTGCGGCTGAGTCCCTTGAGGCTGCCATGATGAACCGAGACTTGGCGACTATCAAAGCGATTATCAATCTGGCTGGTGAGAGTTACACGAAGAAATTCGGTAAGCCTGCCAACCGTAGTGTTACCAAGCGTGCTACTCC---GGTTAAACCGGTAGCTCGTCAGAAAGAGGGCTTTACGAATCAGGCTGAGATGATTAAAGCTATGAGTGACCCGCGTTACCGTAGTGATGCTGCCTACCGTCAAATGATAGAACAGAAGGTTATCGACTCCAGTTTCTA---------------ATTAACCCTCACTAAAGGGAGAGA------------C---------------CA-----------------------TAGATGA--------------------------------------------------------------------------------------CTACAATGGTTGAATCACCTGAGCACAGAACTTTGTGGTCACTCCCGTAGGTGAAACATTGAGAACCAGCTCGATTCAAGTAGTAACCAAACTTTT--------CTTTAAAT--TAACATAAGGAGATTCA-ACATGGCTAACATTCAAGGCGGACAGCAAATTGGTACTAATCAGGGTAAGGGTCAGTCCGC------AGCGGACAAATTGGCGCTGTTCCTGAAAGTGTTCGGCGGTGAAGTCCTGACGGCTTTCGCTCGCACCTCCGTGACCATGCCTCGTCATATGCTGCGCTCTATTGCTTCTGGTAAGTCCGCACAGTTCCCTGTGATTGGTCGCACCAAAGCTGCTTACCTGAAACCGGGTGAGAACCTCGATGACAAACGTAAGGATATCAAACACACCGAGAAGGTAATCCTCATTGATGGCCTGCTGACTGCGGACGTTCTGATTTACGATATTGAGGATGCGATGAACCACTACGACGTTCGCGCTGAGTACACCGCACAGTTGGGTGAATCTCTGGCGATGGCGGCTGATGGTGCTGTACTGGCTGAACTGGCTGGTCTTGTTAACCTGCCTGACGACTCCAATGAGAACATCGAGGGTCTCGGTAAGCCTACCGTACT------GACTCTGGTTAAGCCGAAAACTGGCGACCTGACTGACCCGGTTGAGCTGGGTAAAGCGATTATTGCTCAGTTGACTATCGCTCGTGCATCTCTGACCAAGAACTACGTTCCTGCTGCTGACCGAACCTTCTACACCACTCCTGATAACTACTCTGCGATTCTGGCTGCCCTGATGCCGAACGCTGCAAACTATCAGGCACTGCTCGACCCTGAGCGCGGTACTATCCGTAACGTGATGGGCTTCGAAGTGGTTGAGGTTCCGCACCTGACCGCTGGTGGCGCTGGTGGTACCCGTGAGGATGCCCCGG------------CTGACCAGAAGCACGCTTTCCCGGCTAC---TTCCAGCACTACCGTTAAGGTTGCTCTGGATAACGTTGTTGGCCTGTTCCAGCACCGCTCTGCGGTTGGTACGGTCAAACTGAAAGACTTGGCTCTGGAGCGTGCTCGTCGTGCGAACTATCAGGCTGACCAGATTATCGCTAAATATGCGATGGGTCACGGCGGTCTGCGTCCAGAAGCTGCCGGTGCAATCGTGATGCCAA---AGACTCCGAAG------GCTT--------------------------------------------------------------------------------------------------------------------AATGGTAGCGCCTTTGAGTA---------------------------TGAACGCGGAGAGTGAAGTGGAGCTGA---CCCAAGAGGTAGCATCCGAAGTAGCTCTCACGC----------------------CTCAACAGAAGGCCGCCATTACTCGTG------------CTCGTAAC-------------------------------AAGGCACTTAAG---------TCTCAATAA----------------------------------------------------------------------------------------------------------------------------------------------------------------------------------------------------------------------------------------------------------------------------------------------------------------------------------------TATGCAAACCCCTTGGGTTCCCTCTTTGGGAGTCTGAGGGG--TTTTTTG--------CTTTAACCCTCACTAACAGGAG-----------------------------------------------------------------------------------------------------GTAACATC-ATGCGCTCTTATGAGATGAACATTGAGACCGCAGAAGAGCTATCAGCCGTCAACGACATTCTGGCTTCCATCGGTGAGCCACCAGTATCGACCCTTGAGGGAGATGCGAATGCTGACGTTGCGAATGCTCGACGTGTGCTCAACAAGATTAACCGACAGATTCAGTCACGAGGATGGACATTCAACATCGAAGAGGGCGTTACTCTTCTACCGGATGCGTTCTCTGGTATGATTCCATTTAGCTCTGACTATCTGTCCGTAATGGCAACCAGCGGTCAGACCCAATATATAAACCGTGGTGGCTATCTCTATGACCGCTCTGCGAAGACCGACAGATTCCCTTCTGGTGTTCAGGTCAATCTGATTCGTCTGAGAGAGTTCGATGAGATGCCTGAGTGCTTCCGTAACTACATCGTCACCAAGGCTTCCCGTCAGTTCAACAACCGATTCTTCGGTGCGCCGGAGGTTGATGGGGTGCTCCAAGAAGAAGAACAGGAAGCGTGGCGTGCGTGCTTCGAGTACGAACTAGACTACGGCAACTACAACATGCTGGACGGTGACGCATTCACCTCTGGTCTACTTAACCGCTAAT-----------------------------------------------------------------------------------------------------------------------------------------------------------------------------------------------------------CATA--AGGAGG-CTCT-ATGGCTCTCATTAGCCAATCAATCAAAAACCTCAAGGGTGGTATCAGCCAACAGCCAGATATTCTCCGGTTCGCTGAACAAGGTAGCGTGCAGATTAACGGTTGGTCTTCTGAGTCCGAGGGTCTCCAGAAGCGCCCACCAATGATTCACCTTAAGACCCTTGGCC---CTGCTGGGTATGTGGGTGCGCAACCTTACGTGCATCTTATCAACCGTGATGAGTTCGAGCAGTATTTTGTTGTGTTCACTGGTGAAGACATTAAGGTATTCGACCTCGACGGTAAGGAGTACCAAGTA---------CGTGGAGACCGCTCATATGTACGCACAGCTAACCCACGGGAAGACCTTCGGATGGTAACGGTGGCTGACTACACCTTTGTGACCAACCGTAAGGTGGTTGTGCAGAGTAATGACCACTCGGTCAACCTTCCGGGCTTTAAAGACCAAGGCGATGCATTAATCAACGTTCGTGGTGGGCAGTATGGGCGTAGACTCTCAATCGAGTTCAACGGGGCTGAGCGTGCTGCTGTACAACTACCAGAC-------GGCTCACAACCAGCACA---CGTCAATGAGGTTGACGGTCAGGTCATCGCTGAGAAGCTGGCGGCTCAGTTGCGGAATAACCTAGGGAACCCCAACAATGCACAAGACCCAAATA---AGTGGCGGTTCAATGTTGGCCCCGGATTCATCCATATCATTGCACCAAATAATGATAACGTTTGGGGATTACAGACTAAGGATGGTTACGCAGACCAGCTAATCAACCCTGTAACCCATTACTCTCAGTCGTTCCAGAAGCTGCCTATTAACGCGCCAGACGGGTACATTGTGAAGATTGTAGGTGACACCTCCAAGACTGCCGACCAGTATTACGTTAGGTTCGACCTCAACCGTAAGGTATGGGTAGAAACAATCGGCTGGAACACAAGGACTCACCTACACTACCACACGATGCCTTGGGCGCTGGTACGTGCTTCTGACGGGAACTTTGACTTCAAGTACCTTGAGTGGGGTGCTCGTACTGTGGGTGATGATACAACTAACCCATACCCATCGTTTACCGGACAGACAATCAACGATATTTTCTTCTTCCGTAACCGTTTAGGCTTCCTTAGTGGGGAGAACATCATCTTGTCTCGCACCTCGAAATACTTCAACTTCTTCCCGGCCTCCGTGTCAAACTACTCCGACGATGACCCAATCGACGTTGCGGTTAGCCACAACCGGGTGTCAACCTTGAAGTATGCCGTTCCGTTCTCCGAAGAGTTGCTCCTATGGTCTGACCAAGCGCAGTTCGTTCTGACAGCCTCTGGTATACTTTCGAGTCGCTCCGTAGAGTTGAACCTTACGACTCAGTTTGATGTACAAGACAGGGCGCGACCACATGGTGTGGGACGTAATGTATACTTTGCGTCACCTCGCGCTTCCTTCACATCCATTAACCGATACTATGCGGTACAGGATGTAAGCTCTGTGAAGAACGCAGAGGACATGACGGCTCACGTTCCGAACTACATACCGAATGGCGTATTCAGTATATCGGGTACAACCGCTGAGAACTTCGCGGCTATCCTTACTAGCGGAGCACCTAACCGAGTGTATATCTACAAGTTCCTCTATATTGATGAGGAAATCAGGCAGCAGTCGTGGTCTCATTGGGACTTTGGGGACAACGTTACAGTGTTTGCAGCACAGGTCATAAACTCAACAATGACAGTATTGATGAGCAATGAACATGCTGTGTGGATGGGGCGCTTACACTTCACGAAGGACTCCATAGACCTTCCGGGAGAGCCTTACAGATTATACATCGACGCTAAGAGGAAATACACCATCCCTGCCGGGACGTATAATGATGATACCTACCAGACGCCCATAAGCCTCGCAGCGATTTATGGGATGAACTTC---ACTAAGGGTAGAGTGTCTGTGGTCTTCCCTGATGGAAAGATTATAGAGGTAGACCAGCCAATCAACGGTTGG---AGCAGTGACCCGGTGTTACGACTTGATGGGAACCAAGAGGGCCAAGTGGTTTACATTGGGTTCAACATCCCATTCACGTATACGTTCTCGAAGTTCCTCATTAAGAAGACTGCTGAGGACGGCTCGACGGCTACCGAGGATATTGGTCGCTTACAGCTTCGGCGTGCGTGGGTAAACTATGAGGACTCTGGAGCGTTCACCATCCGCGTGAACAACCTGTCCCGTGAGTTCATCTACACAATGGCTGGTGCTCGCTTGGGTTCTGACAATCTGCGTGTTGGCAGGTCGAACATTGGCACAGGGCAGTACCGCTTCCCGGTTGTTGGAAACGCTCAGACGAACATAGTAACTATCGAGTCAGACGCATCAACCCCACTGAACATCATTGGGTGCGGCTGGGAGGGTAACTACCTTCGTCGTTCTTCTGGCATTTAACTTAAA--GTCTCCCTGTGGTGA---------ATTAACCCTCACTAAAGGGAGACACTAATAGATACGA-------------GGGGTTAAAGCATT---ATGTACATTACAAAGTGTTTACAAAT---CCATGCCGACAACTTTCAGCCGTCCATAGAGGACATTCTGGAAGCTGAGGCACTAGGTGT-TGAACCAAAGGTAATTCCTGATGAGAACACTGTGGCAATGCTTAGCGATAA-----------------------CGCTGTGTTGGCAATTGGTGGCAATCAGGGAGACCGAGTGTGGTTCCT----TACCTCTAAGT----ACGTCCCACTGTTTACCTTGAAGGAGCGCTTAGAGTTTCGTAGACTTATCATTGAATATCGTGATATGATGCTGAGCCAGTACGAGTCCATTTGGAATTTCGTTTGGGTAGGCAATAAGTCACACATTCGTTTCCTAAAGACCATAGGCGCGGTATTCCATAATGAGTTTACCGCTGATGGT-------------------CAATTCCAATTATTCACTATCAGTA---GGA-------------------------------------------------------------------------------------------------------------------------------------------------------------------------------------------------------------------------------------------------------------------------------------------------------------------------------------------------------------------------------------------------------------------------------------------GGTAAC-------------------------------------------------------------------------------------------------------------------------------------------------------------------------------------------------------------------------------------------------------------------------------------------------------------------------------------------------------------------------------------------------------TATGTGCTGGATGGCAGCGATTCCTATTG---CCATGATGGGTGCCCAAGCTCTAAGTAGCCAGAACAGTGCTGACAAGGCGCGCGTGGCACAGACAGAAGCTGGACGCCGACAGGCAATTGAGATGGTCAAAGAGATGAATATCCAGAATGCCAACGCCTCGCTTGAACAACGGGACGCCCTTGAAGCTGCATCCTCTGAGTTGACTTCACGTAGCATGAAGAAGGTACAGGCTATGGGAACCATCCGTGCAGCGATTGGTGAGGGTATGCTCGAAGGTGAATCCATGAAGCGCATCAAGCGTATCGAAGAAGGTAACTACATTCGGGAGGCAAATAGTGTCACCGAGAATTACCGCCGAGACTACGCGAGTATCTTTGCTCAACAGTTGGGACGCACTCAGTCAACAGCAAGTCAAGTTGATGCAATGTACAAGAGCGAGGCAAAAGGTAAGTCTGGTCTGATGCGTGTACTAGACCCTCTGTCC---------------ATTATGGGTCAGGAAGCTGCAAGTCAATATGCGGCTGGTGGATTTGACAAGAAAGGTGGAAACCAAGC-----------AGCACCTATCAGTGCCGCCAAAGGA------------ACCAAGACCGGGAGGTAATAATGGCT-AGTAAACTAAATAGTGTTTT----------AGGCAACATGGCGACTCCCGGTATGGAACGACTCCGGGGCGTCAAAGGTATGGACTATCGGGCAGCTACCATTCAGGCTGAACAA---------CCAAGAGCGAGTCTTCTGGACTCCATTAGTCGATTCGCTAAGGCTGGTGCCGATATGTACATGGCGAAAGATGAACGTGATAAGCAACGAGCCGATGAGCGCTCCAACGAGATTATACGTAAGCTGACCCCTGAGCAGCGCCGACAGGCTATCCAGAATGGTACACTGCTGTATCAGGATGACCCATACGCAATGCAAGCCTTGAAGTTCAAGACAGGGCGTAACGCTGCGTTCCTAGTTGATGATGAGGTTCAACAGGCCATCAAAGAGGGTCGCTTCCGTACTCGTGAAGAGATGGAGCAGTATCGTCACTCACGCCTACAGGAGCACTCGAAGTCGTTCGCTGAGCAGTTCGGCATCAATGAGATGGACGAGGAATACCAGAAGGGTTTCAATGCGAATATCACCGAGCGTAACATTGCTCTGTATGGGGCACATGATGCCTTCCTTAGCGACCAAGCGCAGAAGGGTGCAATCCTGAACTCGAAGGTTGAACTCAATGGTGTCCTGTCTGACCCTGACCTACTGTCTCGTCCTGAGTCCGGTGAGTTCTTCCAGAACTACATTGACAACTCCTTGGTGACAGGGATGA------CTGACAATCAGGCTCAACAGGTTATCTCTTCGTCCCTGAATGACGTGCTACAGCGTCCGGGAGGTGCAGCCTTCTTGCAGAACATTGAGAACCGCAAGGTAACTCTAAATGGCGCTACGACTACCTATCGTGAACTGATGGGTGATGAACAGTGGCAGGCAATGATGATTAAGGCACAGCACACTCAGTTCCAGAACAACGCGAAGTTAACCGAGAAGTTCCGACTTGATATTAACTCAGCGCTTAACCAAGCGGACACTGGTAAAGGCTGGGAGACTCTTCAAGGTATCAAGGCCGAACTCGATAAGATTCAGCCGGGTGAAGAGATGACTCCTGAGCGCGAGTGGCTGATTTCCGCACAGGAACATATGCGCACACGCTTCAAGCAGGAACAGGCTGAGACAGCCAAGCTGATGGACAAGCAACAGAAGACCCTGAATAAATCTTTGGTCATCGACAAGCAGTTCCAGAAGCGCCTCAACGGTGAATACGTCTCGACCAATTATAAGGACATGCCGACCAACGAGAACACTGGTGAGTTCACACATAGCGATATGGTCAACTACGCGAACCAGAAGTTAGCGGAAATAGAAGCGATGGACTTAACACCTGAACAGAAAGACAAACTGAAATTGGACTACCTACGGGCAGACTCCAAGGAGGGTGCTTTCCGTGCAGCGTTTGGTGAGATGATTACTGATGCTGGAAACGAATGGCAGGCTGCGGTGATTAACGGTAAGA---TGCCTGATAG---CACACCAGCGATGGACAACCTTCGTCGCATCCGTAACACTGACCCTGACCTGATTGCCTCTCTGTATCCTGACAAGGCCGAGTTGTTCCTGACGATGGACATGTTGGATAACCAAGGTATCGACACGCAGGTTCTTATCGACGCTGATAAGGCCCGAGCACAGAAGACCAAGGAGATGCAGTTTGAGGATGACCGAGCGTGGGCAGCTATGATGAACGATTCAACGAATCCTCAAATCAAGTACATGCCTTCGAGTGTCCAAGGTTACGCGCGGAAGATTTATGATTCCGTGAAGTACCGGACAGGGAACCCTGACATGGCAACCGAACAGGTCGCAAAGTTCCTCTCTGATTCAACGACTACGTTCTCCAGTAGTGATGTTGATGGCGA---TACCTATGGTGTCCTGCCGAATAACATCCTGACTGTTTCGGATGACCCTAAGTCGTGGGAGCAAGGTAAGAACATTCTGGACGAAGCCATTAAGGGAATCACAGCGGCGAACCCTTGGATTACCAACAAGCAACTGACGGTGTACCAGCAAGGCGATTCAATATACCTGATGGACACAACCGGACAGGTT---CGCATTCGGTATGACCAAGAGTTGCTCCAGCGTGAGTACCAGCGTACCGCACAGATGCAAGCT------------GAGGCAGCACGAGAGAAAGCCCTCAAAGAGGCCAACAAGCGTGCCCCAATCAGCCGTGTATCACAGGCG---------CGTGAAGAAGCGCGTAAACGTGTCCAAGAGAAACGGAAGAAGACT-------------------------CCGAAGTACATCTATGGACGTAAA-----GAAGACTAACAGTG----ATAAGGAGGCTCCATG-----A---------------------------------------------------------------------------------------------------------------GCTACGA-TAAGAACAAACCTAGCGAGTTCGATGGGTTATTTCAAAAAGCGGCAGACAAACATGGGGTCTCCTATGACCTGCTTCGTAAATTAGCATTCAATGAGTCCAGTTTCAATCCAAAGGCCAAATCACCAACTGGCCCGAAGGGTCTCATGCAGTTCACCAAGGGTACAGCCACTGCGCTGGGACTCAAGGTCACTGATGCAGACGATGATGACCGTTACAACCCTGAGTTGGCTGTGGATGCAGCCGCTCGTCACCTGAGTGACCTCATTCGTAAATATGATGGGGATGAGCTTAAGGCAGCCTTAG-----CGTACAACCAAGGCGAGGGCAGAAATGGTGCCCCTCAGA-----------------------------------------------TGCAGGCCTACGACAAAGGTGAT---------------------------------------------------------TGGGCCTCAATCTCTGAGGAAGGTCGTAACTATATGCGCAACCTGATGGACGTAGCTAACAGTCCTCGCAAGGGGGACTTGGAGGCGTTCGGCGGT---------ATCACCCCAAAGGCTAAGGGCATTCCATCGGGGGATGCATTTGCTGGAA---------TCGGGAAGAAGCAGACGGTAGGAACCG------ACCTGCCGGAGTCAACTGGATTCAAAGTGGAGGGTAAAGAGCAGAAAGCACCTAACGTGCCTTATGCTAAGGACTTTTGGGAAAAGACTGGAACAACACTGGACGAGTTTAACTCACGCTCTACCTTCTTCGGAATTGGAGATGCAACAAGTGCTGAGCTTCACAACTCTGTACTTGGAGTTGCTTTCCGTGCAGCCCGTAGCGACGATGGTTTTGATTTGTTCAAGGACACCATTACGCCTACCCGTTGGAATAGCCACACTTGGACTCCAGAAGAGCTAGAGCGAATCCGTAAGGAGGTGAAGAACCCCGCGTACATCAACGTAGTCACTGGAGGCTCTCCTGAGAATCTGGACGCCCTCATTAAGATGGCGAATGACAACTACGAGATGGACGCACGGTCTGCCGATGCTGGTGTTGGTGCCAAACTTACTGCTGGTATCGTCGGTGCTGGTGTAGACCCGCTGAGTTACGTGCCGCTAGTAGGCGTAGCCGGGAAGGGTCTCAAGGTGGTTAACAAGGCTTTCATTGTGGGTACTCAAAGTGCTGGCCTCGCTGTTGCCTCTGAGGGTCTCCGTACATCAATCGCTGGTGGAGAAGCCCACTATGCTGATGCTGCTTTAGGTGGTCTGATGTTCGGTGCCGGGATGAGCGCAATCAGTGACGCTATCGCCGCTGGTATT---CGCCGTTCCCGTGGTACTGAGGTTGTTAATGACTTCGCTCCTATGGCACACCGCTTGGAAGCCCGTGAGACCGCTCTGAACTCTGGTGGGGAAGACCTGACCCGTATGCCTAGCGAGAACCGTGTGTTCGACCGTGAGCACGCTGGCGTTGAGTATTCACCTCTGGAGACCGAGCCGGGTGCCGTTGTGTTGCCTCAAGGTCAAATCCTTAGCGACACCAACCCGATGAACCCTCAGACTCTTAGCGAGTTCGAGGC---GGTCAACCCTGAGCGTGCCTCTCGTGGTATCTCTTTGGGTGGTTTCACTGAGATTGGCTTGAAGACTCTCCGCTCTGAGAACCCGACTGTTCGCTCCATTGCGAGTGACCTTGTGCGTTCTCCGACAGGGATGGAATCAGGCTCTAATGGTAAGTTCGGTGCGACTGCTTCTGACATTAAGGAGCGGCTCCACGCGAACAATCAGCGCACCTACAATCAGCTTTATGATGCTGTGCGTACTGCAATGAAAGACCCTGAGTTCTCCACGGGTGGGGCCACAATGAGCCGTAAGGAAATCCGACAGGAAATCTACAAGCGTGCAGCCTTGGCGATTGAG------CGGCCTGAGTTCCAAGCAAACCTGACAAAGGGTGAGCGGAACGTGATGAACATCCTCAAGCAGCACTTTGACCTCAAACGTGAAATCATGGAGAACCCGTCAATCTTTGGCAACACCAAGGCGGTAAGTATCTTCCCCGGCTCACGCCACAAGGGAACCTACGTGCCAAACGTGTACGACCGCGCTATCAAGATTGAGATGGTTAAACGCTACG---GTAATGATGGCTTGCAGCGAGCAATCGCGGAGTCATGGTTGACGTCTTATCGCGCACGTCCAGAAGTCAAAGCGAGGGTCGAT------------------------------------------------------------------------------------------------------------------------------------------------------------------------------------------------------------------------------------------------------------------------------------------------------------------------------------------------------------------------------------------------------------------------------------------------------------------------------------------------------------------------------------GAGTACCT------------------------------------------------------------------------------------------------------------------------------------------------------------------------------------------------------------------------------------------------------------------------------------------------------------------------------------------------------------------------------------------------------------------------------------------------------------------------------------------------------------------------GATGGAACT---------------------------CAACGGTCTCAAATCCGTGCAGGA------------------------------------------------------------------------------------------------------------------------------------------------------------------------------------------------------------------------------------------------------------------------------------------------------------------------------------------------------------------------------------------------------------------------------------------------------------------------------------------------------------------------------------------------------------AGTTACGCCGGAGATGGTGCAGAAGCACGCGATGGATAAGGCGTATGGTATTTCACACGCTGACCAGTTCTCTGCCTCCTCTGTCATTGATGATAACATTGAGGGTCTGGTGGGAATCGAGAACAACAACTTCTTGGAAGCCCGTAACATGTTCGACAGTGACATGGCGGTGACTCTCCCTGATGGTAACACGTTCTCTGTGAATGACCTGCGTACCTATGACATGGCTGAAATTCTCCCTGCATACGACCGCCGAGTTGATGGTGACGTTGCAATCATGGGTGGTTCCGGTAAGACTACCAAAGACCTGAAAGATGAAATCATGGCGCTGGATAAGCAGTCAGAGGGTAACGGCACACTGAAAGGTGAAGTGGAAGCCCTCAAGGACACCGTGAAGATTCTTACTGGTCGTGCTCGTAGGAAC------CCGGAAGGCGCTTGGGGTACAGCCCTGCGCTCCGTCAATGACCTCACGTTCTTTGCTAAGAACGCCTATATGGGCGCACAGAACGTTACTGAAATCGCTGGTATGCTGGCGAAAGGTAACGTCTCTGCGATAACTCACGGAATACCCATGATTAACGATTGGGTCAACCGTGGTAAACCGCTTCGTGCCTCTGAGATTAAGGAGCTACACGGGATGGTGTTCGGTAAGGAACTAGACCAACTAATCCGTCCGGGACGTGAAGACCACGTGCGACGACTCCGGGAGTCTACGGACACCAGCGCTGCGGTTGCCAATGTGGTCGGTACGATTCGTTTCGGTACTCAAGAGTTGGCTGCACGCTCTCCTTGGACAATGCTCCTAAACGGAACATCAAACTACATTCTTGATGCTGCCCGTCAGGGTGTGCTTGGGGATGTGGCTGGAGCGGCCCTTGCTGGGAAAGCCTCTAAG---TTCGGTAAGGCAAACTACCTTAAGTCTGCCTCTATCAGCCCTGAGCAGTGGAATGGAATCAAGCAGTTGTTCAGAGACCATGCGACTCGTGGAGAAGATGGTAAGTTCACCATTCGTGACAAACAGGCTTTCGCTAACGACCCACGTTCAATGGACTTGTGGCGACTGGCCGACAAGGTGGCGGATGAGACTATACTGCGCCCTCACAAGGTTTCCTCACAGGACTCCAAAGCGTTCGGTGCAGGGGTGAAGATGGTGATGCAGTTTAAGAACTTCGTCATCAAGTCACTTAACTCCCGGTTCGTCCGTAGCTTCTACGAGGCAACGAAGAACAACCGTGCGCTAGACCAAGCGTTGACTCACATCATCTCTTTGGGTCTAGCTGGTGGTTACTACGTTGGGCAGGCGCACCTTAAGGCTGCAAGTCTACAGGAGCACAAACGTAAGGAGTACCTTAAGAACGCCCTTGACCCTAAGATGATTGCTCATGCATCAATCTCTCGTAGTTCACACTTAGGTTCACCATTGAGTATCTACGACATGTTCGCTGGGATGGTTGGTAGTGATACCTATAAGTACACCCGCTCTACGGTACTCCCTAAAGAGTCCGAGAAG---CGTGACCCTACCAAGGCAGTGACAGGT------AGACAGGTAGCTTCAACTATCGCAGGTGCAATTGGTGAGCAGGTTCCGGGTTTAGGTTTTGTTGGCTCTGTGGGTGCAACAGCTATTAACGCCGCTTCCCTGCTGTCTTCTCCGAACAAGGCTACCGCTCTGGAGTTCCGTACAGGCCTCTTCAACACCTCTCGTGAGTTGATTCCTAATGACCCGCTATCGCAGCAACTCATTATGAAAATCTACGAGGCCAATGGTATCCGCATAAAGGA------GATACCGAAGAAACAATAAACCCTCACTAAAGGGAGAGAGGTCACATTCT--GGCCT-------CTTCTCTCCTAATGCTAATTTACAAAGGAGGTCAC--ATGGCTACAACTATTAAGACCGTGATGACTTACCCGCTGGATGGTTCAACTACGGACTTTAATATTCCGTTCGAGTATCTGGCGCGTAAGTTCGTCCGAGTGACCCTTAT---CGGTGTTGACCGAA---------AGGAACTCACCTTGAATCAAGACTATCGTTTTGCAACTAAGACCACAATCTCCACAACGAGAGCATTGGGGCCAGCGGACGGTTATAACCTTATCGAGATTCGGCGGTACACCTCAGCGACTGAACGTCTGGTTGACTTTACGGATGGCTCAATCCTCCGTGCGTATGACCTGAACATCTCGCAGGTGCAGACCCTCCACGTTGCTGAGGAAGCGCGTGACCTTACCGCTGAT------ACGATTGGCGTTAACAACGATGGTGACTTGGATGCTCGTGGTCGTCGTATCGTGAACGTT---------------------GCGGACGCTAAAGACCCCGGTGACGCAATCAACTTAGGTCAAGTCCAG--------------AAGTGG-------------------AACG------------------------------ACTCTGCGTTGAACTCTGCGAACCGCGCACGGGCTGAGGCCGACCGTGCAACTGTGCGTGCTTCA------------------GAGGCTGCTACCTCTGCG--------------------------------------------------------------------GGTAACTCTGCG----------------------------------------------------------------------------------------------------------AGTTCTGCAAG-CCTGTCCCGTGATTGGG-------------------------------------------------CTATCAAGGAATCTCCGGTGGAAGGAACCTTTAAGTCTTCCCGG---------TCGTATGCCATTGACTCTATGGCG----------------------------------------------------------------------------------------------------------------TACCGGGATGCGTCC------------------------------AAGAGTTCTGCCGATGCT---------------------AGT-------------------GCTGCAAGTGC---------------------T-------------GGTGCCGCTAAGACCTCTGAGATTAAC----------------------------------------------------GCGAATAACTCAAAAATC-----------GCTGCGA-------------------------------------------------------------------------------------AGACCT---------CTGAGAC----------------CAACGCGAAGACCTCT----------------------------------------------------------------------------------------------------------------------------------------------------------GAGAACAAC---------------------------------------------------------GCTAAG------------------------------------GCTTCCGAGGAACGAGCCATTGAGGAA----------------------------------------------------------GCAAATAAGCTGG------------------------------------------------AGAACATGAATGATT-------TG-----------------------------------------------GTTGGTGCAATTGATAAGGTAG------------------------------------------------ATGGGGCAAAT--GTGTACTGGAAAG----------------------------------------------------------------------------------------------GAAATATTAACGCTAATGGGAG-----------GCTTTTCCTGACCACAAACGGTTTT----------------------------------GACTGTGGACAGTATCAACAGTTCTTTGGTGGTGTTAC--------TTATC-----------------GTTACTCTGTCATGGAGTGGGGCGATAAGGACGGAT-GGCATTTGTATTCCGAGAGGAA-------------AACCGAAGGCGGGAGGCCAACGC--------------------------------------TCAATGTAAATGGT-----------------------------------------------------------------------GATGTGAGCGTCGGTTTTGACATTCGGACGGGTGCTAATCAATTT---------------------------------------------------------------GCTAATCACATGTTTGTAC----------------------------------------------------------------------------------ACGACAG-------------------------GGTACAATACTGGCCCGGTGCTGGCATGTTTGTTAACCAGT---TGTCTGTCCCAGAAGCGCCATTT-----------------ATCAAACA-------------------------------------------------------AGGGAGATATGAGGCCCCATCTGGTAACAGCTTATACG---------------------------------------------------------------------------------------------------CCCCTA-----TTGTTAAGGGAAT-------------------------------------------------CATACGGACGGCAG-----GTCACGGGTATGACACAG--------------CGCTGTCCTTTGGTACTCTAACACAGGGTAACGGGTCGTTTGCTTCTGCGGG--TATTCATGC----------GATTGGG-------------------------GA-TAACGGCACTT--CTGGTTTCTGGGAATTTAA----------------------------------CCCTAA-----------------------------------------------------------------------------------------------------------------CAATAGGTCCTTCCGTAGTCAAGGTGATGG--GTTCTTTGGCAACACTACTGTCTATCAGGATGGTAACATCGGTGGCCCTACGTGG----------------------------GGTGGCGACCTAGCGCACTGGCTCAGAGTAAA-------------------------TACGGTTAACCACATTGCTATGGGCGGAGTCAACCAGTCAA------------------TAGTGTG---GAATAGCTA----------CGGTGTTTCTGATGGTGGCGGCAAGGTAGTA------------------------------------ACTGGCGTTGTAAACTCTAACGCTGATGGTGCGATAGACTATTGTCAGTGGCGTGT--------------------TATGCAATACGTTCGTAACGACGGTCAATG----------------------------CTTTAATATTTACTGATAGGAGGACGATATGGGAACTTTACGTCACTATAAGAATTTCGTAAATTACACT-CCAGAACGCACCAA----------------------------------------------------------------------------------------------AGAGAATGCAGACCTTCTAGA--------CCACGGAGTCGGTTTCTCAAAGGATGAGAA-----CG----------------------------------------------GGAATGA-------------------------CTGGTATGAACTTCGCAAGACATTCCGTGAGGATACATG-GAAA------------------------------------CTTGTCTACGCCAAAGA----------------------TGGTTCAGTTATT---CAATGTGAACAGG---ATGTTCAGGAGTTAGCCGTTCAGGGATCTGC-------------TGGGGTGGTTGAGCTTGAGG-----------AAATCCC-TGCTGAGTATTCTCGGTACAA-----------------------------------------TATGGTTCAG---------------------------------------------------TGGTGGTGGGACGGCGATAAGCTAA----CTTGGTATCCTCG------------------------------------------GTACTTTGAGCACAAGAAGGCC-----------------------------------CAGCTAATCTCTATGGCCTCCAAGAAGATTG--------------AGCAGTATGCTGACTTTATAGCTCTTGGGGAGGA----------------------------GGGATTAGAGGGTATACTAAATGCGTGGC--------------------GAGCCTATCGCCTTGCTGTATATAAAGTA----------------------GACCTGAGTGT---------------------------------------------------------TCTACCTTTCTATGACTGG---------------------------------------------------------------------------------------------------CCCGAGCAACCAGAA-------------ACCTAATGACAACC--------TCAAGGAA-----------AGACGTGTAGTCC--------ACGGATGGA-------------------------------------------------------------------CTCT---TACAAGGAGGACACTAC
	Yersinia_phage_vB_YenP_AP5	----------ATGTTATCCTTCGACTTCAACAATGAGGTCGTTAAGGCTGCGCCTATTGTTGGCACAGGGGTCGCTGATGGTGCGGCCCGACTCTTTTGGGGACTATCGTTAAACGAATGGTTCTACGTTGCAGCTATCGCCTACACAGTGGTTCAGATTGGTGCCAAGGTAGCCGATAAGATTATTGACTGGAAACGTG------------------------------------CAAATAAGGAGTAAC--CTATGAG---CGACAAGACTTTAATCAAGCTGCTGGAGATGCTAGACACGGAGATGGCACAGCGTATGCTTGCTGACCTCCAGAGCGAGGAGCGCCGAACGCCGCAGCTTTACAACGCAATCGGTAAACTGTTAGACCGCCATAAGTTCCAAATCAGTAAGCTGACCCCGGATGAGAACATCCTTGGCGGTCTGGCGGCTGGTCTGGAAGACTACAACAAAGTGGTCGGCCCTAATGGTCTGACTGACGATGAGACTATCACGCTACAG------TAAGTGACATACTCAAGGTTC-----TCCACTC--G----GGAGCCTTTATGGATGTTATT-----------------------------------------------------------------------------------------------------------------------------------------------------------------------------------------------------------------------------------------------TGGTGCATCTA-------------------------------------------------------------------------------------------------TGTG-AAATCTGAAAATTG--------------------ATGGGAGGTGTTATGCTAAAACTTTTA---CGCAGCGCACTCCCTTGGGTACTCGCCGGGACACTCTTTATGGGTGGCTGGCACTTAGGGTCAACCCATGAGAGATCAAACTGGAAGGAGGTAATCCAAAATGAATACATTGCGAAAACAAAAGCAACCGCAACAACT------------CAGGCAGAGGTCAGTCGGGTATCCCGTGAGTACCAAGAAGAGATTGCAGCCATTGAAGGCAGCACTGATAGGATGCTTAATGACCTGCGTAGTAATAATAAGCGGCTGTCAGTCCGCATCAAGACCCTTACCGGACTACCAGAAGATAACGGTAGATGCGAGTTTAATGGTCGAGCCGAACTACACGAGTCAGATGCTAAGCGTATTATCGGAATAACCCAAGCTGCTGATGCTCACGTAAGAGCGCTCCAGCGTACTATTAAGGAGATGCAGAATG----AGCGA------------------------------------------------------------------------------------------------------------------------------------------------------------------------------------------------------------------------------------------------------------------------------------------------------------------------------------------------------------------------------------------------------------------------------------------------------------------------------------------------------------------------------------------------------------------------------------------------------------------------------------------------------------------------------------------------------------------------------------------------------------------------------------------------------------------------------------------------------------------------------------------------------------------------------------------------------------------------------------------------------------------------------------------------------------------------------------------------------------------------------------------CACCCAAGCAAACCGTAATGCGCTAATCATTGCGCAGCTTAAGGGTGACTTCGTGGCCTTCCTGTTCGTATTGTGGAAGGCTTTGGCTCTCCCGCCGCCGACTAAGTGTCAGATTGATATGGCCCGGTGTCTGGCTAACGGAGACAACAAGAAGTTTATCCTACAGGCTTTCCGTGGTATCGGTAAGTCATTCATCACCTGTGCGTTCGTTGTGTGGACGTTATGGCGTGACCCTCAGTTGAAGATACTGATTGTCTCTGCATCCAAAGAACGTGCGGACGCTAACTCCATCTTCATCAAGAACATCATTGACCTGCTGCCCTTCTTGGCTGAGCTAAAGCCTCGCCCCGGTCAGCGTGACTCTGTGATTAGTTTCGATGTTGGCCCTGCCAAGCCTGACCACTCTCCGTCTGTGAAGTCGGTGGGTATCACTGGTCAGTTGACTGGTAGCCGTGCTGATATCATCATAGCGGATGACGTTGAGATTCCGTCTAACTCCGCAACTCAAGGTGCCCGTGAGAAGCTGTGGACTCTGGTGCAGGAATTTGCTGCGCTTCTGAAACCGCTGCCGACTTCTCGCGTTATCTACCTTGGTACGCCTCAAACCGAAATGACCTTGTACAAGGAACTCGAAGATAACCGTGGGTACACCACAATCATCTGGCCTGCGCTCTATCCGCGTAGCCGTGAGGAAGACTTGTACTATGGCGACCGTCTGGCCCCGATGCTCCGCGAAGAGTTCAACGATGGGTTCGAGATGCTCCAAGGTCAACCAACTGACCCCGTGCGCTTCGATATGGAAGACCTGCGTGAGCGTGAGTTGGAGTACGGTAAGGCTGGCTTCACTTTGCAGTTCATGCTCAACCCGAACCTGAGTGATGCCGAGAAGTACCCCTTACGCCTCCGTGACGCTATCGTGTGCGGTCTGGACTTCGAGAAAGCCCCAATGCATTACCAGTGGCTTCCGAACCGTCAGAATCGCAATGAAGAGCTTCCTAACGTGGGACTTAAGGGTGATGATATTCATAGCTATCATTCGTGCAGCCAGAACACTGGACAGTACCAGCAGCGCATCCTCGTGATTGACCCAAGTGGTCGCGGTAAGGATGAGACAGGTTACGCAGTGTTGTTCACCCTGAATGGCTACATCTATCTGATGGAAGCTGGCGGGTTCCGCGATGGTTATTCCGATAAGACCCTTGAGTCCCTCGCTAAGAAAGCGAAGCAGTGGAAGGTTCAGACAGTGGTCTTCGAGAGTAACTTCGGGGATGGCATGTTTGGTAAGGTATTCAGCCCTGTGCTCCTGAAACACCATGCAGCCGCTATGGAAGAGATTCGCGCTCGTGGTATGAAGGAACTACGCATTTGTGATACGCTGGAACCTGTGCTCTCTACGCACCGCCTTGTGATTCGTGACGAGGTGATTCGTGAGGACTACCAGACTTCCCGTGACGCTGATGGCAAGCATGACGTTCGCTATTCACTGTTCTACCAGTTGACCCGCATGGCCCGTGAGAAGGGCGCTGTGGCACATGACGACCGACTTGATGCATTAGCATTGGGTGTGGAGTTCTTACGCTCTACGATGGAACTGGACGCCGTGAAGGTGGAAGCTGAGGTGCTTGAGGCGTTCTTAGAGGAACACATGGAGCACCCAATCCATTCGGCTGGTCATGTAGTTAC---------CTCTATGGTTGACGGTATGGAACTCTATTGGGAGGATGACGATGTGAATAGCAACAGGTTCATTGACTGGT------------------------------------------------------------------------------------------------------------------------------------------------------------------------AGTTATG------------------------------------CACATTGAGCGCATAAG-----------------------------------------------------------------------------------------------------------------------------------------------------------------------------------------------------------------------------------------------------------------GAATCATT----GAGACCACGGA---------TG----------------------------------------------------------------------------------------------------------------------------------------------------------------------------------------------------------------------------------------------------GTCACTTTAAGAAACTCCTTAAGA---------------------------------ATCAATGA-------------------------GTTTG------------CATTAACCCTCACTAAAGGGA---------------------------------------------------------------------------------------------------------------------------------------------------------------------------------GAGA-GGGGAC--------TTAAAGCTACTATATAAGT--------TAGTCATTCAGGTTATGCAA-------------------------------------------------------------------------------------------------------------------------------------TGACCCTTTATGCAC---------TTTAA--GTCTACCTCTATG------ATTGGTGATATTATCATTGTATAATC----ACCC-TACCT--TAGAGCA-ACTGAAA----GGAGGTGGCTCAATG---------TTACGCTTGCTGATTGCCCTGCTGCGTCATAGAGTCACTTGGCGATTTCTTCTGG------TACTTACTGCTGCCCTTGGGTACGCAGGTCTTACT---GACCACCTCGGTCAACTGGAAGTGGCCTTTTGCTCTATACTCTCTTGTGGGGATTAAATTATTGTTG------ATGACCGACAA----------------------------------------------------------------------------GCGGCTCT--GAGGGATTCGTAGGTA----TAGTTTCACTACACCAACTCATCCCTGTA--GAGTCAA-CCCTAAAGGTTA--TACCC-AAAGATG---CCCTGTAGTTCGTAATGGTCTTA------CAGGGTCTTCTGGTGTCTCCTAGCTAT-----------CCCTT-CGGGATGCGCCTATGGTCTCACCTATGGTGTGGCCTTACCTAAAGTGGTTGCCTAA-------------AGA-GACCCTTTAAG-AATTTACCACAAAAATCTGAATGGGTATCTCACAGTTCAAGAACCCAAAGTA----------------------------------------------------------------------------------------------------------------------------------------------------------------------CCCCCATAG-CCCTC--------CTAAAGCCACCTAAAGCCAGCCCT-------ACCCCTCT------------------GGTTTAACCTTCGGTTAACCTTGGGTATCTCCTCAAGTGGCCTATAGGATA-------------------------------------------------------------------------------------------------------------------------------------------------------GCC------------TAAAGTCAATACCTA----------------AAGAGGTGGATGGCTTAAGGAG--------------GACTTGAAGAGTGTCCT-AGTGTACCAGTTCGA-----------TAGTACATCTCTATGTGT-CCCTAT--CTGTTAGCC----------------------------------------------------------------------------------------------------------------------------------------------------------------------------------------------------------TCATAAAGTCTCACAGTTCAAGAACCCAAAGT----ACCCCCATAG---CCCTCCTAAAGCC-------------------------------------A-------CCTAAAGCCAGCCCTACCCCTCTGGTTTAACCTTCGGTTAA-------CCTTGGGTATCTCCTCAAGTGGCCTATAGGATA------------GCCTAAAGTCAATACCTAAAGAGGTGGATGGCTTAAGGAGGACTTGAAGAGTGTCCTAGTGTACCAGTTCGATAGTACATCTCTATGTGTCCCTATCTGTTAGCCT--CATAAAGTAAACCCTAAAGCCACCACCTAAAGACCAGACCTAAAGCCACCACCTAAAGACCAGACCTAAAGCCACCACCTAAAGACCAGACCTAAAGCCACCACCTAAAGACCAGACCTAAAGCCACCACCTAAAGACCAGACCTAAAGCCATCACCTAAAGAGCGC-------------------------------------------------------------------------------------------------------------------CGCTATCTTAAAG-----------------------------------ACAACCAGACC----GATA----------------------------------------------AGACCCATTGTT-AAC---------CTGTA-GTGATGCCC-TGTAGTCATCTGTA----------------------------GTCAA------------------------TTCAATTACCCTCACTA-------------------AAGGG-------------------------------------AATAAG--GGATACTTAAAGGGGGA--------------------------ATTAGG-------------------------------------------------------------------------------------------------------------------------GATTTAAT-AAAAGATTTAAATTAAT-----GGTTG--ACTTTAAGTAAC-CC------------TTAAGGATATTATTCATCTCGTCAACG-------------GGACAACGGCCT--------------------------TAAAGCCACTCC---------------CTGAGATACCGGAGTCAACCGGA--------------------------------------------------------------------------------------------------------------------------------------------------------------------------------------------CGGA------TACGGTGTCTTCTAGGTGACTTAAGCGCACCACGGCACAT-AAAGCGAAACAAAA-TGG----------TTGACAACATGAA-GTAAGCACTGTACGATG-------------------------------------------------------------------------------------------------TA-----------CCACAT----------------GAAAGACACCGAG----------------------------------TGTCGTAGGTGTAAAAACGCGACATAGTG------GATAGATGGCGAAAGCACAAGCGACCACGATAATAAAGAGCTTGTCG-------CACTTATAACG-----C--AAGTGACGGCTAACAC-TGAAATAGCCTCG--GCTC-GACGAAACTGTA-GC-CTAAAGTTCTTTAACAATCTGGATAA------------------------------------------------------------------------------------------------------------------------------------------------------------------------------------------------------------------------------------------------------------------------------------------------------TAGCTCTTGAGTG-----------------------------------TACCGATGT---------ATAAGCGAATAACTCAAGGTCGCACTGAA--------------------------------AGCGTGGCCT-TT-ATGATATT-------------------------------------------------------------------------------------------------------------------------------------------------------------------------------------------------------------------------------------------------------------------------------------------------------------------------------------------------------------CACTTAACATGAAC-------------------AACATGAGGTAATGCCAA----------------------------------------------------------------------------------------------------------------------------------------------------------ATGATTTTCACTAAAGAGCCTGCT---------AACGTCTTCTATGTACTGGTGTC------AGCTTTCCGTTCTAA------CCTTGATGATGAGG----------------------------------------------------------------------------------------TGAACATGAGT----------------------------------------------------------------------------CGCCACCGCCACATGGTGAGCGA---ATTACGTGCCG---------CACCGGGT-----------------------------------------------------------------------------------------------------------------ATCTACGGCGAGCTTGAGTCTACCGA----------------------------------------------------------------------------------------------TTTGACCG------------------------------------GGTGCTAT--CGTGAGAG-TATCGCACTGGCTCCAAC---------------------CGAGGAA--------------------AAGACCATGCG-TGTACTCTGCAAGA-ACAAAGAGCAGGCACTACAGGT------------------------------------------CGCTCGCTTAGCTTGCAATGAGTATGAGC---AAGATTGCGTACTGGTATAC-AAATCACAGACTCACACAGCGGGAT---TGGTGTACGCTAAAGGTA---------------------TCGACGGGTATAAGGCTGAACGCC------------------TGCCGGGTAGCTTCCAAGAGGTT---CCTAAAGGCGCACCGCTGCAAGGCTGCTTTACGATTGACGAGTT-----------------------CGGTCGCCGCTGGCAAGTACA---------------------------------------ATAAGTGTTAAACTCAAGGTCGCACTGTATGTGTGGCCTTTATGATTATCACTTA----------------------------------------------------------------------------------------------------GCACGC-------------------------------------------------TACAGGA-CTAACATCATGAGCAAACTTCTGGCAACATCTAAAATAGAAGACCAATGCACCGTAACACTGCGTGAGTAT-TACCACGGGT------CAATGGGAAGCACCTA----------CGTTGTGCGATACGGTA---------------AACAGGTCACGCATTGGGTAAACCAGATTTTAGCACAA----------------------GAGGATTATCAATCTTGTGTGTTACACCAAACAACATGTGCAGGGTGGAATGACTAA-----------------TGACTATGATGACGATATTTG--------------------------------------------------------------------------------------------------------------------------------------------------------------------------------------TAC--------------TCACTGTGTACA----------------------------------------------CTGCG-ATTGTGGTGT--------------------------------------------ATTTCC--------------TGAGAGACTTTAAGAACGGTCTGGTAGTCCATAAAGCAACACTGAGCTACTTAAAGTGGGGATTCATCCCACGGTTTACGGTTCGTGAACGTAACGGACGCTTTAAGGCCAATAAGGTGGGAGTATTCTA--------------------------------------------------------------------------------------------------------------------------------------------------------------------------------------------CATTGCTACGCACTAACTCAAAGCACGTAAAGATTGCACTGTATGCGATGGCTTA--TGGTGCATCGAAAC-------------------------------------GCAAGGTCAAACGCATCTTAACGAGACACCGCAAGATGACCGCA----CGACAGGCTGCAAG---------------------------------------------------------------------------------------CGCTGTCAAATGGGCT------------------------------------------------------------------------------------------------------GAATTTACTCTTTACT-CTTCTTACAGATAA--------CAGGACACTGAACGATGACTTTCACCGAAGCACAAGCCGCACTCGAAGCTATCCGCAACCTGCCGATTGAGCGCCTGAACGAACGCCAGCC---------------------------------------------CATGCTGGTG---------------------------------------------------------------------------------------------------------------------------------------------------------------------------------------------------------------------------------------------------------------------------------------------------------------------------------------------------------------------------------------------------------------------GCTCTTGCGGCTGCT---------ATCGTGAACGCTGAGACTCAAGACGGCGAACTGAC---------------------GCAGGCCAAAGGCGATTGGGGCTTGGAGTCTATGGACTACTGGCAGACACTGGCTGAGCGTATGCGTGATGTTGGATTTGTACGCTTGGGCAATGGTCACTTTAGCGCAGCGTATGAGCACGCATTGTTGCCGGGCAAGGTTATCAAGGTAGGCTTTAAGAAAGAGGACTCAGGCGCAGCCTATGCAGCATTCTGCCGTATGAATCAGGGCCGTGAGGGTATCCCTACGGTGTACGACATTCAGCGTCATGCTGGTTGTTACACGGTGGTTCTTGATTATCTGAATCCGCTTAACTACTGGTGCGATGGTGAGAGTGACAAGGTTCGTCACCACTT------------------------CAAGGCCGCACGGGAAATCATTGAGGAG---------------------------------------------GATTGCTTTGATGCTGCCGAAGAGTACCAAATAAGTGAC---GGGCTCATTGAGACCTGCAAGGATATACGCAAGTTCTTCCTAGGCATTGCATCGTTCGATTGTCACAGCGGTAACATGATG-AAAGACCAAATGGGCCGCTTGA----------------------------------------------------------------------------TTATCACAGACCCGGTATCGTTC-------------AGCGCAGACG------------------------------------------------------------------------------------------------------------ACAAGTTAAAGCCGGGTGAATTTCACT--GTGACCCGGATGAACTAATCGCCGAGATTGAGGCGCTAAGGGCACAGGAAGCCATTGAGCGCTGTGTCAATCGTAAGGCACGCCG------------TGACCCTAAAGGAGACTTTCAGGTAGCACGTAAAGCCCGTGCCAAGTGGCGTAGAAAGGCAGACAAGCGCG--------------------------------------------------CTAAACGTGACGCTAAG-----------------------------------------------------------------------------------------------------------------------------GTACTCGCTAAG------------------------------ATGCGCATGGACGCCAATCAGAATCGCA-----------------GGGATGAGCCTAGGGCGCGTATGGTGTGGGGCGATA-AGCACTGGCGCAACGCT-TGGATGCACCACAACAACATCAACTTTGTCGAACTGGAGCGTAAAGCCGCTGCGGTAATGAT---GGTGCATGATGAGGTGCGCATTCAGTGGGGCAAACCGTTACACATAGACGCATACCTTGACA-GGAGACTGCAAGGCTGATA------GAGTCTTATCTTACAGGTCAT-----------------------------------CAATCGG------TGGCCTG-AATAGGTACGATTTATTCAC-----------------AATGAGGTAAGCAATG--AACATCATCGAAAACATCGAAAAGAATGACTTCTCTGAAATCGAACTGGCTGCTATCCCGTTCAACACGCTGGCAGACCACTACGGCAGCGCACTGGCTCGTGAACAACTGGCTTTAGAGCACGAGTCTTATGAGTTAGGTGAGCGCCGCTTCCTCAAGATGCTGGAGCGTCAAGCGAAAGCTGGTGAGATTGCAGACAACGCAGCCGCTAAGCCGTTACTCGCTACGCTTCTCCCTAAGTTAACCACACGTATCGTCGAGTGGCTCGAAGAGTACGCATCGAAGAAAGGCCGCAAGCCTAGCGCATACGCACCGCTCCAGTTACTCAAGCC---------------------------------------------------------------GGAAGCCTCTGCGTTTATCACCCTGAAAGTTATCCTTGCATCACTGACCAGCACGAACATGACAACCATTCAGGCCGCTGCTGGTATGTTGGGGAAGGCCATTGAGGATGAGGCACGTTTCGGGCGAATCCGTGACCTCGAAGCGAAGCACTTCAAGAAACACGTTGAGGAACAGCTTAACAAGCGCCACGGGCAAGTCTACAAGAAAGCCTTTATGCAGGTGGTCGAGGCCGATATGATTGGTCGTGGGCTGCTGGGAGGTGAGGCGTGGTCTAGCTGGGACAAGGAAACCACGATGCACGTAGGGATTCGCCTGATTGAAATGTTGATTGAGTCCACGGGTCTGGTGGAATTACAGCGCCACAACGCAGGTAACGCAGGCTCTGACCATGAGGCAC------------TGCAACTGGCCCAAGAGTACGTCGATGTATTAGCGAAGCGTGCAGGCGCTCTGGCGGGTATCTCTCCGATGTTCCAGCCGTGTGTCGTACCGCCGAAGCCTTGGGTAGCAATCACCGGGGGCGGCTATTGGGCTAACGGTCGCAGACCTTTGGCACTCGTTCGCACTCACTCTAAGAAGGGCTTGATGCGCTACGAAGACGTTTACATGCCAGAAGTCTACAAGGCTGTGAACCTCGCGCAAAACACCGCATGGAAAATCAATAAGAAAGTCCTCGCGGTTGTCAACGAGATTGTGAACTGGAAGAACTGCCCGGTCGCAGACATTCCATCTCTGGAGCGCCAAGAGTTACCGCCTAAGCCGGACGACATT---GACACCAACGAGGCAGCACTCAAGGAGTGGAAGAAAGCCGCCGCTGGTATCTACCGCTTGGACAAGGCACGAGTGTCTCGCCGTATCAGCTTAGAGTTCATGCTGGAGCAGGCCAACAAGTTCGCAAGCAAGAAAGCAATATGGTTCCCTTACAACATGGACTGGCGCGGTCGTGTGTACGCTGTGCCGATGTTCAACCCGCAAGGCAACGACATGACCAAGGGTCTCCTAACCCTCGCTAAAGGCAAGCCAATCGGTGAGGAAGGGTTCTACTGGCTGAAAATCCACGGTGCGAACTGTGCGGGCGTCGATAAGGTTCCTTTCCCTGAGCGCATCGCGTTCATTGAGAAGCACGTAGACGACATTCTGGCTTGCGCTAAAGACCCAATCAATAACACT---TGGTGGGCCGAGCAGGATTCACCTTTCTGTTTCCTCGCGTTCTGCTTCGAGTATGCAGGAGTTGCGCACCACGGTCTGAGCTACAATTGCTCTCTGCCGCTGGCGTTCGATGGGTCTTGCTCTGGTATCCAGCACTTCTCCGCGATGCTACGCGATGAGGTAGGCGGTCGTGCGGTTAACCTGCTGCCAAGCGAAACCGTGCAGGACATTTACGGAATCGTTGCGCAGAAAGTAAACGAGATTCTCAAACAGGATGCAATCAACGGCACACCTAACGAGATGATTACCGTGACCGACAAGGACACCGGGGAAATCTCTGAGAAGCTCAAGCTGGGAACCTCAACGCTGGCGCAACAGTGGCTGGCATATGGTGTAACCCGTAGCGTAACTAAACGTTCGGTCATGACGCTGGCTTACGGTTCCAAGGAGTTCGGCTTTCGTCAACAGGTACTGGACGACACCATTCAGCCTGCGATTGACAGCGGTAAGGGCTTGATGTTCACCCAACCTAACCAAGCGGCTGGTTATATGGCTAAGCTGATTTGGGACGCGGTGAGCGTGACCGTAGTCGCAGCGGTTGAGGCGATGAACTGGCTCAAGTCTGCCGCTAAGCTGCTGGCTGCTGAGGTCAAGGACAAGAAGACCAAGGATATTCTGCGCCACCGTTGCGCTGTTCACTGGACTACGCCGGACGGCTTCCCGGTATGGCAGGAATACCGCAAGCCACTCCAGAAGCGTCTCGATATGATTTTCTTAGGGCAATTCCGTCTGCAACCGACGATTAATACCCTCAAGGATTCAGGTATTGACGCACACAAGCAGGAGTCTGGCATCGCCCCTAACTTTGTTCACTCACAGGACGGTAGCCACCTCCGCATGACAGTCGTTTATGCTCACGAGAAGTATGGCATTGAGTCCTTTGCGCTCATCCATGACAGCTTTGGGACTATTCCGGCAGACGCTGGTAAGCTCTTTAAGGCTGTGCGTGAAACGATGGTTCTCACCTACGAGAACAACGATGTTCTGGCAGACTTCTATGACCAGTTTGCAGACCAGCTACACGAGACCCAACTGGACAAGATGCATCCGCTTCCGAAGAAAGGGAATCTGAACCTGCAAGACATTCTCAAGTCTGACTTTGCCTTTGCATAACA---------------------------------------------------------------------------------------------------------------------------------------------------------------------------------------------------------------------------------------------------------------AGCACTTAGCATTAACCCTCACTAACGGGAGAC-TACTTA----AGGTCTCCCACT--------------------------------------------------TTAAGAC-ACTTTAGG---------------------------TACTAAGAGATT--AAATTTATGATTAACATTAAGACTTTCCTTA---------------------------------AGAACATCTTTAAGCTAA-ACCG-------------------------------------------------------------------------------------------------------------CTTGACTT--------CCATTAAGTTCTACGCTT------------------------------------GGATGCCCGGTAG--------------------------------CGATGACCTCAGCAAGACTGAATTT----------------------------------------------------------------------------------------------AAGTTA-GGCTTATGGCCG--TGCGGTAAGGTGGTCACG-----------------------AAGTTGGAATGCTACTCAATGGCCTCCTGGA----------------------TGGTCATCTTCCA------------------------------------------GACCACTGAGGACAACGAAACG------AAATCCTTCTACTACCCGAAAGGTTCAACGTGTGGTCGTATCGAACGGACATACA---------------------------------GTTA------------------------------------------------------------------------------------------------------------------------------------------------------ACCCTCACTAACGGGAG-----------AGTTAAACTTAAGGTCATCA--------------------------------------------------------------------------CCGACGGTGGCCTTTGTGATTAACTTTCAAT--------ACACATCAACATGAGGTAA-G-ATACTATGCGTAC-----CAACTTTGAGAAATTTACCAAGCGCGATTCAGCGCTCAATGAGCATGGCGAGCAGTGGCAAGAGCGCCGTGACCGCATGAAG----AAACGCCACAAGCAACAGCGCGGTAACTCACAGAAA---------CGGGAGTGGAACTA-----------------ATGATGGGACGTATCTATAGCGGCAACCTGAACGATTACAAAGATGCGGTAGCGCGTCTACAGGAAGACCATGACGTGACCGTGAAGGTGGAGTCATTCAGCTATGAAAACCCAGCGAAGATGTGCAGGTCATCCGGTGATGTTCTCCATG---------------------------------------------------------------------------------------------------------------------------------------------------------------------------------------------------------TGTTCACACGCTCCG--------------------------------------------GGCATCCGGTGGCATCCAG---------------------AACCTTCGAG-------------------CATAGCGATAGCGATGTACA----------AATCAACGCGCAGACTGCATGGCTCCGTAAGGTTCACAGCGATTTGAAACACTGGAAGT----AA-TAACCCTAACTAACAGGA------------------------------------------------------------------------------------GAATCCTCAAGGTCA-------------------------------------------------------------------------------------------------------------------------------TCTT-AAT--TGGTGGCCTTTGTGATTCGAAC-----------------------------------------------------------------------------------------------------------------------------------------------------------------------------TGATTAACTTTCAAC-------------------------------------------------------------------------------------------------------------------------------------CAATGAGGAACAA--CCGTATG-------------------------------------------------------------------------------------------------------------------------------AACATCTTCAATACCAACCCATTCAAAGCTGTGTCATTCGTAGAGTCTGCCGTTAAGAAAGCGCTGGAGACCTCCGGCTACCTTATTGCTGACATTAAGTACGATGGTGTGCGCGGTAACATCGTGGTTGACAACGTGGCTGAGGCTGCATGGCTGTCCCGTGTGTCCAAGTTCATCCCGGCGCTGGAACAT---------ATGAACGGTTTCG----------------ATAAGCGCTGGCAACAACTGATGAAT----------------GATGACCGCTGCATTTTCCCTGA------------------TGGCTTCATGCTGGATGGAGAACTGATGGTCAAGGGCGTAGACTTCAACACAGGGTCTGGCCTGCTGCGTACCAAGTGGCTCAAGAAGGA------------TAACGCCGAGTTCCATAACGTAATGGTCACACCAGACATGCTCAAGCCACGTAAGGTGGGAGTAGCTAAAC------GGGTTCGCA-CCGCCTTTGAGTTGGACACTAAGCGCCTGAGC-GTGCGCCTGTATGCGGTCATGCCGATTCACATTGCGGAGTCTGGCGAAGACTACGATGTGCAGAACCTGTTGATGCCCTATCATGTGGAAGCCATGCGCTCTCTTCTGGTCGAATACTTCCCGGAAATCGAGTGGCTTATCGCTGAGACATACGAGGTCTACGATATGGATTCGCTGACTGAATTGTACGAAGAGAAGCGCGCCGAAGGTCACGAGGGTCTCATTGTGAAAGACCCACAAGGCATCTACAAGCGAGGCAAGAAGTCTGGCTGGTTCAAGCTCAAACCAGAATGCGAAGCTGATGGTATCATTCAGGGTGTCAATTGGGGAACCGAAGGGTTAGCCAACGAGGGTAAAGTGATAGGCTTTAGTGTGCTTCTTGAGACTGGTCGTTTAGTAGACGCCAACAACATCTCTCGCGCACTGATGGACGAGTTTACAG---CCA-ACGTTAAA---------------------------------------GCCCA---------------CGGTGAAGACTTC------------------------------------TACAACGGGTGGGCCTGTCAGGTCAATTATATGGAAGAGACCCCGGACGGCTCCCTGCGTCACCCTAGCTTCGAGAAGTTCCGAGGCACTGAGGACAACCCTCAAGAGAAAATGTAA------------------------------------------------------------------------------------------------------------------------------------------------------------------------------------------------------------------------------------------------------------------------------------------------------------------------------------------------------------------------------------------------------------------------------CCAACTCACTGGCTCAC-CTTCA--------------CGGGT-------------------------------------------------------------------------------------------------------------------------------------------------------------------------------------------------------------------------------------------------------------------------------------GGGCCTTTCTT-------------------CGTTC--------------------------------------------------------------------------------------------------------------------------------------------------------------------------------------------------------------------------------------------------------------------------------------------------------------------------------AGCGGT--------------------------------------------------------------------------------------------------------------------------------------------------------------------------------------------------------------------------ATTAACCCTCACTAACAGGAGACACAC--ACCATGTGG---------CTTATCCTATTCGCTATCGTCGCAACGCTTGGATTAATGGTTGCCGACGACAACATTTGGCCTGATTGT---------------------------------------------------------------------------------------------------------------------------------------------------TAAG--------------------------------GAGACAAC-ATCAT---GCGTTTACACTTCAACACATCAAATGGTATCTTTTCGGTTCGCCGTGAAGACCGCTCTACAGCAGTGGCCTCTGAGCGCAACGCCAAGCTGCCGCTGATTGGTTCG---GTCGTCCCATTGTCGCCGCGTGTTCACCTACTGATCACT--CGTGGAGAGTTCATTAAGGCGATGAACAAAGAGCGCCCACATCTGGAAGCCGTGGTCACTTACTGGCCTCGCATCCGTCTGTTCGTTAAGTGGATTAAGGAGG-----TGCTGTAATGCTACAAC-----ATCA-------------------------------------------------------TTGGAACAAACCAGA---------------------------------CTTAGAG--------------------GCTCGCTTCCTGGTTAACTCTGCTGT---TCGTTATTCGGG----------------------CGATAACC---------------------CAGTTC---TCA---------------------------------------------------AGGGTCTGAC-------------------CGGAACAGTGCTGGGATACTCTCACACTGG-------------TCGAGTAAAGGTTCGCTTCGGTATTCGTGAGGCGGAGGTAC------ACCCATCCGTACTAATCCCGCTACCGAAAGTAGGC--------------------CCGAACGTGGAAGC------------------------ATCGAAATCAGCAGTCAAGT---------------------------------CTGA-------------CGTGACACACCCGAACCACTACATGTTGTTCGACAACGTGGAAGCCA---------TTGAGG-------TTATC---GCCCGGT-CAATGAC----------------------------CGTCGAGCAAT---TCAAAGGTT--AC----GTGCTGGGGAACATCCTGAAA---------TACCGTCTGCGTGCTGGCAAGAAATCCGAACTGGCAACGATGG--A--GAAAGACCTTAAGAAAGCGGCTTTCT--ATCAGG---AAC---TGTTTGACAAA------CATAAGGGGCTGTGC-TATGACG--------------------------------------------------------------------------------------------------------------------------------------------------------------------------------------------------------------------------------------------------------------------------------------------------------------------------------------------------------------------------------------------CTTCGT----------------------------------------------------------------------------------------GAATG------------------------------------------TTGCGATTGGTGTGCCGCTAAGT--GGAACCAAGCTATTGAGGCTGGTGACGAGGCCGCAGCCAACGCC-------TATCAACAACTGTACGCGCTGTGGGAGCGGCGCTTTAAG----GAGGCCAATAAATGAGCCAGTGTAACAATGGGTGCCAGTACGCGAAGGA------------------------------------------------CGTAGGGATGGAGAAC--CACTCCTGTGCAAATCGCTGCATGTACTCAGAA----------------------CAGAAATACCTTCTG----ACGATAGAAGGCAACACCGAGTCCTTTGAGGTTCCGGTATTCGCCCGGTCTCTCGAAGAGGCAACGCTACAGGCTGAA---CATTATGAGGACGCTGGGTTCGTAGTGACTCGTATCCGTCCAGAAGTGAAAGCC----------------TAATTACCCTCACTAAAGGG------------------------------AACAACC-----------------------------------------------------------------------------------------CAATCATT----------------------------------------------------------------------------------------AACCACAAAGGAGAAACATT-ATGGCTG---GTTTCAAGAAGAAAATCTACACATCTGGTCT---TGGCACTGCTGAGCCTTATGCTTACCTGAGTAAGCCGGATTATGGCAACGAAGAGCGTGGCTTCGGCAACCCTCGTGGTATCTATAAGGTAGACCTGACTCTTTCCAATAAAGACCCGCGCTGTCAGGCGATGGTCGATGAAATCGTGAAGACTCACGAAGAGGCTTATGCTGCTGCCGTGGAAGAGTTCGAAGCTAACCCGCCGCAGGCACAGCGTGGT---AAGAAACCACTGAAACCTTACGAGGGCGACATGCCGTTCTTCGATAATGGTGACGGTACGACTACCTTCAAGTTCAAATGCTATGCGTCTTTCCAAGATAAGAAGACCAAAGAGACCAAACACATCAATCTGGTAGTGGTCGATAG---CAAAGGTAAGAAGATTCAGGAAG---TGCCGATTATCGGTGGCGGCTCCAAGCTGAAAGTGAAATACTCTCTGGTGCCTTACAAGTGGAACACCGCTGTGGGCGCAAGCGTCAAGCTACAACTGGAGTCCGTGATGCTGGTCGAACTGGCTACCTTC---------GGTGGCGGCGGTGAAGATGAGTGGGCCGATGAAGTCGAAGACGGTGGTTACACTGCGAGTG---------AATCCCGTCAG---TCCCGCGATGAGCAGGAGTGGCAGGAAGACGAGC------------ACGAAGAAACCACGGATGAGGAAGAGGACTTCTA--------------------------------------------------------------------------------------------------------------------------------------------------------------------------------------------------------------------------------------------------------------------------------------------------------------------------------------------------------------------------------------------------------------------------------------------------------------------ATG----------------------------------------------------------------------------------------------------------------------------------------------------------------------------------------------------------------------------------------------------------------------GCTG---------------------------------------------------------------------------------------GCGCA---------------------------------------------------------------------------------------------------------------------------------------TACGCTG-----------------------------------------------------------------------------------------------------------------------------------------------------------------------------------------------------------------------------------------------------------------------------------------------CGCGAGGTGTACGCAAGGTCTGGGCTTTCCGCTCCGGCCTAGAAGATAAAGTCTCAAAGCAGCTTGAGAGTAAGGGAATTAAGTTCGACTATGAACTTTGGCGTATCCCTTACGTCATCCCTGCGAGTGACCACTTATACACTCCAGACTTCCTGCTACCTAATGGCATCTTCATTGAGACCAAAGGGCTGTGGGATTCAGATGACCGCAAGAAACACCTTTTGATTCGTGAGCAACACCCTGAACTGGACATTCGCTTGGTCTTCTCAAGCAGCCGCTCAAAGCTCTACAAGGGTAGCCCAACAAGCTACGGTGAGTGGTGTGAGAAGCATGGCATTCTGTTTGCTGACAAGCTGATACCAGTGGCGTGGCTCAAAGAACCCAAGAAGGAGGTTCCGTTCGATAAATTTAAGAC---TAAGAAAGGAG-TAAGGAAA------------------------------------------------------------------------------------------------------------------------------------------------------------------------------------------------------------------------------------------------------------------------------------------------------------------------------------------------------------------------------------------------------------------------------------------------------------------------------------------------------------------------------------------------------------------------------------------AATGGCTAAAGTTCAATTCAAACCACGAGCAACCACGGAGGCAATCTTTGTGCATTGCTCAGCAACCAAGCCAAGCCAGAACATTGGCGTTCGTGAGATTCGTCAGTGGCATAAAGAGCAGGGCTGGTTAGACGTAGGTTATCACTTCATCATCAAGCGTGATGGCACTGTGGAAGCAGGCCGTGATGAACTGGCTGTAGGTTCCCACGTGAAAGGCTACAACCACAACTCCGTAGGCGTATGCCTCGTGGGCGGGATTGATGATAAAGGCAAGTTCGACGCCAACTTTACACCTGCGCAAATGCAAGCGCTGCGTAGTCTGCTGGTCACGCTGCTGGCGAAGTATGAGGGTTCAATCCTTCGTGCTCACCATGACGTTGCACCCAAAGCCTGCCCGTCCTTCGACTTGAAGCGCTGGTGGGAGAAGAACGAACTGGTTACATCTGACCGAGGGT-------------------------------------------------------------------------------------------------------------GATACCATGAGGATGATTTGT---------ATTCGCTGTGATAAGCCGTTGAAGAGTCGCGTACCGTCACGCCAGTGTCAGTGCA-------------------------------------------------------------------------------------------AAGACCCAATCAAGGCTGAGGAACACAC------CGAGGAATAA-----TTAACACTCACTAAAGGGA---TGACATAACGTTG-TCCCTTTGTTCGC--ACTATTGATTA--------------------------------------------------------------------------------------------------------------------------------------------------------------------------------------------------------------------------------------------------------AGGATTAACCACATGGAACAAGAAAAC-----------------------------------------------------------------------------------------------------------------------------------------GACAGCATATTCCTTTACCATATCCCGTGCGAGAACTGTGGGTCTTCTGATGCTAACTCATTGTTCTCCGATGGTCACACGTACTGTTACGCCTGTGAGAATTGGACGCCGGGGGATGAACGGAAAGCTGAGCAGTTATCAACG------AGAAGACGTACA---GGAGGCAGCAAGCCTATGA---------GCTATGACGTATGGAATTTCGGCGACAGCAACGGTCGGTACTCTGACCTGACTGCCCGTGGAATCTCGAAGGAGACGTGCCAAAAGGCTGGCTACTGGCTGGCGAAAGTGGACAACCGAATGTATCAGGTTGCCGACTACAGAGACCAGAACGGCTCCATCGTGTCACAGAAGGTGCGCGATAAGGACAAGAACTTTAAGACCACCGGAAGCCACAAGAGCGATGCATTGTTCTTGAAGCACCTCTGGTCTGGCGGTAAGAAAATTGTGGTCACGGAGGGCGAAATTGATGCGCTCACTGTGATGGAACTCCAAGACTGTAAGTACCCGGTCGTATCATTGGGTCACGGTGCCTCTGCTGCTAAGAAGACATGCGCCGCTAACTATGAATACTTTGACCAGTTCGAGCAGATTATCTTGATGTTCGATATGGATGATGCAGGCCGTAAGGCAGTCGAAGAGGCCGCACAGGTTCTCCCGGCTGGCAAGGTTCGTGTTGCTGTGTTAC---CATACAAGGACGCCAATGAGTGTCACATCATGGGTGAAGACAAAGCAATCTTGGAGCAGGTCTGGAACGCGAACCCTTGGGTGCCTGACGGTGTTGTCTCTGCATTGTCACTCAAAGACCGCGTTAAGGAAGCTATGACCTCCGAGGACGCTGTAGGTTTATTATTCGATGGCTGTCAAGGCCTGAACGATAGAACCTTGGGTGCCCGTGGTGGCGAAGTCGTTATGGTCACTTCCGGTTCCGGTATGGGTAAGTCAACGTTCGTTCGTCAACAGGCGCTGGCTTGGGGCAAGCGAATGGGTAAACGTGTTGGCCTAGCGATGCTGGAGGAATCCGTTGAGGACACCATTCAGGATATGATGGGTCTGAACAATAAGGTTCGTCTGCG---TCAGTCTGATGAAGTCAAGAAGGCTATCGCAGAGGACGGACGTTTCGATGAATGGTATGATGAACTATTCGGAGACGATACGTTCCACCTTTATGACTCCTTTGCGGAGGCCGAAGCTGACAGGTTGTTAGCGAAGCTGGCCTACATGCGAACAGGCTTAGGGTGTGATGTTATAGTGCTAGACCACATATCAATCGTCGTGTCTGCCTCTGAGG---AATCGGATGAGCGTAAGATGATTGACCGCCTCATGACGAAGCTCAAAGGGTTCGCTAAGTCAACTGGTGTTGTGCTCGTAGTGATTTGTCACTTGAAGAACCCGGAGAAGGGAAAAGCACATGAAGAAGGACGCGCTGTTTCTATTACTGACCTACGCGGTTCTGGTGCCCTGCGCCAGCTTTCTGATACTATCATCGCCTTGGAGCGTAACCAGCAAGGTGATATGCCACATCTGGTTCTTGTGCGTTTGCTCAAGTGTCGTTTCACTGG---CGATACTGGAATTGCTGGGTACATGGAGTACAACAGAGAAACAGGATGGCTTGAACCGTCTAGCTATACTGGCGAA---GAAGGAGAAGGAGATACTGGCTGGACTGAACAAGACGGACAGTCAGACTTCTAAA--------GGATG----------CCCGTGTGGGCA---TTCCGATTGCGATGGAATCATGTACC------ACTAATTAACCCTCAC---------------------------------------------------TAACGGGAACAACC-------------------------------------------------------------------------------------------------------------------------------------------------------------------------------------------------------------------------------------------------------------------------------------------------------------------------------------------------------------------------------------------------TCAAACCATA------------------GGAGACACACC-ATGTTTAAATTCATTAACACTTTAGGCAAGCTGGTAGTAAAACTGTACTTCATCGAAG------------------------CCAAGAAGCTGGACAAGAAGGCCAAAGCTGATTCACAGCGAGCCATTGA---GTTGGCGAAACAGTCCCGCGAGAAATCCGATGCGGCTGTTA-GTGGCATCCACAAGTCGGCAGCGATTGCAGCCAAAGCACAGTCCATGAGCAAATTCTTTGAGTA--------------------------------------------------------------------------------------------------------------------------------------------------------------------------------------AGGAGCGAACACTATGAGCAAGTCAATCACCC---ATGCAAACACCATCCGTCTGCCAGACACCGCTGACCAGTTCTCCCGCCGAGTACACATCAATGTGCGTGGTGAGAAGGTCACGATGGTCTACCGTTGGAAAGACCATAAGTCTCCGAAAGCACATACTCAACGAATGACCTTGGATGACAAGCAGGTCGGTCGCTTGATGGGTGCCCTGACTATGGCTGCTGACAAGGTGGTCGGTGATAACCGTGAGCGTCTG--------------------------GTAGAGTTCGGCGCTGGTATGCAAGA---GATTATCGAGAAGTGATAAACTCAAGGTCGCCC-----AAGGGTGGCCTTTATGA---------------TTATCATTTAGC-----------------------------------------------------------------------------------------------------------------------------------------------------------------------------------------------------------------------------------------------------------------------------------------------------------------------------------------------------------------------------------------------------------------------------------------------------------------------------------------------------ACGAAACCAAAGGAGGG--CGTTATGCTCGTAAGTGACATTGAGGCCAACAACCTCTTAGAGAAAGTCACCAAGTTTCACTGTGGCGTCATCTATGACTACCGTGATGGTGAGTATCATAGTTATCGTCCG---------------------GGCGACTTCGGGGCGTATCTGGATGCGCTGGAAG---CCGAGGTGAAGAGAGGTGGGCTTATTGTTTTCCATAACGGTCACAAGTATGACGTTCCGGCTTTAGAGAAACTCGCAAAGCTGCAACTTAATCGTGACTTCAAGTTACCACGTGAGAATTGTATTGACACACTGGTACTCTCGCGTTTACTTCATGCGAACCTTAAAGACACAGACATGGGGCTTCTTCGTTCCGGGAAACTACCCGGTCGTCGCTTCGGGTCTCACGCTCTTGAGGCATGGGGTTATCGCTTGGGCGAGATGAAGGGTGAATACAAGGACGACTTCAAGGCTATGCTGGAAGAGCAGGGCGAAGAATATGTTGAAGGTGCCGAGTGGGTTTCATTCAACGAGCCGATGATGGCGTATAACGTTCAAGATGTTGTGGTCACTGTCAAGCTCTTAGAGAAATTCCTTATAGACCTCCACTACTTCCC------------TGCG-------GGTATGG-----------ACTTCACGAAGTACGATGCGGATTTATTCTGGCGAGAAGCTGGCGAGTCTGTGGATATTGAACATCGTGCAGCGTGGCTGTTAGCGAAGCAGGAGCGTAACGGCTTCCCGTTCAACACGCTGGCCATTGAGGAACTTTATGTAGAACTGGCAGCGAAACGCGCCGAACTTCTTCGAAAGTTAACCGAAACGTTTGGCTCGTGGTATCAACCGAAAGGTGGTAAGGAACTCTTCAAGCACCCACGTACAGGCAAGCCGCTGCAGAGTTATCCTCGCGTGGTCTATCCGAAACAGGGTGGCGTGTACAAGAAGCCTCGTAATAAGGCACAGCGCGAAGGTCTTGAACCTTGCGACTTGGACACGAGGGACTACATGGAGGGTGCTCCGTATACTCCGGTAGAGTTCGTTACGTTCAAGCCAAGTAGCCGTGACCACATTCAGAAGAAACTACAGGAGGCCGGATGGGTTCCTGAGAAGTTCACCGAGAAGGGTGCGCCTGTGGTGGACGATGAGGTCTTGGAGCATGTACGAGTGGATGACCCTGAGAAGCAGGCGTGCATTGACTTGATTAAAGAGTACCTGATGATACAGAAGCGTATAGGTCAGGCGGCAGAAGGTGACAAAGCGTGGTTACGTTATGTTCAAGATGATGGTAAGATTCACGGAGCCGTTAACCCTAACGGTGCAGTTACTGGTCGTGCTACTCATAGTTTCCCAAACCTTGCACAAATACCCGGTGTTCGTTCTCCTTACGGGGAGCAGTGTCGTAGTGCTTTTGGTGCCGAACATCATTTGGATGGGATTACTGGTAAGCCGTGGGTGCAAGCGGGGATAGACGCCAGTGGCTTAGAGTTGCGCTGTCTGGCACACTTCATGGCTCGCTTCGACAACGGAGAGTATGCTAATGAGATTCTCAACGGTGACATTCACACCAAGAACCAGAACGCTGCGGAACTC------------------------------------------CCAACGCGCGACAACGCCAAGACCTTCATTTACGGGTTCCTTTACGGAGCAGGAGATGAGAAGATTGGTCAGATTGTTGGGGCAGGGAAGGAGCGCGGGAAGGAACTTAAGAAGAAATTCTTAGAGAACACCCCGGCGATTGCAGCGCTACGAGAAGCTATCCAACAGTCTCTCGTTAAGTCTTCCGCTTGGATTGGCGGTGAGCAGAAAGTACAGTGGAAACGCCGTTGGATTAAGGGTCTGGATGGTCGCAAGGTTCACGTCAGGTCTCCACACGCAGCGCTCAACACATTGTTGCAGTCTGCTGGTGCTCTGATTTGTAAGCTGTGGATTATCAAGACCGAAGAGATGCTCATTGAGAAAGGCCTGAAGCACGGCTGGGATGGTGACTTTGCGTACATGGCTTGGGTACAT-------------------------------------------------------------------------------------------------------------------------------------------------------------------------------------------------------------------------------------------------------------------------------------------------------------------------------------------------------------------------------------------------------------------------------------------------------------------------------------------------------------------------------------------------------------------------------------------------------------------------GATGAAATTCAGGTAGCTTGCCGCACAGAGCACATCGCTCAGATTGTTATTGACACCGCGCAGGAGGCTATGCGTTGGGTCGGAGAGCATTGGGCTTTCCGTTGTCGTTTAGATACCGAAGGTAAGATGGGGCCGAATTGGGCTGTCTGCCACTAA---------------------------------------------------------------------------------------------------------------------------------------------------------------------------------------------------------------------------------------------------------------------------------------------------------------------------------------------------------------------------------CAGT------------------------------------------------------------------------------------------AGGAGAAA-CATTATGGGTATGAACAAACAACTCAAAGTAACTTTCAACGTTACCGCAACCATGAGTGATGAGCAGGAGGCGGAGTTCGTGCAGACGCTGAAAGAGATGGCGAAA------------AACCCG---A---AGCGTGGGCCTTACTTCGAC------AACATTCTGGTAGCTGCTCTGACTAATGGGCCGGAGGGTGCCTTTGAGCAGATGTTGAAACAGGGTCTTCGTGAGTTCGTCAAGGAAGAACTTGG-----------CAAAGAGTGTGCT---CGTTCAGTCGATGAGT------TCATCCTCAAGGTTGCCCCGGCGAAA-------------------GT---------------------------------------------------------------------------------------------------------------------------------G---GAGGTTATCCGATGAGTGAATACCTGAAAGTTCTGGCAGCTATCAAAGGTTGCCCTAAGTCCTTTCAGTCGAACTATGTGCGAAACAATGCGGCTCTCGTAGCTGAGGCCGCTTCTCGTGGACACATTAGCTGTTTGACTGTGGGCGGTCGCAATGGTGGAGCATGGGAGGTCACAGCCTCTGGTGTGCGCTTCCTGAAACGAATGGGAGGTTGCGTATGATTATGCC---------------------------------------------------------------------------------------------------------------------------TAAGAGTGACA------------------------------CCGTAACGATGACCCGTGATGCGTGTAACGATGTTAGCGCGTACA---------------------------TTGATAAGCTG--------------------------GAGAAAGACCTAGAG-------------------------------------TTCCTGA-------------------------------------ATGCGCTTAAGGCGTGTGGTGTGGATAATTGGGACGG---------------------------------------------ATACTCTGATGCAGTCGAA------------------------------------ATGGTTTACGGG---GAGGATGACGAATGA------------------------------------------------------------------------------------------------------------------------------------------------------------------------------------------------------------------------------------------------------------------------------------------------------------GCCTAATCACATTGAAAGACTTCGCGG--------------------------------------------------------------------------------------------------AGATGCGTGAAGGTAAGCCTATGGAGAAGGGAGTGCTGGTCATGGATGGTGACTGGTTGGTATATCAGTCAATGGCTGCTGCCGAAGTTGAGACGGATTGGGGAGACGACATTTGGACTCTTGAGTGTGACCACGCCAAGGCACGGAGCATTCTCGATTCTGTAATCGAATCATACCGAACCCGTAAGAAGGCTTGGAGTGACGCTATGGTTGTTCTGGCGTTTACCGACAATGTGAACTGGCGTAAGGTACTGGTTGATGAGACCTATAAGGAGAACCGTAAGGCGACCCGTAAGCCTGTGGGCTACCGTGACTTCCTGTCGAAGCTGTGGGAGCGCGATGAGTTCATTCACATCAAAGAGGACATGCTGGAAGGTGATGACGTTATGGGCATCATTGGGTCTGGTCACGAGGTCTTCGGCTTCAAGAAAGCTGTGTTGGTCTCCTGTGACAAGGACTTCAAGACTATACCGGACGTTGACTTCCTGTGGTGTACCACTGGTAACATCTTGACGCAGACCAAAGAGACCGCTGATTGGTGGCATCTCTTCCAGACTATCAAGGGCGATATGACCGATGGCTACTCCGGGATTCCAGGCTGGGGC---GATACAGCAGAAGCCTTCCTGAATGACCCGTTCATTGTGGAGCCTGTAGAGTCCGTGTTGAAGTCTGGTAAGAACAAGGGGCAGACAGTAACCAAGTGGGTTAAGCGCGCTCCTGATGCGACTGAGACGCTGTGGGACTGCATTAAATCCATTGGTGCCAAAGCTGGGATGACCGAGCAGGAAATCATCAAGCAAGGCCAGATGGCTCGCATTCTTCGCTTCGAGGAATACAATTACATTGACAAGGAGATTTACTTATGGACGCCGCGAAGCTGATTACCATAGCTGTGCTGG---------TAGGTATGCTGGCGCGAGGTCTCTGGATGTTGGCTCTCATAGTCCGAGACGTGAAGCGAGACTCCGAGATTAAGTGATAAACTCAAGG-----------------C-TCTCTGT-ATTAACCCTCACTAAAGGGAAGAGGGAGCCT-------TTATGATTATTA-----CTTTAAGATTTAACCTTA--AGAGGTGAAATT------------------ATGTTACAACCAATTAATCATGTTTTAATTCATCCCGATGATATTCCTAGTATGCCTCGTGCAGCTAAAGAGTATCTACAGGTGCGCTTCAATCAGACTTATGTGATGGAGTCCGGGGAGTACCGTGCGCTCCGCGCTGCGGGTTACTCTGAGTCTTTCATTGCTGGTGTGATGCATGGTCTGTACCTTGCCTCTCGAACACTTGATGAGATTGAGG---TGCGTAAAGAGCAA-CTGAGA------------------------CAGGAGTAATTATATGTGCTGGAAACCGAAGGTGAAAGTCCCTAAGATGGACACTAACCAGATTCGCGCTGCCGAACCAGCACCTTTGACTGAACCACCGAAATCTGTGGTATGGGGAGGCGATGATGATGAG-----------------------GACACCAGCGTGTCTTCCTCTGAGGTGCCAACCTCACCAAGCAGCGGTA---------AGAGCAGTCTCAAGGTA-------------------------------AAGCTGGATGACAGC------------------GCAGCCAAGAA-------------------------------------------------------------------------------------------------------------------------------------------------------------------------CAAGAGTAAATCCTCCATTC------------------------------------------------------------------------------------------------------------------------------------------------------------------GCTCCAAGGCGTTTGGGTAACTGAGTCATAACATAGGGAGAAACATCATGGGATTCTTC------------------------AAGAAAATCAAGAAGTCTGTTAAGAAAATTGTGAAA-----------------GAAGTTACCAGACCA---------------------------------GTCGAGAAGGCAGGTAAGGAAGTGGGCAAGGTT---------------------GTTGGAGG---------CG------------CGCTG---------------GGTGCAGGTAAGCAGGAGATTATTCAACAAGAGGCTCCAGCACCAGTAGTAACTGCACCGCCGCCAGCACAGGTTGTAGATGTACCGGAACAGGATAAGGCTGAGGGTGAGGATGAAGCGCAAACCGAAAGCGCACGTAAGAAAGCACGCGCAGGCGGTAAGAAGTCTCTGAGTGTAGCCCGTAGCTCCGGCGGTGGTATCAACATCTAA---------------------------GGA------------------------------------------------------------------------------------------------------------------------------------------------------------------------------------------------------------------------------------------------------------------------------------------------------------------------------------------------------------GGA------------------------------------------------------------------------------------------------------------------------------------------------------------------------------------------------------------------------------------------------------------------------------------------------------------------------------------------------------------------------------------------------------------------------------TTGAATGGCTGATT---CAAAACGTACAGGATTGGGCGAAGACGGTGCTAAAGCTACCTATGACCGCCTAACGAACGACCGTAGAGCCTATGAGACTCGTGCGGAAAACTGTGCGCAATACACCATTCCTTCCTTGTTCCCGAAGGAGTCCGATAACGAATCTACCGACTACACGACTCCGTGGCAGGCTGTAGGTGCGCGGGGTCTTAACAATCTGGCCTCTAAATTAATGCTGGCGCTATTCCCGATGCAGTCGTGGATGAAGCTGACCATTAGTGAGTATGAGGCGAAGCAGCTTGTTGGAGACCCTGATGGACTCGCTAAGGTGGACGAAGG--TCTGTCGATGGTTGAGCGTATTATCATGAATTATATCGAATCCAACAGTTACCGTGTAACACTCTTTGAGTGTCTCAAGCAGTTGATCGTGGCAGGTAATGCACTGCTTTACTTACCGGAACCCGAAGG---TAGCTACAATCCGATGAAGCTGTACCGATTGTCTTCTTATGTTGTCCAAAGAGACGCATACGGCAATGTGTTACAGATTGTCACTCGTGACCAGATAGCCTTTGGTGCTCTCCCGGAAGACGTTCGGTCTGCGGTAGAGAAAGCTGGTGGTGAGAAGAAGATGGACGAAATGGTCGATGTGTACACCCATGTGTATCTCGATGAAGAGTCCGGCGATTACCTCAAGTATGAGGAAGTAGAGGACGTTGAGATTGATGGCTCCGATGCCACCTATCCGACTGACGCTATGCCCTACATTCCGGTTCGCATGGTTCGCATTGATGGCGAGTCTTACGGTCGCTCCTACTGTG-----------------------------------------------------------------------------AAGAATACTTAGGTGACTTAAGGTCTCTTGAGAATCTCCAAGAGGCTATCGTTAAGATGAGCATGATTAGCGCTAAGGTCATCGGTCTGGTTAACCCGGCTGGCATTACGCAGCCCCGTAGATTAACCAAAGCTCAGACTGGTGACTTCGTTCCCGGTCGTCGAGAAGACATTGACTTCCTGCAACTGGAGAAGCAAGCTGACTTTACCGTAGCGAAAGCTGTGAGTGACCAGATAGAAGCACGCTTATCGTATGCCTTTATGTTGAACTCTGCGGTACAGCGCACAGGTGAACGTGTGACCGCCGAAGAGATTCGATACGTTGCGTCAGAACTGGAAGATACGCTTGGTGGCGTCTATTCGATTCTGTCTCAAGAACTGCAATTGCCTCTGGTTCGTGTGCTCTTGAAGCAACTCCAAGCAACCTCGCAGATTCCTGAGCTACCGAAAGAAGCCGTTGAGCCTACTATCAGTACAGGTCTGGAAGCAATCGGGCGTGGTCAAGACCTCGATAAGCTGGAGCGCTGTATCTCCGCTTGGGCTGCTCTGGCTCCTATGCAGGGAGACCCGGACATTAACCTTGCTGTCATTAAGCTGCGCATTGCTAACGCCATTGGTATTGATACTTCTGGTATCCTACTGACGGACGAGCAGAAGCAAGCACTGATGATGCAGGATGCGGCCCAAACAGGTATCGAGAACGCTGCCGCCACTGGTGGGGCTGGTGTG---GGTGCTCTAGCGACCTCAAGTCCAGAAGCTATGCAAGGTGCCGCAGCACAGGCTGGCCTAGA---CGCCACCTAA-TAACCATCACTAAATGGAGACCT--CATCT--------------------------------TTGAAATGAGCGATGACTAAAGGT--TGGAGTC------------CTT----TGGT-TTCCCT-------TTATCTTT----AACAACTTAGGAGAT-TTAACAATGGC---TGAATCTAATGCAGACGTTTATGCGTCCTTCGGTGTGAACAACGCGGTAATGACCGGAAGTAC------ACCTACTGAACACGAACAGAATATGCTGAGTCTCGATGTTGCTGCCCGTGATGGCGATGATGCAATCGTACTTAGCGAGGAACCGAGTTCTCATG-ACGATGACCCTTATGCGTCT------GGTGAAGACCCATTCGCTGATGGTGAAGACGATGAGGGCCGCATTCAGGTTCGTATCAGTGAAGATGGTAACGAAGC------CGAGTTCGACACTGGTAGCGATAACGCTGAG---------------------------------------------GTGGAGACCGAAGGTGAAGCCGATGAGTTTGAGCCGCTGGGTGACACTCCAGAAGAACTGAGCCAAGTGACTGAACAATTAGGACAGCACGAAGAAGGCTTTCAGGCGATGGTCGAGCAGGCAGTTGAGCGCGGAC---TGAGCGCAGACTCTGTGACTCGCATCTACGAAGAGTACGAAG---CCGATGGTATCTCTGAGAAATCCTACGCGGAACTCGAAGCTGCTGGCTATAGTCGCGCCTTTGTGGACTCCTACATCTCCGGTCAGGAAGCCCTTGTAGACCAGTACGTCAATCAGGTAGTTGCCTTTGCTGGTGGTAAGGAGCGCTTTAGCGCAATCCATACGCACCTTGAAGCAACCAACCCGGCTGCGGCTGAGTCCCTTGAGACTGCCATGATGAACAGAGACTTGGCGACTGTCAAAGCAATTATCAATCTGGCTGGTGAGAGTTACACGAAGAAATTCGGTAAGCCCGCCAACCGTAGTGTTACCAAGCGTGCTACTCC---GGTTAAACCTGTAGCTCGCCAGAAAGAGGGCTTTACGAATCAGGCTGAGATGATTAAAGCTATGAGTGACCCACGTTACCGTAGCGATGCTGCCTACCGTCAAATGGTAGAACAGAAGGTTATCGACTCCAGTTTCTA---------------ATTAACCCTCACTAAAGGGAGAGA------------C---------------CA-----------------------TAGATGA--------------------------------------------------------------------------------------CTACAATGGTTGAATCACCTGAGCACAGAACTTTGTGGTCGCTCCCGTAGGTGAAACATTGAGAACCAACTCGATTCAAGTAGTAACCAAACTTTT--------CTTTAAAT--TAACATAAGGAGATTCA-ACATGGCTAACATTCAAGGCGGACAGCAAATTGGTACTAATCAGGGTAAGGGTCAGTCCGC------AGCGGACAAACTGGCGCTGTTCCTGAAAGTGTTCGGCGGCGAAGTCCTGACTGCTTTCGCTCGCACCTCCGTGACCATGCCTCGTCACATGCTGCGCTCTATTGCTTCTGGTAAGTCCGCACAGTTCCCTGTGATTGGTCGCACCAAAGCTGCTTACCTGAAACCGGGTGAGAACCTCGATGACAAACGTAAGGATATCAAACACACCGAGAAGGTAATCCACATTGATGGCCTGCTGACTGCGGACGTTCTGATTTACGACATTGAGGACGCAATGAACCACTACGACGTTCGCGCTGAGTACACAGCACAGTTGGGTGAATCTCTGGCGATGGCGGCTGATGGTGCTGTACTGGCTGAACTGGCTGGTCTGGTTAACCTGCCGGACGCCTCCAATGAGAACATTGAGGGTCTCGGTAAGCCGACCGTACT------GACTCTGGTTAAGCCTACCACTGGCGACCTGACTGACCCGGTTGAACTGGGTAAAGCGATTATTGCTCAGTTGACTATCGCTCGTGCATCTCTGACCAAGAACTACGTTCCGGCTGCTGATCGCACCTTCTACACCACCCCTGATAACTACTCCGCGATTCTGGCTGCCCTGATGCCGAACGCTGCAAACTATCAGGCACTGATTGACCCTGAGCGTGGTACTATCCGTAACGTGATGGGCTTCGAAGTGGTTGAGGTTCCGCACCTGACCGCTGGTGGCGCTGGTGATACCCGTGAGGATTCCCCGG------------CTGGCCAGAAGCACGCTTTCCCGGCGAC---TTCCAGCACTACCGTTAAGGTTGCTCTGGATAACGTTGTTGGCCTGTTCCAGCACCGCTCTGCGGTTGGTACGGTCAAGCTGAAAGACTTGGCTCTGGAGCGCGCTCGTCGTGCGAACTATCAGGCTGACCAGATTATCGCTAAGTACGCGATGGGTCACGGTGGTCTGCGTCCAGAAGCTGCTGGCGCTATCGTGCTGCCAA---AGACTTCGAAG------GCTT--------------------------------------------------------------------------------------------------------------------AAGAGTAGCGCCTTTGAGTG---------------------------TGAACGCGGAGAGTGAAGTGGAGCCGA---CCCAAGAGGTAGCCGCCGAAGTAGCTCTCACGC----------------------CTCAACAGAAGGCCGCCATTACTCGTG------------CTCGTAAC-------------------------------AAGGCACTTAAG------TCTCAATAACAA----------------------------------------------------------------------------------------------------------------------------------------------------------------------------------------------------------------------------------------------------------------------------------------------------------------------------------------CAAGCAAACCCCTTGGGTTCCCTCTTTGGGAGTCTGAGGGG--TTTTTTG--------CTTTAACCATCACTAACAGGAG-----------------------------------------------------------------------------------------------------GTATCATT-ATGCGCTCTTATGAGATGAACATTGAGACCGCAGAAGAGCTATCAGCCGTCAACGACATTCTGGCTTCCATCGGTGAGCCACCAGTATCGACCCTTGAGGGTGATGCAAACGCTGATGTTGCAAATGCTCGACGTGTGCTCAACAAGATTAACCGACAGATTCAGTCACGAGGATGGACATTCAACATCGAAGAGGGCGTTACTCTTCTACCGGATGCGTTCTCTGGTATGATTCCATTTAGCTCTGACTATCTGTCCGTAATGGCAACCAGCGGTCAGACCCAATATATAAACCGTGGTGGCTATCTCTATGACCGCTCTGCGAAGACCGACAGATTCCCTTCTGGTGTTCAGGTCAATCTGATTCGTCTGAGAGAGTTCGATGAGATGCCTGAGTGCTTCCGTAACTACATCGTCACCAAGGCTTCCCGTCAGTTCAACAACCGATTCTTCGGTGCGCCGGAGGTTGATGGGGTGCTCCAAGAAGAAGAACAGGAAGCGTGGCGTGCGTGCTTCGAGTACGAACTAGACTACGGCAACTACAACATGCTGGACGGTGACGCATTCACCTCTGGTCTACTTAACCGCTAAT-----------------------------------------------------------------------------------------------------------------------------------------------------------------------------------------------------------CATA--AGGAGG-CTCT-ATGGCTCTCATTAGCCAATCAATCAAAAACCTCAAGGGTGGTATCAGCCAACAGCCAGATATTCTCCGGTTCGCTGAGCAAGGTAGCGTACAGATTAACGGTTGGTCTTCTGAGTCCGAGGGTCTCCAGAAGCGCCCACCGATGATTCACCTTAAGACCCTTGGCC---CTGCTGGGTATGTGGGTGCGCAACCTTACGTGCATCTTATCAACCGTGATGAGTTCGAGCAGTATTTCGTCGTGTTCACTGGCGAAGACATTAAGGTGTTCGACCTCGATGGTAAGGAGTATATAGTA---------CGTGGAGACCGCTCTTATGTGCGCACAGCTAACCCACGGGAAGACCTTCGGATGGTAACGGTGGCAGATTATACCTTTGTGACTAACCGCAAGGTGGTCGTGCAGAGTAACGACCAATCGGTCAACCTTCCGGGCTTTAAAGACCAAGGTGATGCACTGATTAATGTTCGTGGTGGGCAATATGGGCGTAGACTCTCAATCGAGTTCAACGGTGCTGAGCGTGCTGCTGTTCAACTACCAGAC-------GGCTCACAACCAGCACA---CGTCAATGAGGTTGACGGTCAGGCCATCGCTGAGAAGCTGGCGGCTCAGTTGCGAAATAACCTAGGGAACCCGAGCAACGCACAAGACCCGAATA---AGTGGCGCTTCAACGTTGGCCCCGGATTCATCCATATCCTTGCGCCAAATAACGATAACGTTTGGGGACTACAGACTAAGGATGGTTACGCAGACCAGCTAATCAACCCTGTAACCCATTACACTCAGTCGTTCCAGAAGCTGCCTATTAACGCTCCAGATGGGTACATTGTGAAGATTGTAGGTGACACCTCCAAGACTGCCGACCAGTATTACGTTAGGTTCGACCTCAATCGTAAGGTATGGGTAGAAACAATCGGCTGGAACACAAGGACTCACCTACACTACCACACGATGCCTTGGGCGCTGGTACGTGCTTCTGACGGGAACTTTGACTTCAAGTACCTTGAGTGGGGTGCTCGTACTGTGGGTGATGATACAACTAACCCATACCCATCGTTTACCGGACAGACAATCAACGATATTTTCTTCTTCCGTAACCGTTTAGGCTTCCTTAGTGGGGAGAACATCATCTTGTCTCGCACCTCGAAATACTTCAACTTCTTCCCGGCCTCCGTGTCAAACTACTCCGACGATGACCCAATCGACGTTGCGGTTAGCCACAACCGGGTGTCAACCTTGAAGTATGCCGTTCCGTTCTCCGAAGAGTTGCTCCTATGGTCTGACCAAGCGCAGTTCATTCTGACAGCCTCTGGTATACTTTCGAGTCGCTCCGTAGAGTTGAACCTTACGACTCAGTTTGATGTACAAGACAGGGCGCGACCACATGGTGTGGGACGTAATGTATACTTTGCGTCACCTCGCGCTTCCTTCACATCCATTAACCGATACTATGCGGTACAGGATGTAAGCTCTGTGAAGAACGCAGAGGACATGACGGCTCACGTTCCGAACTACATACCGAATGGCGTATTCAGTATATCGGGTACAACCGCTGAGAACTTCGCGGCTATCCTTACTAGCGGAGCACCTAACCGAGTGTATATCTACAAGTTCCTCTATATTGATGAGGAAAGCAGGCAGAAGTCGTGGTCTCATTGGGACTTTGGGGACAACGTTACAGTGTTTGCAGCACAGGTCATAAACTCAACAATGACAGTATTGATGAGCAATGAACATGCTGTGTGGATGGGGCGCTTACACTTCACGAAGGACTCCATAGACCTTCCGGGAGAGCCTTACAGATTATACATCGACGCTAAGAGGAAATACACCATCCCTGCCGGGACGTATAATGATGATACCTACCAGACGTCCATAAGCCTCGCAGCGATTTATGGGATGAACTTC---ACTAAGGGTAGAGTGTCTGTGGTCTTCCCTGATGGAAAGATTATAGAGGTAGACCAGCCAATCAACGGTTGG---AGCAGTGACCCGGTGTTACGACTTGATGGGAACCAAGAGGGCCAAGTGGTTTACATTGGGTTCAACATCCCATTCACGTATACGTTCTCGAAGTTACTCATTAAGAAGACTGCTGAGGACGGCTCGACGGCTACCGAGGATATTGGTCGCTTACAGCTTCGGCGTGCGTGGGTAAACTATGAGGACTCTGGAGCGTTCACCATCCGCGTGAACAACCTGTCCCGTGAGTTCATCTACACAATGGCTGGTGCTCGCTTGGGTTCTGACAATCTGCGTGTTGGCAGGTCAAACATTGGCACAGGGCAGTACCGCTTCCCGGTTGTTGGAAACGCTCAGACGAACATAGTAACTATCGAGTCAGACGCATCAACCCCACTGAACATCATTGGGTGCGGCTGGGAGGGTAACTACCTTCGTCGTTCTTCTGGCATTTAACTTAAA--GTCTCCCTGTGGTGA---------ATTAACCCTCACTAAAGGGAGACACTAATAGATACGA-------------GGGGTTAAAGCATT---ATGTACATTACAAAGTGTTTACAAAT---CCATGCCGACAACTTTCAGCCGTCCATAGAGGACATTCTGGAAGCTGAGGCACTTGGTGT-TGAACCAAAGGTAATTCCTGATGAGAACACTGTGGCAATGCTCAGCGATGG-----------------------CGCTGTGTTGGCAATCGGTGGCAATCAGGGAGACCGAGTGTGGTTCCT----TACCTCTAAGT----ACGTCCCACTGTTTACCTTGAAGGAGCGCTTAGAGTTTCGTAAGTTAATAATCGAATATCGTGATATGATGCTGAACCAGTACGAGTCCATTTGGAATTTCGTTTGGGTAGGCAATAAGTCACACATTCGTTTCCTAAAGACAATCGGAGCGGTATTCCACAACGAGTACACTCTCGATGGT-------------------CAGTTCCAACTATTCACAATCTCAA---GGA-------------------------------------------------------------------------------------------------------------------------------------------------------------------------------------------------------------------------------------------------------------------------------------------------------------------------------------------------------------------------------------------------------------------------------------------GGCAACGTGAAGAACTGTAAGAAATGCGGAGAGATGAAAGCTGTCTCCGAGTTCTATAAGGACAAGAAGAGTAAGGACGGCCTACGAAGTCACTGTAAGCCATGTCACTACACGTATTACAAGAAGGACTACTCAAAGGCGCGAGAGATGAACCTTAAGCGTCTGTACGGAATCACTCTGGAAGAATACGAAGCGATGCTCCTTAAGCAAGACGGAGTGTGTGCTATCTGCGGTCTTACCGAGAGAGTTGAGGGACGGGCGTTAGCGGTTGACCATTGCCACGCCACTGGCGCTGTTCGTGGTCTCCTTTGCTCTGCCTGTAACATCGCTCTTGGGAAGTTCGAGGACGACACCGAGCGTCTTCGGAAGGCAATAACATACCTAGGAGGGAAATGATTATGTGTTGGATGGCAGCAATTCCTATCG---CCATGATGGGTGCCCAAGCTCTAAGTAGCCAGAACAGTGCTGACAAGGCGCGAGTGGCACAGACCGAAGCTGGACGCAGACAGGCAATGGAGATGGTCAAAGAGATGAATATCCAGAATGCCGACGCCTCGCTTGAACAACGGGACGCCCTTGAAGCTGCATCCTCTGAGTTGACTTCACGTAACATGCAGAAGGTACAAGCTATGGGAACCATCCGTGCAGCTATCGGCGAGAGTATGCTAGAAGGCGAATCCATGAAGCGCATCAAGCGTATCGAAGAGGGCAACTACATTCGGGAGGCCAATAGCGTCACCGAGAACTACCGTCGAGACTACGCGAGTATCTTTGCGCAACAGTTGGGACGCACTCAGTCCACAGCAAGTCAAGTCGATTCCATATACAAGAGCGAGGCCGAAGGTAAGTCTGGTCTTATGCGCGTACTAGACCATCTGTCC---------------ATTATGGGTCAGGAAGCTGCAAGTCAATATGCGGCTGGTGGATTTGACAAGAAAGGCGGAAACCAAGC-----------AGCACCTATCAGTGCCGCCAAAGGA------------ACCAAGACCGGGAGGTAATAATGGCT-AGTAAACTAAATAGTGTTTT----------AGGCAACATGGCGACTCCCGGTATGGAACGACTCCGGGGCGTCAAAGGTATGGACTACCGGGCAGCAACCATTCAGGCTGAGCAA---------CCAAGAGCGAGTCTTCTGGACTCCCTAGGTCGATTCGCTAAGGCTGGTGCCGATATGTACATGGCGAAAGATGAACGTGATAAGCAACGAGCCGATGAGCGTTCCAACGAGATTATCCGTAAGCTGACCCCTGAGCAGCGCCGACAGGCTATCCAGAATGGTACACTGCTGTATCAGGATGACCCATACGCAATGCAAGCCTTGAAGTTCAAGACCGGGCGTAACGCTGCGTTCCTCGTTGACGATGAGGTTCAGCAGGCCATCAAAGAGGGTCGCTTCCGTACTCGTGAAGAGATGGAGCAGTATCGTCACTCACGCCTACAGGAGCACTCGAAGTCGTTCGCTGAGCAGTTCGGCATCAATGAGATGGACGAGGAATACCAGAAGGGTTTCAATGCGAATATCACCGAGCGTGACATTGCTCTGTATGGGGCACATGATACCTTCCTGAGTGACCAAGCGCAGAAGGGTGCAATCCTGAACTCGAAGGTTGAACTCAATGGTGTTCTGTCTGACCCTGACCTACTGTCTCGTCCTGAGTCCGGTGAGTTCTTCCAGAACTACATTGACAACTCCTTGGTGACAGGGATGA------CTGACAATCAGGCTCAACAGGTTATCTCTTCGTCCCTGAATGACGTGCTACAGCGTCCGGGTGGTGCCGCCTTCTTGCAGAACATTGAGAACCGCAAGGTGACTCTTAATGGCGCTACGACTACCTATCGTGAACTGATGGGTGATGAGCAGTGGCAGGCAATGATGATTAAGGCACAGCACACTCAATTCCAGAACAACGCGAAGTTAACCGAGAAGTTCCGACTGGATATTAACTCAGCGCTTAACCAAGCGGACACTGGTAAAGGCTGGGAGACTCTTCAAGGTATCAAGGCCGAACTCGATAAGATTCAGCCGGGTGAAGAGATGACTCCTGAGCGTGAGTGGTTGATTTCCGCACAGGAACAGATGCGCACCCGCTTCAAGCAGGAACAGGCTGAGACAGCCAAGCTGATGGACAAGCAACAGAAGACCCTGAATAAATCTTTGGTCATCGACAAGCAGTTCCAGAAGCGCCTCAACGGTGAATACGTCTCGACCAATTATAAGGACATGCCGACCAACGAGAACACTGGTGAGTTTACACATAGCGATATGGTCAACTACGCGAACCAGAAGTTAGCGGAAATCGAAGCGATGGACTTAACGCCAGAACAGAAAGACAAACTGAAATTGGACTACCTACGGGCAGACTCCAAGGAGGGTGCTTTCCGTGCAGCGTTTGGTGAGATGATTACCGACGCGGGTAACGAATGGCAGGCTGCGGTGATTAACGGTAAGA---TGCCTGAGAG---CACACCAGCGATGGACAACCTTCGTCGCATCCGCAACACTGACCCTGACCTGATTGCCTCTCTGTATCCTGACAAGGCCGAGTTGTTCCTGACGATGGACATGTTGGATAACCAAGGCATCGACACGCAGGTTCTTATCGACGCTGATAAGGCCCGTGCACAGAAGACCAAGGAGATGCAGTTTGAGGATGACCGAGCGTGGGCTGCTATGATGAACGATTCAACGAATCCTCAAATCAAGTACATGCCTTCGAGTGTCCAAGGTTACGCGCGGAAGATTTATGATTCCGTGAAGTACCGGACAGGGAACCCTGACATGGCAACCGAACAGGTCGCAAAGTTCCTCTCTGATTCAACGACTACGTTCTCCAGTAGTGATGTTGAGGGTGA---TACCTATGGTGTCCTGCCGAAGAACATCCTGACTGTTTCGGATGACCCTAAGTCGTGGGAGCAAGGGAAGAACATTCTGGACGAAGCCATTAAGGGAATCACAGCGGCGAACCCTTGGATTACCAACAAGCAACTGACGGTGTACCAGCAAGGTGATTCAATCTACCTGATGGACACAACCGGACAGGTT---CGCATTCGGTATGACCAAGAGTTGCTCCAGCGTGAGTACCAGCGTACCGCACAGATGCAAGCT------------GAGGCAGCACGAGAGAAAGCCCTCAAAGAGGCCAACAAGCGTGCCCCAATCAGCCGTGTACCACAGGCG---------CGTGAAGAAGCGCGTAAACGTGTCCAAGAGAAACGGAAGAAGACT-------------------------CCGAAGTACATCTATGGACGTAAA-----GAAGACTAACAGTG----ATAAGGAGGCTCCATG-----A---------------------------------------------------------------------------------------------------------------GCTACGA-TAAGAACAAACCTAGCGAGTTCGACGGGTTATTTCAAAAAGCGGCAGACAAACATGGGGTCTCCTATGACCTGCTTCGTAAATTGGCATTCAACGAATCTAGCTTCAATCCAAAGGCCAAATCGCCAACTGGCCCGAAGGGTCTCATGCAGTTCACCAAGGGTACAGCCACTGCGCTGGGACTCAAGGTCACTGATGCAGACGATGATGACCGTTACAACCCGGAGTTGGCTGTGGATGCAGCCGCTCGTCACCTGAGTGACCTCATTCGTAAATACGATGGGGATGAGCTTAAGGCCGCCCTAG-----CGTACAACCAAGGCGAGGGCAGAAATGGTGCCCCTCAGA-----------------------------------------------TGCAGGCCTACGACAAAGGTGAT---------------------------------------------------------TGGGCCTCAATCTCTGAGGAAGGTCGTAACTATATGCGCAACCTGATGGACGTAGCTAACAGTCCTCGCAAAGGGGACTTGGAGGCGTTCGGCGGT---------ATCACCCCAAAGGCTAAGGGCATTCCATCGGGGGATGCATTTGCTGGAA---------TCGGGAAGAAGCAGACGGTAGGCACTG------ACCTGCCGGAGTCAACTGGATTCAAAGTGGAGGGTAAGGAGCAGAAAGCACCTAACGTGCCTTATGCTAAGGACTTTTGGGAAAAGACTGGAACAACGCTGGACGAGTTTAACGCACGTTCTACCTTCTTCGGAATTGGTGATGCAACAAGTGCGGAGCTTCACAACTCTGTACTTGGAGTTGCTTTCCGTGCAGCCCGTAGCGATGACGGTTTTGATTTGTTCAAGGACACCGTTACACCTACCCGTTGGAATAGCCACACTTGGACGCCAGAAGAGCTAGAGCGAATTCGTAAGGAAGTGAAGAACCCCGCGTACATCAACGTAGTCACTGGAGGCTCTCCTGAGAATCTGGACGCCCTCATTAAGATGGCAAATGACAACTATGAGATGGATGCGCGGTCTGCCGATGCTGGTGTTGGGGCCAAACTTACTGCTGGTATCGTCGGCGCTGGTGTAGACCCGCTGAGTTACGTTCCGCTAGTAGGCGTAGCCGGGAAGGGTCTCAAGGTGGTTAACAAGGCGTTCGTCGTTGGTACTCAAAGCGCTGGATTAGCGATTGCATCTGAGGGTATCCGTACATCAATCGCTGGTGGAGAAGCCCACTATGCTGATGCTGCTTTAGGTGGTCTCTTGTTTGGTGCTGGTATGAGCGCAATCAGTGACGCTATCGCTGCTGGTGTT---CGCCGTTCCCGTGGGACTGAGGTTGTTAATGACTTCGCTCCTATGGCACACCGCTTGGAAGCCCGTGAGACCGCTCTGAACTCTGGTGGGGAAGACCTGACCCGTATGCCTAGCGAGAACCGTGTGTTCGACCGTGAGCACGCTGGCGTTGAGTATTCACCTCTGGAGACCGAGCCGGGTGCCGTTGTGTTGCCTCAAGGTCAAATCCTGAGCGACACCAACCCACTGAACCCTCAGACTCTTAGCGAGTTCGAGGC---GGTCAACCCTGAGCGTGCCTCTCGTGGTATCTCTTTGGGTGGTTTCACTGAGATTGGCTTGAAGACTCTCCGCTCTGAGAACCCTACTGTTCGCTCCATTGCGAGTGACCTTGTGCGTGCTCCAACAGGGATGGAATCAGGCTCTAATGGTAAGTTCGGTGCGACTGCTTCTGACATTAAGGAGCGGCTCCACGCGAACAATCAGCGCACCTACAACCAGCTTTATGATGCTGTGCGTACTGCAATGAAAGACCCTGAGTTCTCCACAGGTGGGGCCACAATGAGCCGTAAGGAAATCCGACAGGAAATCTACAAGCGTGCAGCCTTGGCGATTGAG------CGACCTGAGCTTCAAGCAAACCTGACAAAGGGTGAGCGGAACGTGATGAACATCCTCAAGCAGCACTTTGACCTCAAACGTGAAATCATGGAGAACCCGTCAATCTTCGGCAACACCAAGGCGGTCAGTATCTTCCCCGGCTCACGCCACAAGGGAACCTACGTGCCAAACGTGTACGACCGCGCTATCAAGATTGAGATGGTTAAACGCTACG---GTAATGATGGCTTGCAGCGAGCAATCGCGGAGTCATGGTTGACGTCTTATCGCGCCCGTCCAGAAGTCAAGGCGAGGGTCGAT------------------------------------------------------------------------------------------------------------------------------------------------------------------------------------------------------------------------------------------------------------------------------------------------------------------------------------------------------------------------------------------------------------------------------------------------------------------------------------------------------------------------------------GAGTACCT------------------------------------------------------------------------------------------------------------------------------------------------------------------------------------------------------------------------------------------------------------------------------------------------------------------------------------------------------------------------------------------------------------------------------------------------------------------------------------------------------------------------GATGGAACT---------------------------TAACGGTCTCAAATCCGTGCAGGA------------------------------------------------------------------------------------------------------------------------------------------------------------------------------------------------------------------------------------------------------------------------------------------------------------------------------------------------------------------------------------------------------------------------------------------------------------------------------------------------------------------------------------------------------------AGTTACGCCTGAGATGGTGCAGAAGCACGCGATGGATAAGGCGTATGGTATTTCACACACTGACCAGTTCTCTGCCTCCTCTGTCATTGAGGATAACATTGAGGGTCTGGTGGGTATCGAGAACAACAACTTCTTGGAAGCCCGTAACATGTTCGACAGTGACATGGCGGTGACTCTACCTGATGGTAACACGTTCTCTGTGAATGACCTGCGTACCTATGACATGGCTGAAATTCTGCCTGCATACGACCGACGAGTAGATGGTGACGTTGCAATCATGGGCGGTTCCGGTAAGACTACCAAAGACCTGAAAGATGAAATCATGGCGCTGGATAAGCAGTCAGAGGGCAACGGCACATTGAAAGGTGAAGTGGAAGCCCTCAAGGACACCGTGAAGATTCTAACTGGTCGTGCTCGTAGGAAC------CCGGAAGGCGCTTGGGGTACAGCCCTGCGCTCCGTCAATGACCTCACGTTCTTTGCTAAGAACGCCTATATGGGCGCACAGAACGTTACTGAAATCGCTGGTATGCTGGCGAAAGGTAACGTCTCTGCGATAACTCATGGCATCCCCATGATTAACGATTGGGTCAACCGTGGTAAACCGCTTCGTGCCTCTGAGATTAAGGAGATACACGGGATGGTGTTCGGTAAGGAACTAGACCAACTAATCCGTCCGGGACGTGAAGACCACGTGCGCCGACTTAGGGAGTCTACGGACACCAGCGCTGCGGTTGCCAATGTGGTCGGTACGATTCGTTTCGGTACTCAAGAGTTGGCTGCACGCTCTCCTTGGACAATGCTCCTAAACGGAACATCAAACTACATTCTTGATGCTGCCCGTCAGGGTGTGCTTGGGGATGTGGCTGGAGCGGCCCTTGCTGGGAAAGCCTCTAAG---TTCGGTAAGGCAAACTACCTTAAGTCTGCCTCTATCAGCCCTGAGCAGTGGAATGGAATCAAGCAGTTGTTCAGAGACCATGCGACTCGTGGAGAAGACGGTAAGTTCACAATTCGTGACAAACAGGCTTTCGCTAACGACCCTCGTTCAATGGACTTGTGGCGACTGGCTGACAAAGTGGCGGATGAGACTATACTGCGCCCTCACAAGGTTTCCTCACAGGACGCCAAAGCGTTCGGTGCCGGAGTTAAGATGGTGATGCAGTTTAAGAACTTCGTCATCAAGTCCCTGAACTCCCGGTTTGTCCGTAGCTTCTATGAGGCAACGAAGAACAACCGAGCGTTAGACCAAGCGTTGACTCACATCATCTCTTTAGGTCTGGCTGGTGGTTACTACGTTGTACAGGCGCACCTCAAGGCTGCAAGTCTACAGGAGCATAAACGTAAGGAGTACCTTAAGAACGCACTTGACCCTAAGATGATTGCTCATGCGTCAATCTCTCGTAGTTCACACTTAGGCTCGCCATTGAGTATCTACGACATGTTCGCTGGGATGGTTGGTAGCGATACCTATAAGTACACCCGCTCTACTGTACTCCCTAAAGAGTCCGAGAAG---CGAGACCCTAACAAGGCAGTGACAGGT------AGACAGGTGGCTTCAACTATCGCAGGTGCAATTGGTGAGCAGGTTCCGGGTTTAGGTTTTGTTGGCTCTGTGGGTGCAACAGCTATTAACGCCGCTTCCCTGCTGTCTTCTCCGAACAAGACTACCGCTCTGGAGTTCCGTACAGGCCTCTTCAACACCTCTCGTGAGTTGATTCCTAATGACCCGCTATCACAGCAACTCATTATGAAAATCTACGAGGCTAACGGTATTCGCATCAAGGA------GACACCGAAGAAACAATAAACCCTCACTAAAGGGAGAGAGGTCACATTCT--GGCCT-------CTTCTCTCCTAATGCTAATTTACAAAGGAGGTCAC--ATGGCTACAACTATTAAGACCGTGATGACTTACCCGCTGGATGGCTCCACTACGGACTTCAATATTCCGTTTGAGTATCTGGCTCGTAAGTTCGTCCGAGTGACACTTAT---CGGTGTTGACCGAA---------AGGAACTCATCTTGAATCAAGACTATCGTTTTGCAACTAAGACCACAATCTCCACAACGAGAGCGTTGGGGCCAGCGGACGGTTATACTTTGATTGAAATCCGTCGATTCACCTCGGCTACCGATAGGCTGGTGGACTTTACCGATGGCTCAATCCTGCGGGCATACGATTTGAACATATCTCAGGTTCAGACACTTCACGTTGCTGAGGAAGCCCGTGACCTTACAGCTGAT------ACAATTGGCGTTAACAATGATGGGAACTTGGATGCGCGTGGTCGTCGTATTGTGAACGTT---------------------GCGGATGCACAAGATGTAGGTGACGCAATCAACCTAGGTCAAATCCAA--------------CGGTGG-------------------AACG------------------------------ACTCTACGTTGAACTCTGCGAATCGAGCGAAACAGGAAGCTGACCGTGCGACCGCTCGTGCAAAC------------------GATGCGAACAACTCTGCGAACGCCGCAGCGTCCT-----------------------------------------------CCGCTAGTGCCTCTTCT----------------------------------------------------------------------------------------------------------GGCTCCGCCGA-ATTATCAAAACAGTGGG-------------------------------------------------CCGTTAAGGAAACCGCTGTGGAGCCAAATCTAGAATCATCACGA---------ACCTACGCGCTTCACTCCATGTCA----------------------------------------------------------------------------------------------------------------TACCGCAATGCGGCT------------------------------AAAGACTCTGCTGACCGT---------------------GCC-------------------GCCG-------------------------------------------------------TTTCAGAGACCAAC----------------------------------------------------GCTAAGGTCTCCGAAGGA-----------AGCGCTG-------------------------------------------------------------------------------------CTAACT---------CGGCTGC----------------TGCCGCTAAGGTCTCA----------------------------------------------------------------------------------------------------------------------------------------------------------GAGACCAAC---------------------------------------------------------GCTAAG------------------------------------GCCTCCGAGGAGAGGGCAATCACTGAG----------------------------------------------------------GCGAGCAAGCTGG------------------------------------------------GAAACATGAATGACT-------TT-----------------------------------------------GCGGCTGCCATAGAGTCAGTGA------------------------------------------------CAGGGAACGAT--GTGAAGATGAAGG----------------------------------------------------------------------------------------------GCGCTGTGTCCTCACCCGG--------------------CAATATCACAGGCGGTGGTT-----------------------TAGTCTCCACAGGTGCGGCGAGTATCCAGAA-----AGGTGCGCTTGT--------TGGAG-----------------AGGACTTGATTGTTGGACGGGATATTACCGCAAAGC-AGGATATGTACTCTAAGCGAAACA----------TTACCGTAGCTGGGGTCACATATG--------------------------------------CTCAGGGGGGCATT-----------------------------------------------------------------------GAGCAAACACTAGCAACCAACATTTATAATAAGCTGTACCGACTC---------------------------------------------------------------CACATTAACAACGTTCCAC----------------------------------------------------------------------------------AACAT----------------------------GTAGGACAACGTCAGGGTCTACACATTGGGTGTAATGAGG---GTGGTAGAGGGGAGTCAAACTTT-----------------ATCACCAACCGTGGTGCCGGT----------------------------------------TCGGGTGGATTCGTGTTCCGTACAGTCAACA-CTGAGAAC---------------------------------------------------------------------------------------------------TCAGTAGAGACTGGTAGAGTAGAT-------------------------------------------------ATTACCGGAGACGGTGTACTCTACGCGAATCACCTAC--------------AGGTTCGTTCCGGTGCCCGAATTGAGGGAAAC----------------------------------------------------------------------------------------------------------------------------------------------------------------------------------------------------------------------------------------------------------------------AACAACATCGTAGGTCAGAACATCTATGC--AGGAATGGGCAACGCAGCACTAAACCCGGATGGGAACCTGAGCGGCGGTGTGTGGAACAACGTT-------------------GGTGGACACCTTTGGGGAATGCTCAACGACAC-------------------------CTACAGGTTCGCCAAGCCTCCTGCTGGGGTTCGCCTGTACA------------------CCG----------------------------------CCCGTGGTGGATACTACTTAG---------------------------------------------------AGGGTAACGTTGATGG------------------------------------------------------TACATCCGT--------------------------------------------------------------------------------------------TGGGTTCCGCTGGTTCAACT-CAGACAGGAGACTA----------------------------------------------------------------------------------------------AAGGAAGACA-----TTAAGG--------TTGTGCGCTCTGCCGATGACATGTTGAGCATTATTCG----------------------------------------------GGCATAC-------------------------ATACCAGTGTCTTATAAGTATAAGGATTCAACATATAAG-GATA------------------------------------ATCGTGGACGCGACATT----------------------ACTATCACTGGT------------------------------------------AAGAACTCT-------------CGTGCTGGTT------------------------TCAT-TACTCAGGACT-----------------------------------------------------TGATTCGA---------------------------------------------------ATCTGGCCGGAGGCGGTTGATATAA----TGAGCGATGGTAT------------------------------------------GCA--------------------------------------------------------------GTCTCCAGACCCTAACCAGATT--------------------------------------------------------------------------------ATTGGTGGATTGATGTTACTTGTTAA--------------------GAACCTAGACGCCCGCGTTCAGGAGCTTG----------------------AATCTAA----------------------------------------------------------------------------------------------------------------------------------------------------------------------------------------------------------------ACTTACGACAGAC-------------------------------------------------------------------------------------------------------------------------------------TAAGGAGGTGTTAA-
	Klebsiella_phage_vB_KpnP_Emp27	----------ATGTTATCTTTCGACTTCAATAACGAGGTCGTTAAGGCTGCGCCGATTGTTGGCACAGGGGTCGCTGATGGGGCGGCCCGACTCTTTTGGGGACTGTCGTTAAACGAATGGTTCTACGTTGCAGCTATCGCCTACACAGTGGTTCAGATTGGTGCCAAGGTAGTCGATAAAATGATTGACTGGAAACGTG------------------------------------CAAATAAGGAGTAAC--CTATGAG---CGACAAGACTTTAATCAAGCTGTTGGAGATGCTGGACACGGAGATGGCACAGCGTATGCTTGCTGACCTCCAGAGCGAGGAACGCCGAACTCCGCAGCTTTACAACGCAATCGGCAAACTGTTAGACCGCCATAAGTTCCAAATCAGTAAGCTGACCCCGGATGAGAACATCCTTGGAGGTCTCGCGGCTGGTCTGGAAGACTACAACAAAGTGGTCGGCCCTAATGGTCTGACTGACGATGAGACCATCACGCTACAG------TAAGTGACATACTCAAGGTTC-----TCCACGCGGG----GGAGCCTTTATGGATGTTATT-----------------------------------------------------------------------------------------------------------------------------------------------------------------------------------------------------------------------------------------------TGGTGCATCTG-------------------------------------------------------------------------------------------------TGTG-AAATCTGAAAATTG--------------------ATGGGAGGTGTTATGCTAAAACTTTTA---CGCAGCGCACTCCCTTGGGTACTCGCCGGGACACTCTTTATGGGTGGCTGGCACTTAGGGTCAACCCATGAGAGAGCAAACTGGAAGGAGGTAATCCAAAATGAATACATTGCGAAAACAAAAGCAACCGCAGCAACT------------CAGGCAGAGGTCAGTCGGGTATCCCGTGAGTACCAAGAAGAGATTGCAGCCATTGAAGGCAGCACTGATAGGATGCTTAATGACCTGCGTAGTAATAATAAGCGGCTGTCAGTCCGCATCAAAACCCTTACCGGACTACCAGAAGATAACGGTAGATGCGAGTTTAATGGTCGAGCCGAACTACACGAGTCAGATGCTAAGCGTATTATCGGAATAACCCAAGCTGCTGATGCTCACGTAAGAGCGCTCCAGCGTACTATTAAGGAGATGCAGAATG----AGCGA------------------------------------------------------------------------------------------------------------------------------------------------------------------------------------------------------------------------------------------------------------------------------------------------------------------------------------------------------------------------------------------------------------------------------------------------------------------------------------------------------------------------------------------------------------------------------------------------------------------------------------------------------------------------------------------------------------------------------------------------------------------------------------------------------------------------------------------------------------------------------------------------------------------------------------------------------------------------------------------------------------------------------------------------------------------------------------------------------------------------------------------CACCCAAGCAAACCGTAATGCGCTAATCATCGCGCAGCTTAAGGGCGACTTTGTGGCCTTCCTGTTCGTATTGTGGAAGGCTTTGGCTCTCCCGCCACCGACTAAGTGTCAGATTGATATGGCCCGGTGTCTGGCTAACGGAGACAACAAGAAGTTTATCCTACAGGCTTTCCGTGGTATCGGTAAGTCATTCATCACCTGTGCGTTCGTTGTGTGGACGTTATGGCGTGACCCTCAGTTGAAGATACTAATTGTCTCTGCATCCAAAGAACGTGCGGACGCTAACTCCATCTTCATCAAGAACATCATTGACCTGCTGCCCTTCTTGGCTGAGCTAAAGCCTCGCCCCGGTCAGCGTGACTCTGTGATTAGTTTCGATGTTGGCCCTGCCAAGCCTGACCACTCTCCGTCTGTGAAGTCGGTGGGTATCACTGGTCAGTTGACTGGTAGTCGTGCTGATATCATCATAGCGGATGACGTTGAGATTCCGTCTAACTCCGCAACTCAAGGTGCCCGTGAGAAGCTGTGGACTCTGGTGCAGGAATTTGCTGCGCTTCTGAAACCGCTGCCGACTTCTCGCGTTATCTACCTTGGTACGCCTCAAACCGAAATGACCTTGTACAAGGAACTCGAAGATAACCGTGGGTATACCACAATCATCTGGCCTGCGCTCTATCCGCGTAGCCGTGAGGAAGACTTGTACTATGGCGACCGTCTGGCCCCGATGCTCCGCGAAGAGTTCAACGATGGGTTCGAGATGCTCCAAGGTCAACCGACTGACCCCGTGCGCTTCGATATGGAAGACCTGCGTGAGCGTGAGTTGGAATACGGTAAGGCTGGCTTCACTTTGCAGTTCATGCTCAACCCGAACCTGAGTGATGCCGAGAAGTACCCCTTACGCCTCCGTGACGCTATCGTGTGCGGTCTGGACTTCGAGAAAGCCCCAATGCATTACCAGTGGCTTCCGAACCGTCAGAATCGCAATGAAGAGCTACCTAACGTTGGCCTTAAGGGTGATGATATTCATAGCTATCATTCGTGCAGCCAGAACACTGGACAGTACCAGCAACGCATCCTCGTGATTGACCCTAGTGGTCGCGGTAAGGATGAGACAGGTTACGCAGTGTTGTTCACCCTGAATGGCTACATCTATCTGATGGAAGCTGGCGGGTTCCGCGATGGTTACTCCGATAAGACCCTTGAGTCCCTCGCTAAGAAAGCGAAGCAGTGGAAGGTTCAGACAGTGGTCTTCGAGAGTAACTTCGGGGATGGTATGTTTGGTAAGGTATTCAGCCCTGTGCTCCTGAAACACCATGCAGCGCAACTTGAAGAGATTCGCGCTCGCGGTATGAAGGAACTACGCATTTGTGATACGCTGGAACCTGTACTCTCTACGCACCGCCTTGTGATTCGTGACGAGGTGATTCGTGAGGACTACCAGACTGCCCGTGACGCTGATGGCAAGCACGACGTTCGCTATTCACTGTTCTACCAGTTGACCCGTATGGCTCGTGAGAAGGGCGCTGTGGCCCATGATGACCGACTTGATGCGTTAGCATTGGGTGTGGAGTTCTTACGCTCTACGATGGAACTGGACGCCGTGAAGGTGGAGGCTGAGGTGCTTGAGGCGTTCTTAGAGGAACACATGGAGCACCCAATCCATTCGGCTGGTCACGTAGTCAC---------CTCTATGGTTGACGGTATGGAACTCTATTGGGAGGATGACGATGTGAATAGCAATAGGTTCATTGACTGGT------------------------------------------------------------------------------------------------------------------------------------------------------------------------AGTTATG------------------------------------CATATTGAGTGCATAAG-----------------------------------------------------------------------------------------------------------------------------------------------------------------------------------------------------------------------------------------------------------------GATTCAAT----TAGACCACGGA---------TG----------------------------------------------------------------------------------------------------------------------------------------------------------------------------------------------------------------------------------------------------GTCACTTTAATAAATTCCTTAAGA---------------------------------ATCAACGA-------------------------GTTTG------------CATTAACCCTCACTAAAGGGA---------------------------------------------------------------------------------------------------------------------------------------------------------------------------------GAGA-GGGGAC--------TTAAAGCTACTATATAGGT--------TAGTCATTCAGGTTATGCAA-------------------------------------------------------------------------------------------------------------------------------------TGACCCTTTATGCAC---------TTTAA--GTCCTCCTCTATG------ATTGGTGATATTATCGTTGTATAATC----ACCC-TACCT--TAGAGCA-ACTGAAA----GGAGGTGGCTCAATG---------TTACGCTTGCTGATTGCCCTGCTGCGTCATAGAGTCACTTGGCGATTTCTTCTGG------TACTTACTGCTGCCCTTGGGTACGCAGGTCTTACT---GACCACCTCGGTCAACTGGAAGTGGCCTTTTGCTCTATACTCTCTTGTGGGGATTAAATTATTGTTG------ATGAACGACAA----------------------------------------------------------------------------GCGGCTCT--GAGGGATTCGTAGGTA----TAGTTTCACTACACCAACTCATCCCTGTA--GAGTCAA--CCTAAAGGTTA--TACCT-AAAGATG---CCCTGTAGTTCGTAATGGTCTTA------CAGGGTCTTCTGGTGTCTCCTAGCTAT-----------CCCTT-CGTGATGCGCCTATGGTCTCACCTATGGTGTGGCCTTACCTAAAGTTGGTTCCTAA-------------AGA-GACCCTTTAAG-AATTTATCACAAAAATCTGAATGGGTATCTCACAGTTCAAGAACCCAAAGTA----------------------------------------------------------------------------------------------------------------------------------------------------------------------CCCCCATAGCCCCTC--------TTAAAGCCACCTAAAGCCAGCCCT-------ACCCCTAG------------------GGTTTAACCTTCGGTTAACCTTGGGTATCTCCTCAAGTGGCCTATAGGATA-------------------------------------------------------------------------------------------------------------------------------------------------------GCCTAAAGTGTCGCCTAAAGTCAATACCTA----------------AAGTGGTGGGTGGCTTAAGGAGGGCTTAAAGGGGGTGACTTAAAGAGTGTCCT-AGTGTACCAGTTCGA-----------TAGTACATCTCTATGTGT-CCCTAT--CTGTTAGCCA--------------------------------------------------------------------------------------------------------------------------------------------------------------------------------------------------------TTCCTAAAG-----------TAAACCCTAAAG----------------------------------------------------------------------------------------------------------------------------------------------------------------------------------------------------------------------------------------------------------------------------------------------------------------------------------------------------------------------------------------------------------------CCTCCACCTAAAGACCAGACCTAAAGCCACCACCTAAAGACCAA-------------------------------------------------------------------------------------------------------------------CACTATCTTAAAG-----------------------------------ACAACCAGACT----GAT-----------------------------------------------AGACCCATTGTT-AAC---------CTGTA-GTGATGCCC-TGTAGTTATCTGTA----------------------------GTCAA------------------------TTCAATTACCCTCACTA-------------------AAGGG-------------------------------------AATAAG--GGATACTTAAAGAGGGA--------------------------ATAAAA-------------------------------------------------------------------------------------------------------------------------GATTTAAT-AAAAGATTTAAATTAAT-----GGTTG--ACTTTAAGTAAC-CC------------TTAAGGCTATTATTCATCACGTCAACG-------------GGACAACGGCCT--------------------------TAAAGCCACTCC---------------CTGAGATACCGGAGTCAACCGGATAAGTAGACAGCC---------TGATAAGTCATACGAAA--AACAGGCAT-TGACAA-----CATGAAGTAACATGCAGTAAGAT-----ACA----------------------------------------------------------------------------------CAACGTCAAC-CGGACA------CAAGGTGTCTTCTAGGTGACTTAAGCGCACCACGGCACAT-AAGGCGAAACAAA--TGG----------TTGACAACATGAA-GTAAGCACGGTACGATG-------------------------------------------------------------------------------------------------TA-----------CCACA------------------------------------------------------------------------------------------------------------------------------------------------------------TTGAAACG-----A--CAGTGAGGCGGGACAC-TGAAAGCCGCTAG--GGTCTAACGAAACCAGA-CC-GACACGCTCTTTAACAATCTGGATAA------------------------------------------------------------------------------------------------------------------------------------------------------------------------------------------------------------------------------------------------------------------------------------------------------TAGCTCTTGAGTG-----------------------------------TACCGATGT---------ATAAGCGAATAACTCAAGGTCGCACTAAA--------------------------------AGCGTGGCCT-TT-ATGATATT-------------------------------------------------------------------------------------------------------------------------------------------------------------------------------------------------------------------------------------------------------------------------------------------------------------------------------------------------------------CACTTAACACGAACT------------------AACATGAGGTAACACCAA----------------------------------------------------------------------------------------------------------------------------------------------------------ATGATTTTCACTAAAGAGCCTGCT---------AACGTCTTCTATGTACTGGTGTC------TGCTTTCCGTTCCAA------CCTCGACGATGAGG----------------------------------------------------------------------------------------TGAACATGAGC----------------------------------------------------------------------------CGCCACCGCCACATGGTTAGCAC---TTTACGTGCCG---------CACCGGGT-----------------------------------------------------------------------------------------------------------------ATTTATGGCTCCGTTGAGTCAACCGA----------------------------------------------------------------------------------------------TTTGACCG------------------------------------GGTGCTAT--CGTGAGGC-AATCGCAAGCGCACCGAC---------------------TGAGGAA--------------------AAAACGGTTCG-TGTACGCTGCAAGG-ACAAGGCGCAGGCGCTCAATGT------------------------------------------TGCACGCTTGGCTTGCAACGAGTGGGAGC---AAGATTGCGTACTGGTATAC-AAATCACAGACTCACACTGCTGGTC---TGGTGTACGCTAAAGGAA---------------------TCGACGGTTACAAGGCTGAACGTC------------------TGCCGGGTAGCTTCCAAGAAGTC---CCACGCACCGAGGCACTGAAAGGGTGCTTTACGATTGACGAGTT-----------------------CGGACGCCGCTGGCAAGTACG---------------------------------------ATAAGTGTTAAACTCAAGGTCGCTCCATGCGAGTGGCCTTTATGATTATCACT-------------------------------------------------------------------------------------------------------------------------------------------------------------TATAGGA-CTAACACCATGAGTAAACTACTGGCAACATCCAAAATAGAAGGCCAATGCACTGTAACACTGCGTGAGTAT-TACCACGGGT------CAATGGGAAGCACCTA----------CGTTGTGCGGTACGGTA---------------AACAGGTCACACATTGGGTAAACCCGATTTTAGCACAA----------------------GAGGATTATCAAGCCTGTGTGCTACACCAAGCAACATGTGCGGGCTGGAATGATTGACATTACAGGAGGATTAGCAATGGTTATCTTTATCGCTG----TCGCACTCTTTGCGGTCGCTGGCTGGTA-----------CTCTGAGTCAC--------------GCAAGGCCGCTCGCTATC-ATCGCAAGATGGCTAAACTCATGGAACACTTGGACGCAGAAGGGCGAGGCCGCGAGGCTATCGAACTGGTGAAA---------------------CAC--------------GCATGATGATTCTCT--------------------------TTATCGCACTGGTCTATCTGTGCATCGCTATGT--------------------------------------------ACTTTA--------------TGCGAGACTTTAAGCGCGGTCTGGTAGTCCATAAAGCAACGCTGAGTTACTTTAAGTGGGGATTCATCCCACGGTTTACGGTTCGTGAACGTAACGGACGCTTTAAGGCCAACAAGGTAGGAGTATTCTA--------------------------------------------------------------------------------------------------------------------------------------------------------------------------------------------CATTGCTACGCACTAACTCAAAGCACGTAAAGACCGCACTGTATGCGATGGCGTA--TGGTGCATCGAAAC-------------------------------------GTAAGGTCAAACGCATCTTAACGAGACACCGCAAGATGACCGCA----CGACAGGCTGCAAG---------------------------------------------------------------------------------------CGCTGTCAAATGGGCT------------------------------------------------------------------------------------------------------GAATTTACTCTTTACT-CTTCTTACAGATAA--------CAGGACACTGAACGATGACTTTCACCGAAGCACAAGCCGCACTCGAAGCTATCCGCAACCTACCGATTGAGCGCCTGAACGAACGCCAGCC---------------------------------------------AATGCTGGTG---------------------------------------------------------------------------------------------------------------------------------------------------------------------------------------------------------------------------------------------------------------------------------------------------------------------------------------------------------------------------------------------------------------------GCTCTTGCGGCTGCT---------ATCGTGAACGCTGAGACTCAAGATGGCGAACTGAC---------------------GCAGGCCAAAGGCAATTGGGGCTTGGAGTCTATGGACTACTGGCAGACACTAGCTGAGCGTATGCGTGATGTTGGATTTGTACGCTTGGGTAACGGTCACTTTAGCGCAGCATATGAGCACGCATTGTTACCGGGCAAGGTTATCAAGGTAGGCTTTAAGAAAGAGGACTCAGGCGCTGCCTATGCTGCCTTCTGCCGCATGAATCAGGGTCGTGAGGGTATCCCTACGGTGTACGACATTCAGCGTCATACGGGCTGCTACACGGTGGTCTTGGACTATCTGACACCGCTTAACGATTGGTGCTACGGTGAAAGCGATAAGATTCGCCACCACTT------------------------CCACGCTGCACGGGAAATCATTCAGGAG---------------------------------------------GATTGCTTCGACACCGCCGAAGAGTACCCGATAAGCGAG---GGCTTTATTGAGACCTGCAAGGACATTCGCAAGTTCTTCTTAGGCATCGCATCGTTCGATTGTCACAGCGGTAACATGATG-AAAGACCAGATGGGACGCCTGA----------------------------------------------------------------------------TTATCACAGACCCGGTATCATTC-------------AGCGCAGACG------------------------------------------------------------------------------------------------------------ACAAGTTAAAGCCGGGTGAGTTCCACT--GTGACCCGGATGAACTAATCGCTGAGATTGAGGCGCTGAGGGCGCAGGAAGCGATTGACCGCTGTAAGGCACGCAAGGCACGCCG------------TGACCCTAACGGAACCTTTCAGGCAGCACGTAAAGCCCGTGCCAAATGGCGAAGAAAGGCCTCTAAGCGTG--------------------------------------------------AGAAGCGCAACGATAAG-----------------------------------------------------------------------------------------------------------------------------GTACTCGCTAAG------------------------------ATGCGCATGGACGCCAATCAGAATCGCA-----------------GGGATGAGCCTAGGGCGCGCATGGTGTGGGGCGATA-AGCACTGGCGCAACGCT-TGGATGCACCACAATAACCTAAACTTTGCAGAACTGGAGCGCCGCGCTGCTGCGGCAATGAT---GATGCACGACGAGGTGCGCATTCAGTGGGGCAAACCGTTACACATAGACGCATACCTTGACA-GGAGACTGCAAGGCTGATA------GAGTCTTTTCTTACAGGTCAT-----------------------------------CATGTGG------TGGCCTG-AATAGGAACGATTTATTCAT-----------------AATGAGGTAAGCAATG--AACATCATCGAAAATATCGAAAAGAATGACTTCTCCGAAATCGAACTGGCTGCTATCCCGTTCAACACACTGGCAGACCACTACGGTAGCGCATTGGCTCGTGAACAACTGGCTTTAGAGCATGAGTCTTATGAGCTAGGCGAGCGCCGCTTCCTCAAGATGCTTGAGCGTCAAGCGAAAGCTGGCGAGATTGCAGACAACGCAGCCGCTAAGCCATTACTCGCTACGCTTCTCCCTAAGTTAACCGCACGTATCGTTGAGTGGCTCGAAGAGTACGCATCGAAGAAAGGCCGCAAGCCCGTAGCCTATGCACCACTCCAGTTACTCAAGCC---------------------------------------------------------------GGAGGCGTCCGCGTTTATCACACTCAAGGTTATCCTTGCGTCACTGACCAGCACGAACATGACAACCATTCAGGCCGCTGCTGGTATGCTGGGGAAAGCCATTGAGGACGAGGCACGTTTCGGTCGCATCCGTGACCTCGAAGCGAAGCACTTCAAGAAGCACGTTGAGGAACAACTCAACAAGCGCCACGGGCAAGTCTACAAGAAAGCCTTTATGCAGGTGGTTGAGGCAGACATGATTGGTCGCGGGCTGCTGGGAGGCGAGGCGTGGTCTAGCTGGGACAAGGAAACCACGATGCACGTAGGGATTCGCCTGATTGAAATGCTGATTGAATCCACGGGTCTGGTGGAACTACAGCGCCACAACGCAGGCAACGCAGGCTCTGACCATGAGGCAC------------TGCAACTGGCCCAAGAGTACGTCGATGTGTTAGCGAAGCGTGCAGGAGCACTGGCGGGTATCTCTCCGATGTTCCAGCCGTGTGTCGTACCGCCGAAACCTTGGGTATCAATCACAGGTGGCGGCTATTGGGCTAACGGTCGCAGACCTTTGGCACTCGTTCGCACTCACTCTAAGAAGGGCTTGATGCGCTATGAGGATGTTTACATGCCAGAAGTTTACAAGGCGGTCAACATCGCACAGAACACCGCATGGAAAATCAACAAGAAAGTTCTTGCGGTTGTCAATGAGATTGTGAACTGGAAGAACTGCCCGGTCGCAGACATTCCATCTCTGGAGCGCCAAGAGTTACCGCCTAAGCCGGACGACATT---GACACCAACGAGGCAGCACTCAAGGAGTGGAAGAAAGCCGCCGCTGGCATCTACCGCTTGGACAAGGCACGAGTGTCTCGCCGTATCAGCTTAGAGTTCATGTTGGAGCAGGCCAACAAGTTTGCAAACAAGAAAGCAATCTGGTTCCCTTACAACATGGACTGGCGCGGTCGTGTGTACGCTGTGCCGATGTTCAACCCACAAGGCAACGACATGACGAAAGGCCTGCTGACCCTCGCTAAAGGCAAGCCAATCGGTGAGGAAGGTTTCTACTGGCTGAAAATCCACGGTGCGAACTGTGCGGGCGTCGATAAGGTTCCTTTCCCTGAGCGCATCGCGTTCATTGAGAAGCATGTAGACGACATTCTGGCTTGCGCTAAAGACCCTATCAATAACACT---TGGTGGGCCGAGCAGGATTCACCTTTCTGTTTCCTCGCGTTCTGCTTCGAGTATGCAGGCGTTGCGCACCACGGTCTGAGCTACAATTGCTCTCTACCGCTGGCGTTCGACGGGTCTTGCTCTGGTATCCAGCACTTCTCCGCGATGCTCCGCGATGAGGTAGGCGGTCGCGCGGTTAACCTGCTGCCAAGCGAAACCGTGCAGGACATTTACGGCATCGTTGCACAGAAAGTAAACGAGATTCTCAAACAGGATGCAATCAACGGCACACCTAACGAGATGATTACCGTGACCGACAAGGACACCGGGGAAATCTCAGAGAAGCTCAAGCTGGGAACCTCAACGCTGGCGCAACAGTGGCTGGCATACGGTGTAACCCGTAGCGTAACTAAACGTTCGGTCATGACGCTGGCTTACGGTTCCAAGGAGTTCGGCTTCCGTCAACAGGTACTGGACGACACCATTCAGCCTGCGATTGACAGCGGTAAGGGCTTGATGTTCACCCAACCTAACCAAGCGGCTGGCTATATGGCTAAGCTGATTTGGGACGCGGTGAGCGTGACCGTAGTCGCAGCGGTTGAGGCGATGAACTGGCTCAAGTCTGCCGCCAAGCTGCTGGCTGCTGAGGTCAAGGACAAGAAGACCAAGGAGATTCTGCGCCACCGTTGCGCGGTTCACTGGACTACGCCGGACGGCTTCCCGGTCTGGCAGGAATACCGCAAGCCACTCCAGAAGCGTCTCGATATGATTTTCTTAGGGCAATTCCGTCTGCAACCGACGATTAATACCCTCAAGGATTCAGGCATTGACGCACACAAGCAGGAGTCTGGCATCGCGCCTAACTTTGTTCACTCACAGGACGGTAGCCACCTCCGCATGACAGTCGTTTATGCTCACGAGAAGTATGGCATTGAGTCCTTTGCGCTCATCCATGACAGCTTTGGGACTATCCCGGCAGACGCTGGTAAGCTCTTTAAGGCTGTGCGTGAGACGATGGTTATCACCTATGAGAACAACGATGTGCTGGCAGACTTCTATGACCAGTTTGCAGACCAGCTACACGAGACCCAACTGGACAAGATGCCTCCGCTTCCGAAGAAAGGAAACCTGAACCTGCAAGACATTCTCAAGTCTGACTTTGCCTTTGCATAACA---------------------------------------------------------------------------------------------------------------------------------------------------------------------------------------------------------------------------------------------------------------AGCACTTAGCATTAACCCTCACTAACGGGAGAC-TACTTA----AGGTCTCCCACT--------------------------------------------------TTAAGAC-ACTTTAGG---------------------------TACTAAGAGATT--AAATTTATGATTAACATTAAGGCTTTCTTTA---------------------------------AGAACATCTTTAAGTTAA-ACCG-------------------------------------------------------------------------------------------------------------CTTGACTT--------CCGTTAAGTTCTACGCTT------------------------------------GGATGCCCGGTAG--------------------------------TGATGACCTCCGCAAGACTGAATTT----------------------------------------------------------------------------------------------AAGTTA-GGCTTAGGGCCG--TGCGGTAAGGTGGTCAAG-----------------------AAGTTGGAATGTTACTCAACGTCCTCCGGGA----------------------TGGTCATCTTCAA------------------------------------------GACCACTGAGGACAACGAAACG------AAATCCTTCTACTACCCGAAAGGTTCAACGTGTGGTCGTATCGAACGGACATACA---------------------------------GTTA------------------------------------------------------------------------------------------------------------------------------------------------------ACCCTCACTAACGGGAG-----------AGTTAGCCTCAAGGTCATCC--------------------------------------------------------------------------AAGCGGGTGGCCTTTGTGATTAACTTTCAAT--------ACAAATCAACATGAGGTAA-G-ATACTATGCGTAC-----CAACTTTGAGAAATTTACCAAGCGCGATTCAGTGGTCAACGAGCATGGCGAACAGTGGCAAGAGCGCCGTGACCGCATGAAG----AAACGCCACAAGCAGCAGCGCGGTAACTCACAGAAA---------CGGGAGTGGAACTGAT--------------TATGATGGGACGTATCTATAGCGGCAACCTGAACGATTACAAAGATGCGGTAGCGCGTCTACAGGAAGACCATGACGTGACCGTGAAGGAGGAGTCATTCAGCTATGAAAACCCAGCGAAGATGTGCAGGTCATGCGGTGAGGTTCTCCGTG---------------------------------------------------------------------------------------------------------------------------------------------------------------------------------------------------------TGTTCACACGCTCCG--------------------------------------------GGCATCTGGTGGCATCCAG---------------------AACCTTCGAG-------------------TACAGCGACAGCGATGTACA----------AATCAACGCGCAGACTGCATGGCTCCGCAAGGTTCACAGCGATTTGAAACACTGGAAGT----AA-TAACCCTCACTAACAGGA------------------------------------------------------------------------------------GAATCCTCAAGGTCA-------------------------------------------------------------------------------------------------------------------------------CTTT-AAC--GAGTGGCCTTTGTGATTCGAAC-----------------------------------------------------------------------------------------------------------------------------------------------------------------------------TGATTAACTTTCAAC-------------------------------------------------------------------------------------------------------------------------------------CAATGAGGAACAA--CCTTATG-------------------------------------------------------------------------------------------------------------------------------AACATCTTCAATACCAACCCATTCAAAGCTGTGTCATTCGTAGAGTCTGCCGTTAAGAAGGCGCTGGAGACCTCCGGCTACCTGATTGCGGACATTAAGTACGATGGTGTGCGCGGTAACATCGTGGTTGACAACGTGGCTGAGGCCGCATGGCTGTCCCGTGTGTCCAAGTTTATCCCGGCGCTAGAACAC---------CTGAACGGATTCG----------------ATAAGCGCTGGCAGCAACTACTGAAC----------------GATGACCGCTGCATCTTCCCGGA------------------TGGCTTCATGCTGGATGGCGAACTGATGGTCAAAGGTGTAGACTTCAACACCGGGTCTGGCCTGCTGCGTACCAAGTGGCTCAAGAAGGA------------TAACGCCGAGTTCCATAACGTAATGGTCACACCAGACATGCTCAAGCCACGTAAGGTGGGAGTAGCTAAAC------GGGTTCGCA-CCGCCTTTGAGTTGGACACTAAGCGCCTGAGC-GTGCGCCTGTATGCTGTCATGCCGATTCACATTGCGGAGTCTGGCGAGGACTACGATGTACAGAACCTGCTGATGCCGTATCATGTGGAAGCCATGCGCTCTCTTCTGGTTGAATACTTCCCGGAAATCGAGTGGCTTATCGCTGAGACCTACGAGGTCTACGATATGGATTCGCTGACTGAACTGTACGAAGAGAAGCGTGCCGAAGGTCACGAGGGTCTCATTGTGAAAGACCCACAAGGCATCTATAAGCGAGGCAAGAAGTCTGGCTGGTGGAAGCTCAAGCCTGAGTGTGAAGCTGACGGTATCATTCAGGGTGTCAATTGGGGAACCGAAGGGTTAGCCAACGAGGGTAAAGTGATAGGCTTTAGTGTGCTTCTTGAGACTGGTCGTTTAGTAGACGCCAACAACATCTCTCGCGCACTGATGGACGAGTTCACAG---CCA-ACGTTAAA---------------------------------------GCCCA---------------CGGTGAAGACTTC------------------------------------TACAACGGGTGGGCCTGTCAGGTAAACTACATGGAAGAGACCCAGGACGGCTCCCTGCGTCACCCTAGCTTCGAGAAGTTCCGAGGCACTGAGGACAACCCTCAAGAGAAAATGTAA------------------------------------------------------------------------------------------------------------------------------------------------------------------------------------------------------------------------------------------------------------------------------------------------------------------------------------------------------------------------------------------------------------------------------CCAACTCAATGGCTCAC-CTTCA--------------CGGGT-------------------------------------------------------------------------------------------------------------------------------------------------------------------------------------------------------------------------------------------------------------------------------------GGGCCTTTCTT-------------------CGTTC--------------------------------------------------------------------------------------------------------------------------------------------------------------------------------------------------------------------------------------------------------------------------------------------------------------------------------CGGGGA--------------------------------------------------------------------------------------------------------------------------------------------------------------------------------------------------------------------------ATTAACCCTCACTAACAGGAGACACAC--ACCATGTGG---------CTTATCCTATTCGCTATCGTCGCAACGCTGGGATTAATGGCTGCCGACGACAACATTTGGCCTGATTGT---------------------------------------------------------------------------------------------------------------------------------------------------TAAG--------------------------------GAGACAAC-ATCAT---GCGTTTACACTTCAACACATCAAATGGTATCTTTTCGGTTCGCCGTGAAGACCGCTCTACAGCAGTGGCCTCTGAGCGCAACGCTAAGCTGCCGCTGATTGGCTCG---GTCGTCCCATTGTCGCCTCGTGTTCACCTACTGATCACT--CGTGGAGAGTTCATTAAGGCGATGAACAAAGAGCGCCCGCATCTGGAAGCCGTGGTCACTTACTGGCCTCGCATCCGTCTGTTCGTTAAGTGGATTAAGGAGG-----TGCTGTAATGTTACAGG-----AATA-------------------------------------------------------TTATGATATGCGTAG---------------------------------C-----------------------------CGCTTCCCGGTTAACTCTGCCGT---TCGTTATTCAGG----------------------AGCGAACC---------------------CTTTGT---TCA---------------------------------------------------AGGGTCTGAC-------------------CGGAACAGTGCAGGGCTACTCTCACACTGG-------------CAGAGTCAAGGTTCGCTTCGGTATTCGTGAGGCTGAGGTGC------ATCCATCCGTACTAATCCCGCTACCTAAAGTCGGC--------------------CCGAACGTGGAAGC------------------------ACCGAAGGCAGAAGTCAAGT---------------------------------CTGA-------------CGTGACCCATCCGAACCACTACATGCTGTTCGACAACGTGGAAGCCA---------TTGAGG-------TTATT---GCCCGGT-CAATGAC----------------------------CGTCGAGGCGT---TCCGTGGGT--AT----TGCTTAGGGAACATCCTGAAA---------TACCGTCTGCGTGCTGGTAAGAAATCCGAACTGGCAACTATGG--A--GAAAGACCTTAAGAAAGCGGCTTTCT--ATCAGG---AAC---TGTTTGACAAA------CATAAGGGGCTGTGC-TATGACG--------------------------------------------------------------------------------------------------------------------------------------------------------------------------------------------------------------------------------------------------------------------------------------------------------------------------------------------------------------------------------------------CTTCGT----------------------------------------------------------------------------------------GAATG------------------------------------------CTGCGATTGGTGTGCCGCTAAGT--GGAACCAAGCTATTGAGGATGGTGACAAGGCGGCTGCTGACGCT-------TACCAACAACTGTACGCGCTGTGGGAGCGGCGCTTTAAG----GAGGCCAATAAATGAGCCAGTGTAACAACGGGTGCCAGTACGCGAAGGA------------------------------------------------CGTAGGGATGGAGAAC--CACTCCTGTGCAAATCGCTGCATGTACTCAGAA----------------------CAGAAATACCTTCTG----ACGATAGAAGGCAACACCGAGTCCTTTGAGGTTCCGGTATTCGCCCGGTCTCTCGAAGAGGCAACGCTACAGGCTGAA---CATTATGAGGACGCCGGGTTCGTAGTGACTCGCATCCGTCCAGAAGTGAAAGCC----------------TAATTACCCTCACTAAAGGG------------------------------AACAACC-----------------------------------------------------------------------------------------CAATCATT----------------------------------------------------------------------------------------AACCACAAAGGAGAAACATT-ATGGCTG---GTTTCAAGAAGAAAATCTACACCTCTGGTCT---TGGCACTGCTGAGCCGTATGCTTACCTGAGTAAGCCGGATTATGGCAACGAAGAGCGTGGCTTCGGCAACCCTCGCGGTGTCTATAAGGTAGACCTGACTCTTTCCAATAAAGACCCGCGCTGTCAGGCGATGGTCGATGAAATCGTGAAGACTCACGAAGAGGCTTATGCTGCTGCCGTGGAAGAGTTCGAGGCTAACCCGCCGCAGGTACAGCGTGGT---AAGAAACCGCTGAAACCTTACGAGGGCGACATGCCGTTCTTCGATAACGGTGATGGTACGACTACCTTCAAGTTCAAATGCTATGCGTCTTTCCAAGACAAGAAGACCAAAGAGACCAAACACATCAATCTGGTCGTGGTCGATAG---CAAGGGCAAGAAGATTCAGGACG---TTCAGATTATCGGTGGCGGCTCTAAGCTGAAAGTGAAATACTCTCTGGTGCCTTACAAGTGGAACACCGCTGTGGGCGCAAGCGTCAAGCTGCAACTGGAATCCGTGATGCTGGTCGAACTGGCTACCTTC---------GGTGGTGGCAGTGAAGATGAGTGGGCCGATGAAGTCGAAGATGGCGGTTACACTGCGAGTG---------AATCCCGTCAG---TCCCGCGATGAGCAGGAGTGGCAGGAAGACGAGC------------ACGAAGAAACCCCGGATGATGACGAGGACTTCTA--------------------------------------------------------------------------------------------------------------------------------------------------------------------------------------------------------------------------------------------------------------------------------------------------------------------------------------------------------------------------------------------------------------------------------------------------------------------ATG----------------------------------------------------------------------------------------------------------------------------------------------------------------------------------------------------------------------------------------------------------------------GCTG---------------------------------------------------------------------------------------GCGCA---------------------------------------------------------------------------------------------------------------------------------------TACGCTG-----------------------------------------------------------------------------------------------------------------------------------------------------------------------------------------------------------------------------------------------------------------------------------------------CGCGAGGTGTACGCAAGGTCGGGGCTTTCCGCTCCGGCCTAGAAGATAAAGTCTCAAAGCAGCTTGAGAGTAAGGGAATTAAGTTCGACTATGAACTTTGGCGAATCCCTTACGTCATCCCTGCGAGTGACCACTTATACACTCCAGACTTCCTGCTACCTAACGGTATCTTCATTGAGACCAAGGGGCTGTGGGATTCCGATGACCGCAAGAAACACCTTTTGATTCGTGAGCAACACCCCGAACTGGACATTCGCTTGGTCTTCTCAAGCAGCCGCTCAAAGCTCTACAAGGGTAGACCAACAAGCTACGGTGAGTGGTGCGAGAAGCATGGCATTCTGTTTGCTGACAAGCTGATACCAGTGGCGTGGCTCAAAGAACCCAAGAAGGAGGTTCCGTTCGATAAATTTAAGAC---TAAGAAAGGAG-TAAAGAAA------------------------------------------------------------------------------------------------------------------------------------------------------------------------------------------------------------------------------------------------------------------------------------------------------------------------------------------------------------------------------------------------------------------------------------------------------------------------------------------------------------------------------------------------------------------------------------------AATGGCTAAAGTTCAATTCAAACCACGAGCAACCACTGAGGCAATCTTTGTGCATTGCTCAGCAACCAAGCCAAGCCAGAACATTGGCGTTCGTGAGATTCGTCAGTGGCACAAAGAGCAAGGCTGGTTAGACGTAGGATATCACTTCATCATCAAGCGTGATGGCACTGTGGAAGCAGGCCGCGATGAACTGGCTGTAGGTTCCCACGTGAAAGGTTACAACCACAACTCCGTAGGCGTATGCCTCGTGGGTGGGATTGATGATAAAGGCAAGTTCGACGCCAACTTTACACCTGCGCAAATGCAAGCGCTGCGTAGTCTGCTGGTCACGCTGCTGGCGAAGTATGAGGGTTCAATCCTTCGTGCTCACCATGACGTTGCACCCAAAGCCTGCCCGTCCTTCGACTTGAAGCGCTGGTGGGAGAAGAACGAACTGGTTACATCTGACCGAGGGT-------------------------------------------------------------------------------------------------------------GATACCATGAGGATGATTTGT---------ATTCGCTGTGATAAGCCGTTGAAGAGTCGTGTACCGTCACGTCAGTGTCAGTGCA-------------------------------------------------------------------------------------------AAGACCCAATCAAGGCTGAGGAACACAC------CGAGGAATAA-----TTAACACTCACTAAAGGGA----GACTTAACGGTT-TCCCTTTGTTCTC--GCAACTGATTA--------------------------------------------------------------------------------------------------------------------------------------------------------------------------------------------------------------------------------------------------------AGGAATGTACA-ATGGAACGAGAAGAC-----------------------------------------------------------------------------------------------------------------------------------------GATAGTATCTTTCTGTTTCATGCTCCATGTGAAAACTGTGGGTCTTCTGATGGTAACTCTGTGTACTCTGACGGGCATGAATGGTGCTTCGTGTGTGAACATCGAGTACCCGCAAACGAAGAGCGTGAAGCAAAGTTAGCAACG------AGAAGACGTACA---GGAGGCAGCAAGCCTATGA---------GCTATGACGTATGGAATTTCGGTGACAGCAACGGTCGCTACTCTGACCTGACTGCCCGTGGCATCTCGAAGGAGACATGCCAAAAGGCTGGCTACTGGCTGGCGAAAGTGGACAACCGAATGTATCAGGTTGCCGACTACCGAGACCAGAACGGCTCCATCGTGTCACAGAAGGTGCGCGATAAGGACAAGAACTTTAAGACCACCGGAAGCCACAAGAGCGATGCGTTGTTCTTGAAGCACCTCTGGTCTGGTGGTAAGAAAATTGTGGTCACTGAGGGTGAAATTGATGCACTCACTGTGATGGAACTCCAAGACTGTAAGTACCCGGTCGTATCATTGGGTCACGGTGCCTCTGCTGCTAAGAAGACATGCGCCGCTAACTATGAATACTTTGACCAGTTCGAGCAGATTATCTTGATGTTCGATATGGATGACGCAGGCCGTAAGGCAGTCGAAGAGGCCGCACAGGTTCTCCCGGCTGGCAAGGTTCGTGTTGCTGTGTTAC---CATACAAGGACGCCAATGAGTGTCACCTCATGGGTGAAGACAAAGCAATCTTGGAGCAGGTCTGGAACGCGAACCCTTGGGTGCCTGATGGTGTTGTCTCTGCGTTGTCACTCAAAGACCGCGTTAAGGAAGCTATGACCTCCGAGGACGCTGTTGGTCTGCTGTTCGATGGTTGTCAAGGCCTGAACGATAGAACCTTGGGTGCCCGTGGAGGCGAAGTCATCATGGTCACTTCCGGTTCCGGGATGGGTAAGTCAACGTTCGTTCGTCAACAGGCGCTGGCTTGGGGCAAGCGAATGGGTAAACGTGTTGGCCTAGCGATGCTGGAGGAATCCGTTGAGGACACCATTCAGGATATGATGGGTCTGAACAATAAGGTTCGTCTGCG---TCAGTCTGATGAAGTCAAGAAGGCTATCGCAGAGGACGGACGTTTCGATGAATGGTATGACGAACTATTTGGAGACGATACGTTCCACCTTTATGACTCCTTTGCGGAGGCCGAAGCTGACAGGCTGTTAGCGAAGCTGGCCTACATGCGAACGGGCTTAGGGTGTGATGTTATAGTGCTCGACCACATATCAATCGTCGTGTCTGCCTCTGAGG---AATCGGATGAGCGTAAGATGATTGACCGCCTCATGACTAAGCTAAAAGGGTTCGCTAAGTCAACTGGTGTTGTGCTCGTAGTGATTTGTCACTTGAAGAACCCGGAGAAGGGAAAAGCACATGAAGAAGGACGCGCTGTTTCTATTACTGACCTACGTGGTTCTGGTGCCCTGCGTCAGCTTTCTGATACTATCATCGCCTTGGAGCGTAACCAGCAAGGTGATATGCCTCATTTGGTGCTTGTTCGCCTGCTTAAGTGTCGTTTCACTGG---CGATACTGGAATTGCTGGGTACATGGAGTACAACAGAGAAACAGGATGGCTTGAACCGTCTAGCTATACTGGCGAA---GAAGGAGAAGGAGATACTGGCTGGACTGAACAAGACGGACAGTCAGACTTCTAAA--------GGATG----------CCCGTGTGGGCA---TTCCGATTGCGATGGAATCATGTACC------ACTAATTAACCCTCAC---------------------------------------------------TAACGGGAACAACC-------------------------------------------------------------------------------------------------------------------------------------------------------------------------------------------------------------------------------------------------------------------------------------------------------------------------------------------------------------------------------------------------TCAAACCATA------------------GGAGACACATC-ATGTTTAAATTCATTAACGCTTTAGGCAAGCTGGTAGTAAAACTGTATTTCATCGAAG------------------------CCAAGAAGCTGGACAAGAAAGCCAAAGCTGATTCACAGCGAGCCATTGA---GTTGGCGAAACAGTCCCGCGAGAAATCCGATGCGGCTGTTAGGGGGCATCCACAAGTCGGCAGCGATTGCAGCCAAAGCACAGTCCATGAGCAAATTCTTTGAGTA--------------------------------------------------------------------------------------------------------------------------------------------------------------------------------------AGGAGCGAACACTATGAGCAAGTCAATCACTC---ACGCAAACACCATCCGTCTGCCAGACACCGCAGACCAGTTCTCCCGCCGAGTACACATCAATGTGCGTGGCGAGAAGGTCACGATGGTCTACCGCTGGAAAGACCACAAGTCTCCGAAAGCACACACTCAACGCATGACCTTGGATGACAAGCAGGTCGGTCGCCTGATGGGTGCTCTGACGATGGCTGCTGACAAGGTGTTAGGTGAAAACCGTGAGCGTCTG--------------------------GTAGAGTTCGGCGCTGGTATGCAAGA---GATTATCGAGAAGTGATAAACTCAAGGTCGCCC-----AAGGGTGGCCTTTATGA---------------TTATCATTTATC-----------------------------------------------------------------------------------------------------------------------------------------------------------------------------------------------------------------------------------------------------------------------------------------------------------------------------------------------------------------------------------------------------------------------------------------------------------------------------------------------------CTGAAATGAAAGGAGGG--CATTATGCTCGTAAGTGACATTGAGGCCAACAACCTCTTAGAGAAAGTCACCAAGTTTCACTGTGGCGTCATCTATGACTACCGTGATGGTGAGTATCATAGCTATCGTCCG---------------------GGCGACTTCGGGGCGTATCTGGATGCGCTGGAAG---CCGAGGTGAAGCGAGGTGGGCTTATTGTTTTCCATAACGGTCACAAGTATGACGTTCCTGCTTTAGAGAAACTCGCAAAGCTGCAACTCAATCGTGACTTCAAGTTACCCCGTGAGAACTGTATTGACACACTGGTGCTCTCGCGTTTACTTCATGCGAACCTTAAAGACACAGACATGGGGCTTCTTCGCTCCGGGAAACTACCCGGTCGTCGCTTCGGGTCTCACGCTCTTGAGGCATGGGGCTATCGCTTGGGCGAGATGAAGGGTGAATACAAGGACGACTTCAAGGCTATGCTGGAAGAGCAGGGCGAAGAATATGTTGAAGGTGCCGAGTGGGTTTCATTCAACGAGCCGATGATGGCGTATAACGTTCAAGACGTTGTGGTCACTGTCAAGCTCTTAGAGAAATTCCTTACAGACCTCCACTACTTCCA------------TGCT-------GGTATGG-----------ACTTCACGAAGTACGATGCGGATTTATTCTGGCGAGAAGCTGGCGAGTCTGTGGATATTGAACATCGTGCAGCGTGGCTGTTAGCGAAGCAGGAGCGTAACGGCTTCCCGTTCAACACACAGGCCATTGAGGAACTTTATGTAGAACTGGCAGCGAAACGCGCCGAACTTCTGCGAAAGTTAACCGAAACGTTTGGCTCGTGGTATCAACCGAAAGGCGGTAAGGAACTCTTCAAGCACCCACGGACAGGCAAGCCGCTGCCGAGTTATCCTCGCGTGGTCTATCCGAAACAGGGTGGCGTGTACAAGAAGCCTCGTAATAAGGCACAGCGCGAAGGTCTTGAACCTTGCGACTTGGACACGAGGGATTACATGGAGGGTGCTCCGTACACTCCTGTCGAGTTCGTTACGTTCAAACCAAGTAGCCGTGACCACATTCAGAAGAAACTACAGGAGGCCGGATGGGTTCCTGAGAAGTTCACCGAGAATGGTGCGCCTGTGGTAGATGATGAGGTCTTGGAGCATGTACGAGTGGATGACCCTGAGAAGCAGGCGTGCATTGACTTGATTAAAGAGTACCTGATGATACAGAAGCGTATCGGTCAGGCGGCAGAAGGTGACAAAGCGTGGTTACGTTATGTTCAAGATGATGGAAAGATACACGGGGCCGTTAACCCTAATGGTGCTGTTACAGGGCGTGCTACTCATAGCTTCCCGAACCTCGCTCAGATACCCGGAGTTCGTTCTCCTTACGGTGAGCAGTGTCGTAGTGCTTTTGGGGCTGAACACCATCTGGATGGGATTACTGGCAAGCCGTGGGTGCAAGCGGGGATAGACGCCAGTGGCTTAGAGTTGCGCTGTCTGGCACACTTCATGGCTCGTTTCGATAACGGAGAGTATGCGAATGAGATTCTCAACGGTGACATTCACACCAAGAACCAGAACGCTGCGGAACTC------------------------------------------CCAACGCGAGACAACGCCAAGACCTTCATTTACGGGTTCCTTTACGGAGCAGGAGATGAGAAGATTGGTCAGATTGTTGGGGCCGGGAAGGAGCGCGGGAAGGAACTCAAGAAGAAATTCTTAGAGAACACCCCGGCGATTGCAGCGCTACGAGAAGCTATCCAACAGTCTCTCGTTAAGTCTTCCGCTTGGATTGGCGGTGAGCAGAAAGTCCAGTGGAAACGCCGTTGGATTAAGGGTCTGGACGGTCGCAAGGTTCACGTCAGGTCTCCACACGCAGCGCTCAACACGTTGTTGCAGTCTGCTGGTGCTCTGATTTGTAAGCTGTGGATTATCAAGACCGAAGAGATGCTCATTGAGAAAGGCTTGAAGCATGGCTGGGATGGTGACTTTGCGTACATGGCTTGGGTTCAC-------------------------------------------------------------------------------------------------------------------------------------------------------------------------------------------------------------------------------------------------------------------------------------------------------------------------------------------------------------------------------------------------------------------------------------------------------------------------------------------------------------------------------------------------------------------------------------------------------------------------GATGAGATTCAGGTGGCCTGCCGTACCGAGCACATCGCTCAGATTGTTATTGACACCGCGCAGGAAGCTATGCGTTGGGTCGGAGAGCATTGGGCTTTCCGTTGTCGTTTAGATACCGAGGGTAAGATGGGGCCGAATTGGGCTGTCTGCCACTAA---------------------------------------------------------------------------------------------------------------------------------------------------------------------------------------------------------------------------------------------------------------------------------------------------------------------------------------------------------------------------------CAGT------------------------------------------------------------------------------------------AGGAGAAATTATTATGGCTATGACCAAGAAATTTAAAGTGTCCTTCGACGTTACCGCAAAGATGCCGTCTGACGTTCAGGCAACAATAGAGAAAGACATACTGCATCTATGTAAGCAGGTCGGCTCTGGTGCG---ATTGTCCCTGATGGTAAACAGAAG------GAAATGATTGTCCAGTTACTGACACACGGTATGGAAGGCGTTATGACATTCATGGTACGTACATCATTCCGTGAGGCAATCAAGGACATGCACGA-----------AGAGTATTCCGAT---------------AAGG------ACTGCTTCAAGCTATCTCCTGCAACT-------------------GT---------------------------------------------------------------------------------------------------------------------------------GCGAGAGGTGTTCAAATGAGTGAATACCTGAAAGTTCTGGCAGCTATCAAAGGTTGCCCTAAGTCCTTTCAGTCGAACTATGTGCGAAACAATGCGGCTCTCGTAGCTGAGGCAGCGTCTCGTGGACACATTAGCTGTTTGACTGTTGGTGGTCGCAATGGTGGGGCGTGGGAGGTCACATCAGCTGGTGTGCGCTTCCTGAAACGAATGGGAGGTTGCGTATGATTACACC---------------------------------------------------------------------------------------------------------------------------AAGGAGTGACA------------------------------CCGTAACGATGACCCGTGATGCGTGGAACGATGTTAGTGCGTACA---------------------------TTGATAAGCTG--------------------------GAGAAAGACCTAGAG-------------------------------------TTCCTGA-------------------------------------ATGCGCTTAAGGCGCGTGGTGTGGATAATTGGGACGG---------------------------------------------ATACTCTGATGCAGTCGAA------------------------------------ATGGTTTACGGG---GAGGATGACGAATGA------------------------------------------------------------------------------------------------------------------------------------------------------------------------------------------------------------------------------------------------------------------------------------------------------------GCCTAATCACATTGAAAGACTTCGCGG--------------------------------------------------------------------------------------------------AGATGCGTGAAGGTAAGCCTGTGGAGAATGGAGTGCTGGTCATGGATGGTGACTGGTTGGTATATCAATCAATGGCTGCTGCCGAAGTTGAGACGGATTGGGGAGACGACATTTGGACTCTTGAGTGTGACCACGCCAAGGCACGGAGCATTCTCGATTCTGCAATCGAATCGTACCGAACCCGTAAGAAGGCTTGGAGTGACGCTATGGTTGTTCTGGCGTTTACCGATGATGTGAACTGGCGTAAGGTACTGGTTGATGAGACCTATAAGGAGAACCGCAAGTCGACCCGTAAGCCTGTGGGCTACCGTGACTTCCTTCAAGCTCTGTGGGAGCGCGATGAGTTCATTCACATCAAAGAGGACATGCTGGAAGGTGATGACGTTATGGGTATAATTGGGTCTGGTCACGAGGTCTTCGGATTCAAGAAAGCTGTGTTGGTCTCCTGTGACAAGGACTTCAAGACTATCCCGGACGTTGACTTCCTGTGGTGTACCACTGGTAACATCTTGACGCAGACCAAAGAGACCGCTGATTGGTGGCATCTCTTCCAGACTATCAAGGGCGATATGACCGATGGCTACTCCGGGATTCCCGGCTGGGGC---GATACGGCAGAAGGTTTCCTGAATGACCCGTTCATTGTGGAGCCTGTAGAGTCCGTGTTGAAGTCTGGTAAGAACAAGGGGCAGACAGTAACCAAGTGGGTGAAGCGTGCTCCTGATGCGACTGAGACGCTGTGGGACTGCATTAAATCCATTGGTGTCAAAGCTGGGATGACCGAGCAGGAAATCATCAAGCAAGGCCAAATGGCTCGCATTCTTCGCTTCGAGGAATACAATTACATTGACAAGGAGATTTACTTATGGACGCCGCGAAGCTGATTACCATCGCTGTGCTGG---------TAGGTATGCTGGCGCGAGGTCTCTGGATGTTCGCTCTAATAGTCCGAGACGTGAAGCGAGACTCCGAGATTAAGTGATAAACTCAAGG-----------------C-TCTCTGT-ATTAACCCTCACTAAAGGGAAGAGGGAGCCT-------TTATGATTATTA-----CTTTAAGACTTAACCTTA--AGAGGTGAAATT------------------ATGTTACAACCAATTAATCATGTTTTAACTCATCCCGATGATATTCCTAGTATGCCGCGTGCAGCTAAAGAGTATCTACAGGTGCGCTTCAATCAGGCCTATGTGATGGAGTCCGGGGAGTACCGTGCGCTACGCGCTGCTGGATACTCTGAGTCTTTCATTGCGGGTGTGCTGCATGGTCTGTACCTTGCCTCTAGAACACTTGATGAGATTGAGG---TGCGTAAAGAGCAA-CTGAGA------------------------CAGGAGTAATTATATGTGCTGGAAACCGAAGGTGAAAGTCCCTAAGATTGACACTAACCAGATTCGCGCTGCTGAACCAGCACCTTTGACTGAACCACCTAAATCTGTGGTATGGGGAGGCGATGACGATGAG-----------------------GACACCAGTGTGTCTTCCTCTGAGGTTCCAACCACACAGAGCAGCGGTA---------AGAGTAGTCTAAAGGTA-------------------------------AAGCTGGACGACAGC------------------GCAGCCAAGAA-------------------------------------------------------------------------------------------------------------------------------------------------------------------------CAAGAGTAAATCCTCCATTC------------------------------------------------------------------------------------------------------------------------------------------------------------------GCTCAAAGGCGTTTGGGTAACTGCGGCATAACATAGGG-GACACATTATGGGATTCTTC------------------------AAGAAAATCAGTAAAGCTGTTAAGAAAGTAGTTAAG-----------------GAAGTTGGCAAACCT---------------------------------GTCGAGAAGGCTGGTAAGGAAGTTGGTAAGGTTGTTGAGAAGGCTGGTAAGGCGGTTGAGGG---------CG------------CGCTT---------------GGTGCAGGTAAGAAGGAGATTATCCAACAAGAGGCTCCAGCACCAGTAGTAGCTGCACCGCCACCAGCACAGATTGTAGACGTACCTGAACAGGATAAGGCTGAGGGCGAGGATGATGCGCAAACCGAGAGCGCACGTAAGAAGGCACGCGCTGGAGGTAAGAAGGAACTTAGCGTAGCTCGCAGTTCCGGCGGTGGAATCAATATCTGA---------------------------GGA------------------------------------------------------------------------------------------------------------------------------------------------------------------------------------------------------------------------------------------------------------------------------------------------------------------------------------------------------------GGA------------------------------------------------------------------------------------------------------------------------------------------------------------------------------------------------------------------------------------------------------------------------------------------------------------------------------------------------------------------------------------------------------------------------------CTGAATGGCTGATT---CAAAACGTACAGGATTGGGTGAAGACGGTGCTAAGGCTACCTATGACCGCCTAACGAACGACCGTAGAGCCTATGAGACTCGTGCGGAAAACTGTGCGCAATACACCATTCCGTCATTGTTCCCGAAGGAGTCCGATAACGAATCTACCGACTACACGACTCCGTGGCAGGCTGTAGGTGCGCGGGGTCTTAACAATCTGGCCTCTAAATTAATGCTGGCACTATTCCCGATGCAGTCGTGGATGAAGCTGACAATTAGTGAATATGAGGCGAAGCAGCTTGTTGGAGACCCTGATGGACTCGCTAAGGTGGACGAAGG--TCTGTCTATGGTTGAGCGTATTATCATGAATTATATCGAATCCAACAGTTACCGTGTAACACTCTTTGAGTGCCTCAAGCAGTTGATAGTGGCAGGTAATGCACTGCTTTACTTACCGGAACCAGAAGG---TAGCTACAATCCGATGAAGCTGTACCGATTGTCTTCTTATGTTGTCCAAAGAGACGCATACGGCAACGTGTTACAGATTGTCACTCGTGACCAGATAGCCTTTGGTGCTCTACCCGAAGACGTTAGGTCTGCGGTAGAGAAAGCCGGTGGTGAGAAGAAGATGGACGAAATAGTCGATGTGTATACCCATGTGTATCTCGATGAAGAGTCCGGCGATTACCTCAAGTACGAGGAAGTAGAGGACGTTGAGATTGATGGCTCCGATGCCACCTATCCAACTGACGCTATGCCCTACATTCCGGTTCGCATGGTTCGCATTGATGGCGAGTCTTACGGTCGCTCCTACTGTG-----------------------------------------------------------------------------AAGAATACTTAGGTGACTTAAGGTCGCTTGAGAATCTACAAGAGGCTATCGTTAAGATGAGCATGATTAGTGCGAAGGTCATCGGTCTAGTCAACCCAGCTGGTATTACACAACCGCGTCGATTAACCAAGGCTCAGACTGGTGACTTCGTTCCGGGCCGTAGAGAAGATATTGACTTCCTGCAACTGGAGAAGCAAGCTGACTTTACCGTAGCGAAAGCTGTGAGTGACCAGATAGAAGCACGCTTATCGTATGCCTTTATGTTGAACTCTGCGGTACAGCGCACAGGTGAACGTGTGACCGCCGAAGAGATTCGATACGTTGCGTCAGAACTGGAAGATACGCTTGGTGGCGTCTATTCGATTCTGTCTCAAGAACTGCAATTGCCTCTTGTTCGTGTGCTCTTGAAGCAACTCCAAGCAACCTCGAAGATTCCTGAGCTACCGAAAGAAGCCGTTGAGCCTACTATCAGTACAGGTCTGGAAGCAATCGGGCGTGGTCAAGACCTCGATAAGCTGGAGCGTTGTATCTCAGCTTGGGCTGCTCTGGCTCCTATGCAGGGAGACCCTGACATTAACCTTGCTGTCATTAAGCTGCGCATTGCGAACGCCATTGGTATTGATACTTCTGGTATCCTACTGACTGACGAGCAGAAGCAAGCCCTGATGATGCAGGATGCGGCCCAAACAGGTATCGAGAACGCTGCCGCCACTGGTGGGGCTGGTGTG---GGTGCTCTAGCGACCTCAAGTCAAGAAGCTATGCAGGGTGCAGCAGCACAGGCTGGCCTAGA---CGCCACCTAA-TAACCCTCACTAAAGGGAGACCT--CATCT--------------------------------TTGAAATGAGCGATGACTAAAGGT--TAGAGTC------------CTT----TGGT-TTCCCT-------TTATCTTT----AACAACTTAGGAGAT-TTAACAATGGC---TGAATCTAATGCAGACGTTTATGCGTCATTCGGTGTGAACAACGCGGTAATGACCGGAAGCAC------ACCTACTGAACACGAACAGAATATGCTGAGTCTCGATGTTGCTGCCCGTGATGGCGATGATGCAATCGTGCTTAGCGAGGAACCAACTTCACATA-ACGATGACCCATATGCGGCA------GGTGCAGACCCGTTCGCTGATGGTAAAGATGATGATGGTCGCATTCAGGTTCGTATCAGTGAAGATGGCAATGCAGC------CGAGTTCGACACTGGTGGTAATAACTCTGAG---------------------------------------------GTGGAGACCGAAGGTGATGACGTTGAGTTTGAACCGCTGGGTGACACCCCAGAAGAACTAAGCCAAGTGACTGAGCGATTAGGTCAACACGAAGAAGGCTTTCAGGCGATGGTAGAGCAGGCAGTTGAGCGTGGAC---TGAGCGCAGACTCTGTGACTCGCATCTACGAAGAGTATGAAG---CCGATGGCATCTCTGAGAAATCCTACGCGGAACTCGAAGCTGCTGGCTATAGTCGTGCCTTTGTGGACTCCTACATCTCCGGTCAGGAAGCCCTTGTAGACCAGTACGTCAATCAGGTAGTTGCCTTTGCTGGTGGTAAGGAGCGCTTTAGCGCAATCCACACGCACCTTGAAGCAACCAACCCGGCTGCGGCTGAGTCACTTGAGGCTGCCATGATGAACAGAGACTTGGCGACAGTCAAAGCGATTATCAATCTGGCTGGTGAGAGCTACACGAAGAAATTCGGTAGGCCTGCCAACCGTAGTGTTACCAAGCGTGCTACTCC---TGTTAAACCTGTAGCTCGTCAGAAAGAGGGCTTTACGAATCAGGCTGAGATGATTAAAGCTATGAGTGACCCGCGTTACCGTAGTGATGCTGCCTACCGTCAAATGGTAGAACAGAAGGTTATCGACTCCAGCTTCTA---------------ATTAACCCTCACTAAAGGGAGAGA------------C---------------CA-----------------------TAGATGA--------------------------------------------------------------------------------------CTACAATGGTTGAATCACCTGAGCACAGAACTTTGTGGTCACTCCCGTAGGTGAAACATTGAGAACCAACTCGATTCAAGTAGTAACCAAACTTTT--------CTTTAAAT--TAACATAAGGAGATTCA-ACATGGCTAACATTCAAGGCGGACAGCAAATTGGTACCAATCAGGGTAAGGGTCAGTCCGC------AGCGGACAAATTGGCGCTGTTCCTGAAAGTGTTCGGCGGTGAAGTCCTGACGGCTTTCGCTCGCACCTCCGTGACCATGCCTCGTCACATGATGCGCTCTATTGCTTCTGGTAAGTCCGCACAGTTCCCTGTGATTGGTCGCACAAAAGCTGCTTACCTGAAACCGGGTGAGAACCTCGATGACAAACGTAAGGATATCAAACACACAGAGAAGGTAATCAACATTGATGGCCTGCTGACTGCGGACGTTCTGATTTACGACATTGAGGACGCGATGAACCACTACGACGTTCGCGCTGAGTACACCGCACAGTTGGGTGAATCTCTTGCAATGGCGGCTGACGGTGCTGTACTGGCAGAACTGGCTGGTATGGTTAACCTGCCTGACGCCTCCAATGAGAACATAGAGGGTCTCGGTAAGCCTACCGTGCT------GACTCTTGTTAAGCCGAAAACTGGCGACCTGACTGACCCGGTTGAGCTGGGTAAAGCGATTATTGCTCAGTTGACTATCGCTCGTGCAGCGCTGACCAAGAACTACGTTCCGGCTGCTGACCGCACCTTCTACACCACCCCTGATAACTACTCTGCGATTCTGGCTGCCCTGATGCCGAACGCTGCAAACTATCAGGCACTGATTGACCCTGAGCGCGGTACTATCCGTAACGTGATGGGCTTCGAAGTGGTTGAGGTTCCGCACCTTACCGCTGGTGGCGCTGGTGATACCCGTGATGATGCGGCGG------------CTAACCAGAAGCACGCTTTCCCGGCGAC---TTCCAGCACTACCGTTAAGGTTGCTCTGGATAACGTTGTGGGCCTGTTCCAGCACCGCTCTGCGGTTGGTACGGTCAAACTGAAAGACTTGGCTCTGGAGCGCGCTCGTCGTCCTAACTATCAGGCTGACCAGATTATCGCTAAGTACGCGATGGGTCACGGTGGTCTGCGTCCAGAAGCTGCTGGCGCTATCGTGCTCCCAA---AGGCGTAGGGG------TAATTCCC------------------------------GACCCAACTGGAGTTACGTTAAGTCAAAAGACCATGACGCTTGTTGAG-----------GGTGCAGCCCGTACCCTCACAGGAACAGTACAGCCTTCCGATGCTAATCAGTCGTTAAGCTGGTCG---TCTTCTGCGGAAGGTGTGGCTGTATGGGAAGCAGGAAAGGTTGTAGCCAAAGGTGTGGGAACGG----------------------CAGACATTACAGCTACTGCCTCAAATGGCCTGACCGCTTCCTGTAAA-------------------------------GTGACTGTTAACGCCGCAACGTCTTAAAACACGTAGTGCCCAATTATGGCATCATGTGGCGTGAAGCACTATCAAGCCGCAAAGTG-------GCAC-ATACGCCTGAC------------------------------------------------------------------------------------------------------------------------------------------------------------------------TATGGGGACTACCAAGAGCTGCGACTATCATGTGGGAAACCACCATGAAAGCTCGTTGTGGTTGGGATGACAATCTACTAATATGCAAACCCCTTGGGTTCCCTCTTTGGGAGTCTGAGGGG-TTTTTTTG--------CTTTAACCCTCACTAACAGGAG-----------------------------------------------------------------------------------------------------GTATCATT-ATGCGTTCTTATGAGATGAACATTGAGACCGCAGAAGAGCTATCAGCCGTCAACGACATTCTGGCTTCCATCGGTGAGCCACCAGTATCTACCCTTGAGGGTGATGCAAACGCTGATGTTGCAAATGCTCGACGTGTGCTAAACAAGATTAACCGACAGATTCAGTCACGAGGATGGACATTCAATATCGAAGAGGGTGTTATCCTTCTGCCTGATGCGTTCTCTGGCATGATTACATTTAGCTCTGACTATCTGTCCGTAATGGCAACCAGCGGTCAGACCCAATATATCAACCGTGGTGGATATCTCTATGACCGCTCTACGAAGACTGACCGATTTCCTTCCGGTGTTCAGGTCAACCTGATTCGTCTGAGAGAGTTCGATGAGATGCCTGAGTGCTTCCGAAACTACATCGTTACCAAGGCTTCCCGTCAGTTTAACAACCGCTTCTTCGGTGCGCCGGAAGTAGACGGAGTGTTGCAGGAAGAGGAACAGGAAGCGTGGCGTGCGTGCTTCGAGTACGAGCTAGACTACGGTAACTACAACATGCTGGATGGTGACGCATTCACCTCTGGTCTACTTAACCGCTAAT-----------------------------------------------------------------------------------------------------------------------------------------------------------------------------------------------------------CATA--AGGAGG-CTCT-ATGGCTCTAATTAGCCAATCAATCAAAAACCTCAAGGGTGGTATCAGTCAGCAGCCAGATATTCTCCGGTTCGCTGAACAGGGTAGCGTACAGATTAATGGTTGGTCTTCTGAGTCAGAGGGTCTCCAGAAGCGCCCACCGATGATTCACCTTAAGACCCTTGGTC---ATGCTGGGTATGTGGGTGCTCAACCTTATGTGCATCTTATCAACCGTGATGAGTTCGAGCAGTATTTCGTTGTGTTCACTGGTGAAGACATTAAGGTGTTCGACCTCGATGGTAAGGAGTATCAAGTC---------CGTGGAGACCGCGCATATGTTCGTACAGCTAACCCACGAGAAGACCTTCGGATGGTAACTGTGGCTGATTATACCTTTGTGACTAACCGCAAGGTGGTTGTTCAGAGTAACGACCAAGCGGTCAACCTTCCGGGCTTTAAAGACCAAGGCGATGCGCTGATTAATGTTCGTGGTGGACAATATGGGCGTAGACTATCAATCGCGTTCAACGGGGCTGAGCGCGCTGCTGTGCAACTACCAGAT-------GGTTCACAACCAGCACA---CGTTAACGAGGTTGATGGTCAGGTTATAGCTGAGAAGCTGGCGGTGCAGTTGAGGAACAACCTTGGGAATCCAAACAACGAGCAAGACCAGAACA---AGTGGCGCTTCAACGTTGGCCCCGGATTCATCCATATCATTGCGCCAAATAACGATAACGTTTGGGGACTACAGACTAAGGATGGTTACGCAGACCAGCTAATCAACCCTGTTACTCACTACACTCAGTCGTTCCAGAAGTTGCCTATTAACGCTCCAGATGGGTACATTGTGAAAATTGTGGGTGACACCTCAAAGACTGCCGACCAGTATTACGTTAGGTACGACCTCAACCGTAAGGTGTGGGTAGAAACAATTGGATGGAACACAAGGACTCACCTACATTACCACACGATGCCTTGGGCGCTGGTACGTGCTTCTGACGGGAACTTTGACTTCAAGTACCTTGAGTGGGGTGCTCGTACTGTTGGTGATGATACAACCAACCCATACCCATCGTTTACCGGACAGACAATCAACGATATTTTCTTCTTCCGTAACCGTTTGGGGTTACTTAGCGGGGAAAATATCATCTTGTCGCGCACCTCGAAATACTTCAACTTCTTCCCGGCCTCCGTGTCTAACTACTCTGACGATGACCCAATCGACGTTGCCGTTAGCCATAACCGGGTGTCAACCTTGAAGTATGCCGTTCCGTTCTCCGAAGAGTTGCTCCTGTGGTCTGACCAAGCGCAGTTCGTTCTAACAGCTTCTGGTATCCTTTCGAGTCGCTCCGTAGAGTTGAACCTTACGACTCAGTTCGACGTGCAAGACAGGGCACGCCCACATGGTGTAGGACGTAATATATACTTTGCGTCACCTCGCGCTTCCTTCACATCCATTAACCGATACTATGCGGTACAGGATGTAAGCTCTGTGAAGAATGCAGAGGACATGACGGCTCACGTTCCGAACTATATCCCGAATGGGGTATTCAGTATATCGGGTACAACGGCTGAGAACTTTGCGGCTATCCTTACGAGCGGAGCACCGAACCGAGTGTATATCTACAAGTTCCTCTATATTAACGAGGAAATCAGGCAGCAGTCGTGGTCTCATTGGGACTTTGGGGACAACGTTACGGTGTTTGCAGCACAGGTGATAAACTCAACGATGACTGTATTGATGGGCAATGAACATGCTGTGTGGATGGGCCGCTTATACTTCACGAAGAACTCCATAGACATTCCGGGAGAGCCTTACAGATTATACATCGACGCTAAGAGGAAATACACCATCCCTGCTGGGACGTACAACGATGATACCCACCAGACGTCAATAAGCCTAGCAACTATTTATGGGATGAACTTC---ACTAAGGGTAAGGTGTCTGTGGTCTTCCCTGATGGAAAGATTATAGAGGTAGACCAGCCAATCAACGGTTGG---AGTAGTGACCCAATATTGAGACTCGACGGGAACCAAGAGGGGCAAGTAGTCTACATTGGGTTCAACATCCCATTCACGTATACGTTCTCGAAGTTCCTCATTAAGAAGACTGCTGAGGACGGCTCGACGGCTACCGAGGATATTGGTCGCTTACAGCTTCGGCGTGCGTGGGTAAACTATGAGGATTCTGGTGCGTTCACCATCCGTGTGAACAACCTGTCCCGTGAGTTCATCTACACAATGGCTGGTGCTCGCTTGGGTTCTGACAATCTGCGCGTTGGCAGGTCGAACATTGGCACAGGGCAGTACCGCTTCCCGGTGGTGGGTAATGCGCAGACGAACATAGTAACTATCGAGTCAGATGCGTCAACTCCACTGAACATCATTGGGTGCGGCTGGGAGGGGAACTACCTTCGTCGTTCTTCTGGCATTTAACTTAAA--GTCTCCCTGCGGTGA---------ATTAACCCTCACTAAAGGGAGACACTAATAGATACGA-------------GGGGTTAAAGCATT---ATGTATATTACAAAGTGTTTACAAAA---CCACGCTGACAACTTTCAGCCGTCCATAGAGGACATTCTGGAAGCTGAGGCACTAGGTGT-TGAACCAAAGGTAATTCCTGATGAGAACACTGTGGCAATGCTCAGCGATAA-----------------------CGCTGTGTTGGCAATCGGTGGCAATCAGGGAGACCGAGTGTGGTTCCT----TACCTCTAAGT----ACGTTCCACTGTTTACCTTGAAGGAGCGCTTAGAGTTTCGTAGACTTATCATTGAATATCGTGATATGATGCTAAGCCAGTACGAGTCCATTTGGAATTTCGTTTGGGTAGGCAATAAGTCACACATTCGTTTCCTAAAGACCATAGGTGCGGTATTCCATAATGAGTTTACCGATGATGGT-------------------CAATTACAATTATTCACTATCAGTA---GGA-------------------------------------------------------------------------------------------------------------------------------------------------------------------------------------------------------------------------------------------------------------------------------------------------------------------------------------------------------------------------------------------------------------------------------------------GGTAAC-------------------------------------------------------------------------------------------------------------------------------------------------------------------------------------------------------------------------------------------------------------------------------------------------------------------------------------------------------------------------------------------------------TATGTGCTGGATGGCAGCGATTCCCATTG---CTATGGCTGGTGCCCAAGCTCTAAGTAGCCAGAACAGTGCTGACAAGGCGCGAGTGGCACAGACCGAAGCTGGACGAAGACAGGCAATGGAGATGGTCAAAGAGATGAATATCCAAAATGCCAACGCCTCGCTGGAACAACGGGACGCCCTTGAAGCTGCATCCTCTGAGTTGACTTCACGTAACATGCAGAAGGTACAGGCTATGGGAACAATCCGTGCAGCTATTGGCGAGGGTATGCTCGAAGGTGAGTCCTTGAAGCGCATCAAGCGTATCGAAGAGGGCAACTACATTCGGGAGTCAAATAGTGTCACCGAGAATTACCGCCGAGACTACGCGAGTATCTTTGCGCAACAGTTGGGACGCACTCAGTCCACAGCAAGTCAAGTCGATGCAATGTACAAGAGCGAGGCCAAAGGTAAGTCTGGTCTGATGCGTGTACTAGACCCTCTGTCC---------------ATTGTTGGTCAGGAAGCTGCAAGTCAATATGCGGCTGGTGGATTTGACAAGAAAGGTGGAAACCAAGT-----------AGCACCTATCAGTGCCGCTAAAGGA------------ACCAAGACCGGGAGGTAATAATGGTT-AGTAAACTAAATATTGTTTT----------AGGCAACATGGCGACTCCCGGTATGGAACGACTCCGGGGCGTCAAAGGTATGGACTACCGGGCAGCAACCATTCAGTCTGAACAA---------CCAAGAGCGAGTCTTCTGGACTCCATTGTTAGATTCGCTAAGGTTGGTGCTGATGTGTACATGGCGAAAGATGAACGTGATAAGCAACGAGCCGATGAGCGCTCCAACGAGATTATCCGTAAGCTGTCCCCAGAGCAACGCCGACAGGCTATCCAGAATGGTACACTGCTGTATCAGGATGACCCATATGCAATGCAAGCCCTGAAGTTCAAGACAGGACGTAACGCTGCGTTCCTTGTGGACGATGAGGTTCAACAGGCCATCAAAGAGGGCCGCTTCCGTACTCGTGAAGAGATGGAGCAATATCGTCACTCACGCCTACAGGAGCACTCGAAGTCGTTCGCTGAGCAATTCGGTATCAACGAGATGGACGAGGAGTACCAGAAGGGTTTCAATGCGAACATCACCGAGCGTAACATTGCTCTGTATGGGGCACATGATACCTTCCTGAGTGACCAAGCGCAGAAGGGCGCAATCCTGAACTCGAAGGTTGAACTCAATGGTGTCCTGTCTGACCCTGACCTACTGTCTCGTCCTGAGTCCGGTGAGTTCTTCCAGAACTACATCGACAACTCCTTGGTGACAGGAATGA------CTGACAATCAGGCTCAGCAGGTTATCTCTTCATCCCTGAATGATGTGCTACAGCGTCCGGGTGGTGCCGCCTTCTTGCAGAACATTGAGAACCGCAAGGTAACTCTAAATGGCGCTACGACTACCTATCGTGAACTGATGGGCGATGAGCAGTGGCAGGCAATGATGATTAAGGCACAGCACACTCAATTCCAGAACAACGCGAAGTTAACCGAGAAGTTCCGACTGGATATTAACTCAGCGCTTAACCAAGCGGACACTGGTAAAGGTTGGGAGACTCTTCAAGGCATCAAGGCCGAACTCGATAAGATTCAGCCGGGTGAAGAGATGACTCCTGAGCGTGAGTGGCTGATTTCCGCACAGGAACAGATGCGCACCCGCTTCAAGCAGGAACAAGCTGAGACAGCCAAGCTGATGGACAAGCAGCAGAAGACCCTGAATAAATCTTTGGTCATCGACAAGCAGTTCCAGAAGCGCCTCAACGGTGAATACGTCTCGACCAACTATAAGGACATGCCGACCAACGAGAACACTGGTGAGTTTACACATAGCGATATGGTCAACTACGCGAACCAGAAGTTAGCGGAAATCGAAGCGATGGACTTAACGCCAGAACAGAAAGACAAACTGAAATTGGACTACCTACGGGCAGACTCCAAGGAGGGTGCTTTCCGTGCAGCGTTTGGTGAGATGATTACTGATGCTGGAAACGAATGGCAGGCTGCGGTGATTAACGGTAAGA---TGCCTGAGAG---CACACCAGCGCTGGACAACCTTCGTCGCATCCGCAACACTGACCCTGACCTGATTGCCTCTCTGTATCCTGACAAGGCCGAGTTGTTCCTGACGATGGACATGCTGGATAACCAAGGCATCGACACGCAGGTTCTTATCGACGCTGATAAGGCCCGCGCACAGAAGACCAAGGAGATGCAGTTTGAGGATGACCGAGCGTGGGCTGCTATGATGAACGATTCAACGAATCCTCAAATCAAGTACATGCCTTCGAGTGTCCAAGGGTATGCCCGGAAGATTTATGATTCCGTGAAGTACCGGACAGGGAACCCTGACATGGCAACCGAACAGGTCGCAAAGTTCCTCTCCGATTCGACGACCACGTTCTCCAGTAGCGATGTTGAGGGTGA---TACCTACGGCGTCCTACCGAAGAACATCCTGACTGTTTCGGATGACCCTAAGTCGTGGGAGCAAGGGAAGAACATTCTGGACGAAGCCATTAAGGGAATCACAGCGGCGAACCCTTGGATTACCAACAAGCAACTGTCGGTGTACCAGCAAGGTGATTCAATCTACCTGATGGACACAACCGGACAGGTT---CGCATTCGGTATGACCAAGAGTTGCTCCAGCGTGAGTACCAGCGTACCGCACAGATGCAAGCT------------GAGGCAGCACGAGAGAAAGCTCTCAAAGAGGCCAATAAGCGTGCTCCAATCAGTCGCGCAACGCAGGCG---------CGTGAAGAAGCGCGTAAACGTGTCCAAGAGAAACGGAAGAAGACT-------------------------CCGAAGTACATCTATGGGCGTAAA-----GAAGACTAACAGTG----ATAAGGAGGCTCCATG-----A---------------------------------------------------------------------------------------------------------------GCTACGA-TAAGAACAAACCTAGCGAGTTCGATGGGTTATTTCAAAAAGCGGCAGACAATCATGGGGTCTCCTATGACCTGCTTCGTAAATTAGCATTCAACGAATCCAGCTTTAATCCAAAGGCCAAATCCCCAACTGGCCCGAAGGGTCTCATGCAGTTCACCAAAGGTACAGCCACTGCGCTTGGCCTCAAGGTTACTGACGATGATGATGATGACCGTTACAACCCTGAGTTGGCTGTGGATGCAGCCGCTCGTCACCTGAGTGACCTCATTCGGAAGTACGATGGGGATGAACTCAAAGCTGCCTTGG-----CGTATAATCAGGGCGAGGGGCGCAACGGTGCTCCACAGA-----------------------------------------------TACAGGCTTATGACAAAGGCGAT---------------------------------------------------------TGGGCTTCAATCTCTGAGGAAGGTCGTAACTATATGCGTAACCTGATGGACGTAGCTAACAGTCCTCGCAAGGGGGACTTGGAGGCGTTCGGCGGC---------ATCACCCCAAAGGCTAAGGGCATTCCATCGGGGGATGCATTTGCTGGAA---------TCGGGAAGAAGCAGACGGTAGGAACTG------ACCTGCCGGAGTCAACTGGATTCAAAGTGGAGGGTAAAGAGCAGAAAGAACCTAACATGCCATATGCTAAGGACTTTTGGGAAAAGACTGGAACAACACTGGACGAGTTTAATTCTCGTTCAACCTTCTTCGGAGTCGGAGATGCCACAAGTGCAGAACTTCACAACTCCGTATTGGGTGTGGCTTTTCGTGCCGCTCGTAGTGATGACGGTTTTGATTTGTTCAAGGATACCATTACGCCGACTCGCTGGAACAGCCATACGTGGACTCCAGAAGAGTTAGAGCGTATCCGTAAGGAAGTGAAGAACCCCGCGTACATCAACGTAGTCACTGGAGGCTCTCCTGAGAATCTGGACGCCCTCATTAAGATGGCGAATGACAACTACGAGATGGACGCGCGGTCTGCCGATGCTGGTGTTGGTGCCAAACTTACTGCTGGTATCGTCGGTGCTGGTGTAGACCCGCTGAGTTACGTGCCGCTAGTAGGCGTAGCCGGGAAGGGTCTCAAGGTGGTTAACAAGGCTTTCATTGTGGGTACTCAAAGTGCTGGCCTCGCTGTTGCCTCTGAGGGTCTCCGTACATCAATCGCTGGTGGAGAAGCCCACTATGCTGATGCTGCTTTAGGCGGCCTGATGTTCGGTGCCGGGATGAGCGCAATCAGTGACGCTATCGCTGCTGGTGTT---CGCCGTTCCCGTGGGACTGAGGTCGTTAATGACTTCGCTCCTATGGCACACCGCTTGGAAGCCCGTGAGACCGCTCTGAACTCTGGTGGTGAAGACCTGACCCGTATGCCTAGCGAGAACCGTGTGTTCGACCGTGAGCACGCTGGCGTTGAGTATTCACCTCTGGAGACAGAGCCGGGTGCCGTTGTGTTGCCTCAAGGTCAAATCCTGAGCGACACCAACCCACTGAACCCTCAGACTCTTAGCGAGTTCGAGGC---GGTCAACCCTGAGCGTGCCGCTCGTGGTATCTCTTTGAGTGGTTTCACTGAGATTGGCTTGAAGACTCTCCGCTCTGAGAACCCGACTGTTCGCTCCATTGCGAGTGACCTTGTGCGTTCTCCAACAGGGATGGAATCAGGCTCTAATGGTAAGTTCGGTGCGACTGCTTCTGACATTAAGGAGCGGCTCCACGCGAACAACCAGCGCACCTACAATCAGCTTTATGATGCTGTGCGTACTGCAATGAAAGACCCTGAGTTCTCCACAGGTGGGGCCACAATGAGCCGTAAGGAAATCCGACAGGAAATCTACAAGCGTGCAGCCTTGGCGATTGAG------CGACCCGAGCTTCAAGCAAACCTGACAAAGGGTGAGCGGAACGTGATGAACATCCTCAAGCAGCACTTTGACCTCAAACGTGAAATCATGGAGAACCCGTCAATCTTCGGCAACACCAAGGCTGTCAGTATCTTCCCCGGCTCACGCCACAAGGGAACCTACGTGCCAAACGTGTACGACCGCGCTATCAAGATTGAGATGGTTAAACGTTACG---GTAATGATGGCTTGCAGCGAGCAATCGCGGAGTCATGGTTGACGTCTTATCGTGCTCGTCCAGAAGTCAAGGCGAGGGTCGAT------------------------------------------------------------------------------------------------------------------------------------------------------------------------------------------------------------------------------------------------------------------------------------------------------------------------------------------------------------------------------------------------------------------------------------------------------------------------------------------------------------------------------------GAGTACCT------------------------------------------------------------------------------------------------------------------------------------------------------------------------------------------------------------------------------------------------------------------------------------------------------------------------------------------------------------------------------------------------------------------------------------------------------------------------------------------------------------------------GATGGAACT---------------------------TAACGGTCTAAAATCCGTGCAGGA------------------------------------------------------------------------------------------------------------------------------------------------------------------------------------------------------------------------------------------------------------------------------------------------------------------------------------------------------------------------------------------------------------------------------------------------------------------------------------------------------------------------------------------------------------AGTTACGCCTGAGATGGTGCAGAAGCACGCGATGGATAAGGCGTATGGTATTTCACACACTGACCAGTTCTCTACCTCCTCTGTCATTGAGGATAACATTGAGGGTCTGGTTGGCATCGAGAACAACAACTTCTTGGAAGCCCGTAACATGTTCGACAGTGACATGGCGGTGACTCTCCCTGATGGTAACACGTTCTCTGTGAATGACCTGCGTACCTATGACATGGCTGAAATTCTGCCTGCATACGACCGACGAGTAGATGGTGATGTTGCAATCATGGGCGGTTCCGGTAAGACTACCAAAGACCTGAAAGATGAAATCATGGCGCTGGATAAGCAGTCAGAGGGTAACGGCACACTGAAAGGTGAAGTGGAAGCTCTCAAGGACACCGTGAAGATTCTAACTGGTCGCGCTCGAAGGAAC------CCGGAAGGCGCTTGGGGTACAGCCCTGCGCTCCGTCAATGACCTTACGTTCTTCGCTAAGAACGCCTACATGGGGGCACAGAACATTACTGAAATCGCTGGTATGCTGGCTAAAGGTAACGTCTCTGCGATAACTCATGGCATCCCTATGATTAACGATTGGGTCAACCGTGGTAAACCGCTTCGTGCCTCTGAGATTAAAGAGATACACGGAATGGTGTTCGGTAAGGAACTAGACCAGCTAATCCGTCCGGGACGTGAAGACCATGTGCGCCGCCTTCGGGAGTCTACGGACACCAGCGCTGCGGTTGCCAATGTGGTCGGTACGATTCGTTTCGGTACTCAAGAGTTGGCTGCACGTTCTCCTTGGACAATGCTCCTAAACGGAACATCAAACTACATTCTTGATGCTGCCCGTCAGGGTGTTCTTGGGGATGTGGCTGGAGCGGCCCTTGCTGGGAAAGCCTCTAAG---TTCGGTAAGGCAAACTACCTTAAGTCTGCCTCTATCAGCCCTGAGCAGTGGAATGGAATCAAGCAGTTGTTCAGAGACTATGCGACTCGTGGAGAAGACGGTAAGTTCACCATTCGTGACAAGCAGGCTTTCGCTAACGACCCACGCTCAATGGACTTGTGGCGTCTGGCTGACAAGGTGGCTGATGAGACTATACTTCGTCCACACAAGGTTTCCTCACAGGATGCCAAGGCATACGGTGCCGGAGTTAAGATGGTGATGCAGTTTAAGAACTTCGTCATCAAGTCCCTTAACTCCCGGTTCGTCCGTAGCTTCTACGAGGCAACGAAGAACAACCGTGCGTTAGACCAAGCGTTGACTCACATCATCTCTTTGGGTCTAGCTGGTGGTTACTACGTTGGGCAGGCGCACCTTAAGGCTGCAAGTCTACAGGAGCACAAACGTAAGGAGTACCTTAAGAACGCCCTTGACCCTAAGATGATTGCTCATGCGTCAATCTCTCGTAGTTCACACTTAGGCTCACCATTGAGTATCTACGACATGTTCGCTGGTATGGTTGGTAGCGATACCTATAAGTACACCCGCTCTACGGTGCTCCCTAAAGAGTCCGAGAAG---CGTGACCCTAACAAGGCAGTGACAGGT------AGGCAGGTGGCTTCAACTATCGCAGGCGCAGTTGGTGAGCAGGTTCCGGGTTTAGGTTTTGTTGGCTCTGTGGGCGCAACAGCTATTAACGCCGCTTCCCTGCTGTCTTCTCCGAACAAGGCTACCGCCCTTGAGTTCCGCACAGGACTCTTCAACACCTCTCGTGAGTTGATTCCTAATGACCCGCTATCGCAGCAACTCATTATGAAAATCTACGAGGCAAACGGTATCCGTATAAAGGA------GACGCCGAAGAAACAATAAACCCTCACTAAAGGGAGAGAGGTCACATTCT--AGCCT-------CTTCTCTCCTAATGCTAATTTACAAAGGAGGTCAC--ATGGCTACAACTATTAAGACCGTGATGACTTACCCGCTGGATGGCTCCACTACGGACTTTAATATTCCGTTCGAGTATCTGGCGCGTAAGTTTGTCCGAGTGACCCTTAT---CGGTGTTGACCGAA---------AGGAACTCATCTTGAATCAAGACTATCGTTTTGCAACTAAGACCACAATCTCCACAACGAGAGCGTTGGGGCCAGCGGACGGTTATACTTTGATTGAAATCAGGCGATTCACCTCCGCTACAGACCGTCTGGTTGACTTTACCGACGGCTCTATCCTGCGGGCATATGATTTGAACATATCTCAGGTTCAGACCCTTCACGTTGCTGAGGAAGCCCGTGACCTTACCGCTGAT------ACAATTGGCGTTAACAATGATGGGAACTTGGATGCTCGTGGTCGTCGTATCGTTAACGTT---------------------GCGGATGCGCAAGATGTAGGTGATGCAGTCAACTTAGGTCAAATCCAA--------------AGGTGG-------------------AACG------------------------------ACTCTGCGTTGAACTCTGCGAATCGCGCGAAACAGGAAGCTGACCGTGCAACTGCGCGTGCTTCC------------------GAGGCTGCTACCTCTGCG--------------------------------------------------------------------GGTAACTCTGCG----------------------------------------------------------------------------------------------------------AGTTCTGCAAG-CCTGTCCCGTGATTGGG-------------------------------------------------CTATCAAGGAATCGCCGGTGGAAGGAACCTTTAAGTCTTCCCGG---------TCGTATGCCCTTGACTCTATGGCG----------------------------------------------------------------------------------------------------------------TACCGGGATGCGTCA------------------------------AAGAGTTCTGCTGATGCT---------------------AGT-------------------GCTGCAAGTGC---------------------T-------------GGTGCCGCGAAGACCTCTGAGATTAAC----------------------------------------------------GCAAAGAACTCAGAAATC-----------GCTACGA-------------------------------------------------------------------------------------AGACCT---------CTGAGAC----------------CAACGCGAAGACCTCT----------------------------------------------------------------------------------------------------------------------------------------------------------GAGACCAAC---------------------------------------------------------GCTAAG------------------------------------GCTTCCGAGGAACGGGCCATTGAGGAA----------------------------------------------------------GCAAATAAGCTGG------------------------------------------------AGAACATGAACGATT-------TG-----------------------------------------------GCTGGTGCAATCGAAGAGGTTC------------------------------------------------TCAAGCCAGAC--G------------------------------------------------------------------------------------------------------------------------------------------------GTGCTACTTCGGGCAAGGTT----------------------------GTGTGGAAATACGATATTGATAGTAAAGTCCTCCGCGCCTACAA--------CGGTA-----------------TGTCGCTTGGTTGGTATTGGGATGGTAAAGGTTCCT-CTCCGTTCTTC------------------------AACTTCTACCGTGGG-----------------------------------------------CAAGGTGAGCCGTCTGGTTCACTACGGCTG---------------------------------------------------GATGCTAACAAGGTTGTTCGCTTCAATGGGATGAACTCTGTTGACTTC---------------------------------------------------------------GACTCAACCATTAACGCTC----------------------------------------------------------------------------------GGGCCAT-------------------------------------CAACGGCTCATGGATTCATTCTACTGGCG---ATTTGGTTGCAGACGCGACTCTA-----------------TACGTGCATGGTGGTGACTATA-----------------------------------TTAAAAAGGACAAGTGGGTTCCATCTGGTGCAAAC-------------------------------------------------------------------------------------------------------------------AAGATGACAAACCTCATTC---------------------------------------------GAGGCTCTGTGGATGGTTTTGCTTGCGATGAATACTTTA--------------CCGAGATTGTAGGATATTATATTGAGCGTGGCTGGCACCTTGTTGGTGGGGA--TAACGATACAT-------GGATGCGC-------------------------AT-CAAAGGAA-----------------ATGGTAA----------------------------------CTTTGA-----------------------------------------------------------------------------------------------------------------GATCAGCGGCAACCGAGGCGCAAGGATCGT--CATCAATGGTGGGGCGATTGTCGAACAGGATGGTAACATTCGTGGGGCTATCTGGGAC-------------------------GGTAAGTGGTTGAAGGACTTCATGGAAGATCG-------------------------CTACCTTACCAATATCTGGATTGGCGCTGGTCGTTCTCGAC------------------ACGTTGGTCAGCAAACTTG----------GGAAGGCTGGATTGACAACGGGTGCGTAATG------------------------------------CGGGGAATCAAACAGATTCGTGCTGGTGGGGA--TAGCTTCATCGAAGAGTTGTACT-------------------TCAACGAGATATGGAAAGCAACCGCCCGTG----------------------------GTCAGTGGATTATCTAAAGGAGGACGACATGGAAA---------------AGATTTATGAGAACTTCAAG--------------------------------------------------------------------------------------------------------------------------------------------------------------------------------------------------------------------------------------------------------------CAGTGCGAAGTTACCGATGAGTATCGTAAGGCCGTGGG-CGCC------------------------------------CCTTCGGATGCC--------------------------------CGGTTCTTCATGGACGATGAGGGT---AACGATTGGTACGACCTGATGTATAAGCTGGA---------CAGTACCGGGAAGTATACCGTGG-----------CATTCTA-CCCTGATGGCTACGTTTCCTA-------------------------------------------TGCGGCTA---------------------------------------------------CCAAGGTGGCTGGTCGTCATGGTTG----TGATGGCTGCTCTGTGACG------------------------C--------------------------------------------------------------------------AGGTAGACACCCTTCCGGGAGAGT-------------------TCAAGACTGGCGTCTATTGGTT---------------------------------------CTTCAACCGCGAGACACATTCGGTGG--------------------AAGAGCGCGAGCGTCCTACATATGAGG------------------------AACCTAAGCGC--------------------------------ACCAAGGAAGACATTA-------TGGCCGACCTACTTAAACTACA------------------GAAGGAGCTA-----------------------------------------------------------------CAGGCTATGTAACGCCGGAGC------------AACTGATGACTAACACA----------------------------------------------------------------------------------------------------------------------------------TAAGGAGAACACT--
	Enterobacteria_phage_T3	----------ATGTTGTCATTGGATTTTAACAACGAACTAATTAAAGCGGCACCGATTGTAGGTACAGGTGTTGCAGATGTTAGTGCAAGACTGTTCTTCGGGCTAAGCCTGAATGAATGGTTCTATGTGGCTGCTATCGCCTACACAGTGGTTCAGATTGGTGCCAAGGTAGTCGATAAGATTATTGATTGGAAGAAAG------------------------------------CAACTAAGGAGTAAC-TCTATGGAAGTCGATAAGAGCCTGATAGCTTTCTTAGAGATGTTGGATACAGCGATGGCTCAACGTATGCTGGCAGACCTAGCTAACGACGAGAAGCGCACCCCACAACTCTATAACGCTATCAACAAACTGTTAGACCGTCACAAGTTCCAAATCGGTAAGTTGCAGCCGGATGTTCACATCTTGGGTGGCCTTGCTGGTGCTCTTGAGGAGTACAAAGAGAAAGTCGGTGACAACGGTCTTACGGATGACGATATTTATACATTAC----------AGTGATATGCTCAAGGTCT-----CCTAC---GG----GTGGCCTTTATGGATGTCATTG-T-------------------------------------------------------------------------------------------------------------------------------------------------------------------------------------------------------------------------------------CTACACGAGATGCTCCTA------------------------------------------------------------------------------------------------CCGTG-AAATCTGAAAGTTA--------------------ACGGGAGGCATTATGCTAGAATTTTTA---CGTAAGCTAATCCCTTGGGTTCTCGCTGGGATGCTATTCGGATTGGGATGGCATCTAGGGTCAGACTCAATGGACGCTAAATGGAAACAGGAGGTACACAATGAGTACGTTAAGAGAGTTGAGGCTACGGCGAGCACT------------CAAAGAGCAATCAATGAAATATCGGCTAAGTATCAAGAAGACCTTGCCGCGCTGGAAGGGAGCACTGATAGGATTATTTCTGATTTGCGTAGCGACAATAAGCGGCTGCGCGTCAGAGTCAAA---CCTACCGGAACCTCCGAAGGTCAGTGTGGATTCGAGCCTGATGATCGAGCCGAACTTGACGACCGAGATGCTAAACGTATTCTCTCAGTGACCCAGAAGGGTGACGCATGGATTCGTGCGTTACAGGATACTATTCGTGAACTGCAACGTA----AGCAG--------------------------------------------------------------------------------------------------------------------------------------------------------------------GAAATCAAGTA------------------------------------------------------------------------------------------------------------------------------------------------------------------------------------------------------------------------------------------------------------------------------------------------------------------------------------------------------------------------------------------------------------------------------------------------------------------------------------------------------------------------------------------------------------------------------------------------------------------------------------------------------------------------------------------------------------------------------------------------------------------------------------------------------------------------------------------------------------------------------------------------------------------------------------AGGAGGCAACGT-----GTC---TACTCAATCCAATCGTAATGCGCTCGTAGTGGCGCAACTGAAAGGAGACTTCGTGGCGTTCCTGTTCGTCTTATGGAAGGCGTTAAATCTTCCGGTGCCAACTAAGTGCCAAATAGATATGGCTAAGGTGCTGGCGAATGGAGACAACAAGAAGTTCATCCTACAGGCTTTCCGTGGTATCGGTAAGTCGTTCATCACATGTGCGTTCGTTGTGTGGACGTTATGGCGTGACCCTCAGTTGAAGATACTGATTGTCTCTGCATCCAAAGAACGTGCGGACGCTAACTCCATCTTCATCAAGAACATCATTGACCTGCTGCCCTTCTTGGCTGAGCTAAAGCCACGCCCCGGTCAGCGTGACTCTGTGATTAGTTTCGATGTTGGCCCTGCCAAGCCTGACCACTCTCCGTCTGTGAAGTCGGTGGGTATCACTGGTCAGTTGACTGGTAGCCGTGCTGATATCATCATAGCGGATGACGTTGAGATTCCGTCTAACTCCGCAACTCAAGGTGCCCGTGAGAAGCTGTGGACTCTGGTGCAGGAATTTGCTGCGCTTCTGAAACCGCTGCCGACCTCTCGCGTTATCTACCTTGGTACGCCTCAAACCGAAATGACCTTGTACAAGGAACTCGAAGATAACCGTGGGTACACCACAATCATCTGGCCTGCGCTCTATCCGCGTAGCCGTGAGGAAGACTTGTACTATGGTGAACGTCTGGCCCCTATGCTCCGTGAGGAGTTCAACGATGGGTTCGAGATGCTCCAAGGCCAACCAACTGACCCCGTGCGATTCGACATGGAAGACCTACGGGAACGTGAGTTGGAATACGGTAAGGCTGGCTTCACTTTACAGTTCATGCTTAACCCGAACCTTAGTGATGCCGAGAAGTACCCCTTACGCCTCCGTGACGCTATCGTGTGCGGTCTTGACTTCGAGAAAGCCCCAATGCACTACCAGTGGCTTCCGAACCGTCAGAATCGCAATGAGGAGCTGCCTAACGTGGGCCTTAAGGGTGATGACATTCATAGCTATCATTCGTGCAGCCAGAACACTGGACAGTACCAGCAACGCATCCTCGTGATTGACCCTAGTGGTCGAGGTAAGGATGAGACAGGTTACGCAGTGTTGTTCACCCTGAATGGCTACATCTATCTGATGGAAGCTGGCGGGTTCCGCGATGGTTATTCCGATAAGACCCTTGAGTCCCTCGCTAAGAAAGCGAAGCAGTGGAAGGTTCAGACAGTGGTCTTCGAGAGTAACTTCGGGGATGGTATGTTTGGTAAGGTATTCAGCCCTGTGCTCCTTAAACACCATGCAGCAGCTCTGGAAGAGATTCGTGCTCGTGGTATGAAGGAACTACGCATTTGTGATACGCTGGAGCCTGTACTCTCTACGCACCGCCTTGTGATTCGTGATGAGGTGATTCGTGAGGACTACCAGACTGCCCGTGACGCTGATGGCAAGCATGACGTTCGCTATTCGCTGTTCTACCAGTTGACCCGTATGGCTCGTGAGAAGGGCGCTGTGGCCCATGATGACCGACTTGATGCGTTAGCGTTAGGTGTGGAGTTCTTGCGCTCTACGATGGAACTGGACGCCGTGAAGGTGGAAGCCGAGGTGCTTGAGGCATTCTTAGAGGAACACATGGAGCACCCAATACATTCGGCTGGTCACGTAGTTAC---------CGCTATGGTTGACGGGATGGAACTCTATTGGGAGGATGACGATGTGAATGGCGATAGGTTCATTAACTGGT------------------------------------------------------------------------------------------------------------------------------------------------------------------------AGTTATG------------------------------------CATAATGAGTGCATAAG-----------------------------------------------------------------------------------------------------------------------------------------------------------------------------------------------------------------------------------------------------------------GAATCATT----GAGACCACGGA---------TG----------------------------------------------------------------------------------------------------------------------------------------------------------------------------------------------------------------------------------------------------GTCACTTTAAGAAACTCCTTAAGA---------------------------------ATCAATGA-------------------------GTTTG------------CATTAACCCTCACTAAAGGGA---------------------------------------------------------------------------------------------------------------------------------------------------------------------------------GAGA-GGGGAC--------TTAAAGCTACTATATAGGT--------TAGTCATTCAGGTTATGCAA-------------------------------------------------------------------------------------------------------------------------------------TGACCCTTTATGCAC---------TTTAA--GTCTACCTCTGTG------ATTGGTGATATTATCATTGTATAATC----ACCC-TACCT--TAGAGCA-ACTGAAA----GGAGGTGGCTC-ATG---------TTACGCTTGCTGATTGCCCTGCTGCGTCATAGAGTCACTTGGCGATTTCTTCTGG------TACTTACTGCTACCCTTGGGTACGCAGGTCTTAAT---GACCACCTCGGTCAACTGGAAGTGGCCTTTTGCTCTATACTCTCTTGTGGGGATTAAATTATTGTTG------ATGACCGACAA----------------------------------------------------------------------------GCGGCTCT---AGGGATTCGTAGGTA----TAGTTTCACTACACCAACTCATCCCTGTA--GAGTCAA-CCCTAAAGGTTA--TACCT-AAAGATG---CCCTGTAGTTCTTAATGGCCTTA------CAGGGTCTTTAAGTGTCT-----------------------------------CCTGTGGTCTCACATATGGTGTGGCCTTACCTAAAGTGGTTGCCTAA-------------AGA-GACCCTTTAAG-AATTTACCACAAAAATCTGAATGGGTATCTCATAGTTCAAGAACCCAAAGTAC--------------------------------------------------------------------------------------------------------------------------------------------------------------------CCCCCCATAGCCCCTC--------TTAAAGCCACCCAAAGCTGGCCCT-------ACCCCTAG------------------GGTTTAACCTTCGGTTAACCTTGGGTCTTTCCTCAAGTGGCCTATAGGATA-------------------------------------------------------------------------------------------------------------------------------------------------------GCCTAAAGTGATGCCTAAAGTCAATACCTA----------------AAGTGATGGCTGCCTATTGGA---------------GACTTAAAGAGTGTCCT-AGTGTACCAGTATGA-----------TAGTACATCTCTATGTGT-CCCT-----------------------------------------------------------------------------------------------------------------------------------------------------------------------------------------------------------------------TCTCATAG--------TTCAAGAACCCAAAGT-ACCCCCCCATAGC---CCCTCTTAAAGCC-------------------------------------A-------CCCAAAGCTGGCCCTACCCCTAGGGTTTAACCTTCGGTTAA-------CCTTGGGTCTTTCCTCAAGTGGCCTATAGGATAGCCTAAAGTGATGCCTAAAGTCAATACCTAAAGTGATGGCTGCCTATTGGA-GACTTAAAGAGTGTCCTAGTGTACCAGTATGATAGTACATCTCTATGTGTCCCTATCTGTTAGCC------------------------------------------------------------------------------------------------------------------------------------CCTTAAAGTAAACCCTAAAGCCACCACCTAAAGAGCGA-------------------------------------------------------------------------------------------------------------------CGCTATCTTAAAG-----------------------------------ACAACCAGACC----GAT-----------------------------------------------AGACCCACTGTT-AAC---------CTGTA-GTGCTGCCC-TGTAGTTGTCTATAA-------------------TATCCAA-CGTTG------------------------TCTATTTACCCTCACTA-------------------AAGGG-------------------------------------AATAAGGTGGATACTTAAAGAGGGA--------------------------AT-AAA-------------------------------------------------------------------------------------------------------------------------GATTTAAT-AAAAGATTAGAATTAAG-----TGTTG--ACTTTAAGTTAC-CT------------TTAAGGCTATTATTCATCTCGTCAACG-------------GGACAACGGCCT--------------------------TAAAGCCACTCC---------------CTGAGATACCGGAGTCAACCGGATAAGTAGACAGCC---------TGATAAGTCATACGAAA--AACAGGCAT-TGACAA-----CGCAAGGTAACAAGTAGTAAGATGTACCACA----------------------------------------------------------------------------------TAACGTTAAC-CACCGC------TTCGGTGTCTTCTAGGTGACTTAAGCGCACCACGGCACAT-AAAGTTAAACAAAG-TGG----------TTGACAACATGAA-GTAAGCACGGTACGATG-------------------------------------------------------------------------------------------------TA-----------CCACA-------------------------------------------------------------------------------------------------------------------------------------------------------------TGAAACG-----A--CAGTGAGGCGGGACAC-TGAAAGCCGCTAG--GGTCTAACGAAACCAGA-CC-GACACGCTCTTTAACAATCTGGATAA------------------------------------------------------------------------------------------------------------------------------------------------------------------------------------------------------------------------------------------------------------------------------------------------------TAGCTCTTGAGTG-----------------------------------TACCA---T---------ATAAGCGAATAACTCAAGGTCGCACTGAA--------------------------------AGCGTGGCCT-TT-ATGATATT-------------------------------------------------------------------------------------------------------------------------------------------------------------------------------------------------------------------------------------------------------------------------------------------------------------------------------------------------------------CACTTAAC--GAACT------------------AACATGAGGTAACACCAA----------------------------------------------------------------------------------------------------------------------------------------------------------ATGATTTTCACTAAAGAGCCTGCG---------AACGTCTTCTATGTACTGGTTTC------CGCTTTCCGTTCTAA------CCTCTGCGATGAGG----------------------------------------------------------------------------------------TGAATATGAGC----------------------------------------------------------------------------AGACACCGCCACATGGTAAGCAC---TTTACGTGCCG---------CACCGGGT-----------------------------------------------------------------------------------------------------------------CTTTATGGCTCCGTTGAGTCAACCGA----------------------------------------------------------------------------------------------TTTGACCG------------------------------------GGTGCTAT--CGTGAGGC-AATCTCAAGCGCACCAAC---------------------TGAGGAA--------------------AAAACTGTTCG-TGTACGCTGCAAGG-ACAAAGCGCAGGCACTCAATGT------------------------------------------TGCACGCCTAGCTTGTAATGAGTGGGAGC---AAGATTGCGTACTGGTATAC-AAATCACAGACTCACACGGCTGGTC---TGGTGTACGCTAAAGGTA---------------------TCGACGGGTATAAGGCTGAACGTC------------------TGCCGGGTAGTTTCCAAGAGGTT---CCTAAAGGCGCACCGCTGCAAGGCTGCTTCACTATTGATGAGTT-----------------------CGGTCGCCGCTGGCAAGTACA---------------------------------------ATAAGTGTTAAACTCAAGGTCATGCACGATGCGTGGCCTTTATGATTAACATTCT---------------------------------CTCCA---------------------------------------------------------------------------------------------------------------------TATGAGG-----------------------------------------------------------------------------------------TATTGAAATGCTCACA-------------------------------------------------------------------------------------------------------------------------------------------------------------------------------------------------------------------------------------------------------------------------------------------------------------------------------------------------------------------------------------------------------------------------------------------------GCACTAATTGCACTGGTCTATCTGTGCATCGCTATGT--------------------------------------------ACTTTA--------------TGCGAGACTTCAAGCGCGGTCTGGTAGTCCATAAGGCAACACTGAGTTACTTTAAGTGGGGATTCATCCCACGGTTTACGGTTCGTGAACGCAATGGACGCTTTAAGGCCAATAAGGTAGGAGTATTCTA--------------------------------------------------------------------------------------------------------------------------------------------------------------------------------------------CATTGCTACGCACTAACTCAAAGCACGTAAAGACCGCACTGTATGCGATGGCGTA--TGGTGCATCGAAAC-------------------------------------GCAAGGTCAAACGCATCTTAACGAGACACCGCAAGATGACCGCA----CGACAGGCTGCAAG---------------------------------------------------------------------------------------CGCTGTCAAATGGGCT------------------------------------------------------------------------------------------------------GAATTTACTCTTTAC----TCTTACAGATAA--------CAGGACACTGAACGATGACTTTCACCGAAGCACAAGCCGCACTCGAAGCTATCCGCAACCTACCGATTGAGCGCCTGAACGAACGCCAGAC---------------------------------------------TATGCTGGTG---------------------------------------------------------------------------------------------------------------------------------------------------------------------------------------------------------------------------------------------------------------------------------------------------------------------------------------------------------------------------------------------------------------------GCTCTTGCGGCTGCC---------ATCGTGAACGCTGAGACCCAAGATGGGCAATTGAC---------------------GCAGGCAGCAGGAAACACGGCGCTAGAACGCATGGACTACTGGCAGACCCTAGCGGCGCGCATGAGGGATGTTGGTTTCATCAAGCTAGGTAATGGTCACTTTAGCGCAGCGTATCAGCACGAGATGTTGCCGGGTAAGGTCATCAAGGTAGGCTTTAAGAAAGAGGATTCAGGCGCAGCCTATGCAGCATTCTGCCGTATGAATCAAGGGCGCGAAGGTATCCCTACGGTGTACGACATTCAGCGTCATGCAGGCTGTTACACGGTGGTTCTTGACTATCTGAACCCGCTTAACGATTGGTGCTATGGTGAGAGTGACAAGGTGCGTCATCACTT------------------------CAAAGCCGCACGGGAAATCATTGAGGAG---------------------------------------------GATTGCTTTGATGCTGCCGAAGAGTACCCAATAAGTGAC---GGGTTCATTGAGACCTGCAAGGATATCCGTAAGTTCTTCTTAGGGATCGCATCGTTCGATTGTCACAGCGGTAACATGATG-AAAGACCAAATGGGCCGCTTGA----------------------------------------------------------------------------TTATCACAGACCCGGTATCGTTC-------------AGCGCAGACG------------------------------------------------------------------------------------------------------------ACAAGTTAAAGCCGGGTGAGTTTCACT--GTGACCCGGATGAACTAATAGCCGAGATTGAGGCGCTAAGGGCACAGGAAGCCATTGAGCGCTGTGTCAATCGTAAGGCACGCCG------------TGACCCTAAAGGAGCCTTTCAGGTAGCGCGTAAAGCACGCGTCAAGTGGCGCAGAAAGGCCGCTAAGCGTG--------------------------------------------------AGAAGTGCAACGCTAAG-----------------------------------------------------------------------------------------------------------------------------GTACTCGCTAGG------------------------------ATGCGCATGGACGCCAATCAGAATCGCA-----------------GGGATGAGCCTAGGGCGCGTATGGTGTGGGGCGATA-AGCACTGGCGCAACGCT-TGGATGCACCACAACAACCTAAACTTTGCAGAACTGGAGCGCCGCGCTGCTGCGGTAATGAT---GCTGCATGATGAGGTGCGCATTCAGTGGGGCAAACCGTTACACATAGACGCATACCTTGACA-AGCGTCTACAAGGCTGATA------GAGTCTTTTCTTACAGGTCAT-----------------------------------CATGAGG------TGGCCTG-AATAGGAACGATTTATTCAC-----------------AATGAGGTAAGCAATG--AACATCATCGAAAACATCGAAAAGAATGACTTCTCAGAAATCGAACTGGCTGCTATCCCGTTCAACACACTGGCTGACCACTACGGAAGCGCCTTGGCTAAAGAGCAGTTGGCTTTAGAACATGAGTCTTATGAGCTAGGCGAGCGCCGCTTCCTCAAGATGCTTGAGCGTCAAGCGAAAGCTGGTGAGATTGCAGACAACGCAGCCGCTAAGCCGTTACTCGCTACGCTTCTCCCTAAGTTAACCACACGTATCGTCGAGTGGCTCGAAGAGTACGCATCGAAGAAAGGCCGCAAGCCTAGCGCATACGCACCGCTCCAGTTACTCAAGCC---------------------------------------------------------------GGAGGCCTCCGCGTTTATCACCCTGAAAGTTATCCTTGCGTCACTAACCAGTACGAACATGACAACCATTCAGGCCGCTGCTGGTATGCTGGGGAAAGCCATTGAGGACGAGGCACGATTTGGGCGCATCCGTGACCTAGAAGCGAAGCACTTCAAGAAGCACGTTGAGGAACAGCTTAACAAGCGCCACGGGCAAGTCTACAAGAAAGCATTTATGCAGGTGGTCGAGGCCGATATGATTGGTCGAGGTCTGCTTGGTGGCGAGGCGTGGTCTAGCTGGGATAAAGAAACCACGATGCACGTAGGGATTCGCCTGATTGAAATGCTGATTGAATCCACGGGTCTGGTGGAATTACAGCGCCACAACGCAGGTAACGCAGGCTCTGACCATGAGGCAC------------TGCAACTGGCCCAAGAGTACGTGGACGTATTAGCGAAGCGTGCAGGCGCTCTGGCGGGTATCTCTCCGATGTTCCAGCCGTGTGTCGTACCGCCGAAACCTTGGGTAGCAATCACAGGGGGCGGCTATTGGGCTAACGGTCGCAGACCTTTGGCACTCGTTCGCACTCACTCTAAGAAGGGCTTGATGCGCTACGAAGACGTTTACATGCCAGAAGTCTACAAGGCTGTGAACCTCGCGCAAAACACCGCATGGAAAATCAACAAGAAAGTTCTTGCTGTTGTCAATGAGATTGTTAACTGGAAGAATTGCCCGGTAGCAGACATTCCATCGCTGGAGCGCCAAGAGTTACCGCCTAAGCCTGACGACATT---GACACCAACGAGGCAGCGCTCAAGGAGTGGAAGAAAGCCGCTGCTGGTATCTATCGCTTGGACAAGGCACGAGTGTCTCGCCGTATCAGCTTAGAGTTCATGCTGGAGCAGGCCAACAAGTTCGCAAGTAAGAAAGCAATCTGGTTCCCTTACAACATGGACTGGCGCGGTCGTGTGTACGCTGTGCCGATGTTCAACCCGCAAGGCAACGACATGACGAAAGGTCTGCTGACCCTTGCTAAAGGCAAGCCAATCGGTGAGGAAGGTTTCTACTGGCTGAAAATCCACGGTGCGAACTGTGCGGGTGTTGATAAGGTTCCATTCCCGGAGCGCATCGCGTTCATTGAGAAGCACGTAGACGACATTCTGGCTTGCGCTAAAGACCCAATCAATAACACT---TGGTGGGCTGAGCAGGATTCACCGTTCTGTTTCCTCGCGTTTTGCTTCGAGTATGCAGGCGTTACGCACCACGGTCTGAGCTACAATTGCTCTCTGCCGCTGGCGTTCGACGGGTCTTGCTCTGGTATCCAGCACTTCTCCGCGATGCTCCGCGATGAGGTAGGCGGTCGTGCGGTTAACCTGCTGCCAAGCGAAACCGTGCAGGACATTTACGGCATCGTTGCACAGAAAGTAAACGAGATTCTCAAACAGGATGCAATCAACGGCACGCCTAACGAGATGATTACCGTGACCGACAAGGACACCGGGGAAATCTCAGAGAAGCTCAAACTTGGAACCTCAACGCTGGCGCAACAGTGGCTGGCATATGGTGTAACCCGTAGCGTAACTAAACGTTCGGTCATGACGCTGGCTTACGGTTCCAAGGAGTTCGGCTTTCGTCAACAGGTATTGGATGACACCATTCAGCCTGCAATTGACAGCGGTAAGGGCTTGATGTTCACCCAACCGAACCAAGCGGCTGGCTATATGGCTAAGCTGATTTGGGATGCGGTAAGCGTGACCGTAGTTGCAGCGGTTGAGGCGATGAACTGGCTCAAATCTGCCGCTAAGCTGCTGGCTGCTGAGGTCAAGGACAAGAAGACCAAGGAGATTCTGCGCCACCGTTGCGCGGTTCACTGGACTACGCCGGACGGCTTCCCGGTCTGGCAGGAATACCGCAAGCCACTCCAGAAGCGTCTCGATATGATTTTCTTAGGGCAATTCCGTCTGCAACCGACGATTAATACCCTCAAGGATTCAGGCATTGACGCACACAAGCAGGAGTCTGGCATCGCTCCTAACTTTGTTCACTCACAGGACGGTAGCCACCTCCGCATGACAGTCGTTTATGCTCACGAGAAGTATGGCATTGAGTCCTTTGCGCTCATCCATGACAGCTTTGGGACTATCCCGGCAGACGCTGGTAAGCTCTTTAAGGCTGTGCGTGAAACGATGGTTATCACCTATGAGAACAACGATGTGCTGGCAGACTTCTACTCTCAGTTTGCCGACCAGCTACACGAGACCCAACTGGACAAGATGCCTCCGCTTCCGAAGAAAGGAAACCTGAACCTGCAAGACATTCTCAAGTCTGACTTTGCCTTTGCATAACA---------------------------------------------------------------------------------------------------------------------------------------------------------------------------------------------------------------------------------------------------------------AGCACTTAGCATTAACCCTCACTAACGGGAGAC-TACTTA----AGGTCTCCCACT--------------------------------------------------TTAAGAC-ACTTTAGG---------------------------TACTAAGAGATT--AAATTTATGATTAACATTAAGACTTTCTTTA---------------------------------AGAACATCTTTAAGTTAA-ACCG-------------------------------------------------------------------------------------------------------------TTTGACTT--------CCATTAAGTTCTACGCTT------------------------------------GGATGCCCGGTAG--------------------------------TGATGACCTCCGCAAGACTGAATTT----------------------------------------------------------------------------------------------AAGTTA-GGCTTAGGGCCG--TGCGGTAAGGTGGTCACG-----------------------AAGTTGGAATGTTACTCAACGTCCTCCGGGA----------------------TGGTCATCTTCCA------------------------------------------GACCACTGAGGACAACGAAATG------AAATCCTTCTACTACCCGAAAGGTTCAACGTGTGGTCGTATCGAACGGACATACA---------------------------------GTTA------------------------------------------------------------------------------------------------------------------------------------------------------ACCCTCACTAACGGGAG-----------AGTTAAACTTAAGGTCATCA--------------------------------------------------------------------------CCAACGGTGGCCTTTGTGATTAACTTTCAAT--------ACACATCAACATGAGGTAA-G-ATACTATGCGTAC-----CAACTTTGAGAAATTTACCAAGCGCGATTCAGTGGTCAACGAGCAGGGCGAACAGTGGCAAGAGCGCCGTGACCGCATGAAG----AAACGCCACAAGCAACAGCGCGGTAACTCACAGAAA---------CGGGAGTGGAACTGAT--------------GATGATGGGACGTATTTATAGCGGCAACCTGAACGATTACAAAGATGCGGTAGCGCGTCTACAGGAAGACCATGATGTGACCGTGAAGATGGAGTCATTCAGCTACGAAAACCCAGCGAAGATGTGCAGGTCATGCGGTGAGGTTCTCAGTG---------------------------------------------------------------------------------------------------------------------------------------------------------------------------------------------------------TGTTCACACGCTCCG--------------------------------------------GGCATCTGGTGGCATCCAG---------------------AACCTTCGAG-------------------CATAGCGACAGCGATGTACA----------AATCAACGCGCAGACTGCATGGCTCCGTAAGGTTCACAGCGAATTGAAACACTGGAAGT----AA-TAACCCTCACTAACAGGA------------------------------------------------------------------------------------GAATCCTTAAGGTCA-------------------------------------------------------------------------------------------------------------------------------CTTT-AAC--GAGTGGCCTTCGTGATTCGAAC-----------------------------------------------------------------------------------------------------------------------------------------------------------------------------TGATTAACTTTCAAA-------------------------------------------------------------------------------------------------------------------------------------CAATGAGGAACAA--CCGTATG-------------------------------------------------------------------------------------------------------------------------------AACATCTTCAATACCAACCCATTCAAAGCTGTGTCATTCGTAGAGTCTGCCGTTAAGAAAGCGCTGGAGACCTCCGGCTATCTTATAGCGGATTGTAAATATGATGGCGTGCGCGGTAACATTGTGGTTGATAACGTGGCTGAGGCTGCGTGGCTGTCCCGTGTGTCCAAGTTTATCCCGGCGCTGGAACAC---------CTGAACGGTTTCG----------------ATAAGCGCTGGCAACAACTGCTGAAC----------------GATGACCGATGCATCTTCCCGGA------------------TGGCTTCATGCTGGATGGCGAACTGATGGTCAAAGGTGTAGACTTCAACACCGGGTCTGGCCTGCTGCGTACCAAGTGGGTGAAGCGTGA------------CAACATGGGGTTCCACCTTACGAACGTCCCAACTAAGCTG------ACCCCGAAAGGCCGCGAAGTTATCG------ACGGTAAGT-TTGAGTTCCACCTTGACCCGAAGCGCCTGAGC-GTGCGACTCTACGCTGTCATGCCGATTCACATTGCGGAGTCTGGCGAGGACTACGATGTACAGAACCTGCTGATGCCGTATCATGTGGAAGCCATGCGCTCTCTTCTGGTTGAATACTTCCCGGAAATCGAGTGGCTTATCGCTGAGACCTACGAGGTCTACGATATGGATTCGCTGACTGAACTGTACGAAGAGAAGCGTGCCGAAGGTCACGAGGGTCTCATTGTGAAAGACCCGCAAGGCATCTACAAGCGAGGCAAGAAGTCTGGCTGGTGGAAGCTCAAGCCTGAGTGTGAAGCTGACGGTATCATTCAGGGTGTCAATTGGGGAACCGAAGGGTTAGCCAACGAGGGTAAAGTGATAGGCTTTAGTGTGCTTCTTGAGACTGGTCGTTTAGTAGACGCCAACAACATCTCTCGCGCATTGATGGACGAGTTCACAT---CCA-ACGTTAAA---------------------------------------GCCCA---------------CGGTGAAGACTTC------------------------------------TACAATGGTTGGGCCTGTCAGGTCAACTACATGGAAGCGACCCCGGACGGCTCCCTGCGACACCCTAGCTTCGAGAAGTTCCGAGGAACTGAGGACAACCCTCAAGAGAAAATGTAA------------------------------------------------------------------------------------------------------------------------------------------------------------------------------------------------------------------------------------------------------------------------------------------------------------------------------------------------------------------------------------------------------------------------------CCAACTCACTGGCTCAC-CTTCA--------------CGGGT-------------------------------------------------------------------------------------------------------------------------------------------------------------------------------------------------------------------------------------------------------------------------------------GGGCCTTTCTT-------------------CGTTC---------------------------------------------------------------------------------------------------------------------------------------------------------------------------------------------------------------------------------------------------------------------------------------------------------------------------------CGGGC--------------------------------------------------------------------------------------------------------------------------------------------------------------------------------------------------------------------------ATTAACCCTCACTAACAGGAGACACAC--ACCATGTGG---------CTTATCCTATTCGCTATCGTCGCAACGCTGGGATTAATGGTTGCCGACGACAACATTTGGCCTGATTGT---------------------------------------------------------------------------------------------------------------------------------------------------TAAG--------------------------------GAGACAAC-ATCAT---GCGTTTACACTTCAACACATCAAATGGTATCTTTTCGGTTCGCCGTGAAGACCGCTCTACAGCAGTGGCCTCTGAGCGCAACGCCAAGCTGCCGCTGATTGGTTCG---GTCGTCCCATTGTCACCACGTGTTCACCTACTGATCACT--CGTGGAGAGTTCATTAAGGCGATGAACAAAGAGCGCCCACATCTGGAAGCCGTGGTCACTTACTGGCCTCGCATCCGTCTGTTCGTTAAGTTGATTAAGGAGG-----TGCTGTAATGTTACAAC-----ATCA-------------------------------------------------------TTGGAACAAACCAGA---------------------------------CTTAGAG--------------------GCTCGCTTCCCGGTTAACTCTGTTGT---GCGATACTCCGG----------------------CGGTGGCC---------------------TCAAGCGCATCT---------------------------------------------------TAGGGATGAG-------------------CGGAGTGGTCACTGGTCACTCACACACGGG-------------TCTAGTTAAGGTTCGCTTCGGTACTCAATACGCTGAGGTTC------TTCCGAACAACCTGATTCCGCTGCCTAAAGCTGACGTTAAGAC-----------TCCGAACGTGGAAGC------------------------ACCGAAGACAGAAGTCAAGT---------------------------------CTGA-------------CGTAACCCACCCTAACCACTACATGCTGTTCGACAACGTGGAAGCCA---------TTGAGG-------TTATC---GCCCGGT-CAATGAC----------------------------AGTCGAGGCGT---TCCGTGGGT--AC----TGCTTAGGGAACATCCTCAAG---------TATCGCCTGCGTGCTGGCAAGAAGTCCGAACTGGCAACGATGG--A--TAAAGACCTCAAGAAAGCTGCATTCT--ATCAGG---AAC---TCTTTGACAAA------CACCGGGGGCTGTGT-TATGACG--------------------------------------------------------------------------------------------------------------------------------------------------------------------------------------------------------------------------------------------------------------------------------------------------------------------------------------------------------------------------------------------CTTCGT----------------------------------------------------------------------------------------GAATG------------------------------------------CTGCGATTGGTGTGCCGCTAAGT--GGAACCAAGCTATTGAGGATGGTGACAAGGCGGCTGCTGACGCT-------TACCAACAACTGTACGCGCTGTGGGAGCGGCGCTTTAAG----GAGGCTTAACGTGGAGC---------------------------------------------------------------------------------------------------------------------------AACGTGAA----------------------ATTAAATACCTTCTG----ACGATGGAAGGTAACACCGAGTCCTTTGAGGTTCCGGTATTCGCCCGGTCTCTCGAAGAGGCAACTCTACAGGCTGAA---CAATATGAGGACGCTGGGTTCGTAGTGACTCGCATCCGTCCAGAAGTGAAAGCC----------------TAATTACCCTCACTAAAGGG------------------------------AACAACC-----------------------------------------------------------------------------------------CAACCTAT----------------------------------------------------------------------------------------CAAC-CAAAGGAGAAACAAT-ATGGCTG---GTTTCAAGAAGAAAGTTTACACCTCCGGTCT---CGGTACTGCTGAACCTTATGCTTACCTGAGCAAGCCGGACTATGGTAACGAAGAGCGTGGCTTCGGCAACCCTCGTGGTGTCTACAAGGTAGACCTGACTCTTTCCAACAAAGACCCGCGCTGTCAGGCAATGGTCGATGAAATCGTGAAGACTCACGAAGAGGCTTATGCTGCTGCCGTTGAAGAGTTCGAGGCTAATCCGCCACAGGTACAGCGCGGT---AAGAAACCACTTACACCTTACGAGGGCGACATGCCGTTCTTCGATAATGGTGACGGTACGACTACCTTCAAGTTCAAATGCTATGCGTCTTTCCAAGACAAGAAGACCAAAGAGACCAAGCACATCAATCTGGTCGTGGTTGATAG---CAAAGGTAAGAAGATTCAGGAAG---TGCCGATTATCGGTGGCGGCTCCAAGCTGAAAGTGAAATACTCACTGGTGCCCTACAAGTGGAACACCGCTGTGGGAGCAAGCGTCAAGCTGCAACTGGAGTCCGTGATGCTGGTCGAACTGGCTACCTTC---------GGCGGTGGCGGTGAAGATGAGTGGGCCGATGAAGTCGAAGATGGTGGTTACACTGCGAGTG---------AATCCCGTCAG---TCCCGCGATGAGCAGGAGTGGCAGGAAGACGAGC------------ACGAAGAAACCCCGGATGATGACGAGGACTTCTA--------------------------------------------------------------------------------------------------------------------------------------------------------------------------------------------------------------------------------------------------------------------------------------------------------------------------------------------------------------------------------------------------------------------------------------------------------------------ATG----------------------------------------------------------------------------------------------------------------------------------------------------------------------------------------------------------------------------------------------------------------------GCTG---------------------------------------------------------------------------------------GCGCA---------------------------------------------------------------------------------------------------------------------------------------TACGCTG-----------------------------------------------------------------------------------------------------------------------------------------------------------------------------------------------------------------------------------------------------------------------------------------------CGCGAGGTGTACGCAAGGTCGGGGCTTTCCGCTCCGGCCTAGAAGATAAAGTCTCAAAGCAGCTTGAGAGTAAGGGCATTAAGTTCGACTATGAACTTTGGCGAATCCCTTACGTCATCCCTGAGAGTGACCACTTATACACTCCAGACTTCCTGCTACCTAACGGTATCTTCATTGAGACCAAAGGGCTGTGGGATTCCGATGACCGCAAGAAACACCTTTTGATTCGTGAGCAACACCCTGAACTGGACATTCGCTTGGTCTTCTCAAGCAGCCGCTCAAAGCTCTACAAGGGTAGCCCAACAAGCTACGGTGAGTGGTGCGAGAAGCATGGCATTCTGTTTGCTGACAAGCTGATACCAGTGGCGTGGCTCAAAGAACCCAAGAAGGAGGTTCCGTTCGATAAATTTAAGAC---TAAGAAAGGAG-TAAAGAAA------------------------------------------------------------------------------------------------------------------------------------------------------------------------------------------------------------------------------------------------------------------------------------------------------------------------------------------------------------------------------------------------------------------------------------------------------------------------------------------------------------------------------------------------------------------------------------------AATGGCTAAAGTTCAATTCAAACCACGAGCAACCACGGAGGCAATCTTTGTGCATTGCTCTGCAACCAAACCGAGCCAGAACGTTGGTGTTCGTGAGATTCGTCAGTGGCATAAAGAGCAAGGCTGGCTGGACGTAGGGTATCACTTCATCATCAAGCGCGATGGTACTGTGGAAGCAGGCCGTGATGAACTGGCTGTAGGTTCCCACGCTAAGGGCTACAATCACAACTCTATTGGTGTCTGCCTTGTAGGTGGTATCGACGATAAAGGTAAGTTTGACGCTAACTTTACGCCAGCCCAAATGCAATCTCTTCGCTCACTGCTGGTCACACTGCTGGCGAAGTACGAAGGGTCTGTTCTCCGTGCTCACCACGATGTTGCACCTAAAGCCTGCCCGTCCTTCGACTTGAAGCGCTGGTGGGAGAAGAACGAACTGGTTACATCTGACCGAGGGT-------------------------------------------------------------------------------------------------------------AGACCTATGAGGATGATTTGC---------ATTCGTTGTGACAAGCCTTTGAAGAGTCGCGTACCATCACGTCAGTGTCAGTGCA-------------------------------------------------------------------------------------------AAGACCCGATCAAGGCTGAGGAACACAC------CGAGAAGTAA-----TTAACACTCACTAAAGGGA----GACTTAACG-TT-TCCCTTTGTTCTC--GCAACTGATTA--------------------------------------------------------------------------------------------------------------------------------------------------------------------------------------------------------------------------------------------------------AGGAATGTACA-ATGGAACGAGAAGAC-----------------------------------------------------------------------------------------------------------------------------------------GATAGTATCTTTCTGTTTCATGCTCCGTGTGAAAACTGTGGGTCTTCTGATGGTAACTCTGTGTACTCTGACGGGCATGAATGGTGCTTCGTGTGTGAACATCGAGTACCCGCAAACGAAGAGCGTGAAGCAAAGTTATCAACG------AGAAGACGTACA---GGAGGCAGCAAGCCTATGA---------GCTATGACGTATGGAATTTCGGTGACAGCAACGGTCGATACTCTGACCTGACTGCCCGTGGCATCTCGAAGGAGACGTGCCAAAAGGCTGGCTACTGGCTGGCGAAAGTGGACAACCGAATGTATCAGGTTGCCGACTACAGAGACCAGAACGGCTCCATCGTGTCACAGAAGGTGCGCGATAAGGACAAGAACTTTAAGACCACCGGAAGCCACAAGAGTGATGCGTTGTTCTTGAAGCACCTCTGGTCTGGTGGTAAGAAAATTGTGGTCACTGAGGGTGAAATTGATGCGCTCACTGTGATGGAACTCCAAGACTGTAAGTACCCTGTCGTATCATTGGGTCACGGTGCCTCTGCTGCTAAGAAGACATGCGCCGCTAACTATGAATACTTTGACCAGTTCGAGCAGATTATCTTGATGTTCGACATGGATGACGCAGGCCGTAAGGCAGTCGAAGAGGCCGCACAGGTTCTCCCGGCTGGCAAGGTTCGTGTTGCCGTGTTAC---CGTGTAAGGACGCCAACGAGTGTCACATCATGGGTGAAGACAAAGCAATCTTGGAGCAGGTCTGGAACGCAAACCCTTGGGTGCCTGACGGTGTTGTCTCTGCGTTGTCACTCAAAGACCGCGTTAAGGAAGCTATGACCTCCGAGGACGCCGTAGGTTTATTATTCGATGGTTGTCAAGGTCTGAACGATAGAACCTTGGGTGCTCGTGGTGGTGAAGTCGTTATGGTAACTTCCGGTTCCGGTATGGGTAAGTCAACTTTCGTCCGTCAACAGGCGCTGGCTTGGGGTAAACGGATGGGTAAACGTGTCGGCTTAGCGATGCTGGAGGAATCCGTTGAGGACACCATTCAGGATATGATGGGCCTGAACAATAAGGTTCGTCTACG---TCAGTCTGATGAAGTCAAGAAGGCTATCGCGGAGGATGGACGTTTCGATGAATGGTATGATGAACTATTCGGAGACGACACGTTCCACCTTTATGACTCCTTTGCGGAGGCCGAAGCTGACAGACTGTTAGCGAAGCTGGCCTACATGCGAACTGGACTAGGGTGCGATGTTATAGTGCTCGACCACATCTCAATAGTCGTATCTGCCTCTGAGG---AATCAGATGAGCGTAAGATGATTGACCGCCTCATGACGAAGCTCAAAGGGTTCGCTAAGTCAACTGGCGTTGTGCTCGTAGTGATTTGTCACTTGAAGAACCCGGAGAAGGGGAAAGCGCATGAAGAAGGACGCGCTGTGTCTATTACTGACCTACGTGGTAGCGGTGCCTTGCGTCAGTTATCTGATACTATCATCGCCTTGGAGCGTAACCAGCAAGGTGATATGCCTAACTTGGTGTTGGTTCGCCTGCTTAAGTGTCGTTTCACTGG---CGACACTGGAATTGCTGGATACATGGAATACAACAGAGAAACCGGGTGGCTTGAACCGTCTAGCTACACTGGCGGA---GAAGGAGAAGGAGATACTGGCTGGACTGAACAAGACGGACAGTCAGACTTCTAAA--------GGATG----------CCCGTGTGGGCA---TTCCGATTGCGATGGAATCATGTACC------ACTAATTAACCCTCAC---------------------------------------------------TAACGGGAACAACC-------------------------------------------------------------------------------------------------------------------------------------------------------------------------------------------------------------------------------------------------------------------------------------------------------------------------------------------------------------------------------------------------TCAAACCATA------------------GGAGACACATC-ATGTTTAAATTCATTAACACTTTAGGTAAGCTGGTAGTCAAACTGTACTTCATCGAAG------------------------CCAAGAAGCTGGACAAGAAAGCCAAAGCTGATTCACAGCGTGCCATTGA---GTTGGCGAAACAGTCCCGTGAGAAATCCGATGCGGCTGTTA-GTGGCGTCCATAAGTCGGCAGCGATTGCAGCCAAAGCGCAGTCCATGAGCAAATTCTTTGAGTA--------------------------------------------------------------------------------------------------------------------------------------------------------------------------------------ATAGGAGCACAACATGAGTAAATCAATCAAGC---ACGCAAACACCATCCGTCTGCCGGACACTGCTGACCAGTTCGCTCGTCGGGTACACATTAATGTGCGTGGCGAGAAGGTCACAATGGTCTACCGCTGGAAAGACCACAAGTCTCCGAAGGCACACACTCAGCGTATGACCTTGGACGACAAGCAGGTAGGCCGCCTGATGGGTGCCCTGACTATGGCTGCTGACAATGTGGTTGGGGATAACCGCGAGCGTCTG--------------------------GTAGAGTTCGGCGCTGGTATGCAAGA---GATTATCGAGAAGTGATAAACTCAAGGTCGCCC-----AAGGGTGGCCTTTATGA---------------TTATCATTTAGC-----------------------------------------------------------------------------------------------------------------------------------------------------------------------------------------------------------------------------------------------------------------------------------------------------------------------------------------------------------------------------------------------------------------------------------------------------------------------------------------------------ACGAAACCAAAGGAGGG--CATTATGCTCGTAAGTGACATTGAGGCCAACAACCTCTTAGAGAAAGTCACCAAGTTTCACTGTGGCGTCATCTATGACTACCGTGATGGTGAGTATCATAGTTATCGTCCG---------------------GGCGACTTCGGGGCGTATCTGGATGCGCTGGAAG---CCGAGGTGAAGCGAGGTGGGCTTATTGTTTTCCATAACGGTCACAAGTATGACGTTCCTGCATTGACCAAACTGGCAAAGCTGCAATTGAACCGAGAGTTCCACCTTCCTCGTGAGAACTGTATCGACACCCTTGTGCTGTCACGCTTGATTCACTCTAACCTAAAGGACACCGATATGGGTCTTCTGCGTTCCGGTAAACTTCCGGGGAAACGCTTTGGGTCTCACGCTCTGGAGGCGTGGGGTTATCGCTTAGGCGAGATGAAGGGTGAATACAAGGATGACTTTAAGCGTATGCTTGAAGAGCAAGGCGAAGAATACGTTGACGGAATGGAGTGGTGGAACTTCAATGAAGAGATGATGGACTATAACGTTCAGGAAGTTGTGGTCACTAAGGCTCTCCTTGAGAAGCTACTCTCTGACAAACATTACTTCCC------------TCCT-------GAGATTG-----------ACTTTACGGACGTAGGTTACACTACGTTCTGGTCAGAATCCCTTGAGGCCGTTGATGTTGAACATCGCGCTGCATGGCTACTCGCTAAGCAAGAGCGCAATGGATTCCCGTTTGACACGAAAGCAATCGAAGAGTTGTACGTAGAGTTAGCTGCTAGACGCTCTGAGTTGCTACGTAACTTGACCGAAACGTTTGGCTCGTGGTATCAACCTAAAGGTGGAACAGAAATGTTCTGCCATCCACGAACAGGTAAGCCACTACCTAAATACCCTCGCATTAAGATACCTAAAGTTGGTGGTATCTTTAAGAAGCCTAAGAACAAGGCACAGCGAGAAGGCCGTGAGCCTTGCGAACTGGATACCCGCGAGTACGTTGCTGGCGCTCCTTATACTCCAGTGGAGCACGTAGTGTTTAACCCTTCGTCTCGTGACCACATCCAGAAGAAACTCCAAGAGGCTGGGTGGGTCCCAACTAAGTTCACCGATAAGGGTGCTCCTGTGGTGGACGATGAGGTACTCGAAGGAGTACGCGTAGATGACCCTGAGAAGCAAGCGGCTATCGACCTCATTAAAGAGTACTTGATGATTCAGAAGCGAATCGGACAGTCTGCTGAGGGAGACAAGGCATGGCTTCGTTACGTTGCTGAGGACGGTAAGATTCATGGTTCTGTTAACCCTAATGGAGCAGTTACGGGTCGTGCGACCCATGCGTTCCCCAACCTTGCGCAAATTCCGGGTGTACGTTCTCCTTATGGAGAGCAGTGTCGCGCTGCTTTTGGCGCTGAGCACCATTTGGATGGGATAACTGGTAAGCCTTGGGTTCAGGCAGGTATCGACGCATCCGGCCTTGAGTTGCGCTGCTTGGCCCACTTCATGGCTCGCTTTGATAACGGTGAGTATGCTCACGAGATTCTTAATGGTGACATCCACACTAAGAACCAGATGGCTGCTGAATTA------------------------------------------CCTACCCGTGATAACGCTAAGACGTTCATCTATGGGTTCCTCTATGGTGCTGGTGATGAGAAGATTGGGCAGATTGTTGGTGCTGGTAAAGAGCGCGGTAAGGAACTCAAGAAGAAATTCCTTGAGAACACACCTGCGATTGCAGCACTACGTGAGTCTATACAACAGACGCTTGTCGAATCCTCTCAGTGGGTAGCTGGTGAGCAGCAAGTCAAGTGGAAACGCCGCTGGATTAAAGGTCTGGATGGTCGTAAGGTACACGTTCGTAGTCCTCACGCTGCCCTGAATACCCTACTGCAATCCGCTGGTGCTCTCATCTGCAAACTGTGGATTATCAAGACCGAAGAGATGCTCGTAGAGAAAGGCTTGAAGCACGGCTGGGATGGGGACTTTGCGTACATGGCATGGATACAC-------------------------------------------------------------------------------------------------------------------------------------------------------------------------------------------------------------------------------------------------------------------------------------------------------------------------------------------------------------------------------------------------------------------------------------------------------------------------------------------------------------------------------------------------------------------------------------------------------------------------GACGAAATTCAGGTAGCTTGTCGTACCGAAGAAATCGCTAAGACTGTCATAGAGGTCGCACAAGAAGCGATGCGTTGGGTTGGAGAGCATTGGAACTTCCGTTGCTTACTCGACACCGAGGGTAAGATGGGAGCCAACTGGAAAGAATGTCACTAAT---GGAGG------TATTATGGGAGGCGTTGCAACATTGCGGTTTCACAAGATGCCTACCGGATGTATCGTGTGCGTTTCCCATAAGAGAA-------------------------ACCAAGATGGATACTTCCGGTATAGCATAGGGTCTTCTCGTAAAGGTGAGA----AGAAACACTTTATGTTTCATCGATGGGTG----------------------------------TGGGAACAACATAAAGGTCCGATACCAGATGGTTA-----CGAGATAGACCACATA----------------TGTCTT----------------AATAGAGGTTGTTGTAACGT----------AGAGCACCTACAGTGTATA-----CCAAAGCGAGACCACATTATTAAGACAAACAAAGAGC--------------GTAAACTTGTCAAGA-------AATA--AAGGAGAAATTATTATGGCTATCACTAAGAAATTTAAAGTGTCCTTTGATGTTACCCTTAAGCTGGACAGCGAGACCGAAGAACTGATGCGAGAAAAGATTCTGGACTTAGCGCATCGTGCTGGTGCTGGTGAG---G---AGATTACTCCTATGGACCGA------GAGTTGCTCGTTCAGGCCCTAACACGCGGTCCAGACGGTGCTGCTGCATTTGCTGTACGCCAAGGTATCCGTAATGCTGTCAAGGAGATGTTCGA-----------AGAGACTAGTGAT---------------AAAT------CACTGTTAAAACTCTCTCCTGCAACT-------------------GT---------------------------------------------------------------------------------------------------------------------------------ACGGGAGGTGTTCTGATGTCTGACTACCTGAAAGTGCTACAAGCAATCAAAGGTTGCCCTAAGACTTTCCAGTCCAACTATGTACGGAACAATGCGAGCCTCGTAGCGGAGGCCGCTTCCCGTGGTCACATCTCGTGCCTGACCACAAGTGGACGTAACGGTGGCGCTTGGGAAATTACTGCTTCTGGTACTCGCTTTTTGAAACGAATGGGAGGTTGTGTCTAATGTCTC---------------------------------------------------------------------------------------------------------------------------------GTGACC------------------------------TTGTGACTATTCCGCGCGATGTGTGGAACGATATGCAAGGCTACA---------------------------TCGACTCTCTT--------------------------GAACGTGAGAACGAT-------------------------------------AGCCTTA-------------------------------------AGAATCAACTGATGGAAGCTGACGAATACGTGG------------------------------------------------------CTGAGCTAGAGGAG------------------------------------AAACTTAATGG-------------------------------------------------------------------------------------------------------------------------------------------------------------------------------------------------------------------------------------------------------------------------------------------------------------------------------CACTTCTTGACCTTAAACAATTCTACG--------------------------------------------------------------------------------------------------AGTTACGTGAAGGC---TGTGACGACAAAGGTATCCTTGTGATGGATGGAGACTGGCTGGTCTTCCAAGCGATGAGTGCTGCTGAGTTTGATGCCTCATGGGAGGAAGAGATTTGGCACCGCTGCTGCGACCACGCTAAGGCCCGTCAGATTCTTGAGGATTCCATTAAGTCCTACGAGACCCGCAAGAAGGCTTGGGTAGGTGCTCCGATTGTCCTTGCGTTCACCGATAGTGTTAACTGGCGTAAAGAACTGGTTGACCCGAACTACAAGGCTAACCGCAAGGCAACCAAGAAACCTGTAGGTTACTTTGAGTTCCTTGAGGCTCTCTTTGAGCGTGAAGAGTTCTATTGCATCCGTGAGCCTATGCTTGAAGGTGATGACGTTATGGGAGTTATCGCTTCCAACCCGTCTGCATTCGGTGCTCGTAAGGCTGTAATCATCTCGTGCGATAAGGACTTTAAGACCATCCCTAACTGTGACTTCCTGTGGTGTACCACTGGTAACATCCTGACTCAGACCAAAGAGACCGCTGATTGGTGGCATCTCTTCCAGACCATCAAGGGTGATATGACCGATGGCTACTCCGGGATTCCCGGCTGGGGC---GATACGGCAGAAGGTTTCCTGAATGACCCGTTCATTGTGGAGCCTGTAGAGTCCGTGTTGAAGTCTGGTAAGAACAAGGGGCAGACAGTAACCAAGTGGGTGAAGCGTGCTCCTGATGCGACTGAGACTCTGTGGGACTGCATTAAATCCATTGGTGCAAAGGCTGGGATGACCGAGCAGGAAATCATCAAGCAAGGCCAGATGGCTCGCATTCTTCGCTTCGAGGAATACAATTACATTGACAAGGAGATCTACTTATGGACGCCGCGAAGCTGATTACCGTCGCTGTGCTGG---------TAGGTATGCTGGCGCGTGGTCTCTGGATGTTCGCTCTCATAGTCCGAGACGTGAAGCGAGACTCAGAGATTAAGTGATAAACTCAAGG-----------------C-TCTCTACAATTAACCCTCACTAAAGGGAAGAGGGAGCCT-------TTATGATTATTA-----CTTTAAGACTTAACCCTA--AGAGGTGAAATT------------------ATGTTACAACCAATTAATCATGTTTTAACTCATCCCGATGATATTCCTAGTATGCCTCGTGCAGCTAAAGAGTATCTACAGGTGCGCTTCAATCAGGCTTATGTGATGGAGTCCGGGGAGTACCGTGCGCTCCGCGCTGCTGGATACTCTGAGTCTTTCATTGCGGGTGTGATGCATGGTCTGTACCTTGCCTCTCGTACACTTGATGAGATTGAGG---TGCGTAAAGAGCAA-CTGAGA------------------------CAGGAGTAATTATATGTGCTGGAAACCGAAGGTGAAAGTCCCTAAGATGGACACTAACCAGATTCGCGCTGCCGAACCAGCACCTTTGACTGAACCACCGAAATCTGTGGTATGGGGAGGCGATGACGATGAG-----------------------GACACCAGCGTGTCTTCCTCTGAGGTGCCAACCACACCGAGCAGCGGTA---------AGAGCAGTCTAAAGGTA-------------------------------AAGCTGGACGACAGC------------------GCAGCCAAGAA-------------------------------------------------------------------------------------------------------------------------------------------------------------------------CAAGAGTAAATCCTCCATTC------------------------------------------------------------------------------------------------------------------------------------------------------------------GCTCCAAGGCGTTTGGGTAATTGTGACATAACATAGGG-GACACATTATGGGATTCTTC------------------------AAGAAAATCAAGAAAGCTGTTAAGAAAGTAGTTAAG-----------------GAAGTTGGTAAACCG---------------------------------ATCGAGAAGGCTGGTAAGGAAGTCGGTAAAGCC---------------------GTTGGTGG---------GG------------CGCTG---------------GGTGCTGGTAAGCAGGAGATTATCCAACAAGAGGCTCCGGCACCAGTAGTAGCTGCACCACCACCAGCACAGGTTGTAGATGTACCTGAACAGGATAAGGCTGAGGGTGAGGATGAGGCGCAAACCGAGAGCGCACGTAAGAAGGCCCGCGCTGGTGGTAAGAAGGCACTTAGCGTAGCTCGCAGTTCCGGCGGTGGAATCAATATCTGA---------------------------GGA------------------------------------------------------------------------------------------------------------------------------------------------------------------------------------------------------------------------------------------------------------------------------------------------------------------------------------------------------------GGA------------------------------------------------------------------------------------------------------------------------------------------------------------------------------------------------------------------------------------------------------------------------------------------------------------------------------------------------------------------------------------------------------------------------------CTGAATGGCTGATT---CAAAACGTACAGGATTGGGCGAAGACGGTGCTAAAGCTACCTATGACCGCCTAACAAACGACCGTAGAGCCTATGAGACTCGTGCGGAGAACTGTGCGCAATACACCATTCCGTCCTTGTTCCCGAAGGAGTCCGATAACGAATCTACCGACTACACGACTCCGTGGCAGGCTGTAGGTGCGCGGGGTCTCAACAATCTAGCCTCTAAGTTAATGCTTGCGTTATTCCCGATGCAGTCGTGGATGAAGCTGACCATTAGCGAATATGAGGCGAAGCAGCTTGTTGGAGACCCTGATGGACTCGCTAAGGTGGACGAAGG--TCTGTCAATGGTTGAGCGCATAATCATGAACTATATCGAATCCAACAGTTACCGCGTAACACTCTTTGAGTGCCTCAAGCAGTTGATCGTGGCTGGTAACGCCCTGCTTTACTTACCGGAACCAGAAGG---TAGCTACAATCCGATGAAGCTGTACCGATTGTCTTCTTATGTTGTCCAAAGAGACGCATACGGCAATGTGTTACAGATTGTCACTCGTGACCAGATAGCCTTTGGTGCTCTCCCGGAAGACGTTAGGTCTGCGGTAGAGAAATCTGGTGGTGAGAAGAAGATGGACGAAATGGTCGATGTGTACACCCATGTGTATCTCGATGAAGAGTCCGGCGATTACCTCAAGTACGAGGAAGTAGAGGACGTTGAGATTGATGGTTCCGATGCCACCTATCCGACTGACGCGATGCCCTACATTCCGGTTCGCATGGTTCGCATTGATGGCGAGTCTTACGGTCGCTCCTACTGTG-----------------------------------------------------------------------------AAGAATACTTAGGTGACTTAAGGTCGCTTGAGAATCTCCAAGAGGCTATCGTTAAGATGAGTATGATTAGCGCGAAGGTCATTGGTCTGGTGAACCCGGCTGGCATTACGCAGCCCCGTAGATTAACCAAAGCTCAGACTGGTGACTTCGTTCCAGGCCGTCGAGAAGATATTGACTTCCTGCAACTGGAGAAGCAAGCTGACTTTACCGTAGCGAAAGCTGTGAGTGACCAGATAGAAGCACGCTTATCGTATGCCTTTATGTTGAACTCTGCGGTACAGCGCACAGGCGAACGTGTGACCGCCGAAGAGATTCGATACGTTGCGTCAGAACTGGAAGATACGCTTGGTGGCGTCTACTCGATTCTGTCTCAAGAATTGCAATTGCCTCTGGTACGTGTGCTCTTGAAGCAACTCCAAGCAACCTCGCAGATTCCTGAGCTACCGAAAGAAGCCGTTGAGCCTACTATCAGTACAGGTCTGGAAGCAATTGGTCGTGGTCAAGACCTCGATAAGCTGGAGCGTTGCATCTCAGCGTGGGCGGCTCTTGCCCCTATGCAGGGAGACCCGGACATTAATCTTGCTGTCATTAAGCTACGCATTGCTAACGCTATAGGTATTGATACTTCTGGTATCCTACTGACGGATGAACAGAAGCAAGCCCTTATGATGCAGGATGCGGCACAAACAGGCGTCGAGAATGCTGCGGCTGCTGGTGGTGCTGGTGTT---GGTGCTTTGGCTACCTCAAGTCCAGAAGCCATGCAAGGTGCTGCTGCACAGGCTGGCCTCAA---CGCCACCTAA-TTACCCTCACTAAAGGGAGACCT--CATCT--------------------------------TTGAAATGAGCGATGACTAAAGGT--TGGAGTC------------CTT----TGGT-TTCCCT-------TTATCTTT----AATAACTTAGGAGAT-TTAATAATGGC---TGAATCTAATGCAGACGTTTATGCGTCCTTCGGTGTGAACAACGCGGTAATGACCGGAAGCAC------ACCTACTGAACACGAACAGAATATGCTGAGTCTCGACGTTGCTGCCCGTGATGGCGATGATGCAATCGTGCTTAGCGATGAACCGACTTCCCATA-ACGATGACCCCTATGCGGCA------GGTGTAGACCCGTTCGCTGATGGTGAAGATGATGAGGGCCGCATTCAGGTTCGTATCAGTGAAGATGGCAATGAAGC------CGGGTTCGACACTGATGGCGATAACTCTGAG---------------------------------------------GTGGAGACCGAAGGTGAGGACGTTGAGTTTGAACCGCTGGGTGACACCCCAGAAGAACTAAGCCAAGTGACTGAGCAATTAGGTCAGCACGAAGAAGGCTTTCAGGCGATGGTCGAGCAGGCAGTTGAGCGTGGAC---TGAGCGCAGACTCTGTGAGTCGAATCTACGAAGAGTATGAAG---CCGATGGCATCTCCGAGAAATCCTATGCTGAACTAGAAGCTGCTGGCTATAGTCGTGCCTTTGTGGACTCATACATCTCAGGTCAGGAAGCTCTGGTAGACCAGTACGTCAATCAGGTAGTTGCCTTTGCTGGTGGTCAGGAGCGCTTTAGTGCAATCCATACTCACCTCGAAGCGACAAACCCTGCTGCTGCTGAGTCCCTTGAGTCTGCCATGATGAACCGAGACTTGGCGACCGTCAAAGCGATTATCAATCTGGCTGGTGAGAGCTACACGAAGAAATTCGGTAAGCCTGCCAACCGTAGTGTTACCAAGCGTGCTACTCC---GGTTAAACCCGTAGCTCGTCAGAAAGAGGGCTTTACGAATCAGGCTGAGATGATTAAAGCTATGAGCGACCCGCGCTATCGTAGCGATTCTGCCTACCGCCAAATGGTAGAACAGAAGGTTATCGACTCCAGTTTCTA---------------ATTAACCCTCACTAAAGGGAGAGA------------C---------------CA-----------------------TAGATGC--------------------------------------------------------------------------------------CTACAATGGTTGAATCACCTGAGCACAGAACTTTGTGGTCACTCCCATAGGTGAAACATTGAGAACCAACTCGATTCAAGTAGTAACCAAACTTTT--------CTTTAAAT--TAACATAAGGAGATTCA-ACATGGCTAACATTCAAGGCGGACAGCAAATTGGTACTAATCAGGGTAAGGGTCAGTCCGC------AGCGGACAAATTGGCGCTGTTCCTGAAAGTGTTCGGCGGTGAAGTCCTGACGGCTTTCGCTCGCACCTCCGTGACCATGCCTCGTCACATGCTGCGCTCTATTGCTTCTGGTAAGTCCGCACAGTTCCCTGTGATTGGTCGCACCAAAGCTGCTTACCTGAAACCGGGTGAGAACCTCGATGACAAACGTAAAGATATCAAACACACCGAGAAGGTAATCCACATTGATGGCCTGCTGACTGCGGATGTGCTGATTTACGACATTGAGGACGCGATGAACCACTATGACGTTCGCGCTGAGTACACCGCCCAGTTGGGTGAATCTCTGGCGATGGCGGCTGACGGTGCTGTACTGGCAGAACTGGCTGGTCTTGTTAATCTGCCGGACGGCTCTAACGAGAACATTGAGGGTCTCGGTAAGCCAACCGTACT------GACTCTGGTTAAGCCTACCACTGGCAGCCTGACTGACCCGGTTGAGTTGGGTAAAGCGATTATTGCTCAGTTGACTATCGCTCGTGCATCCCTGACCAAGAACTACGTTCCGGCTGCTGATCGCACCTTCTACACCACTCCTGACAACTACTCTGCGATTCTGGCTGCTCTGATGCCGAACGCAGCAAACTATCAGGCACTGCTCGACCCTGAGCGCGGTACTATCCGTAACGTGATGGGCTTCGAGGTGGTTGAGGTTCCGCACCTGACCGCTGGTGGTGCAGGCGATACCCGTGAGGATGCCCCGG------------CTGACCAGAAGCACGCTTTCCCGGCTAC---TTCCAGCACTACCGTTAAGGTTGCTCTGGATAACGTTGTGGGCCTGTTCCAGCACCGCTCTGCGGTTGGTACGGTCAAACTGAAAGACTTGGCTCTGGAGCGTGCTCGTCGTGCGAACTATCAGGCTGACCAGATTATCGCTAAATATGCGATGGGTCACGGCGGTCTGCGTCCAGAAGCTGCTGGCGCTATCGTGCTCCCAA---AGGTGTCGGAG------TAATTCCC------------------------------GACCCCACTGGAGTTACGTTAAGTCAAAAGACCATGACGCTTGTTGAG-----------GGTGCATCCCGTGCCCTCACAGGAACAGTCCAGCCTTCCGATGCGAATCAGTCGTTAAGCTGGTCG---TCTTCTGCGGAAGATGTGGCTGTATGGGAAGCTGGAAAGGTTGTAGCCAAAGGTGTGGGAACGG----------------------CGGACATTACAGCTACTACCTCCAATGGCCTGACCGCTTCCTGTAAA-------------------------------GTGACTGTTAACGCCGCAACGTCTTAAAACACGTAGTGCCCAATTAGGGCATCATGTGGCGTGAAGCACTCTCAAGCCGCGAAGTG-------GCAC-ATACGTCTGAC------------------------------------------------------------------------------------------------------------------------------------------------------------------------TATGGGGACTACCAAGAGCTACGACTATCATGTGGGCAACCACCCTGAAAGCTCGTTGTGATTGGGATAACAATCTACTAATATGCAAACCCCTTGGGTTCCCTCTTTGGGAGTCTGAGGGG--TTTTTTG--------CTTTAACCCTCACTAACAGGAG-----------------------------------------------------------------------------------------------------GTAACATC-ATGCGCTCTTATGAGATGAACATTGAGACCGCAGAAGAGCTATCAGCCGTCAACGACATTCTGGCTTCCATCGGTGAGCCACCAGTATCGACCCTTGAGGGTGATGCAAACGCTGATGTTGCAAATGCTCGACGTGTACTCAACAAGATTAACCGACAGATTCAGTCACGAGGATGGACATTCAACATCGAAGAGGGCGTGACTCTTCTACCAGATGCATTCTCTGGCATGATACCGTTTAGCTCTGACTATCTGTCAGTAATGGCTACAAGCGGTCAGACCCAATATGTCAACCGTGGTGGCTATCTCTATGACCGCTCTGCGAAGACTGACCGATTTCCTTCTGGTGTTCAGGTCAACCTGATTCGTCTGAGAGAGTTCGATGAGATGCCTGAGTGCTTCCGAAACTATATCGTTACCAAGGCTTCCCGCCAGTTTAACAACCGCTTCTTTGGTGCGCCGGAGGTAGACGGAGTGTTGCAGGAAGAGGAACAGGAAGCATGGAGTGCGTGCTTCGAGTACGAGCTAGACTACGGCAACTATAACATGCTGGATGGTGACGCATTCACCTCTGGTCTACTTAACCGCTAAT-----------------------------------------------------------------------------------------------------------------------------------------------------------------------------------------------------------CATA--AGGAGG-CTCT-ATGGCTCTCATTAGTCAATCAATCAAGAACCTCAAGGGTGGTATCAGTCAACAACCAGATATTCTCAGGTTCGCTGAACAGGGTAGCGTACAGATTAATGGCTGGTCTTCTGAGTCAGAGGGTCTCCAGAAGCGCCCACCGATGATTCACCTTAAGACCCTTGGCA---CTGCTGGGTATGTGGGTGCGCAACCTTACGTTCACCTCATCAACCGGGATGAGTTCGAGCAGTATTTCGTTGTGTTCACTGGTGAAGATATTAAGGTATTCGACCTCGATGGTAAGGAGTACCAAGTC---------CGTGGAGACCGCTCATATGTTCGTACAGCAAACCCACGGGAAGACCTTCGGATGGTAACGGTGGCTGATTATACCTTTGTGACTAACCGCAAGGTGGTTGTGCAGAGTAACGACCAATCTGTCAACCTTCCGGGATTTAAAGACCAAGGCGATGCGCTAATTAACGTTCGAGGTGGACAATATGGGCGTAGACTCTCAATCGAGTTCAACGGGGCTGAGCGTGCTGCTGTGCAACTACCAGAC-------GGTTCACAACCAGCACA---CGTCAATGAGGTTGACGGTCAGGCCATCGCTGAGAAGCTGGCGGCTCAGTTGCGGAATAACCTAGGGAACCCCAACAATGACCAAGACCCAAATA---AGTGGCGGTTCAATGTTGGCCCCGGATTCATCCATATCCTTGCGCCAAATAACGATAACGTTTGGGGACTACAGACTAAGGATGGTTACGCAGACCAGCTAATCAACCCTGTAACCCATTACACTCAGTCGTTCCAGAAGCTGCCTATTAACGCGCCAGATGGGTACATTGTGAAGATTGTAGGTGACACCTCCAAGACTGCCGACCAGTATTACGTTAGGTTCGACCTCAACCGTAAGGTGTGGGTAGAAACAATCGGCTGGAACACAAGGACTCACCTGCACTACCACACGATGCCTTGGGCGCTGGTACGCGCTTCTGACGGGAACTTTGACTTCAAGTACCTTGAGTGGGGTGCTCGTACTGTTGGCGATGATACAACTAACCCATACCCTTCCTTTACCGGACAGACAATCAACGATATTTTCTTCTTTCGTAACCGTTTAGGATTCCTTAGCGGGGAGAACATCATCTTGTCTCGCACCTCGAAATACTTCAACTTCTTCCCGGCCTCCGTGTCAAACTACTCCGACGATGACCCAATCGACGTTGCGGTTAGCCATAACCGGGTGTCAACCTTGAAGTATGCCGTTCCGTTCTCCGAAGAGTTGCTCCTGTGGTCTGACCAAGCGCAGTTCGTTCTGACAGCCTCTGATATCCTTTCGAGTCGCTCCGTAGGGTTGAACCTTACGACTCAGTTCGACGTGCAGGACAGGGCACGCCCACATGGTGTAGGGCGGAATGTATACTTTTCGTCACCTCGCGCTTCCTTCACATCCATTAACCGATACTATGCGGTACAGGATGTAAGCTCTGTGAAGAACGCAGAGGACATGACGGCTCACGTTCCGAACTACATACCGAATGGGGTATTTAGTATCTCAGGAACAACTGCTGAGAACTTCGTGGCTATCCTTACGAGCGGTGCGCCGAACCGAGTGTATATCTACAAGTTCCTCTACATTGACGAGGAAATCGGGCAGCAGTCGTGGTCTCATTGGGACTTTGGGGACAACGTTACGGTGTTCGCAGCACAGGTCATAAACTCAACAATGACAGTATTGATGAGCAATGAACATGCTGTGTGGATGGGGCGCTTACACTTCACGAAGGACTCCATAGACCTTCCGGGAGAACCTTATAGGTTGTATATCGACGCTAAGAGAAAGTACACCATCCCTGCTGGGACGTACAACGATGATACCTACCAGACGTCAATAAGCCTCTCAACGATTTACGGGATGAACTTC---ACGAAGGGTAGGGTTTCGGTGGTCTTTCCTGATGGGAAGATTGTAGAGATAGACCAGCCAATCAACGGGTGG---AGTAGCGACCCAATGCTGAGACTTGATGGGAACCAAGAGGGACAAGTAGTCTACATTGGGTTCAACATCCCATTCACGTATACGTTCTCGAAGTTCCTCATCAAGAAGACCGCTGAGGACGGCTCGACGGCTACTGAGGATATCGGTCGCTTACAGCTTCGGCGTGCATGGGTAAACTATGAGGACTCTGGAGCGTTCATCATCCGTGTGAACAACCTGTCCCGTGAGTTCATCTACACAATGGCGGGTGCACGATTGGGGTCTGACAACCTCCGTGTTGGAGGCTCAAACATTGGTACAGGGCAGTACCGCTTCCCGGTGGTAGGCAATGCTCAGACTAACACAGTAACCATCGAGTCAGATGCGTCAACCCCATTGAACATCATTGGGTGCGGATGGGAGGGTAACTACCTGAGACGTTCTTCTGGTATTTAACTCAAA--GTCTCCCTGCGGTGA---------ATTAACCCTCACTAAAGGGAGACACTAATAGATACGAGGGG-GGGGGGGGGGGGTTAAAGCATT---ATGTATATTACAAAGTGTTTACAAAG---CCACGCTGACAGCTTTAAGCCGTCCATAGAGGACATTCTGGAAGCTGAGGCATTGGGTGT-CGAACCTAAAGTAATTCCTGATGAGAACACTGTGGCGATGCTAAGCGATAG-----------------------CGCTGTGCTGTCCATTGGTGGAAATCAGGGAGACCGAGTATGGTTCCT----TACCTCTAAGT----ACGTCCCGCTGTTTACCTTGAAGGAGCGCTTAGAGTTTCGTAGACTTATCATTGAATATCGTGATATGATGCTGAGCCAGTACGAGTCCATTTGGAATTTCGTTTGGGTAGGCAATAAGTCACACATTCGTTTCCTAAAGACCATAGGTGCGGTATTCCATAATGAGTTTACCGCTGATGGT-------------------CAATTTCAATTATTTACTATCAGTA---GGA-------------------------------------------------------------------------------------------------------------------------------------------------------------------------------------------------------------------------------------------------------------------------------------------------------------------------------------------------------------------------------------------------------------------------------------------GGTAAC-------------------------------------------------------------------------------------------------------------------------------------------------------------------------------------------------------------------------------------------------------------------------------------------------------------------------------------------------------------------------------------------------------TATGTGCTGGATGGCAGCGATTCCTATTG---CTATGGCGGGTGCCCAAGCTCTAAGTAGCCAGAACAGTGCTGACAAGGCGCGCGTGGCACAGACAGAAGCTGGACGCCGACAGGCAATTGAGATGGTAAAAGAGATGAATATCCAAAATGCCAACGCCTCATTGGAACAACGGGACGCCCTTGAAGCTGCATCCTCTGAGTTGACTTCACGTAACATGCAGAAGGTACAGGCTATGGGAACCATCCGTGCAGCGATTGGTGAGGGTATGCTCGAAGGTGAATCCATGAAGCGCATCAAGCGTATCGAAGAAGGCAACTACATTCGGGAGGCAAATAGTGTCACCGAGAATTACCGCCGAGACTACGCGAGTATCTTTGCGCAACAGTTGGGACGCACTCAGTCCACAGCAAGTCAAGTCGATGCAATGTACAAGAGCGAGGCCAAAGGTAAGTCTGGTCTGATGCGTGTACTAGACCCTCTGTCC---------------ATTATGGGTCAGGAAGCTGCAAGTCAATATGCGGCTGGTGGATTTGACAAGAAAGGTGGCAACCAAGC-----------AGCACCTATCAGTGCCGCCAAAGGA------------ACTAAGACCGGGAGGTAATAATGGCT-AGTAAACTAAATAGTGTTTT----------AGGCAACATGGCGACTCCCGGTATGGAACGACTCAGGGGAGTCCGGGGGATGGACTACAGGGCAGCAACCATTCAGGCAGAGCAA---------CCTAGAGCGAGTCTTCTGGACTCCATTGGTCGATTCGCTAAGGCTGGTGCCGATATGTATATCGCTAAGGAACAACGAGCACGCGACCTAGCTGACGAACGCTCTAACGAGATTATCCGTAAGCTGACACCTGAGCAACGTCGAGAGGCTCTCAACAATGGGACCCTTCTGTATCAGGATGACCCATACGCTATGGAAGCACTGCGAGTCAAGACTGGTCGTAACGCTGCGTACCTTGTGGACGACGACGTTATGCAGAAGGTCAAAGAAGGTGTCTTCCGTACTCGTGAGGAGATGGAACAGTATCGCCATAGTCGTCTTCAAGAGGGCGCTAAGGCATACGCTGAGCAGTTCGGTATTGACCCTGAGGACGTTGATTATCAGCGTGGTTTCAATGGGGACATTACCGAGCGTAACATCTCACTGTATGGCGCACACGATAACTTCTTGAGCCAGCAAGCTCAGAAGGGTGCCATCATGAACAGCCGAGTGGAACTCAACGGTGTCCTTCAAGACCCTGATATGCTTCGTCGCCCAGACTCTGCGGACTTCTTTGAGAAGTACATCGACAACGGTCTGGTTACCGGAGCAATCCCGTCTGACGCTCAGGCTACACAGCTTATAAGCCAAGCGCTCAGTGACGCTTCTAGCCGTGCTGGTGGTGCTGACTTCCTGATGCGAGTCGGTGACAAGAAGGTAACACTTAATGGAGCCACTACGACTTACCGAGAGTTGATGGGTGAAGAACAGTGGAATGCTCTCATGGTCACAGCACAACGTTCTCAGTTTGAGAATGACGCTAAGCTGAACGAGCAGTACCGCTTGAAGATTAACTCTGCGCTGAACCAAGAGGACCCTCGTACTGCGTGGGAGATGCTTCAAGGTATCAAGGCTGAACTCGATAAGGTTCAACCTGATGAGCAGATGACACCGCAACGTGAGTGGCTAATCTCGGCACAGGAACAAGTTCAGAATCAGATGAACGCATGGACGAAGGCTCAAGCCAAAGCTCTGGATGACTCAATGAAGTCTATGAACAAACTTGACGTAATCGACAAGCAGTTCCAGAAGCGAATCAACGGTGAGTGGGTCTCAACGGACTTCAAGGATATGCCAACAAACGAGAACACTGGTGAGTTCAAACATAGTGATATGGTTAACTACGCCAATAAGAAGCTCGCGGAGATTGACCGCATGGACATCCCAGATAGCGCCAAGGACATGATGAAGTTGAAGTACCTTCAAGCGGACTCTAAGGACGGGGCATTCCGTACAGCAATCGGAACTATGGTGACTGACGCTGGTCAAGAGTGGTCTGCCGCTGTGATTAACGGTAAGT---TGCCAGAACG---AACCCCAGCTCTGGATGCTCTACGTAGAATCCGTAATGCCGACCCCCAGTTGATTGCTGCGCTATACCCAGACCAAGCTGAGCTATTCCTGACGATGGACATGATGGACAAGCAGGGTATTGACCCTCAGGTTATTCTTGACGCTGACCGACTGACTGCCAAGCGTTCCAAAGAGCAACGATTCGAGGACGATAAAGCATTCGAGTCTGCATTGAATAGCTCTACGGCCCCTGAGATTGCCCGTATGCCAGCGTCACTTCGTGAATCTGCACGTAAGATTTATGACTCAGTTAAGTACCGCTCTGGGAACGAAAGCATGGCTATGGAGCAGATGACCAAGTTCCTTAAGGAATCTACCTACACGTTCACTGGTGACGATGTTGACGGTGA---TACCATCGGTGTGATTCCTAAGAACATGATGCAAGTCAACTCTGACCCGAAATCATGGGAGCAAGGTCGCGATATTCTGGAGGAAGCACGTAAGGGAATCATTGCGAGCAACCAGTGGATAACCAACAAGCAACTGACCATGTATTCTCAAGGTGACTCCATTTACCTCATGGACACCACTGGTCAAGTC---CGCGTCCGTTATGATAAAGAGTTACTCTCGAAGGTCTGGAGTGAGAACCAGAAGAAACTCGAA------------GAGAAGGCTCGTGAGAAGGCTCTGGCTGATGTGAACAAGCGGGCACCTATCGTTGCCGCAACGAAGGCC---------CGTGAATCTGCTGCTAAACGAGTCCGAGAGAAACGTAAACAGACT-------------------------CCGAAGTTCATCTATGGACGCAAG-----GAGTAACTAAAGGCTAC-ATAAGGAGGCCCTAAATGGATA---------------------------------------------------------------------------------------------------------------AGTACGA-TAAGAACGTACCAAGTGATTATGATGGTCTGTTCCAAAAGGCGGCTGATGCCAACGGGGTCTCTTATGACCTTTTACGTAAAGTCGCTTGGACAGAGTCACGATTTGTACCCACAGCTAAATCTAAGACTGGACCATTAGGCATAATGCAATTCACCAAGGCAACCGCTAATGCCCTTGGTCTGCGAGTTACAGATGGTCCAGACGACGACCGACTTAACCCTGAGTTAGCTATCAACGCTGCCGCTAAGCACCTTGCAGGTCTGGTAGGTAAATTCGACGGTGATGAACTTAAAGCTGCCCTTG-----CATACAACCAAGGCGAGGGACGCTTGGGTAATCCACAAC-----------------------------------------------TTGAGGCATACTCTAAGGGAGAC---------------------------------------------------------TTCGCGTCCATCTCTGAGGAAGGACGTAACTATCTGCGTAACCTTCTGGATGTCGCTAAGTCACCGATGGCTGGACAGTTGGAAACTTTTGGAGGT---------ATCACCCCAAAGGGTAAAGGCATTCCGGCTGACGTTGGACTAGCTGGAA---------TCGACCACAGTCAGAAAGTAACACAGG------AACTTCCTGAGTCCACAAGTTTTGACGTTAAAGGTATCGAACAGGAGGCTCCGGCGAAACCATTCGCCAAGGACTTTTGGGAGACCCACGGAGAAACACTTGATGAGTACAACAGTCGTTCAACCTTCTTCGGATTCAAAAATGCTACCGAAGCTGAACTCTCCAACTCAGTCGCTGGGATGGCTTTCCGTGCTGGTCGCCTCGATAATGGTTTTGATGTGTTTAAAGACACCATTACGCCGACTCGCTGGAACTCTCACATCTGGACTCCAGAAGAGTTAGAGAAGATTCGAACTGAGGTTAAGAACCCTGCGTATATCAACGTGGTAACTGGTGGTTCTCCTGAGAATCTTGACGACCTCATTAAGTTGGCTAACGAGAACTTTGAGAATGACTCACGCTCTGCCGAAGCTGGACTGGGTGCCAAACTGAGTGCTGGTATTATCGGTGCTGGTGTGGACCCACTCAGCTATGTTCCTATGGTCGGTGTGACTGGTAAGAGCTTTAAGTTAATCAATAAGGCTCTTGTAGTTGGTGCCGAAAGTGCTGCGCTGAACGTTGCATCCGAAGGTCTACGTACCTCCGTAGCTGGTGGTGACGCTGACTACTCAGGGGCTGCTTTAGGTGGCTTTGTGTTTGGTGCTGGTATGTCCGCAATCAGTGACGCTATCGCTGCTGGACTGAAACGTAGTAAACCCGAAACTGAGTTCGACAATGAGTTCATCGGACCTATGATGCGAATGGAAGCCCGTGAGACCGCACGCAACGCAAACTCTACGGACCTCTCTCGTATGAACACTGATAACATGAAGTTTGAAGGTGAGCATAACGGAGTACCTTATGAGGACCTTCCTACTGAGAAGGGCGCTGTGGTACTGCACGATGGCTCCGTTATAAGTGCAAACAACCCAATCAACCCTAAGACCCTCAAAGAGTTCTCTGA---GGTTGACCCTGAGAAGGCTGCGCGAGGAATCAAACTTGCTGGGTTCACCGAGATAGGCTTGAAGACCTTGGGGTCTGACGATGCTGACATCCGCAGAGTGGCTATCGACCTCGTTCGCTCTCCTACTGGTATGCAGTCTGGTGCCTCAGGGAAGTTCGGTGCAACAGCTTCTGACATCCATGAGAGACTTCACGGTACCGACCAGCGTACTTATAATGACTTGTACAAAGCAATGTCTGACGCTATGAAAGACCCTGAGTTCTCTACTGGCGGAGCTAAGATGTCCCGTGAAGAAACTCGCTACACTATCTACCGTAGAGCGGCACTGGCTATTGAG------CGTCCAGAGTTACAGAAGGCACTCACTCCGTCTGAGAGAATAGTTATGGACACTATTAAGCGTCACTTTGACACCAAGCGTGAACTTATGGAGAACCCAGCAATCTTCGGTAATACGAAGTCTGTTAGTATTTTCCCTGAGAGTCGCCACAAAGGGACTTACGTTCCTCACGTTTACGACCGTCATGCAAAAGCACTGATGATTCAACGCTACG---GTGCCGAAGGTTTACAGGAAGGTATTGCTCGTTCGTGGATGAACAGCTACGTCTCCAGACCTGGGGTCAAGGTCAGAGTCGAT------------------------------------------------------------------------------------------------------------------------------------------------------------------------------------------------------------------------------------------------------------------------------------------------------------------------------------------------------------------------------------------------------------------------------------------------------------------------------------------------------------------------------------GAGATGCT------------------------------------------------------------------------------------------------------------------------------------------------------------------------------------------------------------------------------------------------------------------------------------------------------------------------------------------------------------------------------------------------------------------------------------------------------------------------------------------------------------------------TAAGGAATT---------------------------ACACGG---------GGTGAAGGA------------------------------------------------------------------------------------------------------------------------------------------------------------------------------------------------------------------------------------------------------------------------------------------------------------------------------------------------------------------------------------------------------------------------------------------------------------------------------------------------------------------------------------------------------------AGTAACACCAGAGATGGTAGAGAAGTACGCTATGGATAAGGCTTACGGTATCTCCCACTCAGACCAGTTCACCAACAGTTCCATAATCGAAGAGAACATTGAGGGCTTAGTAGGTATAGAGAACAACTCATTCCTTGAGGCACGTAACTTGTTTGATTCGGACCTATCCATCACTATGCCAGACGGACAGCAATTCTCAGTGAACGACCTAAGGGACTTCGATATGTTCCGCATCATGCCAGCGTATGACCGCCGTATCAATGGTGACATCGCTATCATGGGGTCTACAGGGAAAACCACTAAGGAACTTAAGGATGAGATTTTGGCTCTCAAAGCGAAAGCTGAGGGAGACGGTAAGAAGACTGGCGAGGTTCATGCTCTAATGGATACCGTTAAGATTCTTACTGGTCGTGCTCGACGTAAT------CAGGACACTGTGTGGGAAACCACATTACGTTCCATCAATGACCTAGGGTTCTTCGCTAAGAACGCCTACATGGGTGCTCAGAACATTACGGAGATTGCTGGGATGATTGTCACTGGTAACGTGCGTGCTCTCGGTCACGGTATCCCAATTCTGCGTGACACCCTCTACAAGTCTAAACCAGTTTCCGCTAAGGAACTCAAGGAACTCCATGCGTCTCTGTTCGGAAAGGAGGTGGACCAGTTGATTAGACCTCAACGTGCTGATATAGTGCAGCGTCTAAGGGAAGCAACTGATACAGGGCCTGTTGTGGCGAACATCGTAGGTACCTTGAAGTATTCCACACAGGAACTGGCTGCTCGCTCTCCGTGGACTAAGCTGCTGAACGGAACCACTAACTACCTTCTGGATGCTGCGCGTCAAGGTATGCTTGGGGACGTTATTAGTGCCACCCTAACAGGCAAGACTACCCGC---TGGGAGAAAGAAGGCTTCCTTCGTGGTGCCTCCGTAACTCCTGAGCAGATGGCTGGCATCAAGTCTCTCATCAAGGAACATATGGTACGTGGTGAGGACGGGAAGTTTACAGTTAAGGACAAGCAAGCGTTCTCTATGGACCCACGGGCTATGGACTTATGGCGACTGGCTGACAAGGTAGCTGATGAGGCAATGCTGCGTCCGCATAAGGTGTCCTTACAGGATTCCCATGCGTTCGGAGCATTAGGTAAGATGGTTATGCAGTTTAAGTCTTTCACTATCAAGTCCCTTAACTCTAAGTTCCTGCGAACCTTCTATGATGGATACAAGAACAACCGAGCGATTGACGCTGCGCTGAGCATTATCACCTCTATGGGTCTCGCTGGTGGTTTCTATGCTATGGCTGCACACGTCAAAGCATACGCTCTGCCTAAGGAGAAACGTAAGGAGTACTTGGAGCGTGCACTGGACCCAACCATGATTGCCCACGCTGCGTTATCTCGTAGTTCTCAATTGGGCGCTCCTTTGGCTATGGCTGACCTAGTTGGCGGTGTCTTAGGGTTCGAATCTTCCAAGATGGCTCGCTCAACGATTCTGCCTAAGGACACCATGAAGGAACGTGACCCAAACAAACCGTACACCTCT------AGAGAGGTAATGGGAGCTATGGGTTCGAACCTTCTGGAGCAGATGCCTTCCGCTGGCTTTGTGGCTAACGTAGGGGCTACCTTAATGAATGCTGCTGGTGTGGTTAACTCACCTAACAAAGCAACCGAGCAGGACTTCATGACTGGATTGATGAACTCTACCAAAGAGTTAGTGCCTAACGACCCTCTTACTCAACAGCTTGTGGTTAAGATTTATGAGGCGAACGGTGTTAACCTGAGGGA---------GCGTAAGAAATAATACG-ACTCACTATAGGGAGAGGCGAAATAATCTTCTCCCT-------GTAGTCTCTTAGATTTACTTT---AAGGAGGTCAA--ATGGCTAACGTAATTAAAACCGTTTTGACTTACCAGTTAGATGGCTCCAATCGTGATTTTAATATCCCGTTTGAGTATCTAGCCCGTAAGTTCGTAGTAGTAACCCTTAT---TGGCGTAGACCGCA---------AGGTCCTTACGATTAATGCAGACTACCGTTTTGCTACGCGTACTACCATCTCACTTACCAAGGCTTGGGGTCCAGCGGATGGATACACTACCATCGAGTTACGCCGAGTAACCTCCACAACCGACCGATTGGTTGACTTTACGGATGGTTCAATCCTCCGTGCGTATGACCTTAACGTCGCTCAGATTCAAACGATGCACGTAGCGGAAGAGGCCCGTGACCTCACTGCTGAT------ACCATAGGTGTCAATAATGATGGTCATTTGGATGCTCGTGGTCGTCGAATTGTTAACCTA---------------------GCGAACGCTGTGGATGACCGCGACGCTGTTCCGTTTGGTCAACTTAAG--------------ACCATG-------------------AACC------------------------------AGAACTCGTGGCAGGCGCGTAATGAGGCACTACAGTTCCGTAAT---------------------------------------GAGGCTGAGACTTTCAGAAATCAAACGGAGGTTT-----------------------------------------------TTAAGAATGAGTCCGGT----------------------------------------------------------------------------------------------------------ACTAACGCTAC-GAACACAAAGCAGTGGC-------------------------------------------------GAGATGAGGC---------------------TAATGGGTCCCGA---------GATGAAGCC-------------------------------------------------------------------------------------------------------------------------------------GAGCAGTTC------------------------------AAGAATACGGCTGGTCAA---------------------TAC-------------------GCTACATCTGC-------------------------------------------TGGGAACTCTGCTACTGCT----------------------------------------------------GCGCATCAATCTGAGGTA-----------AACGCTG-------------------------------------------------------------------------------------AGAACT---------CCGCTAC----------------AGCAGCAGCGAACTCT----------------------------------------------------------------------------------------------------------------------------------------------------------GCGAATTTG---------------------------------------------------------GCAGAA------------------------------------CAACACGCAGACCGTGCGGAACGTGAA----------------------------------------------------------GCAGACAAGCTGG------------------------------------------------GGAATTTTAATGGAC-------TG-----------------------------------------------GCTGGTGCAATTGACAGGGTGG------------------------------------------------ATGGAACCAAT--GTGTACTGGAAAG----------------------------------------------------------------------------------------------GAGGTATCCATGCGAACGGACG-----------CCTTTACCTTACCTCAGATGGTTTC----------------------------------GACTGTGGTCAGTATCAACAGTTCTTTGGTGGTTCTGC--------TGGTC-----------------GTTACTCTGTCATGGAGTGGGGTGATGAGAACGGAT-GGCTGATGCAT---------------------------------------------GT--------------------------------------TCAACGTAGAGAGT---------------------------------------------------------------------GGACAACAGCGATAGGTGATAACATCCAGCTAGTAGTAAACGGACAT---------------------------------------------------------------ATCATCGCCCA--------------------------------------------------------------------------------------------------------------------------AGGTGGAGACATGACTGGTCCGCTGAAATTGCAGAATGGAC------------------------------------------------------------------------------------------------------ATGCCCTTTACTTAGAGTCCGCATCCGACAA--------------------------------------------------------------------------------------------------------------------------GGCGCAATATATT------------------------------------------------CTATCTAAAGATGGTAACAGAAACAACTGGTACATTG--------------GTAGAGGATCAGATAACAACAATGACTGTACCTTCCACTCCTATG-----------------------------------------------------------------------------TGTATGGTACGAACTTAA----------------------------------CACTCAA-------------------------------------------------------------------------------------------------------------GCCGGACTATGCAGTAGTTAACAAACGCTTC-----CACGTAGGTCAGGCAGTTGTAGCCACTGATGGTAATATTCAAGGTACTAAGTGGGGA-------------------------GGTAAGTGGCTTGATGCTTACCTAAACGATAC-------------------------TTACGTTAAGAAGA---CAATGGCCTGGACTCAAGTATGGG------------------CTG----------------------------------CTGCTAGTGGTAGTTACATGG-----------------------------------------------------------------------------------------------------------------------------------------------------------------------------------------------GAGGA--------------------------GGTTCTCAGACTGATACTCT-CCCACAG------------------------------------------------------------------------------------------------------------------------------------------------------------------------------------------------------------------------------------------------------GACTTGCGATTCCGCAACATATGGATTAAGACCAGA----------------------------------------------------------------------------------------------------------------------------------------AACAACTAT------------------------------TGG-----------AACTTCT-TCCGAACTGGTCCTGACGGTA-----------------------------------------TCTACTTCCT---------------------------------------------------TTCAGCCGAGGGCGGTTGGCTAAAA----TTCCAGATACACTCT-------------------------------------------------------------------------------------------------------AATGGCAGGGTATTTAAGAACATA------------------------------------------------------------------------------------------------------------------------------GCGGATAGAGATGCGCCTCCAACAGCAAT----------------------AGCCGTAGAGG---------------------------------------------------------------------------------------------------------------------------------------------------------------------------------------------------------ACGTGTAATAAGCATCAAA---------GGAA-----------CTACTTTAAGTCC--------ACGGATGGA-------------------------------------------------------------------CTATCACACTAAGGAGGACAC---
[truncated: 4,545,861 more chars]
