# Supplementary material for: Completing the BASEL phage collection to unlock hidden diversity for systematic exploration of phage–host interactions
Source: PLoS Biol. 2025 Apr 7;23(4):e3003063. doi: 10.1371/journal.pbio.3003063 (PMC11990801; doi:10.1371/journal.pbio.3003063)
Supplement: S3 Data — (ZIP) [file pbio.3003063.s010.zip › fig10D_treefile.nex]

#NEXUS
begin taxa;
	dimensions ntax=18;
	taxlabels
	AF217253[&Organism="Salmonella virus P22",Description="Salmonella phage P22","Genetic Code"="Bacterial",Taxonomy="Viruses; Duplodnaviria; Heunggongvirae; Uroviricota; Caudoviricetes; Caudovirales; Podoviridae; Lederbergvirus","Common Name"="P22"]
	MT932212[&Organism="Salmonella phage VSe13",Description="Salmonella phage VSe13","Genetic Code"="Bacterial",Taxonomy="Viruses; Duplodnaviria; Heunggongvirae; Uroviricota; Caudoviricetes; Caudovirales; Podoviridae; Lederbergvirus"]
	MH370387[&Organism="Salmonella phage S149",Description="Salmonella phage S149","Genetic Code"="Bacterial",Taxonomy="Viruses; Duplodnaviria; Heunggongvirae; Uroviricota; Caudoviricetes; Caudovirales; Podoviridae; Lederbergvirus"]
	JQ806763[&Organism="Salmonella phage vB_SemP_Emek",Description="Salmonella phage Emek","Genetic Code"="Bacterial",Taxonomy="Viruses; Duplodnaviria; Heunggongvirae; Uroviricota; Caudoviricetes; Caudovirales; Podoviridae; Lederbergvirus"]
	MK972689[&Organism="Salmonella phage SF6",Description="Salmonella phage SF6","Genetic Code"="Bacterial",Taxonomy="Viruses; Duplodnaviria; Heunggongvirae; Uroviricota; Caudoviricetes; Caudovirales; Podoviridae; Lederbergvirus"]
	CP000711__reversed_[&Organism="Enterobacteria phage CUS-3",Description="Escherichia phage CUS-3","Genetic Code"="Bacterial",Taxonomy="Viruses; Duplodnaviria; Heunggongvirae; Uroviricota; Caudoviricetes; Caudovirales; Podoviridae; Lederbergvirus"]
	MG197996[&Organism="Escherichia phage APC_JM3.2",Description="Escherichia phage APC_JM3.2","Genetic Code"="Bacterial",Taxonomy="Viruses; Duplodnaviria; Heunggongvirae; Uroviricota; Caudoviricetes; Lederbergvirus"]
	KJ832078[&Organism="Enterobacteria phage Sf101",Description="Shigella phage Sf101","Genetic Code"="Bacterial",Taxonomy="Viruses; Duplodnaviria; Heunggongvirae; Uroviricota; Caudoviricetes; Caudovirales; Podoviridae; Lederbergvirus"]
	Escherichia_virus_Huey[&Organism="Escherichia virus Luc1(+)",Description="Escherichia phage Huey","Genetic Code"="Bacterial",Taxonomy=""]
	Escherichia_virus_Dewey[&Organism="Escherichia virus NO16_09",Description="Escherichia phage Dewey","Genetic Code"="Bacterial",Taxonomy=""]
	Escherichia_virus_Louie[&Organism="Escherichia virus NO16_03",Description="Escherichia phage Louie","Genetic Code"="Bacterial",Taxonomy=""]
	Escherichia_virus_CurroJimenez[&Organism="Escherichia virus NO16_02",Description="Escherichia phage CurroJimenez","Genetic Code"="Bacterial",Taxonomy=""]
	JF974339[&Organism="Enterobacteria phage IME10",Description="Escherichia phage IME10","Genetic Code"="Bacterial",Taxonomy="Viruses; Duplodnaviria; Heunggongvirae; Uroviricota; Caudoviricetes; Caudovirales; Podoviridae; Lederbergvirus"]
	MT813197[&Organism="Escherichia phage vB_EcoP_Kapi1",Description="Escherichia phage Kapi1","Genetic Code"="Bacterial",Taxonomy="Viruses; Duplodnaviria; Heunggongvirae; Uroviricota; Caudoviricetes; Caudovirales; Podoviridae"]
	AF335538[&Organism="Enterobacteria phage HK620",Description="Escherichia phage HK620","Genetic Code"="Bacterial",Taxonomy="Viruses; Duplodnaviria; Heunggongvirae; Uroviricota; Caudoviricetes; Caudovirales; Podoviridae; Lederbergvirus; Escherichia virus HK620"]
	MH717096[&Organism="Escherichia phage N7",Description="Escherichia phage N7","Genetic Code"="Bacterial",Taxonomy="Viruses; Duplodnaviria; Heunggongvirae; Uroviricota; Caudoviricetes; Caudovirales; Podoviridae; Lederbergvirus"]
	MT833387[&Organism="Escherichia phage HF4s",Description="Escherichia phage HF4s","Genetic Code"="Bacterial",Taxonomy="Viruses; unclassified bacterial viruses"]
	AF547987[&Organism="Shigella virus Sf6",Description="Shigella phage Sf6","Genetic Code"="Bacterial",Taxonomy="Viruses; Duplodnaviria; Heunggongvirae; Uroviricota; Caudoviricetes; Caudovirales; Podoviridae; Lederbergvirus"]
;
end;

begin characters;
	dimensions nchar=77601;
	format datatype=dna missing=? gap=-;
	matrix
	AF217253	---------ATGGCGGCACCAAAGGGCAACCGATTTTGGGAGGCCCGCAGTAGTCATGGGCGAAATCC---TAAATTCGAATCGCCTGAGGCGCTGTGGGCTGCTTGTTGTGAA-----------TACTTCGAGTGGGTG-GAAGCTAACCCGCTATGGGAGATGAAGGCGTTCTCGTATCAGGGTGAAGTGATACAAGAGCCTATCGCCAAGATGCGAGCGATGACCATTACTGGCCTCACTCTGTTCATTGATGTGACGCTTGAAACAT-GGCGCACATATCGCCTGAGAGAAGATTTATCTGAAGTCGTTACGCGAGCAGAACAG-GTCATCTACGACCAGAAA-----TTCTCTGGCGCAGCCGCTGACCTTCTCAACGCTAACATCATCGCCCGTGATTTGGGCCTCAAAGAGCAGTCGC------AAGTTGAAGACGTGACACCTGATAAGGGAGATCGCGATAAGCGACGCTCTCGTATC---------------------AAGGA--GCTATTCAACCGTGGAACTGGACGCGAT------TCTTGATAACCTGAGCGATGAAGAGCA----AATCGAATTGCTCGAGCT----ACTCGAAGAAGAAGAGAACTACCGA--AATACACACTTGCTATATGAGTTTGCGCCATACAGCAAACAGCGTGAGTTCATCGACGCAGGTCATGACTATCCAG-----AGCGAT---GTTTTATGGCTGGTAACCAGCTTGGTAAGTCATTTACTG-GCGCTGCTGAAGTCGCGTTTCACCTTACCGGG---CGATACCCGGGAACGAAAGGTTATCCGG---CTGATGGTAAATATGGCGGGGAGTGGAAAGGTA--AGCGTTTCTATGAGCCTGTTGTCTTCTGG----ATTGGTGGCGAGACAAACGAGACTGTAACCAAAACGACTCAACGCATCCTGTGCGGTCGTATCGAAGAGAATGATGAGCCTGGCTATG------------GGTCAATCCCGAAAGAGGACATCATTAGCTGGAAGAAGTCTCCGTTCTTCCCTAATCTTGTTGATCATCTTCTGGTTAAGCATCACACGGCTGATGGTGTTGAAG--ATGGCATTTCAATCTGCTA-----CTTCAAGCCATACTCGCAAGGCCGTGCACGCTGGCAGGGTGACACAATCCACGGCG---------TGTGGTTTGACGAAGAGCCACCATACAGCATTTATGGCGAAGGTCTTACC--------CGTACAAACAAATACG--------GGCAATTCTCAATT--CTAACGTTTACC----------------CCGCTGATGGGGATGTCTGACGTTGTTACCAAGTTCCTGAAGAATCCCAGCAAGTCGCAGAAAGTGGTCAACATGACCATC----------TATGACGCTGAGCACTACACCGACGAGCAGAAAGAGCAAATCATCGCATCCTATCCTGAGCATGAGAGAGAGGCGCGTGCTCGCGGTATTCCTACGATGGGTAGCGGTCGA---------------ATATTCCAGATACCGGAAGAGACGATTAAGTGCCAGCCATTCGAATGCCCGGATCACTTCTATGTTATCGACGCTC-----------AGGACTTCGGCTGGAACCACCCGCAAGCTCACATT-----CAGCTTTGGTGG-----GACAAAGACGCAGA-TGTTTTCTA-----------------------TCTGGCGCGTGTGTGGAAGAAATCAG------------AGAACACCGCA--------GTTCAGGCATGGGGTGCTGTTAAGTCGTGGGCTAACAAAATACCTGTC----GCGTGGCCTCATGACGGTCACCAACACGAAAAGGGCGGTG--GTGAGCAACTTAAAACCCAATATGCGGATGCCGGGTTCTCTATGC------TTCCCGA--TCACGCAACGTT------CCCGGATGGCGGTAACTCAGTAGAGTCAGGCATTA--GTGAGCTTC----------------GTGACCTGATGCTTGAAGGAAGATTCAAAGTATTCA---ACACATGCGAACCATTCTTTGA-----AGAGTTCCGCCTCTATCATCG------CGACGAGAACGGCAAGATCG---------------------TCAAGACCAACGATGATGTGCTCGATGCTACTCGCTACGGCTACATGATGCGCCGCTTCGCCAGGAT--GATGCGCGATATCAGAAAGCCGAAAGAAA-AGAAAATTCCCGCA-CCGATTAGACCAGTACGCAGAGGACGATA-ATGGCCGACAATGAAAACAGGCTGGAGAGCATC--------CTGTCGCGCTTTGATGCGGACTGGACAGCCAGTGATGAAGCCAGACGAGAGGCAAAGAATGATCTCTTCTTCTCCCGCGTAT------CTCAGTGGGA---------------TGACTGGCTATCACAAT-ACACAACCCTGCAGTATCGCGGGCAGTTCGATGTTGTACGTCCAGTGGTGCGCAAGCTCGTTTCT--------GAGATGCGTCAGAACCCTATTGATGTTCTGTATCGTCCAAAGGACGGAGCAAGACCTGATGC---CGCTGATGTGCTTATGGGTATGTATCGCACAGAC----ATGCGGCATAACACGGCTAAAATCGCGGTTAACATCGCTGTTCGTG----AGCAGATTGAAGCTGGAGTTGGTGCGTGGCGTCTGGTCACTGACTACGAAGACCAAAGTCCGACGAGCAACAATCAGGTTATCCGTCGAGAGCCTATCCATAGTGCCTGCTCCCATGTTATCTGGGACAGCAACAGCAAACTGATGGATAAGTCTGACGCCCGTCACTGCACAGTTATCCACTCAATGAGCCAGAATGGTTGGGAGGATTTCGCAGAAAAATACGACC--TCGATGCGGATGATATTCCATCATTCCAGA-------------ACCCCAACGAT---TGGGTATTTCCATGGCTGACGCAGGACACAATTCAGATCGCTGAGTTTTACGAAGTGGTCGAGAAGAAAGAGACGGCGTTTATCTACCAAGACCCGGTTACGGGTGAGCCGGTAAGCTACTTTAAGCGCGATATTAAAGACGTCATCGATGACCTGGCTGATAGTGGATTTATCAAAATTGCAGAGCGCCAGATTAAGCGTCGCCGGGTATACAAATCGATTATCACCTGCACTGCTGTACTCAAAGACAAGCAGCTCATTGCTGGCGAGCATATCCCCATTGTTCCGGTGTTCGGAGAGTGGGGCTTCGTTGAAGATAAAGAAGTGTATGAGGGTGTCGTCCGCCTGACAAAAGACGGCCAGCGTCTGCGCAACATGATTATGTCGTTCAACGCCGACATCGTGGCCCGCACTCCGAAGAAGAAGCCGTTCTTCTGGCCTGAGCAGATTGCAGGCTTTGAGCATATGTACGACGGTAACGACGATTA---CCCATACTACCTGCTCAATCGCACTGACGAAAATAGTGGAGACCTTCCGACTCAGCCGCTGGCATATTATGAAAAC---------------CCGGAAGTGCCGCAAGCCAACGCCTACATGCTGGAAGCA-----GCAACCAGC---------------GCAGTA-AAAGAGGTTGCCACTC------TCGGAGTTGATACAGAAGCGGTAAATGGCGGAC------AGGTTGCGTTTGATACCGTCAATCAACTGAATATGAGGGCTGACCTTGAGACATACGTGTTTCAGGATAATCTGGCTACCGCCATGCGCCGTGACGGAGAGATTTACCAGTCGATAGTTAATGACATCTACGAT----GTTCCTCGCAACGTTACGATTACCCTTGAGGATGGCAGCGAGAAAGATGTTCAGCTAATGGCTGAGGTTGTTGACCTTGCTACTGGAGAAAAGCAGGTACTAAACGATATC---AGGGGGCGCTATGAGTGCTACACGGATGTTGGACCATCATTCCAGTCCATGAAGCAGCAAAACCGCGCAGAAATTCTTGAGTTGCTCGGCAAGACGCCACAGGGAACGCCAGAATATCAACTGCTGTTGCTTCAGTACTTCACCCTACTTGATGGTAAAGGTGTTGAGATGATG---------CGTGACTATGCCAACAAGCAGCTTATTCAGATGGGCGTTAAGAAGCCAGAAACGCCCGAAGAGCAGCAATGGTTAGTAGAGGCGCAACAAGCCAAA--------CAAGGTCAACAAGACCCGGCAATGGTTCAGGCTCAGGGCGTACTCCTGCAGGGGCAGGCTGAACTGGCTAAAGCTCAGAACCAGACGCTGTCCCTGCAAATCGATGCAGCTAAAGTCGAAGCGCAGAACCAGCTTAACGCTGCCAGAATCGCAGAAATCTTCAACAACATGGACCTCAGTAAACAATCTGAGTTTAGAGAGTTCCTTAAAACCGTTGCTTCATTCCAGCAGGACCGCAGCGAAGACGCTCGCGCAAATGCTGAGTTACTCCTTAAAGGCGATGAACAGACGCACAAGCAGCGAATGGACATTGCCAACATCCTGCA------ATCGCAGAGACAAAATCAA--------------------------------------------------------CCTTCCGGCAGTGTAGCCGAGACACCTCAATAAGAGAGAGTTAATCATGGA---------------------ACCAACCACCGAAAT---TCAGGCAACTGAAGACTTAACCCTGTCCGGCGATCATGCAGCGGCATCTGCTGATAGCTTAGTTGTCGATAATGCCAACGACAATGCAGGTCAGGAAGAGGGCTTT--------------GAGATTGTCCTGAAGGACGATGAGACAGCACCAAAACAAGA----------CCCGGCAAA--------------GAACGCAGAATTCGCCCGCCGCCGCATCGAGCGC------------------AAACGACAGCGCGAG------------------CTTGAGCAGCAGATGGAGGCAGTTAAACGCGGAGAATTGCCGGAGAGTTTACGGGTAAACCCTGACCTTCCTCCTCAGCCAGACATTAACGCC-----------TATCTGTCAGAAGAAGGCCTGGCTAAATATGACTACGACAACAGCCGTGCGCTTGCCGCTTTCAATGCTGCTAATACCGAATGGCT----AATGAAAGCGCAGGACGCCCGCAGCAATGCCGTAGCAGAACAGGGCCGCAAGACTCAGGAGTTTACCCAGCAATCAGCGCAATACGTCGAAGCTGCCCGCAAACACTATGACGCGGCGGAAAAGCTCAACATCCCTGACTATCAGGAGAAAGAAGACGCATTTATGCAACTGGTTCCGCCTGCGGTTGGGGCCGACATTATGCGCCTGTTC---CCGGAAAAGTCCGCCGCGCTCATGTATCACCTGGGGGCAAACCCGGAGAAAGCCCGCCAGTTACTGGCGATGGATGGGCAGTCCGCGCTGATTGAACTCACTCGACTATCCGAACGCTTAACTCTCAAGCCTCGCGGTAAACAAATCTCTTCCGCTCCCCCTGCTGACCAGCCTA---TTACCGGTGATGTCAGCGCAGCAAATAAAGATGCCATTCGTAAACAAATGGATGCTGCTGCGAGCAAGGGAGATGTGGAAACCTACCGCA-AGCTAAAGGCAAAACT---TAAAGGAATCCGATA--------------------------------------------------------------------------------------------------------------------------------------------------------------------------------------------------------------------------------------------------------------------------------------------------------------------------------------------------------------------------------------------------------------------------------------------------------------------------------------------------------------------------------------------------------------------------------------------------------------ATGGCTTTGAACGAAGGTCAAATTGTTACACTGGCGGTAGATGAAATCATCGAA----ACCATCTCCGCAATCACTCCAATGGCGC------AGAAAGCCAAGAAATACACCCCGCCTGCTGCTT--CTATGCAGCGCTCCAGCAATACCATCTGGATGCCTGTAGAGCAAGAGTCACCCACTCAGGAGGGCTGGGATTTAACTGATAAAGCGACAGGGTTACT------GGAACTTAACGTCGCGGTA------AACATGGGAGAGCCGGATAACGACTTCTTCCAGTTGCGTGCTGATGACTTGCGAGACG--AAACTGCGTATCGTCGCCGC------------ATCCAGTCTGCCGCTCGCAAGCTGGCGAACAACG----------------------------------------TTGAGTTGAAAGTCGCAAACATGGCCGCCGAGATGGGTTCGCTGGTTATCACCTCCCCTGATGCCATCGGCACTAATACCGCAGACGCCT---------------------------------GGAACTTTGTGGCCGACGCAGAAGAAATCATGTTCTCCCGCGAACTTAACCGCGACATGGGGACATCGTACTTCTTCAACCCTCAGGACTACAAAAAAGCGGGTTACGACCTGACCAAGCGTG--------------ACATCTTCGGGCGTATTCCTGAAGAAGCATACCGAGATGGCACCATTCAGCGTCAGGTCGCTGGCTTCGATGATGTCCTGCGCTCTCCGAAACTTCCTGTGCTGACCAAATCCACCGCAACTGGCATCACTGTATCCGGTGCGCAGTCCTTCAAGCCTGTCGCATGGCAACTGGATAACGATGGCAACAAAGTTAACGTTGATAACCGTTTTGCTACCGTCACCCTGTCTGCAACT------ACCGGCATG---AAACGCGGCGACAAAATTTCGTTTGCTGGCGTTAAGTTCCTTGGTCAGATGGCTAAGAACGT-----ACTGGCTCAGGATGCGACTT------------------------TCTCCGTAGTCCGCGTTGTTGACGGTACTCATGTTGAAATCACGCCGAAGCCGGTAGCGCTGGATGATGTTTCCCTGTCTCCGGAGCAGCGTGCCTACGCCAACGTTAACACCTCGCTGGCTGATGCAATGGCAGTGAACATTCTGAACGTTAAAGACGCTCGCACTAATGTGTTCTG-GGCTGACGATGCTATTCGTATCGTGT---------------------------------CTCAGCCGATTCCGGCTAACCATGAACTTTTTGCAGGTATGAAAACTACCTCATTCAGCATCCCTGATGTTGGCCTGAACGGTATCTTCGCTACGCAGGGT---GATATTTCCACCCTGTCCGGCCTGTGCCGTATTGCGCTGTGGTACGGCGTAAACGCGACACGACCGGAGGCAATCGGTGTTGGCCTGCCTGGTCAGACTGCGTAACTAA----CAGGGGCTGCGGCCCCTTTCTT-TATGGAGTGGC-TATGA---AAATAGCAATCTATAAGCCCGGTGGAAGCATCATGGTATGGGGCGTCATGGCTCAGATGAAGGTCATCGACTCCAGCGAACTTCCGGAATATGTCAAAGATGGCTGGCTTGATCATCCA-------------------------------------------------------------------------------------------------------------------------------------TCAAAGCTGCTGCCCGTGGAAGCAGATGATG------------------------------------------------------------------------------------------------------------------TTAAGCCACGCAA--------------------------------------------------------------------------------------------------------AGGCCGCAAGCCTAAGGCGGTAAGCGATGCAGATAAAG------ACTAAAGGCGATCTGGTCAGGGCTGCGCTTCGTAAGTTGGGCGTGGCATCAGATGCAACCCTTACCGATGTCGAACCTCAGTCTATGCAGGATGCCGTTGATGATCTGGAAGCGATGATGGCGGAGTGGT------ATCAGGACGGGAAAGGCATCATTACCGGTTATGTATTCTCAGATGATGA------GAATCCTCCCGCTGAAGGTGATGATCACGGCCTTCGCTCAAGCGCAGTCAGCGCGGTATTCCACAATCTTGCCTGCCGCATTGCTCCTGATTATGCGCTTGAGGCTACTGCCAAAATTATCGCCACTGCTAAATACGGAAAAGA--GCTTCTCTATAAGCAAACCGCCATTTCCAGAGCAAA------------AAGAGCGCCTTACCCATCACGTATGCCAACTGGCAGTGGAAACAGTTT---CGCC---AATCTGAACGAATGGCA-----------TTATTTCCCCGGAGAACAG------------------------AATGCCGATTCAACAACTCCCCATGATGAAGGGAATGGGTAAAGACTTCAAGAACGCCGATTATATCGACTATCTGCCAGTGAATATGCTGGCAACACCCAAAGAAATCCTTAACAGCAGCGGCTATCTCCGCTCATTCCCTGGCATTACCAAACGTTATGATATGAACGGCGTATCGCGTGGAGTTGAGTACAACACCGCTCAGAATGCTGTTTATCGTGTTTGTGGTGGCAAGCTCTACAAAGGAGAAAGCGAAGTTGGTGATGTTGCCGGAAGTGGTCGCGTATCAATGGCACATGGTCGGACATCACAGGCGGTAGGCGTTAATGGCCAACTGGTCGAGTATCGCTATGATGGCACGGTTAAAACCGTCTCAAACTGGCCTGCAGACAGCGGATTCACGCAGTATGAGTTAGGTTCAGTGCGTGACATTACGCGCTTACGTGGGCGTTATGCGTGGTCAAAAGACGGCACTGATTCATGGTTTATCACTGACCTCGAAGATGAATCGCATCCTGACCGCTACAGCGCACAATATCGCGCAGAGTCGCAGCCTGACGGCATCATCGGCATCGGAACATGGAGAGACTTCATCGTCTGCTTTGGTTCGTCAACGATAGAGTATTTCTCCCTGACAGGCGCAACCACCGCTGGCGCTGCGTTGTATGTCGCACAGCCATCGTTGATGGTACAGAAGGGCATTGCCGGAACATACTGTAAAACGCCGTTCGCTGAT-------------------------------------------------------------------------------------------------------------------------------TCATACGCCTTTATCAGTCATCCGGCTACTGGCGCACCTTCCGTCTACATCATCGGTTCAGGGCAGGCATCGCCAATTGCGACCGCCAGTATTGAGAAAATTATCCGCTCATATACCGCTGAAGAAATGGCGACGGGTGTGATGGAGACTTTGCGCTTCGATTCTCATGAGCTTCTGATTATTCATCTCCCTCGCCATGTTCTGGTTTACGACGCATCGTCCAGCCAGAACGGACCTCAGTGGTGTGTGCTGAAAACCGGGCTTTACGATGATGTATATCGCGGCGTCGACTTCATGTACGAAGGAAACCAGATAACGTGCGGCGACAAATCAGAAGCGGTGGTCGGACAATTGCAATTCGACATCAGCAGCCAGTACGACAAACAACAAGAACACCTACTGTTTACGCCCCTTTTCAAAGCAGATAACGCCAGATGCTTCGACCTTGAGGTTGAATCATCCACTGGTGTTGCTCAATACGCTGACCGCCTGTTCCTGTCTGCAACAACTGACGGCATCAATTACGGTCGTGAACAGATGATTGAGCAGAACGAGCCGTTTGTGTACGACAAGCGCGTTTTATGGAAACGTGTTGGGCGCATTCGTCGATTAATCGGATTCAAACTGCGAGTAATCACCAAATCACCAGTAACACTATCCGGGTGTCAAATTCGTCTGGAGTAAAATATGGCAGACCCGTCACTTAATAATCCTGTCGTTATTCAGGCCACCCGTCTCGACGCTTCAATTCTTCCCCGTAACGTCTTTAGCAAGTCTTATCTGCTCTATGTAATCGCGCAGGGAACTGACGTTGGTGCTATTGCAGGAAAGGCAAACGAAGCTGGACAGGGTGCTTATGACGCACAGGTAAAAAATGATGAGCAGGATGTA------------------------------------------------------------------------------------------------------------------------------GAGCTTGCAGACCATGAAGCAAGAATTAAGCAACTGCGCATCGATGTAGATGATCACGAAAGTCGCATTACTGC------------------------------------------GAACACTAAGGCAATTA-----------------CTGCGCTGAATG----------------------------TCAGGGTAACTACCGCTGAA------GGAGAAATTGCCTCCTTGCAGACT---------AATGTTAGTGCTCTTGATGGCAGGGTTACGACTG--------------------------------------------------------------------------------------CCGAGAACAATATTTCGG------------------CATTGCAGGCTGACT------ACGTATCTAAAAC-------------CGCCACTACATCTC-------------AATCGCTGGCTTCACCCCTCAACG----TGACAACG------TCATATTCAGTCGG-----------------CGGAAAGAAGGTTCTCGGCGCTCGCCAGACTGGATGGAC-----------CGCGGCAACAGGTACGGC--G------------AATAAAGGCGT--------ATTCGATGCTGACCTGACATTCGCCGTTAGCGA---TACTTACACGCAATCTG-------------------------AAATCCAGGCTATAGCCAATGCT----------------CTA--------------ATTACTGAGCGTCG--------------GCG--CACTAAGGCTTTGGAAGACGCCTTGCGTGCACATGGGTTGATTGATTAATGATTA----------CATTCACTCCAACACGCAACATCGACCTGATAGAAAT----------------------------GGTTGGCAACCACCCCGACATCATTGCCGGAAGC---AACAACGGTGACGGATACGACTACAAGCCTGAGTGTCGTTACTTTGAAGTGAACGTACATGGTCAGTTCGGTGGCATCGTGTATTACAACGAGATTC--AGCCGATGACCT-------TTGACTGCCACGCCATGTACCTGCCTGAGATTCGCGGA-------TTCAGTAAGGAAATCG----------GACTGGCGTTCTGGCGATATA----TTCTCACCAATACCACCGTTCAGTGCGTTACATCATTTGCTGCACGCAAATTTGCGGACGGTCAGATGTACTGCGCAATGATTG--------GCCTTAAGCGTGTGGGAACCATCAAGAAATACTTCAAAGGCGTAGATGACGTGACGT----TTTACGCCGCC--ACCCGAGAAGAGTTAACCGAATTACTGAATAACGGGAGATAAACATGTTACATGCATTTACGCTGGGCAGGAAACTGCGCGGTGAGGAACCTTCTTATCCTGAAAAAGGCGGTAAAGGTGGCG---CAGATAAAAGCGCAAAGTATGCAGCAGAAGCGCAAAAGTATGCCGCAGACCTGCAAAACCAGCAGTTCAATACCATCATGAACAACCTGAAGCCGTTTACTCCTCTGGCAGATAAGTATATCGGCAGTCTTGAAGGTTTATCGTCTCTCGAAGGTCAGGGGCAGGCGCTTAATAATTACTATAACTCCCAACAATACCAGGACCTTGCGGGGCAGGCTCGCTATCAGAATCTGGCAGCGGCAGAAGCAACAGGTGGCCTGGGTTCTACAGCGACCAGTAACCAGCTTTCAGCAATCGCCCCAACACTTGGTCAGCAATGGCTGTCAGGTCAGATGAATAACTATCAGAACCTTGCAAATATTGGTCTTGGTGCGCTTCAGGGGCAGGCAAACGCCGGACAGACATATGCCAACAATATGAGTCAGATTTCACAGCAAAGCGCGGCTCTTGCAGCGGCAAATGCCAACAGACCATCAGCTATGCAATCTGCTATTGGCGGAGGTGCGTCTGGTGCGATTGCTGGGGCTGGACTTG---CGAAATTAATTGGTTCATCAACTCCGTGGGGTGCTGCCATCGGTGGTGGTATTGGTCTGCTTGGCTCGTTGTTTTAAGGGGTAATCAATGGCTACGTGGCA----GCAGGGCA--TTAATTCAGGTGGTTTTCTGGCTGGCATTGGTGCGCAAAATGAGAACGCACCAAAGGCAAGAGATATTAACGCAACGCTGGGTCTGATTCGCGAAAACAATGATTTAGCCCGTTCAGGCGCTAATAATGTGGCTTTAACAGGGCTGCGTGGTCTGGCTGGCGTTGCTGATATTTATAACCAGGAACAGCAACAGAAAGCGCTAAAC---------GCATTCAACCAGGTTCATGCCAACGCATGGGCTACTGGTGACCCGTCTGGCCTGTTTAAGTTTGCTCAGGAAAACCC---------TGCGTTTGTT-GCGCAGGCACAGCAGGCGTTTTCCGGTCTTAATGAGCAGCAGCGTAACGATATGGGCGATTTAGCTATGAAGGCTAACGTCGC----TCTTTCTCAGGGGCCGGAAGC-------CTACAGTAAATTCATTACTG----ATAACAAGGACAGGTTAAATCGTGTTGGCGCTAATCCGGACTGGATGATACAGACTGGAGTGCAGAATCCAGAACAGCT-ATCACACATGCTGACTACGATGTCCCTC--------GGTGCGCTTGGACCCGAAAAGGCGTTTGCTGTTCAGGATAAGATGGTTGGCCGTGAGATTGACCGAGGCAGGCTGGCTGAAACAATCCGCAGCAATAAAGCCGGTGAGGGGCTTCAGGCTCGCGGGCAGAA-------TATAAC------------------------AATGCGTGGACAAGA---TAT--------GTCAGCGGCAACAGCACGAC---------GCGGTCA-------------------------------AGATTTGGCAACGCAAAGAGCAAACGCCAGA--ACGATA------------------------------------------------------------------TCAGGCAGCGAAGGAAATC---------------------------------------------GGGTCGTTCAGCTTGCAGACGGGCGA-----------------------------------------------------------------------------------------A-CAGTCAGCGTCGGTGGAAAACTTCA---------CGGCGCAGGGGCGAATGCGTTTTACGAAGGT-------------------------------------------ATTGACGATAACGGCAATAT----GGTTCGTGTCCCG----------------------------------------------------GCAAGCGCCATTGCCGCACCTCCAACGTCTGCGGCAAGCGCACAGA---------------------------ACTACGCAATG----------------------------------------------------AAGAAAGA---------CATT----------GATGCAATCGCAAATGCAGATGCTTCT------------------GCTCTCGATTTCATGACTGGAATGACTGGCGGAGCAGGAAA-----TCCGGCAAT---------------------------------------------------------------TGGTGCAGATGTTCGCAGCCGACTCACAGGCAAAGAGCAACGCCA----------------------------------------------------GTTATATAACTCCGCACAACG-------------TATTCAGGGAAGAATGCAGA-----------ATCAGGGCG-------------------------TGGCAGCAGCAAGAGATATGGGCGC-----------------TAGCGGTATC-AACACCATTGCAGA---------------------------AGC-GAAGATGTATT---TTCAGGGGATGCCGCAGGTTGACTACTCAAGCCCG---------GAGGCT----------------------------------ATGCAGCAGTCTATTCG----------------------------------------------TGAGATTCAGGAATACACCAACAATTATAACCAGC---------------AGTACAACGTTAATGTTGGTAATG-------------------------------------------GTGG------------GCTGAAATCACCA--------------------------------AGGCAGCAGCCAGA-------TACTCAGCAATCAGCCGGAGGAAGTTA---------CACGTCTAAATCTGGCATTAAATTCACGGTGGAATAATGAA-AGTTA-CCGCTAATGGCAA--GACAT-----------TCAACTTCCC-----------TG-------------------ATGGAACCAGCACAG---------------AAGACATCGGCGC---------------------------------TGCAG-------TTGATGAGTATTT--------------------------------------------------------------TGCAG-GGCAGGC------------------------------------------------------------------------------------ATCAGCAGCAGAAAC------------------ACAACCAGCAGAACAGCAGGAAGAACCA--------------------CAGCAGCCTGAA-CAATCCCTGAT------------------GCAACGGGCTGGTGACT--TACTCACTGGCGGCCAGTCAGC----------------------------------------------------------------------------------------------------------------------------AGGCCAGATTGCA------------------------------GAGCAGGC------------------TGGGCGTGGGCTCG---------------------------------------------------------------------------------TAAATATCCCGTTTGATGTATTGCA---GGGCGGCGCGAGTCTCATTAACGCAA------------------------TCAGCCAAGGGTTAGGCGGCCCGAAAGTGCTGGA-------TGACGTGTATCGCCCGGTAGA-TCGCCCGACT------------------------GA-----------CCCATA------TGCGCAGGCAGGAGAA---------------------------TCCATTGGCGG---------------G---------TAT-CTAATTCCAGGCGCTGGAG------------------------------------------------------TCG-----CTGGCAACATGG---------------------CGATCGGCTCAGTGGCTGAGGCAGCCAATCA--------GCAGGG---AGAT--TTTGCTG------GCAACGTTGCGAAGAATGCCGCGGTA------------AACCTCGGCGCTCAGGGGCTACTTTCTGGCGCAGCTAAATTAG------------TCGGGCGTGGCATTACTGCAGC------------AAGA-----------GGTGAGATTGCACCAG----------------------------------AG------------------------------------GCCAGACAACTGATTGATACCGCTGAGAGTATGGGTGTTAAGCCCATGACGTCAGAT--------ATGATC--AAGCCTGGCAATGCCTTT------ACTCGCAGCTTAATG--------------------CA------AGGTGGTG-AAGGT--------------------------------GCGTTGCTTGGAACGGGAGGAA--------------------------------AAAGAGCAGAACAGTACGCTATCCGCA---------------GCAAACTTCTAGGCGACTATTTCGACCGAG--------TGGGAGGATAC--AATCC---TGATGATATCGTT----------AAGT-CAATGACCAGTACAGTAGGAG--------GGCG-TAAAAAT-------GCGGC-AGGAGCAGT---------AAGAGATGAAATAGTA------AATAGAATGGGAAGCGCTCCAGTGGGAACCACCAAT--------TCAATTAATGCAATTGATACAAATATTGCAAGACTT---------------------GAGAAGCTCGGCACAT-----------------------CAGCGGACCA-GAGGCTTTTGACAGCGCTTAAAAATCTAAAGG---------------GGGAATTG-----AA--------------TAGCGG------------------------GAATGTTGATTTTGATCTCCTGCAA------CAGC-------------ATCGCACTGCATTCCGCACCA-ATGTTCAGGG-----TGATGCGATGGTATTCCCAAAT---------------------CAGGCCAAGGCTGCAACTA----------------------------ACATGGTTGAAAATGCAATGACTCGTGA---------------TTTGCGCAATGCTGTCGGTAAATCACTAGGGCCACAAGCTGC--ATCAAAATATCTCAAATCCAACTCAGACTTCGCAAACAT-----------TTACAATAAGGTTCTG-----------------------------------AATAAGCGCATCTCTAAT--ACGCTAAATAAAG-----------------------------------------------------------CC------AGAAGCGAATACACACCC--------------GAGCTTATTAACACCGTTGTTTTCAGTCGCAAACCGTCAGATATAAAG---------------------------------------------------CGCATATGGAGCTCCCTGGATAACAAAGGAAAGG---------------------------------------------------------------------------------------ACGCAA----TGCGAGCTGCATACATCAGCAAGATTGCTGAA------------------------------------AAAACTGGTGATTCTCCAGCTA-----------------AGTTCATAACCGAAGTAAAC---AAATTAAAAGCGCAATCCGG-------------AGGTGAGATTTACAACACCATTT-------------TCAGCGGAC----GACACATGAAGGAACTTGATGCGCTTCATGATGT-----GCTGAGAC--------AAACAGCTAGGTCTGATTCGGCAAATGTTGTCACACAG-----------------------ACGGGGCAGGC-----GCTGGCAAATCCGGTAAGGCTTGGCGC--TGCAATTCCTACTTTAGGT-AAGTCACTCGCAGC----------------------------------------------------AGAGGCCGGC----------TATGGCTTGGCAATGAGGGTGTATGAGAGCAAGCCAATAAGAAATATGCTACTCAGGCTGGCTAACACCAAGCCGGGCACACCTGCATATGAGCGTGCGCTGAATCAGGCCGCTACTGCAGTGCGCCCTCTTTTAGCTAACGAAGCTACCCGGCAGTAGCGC------------------------------------------------------------------------------------------------------------------------TATAAGCCAAGGAC-------------------------------GGCATTTATTTTATAGTTTTT-------------------------------------------------------------------------------ATGAATTCTTTATTAAATCCATTCGCTTCTCCGGGG----TATCTTCCAAAGACAATTTT-----------------------------------------TATAAAAACAGAAAAAATAAAGATAGCAAT---------------------------------------------------------------------------------------------------------------------GCTTAACAACAATTGC--------------AGTATCATTGGAACCCAAAGAACAACAGGCTCTATATT-CATGAAAC---------------------------------------------------------------------CAAATATTCTTCCTGCGATCATGGCAAAGTACC-------ACAC-------TGTTATCAGC---------AAACTTAGTGGTATATGAATT-------------ACTGATATTATCAAT----------------------CCAAGGGCATC------------------------------------------------------------------AGTAATTCTGTTTTCAAATCTTTCAG---------------------------------------------------------------------------------------------------------------GGGAAAACTTTTCTTTAAGGTAA---------TTGAGTACGTAGGCC-----------TCATTCTCTGGATTTTTAGCATTTTTCCCTATTGCAATAGAAACCTCAGATATCCTTGATTCAAGTCTTTTACGTTTAATAAAATTAGAAAAAAACAACC-----------ACGCAATCT-------------GCAATCCTATCCCCAGAAATAGAGTTGCGGC---------AACTAGCACAGCATAACTCATAGA-----ATCAGACACACCAACCTCC-------------------------TTAGTTTTGTG--------------------------------------------------------------------------------------CAGGATACCATGAAAA--------------------------------------AAGTTAACATTGG----------------------------------AAACGTACCAAAGATGCTCGGTTCCGCTCTTTGAG-AGC---------------------------------------------------------------------GTACAATTGCTGTTT----------------TGTAGAGACT--------------------TTCCAGAATGGCAACGCCTGCATCAAAAACTTGGTGTGGACGTGCAGGACTCGGATGCCAACGGAG----------GTCTCATACAATGAGCAGCGAGAA--------TGGTGTTTTGCATGTG---ATAGGCGTGTTCAATGGCAAAC-TATCTACTATTGCCCATGAGTGCGCTCACATGGCATTCGATATCTGCTCAAGGGTCGGTGTTGATGTTGAACCAGGAAGAG----------------CCAACGAGACTTACTGCTA----------------CTTAATGAGCAGG-------CTTGTTGAGTTCTGCGAGCGACATATCAAAAAGCCGGAGT---------GACCCGGCTTGATTATTACTTTTTGCTGTCTGGAGTTCGCTTATCTA--------------------ATACCCAGCCATTACCTGGCTTTGTTGTTGGTGGAAGCC-------TTTCGTTGTCCTTGACG----------------------GTGGCAAAATTGTCTTTCTTACCGCCTCGCGG--------------------GCCAACTTCTTGGTAT------------------------------------------------------------------ATTCCGCCG---------------TTTTTTCCTGTGTTTTCACCTGGTTTTTTCGCCATGATATACCTCAACATACACCCGTTATTGGG--CGATTAAATATTGATCTCAT------------------------TTTATAAGTAGTCAATATGGC----------------------------------------------------CCAGGTAAATGCAAAAATTAACC-CGCCGTCAGGT----------GGTTTTTTTGTACAAATCCTTCAGCGTATCAAACACCATCTTCTTAACAAGCTCTGACTGC------------------------------------------------------------------TCATCAGCGAGTCGTTCTGCATCGTTGCGATATCCAGTCACAGG---------------------------------------------------CGATGGTTTTGATAGAGCATCTTGGACGATTTGTAACAACTCG------------------GAGTTCATTGATCTCCCATTCGCCTCCGCCCTGAATTTTA-----ATTTCTCCCTGACTTCCATAGGCATACGGA--------AGTTAAAGTGCGGATCATCTCTAGCC--------------------------------------------------------------------------------------------------------------------ATGCCATCACTCCA--AGTTAGTGTATTGACATGATAGA-----------------------------AGCACTCTACTATATTCTCAATAGGTCCACGGTGGACC---------------------------------------------------------------------TGTATTGTGAGG--------------TGAATATGAAAGGAATGAGC--------AAAATGCCGCAGTTCAATTTGCG------------------------------------------------------------------------------------------------GTGGCCTAGAGAAGTATTGGATTTGGTACGCAAGGTAGCGGAAGAGAATGGTCGG---------------------------------------------------------------------TCTGTTAATTCTGAGATT-----------------------TATCAGCGAGTAATGGAAAGCTTTAAGAAGGAAGGGC----------------------------------------------------------------------------------------------------------------------------------------------------GCATTGGCGCGTAAAGTTGAAGCCCCAACTGC--------------------------------------------------------------------------------GGTAACAGTCAGGGCTTCGGTTGTCAGTAAA-----------------------TCCTTGGAGAAAAACCAACATGAATAGTATAG----------------------CAATTTTAGAAGCAGTTAA-CACCTCTTACGTGCCGTTTAATGGACAGC---ATGTTCTTACCGCTATGGTGGCTGGAGTTGCCTATGTAGCTA--TGAAGCCA--------GTCGTGGATAACATTGGT---------CTCTCATGGTCATCTCAGGTGCAAA------------------------------------------------AGCTTCTGAAAATGAAAGATAAA--------------------TTCAACTATGTCGATATCGACA--------------------------------------------------------------------------------TGGTTGCTGGAGATATGAA--------------GAAACGTCTCATGGGATGCATCCCACTGAAGAAA--CTTAACGGCTGGCTGTTCAGCATTAACCCTGAGAAAGTTC---------GTGCAGACATCCGTGACAAACTGATT---------AAGTACCAGGAAGAATGCTTCACCGTT---------------------------CTGTATGATTACTGGACGAAAGGT---------AAGGCTGAAAACCCGCGTAAGAAAACATCTGTCGATGAGAGGACGCCGCTTCGTGATGCTGTAAATATGCTTGTAAGCAAAAAGC------ATCTGATGTACCCAGAAGCTT---ATGCAATGATCCATCAGCGTTTCAATGTGG-AAAGTATTGAAGAACTGGAGGCGTCTCAGATACCGCTGGCCGTAGAGTACATCCACAGGGTAGTGCTTGAAGGTGAGTTCATTGGCAAACAAGAGAAGAAAACCAACGATCTTTCTGCAAAAGAAGCAAACAGCCTTGTATGGTTATGGGATTATGCCAACCGCTCACAGGCGTTATTCCGCGAACTGTATCCTGCAATGAGACAGATTCAATCTAACTATTCAGGAAAGTGCTACGACTACG-------------------------------GCCATGAAT--------------TCTCGTACATCATTGGAATAGCGAGAGACGTTTTAATTAA--TCACACGCGAGATG--------TTGATATTAATGAACCTGACGGGCCAACGAATCTTTCCGCA-TGGATGAGACTTAA--GGATAAAGAGCTTCCACCTTCATTACATCGCTACTGACAGATAACCAACGCA-ACGACCCAGCTTCGGCTGGGTTTTTTTATGCCCAAAATTCACCGTAGCCACGCTTAGGTAATGAGCTTGAAGGAGAGACCTACAAAAAAATTGTAGGTCGAAAAGCGAACAAAATAACTTCCGAAAAAGTTGTTTTATCACAAAAAATTCACCGTAGCCATGCTGCGGCAATTCCTTGCATCTGGAGC-AAATTAAATGACAGAC---ATCACTGCAAAC---GTAGTTGTTTCTAACCCTCGTCCAATCTTCACTGAATCCCGTTCGTTTAAAGCTGTTGCTAATGGGAAAATTTACATTGGTCAGATTGATACCGATCCGGTTAATCCTGCCAATCAGAT--ACCCGTATACATTGAAAATGAGGATGGCTCTCACGTCCAGATTACTCAGCCGCTAATTATCAACGCAGCCGGTAAAATCGTATACAACGGCCAACTGGT------------------------------------------------------GAAAATTGTCACCGTTCAGGGTCATAGCATGGCTATCTATGATGCCAA-----------TGGTTCTCAGGTTGACTATATTGCTAACGTATTGAAGTACGATCCAGATCAATATTCAATAGAAGCTGATAAAAAATTTAAGTAT------------------TCAGTAAAAT----------------------------------------------------------------TATC------------AGATTATCCAACATTGCAGGATGCAGCATCTGCTGCGG------------------------------------------------------------TTGATGGCCTTCTTATCGATCGAGATTATAATTTTTATGGTGGAGAGACAGTTGATTT-------------TGGC----------------------------------------------------------------------------------------------------------GGAAAGGTTC----------------------------------------------------------------------------TGACTATAGAATGTAAAGCTAAATTT-------------------------ATAGGAGATGGAAATCTTATTTTTACGAAATTAGGCAAAGGTTCCCG-CATTGCC----------------------GGGGTTTTTATGGAAAGCACTACAACACCATGGGTTATCAAGCCTTGG---------------------------------------------------------------------------------------------ACGGATGACAATCAGTGGCTAACGGATGCCGCAGCGGTCGTTGCCACTTTAAAACAATCTAAAACTGATGGGTATCAGCCAACCGTAAGCGATTACGTTAAATTCCCAGGAATAGAA------------------ACGTTACTCCCACCTAATGCAAAAG-----------GGCA------------------------------------------------------------------------------------------------------------------------------------AAACATAAC---GTCT--------ACGTTAGAAATTAGAGAATGTATAGGGGTCGAAGTTC----------------------------ATCGGGCTAGCGGTCTAATGGCT-GGTTTTT--------TGTTTAGAGGGTGTCACTTCTGCAA-------------------GATGGTAGACGCCAA---------------------------------TAATCCAAGCGGAGGTAAA-------GATGGCATTATAACCTTCGAAAACCTTAGCGGCGATTGGGGGAAG------------GGTAACTATGTCATTGGCGGACGAACC---------AGCTATGGGTCAGTAAGTAGCGCC-------------------------------------CAGTTTTTACGTAATAATGGTGGCTTTGAACGTGATGGTG-GAGTTATTGGGTTTACTTCATATCGCGCTGGGGAGAGTGGCGTTAAAACTTGGCAAGGTACTGTGGGCTCGACAACCTCTCGCAACTATAATCTGCAATTCCGCGACTCGGTCGTTATTTACCCCGTATGGGACGGATTCGATTTAGGTGCTGACACTGACATGAATCCGGAGTTGGACAGGCCAGGGGACTACCCTATAACCCAATACCCACTGCATCAGTTACCCCTAAATCACCTGATTGATAATCTTCTGGTTCGCGGGGCGTTAGGTGTAGGTTTTGGTATGGATGGTAAGGGCATGTATGTGTCTAATAT----------TACCGTAGAAGATTGCGCTGGGTCTGGCGCGTACCTACTCACCCACGAATCAGTATTTACCAATATAGCCATAATTGACACCAATACTAAGGATTTCCAGGCGAATCAGATTT--------ATATATCTGGGGCTTGCCGTGTGAACGGTTTACGTTTAATTGGGATCCGCTCAACCGATGGGCAGGGTCTA---------ACCATAGACGCCCCTAACTCTACCGTAAGCGGTATAACCGGG---------ATGGTAGACC-----------------------------------CCTCTAGA----ATTAATGTTGCTAATTTGG------CAGAAGAAGGGTTAGGTAATATCCGCGCTAATAGTTTCGGCTATGATAGCGCAGCGAT---T------AAACTGCGGATTCATAAGTTATCAAAGACATTAGATAGCGGAGCATTGTACTCCCACATTAACGGGGGGGCCGGTTCTGGCTCAGCGT-------------ATAC---------------TCAA-------CTTACTGCTATTTCAGGTAGCACACCTGACGCTGTATCATTAAAAGTTAACCACAAAGATTG-CAGGGGGGCAGAGATACCATTTGTTCCTGACATCGC--GTCAGATGATTTTATAAAGGATTCCT-------------------------------------CATGTTTTTTGCCATATTGGGAAAATAATTCTACTTCTTTAAAGGCTTTAGTGAAAAAACCCAATGGAGAATTAGTTAGATTA--------ACCTTGGCAA-CACTTT---------------AGATATGT------------AATAAAAAT----------GGGTGTAAACACCCATTTTTATTTTAT-GTTAAATATTCTATAGCTA-------ATTAAACCTA---ACAACTATGGTTTCCCCTACAACACCAAT---ATCGTATACGTTATTACCAGATTTTTTCCACCCATTTTCAAGTTTAACCTCTTTGTCATATAGTCTGTAATTTCTGGAAAACACATTTCTTTGCATTAACACCTCTGACCACATCCAATCATTGTTAATAATGCGTGGTATTAAC----------------------------------------------------------------------TCTCTCATTAAAGGA--TGCTTTATTACTATGTTTTCATTTATTGGTGCATACGGTTCTGT-------------GCCAATGAATTTTATATTTTTTTTGT---CTCTTCCAAATCCAAGATAATCTA-----------------------TGTCTTGAGA-----------------------TATTCTATTTACAATGCTTTCCTCAAGCTGAAACTGTGCATTTATGGCATTGTAAGCACCATAAGAAAATAT---TGTTGATATTAAAAGA-----------------------------------ATAAAAGAAAAATATATTC--------------------------------------------------TTGATATTAACTGTTTA-------------------------------------TCTTCAAAAGCATAGAATACGCATAGGCAACAAAAA-AACATAA---AGCCACCCATACCAATCAATACCCTCGGTGCGTATATTGGTGATTTTAGAA----------------------------------------AAATCATTG---------GTCCAATGAT-----GAAGAACATTGATGCTAATAA-AATTAAAA---CTACTAGCAATAACTTTGT----------TTTCTTATTTTC--------------------ATCTCTTTTGATTGCTT------TTAAAACTATGACT-----------------------------ATCAAAGAAATGATTAGCGCAAAGAATAGCGAGTAGTAGATT-------------------------------AAGTAATTATCGCCA-----------TTCAAGATCGTGC-------------TAAACATTCTATAAAATGATAAGACGTTAGAAATTATCCCTTCA---------------AATAAACTTGAGTTTATCTCTAT--------AATCTTA-CTATGTTCGATATTGTAAGAACCTGTTACAAGTC----------------------------------------TTTTTGCAATAAAGTAAG-----------------------------AATAGGCAAAATATCCTACTATTAAACCAGCGACAGAAGATGCTGTATTTT--TTGTGATATTTGAAATTGAGTTTTTCTTAACCACATCTGAAATTATAAAGGCCAACAAGA----------ATATTGCGTAAGTATTCAGCGCAGCCTGATAAAGA--CTAAGGAATGCAATGGTTAAAATGGATGATATTATGATATTTATAGGC--TTGTATTGATAAGCGACATACGATGAGATAATAGATATTGCCACACTCATGCACATTGTTA-----------------ATGAATCATATCTATATGATAGATTTTCAATAAAGAA-----------TGGGTTTGCCAAAATCATCATAAAACAAAGAG-------ATGCTGTGATGTAGTCATCTCCAA----ACAGCTTTTCCCTGATGCAGGAT------------------------------AGTGCCAATGCTAAAATAACTATCC---------------CTAGCATTAAAGGTAGCGGAGAAGCATCTATAATTGGGGTTCCAAAATTAATGATATAGAAAATAAAGTCGGAAAGT------------------------------GGGCGACCATTGCCTGACCAACCCAACCCGCCATATAAAG-----------------------ACCTACCCAAG-TCATCAACGAAAAATGATTGATGTGTCAATAAAGGA-------------------------AATGTATATATAATCGCCAATCCAAGAAAG---------------------------------------ATTGATATAAATATC------CTGTCATTACTATTAAA-TTTCACTTTTAAAA-----------CCCTTACGCTTTAATATGTATTTAGGCCGCTGTTTGG-----TTTCTATGTAAATTCTACCAATATATTCTCCAA--------------------------------------GAATA------------------------------------------------------------------------------------------------------------CCTATTCCTATCAATTGAACGCCACCCAGGAAAAGAACAGAAACAAGAAGAGACGGGTA------------------------------------GCCAGGAACATTATTTCCAAATATTAATTTATCAATAATCATCCATGCACCGTAAAGGAATGACATACCTGCAAT-----------AAACAATCCAATGTAAGTCCATATGCGGAGCGGAAATGTTGAGAAAGAAGTTATTCC--------CTCCAGCGCCAGGTTCCATAATTTCCAGCCGTTGAATTTCGAATCACCGGCCACGCGTTCGGCACGGGCATATTTAACAACATCCGTTTTTCCGCCAACCCAACTGAGCACACCCTTCATAAACAAG------------------------------------------------------------------TTGCGTTCTGGCATTTGTTTGATGTTCTCGACAACCGCACGGCTCATTAACCGAAAGTCGCC----AACATTTTCTTCGATTTTTGGATTGCTGATTTTA-TTGTGCAGCTTATAAA---------------------------------------ACCACTCAGCTGTCTTACGCTTCATGC--------GCCCGTCAGTTGAGCG----GTCTGAGCGCTTAGCCAGCACCATATCCGCGCCAGCCTGCCACTTCTCAATG------------------------AGATGAGGGATAACTTCTATCGGATCCTGTAAATCGACATCAATAGGAATGACCGCA--------------------------------------------------TCCCCGGTTGCATGGT--CGAGACCCGCGAAAAGAGCAGGT-TCTT-TACCGAAGTTTCGCGTAAACGAAAGCGGAATAACGAGCGGATC---AGATGCAGCTATTTTGTTAATTATTGATTCAG---TCGCATCTTTACTACCATCATTAATAAAAACGATCTCAA--TTTCATATTCTTTTAGCTCATTAAACTCACGTACCGTTT-TATAGAAAATCGGTATCGTGTCTTCTTCGTTAAAAACTGGAACGACAAGAGAGATTTTCAT--CTTATATCCCTGAAAACAATGAATCTGGAATA------GATAAAGCCGCATACCAGGCTAA---------TTGCCGAGAAAGTGATAAG-GGTAATCAATGGTGGCAAGGAACATTGGTCA-----------GCCATCCAGCCAACAACAG------------CGCTCAGTGTTCCCATGAATCC--------------------------CACATACATCATGTAGCGAAGCGTGGTG----------------------GTGGTGGCATTAAAGGTGAAACGCGCATTGGCA-------------------------------TAGAAGCTGAACGATACGGC--GATAACAAAACCGGAAAAGTTCGCCAGCGCCTGATGCGTATG-----------------------CATCCCATACACACAAAAAGCAAATA---CGCCCCAATGAATAAGCGTGTTAAGAACA-----------CCGATCGATGTG-TACTTAGC---------------------------GAATAACTTCA----------------------------------------------------ACATTATGAAAATCAGCG-GATTCGGAAAGGTCTGAAGTGTAGCACTACAA-ATTGTTTTGATCGATACAAGCGATCAATAA----------------------TGTATAATTTGATAGTTTTTATCTATATAATGCATGTTAATTGATCGTTGTTACCGATCAATTTTTATTGCTGATTGCTAAGTGGTTTGGGACAAAAATGGGACAT---------ACAAATCTTTGCATCGG-----TTTGCAAGGCTT-----TGCATGTCTTT---------CGAAGATGGGACGTGTGAGCGCAGGTATGAC---GTGGTATGTTGTTGACTTAAAAGGTAGTTCTTATAATTCGTAATGCGAAGGTCGTAGGTTCGACTCCTATTATCGGCACCAGTTA-AATCAAATACTTACGTATTATTCGTGCCTTCCTTATTTTTACTGTGGGACATATTTGGGACAGAAGTACCAAAAATCGAGT----CAATTTGTCGAGCATGTTCAGTCAGGTG-------------AT---------TTGGTGCCAGATGAGCATATCGG-CGAACCA-TTTCGATAGACTCCCAG---CCACCCATTTCCTGCAATA---------------------CCGAAATCGGAACGC-------------CAGCCTGAACTAACCAACTT-------------GCCCACGTGTG----CCTCAGGTCATGAAAACGGAAGTCTTCAATGCCCGCTCGTTTTAAT----------------------GCTGCCC----------------------TCCATGCAG--TATTAGCGTC----------------------ATAGCGCATCTTCC--------------------TCACTAC----AGGTGATTTAGTTCCGTCTG----GTTTGGTG---CTGCTTTCCTTGTAGACGAACACCC-----------ATTTGTGATGATTGCCGATTTGCTTTTTCAGCACCCG-------GCAA----------------------------GCGGTATCATTCAGCGCCACTCC----------------------------------------AATGGC-ATGATTAGACTTGCTTTG-------------------------------TTCCGGGTGTATCCATGCCACCTTTCGTTGCATGTCTATCTGCTGCCACTCCAGATTGATAATGTTAGACCGCCTTAAGCCAGTAGAAAGCGCAAACTCTACGACTGACTTTAGCGGTTCCTGGCATTCATCAATCAA-----------------CCT----TTTTGCCTCGTG-------------AGG--CTCAAGCCAGCGGATACGCTTATTTTTCGGCTGAGGAACTTTGATGATCGGAGCCTTATCC--AGCATCTTCCATTCGCGTTCAGCAGCCCGGAGG----AGTGCCTTAATGAATGAAAGGTGAGTTGCTTTTGT---AG---CTACTGCTGCCGGCTTAGGCTTGAATACCGGAGGCTGCTTCCCATTCTTCCT--------GCAAGCTTCATCC--ATTAACTTCCAGTTTTCCTCATGCCGCCGATTAGTT--------ATCTTC--TGGATGGCG----GAGTAAATCTTCGTCTCGGTAATATCCTTCAACTGCATTCCTGCAAAATGCTGGAGCCAGAATCCTATCCGACTCTTGTCATCATCCAGCGACTTCT--------TATGCGCCTTCTCCTCTAACCACCTGACACAGGCCC-----------CCTCAAAAG----------------TCATGTCAGGCGTCTCTCCTAATTTACTTACCC-----------------------------------------------TCCATGCTTCTGCCTT----CAGCTTGTCATGAAGCT--CTGT----GGCCTGCCTTT-TGTCCTTTGTCCCAAGAGACTGCTTAAATCTT--TTGCCGTTCGGCAATGTGAA----------------------------ACTGGCGTACC--------------------AGGTTTCA-CCTCTGCGGAATAGTG---------------------ACATTTCAGTTCCTCTGTTATGTCATCACCCGCGCTCACCTGGACAGTATGCAGCGGAGATTGAAGTGCCGCAA------------------------------TGCAGGCTTGTCGTGTGGTGAGGT--AAGGGGATTTCGGTTTGGTGGGG-TCTTTACGTGTTGCCTGTAGTCGGCCTGTGCGAATCCAGTT----------------GGTGGCGGTAGGTCTGGATATCTTGAGAAATGCAC----------AGGCCTCATCAAGTGTGAGG----------------CTGTGTGATTCCATGTTTACTCCGCTGTTTCTT---CTTCGTCTTCTTTTGCGTTAGGCATGTCGTAG---------------AATTGCCCGTAAGTTATTTTCTTGAATGCATCA----------GGGATAACAACTACG---------------------------CCATGCCTTTCTTCTTTGTTATTTGGTATTGCAAAAATAAGACAATCATCGCGT-TGCGGGTGCTTGCCGCC------------------------------------------GTACGTTGATAA------CATAACGAAACCAAAGCCAC------------GGCCCGATTGACCA-CCAATTC--------------------------------------------CTGTACGCATAATCCCGTAGTG---------------------------------------------------------------------------------------------------------------------------------------------------------------------------------------------------------------------------------------------------GTTGGTTATGT-----------------------------------------------------------------------------------------------------------------------------------------------------------------AGTAATTCCATTCAGGCAAGGATTTTAGCTTGGCGTTAGCGTTATGCATGATTGCATCCAGCTCTTTGTT------------------------------------------------------GTATGCG-------CGGCCTTCCTTTGTGTTTCCCTTTCCTCGCGCTATCACAACTCTCT-------TCCCGTCCAAAAAATCCTCGCGTTT-----GAT-----------TGTTATCTGGCATGGGAATTCATATCCTTTTTCCCAAACGAAGCTTTGTAGAAGTCCGCCTTCTCCACCCCAGCTACGGGCTGTAGT----------------CCATGCGATTG--------CGCCAACCTTTTCAGCGGCTGTGGTTAGGATTGAATTTCGTT--GATCGT-------------TAATGGTGTCGTATG-ACTGGATAAGCTCCTTAACATCCTCAC-----CCTCTACCATGTAGTAG---TCGTAATATTTGCTCTGGCCTGACAT-------TTATTGTCTCCAATAAAAAACCGCCATCAGGCGGCTTGGTGTTCTTTCAGTTCTTCAATTCGAATATTGGTTACATTGTTTTCATATATG-------AATAAATAAATTAGCTTTTTTCGTTGCCTTTGCGTTCCTTATTAATTCTGACAAACTCGTTTTTACCACGCTCTCCAAATGCGTCTTTAGAGTCGTTGTA---TCCGC-AATCGCAGCACACATAATCATCAGACCATCCACGCATTGTTTT---TTCTTTTG----CAATATTTCCAGAACC--GCATTTTG----------------------------GACAAGACA-TGTCAC-------TACCTCCAAAG-CATGAGTGAGATGACAAC-------------GTAACATTGATTGGAGATTAACAATAGATTGCTGATGTA------AAAGATATGTATAAG--------------------------------------------------------------------------------------------------------------------------------------------------------------------------------------------------------------------CTTCGCTATCA------------------AAGGGGAGGATCTGGTA-------GCTGCATCCAGTGGCTTACA-----------------------------------------------------------------------------------------------------------------------------------------------------------------CCGATAAT------------------------------------------------TTCCATACCCTCCC------------------------------AATAG------TCAAAGAAC---------CCATCATCGTCGTATGTAGCAA--------------CGAACATCCCCTGACCCAGACATTTTCCG----GTAAAAATTGCGATGGGTTTAGATTC----ATCATTATCTGGCATTCGCTCACTACAGCTTATCCAGCCACCCGGAATTACCGGAG--------------------------------------------------------------------------------------------------------------------------AGTTGCCTGCCAGC---------------GCTTCTTG-----------------CAGTCGTTCAAGCTTCACGT----ATTCCTGAACGCAAGTTCCCGAGTAGTTATTT------------------------ATCCAGATGGTCGCCT-------------------------TTTCTGGGTCAGGCGTATAAGT-----AACCACTTCTCCCGAC-TGCCAGCACAGGGCG----------------------------------------------------------------------------------------------------------------------------TACAG---GTCAGCGACTGCCTTAACCTG------------------------------TGCGTATGGCAACTCGGCAGG------------------------------------GCA-------------------------------------------------TTCC---------------------------TCCGGCACTACCGACTCTGGCTGCTCTTTGATATGCAGTCGTGGCTCGCCGTCTTTCGGTTCAGGCCACTGGCGTGTTTTGTTTATCTCCAGTTTTT-------CAATCATCGCCCTCGTAATGAATTCGTCGGAAATTCCCATGCGCCGC-TGGGCATCCCA------------------CAATAAAA-----------ACTGCATATCAGCCCATT------------------------------------------------CAAGC--------------------------------------------------------------------------------------------------------------------------------------------------------------------------------GGGTCTGA-----TGGGTCGGCAGCGG---------------------------------------------------CTTCCAGCGCTTCTTTCGAAAGATGTTTAAGCGGGCCGACTGGACCAACATCGCCGAACGTCTTATCTGACCACTCGGCGTGCTCACGGCGAATACGTTCGCGTTCTG-------------------------------------------------------------------------------------------------------------------------------------------------GCACTGGCGGGGCGGCGTAGAGCGGTATATACACGGCAACATCATCAGCAGCATTTGGCTGCTGCTCTAATGTCACGCATGTACCGGAAAATTTATTCAGGTATCGCACAGTCTCAGCATCCAGCGATGCCAGCGCAATCCGTGCCAG-CTCCATTTGT------------------------TCGCCACGGGTAAGCCCGTTTTCAAGC----------GGCGATTTAACGAACAATTCAATA------------CGTTCTTTGGTAATA--GTGGTCATGGGTTAGTCCTCAACGC---------------------------TGATATCAACGGCCA---------------------CTT--------TCATTC--TCCCGGCAGAAACTTCAAAACCG-GTGACATCCGCATTAAGCATGTATTCAGATATAACCAGCGCAAG---AAGTTTTAACTTCGCGTCTGTATCGT------TACCGTTCAATTCTT-------CAAGAAGCTCAATAACTGGCTTCATATGTTC------AC---CAATCTTCATGCTCATTC--------CCCCTTAACCTTGATGCCAGCGCGTGTGCTATATGCAGACATG--CACTGCGTGAACCCGGATTGGTCATCTGTCT-------------------------GCCCATAACTGAACCCTGCTTTCAGGCCGTCACGGAATGCGCCATCCTGCAACTTGTCGTCAGTTTCAAGCTTCGCCTCCAGTTCTTGAATACGCTGGCGTAACGCTGTAATTTCCACCTCAGCAGCGTCTGCGTAATGAACGTTTTCATGCTCAAGTGGTGGTAAATCCGGCGTAATGACACCAAAAAGTTTT----------------------------GCCAGCGCCCGGTAATTCAGTTCGCTGTGATAACGACCT---------TTGCAGCGAACCAGTTTTTCAGCAGCAGCTACAATCGCGCTTTGTTCTGTCATGCGCTTTTTTGCTGCTTCCAGCTCAACTCGCAGCTTCCCAACCGTAAG------------CGCAATATCCTC-GTCCTCCTGGTCGCG-GAG-----------------------------------------------------------TTTGATGTAT-----------TGCTGTTTTTTATCCAGCTCATCCAGC--AGCGCCTCTGCGGCGATATAAAT--AACCTGGCGTGCACGGTCTGCTGGGTCGCTGTAATGGTCT-----TGCATGTACTGGAATTCTTCACGCAGCGCCTGTT----TGTCGATG-----------------------------------------------TTGCTCATTGGGCTGTCTCCGGTGGATAACAA------------------------------------------------------------------------------------------------------------------------------------------------------------------------------------------------------------------ATATCGTCGAAATATTTTTCTGCAA---------------------------------------------------------------------------CGCACATGTTGAAGTGATCGAGA------------------------TTCATCTCCTCCACCTGG------AGTTTTGCCCCAACAATA------------------------------------------------------------------------------------------------------------------------------------CCCGTGCATCGATTGACGTAATCCCGAT----------------------------------TTTCTGGGGATTCCGCTACCCACTCCATAAGGTCT------TCGGTGACACGTTT-----TAAGCAACGTAAGGCGCAGTCCATATCAGTAA------AATGCTGAGCATCTGTGATGCAGGAGACGACATAAT---------------ACGTGGTGATTTTTGGCCCTTCAGC-----GCGTCGCTTAAGTTCTCTCTCTA--TATCTCTTTT--------------------------------------------------------------CAGATCAACCAGTTCA---TGGTCATTGAGTT-TGTC---------------------------------GATGTTGCTCATTGGGCTGGCCC--TCGCATTTGTGATTTTCTGGATCATCGGCTTTGAAATAACCGCCGCAG-------------------ATTTTGCAGG------------------------GTATCGTCGGCACTTCGTCGTAATTTGAGGTTCCCG-----------TA-------------------------------------------------------------ATCATGACTGCACTCCTTTG-C----------------------GAAGCTGGGCGGCGATATCTTCGATAA-CGCCATCGGCGAATGAG-----------------------------CGATCAAAA----------TCGCCTTCCGGTGCATCAGCCATAAATTCTGTGG-----------------------------------AGGTCAGTATCATTCGTGCGA-----------------------------------------------------------TGTCCGCAGCGTTCTT--------TGCTGTGTCGTC-------------GATAAATCCTGCATCCCATGCGG-----------CCAGCATTCGGTTAGCAACAAAG-----------------------------------------------------------------------TAAGCGCCTT----------------------------------------------------------------------------------------------------------------------------------------------------------------------------------------CCTTGTGAGCCTGCGCCCGCATCTCCGCCAG----------------AAAGGCGTCTGTCGCCG-------GGGTCTCAGTGAAAT------------------------------------------------------------------CGTCTACCCACGTATC-GCCAACGTCCTCGCACTCGTGACGACAATAA----TCGTTGAATT-CGACCTCTGATT------------------TTTTCAGTGCCCCATTCTCCACCACCAGT----------------------------------------GCCGCGCATTTCGCCT---CCAG------------------------------------------------------------TTCCCGATAATC--------CGACGCCAG------------------------------------CACCAGATCCACACAGAACG-ATTCA--GACTGTACCGGTGGGGA--------TAAATCTGATGGGGAT------------------GCGGT----------------GTAAATTTTTACCTGTTGCATTTATCT------------TTCCTCAGTATCGCATTCAAATATTTATTCTCGTTAATAGAAGGAAATGAATTGCGCTGCAATAATTCTTCGCGTGTAG------GCATTGGTTTAATTTTGTGCCTAATAATAAGTTCGGCTGGTAGAATGTCGGGATTGTATGCAAGTCCTCTCATC-----------------------------------------------------------------------------------------------------------------------------------------------------------------------------------------------------------------------------------------------------------------------------------------------GTAAACTCCTCAGT---------------------------------------------TATTGCTGATAGCTCCGTAACGCGAACGGT-----------AATCACGAAGACGCGGGTCTAT---TTCAAT-----GAATTTGGTGTAAGTGGCTTTGCGGAATGGCCGGATGGCTGTCTGGTAAATTCGCTCGC-------GTTCTTCTTTCTCTGCAAGCCATAT--------------ACAGTGGCG--------------------------------AAATTCCTTTTCCTCTTTCGTTTCCTGCGGTAGTGACATTATCAGGTCGTAGTTTTTTCTGAATTTATCCAGCACCTCCGATACGGAATTGCCGGAACAGCGGCGCGGGTCATCCGCACCATACAAAGGCGCTGGCATA----------ATTTACTCCAGGGTAGG-----------------------------------------------------------------TTATCCGA------ATAATGTGGTACGTATAGGGTTATTTCTTT----------------------------------------------------------------------------------------------CGTAAACG---------------------------------------------------------------------------------------------------------------------------------------------------------------------------------------------------------------------------------------------------------------------------------------------------------------------------------------------------------------------------------------------------------------------------------------------------------------------------------------------------------------------------------------------------------------------------TGATAGCCTGCTTTTTACC-----------------------------------------------------------------------------------------------------------------------------------------------------------------------------------------------------------------------------------------------------------------------------------------------------------------------------------------------------------------------------------------------------------------------------------------------------------------------------------------------------GACTCTTCACTTCGCCCGAGAATTTTT---------------------------------------------------------------GCTACATTTC----------------------TTTGTGTATAGCCT---------------GATGAGA-------------------------------TAAGCGTCTGCATTCTTTTGTCTTCGTCGTCG-------------------------------------------------------------------------------------------------------------------------------------------------CTCCATCTTGGCTTAATGAATGCCGTTTTTAATGACAGTTTTTTTGCTATGTAATAAAA-CTGATT---------------------------------------TATGTTTAGGCCCAGATGTTCTG-CTGCACGGCAAGCTACCATG---------CGACCGCAAA-------CTGACTCCATCTCCGCT-----GTAGTTATGTTTAATCTTCTCATTAAGCCACCTGTTTAAGCTCATTTATTCTGATATTCATTACCTGAACGCATTTTGT-CTGCTCATCATCGTGACCAGTCAATAATTGCCAGTC--------------------GTGCT---GGTATCTCTCA-ATTAGCTTTTTCTTGTCCGTTTCTGTTGCTGCATATTCACTGAATGCCTTAAGAAC-------CTGTTCAGGAGCAGGGGAGGA----AGGCGATGATTTAGTTTG----------------------CTTAGCAGGTGCTG-CATTCTGCTGCTGTTTGTGCTCCTCAGTATCAGCGT----------------CTTTGGCGTCGTCGATACCA-------------------AACAAACCGTTAAGGCAATATTTGCGAGCGTAAGAGCTTGTAGCGCCCGTTACCT------GAGCTGCATCCAT-----------------TCCCTTCTTGTTTTC--------TTCTTCTC--------G--------------------------------------------CGC------TATAGCGCTTGCTG-------------------AATGGCTATTTTC-----------------ACCATCTGTAATGGTCGCT------GTGGCCTTGACGTAATAACGGTCGCCAATCAGCACGATTTCATCACTGATAGACA----------------------------GGAACA-----------------------GACCTTTCAGTA---GTG--------GCTTAACACCCTCAAGAATGTCCT--------------------------------------------------------------------CACA---------------------------------ACTGCGGTATTTGTATTTACCAAACGAGTTGTACTGATTCTTTGGCGCATTCAGA---TGCTCCTGAATTTCAGCAAGTCTTGCGTAA------AAC---TCTTTGCTC---------ATG-AGTAATACCCCG-----CAAATTCATCCCAACC------AATAA------------------------------------------TCGGATTTTGCCGTTCTGCGGCT--------------------------AAGTTGATTTGTTGCTCAACCTCTTCCTCAATTTCAGGAGAGATAAGCGC----------GATAAATTCTTCGTCAC---TAAATTCATGC-----TGCATGATTTCGATTCCAGTCTTCGTCCTGACAATCTTCCCAGCCCATTGCGATTGATGATGCCCATGCGTATGCGGCGCTGTTACC---TTCCTTCGTATCCGGGAAGGATGCTTCGTAGAGCTTGTTAAACTCACGATTGC--------CTTGCTGCACAAGGATGGTTCCGTTAACAGGCACAATAGTCATGGCTCGGCACTCCAGGCTGATTAAGGATG---------TCTGCCAGCCGTTTCCAGCCAGCGCGTAATTTGCGGGTGATGCGATCTAAAAG---TGATTCGTGTAACTGGGAAACGCCCATGCGAGCGCTTCCCGCGATT---GCGATAATCATGGGAGTT-----CCTTATGTTGTGTGTGATTGCATGAGGCTGAGCACTTGAATAAATACTCACTCAGATGCGGATATGAAAAAGCCGCACTC--AGGCG-GC---TGTCGTTTCTTCTTTCAGGCTTTCGAGATATTCACGCGGGTCGTCGTAACACTGGCACTCGCTATACCAA-----TCAATCCAGCGATCATCCAGTTCCATATCTTCCA-----AATCCTGGTCGGTAAGGCTCTCGTCAAACATCTGTAAACCGTTGGCGTTGCAGTAATCAGGCTTGATGTTGTTGTCATACTGAAAGGCGTCATAATCAGCCAGTGCATCCATCATTCGTACACCTTCTTCAACACTACCCACTTCTACAATGAATGGCTTCATAGGGACTTGCGGGATATGCCAGACACGTAATTTCATATTTCCTCCAGGCAAAAAGAATGCCGCCCATATAGAGCGGCAAG-ACTATCAAGGGATGATTCTCCAA-TAACCAGAACGAGTCTTCGTCCTCATTCGGTTACGAGCGATATTGCTCACATAGCAGACTCGTAAATCTGCTA--------TAGGTGCTTATTCGCTTGGTGGTTCAGGTAATGGCATCCAGTGAGTCACTCGCTCATGCTTGATTAAACGCGTGTCCTGCTTTGAGTTCTTTGCCTCAATTACTGGCTTCCTCATGGTGTAAATTCCCGAGAAATTTGAATTGCAAACACAATATCCAAGCACAGTAATTCC------GGATTCCGGCATCCGCTCACTACACTTAATCCACTCCATCACTCCTTCCCCAGAGCCTTGCCGATGG-CTGCGCGAGCCGTCGCGTACA--CAGCGTCCCACTC------GCTCACGTCATGTTCCATATCGATAATGCT---------TAACAGAGCCTCGAGAAGCT---CAGGAGCTGCACTTGCCAATTTTATTTCCTGCTTAT-----------------------------------------------------TGGCGTTCTCG-----------GCTGAAAACAGAATGTGACCTTCAGTAACATCGAC----AATGTAATCT----TCATCAACATCCCAATG---CGGTATG--------------TCTTTCATATTCACCTCTGTGGCTTGCTGCC-----------------------------------------------------------------------------------------------------------------------------------------------------------------------------------------------------------------------------------------------------------------------------------------------------------------------------------------------------------------------------------------------------------------------------------------------------------------------------------------------------------------------------------------------------------------------------------------------------------------------------------------------------------------------------------------------------------------------------------------------------AAAAGAAGACAGACTATATAGCCTTTAGTTTTTCCAGCTC---TCTGGCAATCATTTCCGTGGTTCTGATTGCCCATTTATCGACAATCTTTCCAT----------------CTTCTCTCACCAGAGCCATTT-C--------CTCAGGCTTTACCATACATTCAGCATCAA----------------GCTTGCAG-------------------------------------------------------------------------------------------------------------------------------------------CCTTTGCATTT-------------------------------------------------------------------------------------------------------------------------------------------------------------------------------------------------------------------------------------------CACAAAACGACTACACCATTGATTTGTATCAATAGTCGTAGTCATATGGGTAGTC-CTGGTATTGTTCCATCACATCCTGAGGATGCTCTTC-------GAACTCTTCAAATTCTTCTTCCATATCTCATCTCAAATAGTGGATTGCGGTAGT----------------------------------------------------------------------------------------AAAGATTGTGCCTG----------TCTTTTAACCACGT----------------CAGGCTCGGTGGTTCTCGTG-------------------------------TACCCCTACAGCGAGAAATCGGATAAACTCTATTCACCCCTACAG-------------------AGAGTAAAAAGAGAAT---------------------------------------------------------------------------------------------------------------------------------------------------------------------------------------------------------------------------------------------------------------------------------------------------------------------------------------------------------------------------------------------CGCCGATGAACAACTCATG--------------------------------------------GTGGCAGGA-GTTAATGCGTTTTTTCCTGCAAGGAATGACACTT------------------------------------------------------------------------------------AAACAGT----------------------------------------------------------------------------TGATTCATATGCTAATCATCCTGATCGTATTGAT----TATTGTTATGCCGGTAAG-CGTAAAAGAATGGATAAACCTGCATAATC-----------CAGAAATACTTCCTCATTACTGGATGTA---------------------------------------------------------------------TTACATCCTGTTGTTCTGCGTTAGCTATGTGCTTAACGGTGTTGTTAATTCCGTTTATC-ACGCTGTTA-------------CTGAAAGAATTGAGG------------CATCAACTGCTCAGCGGCGTAAGGACAGAGAAGAAAAAGTCGTTCGGGATTTGT--TTGATTCGT----------TAACTCTTGGAGAAAGAGCGTATTTGGCATTCGCTGTAGCCGCTAATAACCAGCTAAAGACAGAAAAGGGAAGCCCTGAAGCAATTTCATTGCTCAAAAAAGGGATTATCACTCGATTGCCTTCTGCTATTGGATATCCTGATATTG-----------ACCGTTTTATTATCCCGGAAAAGTATTTTAATGAGTGCTACATGAGATTTGCCGGGAAGTCAGACATTCTTATGAATGAACTTATTGTACAGGACGAACA-GCTCAAAAAATA-ACGACTTAACCGACAAATACCTTAC--------------------------------------------------------------------------------------------------------------------------------------------------------------------------------------------------------------------------------------CTCGCTG--------------TTATTTGTTTGCTCTTACGATGACCAGCCGCGTAAAGTGCTACGCCTGGAAGAAGTACAGATCCTCCTTCAACT-----------------------TCCTTCTGACGCGTTCCGGCAAGCGAAATGGCTTTGGTG--------------------------ACACGGTCAATTCTTTTGGCT------------------TTAACTTCCTGAGAAGCAT------------------------------CAGGA------------GCATCGCAGCCAAAAAT------------TGAATCGAT------------------------GATATTGCA-----------------------GATGGTGTCGCGCTCTATGGCT------------------------AGCTTT----------------------------------------------------------------------------CTGCGCCG-CTCATGACGGCGAGTTTT------AGCATTGCCTGCAAACGTTGACTTCCCGTAGGTGATAACCGTCATGATTTAATCCTCATGTGA-AATGGCTTTG------------------------------------------GTACTGGCGCCGGAACCTGTCTCAATTT----------------------------------CCGGATTTCAAGTGGCTTCTCAGTCCGGCCC-------------------------------------------------------GATCGGTACAGCTAGAGGCCTA--------------------------------------------------------------------------------AGCTCCACCACACGCCA-GTCCAAACCA--ATCTCGTTTGGTATTTGTTCGCGC-TTTGTCAGCGCA---TCATCGAAGTTAAAGAGCGTTGCCTTTC--------------------CGTTTGGCTACCA------GCGTCCTGCTGATGGCTAAAATTT-A----------------------------------AGACTTCTTAATTAAATGGTCA--------AGTG----------------------------------------TATTTTTGAAGAAAACTTAAATATTTTATCGTTACT----------TAAGT-------------------------------------------------------------------------------------------------------------TTTTATTTGATTTTTAAAGGAAAATG-----------------------------------------------------------------------------------------------------------------------------------------------------TAGTGTGA-------------------------------------------------------------------------------------------------------------------------------------GGGGCGGG-------------------------------------------------TGCCCCTTATGGAAGATTTGCGAGTTTTGC-----GTCAAC----------AACTACGCCAATGATT---------------------------TTGCAGTTTCCGT--------------------TGATTTCTATCATCGGATATTGTGGGTTTAATGGTTTTAAAA------------------------------------------------------------------ACTTTCGGCCTGCATCCAT---------------------AACTAA-----------------------------------------------------------------------TTTTTT------------------GAATG---------------TGGCCTCGTTTTCA-----CCTTCTAATT-----TTG--------------------------------------------------CAACAACC------------------------------------------------------AGCTTGCCGTTTCTTGGTTCGACTTCGGGATCAACCAG----------AATTATCATTCCTTCTGGAA------------------TGC------TTAACCCTGCCG---------GTGC------------TGTCATAGA------------------------GTCACCTTGGA------------------------------------CATCAAGCCAAAATGAATCTTCTG--------------AACAATCTACAGTGGTGTCGTGCCAGTTCTCTAT-------CGCGCGCTTGTGATAAGGTTCTACA--------------GCTTCCATCCA----TTGCCCTGC------------------------------------------------------------------------------GCTTACCCAACTGATAAGAGGGTATG--ATCCTCTTGGCTCATGCCTACTATGATAGGCAACGTTTGTCT---------------------------------------------------------------------GGCTTAAATCTCCTTTCAGCAA----------------------------------ATAGTCAGGGGAGCACTGAAG--AGCCTT------CGAAAGTGCCAA-----CAGGTTCTCCCCATTTGGCTCAGTCTCCGAGCGCTCCCATTGCG----------------------------------------------------------------------------ATATTGCAACATTAGA-------------------------------------------CACTCCCACCATCTTACCAAG----AGCGGCTTGTC----------------------------------------------------------------------TAATCTTGAG------TTTTTTTCTTC-----------------------GAGC-----GCGAATACGCT------------------CACCCATCAATTG------------------------TGTATTCATAGT-------------------------------------------------------------------------------TAAGTCATCTTAAATAAAC----TTGACTAAAGATTCCTTTA--GTAGAT---------------------------------------------------------------------------------------------------------------------------------AA------TTTAAGTGTTCTT----------TAATTTCGGA----------------------------------------------------------------------------------------------------------------------------------------------------------GCGAGTC----TATGTACAAGAAAG-------------------ATGTTATCGACCACT----------TCGGAAC-----------------------------------CCAGCGTGCAGTAGCTAAGGCTTTAGGCATTAGCGATGCAGCGG---------------------------------------------------------------------------------------------------------------------TCTCT----CAGTGGA-----------AGGAAGTTA------------TCCCAGAGAAAGACGCATACCG------------ATTA--------------------------------------------------GAGATCGTT---------ACAG----------------------------------CTGGCGCCCT-----GAAGTACCAAGAA----------------------------------------------------------------------------------------------------------------------------------------------------------------AACGCTTATCGCC----------------------AAGCGGCGTAAGCAA-------------------------------------------------------------------------------------------------------------------------------------------------------------------------------------------------------------------------------------------------------AACGCTCTTTACCAATCT-----------------------------------------------------GAACCG--------CCGACAACGCGGTAAACCTATT-------------TCAAAGCGCATCAACGAATGCGCACAA--------CTAACTATTAACTACA------GGAATGTTCACATATG-GAACTCA---CAAGCACTCGCA--AGAAAGCCAACGCAATTACCAGCAGCATCCTTAACCGGATAGCTATTCGTGGACAGCGTAAAGTCGCTGATGCGTTAGGCATTAACGAATCTCAAATTTCACG-ATGGAAAGGCGATTTCATTCCGAAGATGGGGATGTTATTGGCGGTTCTGGAGTGGGGTGTCGAGGATGA----------GGAGTTGGCAGAACTGGCAAAGAAAGTTGCGCATCTGCTGACAAAAGAAAAGCCTCAAG-----AC---TGCGGGAACAGTTTTGAGGCCTGATGTAGAAAGA---CTGGATCAA--TCCACAGGAGTAATTATGCCAAAACAACTC--AG---TCCTGACCAGGACAAATTA---------------CACAAAAACATACTACGTGATCGGTTC----------TTATCCAGCTTCAAACAGCCTGGTCGATTTCGGGCTGAGTTGGAGAAAGTGAAGCTAATACTGAAGAG----------------------------------------------GAAAGGTCATG---------------------------------------------------------------------------------------AGTAATCTTGCAACAGTTACACCGATA--------------AAACCTCATCTGGAGGTTGTGGAGCATCGCGTGGCAGAACTCGACGATGGCTACACCCGGACTGCAAATACACTGCTGGAAGCTGTCATGCTTTCTGGGC------------------------------TTACTCAACATCA---------------------GCTACTGATTGTTATGGCTGTGTGGCGCAAGACATACGGTT--------------------------------ATAACAAAAAAATAGATTGGATCGGAAATGAAC---------------------------------AGTTCGCTGAACTCACTGGCATGGCGCCAACCAAATGTTCTACCGCCAAAAACGAGCTTATCAGAATGGGGGTTCTCACTCAGGTGGGGCGTCAGGTTGGTA----------------------------TGAATAAAA-----------ATATTTCCGAGTGGAAG-ACGAAGGTTAACGGATTCGGTAAAACATTTACC------------------AGATCGGTAAAACTAACCTTCACC---------AAATCGGTAAAAACCAATTTACCGAATCAGTCA--------AACACAAAAGACAATATACAAAAGACAATA----------------AATACAAATAC--CCCCTTACCCCCTAAAGGGGGATGCGATGAAGGTTC---TAAACCT--------------GAAAAGCGAAAACCTACCAAGATTAACTACAGCGAAT----------ATCTTGCTGCCT-----ACAACGAGATTGTTGGTGACAGACTC-----------CCACATG------------------------CAGTGGAGGTCAATTCTGAACGACAACGCAAGTTGAAAAAGCTGATTGATTCACTGGCAACCAAAAACATCGAC----------------------GGATTCCGGGCATACGTCAAAGCGTTCATGG---CAGCAGC---------------------CAGACCATTCCA---------TTTCGGTGATAACGACCGTGACTGGGTAGCTAATTTTGATTATCTGCTAC--GCCCGAAAGTACTGAT---AGCAATTCGTGAGGGA-----ACACT------------------ATGAGACAGGATAT--------------------------CGAGGCGAGCGTTATCGGTGGC----------TTGCTGATTGGCGGAT-TAACACCAACCGCCAGTG--ACGT-TCTGGCAACACTGGAGCCTGAAGCAT-----TCTCAATTCCGCTCTACCGGAAAGCTTTTGAAGTTATTCG------AAAGCAGGCCAGAAACA--------------------GGAACCTGATTGATGGACTGATGGTGGCCGA------------------------------------------------------------------GGAGTGCGGGGATGA-----------------------ATAC--------------------------------GCAACGGCGGTGATGATGACTGCGCGGTCATGTCCCAGCGCTGCAAACCT---------------------------------GAAAGGTTATGCCGGAATGGTTGCAGAC-------------------AGTTATCA--ACGGCGTCAGGTTTTACAGCTACTGGATGAGAT--GCGGGAGCCAA--TCAGTAACGGCACGCTGGACGCATCAGGCAGAG-----CGATGGAC-------GAGCTTGTAAAGCGCCT----------GTCATCCATCAGGAAGCCGCGGAACGA---GGTTAA---ACCTGTGCGAC----------------TGGGT------GAAATCATCAA-------TGACTACACTGACACGCT-------------TGACAGGCGTCTGAGGAACGGA------------GAAGA-----------GTCGGATACCCTGAAGACCGG----------AATCGAAGAGCTT------GAC---------------------------GCTATCACCGGAGGGATGAACGC-------AGAAGACCTT-------GTGATTATTGCTGCTCGTCCAGGTATGGGTAAAACCG---A--ACTGGCGCTG----------AAGATAGCCGAAGGCGTGGCAAGTCGTGTTATTCCTG------------GTTCTGG-----------CGTCCGGC----GCGGTGTGTTGATTTTCTCGATGG--AAATG------AGCGCCATT---CAGGTTGTTGAGAGAGGGATTGCCGGC-------GCAGGAATGATGTCGGTCAGTGTGCTGCGTAACCCG--------------TCACGTATGGACGATGAAGGAT--------GGGCGAGAGTTGCAAGCGGGATGAAGTTGCTGGCAGAGCTGGATG------------TGTGGGTAGTTGACGCATCGCGT---TTGTCTGTCGAAGAAAT-----------------------CAGGTCCATTTCCGAACGCCACAAGCAGGAGCATCCTAATCTGTCACTG---ATTATGGCTGA--CTATCTCGGGCTAATTGAGA-------------AACC------------AAAAGCGGAACGTAATGACCTCGCCATAGCACATATCTCCGGTAGC------CTGAAAGCGATGGCGAAAGACCTGAAAACTCCAGTTATCTCCCTAAGCCAGCTCTCCCGCG-------ATGTTGAGAAG-----------CGGCCAAACAAGCGCCCGACAAACGCAGATTTGCGGGATTCAGGAAGCATTG-------AACAGGACGCAGACTCAATCATCAT--------------------GCTCTATCGGGAAGCGGTATA-----------TGACGAGAA------------------------------------CAG-TAGCGCCGCG-------------------CCATTTGCTGAAATCATCGTG---ACGAAAA-------------------------------------------------------------------------------ACCGTTTTGG----------------------------CTCGCTTGGT----------------------------------------------------------------------------------------------ACGGTTTACCAGCGGTT----------------------------CTGCAACGG--------------------------------ACA------CTTTGT--TG------CATGTGACCAGGACGAAGCCAGACAGATTTGCACGG-------------CATCAAATGCACCTGCTGGACGCAGAAAG--------------------------------------------------------------CGATATGCACAAGGGGCTGACGT---------------------------------------------------------------------------------------------------------------------------------------------------------------------------------------------------------------------------------------------------------------------------------------------------------------------------------------------------------------------------------------------------------------------------------------------------------------------------------------------------------------------------------------------------------------------------------------------------------------------------------------------------------------------------------------------------------------------------------------------------------------------ATGACTATTTACATCACTGAGTTGGTAACAGG----------CCTGCTGGTAATCGC-----------------------------------------------------------------------------------AGGCCTTTTT-----------------------------ATTTGGGGG--------------------AGAG------------------------------------------------------------------------------------------------------------------------------------------------------------------------------------------------------------------------------------GGAAG---------------------------------------------------------------------------ACATGAAAAAACTAACCT--------------------------------------------------------------TTGAAATTCGATCTCCAGCA-----------------------CATCAGCAAAATG-------------------------------CCATTC-----------------------------------------------ACGCAGTACAGCA----AATCCT----------------------------------------------------------------------------------------------------------------------------------------------------------------------------------------------------------------------------------------------TCCAGAC--CCAACC----------------------------------------------------------------------AAACCAA---------TCGTAGT--------------AAC------------------------------------CATTCAGGAAC----------------------GCA-----------ACCGCAGCTTAGACCAAAA--------------------------------------------------------------------------------------------------------------------------------------------------------TCGGAAGCTTTGGGCTTGC--------------------------------------------------------------------------------------------------------------------------------------------------------------------------------------------------------------------------------------------------------CTTG-------GTGATGTCTCACGTCAGG-----------------------TAAA-------------------CTGGCATGG------------------------------------------ACGATGGCTTGACGCTGAAAGCTGGAAGTG----------------TGTGTTTACCGC-----AGCCTTAA-------------------------------------------------------------------------AGCA----------------GCAGGATGTTGTCCC-----------TAACCTTGCCG------------------------------------GGCAT-------G----GCTTCGTGGTAATA--------GGCCAG-----------------------------------------------T-----CAACTAG-CAGGATGCGTGTAAGCGAGT--------------TTG-CGGAGCTATTAGAGC------------------------------------------------------------------------TTATACAGGCATTCGGTACAGAGCGCGGCGTT---------------------------------AAGTGGTCAGA---------------------------------------------------CGAAGCCCGGTT---AGCACTGGAATG----------------------------------------------------------------------------------------------------------------------------------------------------------------------------------------------------------------------TAAAGCGAGGTTTGGAGAC-----------------------------GCCGCATGAAACACT----------------------------------------------------------------------------------------------TCTACCGCTGCGG--------------------------------------------------------------------------------------------------AGAAAGCA-AAGACGATTA--------------------------------------------------------------------------TCGATTCCGGCCAAAT---------------------------------------------------------------------------------------------------------------------CAACCTTATTGG---------------------------------------------------------------------------------------------------------------------------------------------------------------------------------------------------------------------------------------------------------------------------------CACCAAT-----GGTGTATCA-----------------------------------------------------------------------------------------------------------------------------------GATGTGA----------------------------------GCGGTCGCCAG-----TAGGTAATTTC----------------CCGCTGCCAGAG-------------------------------------------------ACGAAGGAGGACGTAT----------------GGCACGACAGCGACGAAGTATCACCGACATAATCTGCGAAAACTGCAAATACCTTCCAACGAAACGTTCCAGAAATAAACGCAAGCCAATCCCAAAAGAGTCTGACGTAAAAACCTTCAATTACACGGCTCACCTGTGGGATATCCGGTGGCTAAGACATCGTGCGAGGAAATGACAATGGATTATTCACAGTTAAG---TGATTTTGAAATTAACAAGCGAGTCGCGA-------------TAGCGACAGGGCATAAGAA---------------GTTTAACGGCCT---------------------------GGGATGGCAAGGGACACAAGAAG-----------------ACAGTTG-------------------TAGCGCAGTGATAGTTAGAGGTC---------CAACTAAAATAG------------GCGCGTTTGACCCATGTAATAACCC-------------GGCAG---ACGCATGGCCGATTATTGAGAAATACAGAATTTCTTTCTT----------------AGACCAGTTAA---------------CTGAATGGTGTGTAGATGCA----------------AAAGGCGTGAG----TCCAATATTTGATATCAGAC--------------CTCTCCGCGCCG--------------------------------------CCATGATTGTCTTTCTCCTGATGCAG-GACGCCAATAATGCTTAGCCCATCACAATCCCTTCAATACCAGAAAGAAAGCGTCGAGCGGGCTTTAACGTGCGCTAACTGCGGTCAGAAGCTGCATGTGCTGGAAGTTCATGTATGTGAAGGCGGCTGCGCAGAACTGATGA------GCGATCCGAATAGCTCAATGTACGAGGAAGAAGACGATGGCTAA---------------------------------------------------------ATCAGC--GCGAAGACGATGCAAAAA-----------------------------CGAAGAAT------GTAGGGAATGGTTTCAC------------------CCTGCATTCG-----------CTAATCAGT------GGTGGT------------------------GCTCTCCAGAGTGTGGAACCAAGAT-------------------------------------------------------------------------------------------------------------------------------------------------------------------------------------------------------------------------------------------------------------------------------------------------------------------------------------------------------------------------------------------------------------------------------------------------------------------------------------------------------------------------------------------------------------------------------------------------------------------------------------------------------------------------------------------------------------------------------------------------------------------------------------------------------------------------------------------------------------------------------------------------------------------------------------------------------------------------------------------------------------------------------------------------------------------------------------------------------------------------------------------------------------------------------------------------------------------------------------------------------------------------------------------------------------------------AGCACTCGAACGACGAA-------------GCAAAGAGCGCG-AAAAAGCAG--------------AAAAAGCAGCAGAGAA-------------------------------GAAAC---------------------GACGAC-------GAGAGGAGCAAAAACAGAAAGATAAACTGGA-GATT-----------------------------CGA----AAACTCGCCTTAAAGCCCCGC--------------AGTTACTGGATTAAACAAGCCCAACAAGCCGTAAACG------------------------------------------------------------------------------CCTTCATCAGAGAAAGAGACCGCGAC-----------------------------TTACCATGT----ATCTCGTGCGGAACGCTCA----CG--TCTGCTCAG---------------TGGGATG-----CCGGGCATTACCGAACAACCGCTGCGGCACCTCAGCTCCGATTTGATGAACGCA------------------AT--ATCCATAA-----GCAATGCGTCGTGTGCAATCA---------------ACACAAGAGCGG--------------------------------GAACCT-TGTTCCTTAT------CGCGTGATGCTCATCGAG----------------CGCATAGGG----ATTGCAGCAGTAGACGAAATCG---------------------------------------------AATCTGACCATAAGCGGCAT--------------------------------------------CGCTGGACTACCGAAGAGTGCAA-----------------------------------------------------------------------------------AGCGATTAAG-----------------GCGGAG-----------------------------------------------------------------------------------------------------TATCAGCAGAAGCTTAAAGACCTA-----CGTGACAGCAG---------------------------------------------------------------------------------------------------------------------------------------------------AAGCGAGGCAGCATGA-------GCAAAATCCAATACCCAATGACCAC---------TGCGGCAATTTTCGATGA-------------TGTTGTCTATCCGCTG-----------------------CATTTCGACAATGCCGGCAAGGTTAGGCAAGAAATGGAAGGCGCTGTTAACTGGTTCTGCAGGTGGTGCAACGAAGAGAA--AGCCGCTGTGAAAGCGAGATTGTTGGT--CAGTTGCTGGGGTCAATATCTGAGTCATGAGCAGGTTATCCGGGAGGCCGCATGACACACACT------------GTCAAAACCATTCCAGACATGCTCATAGAGAC---ATATGGA------AACCAGA----CAGAAGTAGC-----------ACGGCGCTTATC--------------------GTGC-CACCGCAACACAGTCAG---GCGTTATCTGTACGACA-------------------------------AAGAAGCCAGGTATCACGCCATCGTTAACGG-CGTTTTAATGATTC-ATCAGGGCGGGAGAGGTATTTATGACCGTAACCAGCATTAACCAGGCAAAACATCAGCGT----------------------------------GAACGTGACGAGGC-----------------------------TGAATTACGCAGCGTCAGAGAGATGACGGAGCAACACCAGAAGGCGATGGATTATCTGCA------------------------------------TGAGCGAGAGCGTGAA--------------------------CTGGTGA-------------------------------------------ACCGGATTGGATTGAACAAGCCAGCGGGA-----------------------------------------------------------------------------------------------------------------------GACGATGCTGCATGAGACTCGAAAGCGTAGCTAAATTCCATTCGCCAAAAAGCCCGATGATGAGTGACTCACCACGGGCTACGGCTTCTGACTCTCTTTCCGGTACTGATGTGATGGCTGCTATGGGAATGGCGCAATCACAAGCCGGATTC---------------GGAATGGCTGCATTC-----------TGCGGTAAGCACGAACTCAGCCAGAACGACAAACAAAAGGC-TATCAACTATCTGATGCAATTTGCACACAAGGTATCGGGGAAATACCC-----TGGTGTGGCAAAGCTTGAAGGAAATACTAAGGC------------AAAGGTACT-------------------GCAAGTGCTCGCAACATTTGCTTA---TGCGGATTATTGC----------CG-------------------------TAGTGCTGC-------------------------------------------------------------------------------------------------------GACGCCGGGAGCAAGATGCAGGGATTGCCACGGTACAGG----------------------ACGGGCAGTTGATATAGC-----------------CAAAACAGAGCAGTGG-----------------GGGAGAGTTGTTG---AGA-AG-----GTGTGCGGAAGATGCAAGGGC----TTCGGCTGTTCAAA-----GGCGCCGGCAAGCGC----A------------------GCATATC--------------TCTCCGTAACGATGCTAA-----------TCCCAAACCTTACC------C-------AAC-------CCACCTGGTCACG---C-A----------CTGTTAAGCCGCTGTATGACGCTTTGGTGGTGC--AATG-------------------CCACAAGGAAGAGT----CAATCGCAGAC------AATATTTTGAATGCGGTCACGCG------TTAATAGCATG----ATTGCCACGGATGGCAACATATTAACAGCATGA------------------------------------------------------TATTGACTTTTTGA-------AT-----AAAGTTGGG----------TAAATTTGAC-TC-----AACGAATGGA--TAAATGCACTCGTT--------------------------------------------------------------------------------------------------------------------------------------------------------------------------------------------------------------------------------------------------------------------------------------------------------------------------------------------------------AAATAAAGCCCTGAGTTTAACCGCT--CGGGGCTTTTTGCGTTT------------------------------------------------------------------------------------------------------------------------------------------------------------------------------------------------------------------------------------------------------------------------------------------------------------------------------TAAGCACGACA-----------------------------------------CTTCTGAAAGCGCCCT----ATCACCAATCACCA-----------------------------------------------------------------------GA-ACACATCCAGATACCCTTGCTCATTCGTGGCGACGGGG---TAGGG-----CGTTTTACACAAAA-GAAAACCCAGA-ACTATGGCT-GGCTTCG--------TGAAGATGGGTGGCAAGAG-ACTGCGCTAACTGC-CTCTTGCCTGATCTGCCCATG----------------C-TCTTAATCACGGACAAAC--------------CACGTTACCGCAAAATGTATCCTGGATTTGTTCTTTC------------CAATATCAACC-AATTCATAAC---------------ATTGAACAAATCCTCAC---------------------------GGTCGTGAGGTAAGAC--ATGAAAAAGATGCCAGAAAAACATGATCTGTTAA-----CCGCCATGATGGCGGCAAAGGAACAGGGCATCGGGGCAATCCTTGCGTTTGCAATGGCGT-----ACCTTCGCGGTCGGTATAATGGCGGTGCGTTTAAGAAAACACTAATAGACGCAACGATGTGCGCCATTATCGCCTGGTTCATTCGTGACCTTTTAGTCTTCGCCGGACTGAGTAGCAATCTTGCTTACATAGCGAGTGTGTTTATCGGCTACATCGGCACAGACTCGATTGGTTCGCTAATCAAACGCTTCGCTGCTAAAAAAGCCGGAGT---CGATGATGCAAATCAGCAGTAACGGAATCACCAGATTAAAACGTGAAGAAGGTGAGAGACTAAAAGCCTATTC---------AGATAGCAGG-GGGATACCAACCATTGGGGTTGGGCATACCGGAAAAGTGGATGGTAATTCTG--------------------------------------------------------TCGCATCAGGGATGACAATCACCGCCGAAAAATCTTCTGAACTGCTTAA-AGAGGATTTGCAGTGGGTTGAAGATGCGATAAGTAGTCTTGTTCGCGTC---------CCGCTAAATCAGAACCAGTATG----ATGCGCTATGTAGCC--TGATATTCAACATAGGTAAAT----CAGCATTTGCCGGCTCTACCGTTCTTCGCCAGTTGAATTTAAAGAATTACCAGGCAGCAGCAGA----------------TGCTTTCCTGTTATGGAAAAAAGCTGGT-----------AAAGACCCTGATATTC-----------------------TCCTTCCACGGAGGCGGCGAGAA--------------------AGAGCGCTGTTC---------------------------------------------------TTATCGTGAGTCGTATTAAGGCAATTATTGCGTCTGTCATTATCTGCATCATCGTCTGTCTTTCGTGGGCTGTTAATCATTATCGTGATAACGCCATCACCTACAAAGAGCAGCGCGAT---------------------AAAGCC---------------------ACAT---------------------CAATCATCGCTGATATGCAGAAGCGTCAACGAGATGTAGCAGAACTCGATGCCAGATACACAAAGGAGCTTGCTGATGCTAACGCGACTATCGAAACTCTCC------------------GCGCTGATGTTTCTGCTGGGCGT-AAGCGCCT-------GC--------AAGTCTCCGCCACCTGTCCAAAGTC--AACGACCGGAGCCAGCGGCATGGGCGATGGAGAAAGCCCAAGACTTACAGCAGATGCTGAACTCAATTATTACCGTCTCCGAAGTGGAATCGACAGGATAACCGCGCAG-GTTAACTAC-CTGCAGGAGTACATCAGGAGTCAGTGCTTAAAATAATTT-----------------------------------------------------------------------------------------------------------------------------------------------------------------------------------------------------TAATTTCACTGAA-------------------------------------------------------------------------------------ATTTAACAAGTGACTTTCAGGAAAATGCCTC----------------------------------------------------------------------------------------------------------------------------------------------------------------------------GCAGATGCGGGGCGTTTTTGTATAGG----------------TGTTTCACCGCGC--------ACCGCAGC-GCACAACAACCACC----GAACCTGACCC-----TTTGGAATGGG-----CCTTTGAGGATACCAGTTAG--TGCTGGCGAGC-CTCGGTGGGCTGGT------------------------TTCCTGTG----------------------------------------------C----------------GGCAAAGGT--TCA---TTTCAAAGAAGAAGGCAACGCC-------ATGAA--------------------------------------------------------TGAATTAA--------------------TTGCGAA--TCATGACTTCGACTTTCGC-CAGTTAGTTACCGCAGCAGAAGGTCAACCGGTAACT-------------------------------------------------------------------GACACCTTCCAGATTGCTAAGGCATTTGGTAAGCGTCACGCGGACGTATTGAGG------------GCGCTGAAAAATTGTCA------------------------TTGCTCTGAAGATTTCCGGA-------------GAGCGCATTTT-------TGCGTTTCCGAAAAAATCA---------------------ATAACTTAGGG---------ATTTTCGATAAGAAGCAGATT-TACTACCGCATGG-------ACTTTAGCGGATTCGTTATGCTGGTCATGGGATTTAA----------------------------------------------TGGCGCAAAAG-----------------------------------------------------CCGACGCCGTTAAAGA----------------------------------------------------------GGCCTATATAAATGCCTTTAACTGGATGT-----CAGCAGAACTCCGTAAGTACAGCGAAAGTTATGAAGCAGAA------CGCAACGCCATAATGCTGGAGTATAT---------------------------------------------GAAAGAGAAGGATGTCG---------------------CCAGCATGTCTGGCCG--------------------CCTGCTC--AATCGCTGGGGAAAAATTA-----------AGAAGCCTCAGCTACTGG------CGAGAATTGGACGCCT----------------------------------------TGAACAGCACGGGCAAACCG----TAATCCCCGGG---------------------------------------------------------CTCACTAATTAACGGCAGGACAGCGAAACAACCCAAGCCAGTAAGTGGGGGAAAATAACACTGGCAGCCACTGAAAGATGAACCTCCAGCCGTATGGC-AAAAAAGATTCTTTGTGGTGGCGGACTGATGGAAAGACATC----------------------------------------------------------------------------------------------------------------------------------------------------------------------------------------------------------------------------------------------------------------------------------------------------------------------------------------------------------------------------------------------------------------------------GGTTATTGCAGAGGCCATTT---AATGAGTGGCCTCGATAATGGCTTATACCATCGACTGGATATTATTCGTTTTATCCCGTCTATGTGG---GGGGGGGGATAAAAAAGCCGCTTACTTAGCGGCTTGACGTTTGAAGAATGATTATTGTTGCGTGCCCAGTAGGGCTGCAACCTTCTCATTCAGTTTGGCTATGTAACCATCTGAAACTTTATTATCAATCTCGCCGCTATCCGCCTGAGCAATGCTGTTGAGATACATATCACCTAGCTTAGCATCCTTACCCATTAAGCCATTTAAAGAGGTTGATAAAACCGCAATAGCAACACGAGATGCGTGTGCATCCAATTGCATCTTCTCGATAATATCTTCAAGGTGGGCAATTTT-------------------TTGCTCTATATCTGACATGTCCACTCCTTTGCATAAAGTTTCTTGTGGTTGAAAAGTGGCACTCACCGACAAGCAAGAAATGTTCTGTCATGAGTACCTCATCGATTTAAACGCCACGCAAGCGGCGATTTGGGCGGAGATATCTAAGATTGCTATCACACTGCCCAAGAAAAAATGTCAAAACCTTACGTCCAGCCAAGGATTATTGTTCTGTAAACTTAAAGCAATGATCTGGTTGGTATAAATGTGACACATGTCATGAATCGACTAGTTGAGATAGTCCAGATGGGCGTGCTCGGCATCATCACCACAACCGGAGCC--AACAATGGCAGAGATTATTCCCATGACTGAAG----------------------AACA------GAAATTCCAGTTAGAGATTTACAAGCTG--------GTCATGAACCAGAACGCAGCCGCAGAGGAAGC--ATTTCAATTCATTGGCACTGACGAGCTGAAGCTTGA-------------GCTATTCAAAA----------------------TTCACTTCCAGTCA-----------------------GGCGGAGCAAATTCGGATATC-ACGACCCGCACTATCGAAGCGGTGCGTAAATCGAGGGAAGCGTTAGACCTGTTCACTACCGGAGCAT--------------------------------------------------------------------------------------------------------------------------------------------------------------------------------------------------GATGTGGT-------------------------------------------------------------------------------------------------------------------------------------------------------------------------------------------------------------------------------------------------------------------------------------------------------------------------------------------------------------------CCGCGTAATCAATTTGG-------------GTAAGGAGAAGAAATTCCCAATTACTCAAGAACTATACGAGCGGCTG---GAAAGCGTCATTCATGATTACGATGGTGAAATCAGTTTATGCGAGGCGATTGGCACACTCGAATT-GCTAAAGCA------------------------------------------------------------------------------------------------------------------------GTCATTGATTG---------------------------------------------------------AGGGCGC---GAAAGA------------------------------------------------------GTCCTCAGCCTGA----AATAACAACTAAGTGAG---ATGAAT--
	MT932212	---------ATGGCAGCACCAAAGGGCAACCGATTTTGGGAGGCCCGCAGTAGTCATGGGCGAAACCC---TAAATTCGAATCGCCTGAGGCGCTGTGGGCTGCTTGTTGTGAA-----------TACTTCGAGTGGGTG-GAAGCTAACCCACTATGGGAGATGAAGGCTTTCTCATATCAGGGAGAAGTTACACAAGAGCCTATCGCCAAGATGAGGGCAATGACCATCACTGGGCTAACGCTATTCCTCGATGTGACGCTTGAAACAT-GGCGCACATATCGAATGCGAGAAGATTTATCTGAGGTCGTTACGCGAGCAGAGCAA-ATCATCTACGACCAGAAA-----TTCTCCGGCGCAGCCGCTGACCTTCTCAACGCTAACATCATAGCCCGTGATTTGGGCCTCAAAGAGCAGTCGC------AAGTTGAAGACGTGACACCTGATAAGGGAGATCGCGATAAGCGCCGCTCTCGTATC---------------------AAGGA--GCTATTCAACCGTGGAACTGGACGCGAT------TCTTGATAACCTGAGCGACGAAGAGCA----AATCGAATTGCTCGAGCT----ACTCGAAGAAGAAGAGAACTACCGG--AACACACACCTGCTATATGAATTTACGCCATACAGCAAACAGCGTGAGTTCATAGACGCCGGGCATGACTATCCAG-----AGCGAT---GTTTTATGGCTGGTAACCAGCTTGGTAAGTCATTTACTG-GCGCTGCTGAAGTCGCGTTTCACCTTACAGGG---CGATACCCGGGAACGAAAGGTTATCCTG---CTGATGGCAAATATGGCGGAGAGTGGAAAGGTA--AGCGTTTCTATGAGCCAGTTGTCTTCTGG----ATTGGCGGTGAAACAAACGAGACTGTAACCAAAACGACTCAACGCATCCTGTGCGGGCGTATCGAAGAGAATGATGAGCCTGGCTACG------------GTTCAATACCGAAAGAGGACATCATTAGCTGGAAGAAGTCTCCTTTCTTTCCGAACCTTGTTGATCATCTTCTGGTTAAGCATCACACGGCTGATGGTGTTGAAG--ATGGCATTTCAATCTGCTA-----CTTCAAGCCATACTCGCAAGGCCGTGCACGCTGGCAGGGTGACACAATCCACGGCG---------TGTGGTTTGACGAAGAGCCACCATACAGCATTTATGGCGAAGGTCTTACC--------CGTACAAACAAATACG--------GGCAATTCTCAATT--CTAACTTTTACC----------------CCGCTGATGGGGATGTCTGACGTTGTTACCAAGTTCCTGAAGAATCCCAGCAAGTCGCAGAAAGTGGTCAACATGACCATC----------TATGACGCTGAGCACTACACCGACGAGCAGAAAGAGCAAATCATCGCATCCTATCCTGAGCATGAGAGAGAGGCGCGTGCTCGCGGTATTCCTACGATGGGTAGCGGTCGA---------------ATATTCCAGATACCGGAAGAGACGATTAAGTGCCAGCCATTCGAATGCCCGGATCACTTCTATGTTATCGACGCTC-----------AGGACTTCGGCTGGAACCACCCGCAAGCTCACATT-----CAGCTTTGGTGG-----GACAAAGACGCAGA-TGTTTTCTA-----------------------TCTGGCGCGTGTGTGGAAGAAATCAG------------AGAACACCGCA--------GTTCAGGCATGGGGTGCTGTTAAGTCGTGGGCTAACAAAATACCTGTC----GCGTGGCCTCATGACGGTCACCAACACGAAAAGGGCGGTG--GTGAGCAACTTAAAACCCAATATGCGGATGCCGGGTTCTCTATGC------TTCCCGA--TCACGCAACGTT------CCCGGATGGCGGTAACTCAGTAGAGTCAGGCATTA--GTGAGCTTC----------------GTGACCTGATGCTTGAAGGAAGATTCAAAGTATTCA---ACACATGCGAACCATTCTTTGA-----AGAGTTCCGCCTCTATCATCG------CGACGAGAACGGCAAGATCG---------------------TCAAGACCAACGATGATGTGCTCGATGCTACTCGCTACGGCTACATGATGCGCCGCTTCGCCAGGAT--GATGCGCGATATCAGAAAGCCGAAAGAAA-AGAAAATTCCCGCA-CCGATTAGACCAGTACGCAGAGGACGATA-ATGGCCGACAATGAAAACAGGCTGGAGAGCATC--------CTGTCGCGCTTTGATGCGGACTGGACAGCCAGTGATGAAGCCAGACGAGAGGCAAAGAATGATCTCTTCTTCTCCCGTGTAT------CTCAGTGGGA---------------TGACTGGCTATCACAAT-ATACAACGCTGCAATATCGTGGACAGTTCGATGTAGTACGTCCCGTGGTGCGCAAGCTCGTTTCT--------GAGATGCGTCAGAACCCTATTGATGTTCTGTATCGTCCAAAGGACGGAGCAAGCCCTGACGC---TGCTGATGTGCTAATGGGCATGTATCGCACAGAC----ATGCGACACAATACGGCAAAAATCGCGGTCAACGTCGCTGTTCGTG----AGCAGATTGAATCTGGCGTAGGTGCGTGGCGTCTGGTCACTGACTACGAAGATCAAAGTCCGACGAGCAACAATCAGGTTATCCGTCGAGAGCCTATCCATAGTGCCTGCTCCCATGTTATCTGGGACAGCAACAGCAAACTGATGGATAAGTCTGACGCCCGTCACTGCACAGTTATCCACTCAATGAGCCAGAATGGTTGGGAGGATTTCGCAGAAAAATACGACC--TCGATGCGGATGATATTCCATCATTCCAGA-------------ACCCCAACGAT---TGGGTATTTCCATGGCTGACGCAGGACACAATTCAGATCGCTGAGTTTTACGAAGTGGTCGAGAAGAAAGAGACGGCGTTTATCTACCAAGACCCGGTTACGGGTGAGCCGGTAAGCTACTTTAAGCGCGATATTAAAGACGTCATCGATGACCTGGCTGATAGTGGATTTATCAAAATTGCAGAGCGCCAGATTAAGCGTCGCCGGGTATACAAATCGATTATCACCTGCACTGCTGTACTCAAAGACAAGCAGCTCATTGCTGGCGAGCATATCCCCATTGTTCCGGTGTTCGGAGAGTGGGGCTTCGTTGAAGATAAAGAAGTGTATGAGGGTGTCGTCCGCCTGACAAAAGACGGCCAGCGTCTGCGCAACATGATTATGTCGTTCAACGCCGACATCGTGGCCCGCACTCCGAAGAAGAAGCCGTTCTTCTGGCCTGAGCAGATTGCAGGCTTTGAGCATATGTACGACGGTAACGACGATTA---CCCATACTACCTGCTCAATCGCACTGACGAAAATAGTGGAGACCTTCCGACTCAGCCGCTGGCATATTATGAAAAC---------------CCGGAAGTGCCGCAAGCCAACGCCTACATGCTGGAAGCA-----GCAACCAGC---------------GCAGTA-AAAGAGGTTGCCACTC------TCGGAGTTGATACAGAAGCGGTAAATGGCGGAC------AGGTTGCGTTTGATACCGTCAATCAACTGAATATGAGGGCTGACCTTGAGACATACGTGTTTCAGGATAATCTGGCTACCGCCATGCGCCGTGACGGAGAGATTTACCAGTCGATAGTTAATGACATCTACGAT----GTTCCTCGCAACGTTACGATTACCCTTGGGGATGGCAGCGAGAAAGATGTTCAGCTAATGGCTGAGGTTGTTGACCTTGCTACTGGAGAAAAGCAGGTACTAAACGATATC---AGGGGGCGCTATGAGTGCTACACGGATGTTGGACCATCATTCCAGTCCATGAAGCAGCAAAACCGCGCAGAAATTCTTGAGTTGCTCGGCAAGACGCCACAGGGAACGCCAGAATATCAACTGCTGTTGCTTCAGTACTTCACCCTGCTTGATGGTAAAGGTGTTGAGATGATG---------CGTGACTATGCCAACAAGCAGCTTATTCAGATGGGCGTTAAGAAGCCAGAAACGCCCGAAGAGCAGCAATGGTTAGTAGAGGCGCAACAAGCCAAA--------CAAGGTCAACAAGACCCGGCAATGGTTCAGGCTCAGGGCGTACTCCTGCAGGGGCAGGCTGAACTGGCTAAAGCTCAGAACCAGACGCTGTCCCTGCAAATCGATGCAGCTAAAGTCGAAGCGCAGAACCAGCTTAACGCTGCCAGAATCGCAGAAATCTTCAACAACATGGACCTCAGTAAACAATCTGAGTTTAGAGAGTTCCTTAAAACCGTTGCTTCATTCCAGCAGGACCGCAGCGAAGACGCTCGCGCAAATGCTGAGTTACTCCTTAAAGGCGATGAACAGACGCACAAGCAGCGAATGGACATTGCCAACATCCTGCA------ATCGCAGAGACAAAATCAA--------------------------------------------------------CCTTCCGGCAGTGTAGCCGAGACACCTCAATAAGAGAGAGTTAATCATGGA---------------------ACCAACCACCGAAAT---TCAGGCAACTGAAGACTTAACCCTGTCCGGCGATCATGCAGCGGCATCTGCTGATAGCTTAGTTGTCGATAATGCCAACGACAATGCAGGTCAGGAAGAGGGCTTT--------------GAGATTGTCCTGAAGGACGATGAGACAGCACCAAAACAAGA----------CCCGGCAAA--------------GAACGCAGAATTCGCCCGCCGCCGCATCGAGCGC------------------AAACGACAGCGCGAG------------------CTTGAGCAGCAGATGGAGGCAGTTAAACGCGGAGAATTGCCGGAGAGTTTACGGGTAAACCCTGACCTTCCTCCTCAGCCAGACATTAACGCC-----------TATCTGTCAGAAGAAGGCCTGGCTAAATATGACTACGACAACAGCCGTGCGCTTGCCGCTTTCAATGCTGCTAATACCGAATGGCT----AATGAAAGCGCAGGACGCCCGCAGCAATGCCGTAGCAGAACAGGGCCGCAAGACTCAGGAGTTTACCCAGCAATCAGCGCAATACGTCGAAGCTGCCCGCAAACACTATGACGCGGCGGAAAAGCTCAACATCCCTGACTATCAGGAGAAAGAAGACGCATTTATGCAACTGGTTCCGCCTGCGGTTGGGGCCGACATTATGCGCCTGTTC---CCGGAAAAGTCCGCCGCGCTCATGTATCACCTGGGGGCAAACCCGGAGAAAGCCCGCCAGTTACTGGCGATGGATGGGCAGTCCGCGCTGATTGAACTCACTCGACTATCCGAACGCTTAACTCTCAAGCCTCGCGGTAAACAAATCTCTTCCGCTCCCCCTGCTGACCAGCCTA---TTACCGGTGATGTCAGCGCAGCAAATAAAGATGCCATTCGTAAACAAATGGATGCTGCTGCGAGCAAGGGAGATGTGGAAACCTACCGCA-AGCTAAAGGCAAAACT---TAAAGGAATCCGATA--------------------------------------------------------------------------------------------------------------------------------------------------------------------------------------------------------------------------------------------------------------------------------------------------------------------------------------------------------------------------------------------------------------------------------------------------------------------------------------------------------------------------------------------------------------------------------------------------------------ATGGCTTTGAACGAAGGTCAAATTGTTACACTGGCGGTAGATGAAATCATCGAA----ACCATCTCCGCAATCACTCCAATGGCGC------AGAAAGCCAAGAAATACACCCCGCCTGCTGCTT--CTATGCAGCGCTCCAGCAATACCATCTGGATGCCTGTAGAGCAAGAGTCACCCACTCAGGAGGGCTGGGATTTAACTGATAAAGCGACAGGGTTACT------GGAACTTAACGTCGCGGTA------AACATGGGAGAGCCGGATAACGACTTCTTCCAGTTGCGTGCTGATGACTTGCGAGACG--AAACTGCGTATCGTCGCCGC------------ATCCAGTCTGCCGCTCGCAAGCTGGCGAACAACG----------------------------------------TTGAGTTGAAAGTCGCAAACATGGCCGCCGAGATGGGTTCGCTGGTTATCACCTCCCCTGATGCCATCGGCACTAATACCGCAGACGCCT---------------------------------GGAACTTTGTGGCCGACGCAGAAGAAATCATGTTCTCCCGCGAACTTAACCGCGACATGGGGACATCGTACTTCTTCAACCCTCAGGACTACAAAAAAGCGGGTTACGACCTGACCAAGCGTG--------------ACATCTTCGGGCGTATTCCTGAAGAAGCATACCGAGATGGCACCATTCAGCGTCAGGTCGCTGGCTTCGATGATGTCCTGCGCTCTCCGAAACTTCCTGTGCTGACCAAATCCACCGCAACTGGCATCACTGTATCCGGTGCGCAGTCCTTCAAGCCTGTCGCATGGCAACTGGATAACGATGGCAACAAAGTTAACGTTGATAACCGTTTTGCTACCGTCACCCTGTCTGCAACT------ACCGGCATG---AAACGCGGCGACAAAATTTCGTTTGCTGGCGTTAAGTTCCTTGGTCAGATGGCTAAGAACGT-----ACTGGCTCAGGATGCGACTT------------------------TCTCCGTAGTCCGCGTTGTTGACGGTACTCATGTTGAAATCACGCCGAAGCCGGTAGCGCTGGATGATGTTTCCCTGTCTCCGGAGCAGCGTGCCTACGCCAACGTTAACACCTCGCTGGCTGATGCAATGGCAGTGAACATTCTGAACGTTAAAGACGCTCGCACTAATGTGTTCTG-GGCTGACGATGCTATTCGTATCGTGT---------------------------------CTCAGCCGATTCCGGCTAACCATGAACTTTTTGCAGGTATGAAAACTACCTCATTCAGCATCCCTGATGTTGGCCTGAACGGTATCTTCGCTACGCAGGGT---GATATTTCAACCCTGTCCGGCCTGTGCCGTATTGCGCTGTGGTACGGCGTAAACGCGACACGACCGGAGGCAATCGGTGTTGGCCTGCCTGGTCAGACTGCGTAACTAA----CAGGGGCTGCGGCCCCTTTCTT-TATGGAGTGGC-TATGA---AAATAGCAATCTATAAGCCCGGTGGAAGCATCATGGTATGGGGCGTCATGGCTCAGATGAAGGTCATCGACTCCAGCGAACTTCCGGAATATGTCAAAGATGGCTGGCTTGATCATCCA-------------------------------------------------------------------------------------------------------------------------------------TCAAAGCTGCTGCCCGTGGAAGCAGATGATG------------------------------------------------------------------------------------------------------------------TTAAGCCACGCAA--------------------------------------------------------------------------------------------------------AGGCCGCAAGCCTAAGGCGGTAAGCGATGCAGATAAAG------ACTAAAGGCGATCTGGTCAGGGCTGCGCTTCGTAAGTTGGGCGTGGCATCAGATGCAACCCTTACCGATGTCGAACCTCAGTCTATGCAGGATGCCGTTGATGATCTGGAAGCGATGATGGCGGAGTGGT------ATCAGGACGGGAAAGGCATCATTACCGGCTATGTATTCTCAGATGATGA------CAATCCTCCTGCTGAAGGTGACGACCATGGCCTTCGCTCCAGTGCAGTCAGCGCCGTATTCCATAATCTGGCCTGCCGCATTGCTCCTGATTATGCGCTTGAGGCTACTGCCAAAATTATCGCCACTGCTAAATACGGAAAAGA--GCTTCTCTATAAGCAAACCGCCATTTCCAGAGCCAA------------ACGAGCGCCTTACCCGTCACGCATGCCGACAGGCAGTGGAAACAGTTT---CGCC---AATCTGAACGAATGGCA-----------TTATTTCCCCGGAGAACAG------------------------AATGCCGATTCAACAACTCCCCATGATGAAGGGAATGGGTAAAGACTTCAAGAACGCCGATTATATCGACTATCTGCCAGTGAATATGCTGGCAACACCCAAAGAAATCCTTAACAGCAGCGGCTATCTCCGCTCATTCCCTGGCATTACCAAACGTTATGATATGAACGGCGTATCGCGTGGAGTTGAGTACAACACCGCTCAGAATGCTGTTTATCGTGTTTGTGGTGGCAAGCTCTACAAAGGAGAAAGCGAAGTTGGTGATGTTGCCGGAAGTGGTCGCGTATCAATGGCACATGGTCGGACATCACAGGCGGTAGGCGTTAATGGCCAACTGGTCGAGTATCGCTATGATGGCACGGTTAAAACCGTCTCAAACTGGCCTGCAGACAGCGGATTCACGCAGTATGAGTTAGGTTCAGTGCGTGACATTACGCGCTTACGTGGGCGTTATGCGTGGTCAAAAGACGGCACTGATTCATGGTTTATCACTGACCTCGAAGATGAATCGCATCCTGACCGCTACAGCGCACAATATCGCGCAGAGTCGCAGCCTGACGGCATCATCGGCATCGGAACATGGAGAGACTTCATCGTCTGCTTTGGTTCGTCAACGATAGAGTATTTCTCCCTGACAGGCGCAACCACCGCTGGCGCTGCGTTGTATGTCGCACAGCCATCGTTGATGGTACAGAAGGGCATTGCCGGAACATACTGTAAAACGCCGTTCGCTGAT-------------------------------------------------------------------------------------------------------------------------------TCATACGCCTTTATCAGTCATCCGGCTACTGGCGCACCTTCCGTCTACATCATCGGTTCAGGGCAGGCATCGCCAATTGCGACCGCCAGTATTGAGAAAATTATCCGCTCATATACCGCTGAAGAAATGGCGACGGGTGTGATGGAGACTTTGCGCTTCGATTCTCATGAGCTTCTGATTATTCATCTCCCTCGCCATGTTCTGGTTTACGACGCATCGTCCAGCCAGAACGGACCTCAGTGGTGTGTGCTGAAAACCGGGCTTTACGATGATGTATATCGCGGCGTCGACTTCATGTACGAAGGAAACCAGATAACGTGCGGCGACAAATCAGAAGCGGTGGTCGGACAATTGCAATTCGACATCAGCAGCCAGTACGACAAACAACAAGAACACCTACTGTTTACGCCCCTTTTCAAAGCAGATAACGCCAGATGCTTCGACCTTGAGGTTGAATCATCCACTGGTGTTGCTCAATACGCTGACCGCCTGTTCCTGTCTGCAACAACTGACGGCATCAATTACGGTCGTGAACAGATGATTGAGCAGAACGAGCCGTTTGTGTACGACAAGCGCGTTTTATGGAAACGTGTTGGGCGCATTCGTCGATTAATCGGATTCAAACTGCGAGTAATCACCAAATCACCAGTAACACTATCCGGGTGTCAAATTCGTCTGGAGTAAAATATGGCAGACCCGTCACTTAATAATCCTGTCGTTATTCAGGCCACCCGTCTCGACGCTTCAATTCTTCCCCGTAACGTCTTTAGCAAGTCTTATCTGCTCTATGTAATCGCGCAGGGAACTGACGTTGGTGCTATTGCAGGAAAGGCAAACGAAGCTGGACAGGGTGCTTATGACGCACAGGTAAAAAATGATGAGCAGGATGTA------------------------------------------------------------------------------------------------------------------------------GAGCTTGCAGACCATGAAGCAAGAATTAAGCAACTGCGCATCGATGTAGATGATCACGAAAGTCGCATTACTGC------------------------------------------GAACACTAAGGCAATTA-----------------CTGCGCTGAATG----------------------------TCAGGGTAACTACCGCTGAA------GGAGAAATTGCCTCCTTGCAGACT---------AATGTTAGTGCTCTTGATGGCAGGGTTACGACTG--------------------------------------------------------------------------------------CCGAGAACAATATTTCGG------------------CATTGCAGGCTGACT------ACGTATCTAAAAC-------------CGCCACTACATCTC-------------AATCGCTGGCTTCACCCCTCAACG----TGACAACG------TCATATTCAGTCGG-----------------CGGAAAGAAGGTTGTCGGCGCTCGCCAGACTGGATGGAC-----------CGCGGCAACAGGTACGGC--G------------AATAAAGGCGT--------ATTCGATGCTGACCTGACATTCGCCGTTAGCGA---TACTTACACGCAATCTG-------------------------AAATCCAGGCTATAGCCAATGCT----------------CTA--------------ATTACTGAGCGTCG--------------GCG--CACTAAGGCTTTGGAAGACGCCTTGCGTGCACATGGGTTGATTGATTAATGATTA----------CATTCACTCCAACACGCAACATCGACCTGATAGAAAT----------------------------GGTTGGCAACCACCCCGACATCATTGCCGGAAGC---AACAACGGTGACGGATACGACTACAAGCCTGAGTGTCGTTACTTTGAAGTGAACGTACATGGTCAGTTCGGTGGCATCGTGTATTACAACGAGATTC--AGCCGATGACCT-------TTGACTGCCACGCCATGTACCTGCCTGAGATTCGCGGA-------TTCAGTAAGGAAATCG----------GACTGGCGTTCTGGCGATATA----TTCTCACCAATACCACCGTTCAGTGCGTTACATCATTTGCTGCACGCAAATTTCGCCACGGTCAGATGTACTGCGCAATGATTG--------GCCTTAAGCGTGTGGGAACCATCAAGAAATACTTCAAAGGCGTAGATGACGTGACGT----TTTACGCCGCC--ACCCGAGAAGAGTTAACCGAATTACTGAATAACGGGAGATAAACATGTTATATGCATTTACGCTGGGCAGGAAACTGCGCGGTGAGGAACCTTCTTATCCTGAAAAAGGCGGGAAAGGTGGCAGTTCTGATAAAAGCGCAAAGTATGCCGCAGAAGCTCAGAAGTATGCCGCAGACCTGCAAAATCAGCAGTGGCAGACGATCATGAAAAACCTTGCTCCGTTCACGCCGCTTGCGGAGCAGTATGTTAACCAGCTTCAGAACCTTTCCAGTTTAGAAGGACAGGGTCAGGCACTTAATCAGTATTACAACTCTCAGCAGTATAAAGACCTTGCAGGTCAGGCTCGTTACCAGAGTCTTGCTGCTGCTGAGGCGACGGGCGGACTTGGTTCGACAGCCACAAGCAATCAATTGGCTACGATTGCTCCTACTCTCGGTCAGTCGTGGTTATCAAACCAGATGAGCAATTACAACAATCTGGCAAACGTTGGGCTTGGTGCGCTGCAAGGTCAGGCAAACGCTGGGCAGACATACGCCAACAACATGAGCAGCATTGCACAGCAAAGCGCAGCACTTGCCGCTGCTAATGCCAATAAACCATCAAGTCTTCAGACTGCAATTAGCGGTGGCACGTCTGGTGCGATTGCCGGTGCAGGTCTTG---CCAGACTTTTGGGAACATCAACACCTTGGGGCGCTGGCATTGGTGCTGGTATCGGATTGCTTGGCTCGTTGTTTTAAGGGGTAATC-ATGGCTACTTG-------GCAAGGAA--CAAAC---GGCGGATTGTTGGCTGGTATCGGCGGCGTCAACTCAAACGCTCCGAGCGTAAATGACATCGGAAATACGCTTCAGCTTATCAGGCAGAACAATGATATTGAGCGTTCAGGCGCTAACAATGTTGGACTGACGGCTTTGCAAGGTCTTTCAGGTATTGCGGGTGTTTTTCAGCAGGAAAAGCAGGCTCAGCGGCAGAAA---------GAATTTCAGCAGGCGTACGCTAATGCTTATGCGTCTGGTGATCGTGGTGCTTTGCGTCAGTTGGCTACTCAATATCCAGACCAGATTGAATCTGTTCGTAAAGGCATGGGATTCA----------TTGATGAAGACCAGCGCAATTCCATCGGCACCTTAGCGGCTGGCGCACGCCTTGCGTCATCGTCTCCAGAAG------------------CAATGCAATCATGGCTGCAAAACAACGCCAAGGAACTGACTCGCGTCGGTGTTGACCCTAATAACGTTGTTCAGATGTATCAGCAGAATC--------CT-TCAGGATTTGGTGAGTTTGTTGATCACCTTGGGATGGCTGCGCTTGGTCCGATTGATTACTTCAATGTTCAGGACAAAATGGCTGGTCGTGAAATTGACCGAGGCAGGCTGGCAGAGACAATCCGCAGCAATCAGGCTGGAGAAGCTCTTCAGCAACGCGGGCAAGA-------TATCAC------------------------TGTACGCGGGCAAAA---CA----------TCAGCGCTCAGAACGCGGC---------GCTATC------------------------------------------GCGTGAAATTCAGAGAGCAGA--ATTA-------------------------------------------------------------------------CAGGATAAGGTTCT---------------------------------------------CGATCGTCAAATCGCCAGAGAGACTA-----------------------------------------------------------------------------------------ACCAGATAAAACTG--GATGAGCTTAA---------GCAGAAACAAGCTGATGTTCGTCA-GAAGGC-------------------------------------------AGAAATAGCAAAGG--------------------CTG----------------------------------------------------ACAGAC------------------AGGCCTCCGCTCAGGGCGCAG--------------------------------------------------------------------------------------------------------------TT----------GATACGTTCAGCACTGCGCTTGATTCTCTCAACGAGATAGAGCAAAGCCCCGGCCTTTCAAAAGCAGTAGGCATTCGCTCAGCGTT-----TCCGACAGTTC------------------------------------------------------------CTGGTTCTGAT----GCAGCTAACTTTGAAGCAAGGCTCGACACC-------------------------------------------------------TTTAAAGCTC-------------------------------AAACTTTCCTT-----------CCTATGGTG-------------------------CAGTCCCTGAAGGGGATGGGTGCTC-----------------TCTCGG-----------ATGCTGAG---------------------------GGT-AAAAAATTATCCGATGCAGTTGGTGCTCTAAGTC-CCAAAATGAGTGAA---------AAAGCT----------------------------------TTTCGTGACTCTATCGG----------------------------------------------AAAGATTCGAAATCAGCTTGAAAGT------AAGT---------------TAAGCACTGTTAAAAAACAGTTTG-------------------------------------------ATTA------------TCAGGAGCCGGTA--------------------------------CAGAATGCGCCAG----------TACAACAATCTCCTGCTGGCAGCAA---------CTTTTC----------------TTCACTATGGGGTGATTAATGGCTA-AAGC--ATGGAAA--GATGTT---------ATCGCCTCTCCACAGTATCAGGCG-------------------TTAGCACCAGAACAA---------------AAAGCGCAGGCTC---------------------------------AGGAGCAATACTTCAATGAAGTCGTGGCCCC-----------------------------------------GCAAGCCGGAGAAAATGCAG-AGCAGGCTAAGCAA--------------------------------GCTTTCTATGCTG-------------CCTATCCATTGCCATCTGTGCAGCCAGTGGAGAC------------------ACAGCAACCAGTAGCACAGCAACAACCA--------------------CAGCAAAGTGGATTTATGTCTGATCTTGGCGAAGCAGTAAAAGAGACTGGTCGCGGACTGGTGCAGGCTGGTGTAAACGTGGC----------------------------------------------------------------------------------------------------------------------------AAACATACCTGCATCAGTTACCGATGCTGTGACAAGCGCGGCGGCATGGGC------------------TGGCGGTAAACTCG----------------------------------------------------------------------------------GCATTGGCGATGGGACATATCAAC---CAGCGCCACGAGTAACAACGCAGGGA------------------------TTAGAGCAGGACTTTGGCCTTCAGCAAGGCTCGC-------TGAC-----------------------------------------------------------------TCCACA------AACGACAGAAGGAATG---------------------------GTATTTGCTGA---------------GGCATTACCTTAC-CTCACTCC---TGCTGGCG------------------------------------------------------TTGAGAGAGCGGCAACACAGGCACCAACA---CTTGCTGGTCGAATTGCTCAGGGGGCAACACGACTTCTCGCAGAAAACGCAGTC---GGATCACTTGCTG------CAAACAGTACGAAAGATGATGCGGAAGCACTCGCCACCGATTTAGGCGTTGGCGTTCTGGCTGGCGGCGCTATTAACGCTG------------TAGGACGTGGATTAGGTGCTGCTTATCGTGGCGTTCGT-----------GGTGCGATAGCACCAG----------------------------------AA------------------------------------GCGCAACAGGCTATCAGATTTGCAGAGCGTGAAGGATTGCCTCTGCACACCACCGAC--------CTGTTA--CAACCT---ACTTCCCGT------GTCGGAAAAATGGCG--------------------CAGACGACAGCAGAAA-ATATC--------------------------------CCACTGGCTGGCACAAGCGGAG--------------------------------TGAGAGCAACGCAGCAGGAAGCAAGAA---------------GCCAGTTGGCGCAGAGATTTGCTGATAAAT--------TCGGCGAGTAC--GATCCGGTAGTTGTTATTGAC----------AGCC-TTAAAGCGAAAACATCAGGAA--------TTCG-TCGTGCC-------GCAG---GGAACCGTCTT-----GAGAAGGTTAAGAATGC------AATGGCGGGAGTAAACATTCAGCCTGCACGAGCAAT--------TCAGC-----AGATTGATACTGAGATATCTAACCTC---------------------CAGAAGCTTGGTAAGG-----------------------TCGCTGATAACGAGACGATTTCAAAACTTCAGTCATATCGTGA---------------TGAGCTTGTTCGCAA--------------TACTGGTCCTGATGGT---------CCGGTAAATCTGGATTTGAAGCAATTAAGC------GATC-------------TGCGCAGCCAGTTCAGAATGG-ACGTGAAGGG-----TGAGCGACCAGTGTTACCAAAC---------------------CGTTCAGATGCCGCCATTC----------------------------AGCGCGTTTACAAGGCGATGACCGACGA---------------TATCAATGGTGCCATTGGTCAGAATCTTGGCAACGATACTCT--CCGTAAATATCAGCAGGCCAATGCCGTCTACGCTGACG-------------------AAGCGGCGA-----------------------------------AACTAAAGAA----TACC--AGGCTGAAGAATG-----------------------------------------------------------TTCTCATGAAAGGAGATCTGACGCCG--------------GAAGTTGTCAACAACATGCTATTCAGCAAGAACAAATCGGAAATTAAG---------------------------------------------------ACGCTGTATAACTCAGTTGGTCGCGTTGGAAGGG---------------------------------------------------------------------------------------AGCAAA----TGCGCAACGGCATCATTGGCAAGGCGATGGAG------------------------------------AAATCAGGCGGATCCCCTGACC-----------------AGTTCCTTCGTCAGCTTAAC---ATCCTACAAAACCAGACTGGCATC-------ACATTTAAAGGTCAGGATGCTGCTT-------------ACCTGAAAG----GATTGAAAAACTACCTGCAGTCCACTCAGCAGGC-----AGCGAAAG--------CGGCAGTAA-------------CAACACCGACAGGTCA-----------------------GCAAACCATCC-----CCTTCATCATCGGATATGGTACAGCAA--TGAACCC-----------G-GCGACAACTGGCGC----------------------------------------------------AGCAGTAAGC----------TACGGCCTTCTTACTCGCGCGTATGAGAGCGAGCCATTCAGAAATGCAATGCTCCGAATGGCAAACACTCCACGCGGATCAACAGCGTTTGAGAAAGCCATGCAGCAGGCACAAAAGGCAAT----------------------------------TAACGC------------------------------------------------------------------------------------------------------------------------CCTGACTCAGGGG-----------------------------------------------------------------------------------------------------------------------------------------------GCTAAGTCTGATGCGTTGTC-------------------AGAATAGCTT-----------------------------------------TGTAAACATCATGAACGTGAAGA----------------------------------------------------------------------------------------------------------------------------------------------------------------ATCTGAATATGTAGAACACGAGATTTATCGT-------------------------------------------------------------------------------------ATCTCTCTGCATAGGCGATACCTTTAC-------TGAT-------TGTTAT------------------------------------------------CTGATGTTACTGCT----------------------ACTGTTGCAT--------------------------------------------------------------------GTAACTGTGTTTCCAAAACCT--------------------------------------------------------------------------------------------------------------------------------------------------------------------------------------------------------------------------------------------------------------------------------------------------------------------------------------------------------------------------------------------------------------------------------------------------------------------------------------------------------------------------------------------------------------------------------------------------------------------------------------------------------------------------------------------------------------------------------------------------------GAATTG-CAGTT----------------TGTATA------------------------------AGTGTCAACGC----------------------------------------------------------------------------------------------------GTGTTGG---ATAGGGTTGAGTTATAACAGGC-TGTC--------------------------------TCGCTTTTTGCTCGATCGCTTGCATTGTGTTTACAGCCTGATAAT----------------TCAATAAAGCCTGCTG--------------------------------------------------------------------------------------------------------------------------------------------------------------------GAATGCTTGGCTTTGC-----------GCA-------ATCTGTTGCGCCTGTTC----------------------CTGGCTTTGCAGCCTTACATAAAGATTCTGAA--------------------GTTCAAGCCTTG-----------------------------------------------------------------------CCTGTGCA---------------TCGCTTATCTTGCCCTCATCGACTCCTTTCCCGAGCATCT-TCGCGGCAAGAACATACAGTTTAG--TGGTT-GGTGCTGATACCA-------------------------TTCGTGAGTCGTTCTTCACGC----------------------------------------------------TTGAATCAAGGCAA-----------------------------------------------------------------TTTGCCATGTCACTAAGCTTTGGATA---------------------------------------------------------------------------GCGTTGTTCGCAACTTGCTTGGTAGTCACTTACTTT---------------------------------------------------TGCGCACCCTGCTAGCAGAAGTGGGATAATTAACAGTGATT-----------------------------------------------------------------------------------------------------------------------------------------------------------------------------------------------------------------------------------------------------------------------------TTTTCATATGATTA---------------------------------ACTCTCCTTAGTTTTGTGCAGG-----------------------------------------------------------------------------------ATACCATGAGG--------------TCAGTGCAAGGGGG--------------------------------------------------------------------------------------------------------------------------------------------------------------------------------------------------------------------------------------------------------------------------------------------------------------AGCAAGCTAT------CTCTAAAGTTGTGGATT----------------------------------------------------------------------------------------------------------------------------------------------------GCAGAAAAACGCGAAGCTACAGCAATGGCTAC--------------------------------------------------------------------------------CGCATCAG---------CAGCCGTCCGCG----------------------------CCAAAAACAAATTAGCTGAACGGGTAGGG----------------------GAAGGTAAGAA------------------------------------------------------------------------CTACGCCGCTA--TTATCCCG--------GTAGAAAA---------------------------------------------------------------------------------------------------GAAGTTGGGGCAGAAA--------------------TTCA--------------------------------------------------------------------------------------------------------------------------------------------------------------------------AATGGCAGCCTCTTC--------------GAAAGT-----------------------------------------------GGTGCAGGGAGAATGACTTCACC------------------------------CCACATGAT---------------------------GTCGACGACCCACGC---------TTTGGCTCAGTTAAGTCGTGGCCACGCGCTGCTTGGCTTGCAGTGTACGGCGTAGACCTTCGCAAACTGTTTTAACCCGAAGC-------------GCTAATTAGTACTTTGGTTTAT-CAAAC-CCGCTTAACTGCGGGTTTTT---------------------TCTTTCCTCAGAATATCAGCCGCTACTTCTTTTACCTGCTCTGAAATTAAGGAGGCTAATCGCTCCTCTTC--------------------------------ATCACGATATCCGCGTACAGGCG-------------------------------------------------------------ACGGCTTGG-------------------------------ATAGCGATT--------------CCTC---CATCGTTGCCACA---------------------------------ATT--------TCGGCATTGATGGACCTG------TTATTCATCTTCGCTCG-CTGCTTAATCTTA---------------------------------------GCGTGTAATTCGTGCGTAAGCCTCAAGTGAAACTGCGCCTCGTCGTATTTGCTATACATCCTTGATGCCTC------ACCAGTTGGGTGGAATGGCATCGTAAAACCT------------ACTGTACAAATCAACAATCGTACCATTTAGGTATGTAACTATATCTTGTCGTAACCACCCTGCGGCGATTCCTTGCATCTGGAGC-AAATTAAATGACAGAT---ATCACTGCCAAC---GTAGTTGTTTCTAACCCTCGTCCAATCTTTACTGAATCCCGTTCGTTTAAAGCTGTTGCTAATGGGAAAATTTACATTGGTCAGATTGATACCGATCCGGTTAATCCTGCCAATCAGAT--ACCCGTATACATTGAAAATGAGGATGGCTCTCACGTACAGATTGCTCAGCCGCTAATTATCAACGCAGCCGGTAAAATCGTATACAACGGCCAACTGGT------------------------------------------------------GAAAATTGTCACCGTTCAGGGTCATAGCATGGCTATCTATGATTCCTA-----------TGGTTCTCAGGTTGACTATATTGCTAACGTATTGAAGTACGATCCAGATCAATATTCAATAGAAGCTGATAAAAAATTTAAGTAT------------------TCAGTAAAAT----------------------------------------------------------------TATC------------AGATTATCTAACATTGCAGGATGCTGCATCTGCTGCGG------------------------------------------------------------TAGATGGACTTCTCATCGATGTTGATTATCATTTTTATAGTGGAGAGACAGTTGATTT-------------TGGT----------------------------------------------------------------------------------------------------------GGTAAGGCAT----------------------------------------------------------------------------TAACCATCGACTGTAAAGCAAAATTT-------------------------ATTGGTGATGGAAATCTTATTTTTACGAAATTAGGCAAAGGTTCCCG-CATTGCC----------------------GGGGTTTTTATGGAAAGCACTACAACACCATGGGTTATCAAGCCTTGG---------------------------------------------------------------------------------------------ACGGATGACAATCAGTGGCTAACGGATGCCGCAGCGGTCGTTGCCACTTTAAAACAATCTAAAACTGATGGGTATCAGCCAACCGTAAGCGATTACGTTAAATTCCCAGGAATAGAA------------------ACGTTACTCCCACCTAATGCAAAAG-----------GGCA------------------------------------------------------------------------------------------------------------------------------------AAACATAAC---GTCT--------ACGTTAGAAATTAGAGAATGTATAGGGGTCGAAGTTC----------------------------ATCGGGCTAGCGGTCTAATGGCT-GGTTTTT--------TGTTTAGAGGGTGTCACTTCTGCAA-------------------GATGGTAGACGCCAA---------------------------------TAATCCAAGCGGAGGTAAA-------GATGGCATTATAACCTTCGAAAACCTTAGCGGCGATTGGGGGAAG------------GGTAACTATGTCATTGGCGGACGAACC---------AGCTATGGGTCAGTAAGTAGCGCC-------------------------------------CAGTTTTTACGTAATAATGGTGGCTTTGAACGTGATGGTG-GAGTTATTGGGTTTACTTCATATCGCGCTGGGGAGAGTGGCGTTAAAACTTGGCAAGGTACTGTGGGCTCGACAACCTCTCGCAACTATAATCTGCAATTCCGCGACTCGGTCGTTATTTACCCCGTATGGGACGGATTCGATTTAGGTGCTGACACTGACATGAATCCGGAGTTGGACAGGCCAGGGGACTACCCTATAACCCAATACCCACTGCATCAGTTACCCCTAAATCACCTGATTGATAATCTTCTGGTTCGCGGGGCGTTAGGTGTAGGTTTTGGTATGGATGGTAAGGGCATGTATGTGTCTAATAT----------TACCGTAGAAGATTGCGCTGGGTCTGGCGCGTACCTACTCACCCACGAATCAGTATTTACCAATATAGCCATAATTGACACCAATACTAAGGATTTCCAGGCGAATCAGATTT--------ATATATCTGGGGCTTGCCGTGTGAACGGTTTACGTTTAATTGGGATCCGCTCAACCGATGGGCAGGGTCTA---------ACCATAGACGCCCCTAACTCTACCGTAAGCGGTATAACCGGG---------ATGGTAGACC-----------------------------------CCTCTAGA----ATTAATGTTGCTAATTTGG------CAGAAGAAGGGTTAGGTAATATCCGCGCTAATAGTTTCGGCTATGATAGCGCAGCGAT---T------AAACTGCGGATTCATAAGTTATCAAAGACATTAGATAGCGGAGCATTGTACTCCCACATTAACGGGGGGGCCGGTTCTGGCTCAGCGT-------------ATAC---------------TCAA-------CTTACTGCTATTTCAGGTAGCACACCTGACGCTGTATCATTAAAAGTTAACCACAAAGATTG-CAGGGGGGCAGAGATACCATTTGTTCCTGACATCGC--GTCAGATGATTTTATAAAGGATTCCT-------------------------------------CATGTTTTTTGCCATATTGGGAAAATAATTCTACTTCTTTAAAGGCTTTAGTGAAAAAACCCAATGGAGAATTAGTTAGATTA--------ACCTTGGCAA-CACTTT---------------AGATATGT------------AATAAAAAT----------GGGTGTAAACACCCATTTTTATTTTAT-GTTAAATATTCTATAGCTA-------ATTAAACCTA---ACAACTATGGTTTCCCCTACAACACCAAT---ATCGTATACGTTATTACCAGATTTTTTCCACCCATTTTCAAGTTTAACCTCTTTGTCATATAGTCTGTAATTTCTGGAAAACACATTTCTTTGCATTAACACCTCTGACCACATCCAATCATTGTTAATAATGCGTGGTATTAAC----------------------------------------------------------------------TCTCTCATTAAAGGA--TGCTTTATTACTATGTTTTCATTTATTGGTGCATACGGTTCTGT-------------GCCAATGAATTTTATATTTTTTTTGT---CTCTTCCAAATCCAAGATAATCTA-----------------------TGTCTTGAGA-----------------------TATTCTATTTACAATGCTTTCCTCAAGCTGAAACTGTGCATTTATGGCATTGTAAGCACCATAAGAAAATAT---TGTTGATATTAAAAGA-----------------------------------ATAAAAGAAAAATATATTC--------------------------------------------------TTGATATTAACTGTTTA-------------------------------------TCTTCAAAAGCATAGAATACGCATAGGCAACAAAAA-AACATAA---AGCCACCCATACCAATCAATACCCTCGGTGCGTATATTGGTGATTTTAGAA----------------------------------------AAATCATTG---------GTCCAATGAT-----GAAGAACATTGATGCTAATAA-AATTAAAA---CTACTAGCAATAACTTTGT----------TTTCTTATTTTC--------------------ATCTCTTTTGATTGCTT------TTAAAACTATGACT-----------------------------ATCAAAGAAATGATTAGCGCAAAGAATAGCGAGTAGTAGATT-------------------------------AAGTAATTATCGCCA-----------TTCAAGATCGTGC-------------TAAACATTCTATAAAATGATAAGACGTTAGAAATTATCCCTTCA---------------AATAAACTTGAGTTTATCTCTAT--------AATCTTA-CTATGTTCGATATTGTAAGAACCTGTTACAAGTC----------------------------------------TTTTTGCAATAAAGTAAG-----------------------------AATAGGCAAAATATCCTACTATTAAACCAGCGACAGAAGATGCTGTATTTT--TTGTGATATTTGAAATTGAGTTTTTCTTAACCACATCTGAAATTATAAAGGCCAACAAGA----------ATATTGCGTAAGTATTCAGCGCAGCCTGATAAAGA--CTAAGGAATGCAATGGTTAAAATGGATGATATTATGATATTTATAGGC--TTGTATTGATAAGCGACATACGATGAGATAATAGATATTGCCACACTCATGCACATTGTTA-----------------ATGAATCATATCTATATGATAGATTTTCAATAAAGAA-----------TGGGTTTGCCAAAATCATCATAAAACAAAGAG-------ATGCTGTGATGTAGTCATCTCCAA----ACAGCTTTTCCCTGATGCAGGAT------------------------------AGTGCCAATGCTAAAATAACTATCC---------------CTAGCATTAAAGGTAGCGGAGAAGCATCTATAATTGGGGTTCCAAAATTAATGATATAGAAAATAAAGTCGGAAAGT------------------------------GGGCGACCATTGCCTGACCAACCCAACCCGCCATATAAAG-----------------------ACCTACCCAAG-TCATCAACGAAAAATGATTGATGTGTCAATAAAGGA-------------------------AATGTATATATAATCGCCAATCCAAGAAAG---------------------------------------ATTGATATAAATATC------CTGTCATTACTATTAAA-TTTCACTTTTAAAA-----------CCCTTACGCTTTAATATGTATTTAGGCCGCTGTTTGG-----TTTCTATGTAAATTCTACCAATATATTCTCCAA--------------------------------------GAATA------------------------------------------------------------------------------------------------------------CCTATTCCTATCAATTGAACGCCACCCAGGAAAAGAACAGAAACAAGAAGAGACGGGTA------------------------------------GCCAGGAACATTATTTCCAAATATTAATTTATCAATAATCATCCATGCACCGTAAAGGAATGACATACCTGCAAT-----------AAACAATCCAATGTAAGTCCATATGCGGAGCGGAAATGTTGAGAAAGAAGTTATTCC--------CTCCAGCGCCAGGTTCCATAATTTCCAGCCGTTGAATTTCGAATCACCGGCCACGCGTTCGGCACGGGCATATTTAACAACATCCGTTTTTCCGCCAACCCAACTGAGCACACCCTTCATAAACAAG------------------------------------------------------------------TTGCGTTCTGGCATTTGTTTGATGTTCTCGACAACCGCACGGCTCATTAACCGAAAGTCGCC----AACATTTTCTTCGATTTTTGGATTGCTGATTTTA-TTGTGCAGCTTATAAA---------------------------------------ACCACTCAGCTGTCTTACGCTTCATGC--------GCCCGTCAGTTGAGCG----GTCTGAGCGCTTAGCCAGCACCATATCCGCGCCAGCCTGCCACTTCTCAATG------------------------AGATGAGGGATAACTTCTATCGGATCCTGTAAATCGACATCAATAGGAATGACCGCA--------------------------------------------------TCCCCGGTTGCATGGT--CGAGACCCGCGAAAAGAGCAGGT-TCTT-TACCGAAGTTTCGCGTAAACGAAAGCGGAATAACGAGCGGATC---AGATGCAGCTATTTTGTTAATTATTGATTCAG---TCGCATCTTTACTACCATCATTAATAAAAACGATCTCAA--TTTCATATTCTTTTAGCTCATTAAACTCACGTACCGTTT-TATAGAAAATCGGTATCGTGTCTTCTTCGTTAAAAACTGGAACGACAAGAGAGATTTTCAT--CTTATATCCCTGAAAACAATGAATCTGGAATA------GATAAAGCCGCATACCAGGCTAA---------TTGCCGAGAAAGTGATAAG-GGTAATCAATGGTGGCAAGGAACATTGGTCA-----------GCCATCCAGCCAACAACAG------------CGCTCAGTGTTCCCATGAATCC--------------------------CACATACATCATGTAGCGAAGCGTGGTG----------------------GTGGTGGCATTAAAGGTGAAACGCGCATTGGCA-------------------------------TAGAAGCTGAACGATACGGC--GATAACAAAACCGGAAAAGTTCGCCAGCGCCTGATGCGTATG-----------------------CATCCCATACACACAAAAAGCAAATA---CGCCCCAATGAATAAGCGTGTTAAGAACA-----------CCGATCGATGTG-TACTTAGC---------------------------GAATAACTTCA----------------------------------------------------ACATTATGAAAATCAGCG-GATTCGGAAAGGTCTGAAGTGTAGCACTACAA-ATTGTTTTGATCGATACAAGCGATCAATAA----------------------TGTATAATTTGATAGTTTTTATCTATATAATGCATGTTAATTGATCGTTGTTACCGATCAATTTTTATTGCTGATTGCTAAGTGGTTTGGGACAAAAATGGGACAT---------ACAAATCTTTGCATCGG-----TTTGCAAGGCTT-----TGCATGTCTTT---------CGAAGATGGGACGTGTGAGCGCAGGTATGAC---GTGGTATGTTGTTGACTTAAAAGGTAGTTCTTATAATTCGTAATGCGAAGGTCGTAGGTTCGACTCCTATTATCGGCACCAGTTA-AATCAAATACTTACGTATTATTCGTGCCTTCCTTATTTTTACTGTGGGACATATTTGGGACAGAAGTACCAAAAATCGAGT----CAATTTGTCGAGCATGTTCAGTCAGGTG-------------AT---------TTGGTGCCAGATGAGCATATCGG-CGAACCA-TTTCGATAGACTCCCAG---CCACCCATTTCCTGCAATA---------------------CCGAAATCGGAACGC-------------CAGCCTGAACTAACCAACTT-------------GCCCACGTGTG----CCTCAGGTCATGAAAACGGAAGTCTTCAATGCCCGCTCGTTTTAAT----------------------GCTGCCC----------------------TCCATGCAG--TATTAGCGTC----------------------ATAGCGCATCTTCC--------------------TCACTAC----AGGTGATTTAGTTCCGTCTG----GTTTGGTG---CTGCTTTCCTTGTAGACGAACACCC-----------ATTTGTGATGATTGCCGATTTGCTTTTTCAGCACCCG-------GCAA----------------------------GCGGTATCATTCAGCGCCACTCC----------------------------------------AATGGC-ATGATTAGACTTGCTTTG-------------------------------TTCCGGGTGTATCCATGCCACCTTTCGTTGCATGTCTATCTGCTGCCACTCCAGATTGATAATGTTAGACCGCCTTAAGCCAGTAGAAAGCGCAAACTCTACGACTGACTTTAGCGGTTCCTGGCATTCATCAATCAA-----------------CCT----TTTTGCCTCGTG-------------AGG--CTCAAGCCAGCGGATACGCTTATTTTTCGGCTGAGGAACTTTGATGATCGGAGCCTTATCC--AGCATCTTCCATTCGCGTTCAGCAGCCCGGAGG----AGTGCCTTAATGAATGAAAGGTGAGTTGCTTTTGT---AG---CTACTGCTGCCGGCTTAGGCTTGAATACCGGAGGCTGCTTCCCATTCTTCCT--------GCAAGCTTCATCC--ATTAACTTCCAGTTTTCCTCATGCCGCCGATTAGTT--------ATCTTC--TGGATGGCG----GAGTAAATCTTCGTCTCGGTAATATCCTTCAACTGCATTCCTGCAAAATGCTGGAGCCAGAATCCTATCCGACTCTTGTCATCATCCAGCGACTTCT--------TATGCGCCTTCTCCTCTAACCACCTGACACAGGCCC-----------CCTCAAAAG----------------TCATGTCAGGCGTCTCTCCTAATTTACTTACCC-----------------------------------------------TCCATGCTTCTGCCTT----CAGCTTGTCATGAAGCT--CTGT----GGCCTGCCTTT-TGTCCTTTGTCCCAAGAGACTGCTTAAATCTT--TTGCCGTTCGGCAATGTGAA----------------------------ACTGGCGTACC--------------------AGGTTTCA-CCTCTGCGGAATAGTG---------------------ACATTTCAGTTCCTCTGTTATGTCATCACCCGCGCTCACCTGGACAGTATGCAGCGGAGATTGAAGTGCCGCAA------------------------------TGCAGGCTTGTCGTGTGGTGAGGT--AAGGGGATTTCGGTTTGGTGGGG-TCTTTACGTGTTGCCTGTAGTCGGCCTGTGCGAATCCAGTT----------------GGTGGCGGTAGGTCTGGATATCTTGAGAAATGCAC----------AGGCCTCATCAAGTGTGAGG----------------CTGTGTGATTCCATGTTTACTCCGCTGTTTCTT---CTTCGTCTTCTTTTGCGTTAGCGATGTCGTAG---------------AATTGCCCGTAAGTTATTTTCTTGAATGCATCA----------GGGATAACAACTACG---------------------------CCATGCCTTTCTTCTTTGTTATTTGGTATTGCAAAAATAAGACAATCATCGCGT-TGCGGGTGCTTGCCGCC------------------------------------------GTACGTTGATAA------CATAACGAAACCAAAGCCAC------------GGCCCGATTGACCA-CCAATTC--------------------------------------------CTGTACGCATAATCCCGTAGTG---------------------------------------------------------------------------------------------------------------------------------------------------------------------------------------------------------------------------------------------------GTTGGTTATGT-----------------------------------------------------------------------------------------------------------------------------------------------------------------AGTAATTCCATTCAGGCAAGGATTTTAGCTTGGCGTTAGCGTTATGCATGATTGCATCCAGCTCTTTGTT------------------------------------------------------GTATGCG-------CGGCCTTCCTTTGTGTTTCCCTTTCCTCGCGCTATCACAACTCTCT-------TCCCGTCCAAAAAATCCTCGCGTTT-----GAT-----------TGTTATCTGGCATGGGAATTCATATCCTTTTTCCCAAACGAAGCTTTGTAGAAGTCCGCCTTCTCCACCCCAGCTACGGGCTGTAGT----------------CCATGCGATTG--------CGCCAACCTTTTCAGCGGCTGTGGTTAGGATTGAATTTCGTT--GATCGT-------------TAATGGTGTCGTATG-ACTGGATAAGCTCCTTAACATCCTCAC-----CCTCTACCATGTAGTAG---TCGTAATATTTGCTCTGGCCTGACAT-------TTATTGTCTCCAATAAAAAACCGCCATCAGGCGGCTTGGTGTTCTTTCAGTTCTTCAATTCGAATATTGGTTACATTGTTTTCATATATG-------AATAAATAAATTAGCTTTTTTCGTTGCCTTTGCGTTCCTTATTAATTCTGACAAACTCGTTTTTACCACGCTCTCCAAATGCGTCTTTAGAGTCGTTGTA---TCCGC-AATCGCAGCACACATAATCTCCAGACCATCCACGCATTGTTTT---TTCTTTTG----CAATATTTCCAGAACC--GCATTTTG----------------------------GACAAGACA-TATCAC-------TACCTCCAAAG-CATGAGTGAGATGACAAC-------------GTAACATTGATTGGAGATTAACAATAGATTGCTGATGTA------AAAGATATGTATAAG--------------------------------------------------------------------------------------------------------------------------------------------------------------------------------------------------------------------CTTCGCTTTCA------------------AAGTGGAGGCTCTGGTA-------GCGGCATCCAGTGGGTTACA-----------------------------------------------------------------------------------------------------------------------------------------------------------------TTGCTAATCAGACCATATTCATTAGTTTGAGGATGGTTGCCGCTATCGTCTCCGTATTTAAGACTCTCCA------------------------------TAAAG------CCATAATGC---------CTATCCCCATTAACGCTCACAAAGCCGTAATAAGCTGGCATAACGCCGATCTCACACGTAACCAGTAAAGGAAAACTAGTTCTCCAATTTAGCTC----GCCAATTACAGGCATTCGCTCACTACAGCTTATCCAACCATCCGTAATTACCGGAG--------------------------------------------------------------------------------------------------------------------------AGTTGCCGG------------------------------------------------------------------------------------------------------------------------------------------------------------------------------------------------------------------------------------------------------------------------------------------------------------------------------------------------------------------------------------------------------------------------------------------------------------------------------------------------------------------------------------------------------------------------------------------GTTCTTTAATGTGCAAGCGAGGCTCACCATCTTTTGGTTCAGGCCACTGGCGCTCCATGTTAATCTTCAATTTAT-------CTTCCATAGCAGCGGTAATTTCAGCATCGCTGATGCCAGCACGGCGC-TGTGCATCCCA------------------CAACAGAA-----------ACTGCATATCAGCCCACT------------------------------------------------CGCTA--------------------------------------------------------------------------------------------------------------------------------------------------------------------------------AGATCGTC-----TGGTTCGGCTGCGG---------------------------------------------------CTTCCAGTGCCTCTTTTGAGAGGTGTTTCAGTGGACCAATGGGGCCAACGCAGCCAAATGTGGAGTCAGACCATTTGGCATGCTCGTGGCGAATCTGTTCGCGT----------------------------------------------------------------------------------------------------------------------------------------------------------------------------------------------------------------------------------------------------------------------------TTCAGTGATGCCAGTGCAATCCGCGCCAG-TTCCATTTGT------------------------TCGCCACGGGTAAGTCCGTTTTCAAGC----------GGATTTTTAATGAACAATTCAATA------------CGTTCTTTGGTAATA--GTGGTCATGTGTTACTCCTTAACCCGCA-----------------------GTGCTTTCAACTGACGAG--------GGGAACAAAATCTT--------TTCTTCAAATCCGGCATTCATATCATGGACA-GCAACACACCAATC-------CATTGACGAACGATTATCAAGAG---CCTCCATGATTTCATCCATGCGGCGTAGGTCATACAGGTAAATGCTTT-TATCGCCAATGGTGTAAAAACCAATTTTTTTCGGTG------ACGGGCAGCGATCAAGAACGTTCTG--TAATTCGCTCAACC---ATGCCTGTTCCTTTTTTGT--------------------------CAAAGTTGCCATAT----------------------------------------CACTCTCCTTTGATGCGAATGCCTGTTGCAATGCTGTTTATGATGCTGTCAGTGCATGGGGT---------------AGAAAGCTGGGCATCTCCAGCAATTCTCATGACCTCAACATCTGCATATCGAATACCGAGGTGTATCAGACCGGCTATACCTGACTTAA---------------------------------------------------GCCGAGCA------------------------------------------------TTTTCCATAAACA----------------GATCCTTTGCCCGCTGTTTTTCTGCCTCAAGCTCAACGCGCAGCTTCCCTACCGTTAG------------CGCAATATCCTC-GTTCTCCTGATCGCG-GCT-----------------------------------------------------------TTTGATGTAT-----------TGCCGGTTTCTTTCCCGTTCATCCAGC--AGTGCC----------------------------AGCACGGTTTCTGG------------------------------------------------------------------------------------------------------------------------------------TCCGGTCAGAAAT--------------------------------------------------------------------------------------------------------------------------------------------------------------------------------------------------------------------------------------------------------------------------------------------------------------------------------TTGAAGGCGTTGAG---------------------------------------------------------CGCATCAATA------------------------------------------------------------------------------------------------------------------------------------TCCACAC---------CGTAATCTTTAA----------------------------------GTTC-----------CTGTTCACTTAACAAGTCATCATCAGCTGGCAACAT------------------TAACAGGCGTTCCAT----------------TGCTGGAATTGCACGTTCCGCCACCTCACGCAGT---------------GCCTGGTAA----------------------------TTAATTTCGCTCACTGGTTGCCTCCTTTG--------------------------------------------------------CGAAGCTGGGCAGCAAAGTCAA-CTAACCACTCAGTCATTTC---------------------------------AACCTTCCCTACCAGG------------------------TCTGAACCAGGGTACATACAGCAAT-----------------------------------------------------------------------CACTCTGCGCCGCTTTGAAATCCTTA-----------TA-------------------------------------------------------------CTCATATTC---------------------------------------TTGGGCCACCAGATTTTTTGCAG-CTTCTATAGCAG-----------------------------------CATCCACC----------CCCTGCGCCCGGACTTCAGCCAGGAAAGCATCGG-----------------------------------TGGCTGGGGTTTCTGGAATGG-----------------------------------------------------------CGTCTGGAATAACCTC--------TGAGTAGACGCG-------------TTCCATTGCCGACTCCCATCCG------------------------TAGTAACAAG------------------------------------------------------------------------------------------------------------------------------------------------------------------------------------------------------------------------------------------------------------------------------------------CCGAATAGCCGTC----------------------GCGCTGGTAGCCG-------TGGTCT---TCAACT------------------------------------------------------------------CCACATCCCATGCCCTGGTCATGGTATTCAGGCTGATTGTCGGGATTA----ATGCAGTATT-CAATGACCGA---------------------CTTCATCCCCGCATTCTCCGCTGCCAGC----------------------------------------GCAGTGCACTTGGCCT---CAAGGTTATCAATCG----------------TGA--------------TTCCAGCAGAACGACACTCCCGCAACGC--------CGTTTCCAGT---------TTTGATTCAAGT-------------TCACCGAACTTACGGACAAGGTATTCAGCGTTTGTTTCGTTAACCT--------TTAAATCTCGTGGGAT------------------GCATTTACCTTTCAGAAAACCATCCATCTCAATTAGTGACATTTGTTTCATTTTTTCCCACTCCGAAACATCGCATTCAGATATTTGTTTTGATTTACTGACGGAAAAGAATTTCTCTTAAGTAATTCTTCTCTCGATG------GCATTGGTTTTACGCGTTGGCGAATAATCATTTCTGCCGGAAGAATGCCGGGATTGTATGCAAGTCCTCTCATG-----------------------------------------------------------------------------------------------------------------------------------------------------------------------------------------------------------------------------------------------------------------------------------------------GTAAATTCCTCAGT---------------------------------------------CATTACTGATAGCGCCATAGCGTGAGCGGT-----------AATTACGCAGGCGCGGGTCGATATATTCAGG-----GAAGTGGGTATATGTGGCTTTGCGGAATGGTCGGATTGCTGTTTCGTTTATTCGGTCTT-------TTTCCTGTTTTTCTGCGAGTTGTAT--------------ATCGCGTCG--------------------------------GTACTTCCGTTCTGCTTTTGTTTCTGGTGGCAGAGCAAGAAACGCGTCGATATTATTCTTGATATTTTCCAGCACCTCCGATACGGAATTGCCGGAACAGCGGCGTGGGTCATCTGCACCATACAGAGGCGCTGGCATA----------ATTTACTCCAGGGTAGG-----------------------------------------------------------------TTATCCGA------ATAATGTGGTACGTATAGGGTTATTTCTTT----------------------------------------------------------------------------------------------CGTAAACG---------------------------------------------------------------------------------------------------------------------------------------------------------------------------------------------------------------------------------------------------------------------------------------------------------------------------------------------------------------------------------------------------------------------------------------------------------------------------------------------------------------------------------------------------------------------------TGATAGCCTGCTTTTTACC-----------------------------------------------------------------------------------------------------------------------------------------------------------------------------------------------------------------------------------------------------------------------------------------------------------------------------------------------------------------------------------------------------------------------------------------------------------------------------------------------------GACTCTTCACTTCGCCCGAGAATTTTT---------------------------------------------------------------GCTACATTTC----------------------TTTGTGTATAGCCT---------------GATGAGA-------------------------------TAAGCGTCTGCATTCTTTTGTCTTCGTCGTCG-------------------------------------------------------------------------------------------------------------------------------------------------CTCCATCTTGGCTTAATGAATGCCGTTTTTAATGACAGTTTTTTTGCTATGTAATAAAA-CTGATT---------------------------------------TATGTTTAGGCCCAGATGTTCTG-CTGCACGGCAAGCTACCATG---------CGACCGCAAA-------CTGACTCCATCTCCGCT-----GTAGTTATGTTTAATCTTCTCATTAAGCCACCTGTTTAAGCTCATTTATTCTGATATTCATTACCTGAACGCATTTTGT-CTGCTCATCATCGTGACCAGTCAATAATTGCCAGTC--------------------GTGCT---GGTATCTCTCA-ATTAGCTTTTTCTTGTCCGTTTCTGTTGCTGCATATTCACTGAATGCCTTAAGAAC-------CTGTTCAGGAGCAGGGGAGGA----AGGCGATGATTTAGTTTG----------------------CTTAGCAGGTGCTG-CATTCTGCTGCTGTTTGTGCTCCTCAGTATCAGCGT----------------CTTTGGCGTCGTCGATACCA-------------------AACAAACCGTTAAGGCAATATTTGCGAGCGTAAGAGCTTGTAGCGCCCGTTACCT------GAGCTGCATCCAT-----------------TCCCTTCTTGTTTTC--------TTCTTCTC--------G--------------------------------------------CGC------TATAGCGCTTGCTG-------------------AATGGCTATTTTC-----------------ACCATCTGTAATGGTCGCT------GTGGCCTTGACGTAATAACGGTCGCCAATCAGCACGATTTCATCACTGATAGACA----------------------------GGAACA-----------------------GACCTTTCAGTA---GTG--------GCTTAACACCCTCAAGAATGTCCT--------------------------------------------------------------------CACA---------------------------------ACTGCGGTATTTGTATTTACCAAACGAGTTGTACTGATTCTTTGGCGCATTCAGA---TGCTCCTGAATTTCAGCAAGTCTTGCGTAA------AAC---TCTTTGCTC---------ATG-AGTAATACCCCG-----CAAATTCATCCCAACC------AATAA------------------------------------------TCGGATTTTGCCGTTCTGCGGCT--------------------------AAGTTGATTTGTTGCTCAACCTCTTCCTCAATTTCAGGAGAGATAAGCGC----------GATAAATTCTTCGTCAC---TAAATTCATGC-----TGCATGATTTCGATTCCAGTCTTCGTCCTGACAATCTTCCCAGCCCATTGCGATTGATGATGCCCATGCGTATGCGGCGCTGTTACC---TTCCTTCGTATCCGGGAAGGATGCTTCGTAGAGCTTGTTAAACTCACGATTGC--------CTTGCTGCACAAGGATGGTTCCGTTAACAGGCACAATAGTCATGGCTCGGCACTCCAGGCTGATTAAGGATG---------TCTGCCAGCCGTTTCCAGCCAGCGCGTAATTTGCGGGTGATGCGATCTAAAAG---TGATTCGTGTAACTGGGAAACGCCCATGCGAGCGCTTCCCGCGATT---GCGATAATCATGGGAGTT-----CCTTATGTTGTGTGTGATTGCATGAGGCTGAGCACTTGAATAAATACTCACTCAGATGCGGATATGAAAAAGCCGCACTC--AGGCG-GC---TGTCGTTTCTTCTTTCAGGCTTTCGAGATATTCACGCGGGTCGTCGTAACACTGGCACTCGCTATACCAA-----TCAATCCAGCGATCATCCAGTTCCATATCTTCCA-----AATCCTGGTCGGTAAGGCTCTCGTCAAACATCTGTAAACCGTTGGCGTTGCAGTAATCAGGCTTGATGTTGTTGTCATACTGAAAGGCGTCATAATCAGCCAGTGCATCCATCATTCGTACACCTTCTTCAACACTACCCACTTCTACAATGAATGGCTTCATAGGGACTTGCGGGATATGCCAGACACGTAATTTCATATTTCCTCCAGGCAAAAAGAATGCCGCCCATATAGAGCGGCAAG-ACTATCAAGGGATGATTCTCCAA-TAACCAGAACGAGTCTTCGTCCTCATTCGGTTACGAGCGATATTGCTCACATAGCAGACTCGTAAATCTGCTA--------TAGGTGCTTATTCGCTTGGTGGTTCAGGTAATGGCATCCAGTGAGTCACTCGCTCATGCTTGATTAAACGCGTGTCCTGCTTTGAGTTCTTTGCCTCAATTACTGGCTTCCTCATGGTGTAAATTCCCGAGAAATTTGAATTGCAAACACAATATCCAAGCACAGTAATTCC------GGATTCCGGCATCCGCTCACTACACTTAATCCACTCCATCACTCCTTCCCCAGAGCCTTGCCGATGG-CTGCGCGAGCCGTCGCGTACA--CAGCGTCCCACTC------GCTCACGTCATGTTCCATATCGATAATGCT---------TAACAGAGCCTCGAGAAGCT---CAGGAGCTGCACTTGCCAATTTTATTTCCTGCTTAT-----------------------------------------------------TGGCGTTCTCG-----------GCTGAAAACAGAATGTGACCTTCAGTAACATCGAC----AATGTAATCT----TCATCAACATCCCAATG---CGGTATG--------------TCTTTCATATTCACCTCTGTGGCTTGCTGCC-----------------------------------------------------------------------------------------------------------------------------------------------------------------------------------------------------------------------------------------------------------------------------------------------------------------------------------------------------------------------------------------------------------------------------------------------------------------------------------------------------------------------------------------------------------------------------------------------------------------------------------------------------------------------------------------------------------------------------------------------------AAAAGAAGACAGACTATATAGCCTTTAGTTTTTCCAGCTC---TCTGGCAATCATTTCCGTGGTTCTGATTGCCCATTTATCGACAATCTTTCCAT----------------CTTCTCTCACCAGAGCCATTT-C--------CTCAGGCTTTACCATACATTCAGCATCAA----------------GCTTGCAG-------------------------------------------------------------------------------------------------------------------------------------------CCTTTGCATTT-------------------------------------------------------------------------------------------------------------------------------------------------------------------------------------------------------------------------------------------CACAAAACGACTACACCATTGATTTGTATCAATAGTCGTAGTCATATGGGTAGTC-CTGGTATTGTTCCATCACATCCTGAGGATGCTCTTC-------GAACTCTTCAAATTCTTCTTCCATATCTCATCTCAAATAGTGGATTGCGGTAGT----------------------------------------------------------------------------------------AAAGATTGTGCCTG----------TCTTTTAACCACGT----------------CAGGCTCGGTGGTTCTCGTG-------------------------------TACCCCTACAGCGAGAAATCGGATAAACTCTATTCACCCCTACAG-------------------AGAGTAAAAAGAGAAT---------------------------------------------------------------------------------------------------------------------------------------------------------------------------------------------------------------------------------------------------------------------------------------------------------------------------------------------------------------------------------------------CGCCGATGAACAACTCATG--------------------------------------------GTGGCAGGA-GTTAATGCGTTTTTTCCTGCAAGGAATGACACTT------------------------------------------------------------------------------------AAACAGT----------------------------------------------------------------------------TGATTCATATGCTAATCATCCTGATCGTATTGAT----TATTGTTATGCCGGTAAG-CGTAAAAGAATGGATAAACCTGCATAATC-----------CAGAAATACTTCCTCATTACTGGATGTA---------------------------------------------------------------------TTACATCCTGTTGTTCTGCGTTAGCTATGTGCTTAACGGTGTTGTTAATTCCGTTTATC-ACGCTGTTA-------------CTGAAAGAATTGAGG------------CATCAACTGCTCAGCGGCGTAAGGACAGAGAAGAAAAAGTCGTTCGGGATTTGT--TTGATTCGT----------TAACTCTTGGAGAAAGAGCGTATTTGGCATTCGCTGTAGCCGCTAATAACCAGCTAAAGACAGAAAAGGGAAGCCCTGAAGCAATTTCATTGCTCAAAAAAGGGATTATCACTCGATTGCCTTCTGCTATTGGATATCCTGATATTG-----------ACCGTTTTATTATCCCGGAAAAGTATTTTAATGAGTGCTACATGAGATTTGCCGGGAAGTCAGACATTCTTATGAATGAACTTATTGTACAGGACGAACA-GCTCAAAAAATA-ACGACTTAACCGACAAATACCTTAC--------------------------------------------------------------------------------------------------------------------------------------------------------------------------------------------------------------------------------------CTCGCTG--------------TTATTTGTTTGCTCTTACGATGACCAGCCGCGTAAAGTGCTACGTCTGGAAGAAGTACAGATCCTCCTTCAACT-----------------------TCCTTCTGACGCGTTCCGGCAAGCGAAATGGCTTTGGTG--------------------------ACACGGTCAATTCTTTTGGCT------------------TTAACTTCCTGAGAAGCAT------------------------------CAGGA------------GCATCGCAGCCAAAAAT------------TGAATCGAT------------------------GATATTGCA-----------------------GATGGTGTCGCGCTCTATGGCT------------------------AGCTTT----------------------------------------------------------------------------CTGCGCCG-CTCATGACGGCGAGTTTT------AGCATTGCCTGCAAACGTTGACTTCCCGTAGATAATAACCGTCATGATTTAATCCTCATGTGA-AATGGCTTTG------------------------------------------GTACTGGCGCCGGAACCTGTCTCAATTT----------------------------------CCGGATTTCAAGTGGCTTCTCAGTCCGGCCC-------------------------------------------------------GATCGGTACAGCTAGAGGCCTA--------------------------------------------------------------------------------AGCTCCACCACACGCCA-GTCCAAACCA--ATCTCGTTTGGTATTTGTTCGCGC-TTTGTCAGCGCA---TCATCGAAGTTAAAGAGCGTTGCCTTTC--------------------CGTTTGGCTACCA------GCGTCCTGCTGATGGCTAAAATTT-A----------------------------------AGACTTCTTAATTAAATGGTCA--------AGTG----------------------------------------TATTTTTGAAGAAAACTTAAATATTTTATCGTTACT----------TAAGT-------------------------------------------------------------------------------------------------------------TTTTATTTGATTTTTAAAGGAAAATG-----------------------------------------------------------------------------------------------------------------------------------------------------TAGTGTGA-------------------------------------------------------------------------------------------------------------------------------------GGGGCGGG-------------------------------------------------TGCCCCTTATGGAAGATTTGCGAGTTTTGC-----GTCAAC----------AACTACGCCAATGATT---------------------------TTGCAGTTTCCGT--------------------TGATTTCTATCATCGGATATTGTGGGTTTAATGGTTTTAAAA------------------------------------------------------------------ACTTTCGGCCTGCATCCAT---------------------AACTAA-----------------------------------------------------------------------TTTTTT------------------GAATG---------------TGGCCTCGTTTTCA-----CCTTCTAATT-----TTG--------------------------------------------------CAACAACC------------------------------------------------------AGCTTGCCGTTTCTTGGTTCGACTTCGGGATCAACCAG----------AATTATCATTCCTTCTGGAA------------------TGC------TTAACCCTGCCG---------GTGC------------TGTCATAGA------------------------GTCACCTTGGA------------------------------------CATCAAGCCAAAATGAATCTTCTG--------------AACAATCTACAGTGGTGTCGTGCCAGTTCTCTAT-------CGCGCGCTTGTGATAAGGTTCTACA--------------GCTTCCATCCA----TTGCCCTGC------------------------------------------------------------------------------GCTTACCCAACTGATAAGAGGGTATG--ATCCTCTTGGCTCATGCCTACTATGATAGGCAACGTTTGTCT---------------------------------------------------------------------GGCTTAAATCTCCTTTCAGCAA----------------------------------ATAGTCAGGGGAGCACTGAAG--AGCCTT------CGAAAGTGCCAA-----CAGGTTCTCCCCATTTGGCTCAGTCTCCGAGCGCTCCCATTGCG----------------------------------------------------------------------------ATATTGCAACATTAGA-------------------------------------------CACTCCCACCATCTTACCAAG----AGCGGCTTGTC----------------------------------------------------------------------TAATCTTGAG------TTTTTTTCTTC-----------------------GAGC-----GCGAATACGCT------------------CACCCATCAATTG------------------------TGTATTCATAGT-------------------------------------------------------------------------------TAAGTCATCTTAAATAAAC----TTGACTAAAGATTCCTTTA--GTAGAT---------------------------------------------------------------------------------------------------------------------------------AA------TTTAAGTGTTCTT----------TAATTTCGGA----------------------------------------------------------------------------------------------------------------------------------------------------------GCGAGTC----TATGTACAAGAAAG-------------------ATGTTATCGACCACT----------TCGGAAC-----------------------------------CCAGCGTGCAGTAGCTAAGGCTTTAGGCATTAGCGATGCAGCGG---------------------------------------------------------------------------------------------------------------------TCTCT----CAGTGGA-----------AGGAAGTTA------------TCCCAGAGAAAGACGCATACCG------------ATTA--------------------------------------------------GAGATCGTT---------ACAG----------------------------------CTGGCGCCCT-----GAAGTACCAAGAA----------------------------------------------------------------------------------------------------------------------------------------------------------------AACGCTTATCGCC----------------------AAGCGGCGTAAGCAA-------------------------------------------------------------------------------------------------------------------------------------------------------------------------------------------------------------------------------------------------------AACGCTCTTTACCAATCT-----------------------------------------------------GAACCG--------CCGACAACGCGGTAAACCTATT-------------TCAAAGCGCATCAACGAATGCGCACAA--------CTAACTATTAACTACA------GGAATGTTCACATATG-GAACTCA---CAAGCACTCGCA--AGAAAGCCAACGCAATTACCAGCAGCATCCTTAACCGGATAGCTATTCGTGGACAGCGTAAAGTCGCTGATGCGTTAGGCATTAACGAATCTCAAATTTCACG-ATGGAAAGGCGATTTCATTCCGAAGATGGGGATGTTATTGGCGGTTCTGGAGTGGGGTGTCGAGGATGA----------GGAGTTGGCAGAACTGGCAAAGAAAGTTGCGCATCTGCTGACAAAAGAAAAGCCTCAAG-----AC---TGCGGGAACAGTTTTGAGGCCTGATGTAGAAAGA---CTGGATCAA--TCCACAGGAGTAATTATGCCAAAACAACTC--AG---TCCTGACCAGGACAAATTA---------------CACAAAAACATACTACGTGATCGGTTC----------TTATCCAGCTTCAAACAGCCTGGTCGATTTCGGGCTGAGTTGGAGAAAGTGAAGCTAATACTGAAGAG----------------------------------------------GAAAGGTCATG---------------------------------------------------------------------------------------AGTAATCTTGCAACAGTTACACCGATA--------------AAACCTCATCTGGAGGTTGTGGAGCATCGCGTGGCAGAACTCGACGATGGCTACACCCGGACTGCAAATACACTGCTGGAAGCTGTCATGCTTTCTGGGC------------------------------TTACTCAACATCA---------------------GCTACTGATTGTTATGGCTGTGTGGCGCAAGACATACGGTT--------------------------------ATAACAAAAAAATAGATTGGATCGGAAATGAAC---------------------------------AGTTCGCTGAACTCACTGGCATGGCGCCAACCAAATGTTCTACCGCCAAAAACGAGCTTATCAGAATGGGGGTTCTCACTCAGGTGGGGCGTCAGGTTGGTA----------------------------TGAATAAAA-----------ATATTTCCGAGTGGAAG-ACGAAGGTTAACGGATTCGGTAAAACATTTACC------------------AGATCGGTAAAACTAACCTTCACC---------AAATCGGTAAAAACCAATTTACCGAATCAGTCA--------AACACAAAAGACAATATACAAAAGACAATA----------------AATACAAATAC--CCCCTTACCCCCTAAAGGGGGATGCGATGAAGGTTC---TAAACCT--------------GAAAAGCGAAAACCTACCAAGATTAACTACAGCGAAT----------ATCTTGCTGCCT-----ACAACGAGATTGTTGGTGACAGACTC-----------CCACATG------------------------CAGTGGAGGTCAATTCTGAACGACAACGCAAGTTGAAAAAGCTGATTGATTCACTGGCAACCAAAAACATCGAC----------------------GGATTCCGGGCATACGTCAAAGCGTTCATGG---CAGCAGC---------------------CAGACCATTCCA---------TTTCGGTGATAACGACCGTGACTGGGTAGCTAATTTTGATTATCTGCTAC--GCCCGAAAGTACTGAT---AGCAATTCGTGAGGGA-----ACACT------------------ATGAGACAGGATAT--------------------------CGAGGCGAGCGTTATCGGTGGC----------TTGCTGATTGGCGGAT-TAACACCAACCGCCAGTG--ACGT-TCTGGCAACACTGGAGCCTGAAGCAT-----TCTCAATTCCGCTCTACCGGAAAGCTTTTGAAGTTATTCG------AAAGCAGGCCAGAAACA--------------------GGAACCTGATTGATGGACTGATGGTGGCCGA------------------------------------------------------------------GGAGTGCGGGGATGA-----------------------ATAC--------------------------------GCAACGGCGGTGATGATGACTGCGCGGTCATGTCCCAGCGCTGCAAACCT---------------------------------GAAAGGTTATGCCGGAATGGTTGCAGAC-------------------AGTTATCA--ACGGCGTCAGGTTTTACAGCTACTGGATGAGAT--GCGGGAGCCAA--TCAGTAACGGCACGCTGGACGCATCAGGCAGAG-----CGATGGAC-------GAGCTTGTAAAGCGCCT----------GTCATCCATCAGGAAGCCGCGGAACGA---GGTTAA---ACCTGTGCGAC----------------TGGGT------GAAATCATCAA-------TGACTACACTGACACGCT-------------TGACAGGCGTCTGAGGAACGGA------------GAAGA-----------GTCGGATACCCTGAAGACCGG----------AATCGAAGAGCTT------GAC---------------------------GCTATCACCGGAGGGATGAACGC-------AGAAGACCTT-------GTGATTATTGCTGCTCGTCCAGGTATGGGTAAAACCG---A--ACTGGCGCTG----------AAGATAGCCGAAGGCGTGGCAAGTCGTGTTATTCCTG------------GTTCTGG-----------CGTCCGGC----GCGGTGTGTTGATTTTCTCGATGG--AAATG------AGCGCCATT---CAGGTTGTTGAGAGAGGGATTGCCGGC-------GCAGGAATGATGTCGGTCAGTGTGCTGCGTAACCCG--------------TCACGTATGGACGATGAAGGAT--------GGGCGAGAGTTGCAAGCGGGATGAAGTTGCTGGCAGAGCTGGATG------------TGTGGGTAGTTGACGCATCGCGT---TTGTCTGTCGAAGAAAT-----------------------CAGGTCCATTTCCGAACGCCACAAGCAGGAGCATCCTAATCTGTCACTG---ATTATGGCTGA--CTATCTCGGGCTAATTGAGA-------------AACC------------AAAAGCGGAACGTAATGACCTCGCCATAGCACATATCTCCGGTAGC------CTGAAAGCGATGGCGAAAGACCTGAAAACTCCAGTTATCTCCCTAAGCCAGCTCTCCCGCG-------ATGTTGAGAAG-----------CGGCCAAACAAGCGCCCGACAAACGCAGATTTGCGGGATTCAGGAAGCATTG-------AACAGGACGCAGACTCAATCATCAT--------------------GCTCTATCGGGAAGCGGTATA-----------TGACGAGAA------------------------------------CAG-TAGCGCCGCG-------------------CCATTTGCTGAAATCATCGTG---ACGAAAA-------------------------------------------------------------------------------ACCGTTTTGG----------------------------CTCGCTTGGT----------------------------------------------------------------------------------------------ACGGTTTACCAGCGGTT----------------------------CTGCAACGG--------------------------------ACA------CTTTGT--TG------CATGTGACCAGGACGAAGCCAGACAGATTTGCACGG-------------CATCAAATGCACCTGCTGGACGCAGAAAG--------------------------------------------------------------CGATATGCACAAGGGGCTGACGT---------------------------------------------------------------------------------------------------------------------------------------------------------------------------------------------------------------------------------------------------------------------------------------------------------------------------------------------------------------------------------------------------------------------------------------------------------------------------------------------------------------------------------------------------------------------------------------------------------------------------------------------------------------------------------------------------------------------------------------------------------------------ATGACTATTTACATCACTGAGTTGGTAACAGG----------CCTGCTGGTAATCGC-----------------------------------------------------------------------------------AGGCCTTTTT-----------------------------ATTTGGGGG--------------------AGAG------------------------------------------------------------------------------------------------------------------------------------------------------------------------------------------------------------------------------------GGAAG---------------------------------------------------------------------------ACATGAAAAAACTAACCT--------------------------------------------------------------TTGAAATTCGATCTCCAGCA-----------------------CATCAGCAAAATG-------------------------------CCATTC-----------------------------------------------ACGCAGTACAGCA----AATCCT----------------------------------------------------------------------------------------------------------------------------------------------------------------------------------------------------------------------------------------------TCCAGAC--CCAACC----------------------------------------------------------------------AAACCAA---------TCGTAGT--------------AAC------------------------------------CATTCAGGAAC----------------------GCA-----------ACCGCAGCTTAGACCAAAA--------------------------------------------------------------------------------------------------------------------------------------------------------TCGGAAGCTTTGGGCTTGC--------------------------------------------------------------------------------------------------------------------------------------------------------------------------------------------------------------------------------------------------------CTTG-------GTGATGTCTCACGTCAGG-----------------------TAAA-------------------CTGGCATGG------------------------------------------ACGATGGCTTGACGCTGAAAGCTGGAAGTG----------------TGTGTTTACCGC-----AGCCTTAA-------------------------------------------------------------------------AGCA----------------GCAGGATGTTGTCCC-----------TAACCTTGCCG------------------------------------GGAAT-------G----GCTTCGTGGTAATA--------GGCCAG-----------------------------------------------T-----CAACCAG-CAGGATGCGTGTAAGCGAGT--------------TTG-CGGAGCTATTAGAGC------------------------------------------------------------------------TTATACAGGCATTCGGTACAGAGCGCGGCGTT---------------------------------AAGTGGTCAGA---------------------------------------------------CGAAGCCCGGTT---AGCACTGGAATG----------------------------------------------------------------------------------------------------------------------------------------------------------------------------------------------------------------------TAAAGCGAGGTTTGGAGAC-----------------------------GCCGCATGAAACACT----------------------------------------------------------------------------------------------GCTACCGCTGCGG--------------------------------------------------------------------------------------------------AGAAAGCA-AAGACGATTA--------------------------------------------------------------------------TCGATTCCGGCCAAAT---------------------------------------------------------------------------------------------------------------------CAACCTTATTGG---------------------------------------------------------------------------------------------------------------------------------------------------------------------------------------------------------------------------------------------------------------------------------CACCAAT-----GGTGTATCA-----------------------------------------------------------------------------------------------------------------------------------GATGTGA----------------------------------GCGGTCGCCAG-----TAGGTAATTTC----------------CCGCTGCCAGAG-------------------------------------------------ACGAAGGAGGACGTAT----------------GGCACGACAGCGACGAAGTATCACCGACATAATCTGCGAAAACTGCAAATACCTTCCAACGAAACGTTCCAGAAATAAACGCAAGCCAATCCCAAAAGAGTCTGACGTAAAAACCTTCAATTACACGGCTCACCTGTGGGATATCCGGTGGCTAAGACATCGTGCGAGGAAATGACAATGGATTATTCACAGTTAAG---TGATTTTGAAATTAACAAGCGAGTCGCGA-------------TAGCGACAGGGCATAAGAA---------------GTTTAACGGCCT---------------------------GGGATGGCAAGGGACACAAGAAG-----------------ACAGTTG-------------------TAGCGCAGTGATAGTAAGAGGTC---------CAACTAAAATAG------------GCGCGTTTGACCCATGTAATAACCC-------------GGCAG---ACGCATGGCCGATTATTGAGAAATACAGAATTTCTTTCTT----------------AGACCAGTTAA---------------CTGAATGGTGTGTAGATGCA----------------AAAGGCGTGAG----TCCAATATTTGATATCAGAC--------------CTCTCCGCGCCG--------------------------------------CCATGATTGTCTTTCTCCTGATGCAG-GACGCCAATAATGCTTAGCCCATCACAATCCCTTCAATACCAGAAAGAAAGCGTCGAGCGGGCTTTAACGTGCGCTAACTGCGGTCAGAAGCTGCATGTGCTGGAAGTTCATGTATGTGAAGCGTGCTGCGCAGAACTGATGA------GCGATCCGAATAGCTCAATGTACGAGGAAGAAGACGATGGCTAA---------------------------------------------------------ATCAGC--GCGAAGACGATGCAAAAA-----------------------------CGAAGAAT------GTAGGGAATGGTTTCAC------------------CCTGCATTCG-----------CTAATCAGT------GGTGGT------------------------GCTCTCCAGAGTGTGGAACCAAGAT-------------------------------------------------------------------------------------------------------------------------------------------------------------------------------------------------------------------------------------------------------------------------------------------------------------------------------------------------------------------------------------------------------------------------------------------------------------------------------------------------------------------------------------------------------------------------------------------------------------------------------------------------------------------------------------------------------------------------------------------------------------------------------------------------------------------------------------------------------------------------------------------------------------------------------------------------------------------------------------------------------------------------------------------------------------------------------------------------------------------------------------------------------------------------------------------------------------------------------------------------------------------------------------------------------------------------AGCACTCGAACGACGAA-------------GCAAAGAGCGCG-AAAAAGCAG--------------AAAAAGCAGCAGAGAA-------------------------------GAAAC---------------------GACGAC-------GAGAGGAGCAAAAACAGAAAGATAAACTGAA-GATT-----------------------------CGA----AAACTCGCCTTAAAGCCCCGC--------------AGTTACTGGATTAAACAAGCCCAACAAGCCGTAAACG------------------------------------------------------------------------------CCTTCATCAGAGAAAGAGACCGCGAC-----------------------------TTACCATGT----ATCTCGTGCGGAACGCTCA----CG--TCTGCTCAG---------------TGGGATG-----CCGGGCATTACCGAACAACCGCTGCGGCACCTCAGCTCCGATTTGATGAACGCA------------------AT--ATCCATAA-----GCAATGCGTCGTGTGCAATCA---------------ACACAAGAGCGG--------------------------------GAACCT-GGTTCCTTAT------CGCGTGATGCTCATCGAG----------------CGCATAGGG----ATTGCAGCAGTAGACGAAATCG---------------------------------------------AATCTGACCATAAGCGGCAT--------------------------------------------CGCTGGACTACCGAAGAGTGCAA-----------------------------------------------------------------------------------AGCGATTAAG-----------------GCGGAG-----------------------------------------------------------------------------------------------------TATCAGCAGAAGCTTAAAGACCTA-----CGTGACAGCAG---------------------------------------------------------------------------------------------------------------------------------------------------AAGCGAGGCAGCATGA-------GCAAAATCCAATACCCAATGACCAC---------TGCGGCAATTTTCGATGA-------------TGTTGTCTATCCGCTG-----------------------CATTTCGACAATGCCGGCAAGGTTAGGCAAGAAATGGAAGGCGCTGTTAACTGGTTCTGCAGGTGGTGCAACGAAGAGAA--AGCCGCTGTGAAAGCGAGATTGTTGGT--CAGTTGCTGGGGTCAATATCTGAGTCATGAGCAGGTTATCCGGGAGGCCGCATGACACACACT------------GTCAAAACCATTCCAGACATGCTCATAGAGAC---ATATGGA------AACCAGA----CAGAAGTAGC-----------ACGGCGCTTATC--------------------GTGC-CACCGCAACACAGTCAG---GCGTTATCTGTACGACA-------------------------------AAGAAGCCAGGTATCACGCCATCGTTAACGG-CGTTTTAATGATTC-ATCAGGGCGGGAGAGGTATTTATGACCGTAACCAGCATTAACCAGGCAAAACATCAGCGT----------------------------------GAACGTGACGAGGC-----------------------------TGAATTACGCAGCGTCAGAGAGATGACGGAGCAACACCAGAAGGCGATGGATTATCTGCA------------------------------------TGAGCGAGAGCGTGAA--------------------------CTGGTGA-------------------------------------------ACCGGATTGGATTGAACAAGCCAGCGGGA-----------------------------------------------------------------------------------------------------------------------GACGATGCTGCATGAGACTCGAAAGCGTAGCTAAATTCCATTCGCCAAAAAGCCCGATGATGAGTGACTCACCACGGGCTACGGCTTCTGACTCTCTTTCCGGTACTGATGTGATGGCTGCTATGGGAATGGCGCAATCACAAGCCGGATTC---------------GGAATGGCTGCATTC-----------TGCGGTAAGCACGAACTCAGCCAGAACGACAAACAAAAGGC-TATCAACTATCTGATGCAATTTGCACACAAGGTATCGGGGAAATACCC-----TGGTGTGGCAAAGCTTGAAGGAAATACTAAGGC------------AAAGGTACT-------------------GCAAGTGCTCGCAACATTTGCTTA---TGCGGATTATTGC----------CG-------------------------TAGTGCCGC-------------------------------------------------------------------------------------------------------GACGCCGGGAGCAAGATGCAGGGATTGCCACGGTACAGG----------------------ACGGGCAGTTGATATAGC-----------------CAAAACAGAGCAGTGG-----------------GGGAGAGTTGTTG---AGA-AG-----GTGTGCGGAAGATGCAAGGGC----GTCGGCTATTCAAA-----GGTGCCGGCAAGCGC----C------------------GCATATC--------------GCGCCATAACGATGCTAA-----------TCCCAAACCTTACC------C-------AAC-------CCACCTGGTCACG---C-A----------CTGTTAAGCCGCTGTATGACGCTTTGGTGGTGC--AATG-------------------CCACAAGGAAGAGT----CAATCGCAGAC------AATATTTTGAATGCGGTCACGCG------TTAATAGCATG----ATTGCCACGGATGGCAACATATTAACAGCATGA------------------------------------------------------TATTGACTTTTTGA-------AT-----AAAGTTGGG----------TAAATTTGAC-TC-----AACG-ATGGA--TAAATGCACTCGTT--------------------------------------------------------------------------------------------------------------------------------------------------------------------------------------------------------------------------------------------------------------------------------------------------------------------------------------------------------AAATAAAGCCCTGAGTTTAACCGCT--CGGGGCTTTTTGCGTTT------------------------------------------------------------------------------------------------------------------------------------------------------------------------------------------------------------------------------------------------------------------------------------------------------------------------------TAAGCACGACA-----------------------------------------TTTCTGAAAGCGCCCT----ATCACCAATCACCA-----------------------------------------------------------------------GA-ACACATCCAGATACCCTTGCTCATTCGTGGCGACGGGG---TAGGG-----CGTTTTACACAAAA-GAAAACCCAGA-ACTATGGCTGGGCTTCG--------TGAAGATGGGTGGCAAGAG-GCTTCGCTAACAAC-CTCCTGCC-GTTTTGCCCGTG----------------CATATCGGTCACGAACAAAT--------------CTGATTACTAAACACAGTAGCCTGGATTTGTTCTATC------------AGTAATCGACCTTATTCCTAATTAA------------ATAGAGCAAATCCCCTC---------------------------TATGAAGGGGTAGAGC--ATG-------TACCGTATGGACAAAATCAGAGAATGGTTCAGTTACAGCTTCGGAGGACTGACTGCGATGGGTGGCATTCTCTCCCTGAATGACTGGGCTGTAATCATTGGTATTCTTTGTACTGTCGGCACATTTG-----------------GCATCAACTGGTACTACAAACGCAAAGAGCGTGAG----------------GACAGATTGAATGGCAATGTCACCGGCACTACGAAATAGCGTAATAGCGG-----------------------CGATAAGTGGCGGGGCTATTGCTATAGCA-TCTGTGT---TAATCACTGGCCCCGGTGGTAACGATG---------------GTCTGGAAGGTGTCAGATACAAACCATATAA---------GGACGTAGTT-GGTGTGTTGACTGTGTGTTATGGCCACACCGGAAAAG------------ACA--------------------------------------------------------TCATGCCTGGTAAAACGTATACCGAAGCAGAATGCAAAGCCCTCCTGAATAAAGACCTTGCCACGGTCGCCAGACAAATTAACCCGT-------ACATCAA-----AGTCGATATACCGGAAACAACGCG----CGGCGCCATTTACTCGTTCGTCTACAACGTTGGCGCAG----GCAATTTCAGAACATCGACGCTTCTTCGCAAAATAAATCAGGTCGATATCAAAGGTGCATGTGA----------------TCAGCTACGTCGCTGGACATACGCTGGCGGTAAGCAATGGAAAGGCCTGATGACTCG-TCGTGAGATTGAGCGTGAAGTCTGTTTGTGGGGGCAGCAATGAGCGTGATTTGCTTTTTCATGGCAGCGTTGTTCGCATTCAATGGCAACGATGCGTGGCCGTGGTTTCTGTCCGTTGGGGTGTTGATGTCATGAGTCGGTTAACCGCGATTATCTCCGCTCTGGTTATCTGCATCATCGTCTGCCTGTCATGGGCGGTTAATCATTACCGTGATAACGCAATCGCCTACAAAGACCAGCGTGAT---------------------AAAGCC---------------------ACAT---------------------CCATCATCGCTGATATGCAGAAGCGTCAACGTGATGTAGCAGAACTTGACGCCAGATACACAAAGGAACTTGCTGATGCTAATGCGACTATCGAAAGTCTCC------------------GCGCTGATGTTTCTGCTGGTCGT-AAGCGCCT-------GC--------AAGTCTCCGCCACCTGTCCAAAGTC--AACGACCGGAGCCAGCGGCATGGGCGATGGAGAAAGCCCAAGACTTACAGCAGATGCTGAACTCAATTATTACCGTCTCCGAAGTGGAATCGACAAGATAACCGCGCAG-GTTAACTAC-CTGCAGGACTACATCAGGACACAATGCCTGAAATAATTT-----------------------------------------------------------------------------------------------------------------------------------------------------------------------------------------------------CCATCACATAGAA-------------------------------------------------------------------------------------ATTTGACAAGTGACTTTCATGAAAATGCCTC----------------------------------------------------------------------------------------------------------------------------------------------------------------------------GTA-ATGCGGGGCTTTTTTATATCCG----------------CA-GTAAATGCGC--------TTCACA----CGCGCTACTTCTG----AACACAGAACC-----TTTCAGGATGA-----CCCTTGAGGATGCCGGTTTGGTGATCGGTGCCT-TTCTGTGGGCCGGA------------------------ATCCTGTG----------------------------------------------T----------------GACAAGGTTCATCA---CTTAAAGGTAACTACCGATGC-----------------------------------------------------------------------AATTAG--------------------TTGAAAT--CAAGAAGCTCGACTT----------------------------------GGTCACT-------------------------------------------------------------------AACTCCGCTGTAATCGCTACTGGCGTCAAAAAGGATCACAAGCCTGTGATTCAG------------CTCATCAGGAAGTACAAAA---------------------GCGACCTCGAAGAGTTCGGAA-------------GGGTGGAATTTGAAATGCGACCCTTTCAAACGGATGGGGGCATGCA-------GAAGCAGGAAATAGCA---------CTGTTAAACGAACAGCAAACCACGCTGTTGATCAC-------ATACATGCGAAACAATGAAGTTGTGCGTGAATTCAAAAAGCGCCTGGTAGCTGAATTCTTC------ACTATGCGTAGCGCGCTGGCGAAAAAGAAAATGGATCG---------CAACTCTGCACGCCTGGA-GTACAAACCCATGACCGACGCCATCAAACATGAGCGAGAGGCTCAGGGTAAGCAGATCGC-CCCGCATCACTTCAGCAACGA--AGCTGACCTGATTAACCGACTGGCGCTGGGCATGACGGCGGCCAAGTTCCGCGTGCATCACGAAATCGGGAAGAAAGAGCCGATCCGCGATTACCTGACGCCGGAACAAATTCACTGCATCACCGAGCTACAGCGCGCCAACACGGTATTCATCAGCATGGGGTGGGACTTCGAACAACGCAAAGAAGTGCTGAGCGGCATGTTCGAGCGTA----------------ATCATCGTC--AGCCCCTTATCGAAGAACAGCACC--GCCTGGCGGCCTAAGCTACGGA------AATAGCTTCGAGAGCCACTTTCACAACGGCTCTCCATTACAAAGCCTATCTACGGGTGGGCTTGATAATGAAACCGGAGTTAATTTCTGG-----------------------------------------------------------TCACTAATTAACGGCAGTACCGCGAAACAACCCAAGCCAGTAAGTGGGG--AAATAACACTGGCAGCCACTGAAAGATGAACCTCCTGCCTTATGGC-AAAAAAGATTCTTTGTGGTGGCGGACTGATGGAAAGACATC----------------------------------------------------------------------------------------------------------------------------------------------------------------------------------------------------------------------------------------------------------------------------------------------------------------------------------------------------------------------------------------------------------------------------GGTTATTGCAGAGACCATTC---AATGAGTGGTCTCGACAATGGCTTATTCCA--------------------------------------------------------------------------------------------------------------------------------------------------------------------------------------------------------------------------------------------------------------------------------------------------------------------------------------------------------------------------------------------------------------------------------------------------------------------------------------------------------------------------------------------------------------------------------------------------------------------------------------------------------------------------------------ACAACCGGAGCCAAAACAATGGCAGAGATTATTCCCATGACTGAAG----------------------AACA------GAAATTCCAGTTAGAGATTTACAAACTG--------GTCATGAACCAGAACGCAGCCGCAGAGGAAGC--ATTTCAATTCATTGGCACTGACGAACTGAAGCTTGA-------------GCTATTCAAAA----------------------TTCACTTCCAGTCA-----------------------GGCGGCGCTAATTCGGATATC-ACGATCCGCACATTCGAAGCAGTGCGTAAATCTAAGGAAGCGTTAGACCTGTTCACTACCGGAGCAT--------------------------------------------------------------------------------------------------------------------------------------------------------------------------------------------------GATGTGAG-------------------------------------------------------------------------------------------------------------------------------------------------------------------------------------------------------------------------------------------------------------------------------------------------------------------------------------------------------------------TTGCGTAATCAATTTGG-------------GTAAGGAGAAGAAATTCCCAATTACTCAAGAGCTATACGAGCGGCTG---GAAAGCGTCATTCATTATTACGATGGTGAAATCAGTTTATGTGAGGCAGTTGGCACACTCGAATT-GCTGAAGCA------------------------------------------------------------------------------------------------------------------------GTTATTGATTG---------------------------------------------------------AAGGCGC---GAAAGA------------------------------------------------------GCAATCAACCTGA----AATAACAATTAAGTGAG---ACGAAT--
	MH370387	---------ATGGCAGCACCAAAGGGCAACCGATTCTGGGAGGCCCGCAGTAGCCATGGGCGTAACCC---GAAATTCGAGTCGCCTGAGGCGCTGTGGGCTGCTTGTTGTGAA-----------TACTTCGAGTGGGTG-GAGGCTAACCCACTATGGGAGATGAAGGCTTTCTCATATCAAGGAGAAGTTACACAAGAGCCTATTGCCAAGATGAGGGCGATGACCATCACTGGGCTAACGCTATTCCTCGATGTGACGCTTGAGACAT-GGCGACAATACAGGGTGAGAGAAGACTTATCTGAGGTCGTTACGCGAGCAGAGCAA-ATCATCTACGACCAGAAA-----TTCTCCGGCGCAGCCGCTGATCTTCTCAACGCTAACATCATCGCCCGCGATTTGGGCCTCAAAGAGCAGTCGC------AATTTGAAGACGTGACACCTGATAAGGGAGATCGCGATAAGCGCCGCTCTCGTATC---------------------AAGGA--GCTATTCAACCGTGGAACTGGACGCGAT------TCTTGATAACCTGAGCGACGAAGAGCA----AATCGAATTGCTCGAGCT----ACTCGAAGAAGAAGAGAACTACCGA--AATACACACTTGCTATATGAGTTTACGCCATACAGCAAACAGCGTGAGTTCATCGACGCAGGTCATGATTATCCAG-----AGCGAT---GTTTTATGGCTGGTAACCAGCTTGGTAAGTCATTTACTG-GCGCTGCTGAAGTCGCGTTTCACCTTACCGGG---CGATACCCGGGAACGAAAGGTTATCCGG---CTGATGGTAAATATGGCGGAGAGTGGAAAGGTA--AGCGTTTCTATGAGCCAGTTGTCTTCTGG----GTTGGCGGTGAAACAAACGAGACTGTAACCAAAACGACTCAACGCATCCTGTGCGGGCGTATCGAAGAGAATGATGAACCTGGCTATG------------GGTCAATCCCGAAAGAGGACATCATTAGCTGGAAGAAGTCTCCGTTCTTCCCTAATCTTGTTGATCACCTTCTTGTTAAGCACCACACGCCAGAAGGCGTCGAAG--ATGGCATCTCAATATGCTA-----CTTTAAGCCTTACTCACAGGGCCGCGCCCGCTGGCAGGGCGACACAATTCACGGCG---------TCTGGTTTGACGAAGAGCCGCCATATAGCATCTATGGCGAAGGTCTTACC--------CGTACAAACAAATACG--------GGCAATTCTCAATT--CTGACGTTTACC----------------CCGCTGATGGGGATGTCTGACGTTGTTACCAAGTTCCTGAAGAATCCCAGTAAGTCGCAGAAAGTGGTCAACATGACCATC----------TATGATGCTGAGCACTACACCGACGAGCAGAAAGAGCAAATCATAGCATCCTATCCTGAGCATGAGAGAGAGGCACGTGCTCGTGGTATTCCTACGATGGGTAGCGGTCGA---------------ATATTCCAGATACCGGAAGAGACGATTAAGTGCCAGCCGTTTGAGTGTCCCGATCACTTCTATGTTATCGACGCTC-----------AGGACTTCGGCTGGAACCACCCGCAAGCTCACATT-----CAGCTTTGGTGG-----GACAAAGACGCAGA-TGTTTTCTA-----------------------TCTGGCGCGTGTATGGAAGAAATCAG------------AGAACACTGCC--------GTTCAGGCATGGGGTGCTGTTAAGTCGTGGGCTAACAAAATACCTGTC----GCGTGGCCTCATGACGGTCACCAACACGAAAAGGGCGGTG--GTGAGCAACTTAAAACCCAATATGCGGATGCCGGGTTCTCTATGC------TTCCCGA--TCACGCAACGTT------CCCGGATGGCGGTAACTCAGTAGAGTCAGGCATTA--GTGAACTTC----------------GTGACCTGATGCTTGAAGGAAGATTCAAAGCATTCA---ATACATGCGAACCATTTTTTGA-----AGAGTTCCGCCTATATCATCG------CGATGAGAACGGCAAGATTG---------------------TCAAGACCAACGATGATGTGCTCGATGCTACTCGCTACGGCTACATGATGCGCCGCTTCGCCAGGAT--GATGCGCGATATCAGAAAGCCGAAAGAAA-AGAAAATCCCCGCA-CCGATTAGACCAGTACGCAGAGGACGATA-ATGGCCGACAATGAAAACAGGCTGGAGAGTATC--------CTGTCGCGCTTTGATGCGGACTGGACAGCCAGCGATGAAGCCAGAAGGGAGGCCAAGAATGATCTCTTCTTCTCCCGCGTAT------CTCAGTGGGA---------------TGACTGGCTATCACAAT-ACACAACCCTGCAGTATCGCGGGCAGTTCGATGTTGTACGTCCAGTGGTGCGCAAGCTCGTTTCT--------GAGATGCGTCAGAACCCTATTGATGTTCTGTATCGTCCAAAGGATGGAGCAAGTCCTGACGC---CGCTGATGTGCTGATGGGCATGTATCGCACCGAC----ATGCGGCACAATACGGCGAAAATTGCTGTCAACATAGCCGTTCGTG----AGCAGATTGAAGCAGGCGTGGGTGCGTGGCGTCTGGTCACTGATTACGAAGACCAAAGCCCGACGAGTAACAATCAGGTTATTCGTCGAGAGCCTATCCATAGTGCCTGCTCCCATGTTATCTGGGACAGCAACAGCAAACTGATGGACAAGTCTGACGCCCGTCACTGCACAGTTATCCACTCAATGAGCCAGAATGGCTGGGATGATTTCGCAGAAAAATACGACC--TCGATGCTGATAATATTCCATCATTCCAGA-------------ACCCCAACGAT---TGGGTATTTCCATGGCTGACGCAGGACACAATTCAGATCGCTGAGTTTTACGAAGTGGTCGAGAAGAAAGAGACGGCGTTTATCTACCAAGACCCGGTTACGGGTGAGCCGGTAAGCTACTTTAAGCGCGATATTAAAGACGTCATCGACGACCTGGCTGATAGTGGATTTATCAAAATTGCAGAGCGCCAGATTAAGCGTCGCCGGGTATACAAATCTATTATCACCTGCACCGCAGTACTGAAAGATAAGCAACTCATTGCTGGAGAACATATCCCCATTGTTCCGGTATTCGGAGAGTGGGGCTTCGTTGAAGATAAAGAAGTGTATGAGGGGGTCGTCCGCCTGACAAAAGACGGTCAGCGTCTGCGCAACATGATTATGTCGTTCAACGCCGACATCGTGGCCCGCACCCCAAAGAAGAAGCCTTTCTTCTGGCCTGAGCAGATTGCAGGCTTTGAGCATATGTATGACGGTAACGACGATTA---CCCATACTACCTGCTCAATCGCACGGATGAGAACAACGGAGAAATGCCAACTCAGCCGCTGGCATATTACGAAAAC---------------CCGGAGGTCCCGCAAGCCAACGCCTACATGCTGGAAGCA-----GCCACCGCG---------------GCAGTG-AAAGAGGTCGCGACGC------TAGGTGTTGATGCAGAGGCGGTAAACGGTGGAC------AGGTAGCCTACGACACTGTTAACCAGCTAAACATGCGCGCTGACCTTGAGACATACGTGTTTCAGGATAATCTGGCTACCGCTATGCGCCGTGACGGTGAGATTTACCAGTCGATAGTTAATGACATCTACGAT----GTTCCTCGCAACGTGACAATCACCCTTGAGGATGGTAGTGAGAAAGAGGTTCAGCTAATGGCTGAGGTTGTTGACCTTGCCACTGGTGAACGGCAGGTACTGAACGATATC---AGGGGGCGCTATGAGTGCTACACGGATGTTGGACCATCATTCCAGTCCATGAAGCAGCAAAACCGCTCAGAAATTCTTGAGTTGCTCGGCAAGACGCCGCAGGGAACGCCAGAATATCAACTGCTGTTGCTTCAGTACTTCACACTGCTTGATGGCAAAGGCGTTGAGATGATG---------CGCGATTATGCCAATAAGCAGCTTATTCAGATGGGCGTTAAGAAGCCAGAAACGCCTGAAGAGCAGCAATGGTTAGTAGAGGCGCAACAAGCCAAA--------CAAGGTCAACAAGACCCGGCAATGGTTCAGGCTCAGGGCGTACTCCTGCAGGGGCAGGCTGAACTGGCTAAAGCTCAGAACCAGACGCTGTCCCTGCAAATCGATGCAGCTAAAGTCGAAGCGCAGAACCAGCTTAACGCTGCCAGAATCGCAGAAATCTTCAACAACATGGACCTCAGTAAACAATCTGAGTTTAGAGAGTTCCTTAAAACCGTTGCTTCATTCCAGCAGGACCGCAGCGAAGACGCTCGCGCAAATGCTGAGTTACTCCTTAAAGGCAATGAACAGACGCACAAGCAGCGAATGGACATTGCCAACATCCTGCA------ATCGCAGAGACAAAATCAA--------------------------------------------------------CCTTCCGGCAGTGTAGCCGAGACACCTCAATAAGAGAGAGTTAATCATGGA---------------------ACCAACCACCGAAAT---TCAGGCAACTGAAGACTTAACCCTGTCCGGCGATCATGCAGCGGCATCTGCTGATAGCTTAGTTGTCGATAATGCCAACGACAATGCAGGTCAGGAAGAGGGCTTT--------------GAGATTGTCCTGAAGTACGATGAGACAGCACCAAAACAAGA----------CCCGGCAAA--------------GAACGCAGAATTCGCCCGCCGCCGCATCGAGCGC------------------AAACGACAGCGCGAG------------------CTTGAGCAGCAGATGGAAGCAGTTAAATGCGGAGAATTGCCGGAGAGTTTACGGGTAAACCCTGACCTTCCACCTCAGCCGGATATTAATGCC-----------TATCTGTCAGAAGAAGGCCTGGCCAAATATGACTATGACAACAGCCGTGCGCTTGCCGCTTTCAATGCTGCTAATACCGAATGGCT----AATGAAAGCGCAGGACGCCCGCAGCAATGCCGTAGCAGAACAGGGCCGCAAGACTCAGGAGTTTACCCAGAAATCAGCGCAATACGTCGAAGCTGCCCGCAAACACTATGACGCGGCGGAAAAGCTCAATATCCCTGACTATCAGGAGAAAGAAGACGCATTTATGCAACTGGTTCCGCCTGCGGTTGGGGCCGACATTATGCGCCTGTTC---CCGGAGAAGTCCGCCGCGCTCATGTATCACCTGGGTGCAAACCCGGAGAAAGCCCGCCAGTTACTGGCGATGGATGGGCAGTCCGCGCTGATTGAACTCACTCGACTATCCGAACGCTTAACTCTCAAGCCTCGCGGTAAACAAATCTCTTCCGCTCCCCCTGCTGACCAGCCGA---TTACCGGTGATGTCAGCGCAGCAAATAAAGATGCCATTCGTAAACAGATGGATGCAGCTGCGAGCAAGGGAGATGTGGAAACCTACCGCA-AGCTAAAGGCAAAACT---TAAAGGAATCCGATA--------------------------------------------------------------------------------------------------------------------------------------------------------------------------------------------------------------------------------------------------------------------------------------------------------------------------------------------------------------------------------------------------------------------------------------------------------------------------------------------------------------------------------------------------------------------------------------------------------------ATGGCTTTGAACGAAGGTCAAATTGTTACACTGGCGGTGGATGAGATTATTGAA----ACCATCTCCGCAATCACTCCAATGGCGC------AGAAAGCCAAGAAATACACCCCGCCTGCTGCTT--CCATGCAGCGCTCCAGCAATACCATCTGGATGCCTGTAGAGCAGGAGTCCCCCACTCAGGAGGGTTGGGATTTAACTGATAAAGCGACAGGGTTACT------GGAGCTTAACGTCGCGGTA------AACATGGGAGAGCCAGATAACGACTTCTTCCAGTTACGCGCCGATGATTTGCGTGATG--AGACAGCGTATCGTCACCGA------------ATCCAGTCCGCAGCCCGCAAACTGGCTAACAACG----------------------------------------TTGAGCTGAAAGTCGCAAACATGGCCGCCGAGATGGGGTCATTGGTTATCACTTCGCCGGACGCTATCGGCACTAACACCGCAGACGCAT---------------------------------GGAACTTTGTGGCCGATGCAGAAGAACTGATGTTCTCCCGCGAACTTAACCGCGACATGGGGACATCGTACTTCTTCAACCCACAGGACTACAAAAAGGCGGGTTATGACCTGACTAAGCGCG--------------ATATCTTCGGGCGCATTCCTGAAGAAGCGTACCGCGATGGCACTATCCAGCGTCAGGTTGCTGGCTTCGATGATGTCCTGCGCTCTCCGAAACTTCCTGTGCTGACCAAATCTACTGCAACTGGCATCACTGTATCCGGTGCGCAGTCCTTCAAGCCTGTCGCATGGCAACTGGATAACGATGGCAACAAAGTTAACGTTGATAACCGTTTTGCTACCGTCACCCTGTCTGCAACT------ACCGGCCTG---AAACGCGGCGACAAAATTTCGTTTACTGGCGTGAAGTTCCTTGGTCAGATGGCTAAGAACGT-----ACTGGCGCAGGACGCGACTT------------------------TCTCCGTAGTTCGCGTTGTTGATGGTACTCACGTTGAAATCACGCCGAAGCCTGTAGCACTGGATGATGTTTCTCTTTCTCCTGAGCAACGCGCCTACGCTAACGTTAACACCTCACTGGCTGATGCAATGGCGGTGAACATCCTGAACGTTAAGGATGCCCGTACCAACGTGTTCTG-GGCTGATGACGCCATCCGTATTGTGT---------------------------------CTCAGCCGATTCCTGCTAACCACGAATTGTTTGCAGGTATGAAAACTACCTCATTCAGCATCCCGGATGTCGGCCTTAACGGTATCTTCGCTACGCAGGGT---GATATTTCCACCCTGTCCGGCCTGTGCCGTATTGCGCTGTGGTACGGCGTAAACGCGACACGACCGGAAGCAATCGGTGTTGGCCTGCCTGGTCAGACTGCGTAACTAA----CAGGGGCTTCGGCCCCTTTCTTATTTGAGGTGACACATGG---GTGTAATGCTATATAAGCAGGGTCGTGGAACGAAGGTATGGGGCAAGGACGTTCAGGTTAAAGTTGTCGATGACGGCGACGTAGAAGATCACCTTGCCGATGGTTGGGTTAGGCATCCAAATGAGGTTCCGGAGACTAATGACGAGCCAATCGGTGATTCAGGCGTGGTCAAGAAAGACATGGGTGAAGTATCTGATGGATACCACACCTTTAACGAACTATATGCACATCGAGTGCGCCTGTTTTCAACACTAATGAATGCCTTCCGCGAAAGCGCATGGTGGAGCTTTCAGCATCATGACGGCGAGCAATGGGATGGATGGGTGTTAGCTGGCATCGACACCCCAGAAGGCGCGGTAACATACCACCTCCCAGAGAGTGAAATTGAACATCTGCCTAAAGGCACGGAAATTGAGTTTGGCAAGGAATGGGACGGCCACACGGCAGATGATGTGTTGAATCGTCTGCTAAGCCTGCGACCGAAAGAACCGGCAACCAAAGAACGCAAAAAGCCAGGACCAAAGCCTAAGGCGGAAAGCGATGCAGATAAAG------ACTAAAGGCGATCTGGTCAGGGCGGCGCTGCGTAAGCTTGGTGTAGCATCAGATGCAACTCTCACTGATGTTGAGCCACAGTCTATGCAGGATGCCGTAGATGACCTTGAAGCGATGATGGCTGAGTGGT------ATCAGGACGGGAAAGGCATTGTTACCGGGTATGTATTCTCAGATGATGA------TAACCCGCCATCCGAAGGTGACGACCACGGTCTTCGCTCAAGCGCAATCAGCGCAGTATTCCACAATCTGGCTTGCAGAATTGCTCCGGATTATGCGCTTGAGGCTACCGCCAAAATTATCGCAACCGCTAAATATGGGAAGGA--GCTTCTCTATAAGCAGACCGCCATCGCCAGAGCCAA------------AAGAGCTCCTTACCCGTCACGCATGCCAACAGGCAGCGGTAATAGTTT---CGCC---AATCTGAACGAATGGCA-----------TTATTTCCCCGGAGAGCAG------------------------AATGCCGATTCAACAACTCCCCATGATGAAGGGAATGGGTAAAGACTTCAAGAATGCCGACTACATTGATTACCTACCAATCAATATGTTGGCCACACCGAAAGAAGTACTCAACTCATCGGGTTATTTACGCTCATTCCCGGGCATAGCGAAGCGCAACGATGTAAATGGAGTATCGCGCGGAGTTGAGTATAACACCGCTCAGAACGCTGTATATCGTGTTTGTGGCGGCAAGCTCTACAAAGGTGAAGCCGTAGTCGGTGATGTTGCCGGAAGCGGTCGCGTATCAATGGCACATGGTCGCACATCACAGGCGGTAGGCGTTAATGGTCAGCTCATCGAGTATCGCTATGATGGCGCGGTTAAAACCGTCTCAAACTGGCCTGCAGACAGCGGATTCACGCAGTATGAGTTAGGCTCAGTCCGTGACATTACTCGCTTACGTGGGCGTTATGCATGGTCAAAAGACGGTACAGATTCATGGTTTATCACTGACCTTGAAGATGAATCGCATCCTGACCGCTACAGTGCAGAATATCGCGCAGAATCGCAGCCTGACGGGATAATTGGCATAGGTTCATGGCGAGATTTCATCGTCTGCTTTGGCTCGTCGACGATAGAGTATTTCTCCCTGACAGGCGCAACCACCGTTGGCGCTGCGTTGTATGTCGCGCAGCCATCGTTAATGGTACAGAAGGGGATTGCCGGAACATACTGTAAAACGCCATTCGCTGAT-------------------------------------------------------------------------------------------------------------------------------TCATATGCATTCATCAGTCACCCGGCTACTGGCGCACCTTCCGTCTACATCATCGGGTCAGGGCAGGCTTCACCAATTGCGACGGCCAGTATTGAGAAGATTATCCGCTCATACACAGCTGAAGAACTGGCGACTGGTGTAATGGAGACTTTGCGCTTCGATTCTCATGAGCTTCTGATTATTCATCTCCCTCGTCATGTTCTGGTTTACGACGCATCGTCAAGTCAGAACGGACCGCAATGGTGTGTGCTGAAAACAGGGCTTTACGATGATGTATATCGTGCTGTCGACTTCATGTATGAAGGCAACCAGATAACGTGCGGCGATAAATCAGAAGCGTTGACAGGACAATTGCAATTCGACATCAGCAGCCAATACGGACTACAGCAAGAACACCTGTTGTTTACCCCCCTCTTCAAAGCGGACAATGCCAGATGCTTCGACCTCGAAGTTGAATCATCCACTGGTGTTGCTCAATATGCTGACCGCCTGTTTCTGTCTGCAACCACGGACGGAATCAATTACGGTCGCGAACAGATGATTGAACAAAATGAGCCGTTTGTGTACGACAAGCGTGTTATCTGGAAACGTGTTGGGCGCATTCGTCGATTAATCGGATTCAAACTGCGGGTAATCACCAAATCACCAGTAACACTATCCGGGTGTCAAATTCGTCTGGAGTAACATATGGCAGACCCGTCACTTAATAAGCCTGTCATTATTCAGGCCACTCGTCTTGATGCCTCAATCCTCCCCCGCAACGTCTTCAGCCAGTCTTATCTGCTCTACGTAATCGCGCAGGGGGCTGACGTTGGCGCTATTGCGGGAAAGGCAAACGAAGCAGGGCAAGGTGCCTATGACGCGCAGGTAAAGAACGATGAGCAGGATGTT------------------------------------------------------------------------------------------------------------------------------GAGCTTGCAGACCACGAAGCGAAAATTCAGCAGTTACGCATCGACGTAGACGACCATGAAATCCGTATTACTGC------------------------------------------AAATACCAATGCAATTG-----------------CGGCGCTGGATG----------------------------TCAGACTAACCACGGCTGAA------GGAGAAATAGTCACCTTGCAGGCT---------GATGTCAGTGCTCTTGATGGTAGAGTGACGACGG--------------------------------------------------------------------------------------CTGAAGGAAATATTTCTG------------------CATTGCAGGTTGATT------ACGTATCGAAAAC-------------AGCTACCGCAACAC-------------AATCGCTGGCGTCACCTCTCAACG----TGACAACG------TCCTATTCAGTTGG-----------------CGGTACTAAAGTTATCGGTGCTCGACAGACCGGATGGAC-----------AGCAGCAACAGGCGCTGC--G------------CTTCTCGGTGC--------ATTCAACGCTAACCAGGCATACACGGTCAGTGC---CACATATACGCAGTCTG-------------------------AGGTATCAGCTCTGGCTACCGGA----------------TTG--------------CAGCAGGCGCGACA--------------GCG--TATCAAAGCTCTCGAAGATGCAATACGAACTCATGGATTAATCAACTGATGATTA----------CATTCATTCCAACACGCAACATCGACCTGATAGAAAC----------------------------GGTCGGCAATCATCCCGACATCATCGCCGGGAGT---AACAACGGTGACGGATACGACTACAAACCTGAGTGCCGCTATTTCGAAGTGAACGTACATGGTCAGTTCGGTGGCATCGTGTATTACAACGAGATTC--AGCCGCTGACCT-------TTGACTGCCACGCCATGTACCTGCCTGAGATTCGCGGA-------TTCAGTAAGGAAATCG----------GGCTGACGTTCTGGCGATATA----TTCTTACCAATACCACCGTTCAGTGCGTTACATCATTTGCTGCACGCAAATTTCGCCACGGTCAGATGTACTGCGCAATGATTG--------GTCTTAAGCGTGTAGGAACCATCAAGAAATACTTCAAAGGCGTGGATGACGTGACGT----TTTACAGCGCC--ACACGCGAAGAACTAATCGACTTCCTGAATCACGGGAGATAAACATGTTATATGCATTTACGCTGGGCAGAAAACTGCGCGGTGAGGAACCTTATTATCCTGAAAAAGGCGGAAAAGGTGGCG---CAGATAAAAGCGCAAAGTATGCAGCAGAAGCGCAAAAGTATGCCGCAGACCTGCAAAACCAGCAGTTCAACACCATCATGAACAACCTGAAGCCGTTTACTCCTCTGGCAGATAAGTATATCGGCAGTCTTGAAGGTTTATCGTCTCTCGAAGGTCAGGGGCAGGCGCTTAATAATTACTATAACTCCCAACAATACCAGGACTTTGTGGGGCAGGCTCGCTATCAGAATCTGGCAGCGGCAGAAGCAACAGGTGGCCTTGGTTCTACAGCGACCAGTAACCAGCTTGCAGCAATCGCCCCAACACTTGGTCAGCAATGGCTGTCAGGTCAGATGAATAACTATCAGAACCTTGCAAATATTGGTCTTGGTGCGCTTCAGGGGCAGGCAAACGCCGGACAGACATATGCCAACAATATGAGCCAGATTTCACAGCAAAGCGCGGCTCTTGCAGCGGCAAATGCCAACAGACCATCAGCAATGCAATCTGCTATTGGCGGAGGTGCGTCTGGTGCTATTGCTGGGGCTGGACTTG---CGAAATTAATTGGTTCATCAACTCCGTGGGGGGCTGCGATCGGCGGCGGTCTTGGTCTGCTTGGCTCGTTGTTTTAAGGGGTAATCAATGGCTACGTGGCA----ACAGGGTA--TTAATTCTGGTGGTTTTCTGGCTGGCATTGGTGCGCAAAATGAGAACGCGCCAAAGGCAAGCGACATTAACGCAACGCTTGGACTGATTCGCGAAAACAATGAGTTGGCCCGTTCAGGCGCTAATAATGTGGCTTTAACAGGGCTGCGTGGTCTGGCTGGAGTTGCTGATATTTATAACCAGGAACAGCAACAGAAAGCGCTAAAC---------GCATTCAATCAGGTTCATGCCAACGCATGGGCTACTGGCGACAATTCAGGACTCATCAAGTTCGCGCAGGAAAACCC---------GGCGTTTGTT-GCACAGGCACAACAGGCGTTTTCCGGTCTTAATGAGCAGCAGCGTAACGATATGGGCGATTTAGCCATGAAGGCTAACGTCGC----TCTTTCTCAGGGGCCGGAAGC-------CTACAGTAAATTCATTACTG----ATAACAAGGACAGGTTAAACCGTGTTGGCGCTAATCCAGACTGGATGATCCAGACTGGAGTACAGAATCCAGAACAGCT-ATCACACATGTTGACTACGATGTCTCTC--------GGTGCGCTTGGGACAGAAAAGGCGTTTGCTGTTCAGGATAAGATGGTTGGTCGCCAACTTGAAGGAGAAAG-------AAACCAGTTAACCGCAAGAGGGCAGGATA------TTAGTGCCGC---------------TACCGC------------------------TCGAAGGGGGCAGGA---TA----------TTAGTACCCAAAACTCGCT---------ACGTTCTGCGGGCGGGGCGGTTCCGGCATCAGTCCGTGAATATCAGTATTTCAATAGTTTGTCGCCAGA--ACAACAAAA------------------------------AAATTATCTTCGTGTTCG--------TGGCAGGCCGGATGCAGGTGGGGAAA---------------------------------------------ATGTTGTGCAATTAGCAGACGGGCGT-----------------------------------------------------------------------------------------A-CTGTTAATGTCAATGGCAAGCTGCA---------TGGATCTGGCGCTAGTGCATTTTACGAAGGT-------------------------------------------ACTGACGATAACGGAAATAT----GGTTCGTGTCCCG----------------------------------------------------GCAAGTGCTATTGCAGCACCTCCAACGTCTGCGGCAAGCGCACAGA---------------------------ACTACGCGATG----------------------------------------------------AAGAAAGA---------TATC----------GATGCAATCGCAAACGCAGATGCTTCT------------------GCTCTCGATTTCATGACTGGAATGACTGGCGGAGCAGGAAA-----TCCGGCAAT---------------------------------------------------------------TGGTGCAGATGTTCGCAGCCGACTCACAGGCAAAGAACAACGACA----------------------------------------------------GTTATATAACTCCGCACAACG-------------TATTCAGGGAAGAATGCAGA-----------ATCAGGGCG-------------------------TGGCAGCAGCAAGAGATATGGGTGC-----------------TAGCGGTATC-AACACCATTGCAGA---------------------------AGC-AAAGATGTATT---TTCAGGGTATGCCGCAGGTTGACTACTCAAGCCCG---------GAGGCT----------------------------------ATGCAGCAGTCGATTCG----------------------------------------------TGAGATTCAGGAATACACCAACAATTATAACAAGC---------------AGTACAACGTTAATGTTGGTAAAT-------------------------------------------CGCA------------GTATCAGCAATCT--------------------------------CAACCTGTACAGG----------AATCACAGCCTGCATCCAACAGCAA---------CTTTTC----------------TTCACTATGGGGTGATTAATGGCTA-AGGC--ATGGAAA--GACGTT---------ATTGCCTCTCAAAAGTACCAGGCA-------------------TTAGCACCAGAGCAG---------------AAAGCACAGGCGC---------------------------------AGGAGCAATACTTCAATGAAGTAGTAGCACC-----------------------------------------GCAAGCCGGAAACGATGCCG-AACAGGCTAAACAG--------------------------------GCTTTCTATGCTG-------------CTTATCCACCTCCAACGGCTCAACAACCAGCAAA------------------ACAACCACATGGACCGGCGCAGCCACAG--------------------CAACAAGGTGGCTTCATGTCTGACCTTAGCAATGCTGCTGCGGAGACGGGGCGTGGATTGCTTCAGGCTGGCGTTAATCTGGC----------------------------------------------------------------------------------------------------------------------------AAATATCCCGGCATCAATGGCTGATGCAGTCGCCAGCGCCGGGGCATGGGC------------------TGGTCAGAAGCTTG----------------------------------------------------------------------------------GCATTGGTGACGGAACTTATCAGC---CATCGCCTCGCGTCACGACACAAGGA------------------------CTTGAGCAGGACTTTGGCTTGCAACAAGGTGCGC-------TTAC-----------------------------------------------------------------TCCACA------GACGACAGAAGGCAAA---------------------------ATCTTCTCTGA---------------AGCACTGCCATAT-TTGACTCC---TGTTGGGG------------------------------------------------------CCGAGAGAATTGCAGCGCAGGCATCATCT---ATTGCCGGTCGAGTTGCTCAGGGTGCATCACGCTTGTTGGCGGAGAACGCTGTT---GGTTCATTGGCTG------CAAACAGTGAGCGTGATAATCCAGGAGCACTGGCAACAGACTTAGGAACTGGTGTTGCATTAGGCGGGGCAATAAATCAGT------------TAGGCCGTGCCGCTGGTGCTGCTTATCGTGGGATTCGC-----------GGGACGATCGCACCAG----------------------------------AA------------------------------------GCGCAGCAGGCTATTCAGTTCGCTAATGCTGCTGATGTTCCTTTGCATACAACTGAC--------GTTTTG--CAGCCA---AATTCCCGC------GTCGGGCGCATGGCA--------------------CAGACCACCGCTGAAA-ACATC--------------------------------CCATTTGCTGGAACAAGCACTA--------------------------------TGCGAGCTAATCAGCAAGAAGCGCGCA---------------GCCAGTTGGTAGATGAATTTGCATCACGGT--------TTGGTGAGTAT--GATCCGTCAATTGTTATTGGC----------AGCC-TGAAGGCAAAAACATCAGGAA--------TTCG-GAAAGCA-------GCAG---GGAACCGTCTT-----GAGCAAGTTCAGAGCGC------AATGACAGGAGTCAACATTCAGCCAACGCGAGCAAT--------TCAGC-----AGATAGATGATGAGATTGGAAAACTG---------------------CAAAAATTAGGACAAG-----------------------TTGCCGACACGGATACAATTAGCAAACTTCAGGCATACAGGAA---------------TGAATTGGCT---AA--------------AGGTGA---------------------------TGTTAACCTGGAACAGTTAAGC------AGAC-------------TGAGAACGCAGTTTAGGATGG-ATGTCAGAGG-----AGAAAGGACACAAATGCCACCG---------------------CCAGCTGAGGCGGCAGTGC----------------------------AGCGTGTATACAGGGCAATGACAGGAGA---------------CATTGATAACTCCATTGGCCAGAACCTTGGAAACGACACTCT--GCGCAGATACAAGCAGGCCAATGCGGTATACGCAGATG-------------------AGGCTAGTA-----------------------------------AGCTCCAGAA----TACC--CGCTTGAAGAACG-----------------------------------------------------------TTCTGATGAAAGGGGATCTAACTCCT--------------GAAGTTGTCAACAACATGTTGTTCAGCAAGAATAAATCAGAAGTTCAG---------------------------------------------------AATCTGTACCGGTCAGTCGGTCAGGTGGGACGCG---------------------------------------------------------------------------------------CTCAGA----TGCGTAACGGCATCATCGGAAAGGCTATGGAG------------------------------------AAATCAGGCGGTTCTCCGGATC-----------------AGTTCCTGCGCCAGGTTAAT---TTAATGTCTACCCAGACGGGAATC-------GCTTTTAAAGGACGAGATGCTGCGT-------------ATCTGAAAG----GACTGAAGAACTATCTTGAGTCAACCAAGCGTGC-----TGGTCAGG--------CAGGAGTAA-------------CAACGCCTACAGGTCA-----------------------GCAAACTATAC-----CGTTCATCCTAGGTATTGGAACGGTAA--CTACCCC-----------T-GCGCTGGTAGGTGT----------------------------------------------------TGGTGGCGGG----------TATGGTTTGCTGGCAAGAATGTATGAGAGTGAACCAGCACGTAATGCAATGCTTCGCCTGGCTAATACTCCACGTGGTTCTACCGCATTCGAGAAAGCGTTAGCCGAAGTTGAGCGGGCTGT----------------------------------TAACTC------------------------------------------------------------------------------------------------------------------------TGTTGCTCAAGGT-----------------------------------------------------------------------------------------------------------------------------------------------GCTAAATCAGATGCATTAAG-------------------CGAATAGCAG-----------------------------------------TCTACCAACTACGATGCCGAAGA-------------------------------------------------------------------------------------------------------------------------------------------------------------------------TAAGGAATGCAAAGTTCAATAA------------------------------------------------------------------------------------------------------------------------------------------------------------------------------------------------------------------------------------------------------------------------------------------------------------GTCTCTGTTCATAAATCCT----------------------------------------------------------------------------------------------------------------------------------------------------------------------------------------------------------------CGTAGGAACC---------------------------------------------------------------------------------------------------------AATAGAGAT------------------------------------------------------------------------------------------------------------------------------------------------------------------------------------------------------------------------------------------------------------------------------------------------------------------------------------------------------------------------------------------------------------CATTCTTTGATC----------------TATATA----------------------------------------------------------------------------------------------------------------------------------------------------------------------------T-TATCT---------------------------GAATCCCTTACTTAATTGGGTGATGATAATGA-----------------------------------AAAAAGGTGTGATG-------------------------------------------------------------------------------------------------------------------------------------------------------------------------------------GTTGGC-----------------------------------------------------------------------------------------------------------------------------------------------------------------------------------------------------------------------------TGTTTTTGTGTATTTCTCGCTGGGTGCGCTACAGCAACAAAAACGTATGCTCCAGATGGAAGAGAGGCATATACCA-------------------------------------------------------------------------------------------------------------------------------------------------------------------------------------------TAGAATGCTCTGGAGT---------------------------------------------------------------------------AGGTGGTTC---ATGGGCTATGTGTCAGGCCAAGGC---------------------------------------------------CGGAGATCTTTGTGGTTCAAAAGG----------------------------------------------------------------------------------------------------------------------------------------------------------------------------------------------------------------------------------------------------------------------------------------------CTATGACCTGATTA------------------------------------------------------------------------------------------------------------------------------------------GCACTGGTAG---------------------------------------------------------------------------------------------------------------------------------------------------------------------------------------------------------------------------------------------------------------------------------------------------------------T-----------------------GATCAGGGAGCTAT------TGCAAACATTGACGGAA----------------------------------------------------------------------------------------------------------------------------------------------------GTACTG----GCAACGCATTTGCAACAAACAC--------------------------------------------------------------------------------CATATCAA------------------------------------------------------------------------------------------------------------GAAGCAT--------------------------------------------------------------------GTATATAGCT-----------------------------------------------------------------------------------------------------------------------------TGCAAAAAATGAGTAAA--------------------GCCCGGTTCGCCG--------------------------------------------------------------------------------------------------------------------------------------------------------------------GGCTATTTTTTT------------------------------------------------------------------------CGATAGAAATCTTTCAACTTT---------------------------TCGAATACT--------------------------------------------------------------------------------------------------------------------------------------------------AATTCTTGAATTTCTCTGGATAC-GATGT-CTGCTTCGCGTTCAGCATC-----------------------------------------------------------------------------------------------------------------------------ATCCCTGTATCCGATTACAGGCG-------------------------------------------------------------TAGGCTTTT-------------------------------CAAGTGAAT--------------CAGC---CACTATCTGCACT---------------------------------AGC--------TCTGCATTTAGTGACCTT------CCGTTTGCCTTTGCCCT-CTGCTTAACCTTT---------------------------------------TCTTTCAGCTCGTAGGGTAGCCTGAGGTTAAATTGCGGGTCATCTCTTCC------CATTTCTGATGCCTC-----ACTTTTGTAAGTGGATCAGCATCATATGATCT------------ACTGGTTGTATCCACAATAAGACCA-CCGTGGTCTTAATGACGCATTGCCGTAGCCACGCTGCGACGATTACTTTCATCTGGAGC-ACATTAAATGACAGAT---ATCACTGCAAAC---GTAGTTGTTTCTAACCCTCGTCCCGTCTTCACTGAATCCCGTTCGTTTAAAGCTGTTGCGAATGGGAAAATTTACATTGGTCAGATTGATACCGATCCTGTTAATCCTGCCAATCAGAT--ACCCGTATACATTGAAAATGAGGATGGCTCTCACGTCCAGATTGCTCAGCCGCTAATTATCAACGCAGCCGGTAAAATCGTATACAACGGCCAACTGGT------------------------------------------------------GAAAATTGTCACCGTTCAGGGTCATAGCATGGCTATCTATGATGCCAA-----------TGGTTCTCAGGTTGACTATATTGCTAACGTATTGAAGTACGATCCAGATCAATATTCAATAGAAGCTGATAAAAAATTTAAGTAT------------------TCAGTAAAAT----------------------------------------------------------------TATC------------AGATTATCCAACATTGCAGGATGCAGCATCTGCTGCGG------------------------------------------------------------TTGATGGCCTTCTTATCGATGTTGATTATCATTTTTATAATGGAGAGAAAGTTGATTT-------------TGGT----------------------------------------------------------------------------------------------------------GGTAAGGTTC----------------------------------------------------------------------------TGACTATAGAATGTAAAGCTAAGTTT-------------------------ATAGGAGATGGAAATCTTATTTTTACGAAATTAGGCAAAGGTTCCCG-CATTGCC----------------------GGGGTTTTTATGGAAAGCACTACAACACCATGGGTTATCAAGCCTTGG---------------------------------------------------------------------------------------------ACGGATGACAATCAGTGGCTAACGGATGCCGCAGCGGTCGTTGCCACTTTAAAACAATCGAAAACCGATGGGTATCAGCCAACCGTAAGCGATTACGTTAAATTCCCAGGAATAGAA------------------ACGTTACTCCCACCTAATGCAAAAG-----------GGCA------------------------------------------------------------------------------------------------------------------------------------AAACATAAC---GTCT--------ACGTTAGAAATTAGAGAATGTATAGGGGTCGAAGTTC----------------------------ATCGGGCTAGCGGTCTAATGGCT-GGTTTTT--------TGTTTAGAGGGTGTCACTTCTGCAA-------------------GATGGTAGACGCCAA---------------------------------TAATCCAAGCGGAGGTAAA-------GATGGCATTATAACCTTCGAAAACCTTAGCGGCGATTGGGGTAAG------------GGTAACTATGTCATTGGCGGACGAACC---------AGCTATGGATCAGTAAGTAGCGCC-------------------------------------CAATTTTTACGTAATAATGGTGGCTTTGAACGTGATGGTG-GAGTTATTGGGTTTACTTCATATCGCGCTGGGGAGAGTGGTGTTAAAACTTGGCAAGGTACTGTGGGCTCGACAACCTCTCGCAACTATAATCTGCAATTCCGCGACTCGGTCGTTATTTACCCCGTATGGGACGGATTCGATTTAGGTGCTGACACTGACATGAATCCGGAGTTGGACAGGCCTGGGGACTACCCTATAACCCAATACCCACTGCATCAGTTACCCCTAAATCACCTGATTGATAATCTTCTGGTTCGCGGGGCGTTAGGTGTAGGTTTTGGTATGGATGGTAAGGGCATGTATGTGTCTAATAT----------TACCGTAGAAGATTGCGCTGGCTCTGGCGCGTACCTACTCACCCATGAATCAGTATTTACCAATATAGCCATAATTGATACCAATACTAAGGATTTCCAGGCTAATCAGATTT--------ATATATCTGGGGCTTGCCGTGTGAACGGTTTACGTTTAATTGGGATCCGCTCAACCGATGGGCAGGGTCTA---------ACCATAGACGCCCCTAACTCTACCGTAAGCGGTATCACCGGG---------ATGGTAGACC-----------------------------------CCTCTAGA----ATTAATGTTGCTAATTTGG------CAGAAGAAGGGTTAGGTAATATCCGCGCTAATAGTTTCGGCTATGATAGCGCAGCGAT---T------AAACTGCGGATTCATAAGTTATCAAAGACCTTAGATAGCGGAGCATTGTACTCCCACATTAACGGGGGGCCCGGTTCTGGCTCAGCGT-------------GGAC---------------TCAA-------CTTACTGCTATTTCAGGTAACACACCTGACGCTGTATCATTAAAAGTTAACCACAAAGATTG-CAGGGGGGCAGAGATACCATTTGTCCCTGACATCGC--GTCAGATGATTTTATAAAGGATTCCT-------------------------------------CATGTTTTTTGCCATATTGGGAAAATAATTCTACTTCTTTAAAGGCTTTAGTGAAAAAACCCAATGGAGAATTAGTTAGATTA--------ACCTTAGCAA-CACTTT---------------AGATATGT------------AATAAAAAT----------GGGTGTAAACACCCATTTTTATTTTATGGGTAAATGTTCTATAGCTA-------ATTAAACCTA---ACAACTATGGTTTCCCCTACAACACCAAT---ATCGTATACGTTATTACCAGATTTTTTCCACCCATTTTCAAGTTTCACCTCTTTGTCATATAGTCTGTAATTTCTGGAGAACACATTTCTTTGCATTAACACCTCTGACCACATCCAATTATTGTTAATAATGCGTGGTATTAAC----------------------------------------------------------------------TCTCTCATTAAAGGA--TGCTTTATTACTATGTTTTCATTTATTGATGCATACGGTTCTGT-------------GCCAATGAATTTTATATTTTTCTTGT---CTCTTCCAAATCCAAGATGATCTA-----------------------TGTCTTGAGA-----------------------TATTCTATTTACAATGCTTTCCTCAAGCTGAAACTGTGCATTTATGGCATTGTAAGCACCATAAGAAAATAT---TGTTGATATTAAAAGA-----------------------------------ATAAAAGAAAAATATATTC--------------------------------------------------TTGATATTAACTGCTTA-------------------------------------TCTTCAAAAGCATAGAATACGCATAGGCAACAAAAA-AACATAA---AGCCACCCATACCAATCAATACCCTCGGTGCGTATATTGGTGATTTTAGAA----------------------------------------AAATCATTG---------GTCCAATGAT-----GAAAAACATTGATGCCAATAA-AATTAAAA---CTACTAGCAAGAACTTTGT----------TTTCTTATTTTC--------------------ATCTCTTTTGATTACTT------TTAAAACTATGACT-----------------------------ATCAAAGAAATGATTAGCGCAAAGAATAGCGAGTAGTAGATT-------------------------------AAGTAATTATCGCCA-----------TTCAAGATCGTGC-------------TAAACATTCTATAAAATGATAAGACGTTAGAAATTATCCCTTCA---------------AATAAACTTGAGTTTATCTCTAT--------AATCTTA-CTATGTTCGATATTGTAAGAACCTGTTACAAGTC----------------------------------------TTTTTGCAATAAAGTAAG-----------------------------AATAGGCAAAATATCCTACTATTAAACCAGCGACAGAAGATGCTGTATTTT--TTGTGATATTTGAAATTGAGTTTTTCTTAACCACATCTGAAATTATAAAGGCCAACAAGA----------ATATTGCGTAAGTATTCAGCGCAGCCTGATAAAGA--CTAAGGAATGCAATGGTTAAAATGGATGATATTATGATATTTATAGGC--TTGTATTGATAAGCGACATACGATGAGATAATAGATATTGCCACACTCATGCACATTGTTA-----------------ATGAATCATATCTATATGATAGATTTTCAATAAAGAA-----------TGGGTTTGCCAAAATCATCATAAAACAAAGAG-------ATGCTGTGATGTAGTCATCTCCAA----ACAGCTTTTCCCTGATGCAGGAT------------------------------AGTGCCAATGCTAAAATAACTATCC---------------CTAGCATTAAAGGTAGCGGAGAAGCATCTATAATTGGGGTTCCAAAATTAATGATATAGAAAATAAAGTCGGAAAGT------------------------------GGGCGACCATTGCCTGACCAACCCAACCCGCCATATAAAG-----------------------ACCTACCCAAG-TCATCAACGAAAAATGATTGATGTGTCAATAAAGGA-------------------------AATGTATATATAATCGCCAATCCAAGAAAG---------------------------------------ATTGATATAAATATC------CTGTCATTACTATTAAA-TTTCACTTTTAAAA-----------CCCTTACGCTTTAATATGTATTTAGGCCGCTGTTTGG-----TTTCTATGTAAATTCTACCAATATATTCTCCAA--------------------------------------GAATA------------------------------------------------------------------------------------------------------------CCTATTCCTATCAATTGAACGCCACCCAGGAAAAGAACAGAAACAAGAAGAGACGGGTA------------------------------------GCCAGGAACATTATTTCCAAATATTAATTTATCAATAATCATCCATGCACCGTAAAGGAATGACATACCTGCAAT-----------AAACAATCCAATGTAAGTCCATATGCGGAGCGGAAATGTTGAGAAAGAAGTTATTCC--------CTCCAGCGCCAGGTTCCATAATTTCCAGCCGTTGAATTTCGAATCACCGGCCACGCGTTCGGCACGGGCATATTTAACAACATCCGTTTTTCCGCCAACCCAACTGAGCACACCCTTCATAAACAAG------------------------------------------------------------------TTGCGTTCTGGCATTTGTTTGATGTTCTCGACAACCGCACGGCTCATTAACCGAAAGTCGCC----AACATTTTCTTCGATTTTTGGATTGCTGATTTTA-TTGTGCAGCTTATAAA---------------------------------------ACCACTCAGCTGTCTTACGCTTCAACC--------TCCCATCAGTTGAGCG----GTCTGAGCGCTTAGCCAGCACCATATCCGCGCCAGCCTGCCACTTCTCAATG------------------------AGATGAGGGATAACTTCTATCGGATCCTGTAAATCGACATCAATAGGAATGACCGCA--------------------------------------------------TCTCCGGTTGCATGGT--CGAGACCCGCGAAAAGAGCAGGT-TCTT-TACCGAAGTTTCGCGTAAACGAAAGCGGAATAACGAGCGGATC---AGATGCGGCTATTTTGTTAATTATTGATTCAG---TCGCATCTTTACTACCATCATTAATAAAAACGATCTCAA--TTTCATATTCTTTTAGCTCATTAAACTCACGTACCGTTT-TATAGAAAATCGGTATCGTGTCTTCTTCGTTAAAAACTGGAACGACAAGAGAGATTTTCAT--CTTATATCCCTGAAAACAATGAATCTGGAATA------GATAAAGCCGCATACCAGGCTAA---------TTGCCGAGAAAGTGATAAG-GGTAATCAATGGTGGCAAGGAACATTGGTCA-----------GCCATCCAGCCAACAACAG------------CGCTCAGTGTTCCCATGAATCC--------------------------CACATACATCATGTAGCGAAGCGTGGTG----------------------GTGGTGGCATTAAAGGTGAAACGCGCATTGGCA-------------------------------TAGAAGCTGAACGATACGGC--GATAACAAAACCGGAAAAGTTCGCCAGCGCCTGATGCGTATG-----------------------CATCCCATACACACAAAAAGCAAATA---CGCCCCAATGAATAAGCGTGTTAAGAACA-----------CCGATCGATGTG-TACTTAGC---------------------------GAATAACTTCA----------------------------------------------------ACATTATGAAAATCAGCG-GATTCGGAAAGGTCTGGAGTGTAGCACTACAA-ATTACTTTGATCGATATAAACGATCAATAA----------------------TGTAAACTTTGATAGTTTAAAGTTATTGTTTGCTCGTTAATTGATCGTTGTTACCGATCAATTTTTATTGCTGATTGCTAAGTGGTTTGGGACAAAAACGGGACAC---------ACAAAGCTTTGCATCGG-----CTTGCAAGGCTT-----TGCATGTTTTT---------CGAAGATGGGACGTGTGAGCGCAGGTATGAC---GCGGTATGTTGTTGACTTAAAAGGTAGTTCTTATAATTCGTAATGCGAAGGTCGTAGGTTCGACTCCTATTATCGGCACCAGTTA-AATCAAATACTTACGTATTATTCGTGCCTTCCTTATTTTTACTGTGGGACATATTTGGGACAGAAGTACCAAAAATCGAGT----CAATTTGTCGAGCATGTTCAGTCAGGTG-------------AT---------TTGGTGCCAGATGAGCATATCTG-CGAACCA-TTTCGATAGACTCCCAG---CCACCCATTTCCTGCAATA---------------------CCGAAATCGGAACGC-------------CAGCCTGAACTAACCAGCTT-------------GCCCACGTGTG----CCTCAGGTCATGAAAACGGAAGTCTTCAATGCCTGCTCGTTTTAAT----------------------GCTGACC----------------------TCCATGCAG--TATTAGCGTC----------------------ATAGCGCATCTTCC--------------------TCACTAC----AGGTGATTTAGTTCCGTCTG----GCTTGGTG---CTGCTTTCCTTGTAGACGAACACCC-----------ATTTGTGATGATTGCCTATTTGCTTTTTCAGCACCCG-------GCAA----------------------------GCAGTATCATTCAGCGCCACGCC----------------------------------------AATGGC-CTGATTGGACTTACTTTG-------------------------------TTCCGGGTGTATCCATGCCACCTTTCGCTGCATGTCTATCTGCTGCCAATCCATATTGATAATGTTAGACCGCCTTAAGCCAGTAGAAAGCGCAAACTCTACGACTGACTTTAGCGGTTCCGGGCATTCATCAATCAA-----------------CCT----TTTTGCCTCGTG-------------AGG--CTCAAGCCAGCGGATACGCTTATTTTTCGGCTGAGGAACTTTGATGATCGGAGCCTTATCC--AGCATCTTCCATTCGCGTTCAGCAGCCCGGAGG----AGTGCCTTAATGAATGAAAGGTGAGTTGCTTTTGT---GG---CTACTGCTGCCGGCTTAGGCTTGAATACTGGAGGCTGCTTCCCATTCTTCCT--------GCAAGCTTCATCC--ATTAACTTCCAGTTTTCCTCATGCCGCCGATTAGTC--------ATCTTC--TGGATGGCG----GAGTAAATCTTCGTCTCGGTAATATCCTTCAACTGCATCCCTGCAAAATGCTGGAGCCAGAATCCTATCCGACTCTTGTCATCATCCAGCGACTTCT--------TATGCGCCTTCTCCTCTAACCACCTGACACAGGCCT-----------CCTCAAAAG----------------TCATGTCAGGCGTCTCTCCTAATTTATTTACCC-----------------------------------------------TCCATGCTTCTGCCTT----CAGTTTGTCATGAAGCT--CTGT----GGCCTGCCTTT-TGTCCTTTGTCCCAAGAGACTGCTTAAATCTT--TTGCCGTTCGGCAATGTGAA----------------------------ACTGGCGTACC--------------------AGGTTTCA-CCTCTGCGGAATAGTG---------------------ACATTTCAGTTCCTCTGTTATGTCATCACCCGCGCTCACCTGGACAGTATGCAGCGGAGATTGAAGTGCCGCAA------------------------------CGCAGGCTTGTCGTGTGGTGAGGT--AAGGGGATTTAGGTTTGGAAGGG-TCTTTGCGTGTTGCCTGAAGGCGGCCTGTGCGAATCCAGTT----------------TGTAGCGGTAGGTCTGGATATCTTGAGAAATGCAC----------AGGCCTCATCGAGTGTGAGG----------------CTGTGTGATTCCATAGTTACTTTCCTAATACT---------------------------------------------------------------------------GAAGCGAGA----------AGAGCAATCTCTACA---------------------------AGAAGCTC--------------------------AATAAATCCAAAAATTGCTA-TACCTGCGTAAACCGC--------------------------------------------GCCATCAATAT------CCCCGCGGCGACAAAGATA-------------GGTGGCACTGATCA-CAA--------------------------------------------------------------------------------------------------------------------------------------------------------------------------------------------------------------------------------------------------------------------------------------------------------------------------------GAAT-----------------------------------------------------------------------------------------------------------------------------------------------------------------CATCATTCACTCCATAAAACAA-------------------------------------AACTCGCCGTA------------------------------------------------------GCGAGCT-------CAG------------------------------------------------------ATAAAAGAAATCCCCGCGAGTGCGAGGAT-----------TGTTATTCATTGCCGATATTCAT---CTTTATCGCGAA------------------CACCTTTACCGGTTTATCGCCGAAGTGCGG-----------------ATGTGTGATTG--------TCTTGATTTCATATCCG------------------TCATACG--GGACGT-------------CAATTCTGCGGCTGG-AATCGTCGCGCTTCGGA------TATC-----CCTTTGTGATAATCAGG---CGGTCATACT---CCCGGAACATAAT-------TCGCTTATTCCAGTA-------GTCATTACACAG-GCGATACTCTTCCGTTTTCTCTCCGCGAATCATGGCATCGAAGTATTCACCTTTGACGG--CAAGTTGCAGGTTAGCCACGACCTTCCTCCTTTGGCTTGTGAATTTGTATCGTCATGCCGCTTTGAGTGGTGACTACAACGACAGAACCAGGCTGAAGGCT---GTTAA-GATTGAATGCTTCGTAAAACGAATCCAATGCCAGTGCT-TTTT---TATTCTTT----CGGTTCCACCAACGCC--ATCCCTTG--------------CTACAGGCTACACTGACAATCCACTGTCCA-------CTCCTGTAAGC-CATATAAAACCAGATGAG-------------CAAAACCTGAAGGAAGGCTATCCAGTCAATAATCGTATATTTCGCGAAGGGGTCCATCAC--------------------------------------------------------------------------------------------------------------------------------------------------------------------------------------------------------------------TTCACCTCCT---------------------GCGGTGGCTCCGGTA-------GCGGCATCCAGTGTGACGGC-----------------------------------------------------------------------------------------------------------------------------------------------------------------TCACATACCCC---------------------------------------------CTCAACACCGTTCA------------------------------TGTAAAAGAATTGAAATAAC---------CCTTTACCTTTGTG-----------------AAACCCTACCATCTGCTCTTTTGTGTCTGAACAATAAACCAAAACATCTTCTTCGTTT--------------------GGCATTCGCTCACTACAGCTTATCCAACCATCCGGAGTTGCCGGAT--------------------------------------------------------------------------------------------------------------------------AGCTGCCCGATAG--------------------------------------------------------------------------------------------------------------------------------------------------------------------------------------------------------------------------------------------------------------------------------------------------------------------------------------------------------------------------------------------------------------------------------------------------------------------------------------------------------------------------------------------------------------------------------------CTCGTTCAACTTGTAAGTTTGGCTTA---------------------------------------------------------------------------------------------------------------------------------------------------------------------------------------------------------------------------------------------------------------------------------------------------------------------------------------------------------------------------------------------------------------------------------CGGGTTCGG---------------------------------------------------CTTCCA----------------------------------------------------------------------------------------------------------------------------------------------------------------------------------------------------------------------------------------------------------------------------------------------------------------------------------------------------------------------------------------------------------------------------------------------------------------------------------------------------------------------------------------------------------------------------------------------------------------------------------------------------------------------------------------------------------------------------------------------------------------------------------------------------------------------------------------------------------------------------------------------------------------------------------------------------------------------------------------------------------------------------------------------------------------------------------------------------------------------------------------------------------------------------------------------------------------------------------------------------------------------------------GTTCCGCTATGCGCTTTTTTGCTGCTTCAAGCTCAAAGCGCAGCTTACCTACCGTAAG------------CGCAATATCCTC-GTTCTCCTGGTCGCG-GCG-----------------------------------------------------------TTTGATGTAT-----------TGCTGGTTTCTTTCCCGTTCATCCAGC--AGTGCC----------------------------AGCACAGTAGCCGGATTGGCTGCAGCGAT------------------GAATTCAGCATTGGCCTGCTGT-----------------------------------------------------------------------------TCCATTTGGAAAT---------------------------------------------------------------------------------------------------------------------------------------------------------------------------------------------------------------------CTTCATCGAAACCGCTTTCAG-GA---------------------------------------------------------------------------TGCGCTCCTTCAATTCTGCAAA---------------------------------------------------------TGGGAAGATA------------------------------------------------------------------------------------------------------------------------------------TCCAACAACTTCACGATGAATTAGCGCA----------------------------------TCACCAGCATCAAATCTCTCCTCTCCATA-------TTCGAGCGACCACAC--------------ACCACACGTTGCTTTCTCT-----------------------------------GCCTTTTCACGCAGT---------------GCCTGATAG----------------------------TCAATCTTGCTCACTGGTTGCCTCCTTTGCTCGCTG-------ATTCCA----------------------------------CTCTGCTCTAACCTCTGAATAAA---AAATCGCGCAGTCATTTCCAGG------------------------CGCCGCATATTTGCTACCAGATTGAGCG--CGACACGTA------CCGCATCGAACGAAATAGAATCGACCGCCAGAGCCATATTCAG-GGTGATCTGCTTCGCTGG------------------------CAACGTGCGCCGCGCCGCCACAGAATGGACATGGTAGTAG-----GTTG-------------------------------------------------------------GTCATGAATGCACTCCCTTG-C----------------------GAAGTTGGTCTGCACAATGCAGCAGGG-CGTCCGTCGCTTCTTT-------------------------------CACCGTAA----------CGATGTCGCCATCGTCCAGCCCGACAACC---------------------------------------------------------GTAG-----------------------------------------------------------CGTCCTTAACGAACGC--------CGAGCAAAGGTC-------------ATTAAACGCC-----------------------------------------------------------------------------------------------------------------------------------------------------------------------------------------------------------------------------------------------------------------------------------------------------------------------------------TGCGCACGCACTTCATCCAG----------------GAAAGCGTCGGTGGCTG-------GGGTATCAGTGAAAT------------------------------------------------------------------CGTCCACCCACGTATC-TCCAACGTCCTCGCACTCGCGACGACAATAT----TCGTTGAATT-CGACCTCTGATT------------------TTTTCAGTGCCGCATTCTCCGAAGCCAGC----------------------------------------GCCGAAAACTTCTCGTGTGCCAACTTAACAGCCGAATCAGCCTGCTTAATTGA--------------CTCAATCGC-------TCTCTGGTGGTC--------TTCGGCCAGCGCGGAAATCTTGGCCTCCGCT-------------TCAGCAAATTTACGCACCAGATATTCAGCGTTTGTTTCGTTAACCT--------TTAAATCTCGTGGGAT------------------GCATTTACCTTTCAGAAATCCATCCATCTCAATTAGTGTCATTTGTTTCATTTCTTCCCACTCCGCCACATCGCATTCAGATATTTGTTTTGATTCACTGATGGAAAACTCTTTCTCGCCAGCATTTCTTCGCGTGGAATATCGTTGATGGGCTTGAAGCGGTGTCGAATAATCATTTCCGATGGAAGGATTCCTTGGTCGTAGGACAAACCTCTCATG-----------------------------------------------------------------------------------------------------------------------------------------------------------------------------------------------------------------------------------------------------------------------------------------------ATGAATCCCTCAGT---------------------------------------------TATTGCTGATAGCGCCGTAACGCGAACGGT-----------AATTTTTAAGGCGCGGGTCTAT---TTCAAT-----GAATTTGGTGTAAGTGGCTTTTCGGAATGGTCGGATTGCTGTTTCGTTTATTCGGTCTT-------TTTCCTGTTTTTCTGCGAGTTGTAT--------------ATCGCGTCG--------------------------------GTACTTCCGTTCTGCTTTTGTTTCCGGTGGCAGAGCAAGAAACGCGTCGAGATTGTTTTTGATATTTTCCAGCACCTCCGACTTGGAGCTACCGGAGCAGTTGCGCGGGTCATCCGCACCATATAGAGGTGCAGGCATA----------ATTTACTCCAGGGTAGG-----------------------------------------------------------------TTATCCGA------ATAATGTGGTACGTATAGGGTTATTTCTTT----------------------------------------------------------------------------------------------CGTAAACG---------------------------------------------------------------------------------------------------------------------------------------------------------------------------------------------------------------------------------------------------------------------------------------------------------------------------------------------------------------------------------------------------------------------------------------------------------------------------------------------------------------------------------------------------------------------------TGATAGCCTGCTTTTTACC-----------------------------------------------------------------------------------------------------------------------------------------------------------------------------------------------------------------------------------------------------------------------------------------------------------------------------------------------------------------------------------------------------------------------------------------------------------------------------------------------------GACTCTTCACTTCGCCCGAGAATTTTT---------------------------------------------------------------GCTACATTTC----------------------TTTGTGTATAGCCT---------------GATGAGA-------------------------------TAAGCGTCTGCATTCTTTTGTCTTCGTCGTCG-------------------------------------------------------------------------------------------------------------------------------------------------CTCCATCTTGGCTTAACGAATGCCGTTTTTAATGACAGTTTTTTTGCTATGTAATAAAA-CTGATT---------------------------------------TATGTTTAGGCCCAGATGTTCTG-CTGCACGGCAAGCTACCATG---------CGACCGCAAA-------CTGACTCCATCTCAGCT-----GGAGTTATGTTTAATCTTCTCATTAAGCCACCTGTTTAAGCTCATTTATTCTGATATTCATTACCTGAACGCATTTTGT-CTGCGCATCATCGTGACCAGCCAATAATTGCCAGTC--------------------ATGCT---GATATCTCTCA-ATTAGCTTTTTCTTGTCAGTTTCTGTTGCTGCATAATCGCTGAAGTCTTTCAGGAT-------TTGTTCGCAGTCAACCGATGG----AGATTTCTGGTTGGTATT----------------------TTCTGGTGATGGTT-GATTGCA-TGATGCTGGCATGGCCCAG--------------------------TCCGGCAGCGATGGAGGGA-------------------GCCA-------------------------GTAAAATCCTGTTCCATCCTTCAGTT------TTGC----CCTGT-----------------GCCATCCTTGTTTCT--------TATCTCTG--------GATATCTGCGCAAA------TCCTTCCTCAAGATTATACAGATACCGT------CCTATTCCCCACTG-------------------AACGGCTGCGCGCTTCATTGCTCCTGAACGACCGCCTTTGACGGCTTCTACCTGCGTGTTTTCAGCGGCATCCCATTTAGTTACCCATTCGGAATCAATCTTGATTGATATTCCGCATTCAACGCCGCCATT--GTTTGGAATATCGCGATATTCATTGCGCCATCCGGCCTTTCCGCAAACATC--------GTCCAGGCGTTTCATGATTGCCCTGTTCGTGAC----------------------------------------ATAAGCCAGCACCATAGCCCATA---------------------------------ACTTCCCATCGCGTGTTTTCCCGCTTTGCTGTATTCGCCACTCAATATCTTCAG-----------------CAGCGAACGGTTCATCT------AACAGATCCAGATTC---------ATG-AGTAATACCCCG-----CAAATTCATCCCAGCT------AATAA------------------------------------------TCGGATTCTGCCGTTCTGCGGCT--------------------------AAGTTAATTTGCTGCTCCACTTCTTCCTCAATTTCAGGAGGAATGAGGGC----------AATAAACTCGTTATCAT---CAAAATCATGC-----AACATGACGCGCCTCCCATTCTTCGTCCTGCCACTTATCCCAACCAAGAGCTATTCCTGCAGCCCATGTATACGCATCAGACATTCC---CTGTTTTGTATCCGGAAATACTTTCTCATATAGCTTGTTGAACTCCCTGTTTC--------CTTGCTGAACAAGAATTGTTCCGTTAACAGGCGTAATGGTCATGGCGTGGTACTCCTGGCTGATTAAGAATT---------TCACCGAGACGTTTCCATCCGGCCCGTAATTTTCTGGTGATACGCTCTAAAAG---TGATTCATTAAGTTGGGCGATACCCATGACGGCACCGCCCGCGATA---GCAAATGTCATCGTGGGA-----CTCTCCATTTTCATTTATTGGCATAGCTAAAACGCCTCGATATGAAGCGCTGTGGATATGCG-ATAAAACAGCCGCACTC--AGGCG-GCTGTTGTTGTTTCTTCTTTCAGGCTTTCGATATATTCACGCGGGTCGTCGTAACACTGGCATTCGCTATACCAA-----TCCACCCAGCGATCCGTAAGCTCCATTTCTTCCA-----AATCCTGGTCAGTAAGGCTCTCATCCCACATCTCAAGGCCGTTAGCGTTGCAGTAATCAGGTTTGATGTTGTTGTCATACTGAAATGCGTCATAATCAGCCAGTGCATCCATCACTCGCACACCCTCTTCAACACTTGCTACTTCTACAATGAATGGCTTCATAGGAACTTGCGGGATATGCCAGACACGTAATTTCATATTTCCCCCAGGTAAAAAGAATGCCGCCCATATAGAGCGGCAAATAACATCAAGGGATGATTTTTCGATTAACCAGAACGAGTCGTCGTCCTCGTTTGGTTACGAGCGATATTGCTCACAATGACCACTATTAAAATGGTCA-------TTAGGTGCTTATTCGCTGACAAATTTGGTAAG--------------------ACTTTCGTGTAGCGAAACCAGAATTTC--------------------ATCATCAAACCCATCAAGTAATGCTTGTTCGATAAGTTTTA--------------------------TAATTTC------TGATGCCTGCTC------------TTTATTTATTTCCATCACTCCTCCCCAAGAGCCTTGCTGATGG-CTGCGCGAGCTTTATTGATTA--CCCCGTACCACTCCGGATAAGTCACATTGCGTCCTTCTGCCATCGCTTTTTCAGCCAATTGAAGAGCCTCGAGCAAAT---CAGGAGATGCTGCTATCAAGTGTGCATTGGCCTCACATTCAGCT--------------------------------------------ACGCGATTTTCGTCATGGGTCATGATAAAACCAAGCTGCAACCCAGCTCTATCTTGCCTGCAAATGCGTACA----TCCTTTCCGCTCCAAGGACCTGGCGTAC-----CTTTAAACTTTTTCATATTCACCTCTGTGTCTCGCTGCCAAAAATACGCTTACTCAGTTACTTCATCTGCATATTCTTTACTTGTTAACCAATCCGGGCGTTCACCTTTACCAATATAGAAATCGATAATGTCCAGAAGACGTGGATAAAATTTAAGAGCTTTACGACCATCCATCTCAGCAATTTCCTGCTTACTATATTTTCTCCATTCCTCAACTGTGTGGTTCTGGCATCCTGCTCGTACATATTCACCGTTCGTTATACTTATGAAGTATTTCTCACCCAGAATTACGAAAGTGAGATCAGGCAGGTCGGCATCGCGCAGGTCGGCACCGCACAGGTCGGCATCGCGCAGGTCGGCACCGCGCAGGTTGGCACCGTACAGGTCGGCACCGTACAGGTTGGCACCGCGCAGGTTGGCACCGTACAGGTTGGCACCGCGCAGGTTGGCACCGTACAGGTTGGCACCGCACAGGTTGGCACCGTACAGGTTGGCACCGTACAGGTTGGCACCGCGCAGGTTGGCACCGTACAGGTCGGCACCGCACAGGTCGGCATCGCGCAGGTCGGCACCGCGCAGGTTGGCACCGTACAGGTCGGCACCGTACAGGTTGGCTCTAGATCCGCTCTCACGCATTGAGGTAATCCACACTTTGTGTTCTTCAAGAATCTTCGATAAATCTGCTGAATTCATGTTGTTATTCCTTAAATTTTGGCAATAAAAAAGGCCGCATTGCGACCTGATTAGATATTTGAAGTGAGATAAAAGAAGGCCAACTATGTAGACTTTAGTTTTTCCAGCTC---TCTGGCAATCATTGCCGTGGTTCTGATTGCCCATTTATCGACAATCTTTCCAT----------------CTTCTCTCACCAGAGCCATTT-C--------CTCAGGCTTCACCATACATTCAGCATCAA----------------GCTTGCAG-------------------------------------------------------------------------------------------------------------------------------------------CCTTTGCATTT-------------------------------------------------------------------------------------------------------------------------------------------------------------------------------------------------------------------------------------------CACAAAACGACTACACCATTGATTTGTATCAATAGTCGTAGTCATATGGGTAGTC-CTGGTATTGTTCCATCACATCCTGAGGATGCTCTTC-------GAACTCTTCAAATTCTTCTTCCATATCTCATCTCAAATAGTGGATTGCGGTAGT----------------------------------------------------------------------------------------AAAGATTGTGCCTG----------TCTTTTAACCACGT----------------CAGGCTCGGTGGTTCTCGTG-------------------------------TACCCCTACAGCGAGAAATCGGATAAACTCTATTCACCCCTACAG-------------------AGAGC-AAAAGAGAAT---------------------------------------------------------------------------------------------------------------------------------------------------------------------------------------------------------------------------------------------------------------------------------------------------------------------------------------------------------------------------------------------CGCCGATGAACAACTCATG--------------------------------------------GTGGCAGGA-GCTAATGCGTTTTTTCCTGCAAGGAATGACACTT------------------------------------------------------------------------------------AAACAGT----------------------------------------------------------------------------TGATTCATATGATCATCATCCTGATTTTACTGAT----TGTCGTTATGCCGGTAAG-CGTGAAAGAATGGGTAAACCTGCATAATC-----------CAGAAATCCTTCCTCAGTACTGGATGTA---------------------------------------------------------------------TTACATCCTGCTGTTCTGTGTTAGCTATGTGCTGAATGGTGTTGTTAATTCTGTTTATC-ATGTCGTGA-------------ATGAAAGAATTGAGG------------CATCAACTGCTCAGCAGCGTAAGGCCAGAGAAGAAAAAGTCGTTCGGGATTTGT--TTGATTCGT----------TAACTCTTGGAGAAAGAGCGTATTTGGCATTCGCTGTAGCCGCTAATAACCAGCTAAAGACAGAAAAGGGAAGCCCTGAAGCAATTTCATTGCTCGAAAAAGGGCTTCTTATTCGGATACCTTCTGCTACTGGATATCCTGATACCG-----------ACCGTTTTGTTATCCCGGAAAGCTATAGAAATGAGTGCTACATTAGGTTTGCCGGGGAGTCAGACATTCTTATGAATGAACTTATTGCACAGGACGAGCAGGCCAAAAAAATA-ACGACTTAACCGACAAATGTTTTAC--------------------------------------------------------------------------------------------------------------------------------------------------------------------------------------------------------------------------------------CTCGCTG--------------TTATTTGTTTGCTCTTACGATACCCTGCCGCGTAAAGTGCTACGTCTGGAAGAAGTACAGATCCTCCTTCAACT-----------------------TCCTTCTGACGCGTTCCGGCAAGCGAAATGGCTTTGGTA--------------------------ACGCGGTCAATTCTTTTGGCT------------------TTAACCTCATGAGAAGCAT------------------------------CAGGA------------GCATCGCAGCCAAAAAT------------TGAATCAAT------------------------GATATTGCA-----------------------GATGGTGTCGCGCTCCATTGCG------------------------AGCTTT----------------------------------------------------------------------------CTGCGCCG-CTCATGACGGCGAGTTTT------AGCATTGCCTGCAAACGTTGACTTCCCGTAGGTGATAACCGTCATGATTTAATCCTCATGTGA-AATAGCTTTG------------------------------------------GTGTTGCAGATAG--------CCAGGCG----------------------------------ACTAACCCTGACCGCGTACTCATT----GCC-------------------------------------------------------GAGCGCCTCCGCCGAAGAGGTT--------------------------------------------------------------------------------GGCTTCTACCTG---CA-ACCCAAACCC--ATCTCGTTTGGTATTTGTTCGCGC-TTTGTCAGCGCA---TCATCGAAGTTAAAGAGCGTTGCCTTTC--------------------CGTTTGGCTACCA------GCGTCCTGCTGATGGCTAAACAAT-AG-----CATTGAGTATTATCCA-----TATCAATACGTTTTGCTATTAATTAGTGGTTTTTGGTATTA----------------------------------------TGTTGTTGATAGCAAAATGAATTTATTTTTATAAAT----------CCTCT------------------------------------------------------------------------------------------------------------ATGCCATACTGTTCTGAACAAAAAACGAG-------------------------------------------------------------------------------------------------------------------------------------------CGAGGAATCAGTGTGA-------------------------------------------------------------------------------------------------------------------------------------AAAGTGAGGAAGAGTTCTTTGCGGAGCTTCACCCGCAGGTGGTTGAGGTTCTCGGTACAGCGCTGATGCAGGTACTGGTAGAGCAGC-----GCGAACCTTCGCGTGAAGCTTTGATAGAAATG---------------------------ATTCAGGTACTGTGGCAGGAAGAGGATGTGGACTTGGCTGTAGAACTGGCTATTGATGTTCTGACGCTGCCGAAAGAGTAG------GGCAAAGAAAACCCGGCGCGGTGGCCG----------GGCGTGATCGCTTACTCATCTTCATCTAGCAACTCA---------------------AATTGAGTCCCGGGCGATGGAAAGG---------------------------------------------------CTCTTTT------------------GAATGCT---------CTGTCAAACTCAGCTTTA-----TTTCTTGAGC-----TTGA-----------------------------------------AAGGATGCCAACTACCTGCCAAAGGTGCGCCCTAAACATCGGAACTCCGATGCTATCGGTTAGGAACTGAAACATCTTATATCTTCTACCGCCATTCGCATAAACGAC----------AGGGTTTTTTTCATCTAGCATCTCAAGGATGGCGCCTTTAC------TTGATGCTAATG---------GTTCGTAGATATACTTCCTCGTAAA------------------------CTTACCGAAAAACTGAGGGTGCCGACCTGCTTTTTTCTGCGTAAGTCCGTAAAGTCGATAAAGGCCATCCGTGAACTGCTTCGGAAATTCCTTCTCATATTCTCTGACCTGCTCTTTGA-------TGAACTCTTGAAAGAGAATTCGATATTCATCT------TGTCTCTTTTCA----TCGATATGCCCAGTAGCTTCGTCTACCAGCGCTACAATACCAACCTCTGCAAGACCGCGCATGATAATGTCTGCCTGAACAGAAATAGGTATCTGAGATGACTGAAGGGCATC--ACCCTGATCTCTCATCTTCA----AATAAACATTGCATATCTTTGGGAGCAAAGATGCTTCAATGCCGTAAGCTGGCGCCGCTCCTTTATTTATTTTGAAAAGACGGCGCCGGGATAGGCCTTCTGATAATTC----------------------------------ATTATTAATGAATGGCTTAAT--GTTTTTAGCTGACAAGAAAACAGG-----AAGATAGGCGCCATCTGGATTCTCTTTCATTCTCTTCCAGTGGGAGCCTCCACGCTTCCCGCCGAAGGCTTTAGTGATAGCTCTCTCTGACAGAACCCTCGTCCCATCCTCAAGCACGGCACATTGTATCTTTAAGTCTCCAATGACAATGTCGCCAGATCTTTTGGCAATTTCCACCTCACCATCGCCACCCCACCTAGCTGCTGCGGCTTTTCTTGCAATAGCCGACCTTTCTTCTGCAGAAAGAGCATTAGCCCTTGCCACACCACCTTTGGACTTTCCCGTTGGTTCTTTG------CTTTCTTTATC-----------------------AGACATTATGCAAGCACTCT------------------TTGTTGTGAAATG------------------------TGCTTGCATAATATCAAGTATATAAATTAATAAGCAAGCATATATTCTATCTTGAGTGCTTGCATTTTTTTGTAAAAAGGCCGCATTTCTGCGACCTGTTTCACACAATCACTATCACCCAAACATCCCTTCG--GTCCATCATCACCCGAATATCTCATCAGGCCATTGGCTGGCTAACCGTGCTTCCTATAGGTCTGCGGCATGCTTCCAATTACCTTTCCAAAGACAAAAACCCTATTCATTTCATCTCTTTCAATTGGGTCC---CAA------GCTGAATAACTCT----------TATTATCAGATATGACCAATAGTTTATCTTTCATCTTCTGGAGCCGCTTAACATGTGCAGTATCGTCATAGAGGAAGGCGTATATCCCATCCCCATCGAAGTTTTTGATGCTTACGTCTACAAACAACAGATCTCCTGGTTCAATAGTTCCTGACATGCTATCTCCGCGCA----CATTTATGATGCGG-------------------ATATTTTCAGCCTTT----------CTACCAT-----------------------------------CGAACATGTGTCTGGCATCGTCCTGCGAATACTCAACCGAGCGGAGTATTTCCACGAATTCTCGATTGATAACGCCAGGACCCGCGCTAACTTCAAGATCTAGGATATCGATTTTAAATGTGTTTGAAGATGGAGATGCGTTTATCGGAGTAGTTCCATCTTTTTT----CATAGGACCAATTCCGGTAGACAACCA------------TTCCGAATTAACACCTAACGCG------------TTTGCTATTTCAACAATCTTTGTTGACCCACGAGCGTTTCCACTTGTCAAACGCCAGATCGTTGGCTGAGCAACGC----------------------------------CTGACGCTTTA-GCGAGAGCACCTTGAGACATACCAGCCAGTTCCATTGCCTTGTTGAGACGGTCAGAGAGAGTTTCT-----------------------------------------TTTTTCATAATATTCAATTTATACGCTTGCGTATTAATGGTCAAAACACGTTTTGCTATTGCTTTGATTAATACTCATTGCTATTATTTGTTGTGTGTTATACGAAAGGGAATAAGCAATGACTAACAAAGCAATACAAAAAGCTGTT--GCCATTGCAGGAAGCCAGCA----AAAACTCGCCTCTTTGTGTGGAGTTAAGCAGCCAACTGTATGGCGTTGGTTACATGGTGGCGGCATT---------------------GACGCTAAGTATGTGGCAGCAATCGTAAAAGCTACAGGAGGAAGAATTAAAGCCAGAGAACTTCGTCCTGATTTAGCCGACTTACTGGCAGCAAGTTAAGTATCAACGCTCTTTACCAATCT-----------------------------------------------------GAACCG--------CCGACAACGCGGTAAATCTATT----------------AAACGGATTTGCGTGTATTTGCGAATCCAACTCTATCTAATTTCTAAG------GAATATTTTGAATGAACGTAGTTG---CAACTAAAAGCA--AGAAGGCGGCTCGCATCGAGTCCACCTTACTCAACAAGTTAGCCATGATGGGCCAGAAGACATTCGCTAAAGCTATGGGTGTTCCTGAATACCAGGTAAGCCG-ATGGAAGAACGGTTTCTTCTCTCAGGTCAGCATGATGCTTGCGGTTCTGGAGTATGGAATCGAAGACGA----------GGAAATGGCAGAGCTCACCAGGCGACTTGCTACCTACCTGACAAAAGAAAAAGCCCCGA-----AG---AACGGCGAATTCTTCGAGGCCTGATGTAGAAAGA---CTGGATCAA--TCCACAGGAGTCATTATGACAAAACGTCGT--AA---GAAATACCAGGAAAAAGAA---------------GAGA-------------------------------------------TTCGACACCCTGATTCACCTGAGG--GATTAGTAGTAGCCGCAGCAAATAACAGGGCG-----------------------------------------TTCGCAGAGCGCCTTGTTGGTGTTTACAGA-----------------------------------------------------------------CTAGCCAAAGCAGGAGTGAAACATGGGCGTCGTTAAGTTAGCTGATTACAGGCCTCATCTGGAGGTCGTGGAGCATCGCGTGGCAGATACCGAAGATGGTTTCATGCGCGTTGCTAACGAGATTACCGACAGTCTGCTGATGGCTGATT------------------------------TAACCGTCCGGCA---------------------GTTGAAGGTGATGCTCGCTATCATGCGCAAGACATACGGAT--------------------------------TCAATAAGCCGATGGATCGACTCACAAACACGC---------------------------------AGATAGCAGCCATGACAGGTATTCATCACACTCATGTTTGCGCTGCTAAGCGCCAGCTTATTGAGCGTAAATTCCTCATTGCTGATGGCGTGAAAATCGGAG----------------------------TGAACAAGG-----------TGGTTTCGCAGTGGA----------TTAGCCAGGACAGCTTAACATTAGCT------------------AAAACAGCTAATAAAACATTAGCC---------AAGTCGGCTAATGGGTATAAGCCAAGTCAGCTA--------AACACAAAAGACAATATACAAAAGACAATA----------------AATACAAATAC--CCCCTTACCCCCTAACGGGGGCGGCGATGGGCAGGT---TAAACCT--------------GAACGTCGCAAGGCAGAACGAATCGACTACGAATCCT----------TCCTGAACGCCT-----ACAACACCGAAGTCGGTGACAGACTT-----------CCACATG------------------------CTGTTTCGGTCAACGAGAAACGGAAACGCCGCCTGAAGAAAATCATCCCGCAACTGAAAACGCCAAACGTGGAC----------------------GGTTTCAGGGCGTATGTCAGGGCGTTTGTGC---ATCAGGC---------------------CAAGCCGTTTTA---------CTTCGGAGACAACGACACAGGCTGGACGGCTGATTTTGATTACCTGCTGA--GGGAAGATTCGTTAAC---GGGAGTTCGGGAAGGG-----AAGTTTGCAGACAGGGGGATTGCATGAGACAGGATAT--------------------------CGAAGCGAGCGTTATCGGTGGC----------TTGCTGATTGGTGGAT-TAACACCAACCGCGAGTG--ACGT-TCTGGCAACGCTGGAGCCTGAAGCAT-----TCTCAATTCCGCTTTACCGGAAAGCTTTTGAAGTTATTCG------AAAGCAGGCCAGAAACA--------------------GGAACCTGATTGATGGACTGATGGTGGCCGA------------------------------------------------------------------GGAGTGCGGGGATGA-----------------------ATAC--------------------------------GCAACGGCGGTGATGATGACTGCGCGGTCATGTCCCAGCGCTGCAAACCT---------------------------------GAAAGGTTATGCCGGAATGGTTGTAGAC-------------------AGTTATCA--ACGGCGTCAGGTTTTACAGCTACTGGATGAGAT--GCGAGAGCCAA--TCAGTAACGGCACGCTGGATGCTTCAGGTAGAG-----CGATGGAC-------GATCTTGTTAAGCGTCT----------TTCAGCCATCAGGAAGCCACGCAACGA---GGTTAA---ACCTGTGCGAC----------------TGGGG------GAAATTATCAA-------TGATTACACTGACACGCT-------------TGACAGGCGTCTGAGGAACGGA------------GAAGA-----------GTCGGATACCCTGAAGACCGG----------AATCGAAGAGCTT------GAC---------------------------GCTATCACCGGAGGAATGAACGC-------AGAAGACCTT-------GTGATTATTGCTGCTCGTCCAGGTATGGGTAAAACCG---A--ACTGGCGCTG----------AAGATAGCCGAAGGCGTGGCAAGTCGTGTTATTCCTG------------GTTCTGG-----------CGTCCGGC----GCGGTGTGTTGATTTTCTCGATGG--AAATG------AGCGCCATT---CAGGTTGTTGAGAGAGGGATTGCCGGC-------GCAGGAATGATGTCGGTCAGTGTGCTGCGTAACCCG--------------TCACGAATGGACGATGAAGGAT--------GGGCGAGAGTTGCAAGCGGGATGAAGTTGCTGGCAGATCTGGATG------------TGTGGGTAGTTGACGCATCGCGT---TTGTCTGTCGAAGAAAT-----------------------CAGGTCCATTTCCGAACGCCACAAGCAGGAGCATCCTAATCTGTCACTG---ATTATGGCTGA--CTATCTCGGGCTAATTGAGA-------------AACC------------AAAAGCGGAACGTAATGACCTCGCCATAGCACATATCTCCGGTAGC------CTGAAAGCGATGGCGAAAGACCTGAAAACTCCAGTTATCTCCCTAAGCCAGCTTTCACGCG-------ATGTTGAGAAG-----------CGGCCAAACAAGCGCCCGACAAACGCAGATTTGCGTGATTCAGGAAGCATTG-------AACAGGATGCAGACTCAATCATCAT--------------------GCTTTACCGTGAAGCGGTATA-----------CGACGAGAA------------------------------------CAG-TAGCGCCGCA-------------------CCATTTGCTGAAATCATTGTG---ACGAAAA-------------------------------------------------------------------------------ACCGTTTTGG----------------------------CTCGCTTGGT----------------------------------------------------------------------------------------------ACGGTTTACCAGCGGTT----------------------------CTGCAACGG--------------------------------ACA------CTTTGT--TG------CATGTGACCAGGATGAAGCCAGACAGATTTGCACAG-------------CATCAAATGCACCTGCTGCGCGTGGCAGA--------------------------------------------------------------CGATATGCACAAGGGGCTGACGTATGAATAA---AAAACAATTAGCCATTCT----------------------CGAAAA--------------------------GGCATGGG-----------------------------------------------------------------------------------------------------------------------------------------ATGCACAAATATCATACGCTT-------------------------------------------------------------------------------TGAA----------------------------------------------------------------------------------------------------------------------AGAACAGGCACTACCAATAATCC-------------AGACCAA---------ATCGAAAATAGCCAGGCAGTTA-TGCGATGACGGATTCCTA---------------AACGAAGT--TGAGATTACGCACCAGATGGCAACG-----TTCAAAGGGTATGAGATAAATCATCATGGTA--------------------TAGCAGCGTATTGCTCC--CATCTTCCTGATGACGTTGACAT-TGATGAAAT---------GGAAAGGGAGATGAA-------------GCAATGACCATCTACATCACTGAGCTAATAACAGG----------CCTGCTGGTAATCGC-----------------------------------------------------------------------------------AGGCCTTTTT-----------------------------ATTTGGGGG--------------------AGAG------------------------------------------------------------------------------------------------------------------------------------------------------------------------------------------------------------------------------------GGAAG---------------------------------------------------------------------------ACATGAAAAAACTAACCT--------------------------------------------------------------TTGAAATTCGATCTCCAGCA-----------------------CATCAGCAAAATG-------------------------------CCATTC-----------------------------------------------ACGCAGTACAGCA----AATCCT----------------------------------------------------------------------------------------------------------------------------------------------------------------------------------------------------------------------------------------------TCCAGAC--CCAACC----------------------------------------------------------------------AAACCAA---------TCGTAGT--------------AAC------------------------------------CATTCAGGAAC----------------------GCA-----------ACCGCAGCTTAGACCAAAA--------------------------------------------------------------------------------------------------------------------------------------------------------TCGGAAGCTTTGGGCTTGC--------------------------------------------------------------------------------------------------------------------------------------------------------------------------------------------------------------------------------------------------------CTTT-------GTGATGTCTCACGTCAGG-----------------------TTAA-------------------CTGGCATGG------------------------------------------ACGATGGCTTGACGCTGAAAGCTGGAAGTG----------------TGTGTTTACCGC-----GGCATTAA-------------------------------------------------------------------------AGCA----------------GCAGGACGTTGTTCC-----------TAACCTTGCCG------------------------------------GGAAT-------G----GCTTTGTGGTAATA--------GGCCAG-----------------------------------------------T-----CAACCAG-CAGGATGCGTGTAAGCGAAT--------------TTG-CGGAGCTATTAGAGC------------------------------------------------------------------------TTATACAGGCATTCGGTACAGAGCGCGGCGTT---------------------------------AAGTGGTCAGA---------------------------------------------------CGAAGCCCGGTT---AGCACTGGAATG----------------------------------------------------------------------------------------------------------------------------------------------------------------------------------------------------------------------GAAAGCGAGGTTTGGAGAC-----------------------------GCCGCATGAAACACT----------------------------------------------------------------------------------------------GCTACCGCTGCGG--------------------------------------------------------------------------------------------------AGAAAGCA-AAGACGATTA--------------------------------------------------------------------------TCGATTCCGGCCAAAT---------------------------------------------------------------------------------------------------------------------CAACCTTATTGG---------------------------------------------------------------------------------------------------------------------------------------------------------------------------------------------------------------------------------------------------------------------------------CACCAAT-----GGTGTATCA-----------------------------------------------------------------------------------------------------------------------------------GATGTGA----------------------------------GCGGTCGCCAG-----TAGGTAATTTC----------------CCGCTGCCAGAG-------------------------------------------------ACGAAGGGGGACGTAT----------------GGCACGACAGCGACGAAGTATCACCGACATAATCTGCGAAAACTGCAAATACCTTCCAACGAAACGCTCCAGAAATAAACGCAAGCCAATCCCAAAAGAATCTGACGTAAAAACATTCAACTACACGGCTCACCTGTGGGATATCCGGTGGCTTAGAGAACGTGCGAGGAAATGACAATGGATTATTCACAGTTAAG---TGATTTTGAAATTAACCG-------------------------AATGGTAGGAGACATAAT---------------TTTTAAAGGCCTTTGGGCATGTAA-----------GCCGGAAACGTCAGGGAATAACACCAA-----------------CAAATGG-------------------TATTACGGAAACGCTGATACAACTTT--TGAGCCATTAAACCA--------------TTTACCTGATTACTGCAATGATCC-------------GAGTG---CCTCATGGCCGATTATTGAGAAACACAGGATTTCTATCTT----------------AGACCAGTTAA---------------CTGAATGGTGTGTGGATGCA----------------AAAGGCGTAAG----CCCAATATTTGATACCAGAC--------------CTCTCCGCGCCG--------------------------------------CCATGATTGTCTTTCTCATGATGCAG-GACGCCAATAATGCTTAGTCCATCCCAATCCCTTCAATACCAGAAAGAAAGCGTCGAGCGGGCTTTAACGTGCGCTAACTGCGGTCAGAAGCTGCATGTGCTGGAAGTTCACGTATGTGAGCACTGCTGCGCAGAACTGATGA------GCGATCCGAATAGCTCAATGTACGAGGAAGAAGACGATGGCTAA---------------------------------------------------------ACCAGC--GCGAAGACGATGCAAAAA-----------------------------CGAAGAAT------GTAGGGAATGGTTTCAC------------------CCTGCATTCG-----------CTAATCAGT------GGTGGT------------------------GCTCTCCAGAGTGTGGAACCAAGAT-------------------------------------------------------------------------------------------------------------------------------------------------------------------------------------------------------------------------------------------------------------------------------------------------------------------------------------------------------------------------------------------------------------------------------------------------------------------------------------------------------------------------------------------------------------------------------------------------------------------------------------------------------------------------------------------------------------------------------------------------------------------------------------------------------------------------------------------------------------------------------------------------------------------------------------------------------------------------------------------------------------------------------------------------------------------------------------------------------------------------------------------------------------------------------------------------------------------------------------------------------------------------------------------------------------------------AGCACTCGAGCGACGAA-------------GCAAAGAACGCG-AAAAAGCGG--------------AAAAAGCAGCAGAGAA-------------------------------GAAAC---------------------GACGAC-------GAGAGGAACAGAAACAGAAAGATAAACTGAA-GATT-----------------------------CGA----AAACTCGCCTTAAAGCCCCGC--------------AGTTACTGGATTAAACAAGCCCAACAAGCCGTAAACG------------------------------------------------------------------------------CCCTCATCAGAGAAAGAGACCGCGAC-----------------------------TTACCATGT----GTCTCGTGCGGAACGCTCA----CG--TCTGCTCAG---------------TGGGATG-----CCGGGCATTACCGGACAACTGCTGCGGCACCTCAACTCCGATTTGATGAACGCA------------------AT--ATTCACAA-----GCAATGCGTGGTGTGCAACCA---------------GCACAAAAGCGG--------------------------------AAATCT-CGTTCCGTAT------CGCGTCGAACTGATTAAT----------------CGCATCGGG----CAGGAAGCAGTAGACGAAATCG---------------------------------------------AATCAAACCATAACCGCCAT--------------------------------------------CGCTGGACTATCGAAGAATGCAA-----------------------------------------------------------------------------------AGCGATTAAG-----------------GCGGAG-----------------------------------------------------------------------------------------------------TATCAGCAGAAACTTAAAGACCTG-----CGTGACAGCAG---------------------------------------------------------------------------------------------------------------------------------------------------AAGAGAGGCAGCATGA-------GCAAAATCCAATACCCAATGACCAC---------TGCGGCAATTTTCGATGA-------------TGTTGTCTATCCGCTG-----------------------CATTTCGACAATGCCGGCAAGGTCAGGCAAGAAATGGAAGGCGCTGTTAACTGGTTCTGCAGGTGGCGCAACGAAGAGAA--AGCCGTTGTGAAAGCGAGATTGTTGGT--CAGTTGCTGGGGTCAATATCTGAGCCATGAGCAGGTTATCCGGGAGGCCGCATGACACACACT------------ATCAAAACCATTCCAGACATGCTCATTGAGAC---ATACGGA------AACCAGA----CAGAAGTAGC-----------CAGGCGATTGTC--------------------GTGC-CATCGAAACACAGTCAG---GCGTTATCTGTACGACA-------------------------------AAGAAGCCAGGTATCACGCCATCGTTAACGG-CGTTTTAATGATTC-ATCAGGGCGGGAGAGGTATCTATGACCGTAACCAGCATTAACCAGGCGAAACAGCAGTGT----------------------------------GAACGTGACGAAGC-----------------------------TGAATTGCGCAGCGTCAGAGAGATGACGGAGCAACACCAGAAGGCGATGGATTATCTGCA------------------------------------TGAGCGAGAGCGTGAA--------------------------CTGGTGA-------------------------------------------ACCGGCTTGGATTGAACAAGACATCGGGA-----------------------------------------------------------------------------------------------------------------------GGCGATGCTGCATGAATTTGGAAAACACTGTGAAATTCCACTCTCCGAAGTCTCCTCAACTATCAGATTCACCGAGAGCAACGGCATCAGACTCACTGACTAATACCGATGTGATGGCAGCATTTGGTATGGCGCAAAGTCGCGCTCCGCTC---------------GGGTTCAGTGCTTTC-----------AGCGGCAAGATGAACCTGAGCGACAACGATAAGCGTAAGGC-AATTCAGTTACTGGTACAGCATGGGATGAAGCATTGCGACAAGGTGGC-----TGCCTTACGCAAACTTGATACCAATGTTAAAGG------------GAAAGTAGT-------------------GCAAACGCTCGCAACTTTCGCGTA---TCAGGATTACTGC----------CGGTCGGCAGCTAGTAATGTCATGTGTTCGTGCTGCAAGGGGCG---------------CGGAGTATTAAGGA--ATAAGAAGCGGATCGTTAAACATCCTGGGTGTGGAGAGAAAACTCCTGCAAAGACGGCTGTGGAGGTAACGGAATCACTATGCACTAAATGCAATGGTGCAGGTGTTGTATCTACATCTTGCGTTAAATGCCGTGGGCGTGGCGTAGCGCTGGACAGGAAGAAATCAGAACTACAG-----------------GGCGCTCCAGTTT---ATT-CA-----TCCTGCAAGCAGTGCTCAGGG----CGTGGGTATGAGCG-----CATACCTGCGGCCTC----A------------------TGCTTTC--------------GTGCGATATGTCAGTTCA-----------CCGCTGCAATTTCA------C-------CAG-------GCGTATGGGATAA---G-G----------CTATTAAGCCATTCTATGAGTCATTAATTAGCA--AGGT-------------------TGAAATGGAGGAGT----CTGCTGCAAAT------GTAGTTTTATCGAAAGTTACCAG------CTAA--------------------------GTTTTATTCCGATAACGA------------------------------------------------------TTGTATCTTGCAAA-------ATGACGAAAAGTAGAA----------TATCATAACC-CT-----AACA-GTAGA--AATCCGTGCTTTGT---------------------------------------------------------------------------------------------------------------------------------TAAGGTGG------------------------A---------------------------------------------------------------------------------------------------------------------------------------------------------------------------------TTTAAAAAAAAGGCCCTG----CAATGATG--CGGGGCTTTTTGCGTTT------------------------------------------------------------------------------------------------------------------------------------------------------------------------------------------------------------------------------------------------------------------------------------------------------------------------------TAAGAACGACA-----------------------------------------TTTCTGAAAGCGCCCT----ATCACCAATCACCA-----------------------------------------------------------------------GA-ACATATCCAGATACCCTTGCTCATTCGTGGCGACTGGG---TAGGG-----CGTTTTACACAAAA-GAAAACCCAGC-ACTATGGCTGGGCTTCG--------TGAGGATGGG-GGCAAGAG-GTTGCGCTAACAAC-CTCCTGCC-GTTTTGCCCGTG----------------CATATCGGTCACGAACAAAT--------------CTGATTACTAAACACAGTAGCCTGGATTTGTTCTATC------------AGTAATCGACCTTATTCCTAATTAA------------ATAGAGCAAATCCCCTC---------------------------AATGAAGGGGTAGAGC--ATG-------TACCGTATGGACAAAATCAGAGAATGGTTCAGTTACAGCTTCGGAGGACTGACTGCGATGGGTGGCATTCTCTCCCTGAATGACTGGGCTGTCATCATTGGTATTCTTTGTACTGTCGGCACATTTG-----------------GCATCAACTGGTACTACAAACGCAAAGAGCGTGAG----------------GACAGATTGAATGGCAATGTCACCGGCACTACGAAATAGCGTAATGGCGG-----------------------CGATAAGTGGCGGGGCTATTGCTATAGCA-TCTGTGT---TAATCACTGGCCCCGGTGGTAACGATG---------------GTCTGGAAGGTGTCAGATACAAACCATATAA---------GGACGTAGTC-GGTGTGTTGACTGTGTGTTATGGCCACACCGGAAAAG------------ACA--------------------------------------------------------TCATGCCTGGTAAAACGTATACCGAAGCAGAATGCAAAGCCCTCCTGAATAAAGACCTTATCACTGTCGCCAGACAAATTAACCCGT-------ACATCAA-----AGTAGATATACCGGAAACAACGCG----CGGCGCTCTTTACTCGTTCGTTTACAATGTGGGCGCAG----GCAATTTCAGAACATCGACGCTTCTTCGCAAAATCAATCAGGGTGATATCAAAGGTGCATGTGA----------------TCAGCTACGTCGCTGGACATACGCTGGCGGTAAGCAATGGAAAGGCCTGATGACTCG-TCGTGAGGTTGAGCGTGATGTCTGTTTGTGGGGTAAGCAATGA--------------------------------------------------------------------------------------------GCAGATTAACCTCGATTATCTCCGCTCTGGTTATCTGCATCATCGTCTGCCTGTCATGGGCTGTTAATCATTATCGTGATAACGCCATCACCTACAAAGTCCAGCGCGAC---------------------ACTGTT---------------------ACTCAAAAGCTGGCGCTGGCGAACGCGACAATTACCGATATGCAAACGCGCCAGCGTGATGTAGCAGAACTTGACGCCAGATACACAAAGGAGCTTGCTGATGCGAAAGCTGAGAATGATGCTCTTC------------------GGCGCAAGCTTGATAATGGTGGTCGGGTGCTC-------GTCAAAGGAAAATGCCCTGTGTCATCCTCAGCCGA--AACCTCCAGCGCCTCCGGCATGGGCAATGATGCCACCGTCGAACTCTCTCCAGTTGCTGGACGAAACGTTCTCGGTATCCGGGACGGAATCATCAG--CGACCAAGCAGCACTGAGAACGCTTCAGGAGTACATCAGGACGCAATGCCTGAAATAATTT-----------------------------------------------------------------------------------------------------------------------------------------------------------------------------------------------------CCATCACATAGAA-------------------------------------------------------------------------------------ATTTGACAAGTGACTTTCATGAAAATGCCTC----------------------------------------------------------------------------------------------------------------------------------------------------------------------------GTA-ATGCCGGGCTTTTTTGTATCCG----------------CA-GTAAATGCGC--------TTCACA----CGCGCGACTTCTG----AACACAGAACC-----TTTCAGGATGA-----CCCTTGAGGATGCCGGTTTGGTGATCGGTACCT-TTCTGTGGGCCGGA------------------------ATCCTGTG----------------------------------------------T----------------GACAAGGTTCATCA---CTTAAAGGTGATCACTGATGA---------AGTA--------------------------------------------------------CCCAACAG--------------------TTATGGT--CAATGGTGTGTCCGTTCGTGTTGATGAGGACGGACGCTACAACTTAAACGATCTCC--------------------------------------------------------------------ATGCAGCAGCAGTTGCAAATGGAGAGGCTACAGAGCAACAGCGCCCAAGCAAG------------TTTTTGTGTAGCGCGCAGATA-----------------AAACGCTTCATAAAAGCACTAGA-------------GGCCAAAGTGCAAAAA--AGCACTTTGAAACAAATTCA--------------------ACCACTTAAAA---------TCATTAAAGGTGGTAC---------------------------------CGAACCTGGTGTGTGGGGCGTTGAACTA-----------------------------------------------CTGGCAATCAGA---------------------TATGCAGCATGGATTAA-GCCGGAATTTGAAATCGAGGTTTATGAAGTT---------------TTTAAAACGATTGT-CCGTCTCGGCGTTGGTGCCAT--GTCTCGCCTGAACAA--------AATTGACCACATCATCAGC-----------ACTGAAACCAAAGCGATAAGCCAGTG------TGCAA--------------GTCAAAT---------------------------------------------GGCTAAGTGGGGCGTTG--------------------------GTGGGCGAACAAG----------------ATTGCTTCA--TGTTGCACGTGAGAGAGCAGCA-----AATGAAGTGCAAATGTATTTG------CCCGGAATGGTG--------------------------------------------TGATTCTGCTGGTTAATCCAG------------------------------------------------------------------------TTTGTACATTACGGCAGTACCGCGAAACAACCCAAGCCAGTAAGTGGGG--AAATAACACTGGCAGCCACTGAAAGATGAACCTCCAGCCTTATGGC-AAAAAAGATTCTTTGTGGTGGCGGACTGATGGAAAGACATC----------------------------------------------------------------------------------------------------------------------------------------------------------------------------------------------------------------------------------------------------------------------------------------------------------------------------------------------------------------------------------------------------------------------------GGTTATTGCAGAGGCCATTC---AATGAGTGGTCTAGACAATGGCTTATCCCAACAACCGGA------------------GCCAACACAATGGCAGAGATTACAGCATTGACAGAATTACAGCAGATGAACCTC-----GATATCCTCCGTTTAGTTCAAAGCGATACCGCAGC---AGCAGAGAAAGCGATCGCATTCGTTGCTGGAAGTAAGCTGAACTTCGAACTGTTCAAAGACCAACTGGTTTTGGCGCAGGGTGAAGGAACGGCATTAGCTCGCGCA---------------GAAAAGGCTATTCGTGAGGCAAAAGAAGCGTTAGACCTGTTCACTGCCG---GAGCATAACGAATGGCAAAGACGAAGTGGCCTAAACTTCCCCGGTTCTTCGTGCCATTGTTCCATAGCGCCAATGTCTACCT-----------GTGTCGTTCAAAGGAAGAGTGGGA----------------------TCAGGCTTGCATTCATCTTGGAGTTGGTAGCGGCGGGAATGA-GATGCTGGCGGGGGCAAC-------ACAGTCATATTGC---------AATACCGAAA---------CAGGCGAGAATCTTT----------------------ACCTGCTTGGTGTATTCA--------ATGGTGAGGCGGCCACATTGGTTCAT--GAATGCGCTCACGTTGCATTTT----ATGTCTGCCGAGATGTTGGTGTAACCACTTATCCTGGCGACGCAAACGAAACCTACTGCTACATGCTTGACA------GAATGTTCAGTCA-CTTCCTGCCGTTCT--------TTCATGAACCAGAA-------AAAGAAGGAGC-------------CAAGTAATGGCAAACCCAAACTTCACGCCATCATGGCCTCTATACAAAGATGCTGACGGTGTATATGTGTCTGCGCTTCCGATTAAAGCTATCAAATACGCTAATGACGGAAGTGCAAACGCAGAATTCGACGGCCCGTATGCT--GACCAGTACAT--GTCAGCGCAAACAGTAGCCGTATTCA-AGCCGGAGGTTG----------------------------------------------------------------------------------------------------------------------------------------------------------------------------------------------GCGGATATCTG-------------------------------------------------------------------------------------------------------------------------------------------------------------------------------------------------------------------------------------------------------------------------------------------------------------------------------------------------------------------TTCCGGAGCCAGTACGGCGAGCTGCTCTATATGAGCAAGACAGCATTTGAAGCTAACTACACTTCTGCAAGCGGTTC---AGTAGC-TAATGCAGAG--ACGGCGGATAAGTTATCT--------ACTGCCCGCACTATCACACTAACCGGAGCG------------------------------------------------------------------------------------------------------------------------GTCACAGGTTC---------------------------------------------------------AGCGTCCTTTGATGGT------------------------------------------------------TCGGCTAACGTGACTATCGAAACAACATCAGGAA---GTTAACTT
	JQ806763	---------ATGGCAGCACCAAAGGGCAACCGATTTTGGGAGGCCCGCAGTAGTCATGGGCGAAATCC---TAAATTCGAATCGCCTGAGGCGCTGTGGGCTGCTTGTTGTGAA-----------TACTTCGAGTGGGTA-GAAGCCAACCCATTATATGAGGTGAAGGCGTTTGCATTTCAGGGTGTGGTAACTCAAGAGTCACTTCCAAAGCTACGAGCAATGACTATTTCTGGCCTGTGTATATTCCTCGATATCACTAGACAGACGT-GGGGAACATTCCGCGCTATGGAAGGCTTTTCTGACATCACCACGCGAGCAGAGGAG-ATTATCTACGACCAGAAA-----TTCTCTGGCGCAGCCGCTGACCTTCTCAACGCTAATATCATCGCCCGTGATTTGGGCCTCAAAGAGCAGTCGC------AAGTTGAAGACGTGACACCTGATAAGGGAGATCGCGATAAGCGGCGCTCTCGTATC---------------------AAGGA--GCTATTCAACCGTGGAACTGGACGCGAT------TCTTGATAACCTGAGCGACGAAGAGCA----AATCGAATTGCTCGAGCT----ACTCGAAGAAGAAGAGAACTACCGG--AACACACACCTGCTATATGAATTTACGCCATACAGCAAACAGCGTGAGTTCATCGACGCCGGACATGACTATCCAG-----AGCGAT---GTTTTATGGCTGGTAACCAGCTTGGTAAGTCATTTACTG-GTGCTGCTGAAGTCGCGTTTCACCTTACAGGG---CGTTATCCGGGCACAAAAGGCTATCCTG---CTGATGGTAAATATGGCGGTGAGTGGAAAGGTA--AGCGTTTCTATGAGCCTGTTGTCTTCTGG----ATTGGCGGTGAAACAAACGAGACTGTAACCAAAACGACTCAACGCATCCTGTGCGGGCGTATCGAAGAGAATGATGAACCTGGCTATG------------GGTCAATCCCGAAAGAGGACATCATTAGCTGGAAGAAGTCTCCGTTCTTCCCTAATCTTGTTGATCACCTTCTTGTTAAGCACCACACGCCAGAAGGCGTCGAAG--ATGGCATCTCAATATGCTA-----CTTTAAGCCTTACTCACAGGGCCGCGCCCGCTGGCAGGGCGACACAATTCACGGCG---------TCTGGTTTGACGAAGAGCCGCCATATAGCATCTATGGCGAAGGTCTTACC--------CGTACAAACAAATACG--------GGCAATTCTCAATT--CTGACGTTTACC----------------CCGCTGATGGGGATGTCTGACGTTGTTACCAAGTTCCTGAAGAATCCCAGTAAGTCGCAGAAAGTGGTCAACATGACCATC----------TATGACGCTGAGCACTACACCGACGAGCAGAAAGAGCAAATCATCGCATCCTATCCTGAGCATGAGAGAGGGGCGCGTGCTCGCGGTATTCCTACGATGGGTAGCGGTCGA---------------ATATTCCAGATACCGGAAGAGACGATTAAGTGCCAGCCGTTTGAGTGTCCCGATCACTTCTATGTTATCGACGCTC-----------AGGACTTCGGCTGGAACCACCCGCAAGCTCACATT-----CAGCTTTGGTGG-----GACAAAGACGCAGA-TGTTTTCTA-----------------------TCTGGCGCGTGTATGGAAGAAATCAG------------AGAACACTGCC--------GTTCAGGCATGGGGTGCTGTTAAGTCGTGGGCTAACAAAATACCTGTC----GCGTGGCCTCATGACGGTCACCAACACGAAAAGGGCGGTG--GTGAGCAACTTAAAACCCAATATGCGGACGCCGGGTTCTCTATGC------TTCCCGA--ACACGCAACGTT------CCCGGATGGCGGTAACTCAGTAGAGTCAGGCATTA--GTGAACTTC----------------GTGACCTGATGCTTGAAGGAAGATTCAAAGTATTCA---ACACATGCGAACCATTTTTTGA-----AGAGTTCCGCCTATATCATCG------CGATGAGAACGGCAAGATTG---------------------TCAAGACCAACGATGATGTGCTCGATGCTACTCGCTACGGCTACATGATGCGCCGCTTCGCCAGGAT--GATGCGCGATATCGGAAAGCCGAAAGAAA-AGAAAATCCCCGCA-CCGATTAGACCAGTACGCAGAGGACGATA-ATGGCCGACAATAAAAACAGGCTGGAGAGCATC--------CTGTCGCGCTTTGATGCGGACTGGATAGCCAGCGATGAAGCCAGAAGGGAGGCCAAGAATGATCTCTTCTTCTCCCGCGTAT------CTCAGTGGGA---------------TGACTGGCTATCACAAT-ACACAACCCTGCAGTATCGCGGGCAGTTCGATGTTGTACGTCCAGTGGTGCGCAAGCTCGTTTCT--------GAGATGCGTCAGAACCCTATTGATGTTCTGTATCGTCCAAAGGATGGAGCAAGTCCTGACGC---TGCTGATGTGCTGATGGGCATGTATCGCACCGAC----ATGCGGCACAATACGGCGAAAATTGCTGTCAACATAGCCGTTCGTG----AGCAGATTGAAGCAGGCGTGGGTGCGTGGCGTCTGGTCACTGACTACGAAGACCAAAGTCCAACTAGCAACAATCAGGTTATCCGTCGAGAGCCTATCCATAGTGCCTGCTCCCATGTTATCTGGGACAGCAACAGCAAACTGATGGACAAGTCTGACGCCCGTCACTGCACAGTTATCCACTCAATGAGCCAGAATGGTTGGGAGGATTTCGCAGAAAAATACGACC--TCGATGCTGATGATATTCCATCATTCCAGA-------------ACCCCAACGAT---TGGGTGTTTCCATGGCTGACGCAGGACACAATTCAGATCGCTGAGTTTTACGAAGTGGTCGAGAAGAAAGAGACGGCGTATATCTACCAAGACCCGGTTACGGGTGAGCCGGTAAGCTACTTTAAGCGCGATATTAAAGACGTCATCGACGACCTGGCTGATAGTGGATTTATCAAAATTGCAGAGCGCCAGATTAAGCGTCGCCGGGTATACAAATCGATTATCACCTGCACCGCAGTACTGAAAGACAAGCAGCTCATTGCTGGCGAGCATATCCCCATTGTTCCGGTATTCGGAGAGTGGGGCTTCGTTGAAGATAAAGAAGTGTATGAGGGTGTCGTCCGCCTGACAAAAGACGGTCAGCGTCTGCGCAACATGATTATGTCCTTCAACGCCGATATCGTGGCCCGTACTCCGAAGAAGAAGCCGTTCTTCTGGCCTGAGCAGATTGCAGGCTTTGAGCATATGTACGACGGTAACGACGATTA---CCCGTACTACCTGCTCAATCGCACTGATGAAAACAGCGGAGAAATGCCAACTCAGCCGCTGGCATATTACGAAAAT---------------CCGGAAGTTCCACAGGCCAATGCCTATATGCTGGAAGCT-----GCAACCAGT---------------GCAGTA-AAAGAGGTTGCAACGC------TAGGTGTAGATGCTGGGTCGGTTAATGGTAATC------AGGTTGCATTCGATACCGTAAATCAACTCAATATGCGGGCTGACCTTGAGACATACGTGTTTCAGGATAATCTTGCTACCGCTATGCGCCGTGATGGAGAGATTTACCAGTCGATAGTTAACGACATCTATGAT----GTCCCTCGCAACGTGACAATCACCCTTGAGGATGGCAGCGAAAAAGAGGTTCAGCTAATGGCTGAGGTTGTTGACCTTGCTACTGGTGAACGACAGGTACTGAACGATATC---AGGGGGCGCTATGAATGCTACACGGATGTTGGACCATCATTCCAGTCCATGAAGCAGCAAAACCGCGCAGAAATTCTTGAGTTGCTCGGCAAGACGCCACAGGGAACGCCAGAATATCAACTGCTGTTGCTTCAGTACTTCACCCTGCTTGATGGTAAAGGTGTCGAGATGATG---------CGTGACTATGCCAATAAGCAGCTTATTCAGATGGGCGTTAAGAAGCCAGAAACGCCTGAAGAGCAGCAATGGTTAGTAGAGGCGCAACAAGCCAAA--------CAAGGTCAACAAGACCCGGCAATGGTTCAGGCTCAGGGCGTACTCCTGCAGGGGCAGGCTGAACTGGCTAAAGCTCAGAACCAGACACTGTCCCTGCAAATCGATGCAGCTAAAGTCGAAGCGCAGAACCAGCTTAACGCTGCCAGAATTGCAGAAATCTTCAACAACATGGACCTCAATAAACAATCTGAGTTTAGGGAGTTCCTTAAAACTGTTGCTTCATTCCAGCAGGACCGCAGCGAAGACGCTCGCGCAAATGCTGAGTTACTCCTTAAAGGCGATGAACAGACGCACAAGCAGCGAATGGACATTGCCAACATCCTGCA------ATCGCAGAGACAAAATCAA--------------------------------------------------------CCTTCCGGCAGTGTAGCCGAGACACCTCAATAAGAGAGAGTTAATCATGGA---------------------ACCAACCACCGAAAT---TCAGGCAACTGAAGACTTAACCCTGTCCGGCGATTATGCAGCGGCATCTGCTGATAGCTTAGTTGTCGATAATGCCAACGACAATGCAGGTCAGGAAGAGGGCTTT--------------GAGATTGTCCTGAATGGCGATGAGACAGCACCAAAACAAGA----------CCCGGCAAA--------------GAACGCAGAATTCGCCCGCCGCCGCATCGAGCGC------------------AAACGACAGCGCGAG------------------CTTGAGCAGCAGATGGAAGCAGTTAAACGCGGAGAATTGCCGGAGAGTTTACGGGTAAACCCTGACCTTCCACCTCAGCCGGATATTAATGCC-----------TATCTGTCAGAAGAAGGCCTGGCCAAATATGACTATGACAACAGCCGTGCGCTTGCCGCTTTCAATGCTGCTAATACCGAATGGCT----AATGAAAGCGCAGGACGCCCGCAGCAATGCCGTAGCAGAACAGGGCCGCAAGACTCAGGAGTTTACCCAGCAATCAGCGCAATACGTCGAAGCTGCCCGCAAACACTATGACGCGGCGGAAAAGCTCAATATCCCTGACTATCAGGAGAAAGAAGACGCATTTATGCAACTGGTTCCGCCTGCGGTTGGGGCCGACATTATGCGCCTGTTC---CCGGAGAAGTCCGCCGCGCTCATGTATCACCTGGGTGCAAACCCGGAGAAAGCCCGCCAGTTACTGGCGATGGATGGGCAGTCCGCGCTGATTGAACTCACTCGACTATCCGAACGCTTAACTCTCAAGCCTCGCGGTAAACAAATCTCTTCCGCTCCCCCTGCTGACCAGCCGA---TTACCGGTGATGTCAGCGCAGCAAATAAAGATGCCATTCGTAAACAAATGGATGCTGCTGCGAGCAAGGGAGATGTGGAAACTTACCGCA-AGCTAAAGGCAAAACT---TAAAGGAATCCGATA--------------------------------------------------------------------------------------------------------------------------------------------------------------------------------------------------------------------------------------------------------------------------------------------------------------------------------------------------------------------------------------------------------------------------------------------------------------------------------------------------------------------------------------------------------------------------------------------------------------ATGGCTTTGAACGAAGGTCAAATTGTTACACTGGCGGTGGATGAGATTATTGAC----ACCATCTCCGCAATCACTCCAATGGCGC------AGAAAGCCAAGAAATACACCCCGCCTGCGGCTT--CTATGCAGCGCTCCAGCAATACCATCTGGATGCCTGTAGAGCAGGAGTCCCCCACTCAGGAGGGTTGGGATTTAACTGATAAAGCGACAGGGTTACT------GGAGCTTAACGTCGCGGTA------AACATGGGAGAGCCGGATAACGACTTCTTCCAGTTACGCGCAGATGACTTGCGAGACG--AGACTGCGTATCGTCACCGC------------ATCCAGTCAGCAGCTCGCAAACTGGCTAACAACG----------------------------------------TTGAGCTGAAAGTCGCAAACATGGCCGCCGAGATGGGGTCATTGGTTATCACTTCGCCGGACGCTATCGGCACTAACACCGCAGACGCAT---------------------------------GGAACTTTGTGGCCGATGCAGAAGAACTGATGTTCTCCCGCGAACTTAACCGCGACATGGGGACATCGTACTTCTTCAACCCGCAGGACTACAAAAAGGCGGGTTATGACCTGAATAAGCGCG--------------ATATCTTCGGGCGCATTCCTGAAGAAGCGTACCGCGATGGCACTATCCAGCGTCAGGTTGCTGGCTTCGATGATGTCCTGCGCTCTCCGAAACTTCCTGTGCTGACCAAATCTACTGCAACTGGCATCACTGTATCCGGTGCGCAGTCCTTCAAGCCTGTCGCATGGCAACTGGATAACGATGGCAACAAAGTTAACGTTGATAACCGTTTTGCTACCGTCACCCTGTCTGCAACT------ACCGGCCTG---AAACGCGGCGACAAAATTTCGTTTACTGGCGTGAAGTTCCTTGGTCAGATGGCTAAGAACGT-----ACTGGCGCAGGACGCGACTT------------------------TCTCCGTAGTTCGCGTTGTTGATGGTACTCACGTTGAAATCACGCCGAAGCCTGTAGCACTGGATGATGTTTCTCTTTCTCCTGAGCAACGGGCATACGCCAACGTTAACACCTCGCTGGCTGATGCAATGGCGGTGAACATCCTGAACGTTAAGGATGCTCGCACCAACGTGTTCTG-GGCTGATGACGCCATCCGTATTGTGT---------------------------------CTCAGCCCATTCCGGCTAACCACGAACTGTTTGCAGGTATGAAAACTACCTCATTCAGCATCCCGGATGTCGGCCTTAACGGTATCTTCGCTACGCAGGGT---GATATTTCCACCCTGTCCGGCCTGTGCCGTATTGCGCTGTGGTACGGCGTAAACGCGACACGACCGGAAGCAATCGGTGTTGGCCTGCCTGGTCAGACTGCGTAACTAA----CAGGGGCTTAGGCCCCTTTTTTATTTGAGGTGACATATGG---GCGTAATGCTATATAAGCAGGGTCGTGGAACGAAGGTATGGGGCAAGGAAGTTCAGGCTAAAGTTGTCGATGACGGCGACGTAGAAGATCACCTTGCCGATGGTTGGGTTAAGCATCCAAATGAGGTGCCGGAGACTAATGACGAGCCAATCGGCGATTCAGGCGTGGTCAAGAAAGACATGGGTGAAGTATCTGATGGATACCACACCTTTAACGAACTATATGCACATCGAGTGCGCCTGTTTTCAACACTAATGAATGCCTTCCGCGAAAGCGCATGGTGGAGCTTCCAGCATCATGACGGCGAGCAATGGGATGGATGGGTGTTAGCTGGCATCGACACCCCAGAAGGCGCGGTAACATACCACCTCCCAGAGAGTGAAATTGAACATCTGCCTAAAGGCACGGAAATTGAGTTTGGCAAGGAATGGGACGGCCACACGGCAGATGATGTGTTGAATCGTCTGCTAAGCCTGCGACCGAAAGAACCGGCAACCAAAGAACGCAAAAAGCCAGGACCAAAGCCTAAGGCGGAAAGCGATGCAGATAAAG------ACTAAAGGCGATCTGGTCAGGGCGGCGCTGCGTAAGCTTGGTGTAGCATCAGATGCAACTCTCACTGATATCGAACCTCAGTCTATGCAGGATGCTGTTGACGACCTTGAAGCGATGATGGCTGAGTGGT------ATCAGGACGGAAAGGGCATCATCACCGGCTATGTATTCTCAGATGATGA------TAATCCTCCCGCTGAAGGTGATGATCACGGTCTTCGCTCAAGCGCAGTCAGCGCAGTATTCCACAATCTGGCCTGCAGAATTGCTCCGGATTATGCGCTTGAGGCTACCGCCAAAATTATCGCAACCGCTAAATATGGGAAGGA--ACTTCTCTATAAGCAGACCGCCATCGCCAGAGCTAA------------ACGAGCGCCTTACCCGTCACGTATGCCAACTGGCAGTGGAAACAGTTT---CGCC---AATCTGAACGAATGGCA-----------TTATTTCCCCGGAGAGCAG------------------------AATGCCGATTCAACAACTCCCCATGATGAAGGGAATGGGTAAAGACTTCAAGAATGCCGACTATATTGATTACCTACCAATCAATATGTTGGCTACACCGAAAGAAGTCCTCAACTCATCGGGTTATTTACGCTCATTCCCCGGCATAGCGAAGCGCAACGATGTAAATGGTGTATCGCGTGGTGTTGAATACAATACCGCGCAGAACGCTGTATATCGCGTTTTAGGCAGCAAGCTCTACAAAGGGGAAACCGTAGTAGGTGATGTTGCCGGAAGCGGTCGCGTATCTATGGCACATGGTCGCACATCACAGGCGGTAGGCGTTAATGGTCAACTGGTCGAGTATCGCTATGATGGCACCGTTAAAACCGTCTCAAACTGGCCTGCAGACAGCGATTACACGCAGTATGAGTTAGGTTCAGTACGTGACATTACTCGCTTACGTGGGCGTTATGCATGGTCAAAAGACGGCACTGATTCATGGTTTATCACTGACCTTGAAGACGAATCGCACCCTGACCGATACAGCGCACAATATCGTGCCGAGTCGCAGCCTGACGGCATCATCGGCATCGGCACATGGCGAGACTTCATTGTCTGCTTTGGTTCATCGACGATTGAATATTTTTCCCTGACTGGTGCAACCACCGCTGGCGCTGCGTTGTATGTCGCACAGCCATCGTTGATGGTACAGAAGGGCATTGCCGGAACATACTGTAAAACGCCATTCGCTGAT-------------------------------------------------------------------------------------------------------------------------------TCATATGCATTCATCAGTCACCCGGCTACTGGCGCACCTTCCGTCTACATCATCGGGTCAGGGCAGGCTTCACCAATTGCGACGGCCAGTATTGAGAAAATTATCCGCTCATACACGGCTGATGAACTGGCAACCGGGGTGATGGAAGCGTTGAGGTTCGATTCGCATGAACTGCTGATTATCCATCTCCCGCGTCATGTGCTGGTTTACGATGCCTCATCAAGCCAGAACGGGCCGCAATGGTGCGTACTGAAAACAGGTTTATACGACGATGTTTATCGTGCCATCGATTTCATGTACGAAGGAAACCAGATTGCGTGTGGCGACAAGTCAGAAGCGGTGACAGGGCAGTTGCAATTCGACATTAGTAGCCAGTACGACAAGCAGCAAGAACACCTGTTGTTTACACCCCTATTCAAAGCGGACAATGCCAGATGCTTCGACCTCGAAGTTGAATCATCCACTGGTGTTGCTCAATACGCTGACCGCCTGTTCCTGTCTGCAACCACAGACGGAATCAATTACGGTCGCGAACAGATGATTGAGCAGAATGAGCCGTTTGTGTACGACAAGAGAGTTTTATGGAAGCGTGTAGGTCGTATTCGTCGATTAATCGGATTCAAACTGCGGGTAATCACCAAATCACCTGTAACACTATCCGGGTGTCAAATTCGTCTGGAGTAACATATGGCAGACCCGTCACTTAATAAGCCTGTCGTGGTTCAGGCTACACGCATTGATGCATCTATTCTCCCTCGCAACATATTCAGTCGGTCTTACCTTCTGTATGTCATAAATCAGGGTACTGATGTTGGCGCTATTGCGGGAAAGGCAAACGAAGCAGGGCAAGGCGCCTATGACGCGCAGGTAAAGAACGATGAGCAGGATGTT------------------------------------------------------------------------------------------------------------------------------GAGCTTGCAGACCACGAAGAGAGAATTCAACAGTTACGCATCGACGTAGACGACCATGAAATACGTATTACTGC------------------------------------------AAATGCCAATGCAATTG-----------------CGGTACTGGATG----------------------------TCAGACTAACCACGGCTGAA------GGCAAAATAGTCACCTTGCAGGCT---------GATGTCAGTGCTCTTGATGGTAGGGTTACGGCTG--------------------------------------------------------------------------------------CTGAAAGCACTATTTCTT------------------CATTGCAGGCTGATT------ACGTATCGAAGTC-------------AGCAACTGCTTCTC-------------AATCGCTGGCGTCACCTCTCAACG----TGACAACG------TCCTATTCAGTTGG-----------------CGGCACTAAAGTTATCGGTGCGCGACAGACAGGATGGAC-----------AGCAGCAACAGGTGCTGC--G------------CTTCTCGGCAC--------ATTCAACGCTAACCAGGCATACACGGTCAGTGC---CACATATACGCAGTCTG-------------------------AGGTATCAGCTATGGCTACCGGA----------------TTG--------------CAGCAGGCGCGGCA--------------GCG--TATCAAAGCTCTCGAAGATGCAATACGAACTCATGGATTGATCAACTGATGATTA----------CATTCACTCCCACCCGAAACATCGACCTGATAGAAAC----------------------------GGTCGGCAACCATCCCGACATCATCGCCGGGAGT---AACAACGGTGACGGATACGACTACAAGCCTGAGTGCCGCTATTTCGAAGTGAACGTACATGGTCAGTTCGGTGGCATCGTGTATTACAACGAGATTC--AGCCGCTGACCT-------TTGACTGCCACGCCATGTACCTGCCTGAGATTCGCGGA-------TTCAGTAAGGAAATCG----------GGCTGACGTTCTGGCGATACA----TTCTCACCAACACCACCGTTCAGTGCGTTACATCATTTGCTGCACGCAAATTTCGCCACGGTCAGATGTACTGCGCGATGATTG--------GGCTCAAGCGAGTAGGAACCATCAAGAAATACTTCAAAGGCGTAGATGACGTGACGT----TTTACGCCGCC--ACCCGAGAAGAGTTAACCGACTTCCTGAATAACGGGAGATAACCATGTTATATGCATTTAAGCTGGGCAGAAAACTGCGCGGTGAGGAACCTCTTTGCCCTGAAAAAGGCGGAAAAGGTGGCG---CAGATAAAAGCGCAAAGTATGCAGCAGAAGCGCAAAAGTATGCCGCAGACCTGCAAAACCAGCAGTTCAACACCATCATGAACAACCTGAAGCCGTTTACTCCTCTGGCAGATAAGTATATCGGCAGTCTTGAAGGTTTATCCTCTCTCGAAGGTCAGGGGCAGGCGCTTAACGATTATTACAACTCTCAGCAGTACAAAGATCTTGCTGGTCAGGCTCGCTATCAGAGTCTGGCGGCAGCGGAAGCAACAGGTGGATTGGGTTCCACTGCAACCGGTAATCAGTTAGCAACAATCGCACCAACGCTTGGTCAGCAATGGCTATCTGGTCAGATGAACAACTACCAGAATCTGGCAAATATTGGTCTTGGCGCACTGCAAGGTCAGGCAAACGCCGGGCAGACATATGCCAACAACATGAGTCAGATTTCACAGCAAAGCGCGGCGCTGGCGGCGGCAAACGCCAACCGACCGTCAGCATTGCAGCAGGGTGTTAGTGGTGCTGCATCCGGTGCGCTTTTGGGTGGCGGCATAG---CCAGTGCTCTCGAGCTATCAACTCCGTGGGGTGCTGGTATTGGTGCTGGTCTTGGTCTGCTTGGTTCACTGTTTTAAGGGTTAATCAATGGCTACGTGGCA----ACAGGGTA--TTAATTCTGGTGGGTTTCTTGCTGGCATCGGTGCGCAAAATGAGAATGCGCCAAAGGCAAGCGACATTAACGCAACGCTTGGTCTGATCCGCGAAAACAATGAACTGGCTCGATCAGGTGCAAATAACGTTGGTCTGACCGCGTTACGTGGTCTGGCTGGAGTTGCTGATATTTATAAGCAGGAACAGCAACAGAAAGCTATTAGT---------GCGTTCAATAAGGTTCACGCTGATGCATGGGCTTCTGGTGATCCATCGGGACTATTTAAGTTTGCCCAGGAAAATCC---------AGCGTTTGTT-GCACAGGCACAACAGGCGTTTTCTGGTCTTAATGATCAGCAACGCAACGATATGGGCGATTTAGCCATGAGGGCTAACGTCGC----TCTTTCTCAGGGACCGGAAGC-------CTACAGTAAATTCATTACTG----ACAACAAGGACAGGTTAAATCGCGTTGGTGCTAATGCTGACTGGATGATTCAGACAGGTATCCAGAATCCAGAGCAGCT-ATCACACATGTTGACTACTATGTCTCTC--------GGTGCGCTTGGACCAGAAAAGGCGTTTGCTGTTCAGGACAAGATGGCTGGTCGTGAAATTGACCGAGGCAGGCTGGCAGAGACAATCCGCAGCAATCAGGCAGGTGAAGCACTTCAGGCGAGAGGGCAAAACCTTTCCTATCAG------------------------TCTGCAATGACCGGA---CACGGAC---TTGCAGCAGAAAGACTGGCAC---------TTGATAAGCAG---------------------------AAATTCGG--TTTTGAAGTACAACAGGCACA--AAAAAA---------------------------------------------------------------------------------------------------------------------------------------------------GGCCGAGGA-----------------------------------------------------------------------------------------ACTTATTAATGCTG-------------------------------CGCCAAAATTATCAGTGAACAT-------------------------------------------GGAAAAGGCTATAGAAAAATCAGCAGGTGATGCGGCA----------------------------------------------------GCTAGTCGTAATGCTGCCGATTCAATGACAACGCTCGCTG------------------------------------ACACGCTG----------------------------------------------------GAGAGGGAGAAGCCAACTCCT----------GGTTTGTTCGGTAACGCTGAAAATATGT-----------------TCTCTAAGCTTACGGGGCAAGATAACTACC----------------TCCGAGATATG-------------------------------------------------------------CGGATTAGATTCAACCAACTAGCCAATGCGCAGGCAACCAAGCT-------------------------------------------------------TCTCCCTCCCGGCCCTGCA-------------TCT----------------G-----------ATAAGGATA-------------------------TTGAGTTTGCAAGGAAAGGCATTCC-----------------AAGCGAAACG-GAT---AATCCAAT---------------------------GGT-CATGGCTCGATGGTTAAGGGGTATGGCAAAAATGGAAAGTAATAACGCGAAGTTCAACGAGTTT----------------------------------AGGTCAGAGTGGATGAG----------------------------------------------TGCAAACGGCAGCCCTGGACAATCTGATCGCAACC---------------GAAACATCATGGGGATGGATGTTA-------------------------------------------AGAA------------GGGTGAATCATTG--------------------------------AACTCTGCGGCAAAACGTTTTCTTTCCTCAAGTTATGGAGATAGCCAA---------CCTCAA---------CAGCAATTGTCCGATGACGAATTAATTGGCAA-ATAT--CTCGGAG--GGCAGT---------AATGGCCTATAGTCGT------------------------------------GAACAA---------------TTGATGACGGCGT---------------------------------TAAGG---------AATGCTGATGC--------------------------------------------------------------TGCTG-GTGATACTGAGGGA--------------------------------GCACGTCGCATCG-------------CTCAGATTCTGTCCTCCA-GTAATCAACCAACTC------------------AAAACCA-----AAAGCAGCCTGTAGAA--------------------CAGCAAGATGGATTTATGTCTGACCTCGGCGAAGCAGTAAAAGAAACTGGTCGCGGACTGGTGCAGGCTGGTGTAAATGTGGC----------------------------------------------------------------------------------------------------------------------------AAATATACCAGCATCAGTTGCCGATGCTGTAACAAGCGCGGCGGCATGGGC------------------TGGCGGTAAACTCG----------------------------------------------------------------------------------GTATTGGCGATGGAACATATCAAC---CAGCGCCACGAGTAACAACTAAGGGA------------------------TTAGAGCAGGCGTTTGGACTTCAGCAAGGTGCTC-------TGAC-----------------------------------------------------------------TCCACA------AACGACAGAAGGTAGG---------------------------GTGTTTGCGGA---------------GGCATTGCCTTAC-CTGGCTAC---TGTTGGCG------------------------------------------------------TTGGCGGCGCTTCAACTCAGGCGCCAACA---CTTGCTGGTCGAATTACTCAAGGCGCAGCCCGTCTTCTGGCAGAAAACGCAGTC---GGATCGCTCGCCG------CAAACAGTGAGAAAAATGATGCGGGAAAACTGGCAACAGATATAGGTGTTGGCATGCTAACAGGTGGTGCTGTTAATACTGTTGCAAAAGGGCTTGAGCGTGGAATAACTGCCTT------------TAAA-----------GGTGATATTGCACCAG----------------------------------AA------------------------------------GTGGCGAAGAAAATTGCCACATCAGAATCGATGGGCGTGACACCAATGACATCTGAT--------GTAATC--CCGCCGAAAAATGCTTTC------ACTCGTGGTCTTACT--------------------CA------GGATGCTG-AGGGG--------------------------------GCTTTGCTGGGAACAGGCTCAA--------------------------------AGCGAGCTGAGCAGTATGCAAAAAGAA---------------GTCAGCTAGTTAAAAAACAGCTTGAGAAAT--------ATGGTGAATAT--AGCCCATCAGTTGTTGTTGAC----------GATC-TGTATGGCTCTCTGAAGTCAA--------GGAA-GGATTCG-------GCCG---GAAGCGTTATT-----GAAGACATTACAGCCAA------AATGGGAGACACA-----CCAGTTGACACATCAAAA--------TCTATTAAGGTTATCGACAACGTACTTACCAGAGCT---------------------AATAGGCTTGGGAAAG-----------------------TGGCAAATAAGGATTTGATTCGCGGGTTATCCGATTTGCGAGA---------------AGAACTTGCT---AA--------------ACCAGA---------------------------TATAGATTTTGGTCTATTGAGA------GAGT-------------TGCGGTCAGCCTTGAGGGAAA-GTATTCAGGG-----AGATGCCATGGTTTTTCCTAAT---------------------AGCGCGAAAGCCGCAACTG----------------------------ATGCCGTGGAGAGGGCAATGGGGGCGGA---------------TTTGAGGAATAACGCAGCGCGGTATTTGGGGGCTGGAGAGGC--CGCCAGATACGTCAAAGCAAACTCTGACTACTCCAACGT-----------CTTCAATAAGGTTCTT-----------------------------------AATAAAAGGATTGCGAAT--AATCTCAACAAAG-----------------------------------------------------------CT------AAAAAAGAGTTTACTCCA--------------GAGCTAATAAACAGCGTTGTATTCAGCAGAAAACCATCAGATATTAAG---------------------------------------------------AGGATATGGCCAGCTCTTAGTGAAGATGGAAAGA---------------------------------------------------------------------------------------ACGCTA----TGCGTGCTGCTTATATCAGCAAGATTGCAGAA------------------------------------AAAGCAGGAGACTCGCCAACAA-----------------AATTTCTTACCGAGTTAAAT---AAGTTGAAGTCGCAATCTGA-------------CGGTCAGATCTATAACACGATAT-------------TCAGTGGGA----GACACATGAAAGAGCTTGATGCTCTTCATGAAGT-----TCTACAGC--------AAACAGCAAGGTCGGACGCCGCAAATGTAGTAACACAG-----------------------ACAGGACAATC-----GCAAGCTAACAGGATTAGAACGATTGG--CGCAACTGCAACCCTTGGT-GTATCACTGGGACT----------------------------------------------------TGAGGCTGGT----------TTCGGTGCAATCATGCGCTTGTATGAGTCCAAAGCAGCAAGGAATGCTCTCTTACGTCTGGCAAACACTAAAGCAGGAACGCCAGCCTATGAAAGAGCATTAAGTAACGCTGCAAATGCCATCAGACCGCTGCTTGCCACTGAGGCAACACAGCAGTAACGTATGGGAAATTGGATTCAATCGCTAACATTTTCTTTTTACTTTTCCAACAAAAGCTTTGGTTGAATCCATATTTCCATAACCGGAAATGGTTTTTGACATTAAAACTGTTCCAGTAGGATGTATTACCCATGAGTCGATAACGCGTTGAGTTTCGCCATTCGCGCCGATTCCTATGATGGAGTTTTTAGACAATACTTTGTAAGCCATGCCGCCCGCATCTGTCCCAGAATATGTGATGCTAGCATCTTCACCGCTTGTCTTAATGATGAATGTTCCACTAAAACCATCTTCTTCCGGATGGAAATTATTTCGTTCTGAATAGCTTATTCCGCGCATATCTCCAACGACCCAGCACTCTGCTGTAGCCCCAAAAGATATGAATAAGAACATAGCAGCAAGAAATTGCTTCACACCAACCTCCTTAGTTTTGCTCAGGATACCAGATGATACTTTATTGGTGGAGTGGTGTGTGAAAACGTGTCAACGACAAACCATCCACAACTTGGACGAATGATTTAGCAAAAAGTGCTATTTTTGGTGTTTGGTGTCATAGAAAAGTGAATAGCTCACTTTTCAACATTGCATGAAACTTGCAGGAAATGTGACATTACCTTATAGGTAACTTCGGCGAAAATGCAGTAAATGTGAAACGTAATGGTTTAAACATGTCGCTAAAGTGGTTGTAAGTTAGCCTCCGAAGGAT-------TGCTGATAGCTTTGTTATAGTATTAAATGACATTTGACATAGTTGGATACTTAGCTGTGGCTATCAAG----------------------ATGGAGGTGTGTTCATGCTTACTTGTTTTGATGTCGCCGACTACTTCCTGTCGCGGTGTGACGAGGATAGCGGTGACGCAATCTCTAATTTAAAATTACAAAAGCTTG------------------------------------------------------------------TTTACTATGCTCA-GGGTTTTTCATTGGCGTTGCT----TGGCGAGCCTCTTTTTCAGAATAAGATGGAAGCTTGGATGCATGGCCC-----------TGTTGTCCCTGAGCTTTATCACCGTTATAAACAA-TATGGTAATGGTGCTATCCCTTCTCCAGAGTCTTTTGATGCTGAAAAATTCAGCGAAGAACAGTTAGAGCTATTAGAAGAAGTCTGGGATGTTTTTGGGCAATTTTCTGCCTGGAAACTGAGGA------------------------ACATGACACACGAAGAGTCACCATGGAGATCAAACTATATTGAGGGTGTTGGTGGTTCTGAAATTAGTTCTAAGGAGATGGCAGAGTACTTTGCAACTCGGATTAAC--------------------------------------------------TAACGAGATGGCAAGAAAATCTAAAAGGATTATCCCC--CCTGCTGAATCTACAGGTAAGTTAAAGTTAGGGCCGCAGTCAG-------GGGGGAATTCAGATCAAAAGAAACCGAAATTTTCATTCTGTTACATCCAA-AGCTCTCAC-----------------------------TGCATAACGAAATGCCAAAAAGATGAGAAAGCTGGCTTAGCTGATAAAT----------------TATACAGATTAAGTCAACTAACATGGGCAGATATTAAGCAGCAAGGTAGGCAT---AAGCTTGGATTTGAGAAGATTGCAAGGGGTGCAATTAAAGCAGGTATCCCCAGTCATATAACGGAAGACGTAGATCATTTCTTGGCTTTTAGATTTGA---TGATTTGAAAGCCATGGTTGGT-TATCGTCTTGGATCG---------------------ACATTTTTTGTTATATGGCTTGATAGAGAGTTCAACCTATACAAGC--------------ACTAATAAAACCCACCGTCAGG--------TGGGTTTTTTATAAGGAG---------TAATCATGACCATAGAAGAACGTCTGAACAACATTGAGTTGAA--TCAAACCCTGCTTGACCAGCGACTTTCAG-ATCTTGAGCTTAAAGATCTAGATGC---------GCAAATATCAGAAGCAGAAGCCAAGCTCTCCAGCTTAAA---------------CCACCGCAAGAAGCA----------------------AATCCGAAACAGAATTACTCAGGGACGCGGAA--------------------GCTGTTGAGGTGGGATGCTAG----GTCTCTATCGTTAAAATCAAGGCTGCT-----------------------------AATCATTTCA---------------TTGTAAATGGCGTTTTTATCTTCCATTGGCAGTCTTGAGTAAACCAGACACAGAGCATATTTCAGGGAGTTTAGCTCCTTCTCTAATTCTTCCTTGCTTGACGTTTTTGACTTAATAAGCTGTTTTTTATTCATTTTGCATCCTTACGATTCACATCTTTTGGTAGATACTTGTGAATTGGCCAATCCATGAACGCAAGCGCGAGCCACGCCACCACGTTAAAGCCAGGGATTGTTAAACATACAGCCATCTTCCAGTCAAA-ACCGGCCTTTTTGGATATTTTTAACGCAGGTATAAAAAAGATAAAAACGAAAAAAATCACCATAATAATCAATGATAATGGCGACCCTTGTTGTTGCTCCATGGTTATCCTCCATCTCTTACACGTTTTAACACATCAATAGCTACATCAAACGCCTCTTGCTCAGACTTTGTCAGGATTCGACTACTTGAAGGTATTAGCTGCCCTTTATGAATTTTTATCCATAGTTCGATAGCTGAAATAATCTCTGCGTTTATCGAGCGGCGATTTGTTGCAGCAATATGCGTAA-----GTTGCTGTTTTATCTCATCAGGCATTCTTA--------CGTTGAATTGTGGATCATTTCTAGCC--------------------------------------------------------------------------------------------------------------------ACGTCGTTCTCCT-----TTTATTTGTTGACATGCTAGA-----------------------------ACGGTAGTAGTACGCTTTCAATAGTAGTACG-----------------------------------------------------------------------------GTACTATCAATGAGTGAAATGGAGTTGAATATGCAAGGTGCAAGA--------AAAATGCCTCAGTTCAATTTGCG------------------------------------------------------------------------------------------------GTGGCCTAAAGAAGTATTGGATTTGGTGCGCAAGGTAGCTGAAGAGAACGGGCGA---------------------------------------------------------------------TCTGTTAACTCTGAGATT-----------------------TACAAGCGAGTGTTGGACAGCCTGAAGAGAGAGGGGATA----------------ACGGTATG------------------------------------AGGTTTATTGAGGTTGATGAG--ATTGGCTATGAGAATGCACTTGGTAGAGGTAAATCTTTAGTTAACATTGATGGCATTGAATCGATAAGGAGTGGTGAATTTACGGAGATCAGAAT--------------------------------------------------------------------------------GATGTCAGGCGGAATCATTCCTTGCCGTGAC-----------------------TCAGTAGAGTCAATCAAATCAAAAATGAGTGGTCAGTGGCTTTATAGCTACAGTGACTTACAAAAACAGTGAAGCCCCAACTGCGGGAACAGTCAGGGCTTCG---GTATCAACAAAACTTACGAGGTATTATTGATATGTCAAGCTTAGCAAAGTCA--------ACTGTAAATTGCACTAA-----------TAGCATCATCATTTCTGACGTCAAGATTCATATGGATTCAGAGGGGCGTTACTCGCTTAATGACCTTCATGTAGCGTCTGGAAAGGAGGAAAAAC--------------------ATCAGCCAGCTTTCTTCATGCG--------------------------------------------------------------------------------T---------AGAAATGAAA--------CTATTGAATTGATTAATGAAATTTTTAATTCTGCGGATATGCAGAATAAGAATCCCGTC------ATTTCTAAGAAAGGTCGATATGGTGGAACCTACGTGTGCAAGGAGCTTGTTTAC----TCCTACGCCATGTGGATTAGCGCAGCATTTGCGCTGAAGGTTATCCGTGCATATGACGCAATGGTTACTGCCACACAAGA---------GAGGAAGACTATTGGCGG--TAAAACTTCAGTAGCTGAACGCACACCGCTACGCGATGCAGTAAACATGCTGGTAGGAAAGAAAG------GACTTCGCTATGACGATGCAT---ACAATATGGTTCATCAGCGTTTTGGTATTG-ACAGCATTGATGAACTTTCAATTGAACAAATCCCGCTGGCCGTAGAGTACATCCACAGGGTAGTGCTTGAAGGCGAGTTCATCGGCAAACAAGAGAAGAAAACCAACGAGCTTTCTGCAAAAGAAGCAAACAGCCTTGTATGGCTATGGGATTATGCCAATCGCTCACAGGCATTATTCCGCGAACTCTATCCGGCATTAAAACAAATTCAATCGAACTATTCCGGCAGATGCTACGACTACG-------------------------------GTCATGAGT--------------TCTCGTATGTTATCGGAATGGCGAGGGACGTTTTAATTAA--TCACACACGAGATG--------TTGATATCAATGAGCCAGACGGACCAACGAATCTTTCCGCA-TGGATGAGACTTAA--GAATAAAGAATTACCTCCTTCAGTACATAACTACTGACAGATAACCAACGCA-ACGACCCAGCTTCGGCTGGGTTTTTTTATGCCC--------------------------------------------------------------------------------------------------------------AAAATTCACCGTAGCCATGCTGCGGCGATTCCTTGTATCTGGAGC-AAATTAAATGACAGAT---ATCACTGCCAAC---GCAGTTGTTTCTAACCCTCGCCCAATCTTTACTGAATCCCGTTCGTTTAAAGCTGTTGCGAATGGGAAAATTTACATTGGTCAGATTGATACAGATCCGGTTAATCCTGCCAATCAGAT--ACCCGTATACATTGAAAATGAGGATGGCTCTCACGTCCAGATTACTCAGCCGCTAATTATCAACGCAGCCGGTAAAATCGTATACAACGGCCAACTGGT------------------------------------------------------GAAAGTTGTCACCGTTAAGGGTCATAGCATGGCTATCTATGATGCCTA-----------TGGTTGTCAGGTTGACTATATTGCTAACGTATTGAAGTATGACCCAGATCAGC-TTGAATACAGGCTG---------------AG------------------CCAACCAGAC----------------------------------------------------------------GGTT------------ATCTTTT-----------GGTTGGTGGACTGGCCGAGC------------------------------------------------------------ATTATAACCTTCC------------------------------------------------------------------------------------------------------------------------------------------------------------------------------------------------------------------------------------------------------------------------------GGCTAAATTT-------------------------GTCGTCGTCG---------------------------------------------------------------------------------------------ACAACGAGCCATATAACGGTGA---------------------------------------------------------------------------------------------TTTGAAAGCAGC-----ACTTTCTGAGGCTGAAGCCGGTACTG------------------------------------------------------------------------------------------------TGTTTTGGCTTGGTAAAAAAA-----------CATA------------------------------------------------------------------------------------------------------------------------------------CAACATTAC---CGGC--------CTGTACGGAACTGGCAGGAACACAGTTGAAAATATCT----------------------------CTATTGTTGGCACTGGGATGCCTCAGTTATC--------TGATGATAAAACCAGATTTATCGAT-------------------GGAACTGG--GACAG---------------------------------TTATTCAAGGGGCGGTAAA-------GAATCAAGCGAGAGGGTTTAAAACCT---------------------------------------------------------------------------------------------------------------------------------------------------ACAACCTTGGGATCGATGTTG-GTGCTTATGTGT-------------------------------------------------------CTCAGAATGTGTATACAACGGAAACTTACGA-----GGACGCTCTTGTGCACTATGGTGTTGGTTCCAACGCCAATATAGAAATTGACAATGTCAAGACGCTGAGTTCAGTTA-------ACGTTGCCAGTAAGCCAGGAACGCACAGCATT-----CTTCTTGAGCAATTATCCGGTGTAACCTTGGGTTACGTTGAGTGCATTGGTGGTTTTCATG----------------------GTCTAACGA----------TTAAGTGTCAAAATTTGCAGGGC-------------------------GGCATTGCTCATTGCTACGGCCAATAT-----------------------------------------------------------------GGTGATGCATTTATCTTCAAATCAGATT-------CTGGTGG---------------------CGCATGCGCCAGTAACTATATGGAAAGAATTGCAGTTGG-------------------------------------------------------TCTTTA--------TGACAACGCTGGCTGGC------CTGACGTCACCATGGGTGGTATTTACG---------ACGCCCACGATGATGTAACAATCGAC------AGAATTGGCATTGGTGAGTTA-------------------------------------------------------------------------------------------------------------------------------------------------ATTGTGCAGAACGCGTCATGGGGATT--------------TATACCATCTGATGCCAATACC-----------GGTTTCATAACAAAC------------------------------------------------------------------------------------------------------------------------GTCA--------GCATTGGTAG--ATACT---------------CTGCATTC------------AATGTCTAT----------GGGAACTATTATTCATTAACCATTGAT-AATAAATGT------GTTG-------GTTGGAC------------------------------------------TATTGGTGAGCACAGAATT-----------------------------------------------------------------------AGCAATGCATCTGGCGGCATTC---------------------GTGTTCAC----------------------------------------------------------------------CCGGACTCTGCAGA-----------------------AATCAATATTGGAACCGGATCCGC-------------AAAGGGGAAT-----------------------------ACTGAGAGTGGCTA-----------------------TGCGTTGGGAGGCAA-----------------CAGTTTAAGTCACGGCGTGCTCTT----------------------------------------------TGC---TAATGAGAATGGGAAG-----------------------------------GCTGGAGTTGATTACCTCG--------------------------------------------------GTGGTATTGGTT--------------------------------------------------------------------------------------------------------TTGATGCCTCTCTTGTCCGTGGTTATGTTAACGGAA----------------------------------------CGGTTCTTGTTTCAGGATATCCAGGCGT-----AAAAGACGGTAATCCTGTAAA-TGGGTGGG---CTGATACTGGTGATTTTGA----------CATGATGC-----------------------------------TAACCG------GCAAGACTGTGCAG-----------------------------ATCACAG-GTTCACTGACTCGCGGAACAGC-TGCGGTTGCGT-------------------------------ATAACACTATCGCTGCGTGCAGGCCTTTGAAGCGAGTGC-------------CTGTCCCGGCATGGGGTGTTAGCGCGACAAG---------------------------------------------CTCTAT--------GATCCCAGTTGAGTGTTATATTGAAA----------------------------------------------------------CTAACGGTCAATTAAA-----------------------------CGTAGCTGGGTTCGCCT-------CGATACCAGCTGGCGGAACTGTAT------------------------ATTTCTCTGGACAATATTTAACAAAGTAAAG------------------------------------------------------------------------------TTAGACATAATTGAGGCACACAAAGCT--TTGTATCGG---------------------------ATTGCAAGGCTT-------------------------------TGTGTTGCTTCCCTACGACACCTTCTCATCAAG---------------------------------------------------------------CCAGTCCGCCCAAA----ATTGCATCATTTCTCTGCGGG------------------------------------------------------------------------------------------------------------------------TAGCCAGATATGCAGCATGGTTGTAAACT------------------------------GAGCG------------------CGTCCCGCCGCTTA---------------------------------------------------------CGTGTGCCAG-------------------------------------------------------------------------------------------------------CTGCATCTCTATT------GCGTCGCTGTTCCAGTG-CTTCTCGTTGAGTA-----------CCGTGCTGAATTGATGTCTG-------------------------------AAACCGTGTCCGCATGTCTGCCCT--------------------------------------TCATA------------------------------------------------------------------------------------------------------------TCCTATGCCGCGGATTACA-----------------------------------------------------------------------------CCAAGGACGGCATTTTCGCTGATTGGCTTCTTCCT-GTCATTCCTTCCCGGGAAGCAAAGTTCGTACT----------------------GTCCGGTG---------ATTTGTTGCAGGAATTTGAAAAGCGCTGTAACTTG--------CTCTGACATTGG---------------------------------------------------------------AACGACATGCAGTTTTC------------------TTCCTTTCATGACTTCA------------------------------------------------------------------GGGTCAACGGTGATCAGCCTGTTTTCAAAGTCAATTCCTGACCATACCAACGAACG---------------TAACTCCACTGTTCGCATTGCTG----TA-TAGTGAAG------AA---------------------------------------CTTGAGCAGCAATCTTACCTATAACCC--------AGCCTCCA-------------------TACCCATTCAGCGCCCT------------CTGGAATTCGTGAATG------------------------CGATG--------------------------------CATAGGTAGG------------------------------------------------------------------------------------------AAAGGGTAGTTGTTTT-TTCTGTAACCCTTCATTGCCCCAACAAGGTCTGGAGCCGGATT---ATATTTAGCTCTTCCGGTTACTATTG---------------------------CGTAGCTGAAAAC--------------------------CTCGCCACACCTGCGACGAGCCT-TATCAGCACGTTCCATCGCCCCTCTGTCCTCAAA----------------------------------------------------------------------------------TAGCCTGA---------TCACC------------------------------------------------------------------------------------------TTCAGTAGCATCATCGGCTC--------------------------CACCTCTTCCATTCTCAGATGTCCGATG------------------------AGTGGCAATA-------------TATCGCCA-------------------------------GTGAACATGTTCATCATTTC--GTCAGCATATCCTTTCGACCATACCTTCGATTTATGAGCATG-----------------------CCACTC---------------------------------------CCTGAAGATATCA-----------CCGAACGA------------------------------------------------------------------------------------------------------------------ATCAGCT-ACTTC-----------------------------TTCCTTTTCCTTCT-------------------------------------------TCTTTATAGCCTGTTTCTGTT---------CTGATGGGTCCACGCCAGCAAGCAGCTTC------------------------------------------------------ATTTTCGCGTCAG-----ATTGT----TTT-----GCCCTGGCTTC---------GGTAAGAGAGATTTGCGGGTAC--------------------------------------------------------------------GGTCCGATGACCAGTGTCTTTTCCTTGCC-GTCGAAACGGTAACGCATTCGCCACACCTTTTTTCCT---------------------GATGGAGGTACGAACAG-----------GAACAGGCCTCCAGAATCAGCAAGGCG-------------AT---------ATGAT-------------------------T-TTTCTGCAGGTTTTGCT---GCGTCAATTTGCTTTACTG---------------------TGAGCATGTGGGCAT-------------AAATCCG---------------------------------------------TGGTCATTTTAACATGTGCCCACAATA--TGCCCGCATTAATGTGC-----------------GGCAGTCA----------------------ACGATCCGC--TACGAACGTCT--------------------AAGAACTTATTTTTG--------------------GTATAAG----TAGTGATT------------------------------------ATAAAGGGGATTCTAG-----------AACTGTAACGAACGAGG------------AAGAACTG-------AAAA----------------------------GTGGTGTCCCCTGCAGGCACCT---------------------------------------------------AATGAATATGGTAAG-------------------------------TGCAGGGTATTTATAAG------------------------------------AAATTACAGAAGTGAAGAGTTTTATGCCCGCAA-----------------------------------------------------------------------------------------------------------TTATGCCCACAAAGGCAATTCATGATGCATTTTGGAGAGGGGAGAAGTGGCTGCGTTTCC--AGTTTTGGTAGTCGGCATAAACCCATCTGGATGCGCTACCGATTTTGTGAGGGACAGGCAACCGGCCTTTCT----------------------TAATTTCTGAGTAAATGAAGGTCTTGCCCATT----CC--------AGAATCCTCCATC--ATGAACTTCAAGT----------CAACAAGCGAGTC--------ATCGCG--TAATTCGCGCATAGGTTTTATCTCCGGTTTGGGAAT--------------------CGAACTTGGAGGGAAGGGAT--------------------ATCTTGAGAAAT------------------------------------GCACAGGCCT-----------CATCGAGTG----------------TGAGACTGTGTGATTC------------------------------------------------------------------CATGGTT---ACTC----CTGGTCAGAAAGAAGCT--CTTT----TATCCATTTAT---------------------------ATGTTT--TTGGTGCTCGCTTAT----------------------------------CTGGCCTCTT--------------------AAGCTCAAGCTTAAGCAGAGCAATA---------------------A-----------------------GTGAATCCCACTCACGT---------------AAAATCGGAGAAAACCGC------------------------------TTTACCTTTTTCGCTATGAGCGGA--AAGCTATCTTTAATT------------TCAGGTATTTCATCTACGAGCATCATGCATCTTCGCAA----------------ATCGGCAGGATCGCTTGGTGCGTCAAACCGTCCGTG----GTAGAAGCTCTTTTCCAGCCCAAGA----------------GCAATAGAAGCCATAGTTGCGCTACTTATGCC---------------------------------------------------------------------------AACGTG-----------------------------------------------------------GCCTTTC---------------------------------------------------GTTTGCCAC--------------------------------------------TTCAATACCTT------CATTGCTAAATCAGA----------------------------------------------------------------------------------------------------------------------------------------------------------------------------------------------------------------------------------------------------------------------------------------------------------------------------------------------------------------------------------------------------------------------------------------------------------------------------------------------------------------------------------------CATCATTCACTCCATAAAACAA-------------------------------------AACCCGCCGTA------------------------------------------------------GCGAGTT-------CAG------------------------------------------------------ATAAAAGAAATCCCCGCGAGTGCGAGGAT-----------TGTTATTCAGTGCCGATATTTAC---CTTTATCGCGAA------------------CACCTTTACCGGCTTATCACCGAAGTGCGG-----------------ATGTGTGATTG--------TCTTGATTTCATATCCG------------------CCATACG--GAATAT-------------CAATTCTGCGGCTGG-AATCGTCGCGCTTCGGA------TATC-----CCTTTGTGATAATCAGT---CGGTCATACT---CGCGGAACATAAT-------TCGCTTATTCCAGTA-------GTCATTATACAG-GCGATACTCTTCCGTTTTCTCTCCGCGAATCATGGCATCGAAGTATTCACCTTTAACGG--CAAGTCGCAGGTTAGCCACGGTTAACCTCCT--------------------------------------------------------------------------------------------------------------------------------------------------------------------------------------------------------------------------------------------------------------------------------------------------------------------------------------------------------------------------------------------------------------------------------------------------------------------------------------------------------------------------------------------------------------------------------GCGGCGGTTCCGGCA-------GCGGCATCCAGTGTGTGACA-----------------------------------------------------------------------------------------------------------------------------------------------------------------TTGCTAATCAGGTCATATTCATTAGTTTGAGGATGGTTGCCGCTATCATCTCCATATTTAAGACTCTCCA------------------------------TAAAA------CCATAATGC---------TTATTCCCATTAACTCTCACAAAGCCGTAATAAGCAGGTATAACGCCGATCTCACACGTAACCAGTAAAGGAAAACTAGTTCTCCAATTTAGCTC----GCCAATTACAGGCATTCGCTCACTACAGCTTATCCAGCCACCCGGAATTACCGGAG--------------------------------------------------------------------------------------------------------------------------AGTTGCCATTCACATCGAAATTTGGTTCAGCGTCCTGAACCAGAAGAATGTAGCCATTCTTTGCTGTGTCCAGTTCTGATACCTCGGTGACAGTACCGAAATAGCGATTCCCGGCATCAGCATCACAAGTGCTGACATCAATGGACACCTCCATGCCTTCGATTAATTCTGGCAACTCGTAAGTTTGGCTTACAGGTT---GGTTTAGTTTTTCTAAG-TCATGATGCAGGGCGGC---------------------------------------------GCGAACTGTA-------------CGCGCAATTCGTTCACGTAACTGTTGTGTGCCGTGATACTCAATAGCAATATCATGCAGCTCGTTTACAATCTCCCGGATTTGATTATCTTTCACGATTTA-----CCTCCGTTGAGCATGGCATTGCGGCAGGC--GTTATAG--------------------CCTTGCGCAAAGCTCTTTTGA--------TAAAGATTCATGTCATCAGATGTCGCCATTTCA---------------------------TCAGGCACTACCGGCGCAGGCTGCTCTTTGATATGCAGCCGCGGCTCGCCGTCTTTCGGCTCCGGCCACTGGCGGGCCTTGTTTATCGCCAGCTTTT-------CCACCATCGCCATGGTAATCTGCTCGTCAGTAACACCAGCACGGCGT-TGAGCATCCCA------------------TAGCAGGA-----------ACTGCATATCAGCCCATT------------------------------------------------CAAGC--------------------------------------------------------------------------------------------------------------------------------------------------------------------------------GGATCGGA-----TGGGTCGGCAGCGG---------------------------------------------------CCTCCAATGCTTCTTTCGAGAGATGTTTCAGCGGACCGACAGGGCCAACATCGCCGAATGTCTTATCTGACCACTCGGCGTGCTCACGGCGTATCCGGTTGCGTTCTGGTGCAGGCTGCTCTTTGCCAACCAGACGCGTTATTTCTGATTCCAGGAGTGAGCCTAAAACTGTACTCGTGCAGTGCTCAGCCCGTTCGTTTTTTTTC-AGCAGGCCGATGATATTGAGCACATCATTGTAAACGCCAGTTTCCTGCACTGGCGGGGCGGCGTAGAGCGGTATATACACGGCAACATCATCAGCAGCATTTGGCTGCTGCTCTAACGTCACGCATGTACCGGAAAATTTATTCAGGTATCGCACAGACTCAGCATACAGCGATGCCAGCGCA---CGCTTCAG-CACAATAAGAATTTTGGCGTCAT---------CATCGTCGAGGCCAAACGGAATATCGTCG----------CGAGTGTTTTCAAATTCAGCGATAGTTTGCTGTAGCCATTCTTTGGTAATA--GTGGTCATGGGTTAGCCCTCAGCCTGCC-----------------------GTGCTTTCAACTGGAGAT--------GGGAAATCAATAGC--------CCCTTCAATATGCGCACCTGCTACACGGCAC-GCCGGGGACCAGTC-------TGCCGCTTTGCCAGTGTCCAGCG---CCTTTTCAACTTCGTTGTATTTGCGCAGGTCATACAGGTGAATATTCG-AATCGCCGATGGTGTAAAAACCGATTTTTTTCGGTG------ACGGGCAACGGGCCAGCACCGCGT---TAACCTCATCAATCC--AGGCTTGTTCTTTCTTCGT--------------------------TAATTTTGCCATTTGTTTTTAGGCTCCACA------GCAATGAATGCACCGCAGCAGCCGCATTCATATTCGTTGATGAATCGACCGTTTTCTGTCCAGTCGTTAGACTTGCATTT---------GTTGCAGCGAATCTCATAATTACCAAGTCGTGCTATATCAGTGGCGCTTACCCACTGACCATCATCAAACCTAAATCCGGCTATCTCATGCGGCGCATAGCGGATAACCATTCGCCCCGCGTCGTTCACACATTCCGTGGGATAGCGTAAAAAAATCCGAGCCATTCTGTTTACGCCCTTGTGGGGCGTCTCCGTTAATTAGTTCGTCCAGTACGTTAA----------TTCTTCAGCTACGTGATAATTGGCGTCATCCTGGTCCTCAAATGGCGGATCTGTTTTGAGGTGTTCTTCAACTGTGATTGCGGC-ATTCTCCCGACAGAATGCT-----------------------------------------------------------TTCCACGCTT-----------TACGGCCACCTTTCCAGCTTTGCCCCT--GATGCCATCCCAAAGCCTTTGTTTCGGTACGCCATGCCCGGTTTGCTA----GCTGCATTTGTGT-----CTTAGCC----ATACTCACCCCTTAACCTTGAT------GCCAGCG-----------------------------------------------GTGCGTATTTCG-----TGTATCGCATTATCA------------------------------------------------------------------------------------------------------------------------------------------------------------------------------------------------------------------TTACCAGCACACCAACCCTCGGCAT---------------------------------------------------------------------------AATCCCGGCTGAA------------------------------------------------------------------TCCGCTCATG------------------------------------------------------------------------------------------------------------------------------------TGCATGACTTCTCCAACG------CTGA----------------------------------GTTTTGACAGGTTGACCTTCCGCGCCTCCAGTTCT-GCCACCCGGCGAGCC---------------TCACGGGTTGCAATTCCC-----------------------------------GCGTATTCAATCAGG---------------CGTTGGTCCAGTTCGGCTATGAGGC-----GTTCTGCTGTATCCAAATCCTCGCCTAACTTCTGCGCCATCCG-------AAACCAATTGGCGC---------GCTGTTCC-TCTTTGGTTTCCAGCTCATCCAGCAGCGCCAGCATGGTGGCGTGGTTGGCTGCGGCGATAAA---------------TTCCGCGTCACGTTTCTCAACAGTATGGGCCAACGTCACTTC----TTCACCGCAAAGAGAAAATGGCGTTACCGTGATGCCATTGAACAGTGATGAGGTGCGGCGCCAATT-------------------CCCCGGCGTAGCCCTCTCAGCCACTTCACGAAGCGCCCGTTTGTCGATGTTG-------------------------------------------------------------CTCATTGGGCGGCCTCCTGG-C----------------------GAAGTTGGGTTTCCCATTCTTCTATCG-CCTTCTCCGCGTATTCACCTG--------------------ACAAACCGTCATCC----------GCGGGTAGTGGGTCATTGGCTAAATCCTCTTTCG-----------------------------------CCGACAAAATCATGCGTGTCA-----------------------------------------------------------CGTCGAGAACTTCTGA--------TACAGGTTTATC-------------GAGGAATCCGTGATTGAATGCGG---------------------------------------------------------------------------------------------------------------------------------------------------------------------------------------------------------------------------------------------------------------------------------------------------------------------------------------CGG----------------CGAGGCGGCTGGCGGCA-------TAGT-----TGATAC------------------------------------------------------------------CTTCATTACGCGCACT---------------------------------------------------------------------------------------TGCCCGCACCTCAGCCAGC----------------------------------------GCCGCGTATTTATCCT---CAAG------------------------------------------------------------CTCCGCATAATC-------------------------------ACTATGAC-------------GCACCATGTCAGTACAGAATG-ATTCTCCTGTTATT------------------------------GGTG------------------GTGATAACTGGTCA-----CTGACAATCGTGTATATTTTCACTTCTTTCATTTCTTCCCACTCCGCAACATTGCATTCAGATATTTGTTTTCATTCACTGATGGAAAACTCTTTCTCGCCAGCATTTCTTCGCGTGGAATATCGTTAATGGGCTTGAAGCGGTGTCGAATAATCATTTCCGATGGAAGGATTCCGGGGTCGTAGGACAAACCTCTCATG-----------------------------------------------------------------------------------------------------------------------------------------------------------------------------------------------------------------------------------------------------------------------------------------------ATGAATTCCTCAGT---------------------------------------------TATTGCTGGTAGCGCCGTAACGCGAACGGT-----------AATTTTTAAGGCGCGGGTCTAT---TTCAAT-----GAATTGGGTGTAAGTGGCTTTGCGGAATGGCCGGATGGATGTCTGGTAAATTCGCTCGC-------GTTCTTCTTTCTCTGCAAGCCATAT--------------ACAGTGGCG--------------------------------AAATTCCTTTTCCTCTTTCGTTTCCTGCGGTAGCGACATTATCAGGTCGTAGTTTTTTCTGAATTTATCCAGCACCTCCGATACGGAATTGCCGGAACAGCGGCGCGGGTCATCCGCACCATACAAAGGCGCTGGCATA----------ATTTACTCCAGGGTAGG-----------------------------------------------------------------TTATACGA------ATAATGTGGTACGTATAGGGTTATTTCTTT----------------------------------------------------------------------------------------------CGTAAACG---------------------------------------------------------------------------------------------------------------------------------------------------------------------------------------------------------------------------------------------------------------------------------------------------------------------------------------------------------------------------------------------------------------------------------------------------------------------------------------------------------------------------------------------------------------------------TGATAGCCTGCTTTTTACC-----------------------------------------------------------------------------------------------------------------------------------------------------------------------------------------------------------------------------------------------------------------------------------------------------------------------------------------------------------------------------------------------------------------------------------------------------------------------------------------------------GACTCTTCACTTCGCCCGAGAATTTTT---------------------------------------------------------------GCTACATTTC----------------------TTTGTGTATAGCCT---------------GATGAGA-------------------------------TAAGCGTCTGCATTCTTTTGTCTTCGTCGTCG-------------------------------------------------------------------------------------------------------------------------------------------------CTCCATCTTGGCTTAACGAATGCCGTTTTTAATGACAGTTTTTTTGCTATGTAATAAAA-CTGATT---------------------------------------TATGTTTAGGCCCAGATGTTCTG-CTGCACGGCAAGCTACCATG---------CGACCGCAGA-------CTGACTCCATCTCAGCT-----GGAGTTATGTTTAATCTTCTCATTAATCCACCTGTTTAAGCTCATTTATTCTGATATTCATTACCTGAACGCATTTTGT-CTGCGCATCATCGTGACCAGCCAATAATTGCCAGTC--------------------ATGCT---GATATCTCTCA-ATTAGCTTTTTCTTGTCAGTTTCTGTTGCTGCATAATCGCTGAAGTCTTTCAGGAT-------TTGTTCGCAGTCAACCGATGG----AGATTTCTGATTGGTATT----------------------TTCTGGTGATGGTT-GATTGCA-TGATGCTGGCATGGCCCAG--------------------------TCCGGCAGCGATGGAGGGA-------------------GCCA-------------------------GTAAAATCCTGTTCCATCCTTCAGTT------TGGC----CCTGT-----------------GCCATCCTTGTTTCT--------TATCACTG--------GATATCTGCGCAAA------ACCTTCCTCAAGGTTATACAGATACCGA------CCAATTCCCCACTG-------------------AACGGCAGCACGCTTCATTGCGCCGGAGCGACCACCTTTGACGGCTTCTACCTGTGTGTTTTCAGCAGCATCCCATTTAGTTACCCATTCGGAATCAATCTTGATTGATATGCCGCATTCAACGCCACCGTT--GTTGGGAATATCGCGGTATTCATTGCGCCATCCTACTTTGCCGCAAACATC--------GTCCAGGCGTTTCATGATTGCCCTGTTTGTGAC----------------------------------------ATAAGCCAGCACCATAGCCCACA---------------------------------CTTTGCCATCGCGTGTTTTACCACTTTGCTGTATTCGCCATTCGATATCTTCAG-----------------CTGCGAACGGCTCATCT------AACTGATCCAGATTC---------ATG-AGTAATACCCTG-----CAAATTCATCCCAGCT------AATAA------------------------------------------CCGGATTCTGCCGTTCTGCGGCT--------------------------AAGTTAATTTGCTGCTCCACTTCTTCCTCAATTTCAGGAGAACTGAGAGC----------AATAAATTCTTCATCAT---CAAAATCATGC-----AACATGACGCGCCTCCCATTCTTCGTCCTGCCACTTATCCCAACCAAGAGCTATTCCGGCAGCCCATGTATACGCATCAGACATTCC---CTGTTTTGTATCCGGAAATACTTTCTCATATAGCTTGTTGAACTCCCTGTTTC--------CTTGCTGAACAAGAATTGTTCCATTAACAGGAGTAATGGTCATGGCGTGGCACTCCTGGCTGATTAAGAATT---------TCACCGAGACGTTTCCATCCGGCCCGTAATTTTCTGGTGATACGCTCTAAAAG---TGATTCATTAAGGTGTGCGATACCCATGACGGCACCGCCCGCGATA---GCAAATGTCATCGTGGGA-----TTCTCCATTTTTATTTATTGGCATAGCGAAAACGCCTCGATATGAAGCGCTATTGATATACTGGTAAAAAAGCCGCCCT----GACT-GC--------------------------------------------------------------------------------------------------------------------------------------------------------------------------------------------------------------------------------------------------------------------------------------------------------------------------------------------------------------GAGCGGCAAATAACATCAAGGGATGATTTTTCGATTAACCAGAACGAGTCGTCGTCCTCGTTTGGTTACGAGCGATATTGCTCGCAATGCGGAATCACAGAATCCGCA-------TTAAGTGCAT-----------------------------------------CACTCACACTCTACAAACTCACCATCTT--------------------------------------------------------------------------------------------------------------------------CATTCAGTTGATACCAT------------------------------------------------------------------------------------------------------------------------------------------------------------ATATCCGGCATAA-----------------------------------------------------TACCGTTCTCG--------------------------CCAACCTTACTGGCGCGGAT-ATGAATTAACTCG----CCATCTTCATCTCGATAGCAAAGCACA------ATAGCTCCGCCTTCAGATGCCCTGGCTTTTCCTTCTATT----------------------------------------------------------------------------------------------------------------------------------------------------------------------------------------------------------------------------------------------------------------------------------------------------------------------------------------------------------------------CCGAGTGATGCCGC-----------------------------------------------------------------------------------------------------------------------------------------------------------------------------------------------------------------------------------------------------------------------------------------------------------------------------------------------------------------TACGGATTGCGATCCAGACA-CTTCCAGTGTTGGTTGCTG---CTGACCAGTCGC-----CAGTCATGATCTGCTGTT--CCAGCGATTTATCAAT----------------CTTGCTCCA----------------------------------AATCCACTCAATACCAC----------------GCTGA-----------------------------------------------------------------------------------------------------------------------------------------------------------------------------------------------------------------------------------------------------------------------------------------------------------------------------------------------------------------------------------------------------ATGAACTGTGGAAGCGTTAGCTCAGCCTTAATTGTGATACTGGCACTGGCTATT-TTAGTGTCACC--------------------------------------------TTCTTCTTC---------------ACGGTCTATAACACCAAA----------------------------------------------------------------------------------------AGATATTGTTTCC--------------------------------------------GCATAGCGGCTTTC---------------------------------------------------------------------------------------------------------------------------------------------------------------------------------------------------------------------------------------------------------------------------------------------------------------------------------------------------------------------------------------------------------------------------------------------------------------------------------------------------------------TGCCGGCGGATAATAAATG--------------------------------------------AAAACA-----------------------------------------------------------------------------------------------------------------------------------------------------------------------------------------------------------------------------------------------------------------------TCGAAAGGACATTCACAGGCGTGAAATC-----------CAGAACCGCAAGC-------------------------------------------------------------------------------------------------CTCTACTTTTCCATCGTGATGGAAGGTTTCACCGATTGC-------------------------------------------------------------------------------AAACTGAAAGCCACGGCACTTTAGGTCTTTGT--TAAATCCCT----------TGAATGTC------------------------------------------------------------------------ACAATTTCTTTGGTCA------------------------------------------------------------------TGTTGTTATTCCTTAAA-------------------------TTTTGGCAATAAAAAAGGCCGCATTGCGA--------------------------CCTGATTAGATG-AGAGGTTTGCTGCCTGAATAATTAT--------------------------------------------------------------------------------------------------------------------------------------------------------------------------------------------------------------------------------------CTAGCGG--------------TAATTTGCCCGCACTTACGATGACCAGCCGCGTAAAGTGCTACGTCTGGAAGAAGTACAGATCCTCCTTCAACT-----------------------TCCTTCTGGCGCGTTCCGGCAAGCGAAATGGCTTTGGTA--------------------------ACGCGGTCAATTCTTTTGGCT------------------TTAACTTCCTGAGAAGCAT------------------------------CAGGA------------GCATCGCAGCCAAAAAT------------TGAATCGAT------------------------GATATTGCA-----------------------GATGGTGTCGCGCTCTATGGCT------------------------AGCTTT----------------------------------------------------------------------------CTGCGCCG-CGCATGACGGCGAGCTTT------AGCATTGCCAGCGAAGGTTGACTTGCCGTAGGTGATAACCGTCATGATTTTGTCCTCATGTGA-AATGGCTTTG------------------------------------------GTACTGGCGCCGGAACCTGTCTCAATTT----------------------------------CCGGATTTCAAGTGGCTTCTCAGTCCGGCCC-------------------------------------------------------GATCGGTACAGCTAGAGGCCTA--------------------------------------------------------------------------------AGCTCCACCACACGCCA-GTCCAAACCA--ATCTCGTTTGGTATCTATTCGCGC-TTTGTCAGCGCA---TCATCGAAGTTAAAGAGCGTTGTCTTTC--------------------CATTTGGCTACCA------GCGTCCTGCTGATGGCTAAAATTT-A----------------------------------AGACTTCTTAATTAAATGGTCA--------AGTG----------------------------------------TATTTTTGAAGAAAACTTAAATATTTTATCGTTACT----------TAAGT-------------------------------------------------------------------------------------------------------------TTTTATTTGATTTTTAAAGGAAAATG-----------------------------------------------------------------------------------------------------------------------------------------------------TAGTGTGA-------------------------------------------------------------------------------------------------------------------------------------GGGGCGGG-------------------------------------------------TGCCCCTTATGGAAGATTTGCGAGTTTTGC-----GTCAAC----------AACTACGCCAATGATT---------------------------TTGCAGTTTCCGT--------------------TGATTTCTATCATCGGATATTGTGGGTTTAATGGTTTTAAAA------------------------------------------------------------------ACTTTCGGCCTGCATCCAT---------------------AACTAA-----------------------------------------------------------------------TTTTTT------------------GAATG---------------TGGCCTCGTTTTCA-----CCTTCTAATT-----TTG--------------------------------------------------CAACAACC------------------------------------------------------AGCTTGCCGTTTCTTGGTTCGACTTCGGGATCAACCAG----------AATTATCATTCCTTCTGGAA------------------TGC------TTAACCCTGCCG---------GTGC------------TGTCATAGA------------------------GTCACCTTGGA------------------------------------CATCAAGCCAAAATGAATCTTCTG--------------AACAATCTACAGTGGTGTCGTGCCAGTTCTCTAT-------CGCGCGCTTGTGATAAGGTTCTACA--------------GCTTCCATCCA----TTGCCCTGC------------------------------------------------------------------------------GCTTACCCAACTGATAAGAGGGTATG--ATCCTCTTGGCTCATGCCTACTATGATAGGCAACGTTTGTCT---------------------------------------------------------------------GGCTTAAATCTCCTTTCAGCAA----------------------------------ATAGTCAGGGGAGCACTGAAG--AGCCTT------CGAAAGTGCCAA-----CAGGTTCTCCCCATTTGGCTCAGTCTCAGAGCGCTCCCATTGCG----------------------------------------------------------------------------ATATTGCAACATTAGA-------------------------------------------CACTCCCACCATCTTACCAAG----AGCGGCTTGTC----------------------------------------------------------------------TAATCTTGAG------TTTTTTTCTTC-----------------------GAGC-----GCGAATACGCT------------------CACCCATCAATTG------------------------TGTATTCATAGT-------------------------------------------------------------------------------TAAGTCATCTTAAATAAAC----TTGACTAAAGATTCCTTTA--GTAGAT---------------------------------------------------------------------------------------------------------------------------------AA------TTTAAGTGTTCTT----------TAATTTCGGA----------------------------------------------------------------------------------------------------------------------------------------------------------GCGAGTC----TATGTACAAGAAAG-------------------ATGTTATCGACCACT----------TCGGAAC-----------------------------------CCAGCGTGCAGTAGCTAAGGCTTTAGGCATTAGCGATGCAGCGG---------------------------------------------------------------------------------------------------------------------TATCT----CAGTGGA-----------AGGAAGTTA------------TCCCAGAGAAAGACGCATACCG------------ATTA--------------------------------------------------GAGATCGTT---------ACAG----------------------------------CTGGCGCCCT-----GAAGTACCAAGAA----------------------------------------------------------------------------------------------------------------------------------------------------------------AACGCTTATCGCC----------------------AAGCGGCGTAAGCAA-------------------------------------------------------------------------------------------------------------------------------------------------------------------------------------------------------------------------------------------------------AACGCTCTTTACCAATCT-----------------------------------------------------GAACCG--------CCGACAACGCGGTAAACCTATT----------------AAACGGATTTGCGTGTATTTGCGAATCCAACTCTATCTAATTTCTAAG------GAATATTTTGAATGAACGTAGTTG---CAACTAAAAGCA--AGAAGGCGGCTCGCATCGAGTCCACCTTACTCAACAAGTTAGCCATGATGGGTCAGAAGACATTCGCTAAAGCTATGGGTGTTCCTGAATACCAGGTAAGCCG-ATGGAAGAACGGCTTCTTCTCTCAGGTCAGCATGATGCTTGCGGTTCTGGAGTATGGAATCGAAGACGA----------GGAAATGGCAGAGCTCACCAGGCGGCTTGCTACCTACCTGACAAAAGAAAAAGCCCCGA-----AG---AACGGCGAATTCTTCGAGGCCTGATGTAGAAGGA---CTGGTTCAA--TCCACAGGAGTAATTATGCCAAAACAACTC--AG---TCCTGACCAGGACAAATTA---------------CACAAAAACATACTACGTGATCGGTTC----------TTATCCAGCTTCAAACAGCCTGGTCGATTTCGGGCTGAGTTGGAGAAAGTGAAGCTAATACTGAAGAG----------------------------------------------GAAAGGTCATG---------------------------------------------------------------------------------------AGTAATCTTGCAACAGTAACACCGATA--------------AAACCTCATCTGGAGGTTGTGGAGCATCGCGTGGCAGAACTCGACGATGGCTACACCCGGACTGCAAATACACTGCTGGAAGCTGTCATGCTTTCTGGGC------------------------------TTACTCAACATCA---------------------GCTACTGATTGTTATGGCTGTGTGGCGCAAGACATACGGTT--------------------------------ATAACAAAAAAATAGATTGGATCGGAAATGAAC---------------------------------AGTTCGCTGAACTCACTGGCATGGCACCAACCAAATGTTCTACCGCCAAAAACGAGCTTATCAGAATGGGGGTTCTCACTCAGGTGGGGCGTCAGGTTGGTA----------------------------TGAATAAAA-----------ATATTTCCGAGTGGAAG-ACGAAGGTTAACGGATTCGGTAAAACATTCACC------------------AAATCGGTAAAACTAACCTTCACC---------AAATCGGTAAAAACCAATTTACCGAATCAGTCA--------AACACAAAAGACAATATACAAAAGACAATA----------------AATACAAATAC--CCCCTTACCCCCTAAAGGGGGATGCGATGAAGGCTC---TAAACCT--------------GAAAAGCGAAAACCTACCAAGATTAACTACAGAGAAT----------ATATTGCTGCCT-----ACAACGAGATTGTTGGTGACAGACTC-----------CCACATG------------------------CAGTGGAGGTCAATTCTGAACGACAACGCAAGTTGAAAAAGCTGATTGATTCACTGGCAACCAAAAACATCGAC----------------------GGATTCCGGGCATACGTCAAAGCGTTCATGG---CAGCAGC---------------------CAGACCATTCCA---------TTTCGGTGATAACGACCGTGACTGGGTAGCTAATTTTGATTACCTGCTCC--GCCCGAAAGTACTGAT---AGCAATTCGTGAGGGA-----ACACT------------------ATGAGACAGGATAT--------------------------CGAGGCGAGCGTTATCGGTGGC----------TTGCTGATTGGGGGAT-TAACACCAACCGCCAGTG--ACGT-TCTGGCAACGCTGGAGCCTGAAGCAT-----TCTCAATTCCGCTCTACCGGAAAGCTTTTGAGGTTATTCG------AAAGCAGGCCAGAAACA--------------------GGAACCTGATTGATGGACTGATGGTAGCCGA------------------------------------------------------------------GGAATGCGGGGATGA-----------------------ATAC--------------------------------GCAACCGCGGTGATGATGACTGCGCGTTCATGTCCAAGCGCTGCAAACCT---------------------------------GAAAGGTTATGCCGGGATGGTTTCAGAC-------------------AGTTATCA--ACGGCGTCAGGTTTTACAGCTACTGGATGAGAT--GCGGGAGCCAA--TCAGTAACGGCACGCTGGACGCATCAGGCAGAG-----CGATGGAC-------GAGCTTGTAAAGCGCCT----------GTCATCCATCAGGAAGCCGCGTAACGA---GGTTAA---ACCTGTGCGAC----------------TGGGG------GAAATCATCAA-------TGACTACACTGACACGCT-------------TGACAGGCGTCTGAGGAACGGA------------GAAGA-----------GTCGGATACCCTGAAGACCGG----------AATCGAAGAGCTT------GAC---------------------------GCTATCACCGGAGGGATGAACGC-------AGAAGACCTT-------GTGATTATTGCTGCTCGTCCTGGTATGGGTAAAACCG---A--ACTGGCGCTA----------AAGATAGCCGAAGGCGTGGCAAGTCGTGTTATTCCTG------------GTTCCGA-----------CGTCCGGC----GCGGTGTGTTGATTTTCTCGATGG--AAATG------AGCGCCATT---CAGGTTGTTGAGAGAGGGATTGCCGGC-------GCAGGAATGATGTCGGTGAGTGTGCTGCGTAACCCA--------------TCACGTATGGACGATGAAGGAT--------GGGCGAGAGTTGCAAGTGGGATGAAGTTGCTGGCAGATCTAGATG------------TGTGGGTAGTTGACGCGTCACGT---TTGTCTGTCGAAGAAAT-----------------------CAGGTCCATCGCCGAACGCCACAAGCAGGAGCACCCGAATCTGTCACTG---ATTATGGCTGA--CTATCTCGGGCTAATTGAGA-------------AACC------------AAAAGCGGAACGTAATGACCTCGCAATTGCTCACATCTCCGGTAGC------CTGAAAGCGATGGCGAAAGACCTGAAAACTCCTGTTATCTCCCTAAGCCAGCTCTCCCGCG-------ATGTTGAGAAG-----------CGACCAAACAAACGCCCGACAAACGCAGATTTGCGTGATTCAGGAAGCATTG-------AACAGGATGCAGACTCAATCATCAT--------------------GCTCTATCGGGAAGCGGTATA-----------TGACGAGAA------------------------------------CAG-TAGCGCCGCA-------------------CCATTTGCTGAAATCATCGTG---ACGAAAA-------------------------------------------------------------------------------ACCGTTTTGG----------------------------CTCGCTTGGT----------------------------------------------------------------------------------------------ACGGTTTACCAGCGGTT----------------------------CTGCAACGG--------------------------------ACA------CTTTGT--TG------GATGTGACCAGAACGAAGCCAGACAGATTTGCACGG-------------CATCAAATGCACCTGCTGGACGCAGAAAG--------------------------------------------------------------CGATATGCACAAGGGGCTGACGTATGAATAA---AAAACAATTAGCCATTCT----------------------CGAAAA--------------------------GGCATGGG-----------------------------------------------------------------------------------------------------------------------------------------ATGCACAAATATCATACGCTT-------------------------------------------------------------------------------TGAA----------------------------------------------------------------------------------------------------------------------AGAACAGGTACTACCAATAATCC-------------AGACCAA---------ATCGAAAATAGCCAGGCAGTTA-TGCGATGACGGATTCCTG---------------AATGAAGT--TGAGATTACGCACCAGATGGTAACG-----TTCAAAGGGTATGAGATAAATCATCATGGTA--------------------TAGCAGCGTATTGCACC--CATCTTCCTGATGACGTTGACAT-TGATGAAAT---------GGAAAGGGAGATGAA-------------GCAATGACCATCTACATCACTGAGCTAATAACAGG----------CCTGCTGGTAATCGC-----------------------------------------------------------------------------------AGGCCTTTTT-----------------------------ATTTGGGGA--------------------AGAA------------------------------------------------------------------------------------------------------------------------------------------------------------------------------------------------------------------------------------GGAAGCATGGTTAATTGGATGCTCGCCGCCATCAAATGCATTGGCGTTGGATGGATTCTTCTGACGTTTTTTATTGTTCTGCGTAGCTACATTAGCCTTGTTAATGGCGGTAAAGACCCATTCTCTATGTTGTTTGGTGCTGCGTTTACCTGGGTACTTATCGGAATTGTACCTGTAGCGATAGCAAAAATGGCGTGGTGTTTTATCAACTAAAAGTGAGAGTAATGATGAAAATATCCGAGATTAACTATTCAGTGATTTTTGACGCGCTTAAAGCGTATTACGAAGTGGAAGAAGATGACTCAGTATGGGA----AATATTTAATCAGGCAGATGACCAGATTGAAGAAATCGCTAATGCACTGAAAGTGTTAGGCGAGTGATGGAGAGGAATATGGACGAATCAAGAAAGCAGTTTTTAGAATGGTGGAGACACCCTGAGCAAGAATATCTTCGGAAAAGTTGCGCTGAGGGATGGGGAGAGAAAATATGGTCTGCTTCACGTTCTGCTATT-GCGATTGAGTTGCCAGCAAAAAATGATATTTCCAGCGATGACTACTCCATTC--CTGACC----------------------------------------------------------------------TGGTTGA---------TTGGGAT--------------GATGGAAGA----------------------AACGCTGGTATTCAGGAAT----------------------GCGCAGAAGCCATCCGCGCCGCCGGAATCAAAGTGAAGGAGTGAGTATGAGCAAAGTATCAAGAGGAATGAAAATATCGCTTATTTTCATCCTTAATCCGCATCGTATCTTTTTGGCTTCAGCAGTATGGCTGTCAGATTTTGTTTATTGGTTAGCAGATAAATTGGATGATTTTGCGAGATGGCTTGAGAATTTTGCGAATGCGAGGTTTGAGTCATGGCCGCTTATCGGAGAGAGGATGTCTGACGAATTAAACCGGTATTACGCGGATAAGCGCAAGGAGAAGAGCAGGAGGGCAAGTGAAGCAATTATTCCTGCTTCGCAACGAAGCAATCAGAAATAACGCCATAGACGCCATTCTCTCACTACCAATCGACGACAAGTCACCCCACGAAGTCCACGTCAAAGAACCTAAGCGAACCAAAGCGCAGAACGACCGTATGTGGCCGATGCTTC-------AGGACGTCTCCCGTCAGG-----------------------TGCT-------------------TTGGCATGG------------------------------------------TCAACGACTGTCTCCGGAAGACTGGAAAGA----------------CATCTTCACCGCGCTGTGGCTCAAG-------------------------------------------------------------------------ACTA----------------AAAAGCTGGAGCAAA-----------GAAGTGTACCA------------------------------------GGTATTGATGGCG----GTGTTGTTCTTCTT--------GGGGTA-----------------------------------------------C-----GTACCAG-CAAGATGAG-GAAGGCGAGC--------------ATGACAGAGCTTATCGAAA------------------------------------------------------------------------TTATGTTCTGGTTCGGCTCAGAACGTAACGTG---------------------------------CGATGGAGTGA---------------------------------------------------TGATTCCCGGCG---AGAGTACGAGTG----------------------------------------------------------------------------------------------------------------------------------------------------------------------------------------------------------------------GTCACAACGAACAGGGAGA-----------------------------GTTGCATGAAACACT----------------------------------------------------------------------------------------------GCTACCGCTGCGG--------------------------------------------------------------------------------------------------AGAAAGCA-AAGACGATTA--------------------------------------------------------------------------TCGATTCCGGCCAAAT---------------------------------------------------------------------------------------------------------------------CAACCTTATTGG---------------------------------------------------------------------------------------------------------------------------------------------------------------------------------------------------------------------------------------------------------------------------------CACCAAT-----GGTGTATCA-----------------------------------------------------------------------------------------------------------------------------------GATGTGA----------------------------------GCGGTCGCCAG-----TAGGTAATTTC----------------CCGCTGCCAGAG-------------------------------------------------ACGAAGGAGGACGTAT----------------GGCACGACAGCGACGAAGTATCACCGACATAATCTGCGAAAACTGCAAATACCTACCAACGAAACGCTCCAGAAATAAACCAAAGCCAATCCCCACAGAAAGCCAGGTCAAGACATTCGATTATGTCTATGGGCTGTTGCAGTCCAAATGG------AACCGCATGAGGAAAACGCGATGATTGACCC---------------------------------------------------------------------------------------------------------------------------------------------------------------------------------------------------------------------------------CAATCGAAGT-----------------------------------------------------------------------------------------------------------------------------------------------------------------------------------------------------------------------------------------------------------------------------------------------------------------------------------------------------TATGAGCAAGAGAGCATAGCAAGGGC---AATGTGCGCAGGATGTAACAAGCAACTGGCACCTGATGAAATTTACGCCTGTTCCGAATGTGTTAACGAATGGCTGGTATATCGCGATCCGAATGGAGATATGTCGAATGAGGAAGGTAA--------------------------------------------------------------------------GGAGGCGTTGTAAGAA-----------------------------CGAAGAGT------GCAGGGAATGGTTCTTC------------------CCGCAATTTC-----------AGAACCAAC------AGTGGT------------------------GTTGTGTTGATTGTGGTACGAAGTT-------------------------------------------------------------------------------------------------------------------------------------------------------------------------------------------------------------------------------------------------------------------------------------------------------------------------------------------------------------------------------------------------------------------------------------------------------------------------------------------------------------------------------------------------------------------------------------------------------------------------------------------------------------------------------------------------------------------------------------------------------------------------------------------------------------------------------------------------------------------------------------------------------------------------------------------------------------------------------------------------------------------------------------------------------------------------------------------------------------------------------------------------------------------------------------------------------------------------------------------------------------------------------------------------------------------------AGCACTCGAACGACGAA-------------GCAAAGAACGCG-AAAAAGCGG--------------AAAAAGCAGCAGAGAA-------------------------------GAAAC---------------------GACGAC-------GAGAGGAGCAGAGACAGAAAGATAAACTGAA-GATT-----------------------------CGA----AAACTCGCCTTAAAGCCCCGC--------------AGTTACTGGATTAAACAAGCCCAACAAGCCGTAAACA------------------------------------------------------------------------------CCTTCATCAGAGAAAGAGACCGCGAC-----------------------------TTACCATGT----ATCTCGTGCGGAACGCTCA----CG--TCTGCTCAG---------------TGGGATG-----CCGGGCATTACCGGACAACTGCTGCTGCACCTCAACTCCGATTTGATGAACGCA------------------AT--ATTCACAA-----GCAATGCGTGGTGTGCAACCA---------------GCATAAAAGCGG--------------------------------AAATCT-CGTTCCGTAT------CGCGTCGAGCTTATTAAC----------------CGTATCGGT----CAGGCCGCGGTAGACGAAATCG---------------------------------------------AATCAAACCATAACCGCCAT--------------------------------------------CGCTGGACTATCGAAGAATGCAA-----------------------------------------------------------------------------------AGCGATTAAG-----------------GCGGAG-----------------------------------------------------------------------------------------------------TATCAGCAGAAGCTTAAATACCTG-----CGTGACAGCAG---------------------------------------------------------------------------------------------------------------------------------------------------AAGTGAGGCAGCATGA-------GCAAAATCCAATACCCAATGACCAC---------TGCGGCAATTTTCGATGA-------------TGTTGTCTATCCGCTG-----------------------CATTTCGACAATGCCGGCAAGGTCAGGCAAGAAATGGAAGGCGCTGTTAACTGGTTCTGCAGGTGGCGCAACGAAGAGAA--ATCCGCTGTGAAAGCGAGATTGTTGGT--CAGTTGCTGGGGTCAATATCTGAGTCATGAGCAGGTTATCCGGGAGGCCGCATGACACACACT------------ATCAAAACCATTCCAGACATGCTCATAGAGAC---ATATGGA------AACCAGA----CAGAAGTAGC-----------ACGGCGCTTATC--------------------GTGC-CACCGCAACACAGTCAG---GCGCTATCTGTTCGACA-------------------------------AAGAAGCCAGGTATCACGCCATCGTTAACGG-CGTTTTAATGATTC-ATCAGGGCGGGAGAGGTATTTATGACCGTAACCAGCATTAACCAGGCGAAACAGCAGCGT----------------------------------GAACGTGACGAAGC-----------------------------TGAATTGCACAGCATCAGAGAGATGACGGAGCAACACCAGAAGGCAATGAATTATCTGCA------------------------------------TGATCGAGAGCGCGAA--------------------------CTGGTGA-------------------------------------------ACCGGCTTGGATTGAACAAGACATCGGGA-----------------------------------------------------------------------------------------------------------------------GGCGATGCTGCATGAGACTCGAAAGCGTAGCTAAATTTCATTCGCCAAAAAGCCCGATGATGAGTGACTCACCGCGGGCTACGGCTTCTGACTCTCTTTCCGGTACTGATGTGATGGCTGCTATGGGGATGGCACAATCACAAGCCGGATTC---------------GGAATGGCTGCATTC-----------TGCGGTAAGCATGAACTCAGCCAGAACGACAAACAAAAGGC-TATCAACTATCTGATGCAATTTGCACACAAGGTATCGGGGAAATACCG-----TGGCGTGGCAAAGCTTGAAGGAAATACTAAGGC------------AAAGGTACT-------------------GCAAGTGCTCGCAACATTCGCTTA---TGCGGATTATTGC----------CG-------------------------TAGTGCCGC-------------------------------------------------------------------------------------------------------GACGCCGGGCGCAAGATGCAGAGATTGCCACGGTACAGG----------------------CCGTGCGGTCGATATTGC-----------------CAAAACAGAGCTGTGG-----------------GGGAGAGTTGTTG---AGA-AA-----GAATGCGGAAGATGCAAAGGT----GTCGGCTATTCAAG-----AATGCCTGCAAGCGC----C------------------GCATATC--------------GCGCTGTGAAGATGCTAA-----------TCCCAAACCTTACT------C-------AAC-------CCACCTGGTCACG---C-A----------CTGTTAAGCCACTGCATGACGCTCTGGTGGTGC--AATG-------------------CCACAAGGAAGAGT----CAATCGCAGAC------AACATTTTGAATGCGGTCACACG------TTAGCAGCATG----ATTGCCACGGATGGCAACATATTAACGGCATGA------------------------------------------------------TATTGACTTTTTGA-------AT-----AAAGTTGGG----------TAAATTTGAC-CC-----AACG-ATGGA--TAAATGCACTGGTT--------------------------------------------------------------------------------------------------------------------------------------------------------------------------------------------------------------------------------------------------------------------------------------------------------------------------------------------------------AAATAAAGCCCTGAGT-TAATAGCT--CGGGGCTTTTTGCGTTT------------------------------------------------------------------------------------------------------------------------------------------------------------------------------------------------------------------------------------------------------------------------------------------------------------------------------TAAGCACGGCC-----------------------------------------TTTCTGAAAGCACATC----A-AACCAAATACCA-----------------------------------------------------------------------GACAGACAAAAATAATCACCTTATCCGCTGTGGCTACGGTG---CGGTG-----TGCTTTGCATAAAA-GAAAA-CCAGC-TCAATGGCT-GGCTTCG--------TGAAAGCGGGTGGCAAGAG-GCTGCGCTAACAAC-CTCCTGCC-GTTTTGCCCGTG----------------CATATCGGTCACGAACAAAT--------------CTGATTACTAAACACAGTAGCCTGGATTTGTTCTATC------------AGTAATCGACCTTATTCCTAATTAA------------ATAGAGCAAATCCCCTC---------------------------AATGAAGGGGTAGAGC--ATG-------TACCGTATGGACAAAATCAGAGAATGGTTCAGTTACAGCTTCGGAGGACTGACTGCGATGGGTGGCATTCTCTCCCTGAATGACTGGGCTGTCATCATTGGTATTCTTTGTACTGTCGGCACATTTG-----------------GCATCAACTGGTACTACAAGCGCAAAGAGCGCGAG----------------GACAGATTGAATGGCAATGTCACCGGCACTACGAAATAGCGTAATAGCGG-----------------------CGATAAGTGGCGGGGCTATTGCTATAGCA-TCTGTGT---TAATCACTGGACCGAGTGGTAACGATG---------------GTCTGGAAGGTGTCAGCTACATACCATACAA---------AGATATTGTT-GGTGTATGGACTGTATGCCACGGACACACCGGAAAAG------------ACA--------------------------------------------------------TCATGCTCGGTAAAACGTATACCGAAGCAGAATGCAAAGCCCTCCTGAATAAAGACCTTGCCACGGTCGCCAGACAAATTAACCCGT-------ACATCAA-----AGTCGATATACCGGAAACAACGCG----CGGCGCTCTTTACTCGTTCGTCTATAACGTGGGCACAG----GCAATTTCAGAACATCGACGCTTCTTCGCAAAATAAACCAGGGCGATATCAAGGGCGCATGTGA----------------TCAGCTACGGCGCTGGACATACGCTGGCGGTAAGCAATGGAAAGGGCTGATGACCCG-TCGTGAGATTGAGCGTGAAGTCTGTTTGTGGGGGCAACAATGAGCATGATTTGCTTTTTCATGGCAGCGTTGCTCGCATTGAATGGCAACGATGCGTGGCCGTGGTTTCTGGCCGTTGGGGTGTTGATGTCATGAGTCGGTTAACCGCGATTATCTCCGCTCTGATTATCTGCATCATCGTCTGTCTGTCATGGGCTGTTAATCATTACCGTGATAACGCCATCGCCTACAAAGAGCAGCGCGAT---------------------AAAGCC---------------------ACAT---------------------CCACAATCGCTGACATGCAGAAGCGTCAACGTGACGTAGCAAAACTCGACGCCAGATATACAAAGGAGCTTGCTGATGCTAACGCGACTATCGAAAGTCTCC------------------GTGCTGATGTTTCTGCTGGTCGT-AAGCGCCT-------GC--------AAGTCGCCGCCACCTGTGCAAAGTC--AACGACCGGAGCCAGCAGCATGGGCGATGGAGAAAGCCCAAGACTTACAGCAGATGCTGAACTCAATTATTACCGTCTCCGAAGTGGAATCGACAGGATAACCGCGCAG-GTTAACTAC-CTGCAGGAGTACATCAGGACGCAATGCCTGAAATAATTT-----------------------------------------------------------------------------------------------------------------------------------------------------------------------------------------------------TT------TTGCA-------------------------------------------------------------------------------------AATCACAAAGTCCATTTAATGA----GCCTC----------------------------------------------------------------------------------------------------------------------------------------------------------------------------GCG-ATGCGGGGCTTTTT-------G----------------CA-ATAAATGCGT--------ACCGCAAC-GCATGTTTTTTACAC--CGAACCTGCCCC-----TTTGGAATGGG-----CCTTTGAGGATACCAGTTAG--TGCTGGCGAGC-CTCGGTGGGCTGGT------------------------TTCCTATG----------------------------------------------C----------------GGCAAAGGT--TCA---TTTCAAATGGTAGGTAAACGTTATGAATATCGTG--------------------------------------------------------CCACTTAA--------------------TTACAAAGGTGAAATTGTCAGTTTCAACACTGATGGTTG-------------------GATCA----------------------------------------------------------------------ACGTCACAGGTGTTGCTGAGAGATTTGGGAAACG-CATTGATAACTGGATGCG------------TTTGGCAGAAACGCTTGAATACG--------------TTCGTGCTTTAGACGAAGCGTTGAC----------CGGGAAAGAATCTCAAAT--TTTACATCCCTCACAATCGAGGTATGT-------------AAAAACCAGCA---------AGGCACGAAAGGACAGGGG---TGGTGGTACGTGG-------CTACATCCAAAACTTTCA--------GTTGCATTT------------------------------------------GCCCGTTGGTGTGATGC--------TCG---------TTTTGCTGTGTGG---------------TGCGACCTGCACATTGATAGTC-------TGCTTCGCGGTGAACTGACTGA-GCAGCAGA-------------------AATATGAGCAAGCATGTCGCATTCGCGATGAC-------------CGGAAATCAAAAGCCAGCAATGGGGCAAGA--GA--GATGGCTCGCTGGCGATGGGATAAGC--------------------------------CGGT---------TATTGAAGCAAATGTTGAGTA-----------------CTGGCGCGAGCAACTGCAG---TTGACTCTCGATATCGCGTGC--TGATGGCAAACGCAAAACTGCGTT--ATCGGAAAAATCAAAGCATTAC------GAGAACTGAGCA-------------ACAGCTATCCATTACAAAGCCTATCTACGGGTGGGCTTGATAATGAAACCTGAGTTTATTTCCTGTC-AAAC--------------------------------------------------AATATTCAATTAGCAGCAGTACAGCTAAACAACCCAAGCCAGTAAGTGGGG--AAATAACACTGGCAGCCACTGAAAGATGAACCTCCTGCCTTATGGCAAAAAAAGATTCTTTGTGGTGGCGGACTGATGGAAAGACATC----------------------------------------------------------------------------------------------------------------------------------------------------------------------------------------------------------------------------------------------------------------------------------------------------------------------------------------------------------------------------------------------------------------------------CTAATACCAGCCAAACATTG---AAGGAGTTGTTATGTCAGCAGAAGGTTTCAATAACCCAT------------------CCAAATTCAGGGATGAGTGGGATAGCAGCG--------------------------------------------------------------------------------------------------------------------------------------------------------------------------------------------TAAAGAGTAAGTGATGCCATCACAAAAG--------------------------------------------------------------------------------CCATTCCCTA-----------------------------------------AAGAGTGGCT---------------------------------------------TTGATAATGGCTTA------TACCCTACACGGGATAGCT-----------------------------------------------TAACTGATATCCCTT------------------------------------------------TTAACGG-----------------------------------------------ATAAACGGAGCC--AACAATGGCAGAGATTATTCCCATGACTGAAG----------------------AACA------GAAATTCCAGTTAGAGATTTACAAACTG--------GTCATGAACCAGAACGCAGCCGCAGAAGAAGC--ATTTCAGTTCATTGGCACTGACGAGCTGAAGCTTGA-------------GCTATTCAAAA----------------------TTCACTTCCAGTCA-----------------------GGCGGCGCTAATTCAGATATC-ACGACTCGCACTATCGAAGCGGTGCGTAAATCGAAGGAAGCGTTAGACCTGTTCACTACCGGAGCAT--------------------------------------------------------------------------------------------------------------------------------------------------------------------------------------------------GATGC-------------------------------------------------------------------------------------------------------------------------------------------------------------------------------------------------------------------------------------------------------------------------------------------------------------------------------------------------------------------------------------------------------------------------------------------------------------------------------------------------------------------------------------------------------------------------------------------------------------------------------------------------------------------------------------------------------------------------------------------------------------------------------------------------------TCAACCTGA----AATAACAACTAAGTGAG---ATGAAT--
	MK972689	---------ATGGCAGCACCAAAGGGCAACCGATTCTGGGAGGCCCGCAGTAGCCATGGGCGTAACCC---GAAATTCGAGTCTCCTGAGGCGCTGTGGGCTGCTTGTTGTGAA-----------TACTTCGAGTGGGTG-GAGGCTAACCCACTATGGGAGATGAAGGCTTTCTCATATCAAGGAGAAGTTACACAAGAGCCTATCGCCAAGATGAGGGCGATGACCATCACTGGGCTAACGCTATTCCTCGATGTGACGCTTGAGACAT-GGCGACAATACAGGGTGAGAGAAGACTTATCTGAGGTCGTTACGCGAGCAGAGCAA-ATAATCTACGACCAGAAA-----TTCTCCGGCGCAGCCGCTGACCTTCTCAACGCTAACATCATCGCCCGCGATTTGGGCCTCAAAGAGCAGTCGC------AAGTTGAAGACGTGACACCTGATAAGGGAGATCGCGATAAGCGCCGCTCTCGTATC---------------------AAGGA--GCTATTCAACCGTGGAACTGGACGCGAT------TCTTGATAACCTGAGCGACGAAGAGCA----AATCGAATTGCTCGAGCT----ACTCGAAGAAGAAGAGAACTACCGG--AACACACACCTGCTATATGAATTTACGCCATACAGCAAACAGCGTGAGTTCATCGACGCCGGCCATGACTATCCAG-----AGCGAT---GTTTTATGGCTGGTAACCAGCTTGGTAAGTCATTTACTG-GCGCTGCTGAAGTTGCGTTTCACCTTACCGGT---AGATACCCGGGAACGAAAGGTTATCCTG---CTGATGGCAAATATGGCGGAGAGTGGAAAGGTA--AGCGTTTCTATGAGCCAGTTGTCTTCTGG----ATTGGCGGTGAAACAAACGAGACTGTAACCAAAACGACTCAACGCATCCTGTGCGGGCGTATCGAAGAGAATGATGAGCCTGGCTATG------------GTTCAATCCCGAAAGAGGACATCATCAGCTGGAAGAAGTCTCCTTTCTTCCCGAACCTTGTTGATCACCTTCTTGTTAAGCACCACACGCCAGAAGGCGTCGAAG--ATGGCATCTCAATATGCTA-----CTTCAAGCCGTACTCACAGGGCCGTGCTCGCTGGCAGGGTGACACAATCCACGGCG---------TGTGGTTTGACGAAGAACCACCATACAGCATTTATGGTGAAGGCCTTACC--------CGTACCAACAAATACG--------GGCAATTCTCAATT--CTGACATTTACC----------------CCGCTGATGGGGATGTCTGACGTTGTTACCAAGTTCCTGAAGAATCCCAGCAAGTCGCAGAAAGTGGTCAACATGACCATC----------TATGACGCTGAGCACTACACCGACGAGCAGAAAGAGCAAATCATCGCATCCTATCCCGAGCATGAGAGAGAGGCGCGTGCTCGCGGTATTCCTACGATGGGTAGCGGGAGA---------------ATCTTCCAGATACCAGAAGAAACGATTAAGTGCCAGCCGTTTGAGTGCCCCGATCACTTCTACGTTATCGACGCAC-----------AGGACTTCGGCTGGAATCATCCGCAGTCTCATATC-----CAGTTATGGTGG-----GATAAAGATGCTGA-TGTGTTCTA-----------------------TTTGGCGCGTGTGTGGAAGAAATCGG------------AGAACACCGCA--------GTTCAGGCATGGGGTGCTGTTAAGTCGTGGGCTAACAAAATACCTGTC----GCGTGGCCTCATGACGGTCACCAACACGAAAAGGGTGGTG--GTGAGCAACTTAAAACCCAATATGCGGATGCCGGGTTCTCTATGC------TTCCCGA--TCACGCAACGTT------CCCGGATGGCGGTAACTCAGTAGAGTCAGGCATTA--GTGAGCTTC----------------GTGACCTGATGCTTGAAGGCAGATTCAAAGTATTCA---ACACATGCGAACCATTCTTTGA-----AGAGTTCCGCCTCTATCACCG------TGACGAGAACGGCAAGATCG---------------------TCAAGACCAATGATGATGTGCTCGATGCTACTCGCTACGGCTACATGATGCGCAGATTCGCCAGGAT--GATGCGCGATATCAGAAAGCCGAAAGAAA-AGAAAATTCCCGCA-CCGATTAGACCAGTACGCAGAGGACGATA-ATGGCCGACAATGAAAACAGGCTGGAGAGTATC--------CTGTCGCGCTTTGATGCGGACTGGACAGCCAGTGATGAAGCCAGACGAGAGGCAAAGAACGACCTGTTCTTCTCCCGCGTAT------CTCAGTGGGA---------------TGACTGGCTATCACAAT-ATACAACGCTGCAATATCGTGGACAGTTCGATGTAGTACGCCCCGTGGTGCGCAAGCTCGTTTCT--------GAGATGCGTCAGAACCCTATTGATGTTCTGTATCGTCCAAAGGATGGCGCAAGCCCTGACGC---TGCTGATGTGCTGATGGGCATGTATCGCACAGAC----ATGCGACACAATACGGCAAAAATCGCGGTCAATGTCGCTGTTCGTG----AGCAGATTGAAGCTGGAGTTGGTGCATGGCGCCTTGTTACTGACTACGAAGACCAAAGCCCGACGAGCAACAATCAGGTTATCCGTCGCGAGCCTATCCATAGCGCCTGTTCCCATGTTATCTGGGACGGCAACAGCAAACTGATGGACAAGTCTGACGCCCGTCACTGCACCGTTATCCACTCAATGAGCCAGAATGGCTGGGAGGATTTCGCAGAAAAATACGACC--TCGATGCTGATAATATTCCGTCATTCCAGA-------------ATCCCAACGAT---TGGGTATTCCCCTGGCTGACGCAGGACACAATTCAGATCGCTGAGTTTTACGAAGTGGTCGAGAAGAAAGAGACGGCATTTATCTACCAAGACCCGGTTACGGGTGAGCCGGTAAGCTACTTTAAGCGCGATATTAAAGACGTCATCGATGACCTGGCTGATAGTGGATTTATCAAAATTGCAGAGCGCCAGATTAAGCGTCGCCGGGTATACAAATCGATTATCACCTGCACCGCTGTACTCAAAGACAAGCAGCTCATTGCTGGCGAACATATCCCCATTGTTCCGGTATTCGGAGAGTGGGGCTTCGTTGAAGATAAAGAAGTGTATGAGGGTGTCGTCCGCCTGACAAAAGACGGTCAGCGTCTGCGCAACATGATTATGTCGTTCAACGCCGACATCGTGGCCCGCACTCCGAAGAAGAAGCCGTTCTTCTGGCCTGAACAGATTGCAGGCTTTGAGCATATGTATGACGGTAACGACGATTA---CCCGTATTACCTGCTCAACCGCACTGATGAGAACAACGGAGACCTGCCAACTCAGCCGCTGGCATATTACGAAAAC---------------CCGGAAGTTCCGCAGGCCAACGCCTATATGCTGGAAGCT-----GCAACCAGC---------------GCAGTA-AAAGAGGTTGCCACTC------TTGGTGTGGATGCTGGGTCGGTTAATGGTAATC------AGGTTGCATTCGATACCGTAAACCAACTGAATATGCGGGCTGACCTTGAGACATACGTGTTTCAGGATAATCTGGCTACCGCTATGCGCCGTGACGGTGAGATTTACCAGTCGATAGTTAATGACATCTACGAT----GTTCCTCGCAACGTGACAATCACCCTTGAGGATGGCAGTGAAAAAGACGTTCAGCTAATGGCTGAGGTAGTTGACCTTGCCACTGGTGAACGGCAGGTACTGAACGATATC---AGGGGGCGCTATGAGTGCTACACGGATGTTGGGCCATCATTCCAGTCCATGAAGCAGCAAAACCGCGCAGAAATTCTTGAGTTGCTCGGCAAGACGCCACAGGGAACGCCAGAATATCAACTGCTGTTGCTTCAGTACTTCACCCTGCTTGATGGTAAAGGTGTTGAGATGATG---------CGTGACTATGCCAACAAGCAGCTTATTCAGATGGGCGTCAAGAAGCCAGAAACGCCTGAAGAGCAGCAATGGTTAGTAGAGGCGCAACAAGCCAAA--------CAAGGTCAACAAGACCCGGCAATGGTTCAGGCTCAGGGCGTACTCCTGCAGGGGCAGGCTGAACTGGCTAAAGCTCAGAACCAGACGCTGTCCCTGCAAATCGATGCAGCTAAAGTCGAAGCGCAGAACCAGCTTAACGCTGCCAGAATCGCAGAAATCTTCAACAACATGGACCTCAGTAAACAATCTGAGTTTAGAGAGTTCCTTAAAACCGTTGCTTCATTCCAGCAGGACCGCAGCGAAGACGCTCGCGCAAATGCTGAGTTACTCCTTAAAGGCGATGAACAGACGCACAAGCAGCGAATGGACATTGCCAACATCCTGCA------ATCGCAGAGACAAAATCAA--------------------------------------------------------CCTTCCGGCAGTGTAGCCGAGACACCTCAATAAGAGAGAGTTAATCATGGA---------------------ACCAACCACCGAAAT---TCAGGCAACTGAAGACTTAACCCTGTCCGGCGATCATGCAGCGGCATCTGCTGATAGCTTAGTTGTCGATAATGCCAACGACAATGCAGGTCAGGAAGAGGGCTTT--------------GAGATTGTCCTGAAGGACGATGAGACAGCACCAAAACAAGA----------CCCGGCAAA--------------GAACGCAGAATTCGCCCGCCGCCGCATCGAGCGC------------------AAACGACAGCGCGAG------------------CTTGAGCAGCAGATGGAGGCAGTTAAACGCGGAGAATTGCCGGAGAGTTTACGGGTAAACCCTGACCTTCCTCCTCAGCCAGACATTAACGCC-----------TATCTGTCAGAAGAAGGCCTGGCTAAATATGACTACGACAACAGCCGTGCGCTCGCCGCTTTCAATGCTGCTAATACCGAATGGCT----AATGAAAGCGCAGGACGCCCGCAGCAATGCCGTAGCAGAACAGGGCCGCAAGACTCAGGAGTTTACCCAGCAATCAGCGCAATACGTCGAAGCTGCCCGCAAACACTATGACGCGGCGGAAAAGCTCAACATCCCTGACTATCAGGAGAAAGAAGACGCATTTATGCAACTGGTTCCGCCTGCGGTTGGGGCCGACATTATGCGCCTGTTC---CCGGAGAAGTCCGCCGCGCTCATGTATCACCTGGGTGCAAACCCGGAGAAAGCCCGCCAGTTGCTGGCGATGGATGGGCAGTCCGCGCTGATTGAACTCACTCGACTATCCGAACGCTTAACTCTCAAGCCTCGCGGTAAACAAATCTCTTCCGCTCCCCCTGCTGACCAGCCGA---TTACCGGTGATGTCAGCGCAGCAAATAAAGATGCCATTCGTAAACAGATGGATGCGGCTGCGAGCAAGGGAGATGTGGAAACCTACCGCA-AGCTAAAGGCAAAACT---TAAAGGAATCCGACA--------------------------------------------------------------------------------------------------------------------------------------------------------------------------------------------------------------------------------------------------------------------------------------------------------------------------------------------------------------------------------------------------------------------------------------------------------------------------------------------------------------------------------------------------------------------------------------------------------------ATGGCTTTGAACGAAGGTCAAATTGTTACACTGGCGGTAGATGAAATCATCGAA----ACCATCTCCGCAATCACTCCAATGGCGC------AGAAAGCCAAGAAATACACCCCGCCTGCTGCTT--CTATGCAGCGCTCCAGCAATACCATCTGGATGCCTGTAGAGCAGGAGTCACCCACTCAGGAGGGCTGGGATTTAACTGATAAAGCGACAGGTTTGTT------GGAACTCAACGTCGCGGTA------AACATGGGAGAGCCGGATAACGACTTCTTCCAACTACGCGCCGATGACTTGCGAGACG--AGACTGCGTATCGTCACCGC------------ATCAAGTCCTCCGCTCGCAAGCTGGCGAACAACG----------------------------------------TTGAGTTGAAAGTCTCAAACATGGCAGCCGAGATGGGTTCGCTGGTTATCACCTCACCTGATGCCATCGGCACTAATACCGCAGACGCCT---------------------------------GGAACTTTGTGGCCGACGCAGAAGAAATCATGTTCTCCCGCGAACTTAACCGCGACATGGGGACATCGTACTTTTTCAACCCACAGGACTACAAAAAGGCGGGTTATGACCTGACCAAGCGTG--------------ATATCTTCGGGCGCATCCCTGAAGAAGCATACCGCGATGGCACCATTCAGCGTCAGGTCGCTGGCTTCGATGATGTCCTGCGCTCTCCGAAACTTCCTGTGCTGACCAAATCCACCGCAACTGACATCACTGTATCCGGTGCGCAGTCCTTCAAGCCTGTCGCATGGCAACTGGATAACGATGGCAACAAAGTTAACGTTGATAACCGTTTTGCTACCGTCACCCTGTCTGCAACT------ACCGGCCTG---AAACGCGGCGACAAAATTTCGTTTGCTGGCGTTAAGTTCCTCGGTCAGATGGCTAAGAACGT-----GCTGGCGCAGGACGCGACTT------------------------TCTCCGTGGTCCGTGTTGTTGACGCTACTCACGTTGAAATTACGCCGAAGCCAGTTGCGCTGGATGATGTTTCCCTGTCTCCTGAGCAACGCGCCTACGCCAACGTTAATACCTCGCTGGCTGATGCAATGGCGGTGAACATCCTGAACGTTAAAGATGCCCGTACCAACGTGTTCTG-GGCTGATGACGCTATCCGTATTGTGT---------------------------------CTCAGCCTATTCCGGCCAACCACGAACTGTTTGCAGGTATGAAAACTACCTCATTCAGCATCCCGGATGTCGGCCTTAACGGTATCTTCGCGACGCAGGGT---GATATTTCCACCCTGTCAGGCCTGTGCCGTATTGCGCTGTGGTACGGCGTAAACGCGACACGACCGGAAGCAATCGGTGTTGGCCTTCCTGGTCAGACTGCGTAACTAA----CAGGGGCTTCGGCCCCTTTCTTATTTGAGGTGACATATGG---GCGTAATGCTATATAAGCAGGGTCGTGGAACGAAGGTATGGGGCAAGGAAGTTCAGGTTAAAGTTGTCGATGACGGCGACGTAGAAGATCACCTTGCCGATGGTTGGGTTAGGCATCCAAATGAGGTGCCGGAGACTAATGACGAGCCAATCGGCGATTCAGGCGTGGTCAAGAAAGACATGGGTGAAGTATCTGATGGATACCACACCTTTAACGAACTATATGCACATCGAGTGCGCCTGTTTTCAACACTAATGAATGCCTTCCGCGAAAGCGCATGGTGGAGCTTTCAGCATCATGACGGCGAGCAATGGGATGGATGGGTGTTAGCTGGCATCAACACCCCAGAAGGCGCGGTAACATACCACCTCCCAGAGAGTGAAATTGAGCATCTGCCTAAAGGCACGGAAATTGAGTTTGGCAAGGAATGGGACGGCCACGCGGCAGATGATGTGTTGAATCGTCTGCTAAGCCTGCGACCGAAAGAACCGGCAACCAAAGAACGCAAAAAGCCAGGACCAAAGCCTAAGGCGGAAAGCGATGCAGATAAAG------ACTAAAGGCGATCTGGTCAGGGCGGCGCTTCGTAAGTTGGGCGTGGCATCACATGCAACCCTTACCGATGTCGAACCTCAGTCTATGCAGGATGCCGTAGATGACCTTGAAGCGATGATGGCTGAGTGGT------ATCAGGACGGGAAAGGCATTGTTACCGGGTATGTATTCTCAGATGATGA------TAACCCGCCAGCCGAAGGTGATGATCACGGTCTTCGCTCAAGCGCAGTCAGCGCAGTATTCCACAATCTGGCCTGCAGAATTGCTCCGGATTATGCGCTTGAGGCTACCGCCAAAATTATCGCAACCGCTAAATATGGGAAGGA--GCTTCTCTATAAGCAAACCGCCATTTCCAGAGCAAA------------ACGAGCTCCTTACCCGTCACGCATGCCAACAGGCAGCGGTAATAGTTT---CGCC---AATCTGAACGAATGGCA-----------TTATTTCCCCGGAGAGCAG------------------------AATGCCGATTCAACAACTCCCCATGATGAAGGGAATGGGTAAAGACTTCAAGAATGCCGACTATATTGATTACCTGCCAATCAATATGTTGGCTACACCGAAAGAAGTCCTCAACTCATCGGGTTATTTACGCTCATTCCCAGGCATAGCGAAGCGCAACGATGTAAATGGTGTATCGCGTGGTGTTGAATACAATACCGCGCAGAACGCTGTATATCGCGTTTTAGGCAGCAAGCTCTACAAAGGGGAAACCGTAGTAGGTGATGTTGCCGGAAGTGGTCGCGTATCTCTTGCTCACGGTCGAACTTCGCAGGCTGTGGGTGTGAACGGTCAGCTTATCGAGTACCAATACGATGGCACCATCAAAACCGTCTCAAACTGGCCTGCAGACAGCGATTACACGCAGTATGAGTTAGGCTCAGTCCGCGACATTACGCGCTTACGTGGGCGTTATGCATGGTCAAAAGACGGTACTGATTCGTGGTTTATCACTGACCTTGAAGATGAGTCGCATCCTGACAGATACAGCGCACAATATCGCGCAGAGTCGCAGCCTGACGGCATCATCGGCATCGGCACATGGCGAGACTTCATCGTCTGTTTTGGCTCGTCGACGATAGAGTATTTTTCGCTTACCGGAACAACCACAGCAGGAGCAGCGCTTTACGTTGCCCAGCCATCTCTAATGGTACAGAAGGGTATTGCCGGAACATACTGCAAAACGCCGTTCGCTGATTCATACGCCTTTATCAGTCATCCGGCTACTGGTGCCCACAGCAGGAGCAGCGCTTTACGTTGCCCAGCCATCTCTAATGGTACAGAAGGGTATTGCCGGAACATACTGCAAAACGCCGTTCGCTGATTCATACGCCTTTATCAGTCATCCGGCTACTGGTGCACCTTCCGTCTACATCATCGGGTCAGGGCAGGCTTCACCAATTGCGACCGCCAGTATTGAGAAGATTATCCGCTCATACACCGCTGAAGAACTGGCGACGGGTGTGATGGAGACTTTGCGCTTCGATTCTCATGAGCTTCTGATTATTCATCTCCCTCGCCATGTTCTGGTTTACGACGCATCGTCCAGCCAGAACGGGCCGCAATGGTGCGTACTGAAAACCGGGCTTTACGATGACGTTTATCGTGCTGTCGACTTCATGTACGAAGGCAATCAGATAACGTGCGGCGATAAATCAGAAGCAGTGACAGGGCAGTTGCAATTCGACATTAGTAGTCAGTACGACAAGCAGCAAGAACATCTGCTGTTTACTCCCATCTTCAAGGCTGATAACGCCAGATGCTTCGATCTGGAAGTTGAATCCTCGACAGGCGTTGCGCAGTACGCTGACCGACTGTTCCTGTCTGCAACAACAGACGGCATCAATTACGGTCGCGAACAGATGATTGAGCAGAATGAGCCGTTTGTGTACGACAAGAGAGTTTTATGGAAGCGTGTAGGGCGTATTCGTAGATTAATCGGATTCAAACTGCGGGTAATCACCAAATCACCAGTAACACTATCCGGGTGTCAAATTCGTCTGGAGTAAAATATGGCAGACCCGTCACTTAATAAGCCTGTCGTGGTTCAGGCTACACGCATTGATGCATCTATTCTCCCTCGCAACATATTCAGTCAGTCTTACCTTCTGTATGTCATAAATCAGGGTACTGATGTTGGCTCCATTGCAGAAAAGGCAAATCAGGCAGGAGGCGGTGCTTATGATGCGCAGGTCAGAAATGATGAGCAGGATTTA------------------------------------------------------------------------------------------------------------------------------ATTCTTGATGAGCACGAAAAAAGAATT---------------------------------------------------------------------------------------------------GCAAAAA-----------------CAGAAGAGGATA----------------------------TTTCAGGAATAA------AA------GTAAAGCTTCTTGAAATAGAGAAT---------GATGTTAATGGTCTGAAAATAAAAGTTCAGGATA--------------------------------------------------------------------------------------TCGACGGTAAGGTATCAG------------------AGATAATCGTTGATT------ATGTTTCACTCAG-------------CAGAACAGGAACTC-------------AAACTCTTGCCTCATCCCTTAACG----TATCAGGA------AGTTATTCTGTTAA-----------------CGGTACAAAAGTTGTTGGCGCTCGCCAGACTGGATGGAC-----------CGCGGCAACAGGTACGGC--G------------AATAAAGGCGT--------ATTCAATGCTGACCTGACATTCACCGTTAGCGA---TACTTACACGCAATCTG-------------------------AAATCCAGGCTATAGCCAATGCT----------------CTA--------------ATTGCTGAGCGTCG--------------GCG--CACTAAGGCTTTGGAAGACGCCTTGCGTGCACATGGGTTGATTGATTAATGATTA----------CATTCACTCCAACACGCAACATCGACCTGATAGAAAT----------------------------GGTCGGCAACCATCCCGACATCATAGCCGGGAGC---AACAACGGTGACGGATACGACTACAAGCCTGAGTGCCGCTATTTCGAAGTGAACGTACATGGTCAGTTCGGTGGCATCGTGTATTACAACGAGATTC--AGCCGCTGACCT-------TTGACTGCCACGCCATGTATCTGCCTGAGATTAGAGGA-------TTCAGTAAGGAAATCG----------GGCTGACGTTCTGGCGATACA----TTCTCGCCAACACCACCGTTCAGTGCGTTACATCATTTGCTGCACGCAAATTTCGCCACGGTCAGATGTACTGCGCAATGATTG--------GCCTTAAGCGTGTAGGAACTATCAAGAAATACTTCAAAGGCGTGGATGACGTGACGT----TTTACAGCGCC--ACACGCGAAGAACTAATCGACTTCCTGAATCACGGGAGATAGCCATGTTATATGCATTTAAGCTGGGCAGAAAACTGCGCGGAGAGGAACCTTATTGCCCTGAAAAAGGCGGGAAAGGTGGCAGTTCTGATAAAAGCGCAAAGTATGCAGCAGAAGCTCAGAAGTATGCCGCAGACCTGCAAAATCAGCAGTTCAACACCATCATGAACAACCTGAAGCCGTTTACTCCTCTCGCAGATAAGTATATCGGCAGTCTTGAAGGTTTATCGTCTCTCGAAGGTCAGGGGCAGGCGCTTAATAATTACTATAACTCCCAACAATACCAGGACCTTGCGGGGCAGGCTCGCTATCAGAATCTGGCAGCGGCAGAAGCAACAGGTGGCCTTGGTTCTACAGCGACCAGTAACCAGCTTTCAGCAATCGCCCCAACACTTGGTCAGCAATGGCTGTCAGGTCAGATGAATAACTATCAGAACCTTGCAAATATTGGTCTTGGTGCGCTTCAGGGGCAGGCAAACGCCGGACAGACATATGCCAACAATATGAGTCAGATTTCACAGCAAAGCGCGGCTCTTGCAGCGGCAAATGCCAACAGACCATCAGCTATGCAATCTGCTGTTGGTGGTGCTGCCTCCGGTGCATTGTTAGGTGGTGGAATAG---CCAATGCTTTGTCAATGTCAACCCCATGGGGAGCGGCTATCGGTGGTGGTATTGGTCTGCTTGGCTCGTTGTTTTAAGGGGTAATCAATGGCTACGTGGCA----GCAGGGCA--TTAATTCAGGTGGTTTTCTGGCTGGCATTGGTGCGCAAAATGAGAATGCGCCAAAGGCAAGCGACATTAACGCAACGCTGGGTCTGATTCGCGAGAACAATGATTTAGCCCGTTCAGGCGCTAATAATGTGGCTTTAACAGGGCTGCGTGGTCTGGCTGGAGTTGCTGATATTTATAACCAGGAACAGCAACAGAAAGCGCTAAAC---------GCATTCAACCAGGTTCATGCCAACGCATGGGCTACTGGTGACAATTCAGGAATCATCAAGTTCGCGCAGGAAAACCC---------GGCGTTTGTT-GCGCAGGCACAGCAGGCGTTTTCCGGTCTTAATGAGCAGCAGCGTAACGATATGGGCGATTTGGCTATGAAGGCTAACGTCGC----TCTTTCTCAGGGGCCGGAAGC-------CTACAGTAAATTCATTACTG----ACAACAAGGACAGGTTAAATCGTGTTGGCGCTAATCCAGACTGGATGATACAGACTGGAGTACAGAATCCAGAACAGCT-ATCACACATGTTGACTACGATGTCTCTC--------GGTGCGCTTGGGCCAGAAAAGGCGTTTGCTGTTCAGGATAAGATGGCTGGTCGTGAGATTGACCGAGGCAGGCTGGCTGAAACAATCCGCAGCAATAAAGCAGGGGAAGGTCTTCAGGCTCGCGGGCAAAA-------TATTAC------------------------TATGCCCGGACAAGA---CAT--------GTCAGCCTCTACAGCCCGCC---------GCGGTCA-------------------------------GGATTTGGCAATGCAAAGGGCAAACGCCAGA--ACGATA------------------------------------------------------------------TCAGGAGTCGACGGGAATC---------------------------------------------GGGTCGTTCAGCTTGCAGATGGTAGA-----------------------------------------------------------------------------------------A-CAGTCAACATTGACGGAAAACTTCA---------CGGCGCAGGGGCTAATGCATTTTACGAAGGT-------------------------------------------ATTGACGATAACGGCAATAT----GGTTCGTGTCCCG----------------------------------------------------GCAAGTGCTATTGCAACTCCTCCAACTTCTGCAGCAAGCGCACAGA---------------------------ACTACGCGATG----------------------------------------------------AAGAAAGA---------CATT----------GACGCAATCGCAAATGCAGATGCTTCT------------------GCTCTCGATTTCATGACTGGCATGACTGGCGGATCAGGAAA-----TCCGGCAAT---------------------------------------------------------------CGGTGCAGATGTTCGCAGCCGACTCACAGGCAAAGAACAACGACA----------------------------------------------------GTTATATAACTCCGCACAACG-------------TATTCAGGGAAGAATGCAGA-----------ATCAGGGCG-------------------------TGGCAGCAGCAAGAGATATGGGCGC-----------------TAGCGGTATC-AACACCATTGCAGA---------------------------AGC-GAAGATGTATT---TTCAGGGGATGCCGCAGGTTGACTACTCAAGCCCG---------GAGGCT----------------------------------ATGCAGCAGTCTATTCG----------------------------------------------TGAGATTCAGGAATACACCAACAATTATAACCAGC---------------AGTACAACGTTGATGTTGGTAAAT-------------------------------------------CGCA------------GTATCAGCAATCC--------------------------------CAACCTGTACAGG----------AATCACAGCCTGCATCCAACAGCAA---------CTTTTC----------------TTCACTATGGGGTGATTAATGGCTA-AGGC--ATGGAAA--GACGTT---------ATTGCCTCTCAACAGTACCAGGCA-------------------TTGGCACCAGAACAG---------------AAGGCACAGGCTC---------------------------------AGGAGCAATACTTCAATGAAGTGGTTGCACC-----------------------------------------TCAGGCAGGCGATCAGGCTG-AGCAGGCTAAACAG--------------------------------GCTTTCTATGCTG-------------CGTATCC------------GGTGCCGACAACTCA------------------GCAACAATCATCACAGCAGGAAGAACCA--------------------CAGCATCCTGAG-CAATCCCTGAT------------------GCAACGGGCTGGTGACT--TCCTCACTGGCGGCCAGTCAGC----------------------------------------------------------------------------------------------------------------------------AGGACAGATTGCA------------------------------GAGCAGGC------------------TGGGCGTGGGATCG---------------------------------------------------------------------------------TAAATATCCCGTTTGATGTATTGCA---GGGCGGAGCCAGCCTGATTAATGCTA------------------------TCAGCCAGGGTTTAGGCGGCCCGAAAGTGCTGGA-------TGACGTATATCGCCCAGTTGA-TCGCCCAACA------------------------GA-----------CCCTTA------CGCACAGGCGGGCGAA---------------------------ACAATTGGTGG---------------A---------TAT-CTTGTTCCCGGCGCTGGCG------------------------------------------------------TGGCGGGGAATATGGC------------------TATCGGTTCAGTCGCTGAGGCCGCTAATCA----------------GCAAGG---TGAT--TTTGCTG------GTAACGTTGCAAAGAACGCCGC------------CATCAACCTTGGCGCTCAGGGAGCTTTATCTGCTGTAGCAAAAGGGA------------TTGGGCGGGGAGTGACAGCACT------------TAGA-----------GGTGATATTTCTCCAG----------------------------------AT------------------------------------GTAGCAAAGACTATCGCCAATGCTGAATCAATGGGCATAACGCCAATGACATCAGAC--------CTGATT--AAGCCTGGTAATGCTTTG------ACGAGAGGTATTCAG--------------------CA------AAGTGGAG-AAGGA--------------------------------GCCATTCTTGGAACTGGAGCAA--------------------------------AGAGGGAGGCTCAGCAAGCCGCAAGAA---------------GTGACGCTGTCTCAAATTACCTGAATAAGT--------TTGGCGAGTAT--AATGC---TGATGATGTTGTA----------AAAT-CACTTACCAGCACACTCAAAG--------GCCG-CAGGGAA-------TTTGCCGGAAAAGTGCTG-----GAAGATATCACTCAGAA------AATGGGTTCAACT-----CCAGTTCCAACATCTAAT--------GCAGTTACTGCCATCGATGATAGCTTGGCTAAGCTT---------------------AATCGTCTTGGAACAT-----------------------CAGCCGATAAGAATCTGGTAAGTACCTTGGAAAATCTTAAAGC---------------AGAGTTATCA---AA--------------TCCAAG---------------------------CATAGATTTTGACCTGTTGAAG------CAGC-------------ATAGAACTGCATTCAGATCAA-ATGTGCAAGG-----TGATGCAACGGTGTTTCCTAAC---------------------CAAGCTAAGGCGATAACAA----------------------------ATTCGATTGAGAATGCCATGAGCCGCGA---------------CCTAAAGAGTGCTGTTGGTAAAACACTTGGTGCTCAGGATGC--AGCTAGATATATCAAGGCTAATTCTGATTATTCAAATAT-----------CTATAACAAGGTTTTG-----------------------------------AATAAAAGAATAGCTACT--AAGCTTAATGATG-----------------------------------------------------------CT------ACCAACCAGGCAACGCCA--------------GAGTTAATTAATAGTGTGGTCTACAGTAGAAATGCGTCAGACATAAAG---------------------------------------------------CGTATATGGCCTGCCCTTGATAGCAAAGGTAAGG---------------------------------------------------------------------------------------ATGCCA----TGAGAGCTGCATACATTAGCAAGATCGCAGAA------------------------------------AAGGCGAGCGACTCTCCAGCTA-----------------AATTCATCACAGAGGTTAAC---AAGCTGAAGAGACAGGCTGG-------------CGGTGAGATTTATAACACCGTAT-------------TCAATGGAC----AGCACATGAAAGAGTTAAATGCTCTTCATGACGT-----TCTTAGGG--------AAACTGCAAGGGCTGATACTGCTGGAGTCGTCACCCAG-----------------------ACAGGCCAGTC-----TCTTGCTAATAACATCAGGCTAGGGGC--TGGCCTTTTCTCTGGAGGC-ACGTCAATAGGTGG----------------------------------------------------TGAGGCTGGA----------TTTGGATTGATGATGCGCCTGTATGAGTCAAAGCCAGCCCGTAATATGCTTCTTCGCCTTGCAAACACCAAACCTGGAACACCTGCATATGAGCGAGCTCTGAATCAGGCAGTTACGGCTGTAAGGCCGCTACTGGCTAACCAGGCAACACAGCAGTGAT--------------------------------------------------------------------------------------------------------------------------TAAACGCCATGGATGG----------------------------------CTATTTAATTCTCTTT--TCAATA----------------------------------------------------------------------------------GCTGCAATTATTCCTTTTCCTGATG----------TTTCAGGAGATTTT------------------------------------GTAGCCATATAAGACGAAAAAATAATGTCCGTCATTCT---------------------------------------------------------------------------------------------------------------------------------------------------------------TTCATAACTTACTATTTCCCACT--------------------------------------------------------------------------------------------------------------------------------------------------------------------------------------------------------------------------------------------------------------------------------------------------------------------------------------------------------------------------------------------------------------------------------------------------------------------------------------------------------------------------------------------------------------------------------------------------------------------------------------------------------------------------------------------------------------------------------------------------------------------------------------------------------------------------------------------------------------------------------------------------------------------------------------------------------------------------------------------------------------------------------------------------------------------------------------TAGCCAGTGCAT----------------TGGACAGTTTG--------------------------------------------------------------------------------------------------------------------------------------------------------------------TAGT-TGTCA--------------------------------------------------------------------------------------------TCAGTTAG--------------------------------------------------------------------------------------------------------------------------------------------------------------------------------------------------------------------------------------------------------------------------------------------------------------------------------------------------------------------------------------------------------------------------------TGTCCTTATGGAATTTT-------------------------------------------TTAAGTGTGTATTCTCT------------------------TCCGTTAATCGTTCAATTTTTGCA--------------------------------------------------------------------------------------------------------------------------------TCAATTTCATATGGGTGATCTAATGCC------------------------------------------------------TGAACCTTTTTCTTGAGGGCAACTAACTCTGCATAGAGTGCGCAACAGGCTATACCAAGAACTA-----------------------------------------------------------------------------------------------------------------------------------------------------------------------------------------------------------------------------------------------------------------------------------------------------------------------------------------ATACTATTAT--------------TTCTAACACGCCAA-----------------------------------CCTCCTTAGTTTTGTGCAGG-----------------------------------------------------------------------------------ATACCATGAGG--------------TAAGCGCAAGGGGGAGCAA---------------------------------------------------------------------------------------------------------------------------------------------------------------------------------------------------------------------------------------------------------------------------------------------------------AGCAAGTTGTAGG-------------------------------------------------------------------------------------------------------------------------------------------------------------------------------------------------------------------------------------------------------------------------------------------------------------------------------------------------------------------------------------------------------------------------------------------------------------------------------------------------------------------------------------------------------------------------------------------------------------------------------------------------------------------------------------------------------------------------------------------------------------------------------------------------------------------------------------------------------------------------------------------------------------------------------------------------------------------------------------TGATAGAACGGT-----------------------------------------------------------------------------------------------------------------------------------------------------------------------------------------------------------------------------------------------------------------------------------------------------------------------------------------------------------------------------------------------------------------------------------------------------------------------------------------------------------------------------------------------------------------------------------ATTTCCGCA-TGGATAATGTTGAA--GAATAAAGAATTACCTCCTTCATTACATCGCTACTGACAGATAACCAACGCA-ACGACCCAGCACTGGCTGGGTTTT-TTATGCCC--------------------------------------------------------------------------------------------------------------AAAATTCACCGTGGCCACGCTGCGGCGATTCATTGCATCTGGAGC-ACATTAAATGACAGAT---ATCACTGCCAAC---GTAGTTGTTTCTAACCCTCGTCCAATCTTCACTGAATCCCGTTCGTTTAAAGCTGTTGCTAATGGGAAAATTTACATTGGTAAGATAGATACCGATCCGGTTAATCCTGCTAATCAGAT--ACCCGTATACATTGAAAATGAGGATGGATCTCACGTCCAGATTGCTCAGCCGCTAATTATCAACTCAGCCGGTAAAATCGTATACAACGGTCAACTGGT------------------------------------------------------GAAAATTGTCACCGTTCAGGGTCATAGCATGGCTATCTATGATGCCTA-----------TGGTTTTCAGGTTGATTATATTGCTAACGTATTGAAGTATGACCCAGATCAGC-TCCGACAAGAACTG------------------------------------------------------------------------------------------------------------------------------------------------------------GCTGAGC------------------------------------------------------------CGGATGGATCTAA---------------------------------------------------------------------------------------------------------------------------------------------------------------------------------------------------------------------------------------------------------------AAAAGTAGGGTATAAAGACAGTAAC-------------------------GTATATGACACA--------TTGAACAAGCTAGAATTAAAATTCAAA-TCATTCC----------------------AGGAAATGCGTGATGATAATTCAAATGAGATAGGCGATTACGCCCT--------------------------------------------------------------------------------------------------------ACTCACAGGCTGGCATACAGAGCATCAG--------------------------------GGTTATGGTGCTGGCGTATTTCAGTGCGTCGA-------------------------------------TAAAACTGGCTTAACGGACGAT-----------GGTG------------------------------------------------------------------------------------------------------------------------------------GCAC---------------------TATTGCGGTTGGCTCTACGTATGCGTGGAAACGTAT----------------------------CACGGGTCCGGGTGATGCTACTG-AATTTGG--------TGTT-----------------------------------------GTGCCGAACGCCGG---------------------------------GAGTACGTTTGATAATAAA-------G----------------CGTATATTTTATCAGCTGCGGCTACTGG------------GGCGCTTATCTTTCCAGCAGGTGA--T---------ATTTATACAACATT-------------------------------------------------CTTTACCCTTACTGATACCTACCTTGTGAGAGGTAATT-CAACCAATATTC------------------------GCGAAATTGAAGCGC-------------------------------CAAATGTAAC-----------AGACTTTATTGTCCACTGCTCCA--------------GAAACGGGACATGGGAAGGGCGAATTGACGGAATTGTATGGG--AGGATGTTTCTATATTCCCTA-----------------------------------TTGATACCCATAGAGGTTTCCATACCTATTTTACTACCCTTGGTA------------------ATATGCGTAGTGT----------TAGAGTTAAAGGTGGTATTGGCT---------------------------------------------CCTGGATTG-----------AGGGATCTTCTGATTGGTCA-------------------------------------------TTTTTTCAATGTGAATTTGTTGAGTCAAAGGGAAGAG------------------AAAATATTTTAATAACACCAAAAGTAGATGAGCAGGGGACTAT-AGGCGGCGGACT-----------------------------------GGTATTCA----ACAAATGCT-------------------------------------TCATCGCCAGAAGTGCTAGAGATGGTGCCAGTATAAC---T------CAAATGCCATCTGTTTGGTT--CAGAGATTCT----------GTTATTTATCATAACGCCGACACGGGCCTCCGCTTCAGCACAGATC-------------GTACAACATATCCAGGACCTGAA-------TTTACTGTTAACAAGGTTACTGGTTGTGAC---------------ATAGATGATAATTACTA-TGCGGGTGTACAGATAACTGGTGGGCGTTATGTT-----------GATTTCTCAAATAAC-----------------------------------------------------------------------------------------------------------------TGGGTAAGTTC--------TGGTCGTCAA-TCTTCT---------------GGGCCGGG------------ATTAAGTAT----------TGATGATAGTATAGGTATCAATATTGA-AAGCAACAGCGTTTACCTT-------TGTGGAC------------------------AAAACGGGATA---ACCGTAAAAAATAGTA------------------------------------------------------GTTTTGGAAG-------TGTTAGTAATAATAACTCTAATGACAATAAA------------------AATACTGGA----------------------------------------------------------------------ATCCGCATTA-------------------------TTAACTGCAACCGCATTTCTGTCTGC-------------GGTAATATAG-----------------------------------------CA-----------------------TGTGGTGAAA--------------------------CCCCATTAGGAGCCTTTCCA-----------------------------AAACCACAGGAAGAAGGTATAAGAGTAGAAGGTGACAGG-----------------------------------ATAACAACGTATGGCAATA--------------------------------------------------TATGCACAGGCAATTCA-------------------------------------TTTGAAAATTACTCTAATAC-----AGCAACAAACA-AGCAAGA---TGGTTTAAATA-----TAACATCTTGATAGTCCATTAACATGGCTTAATGT----------------------------------------AAATT------------------------------AAAATGCCCCTACCGATAGCGGTTGGGG---CTTTTTTTAATTGCGCGGA----------GGTAATATT----------------------------------TTATTA------GCAAGTCTATGACCAAATCTATTTATTG-------GTTTCTCAATTAAATTAAAAATTAACACGGAAAG-----TGTGATTGATA-------------------------------GCGATATTGATGCAA--------------AAAATAATGC-------------CAA------TGTACCTTGTTTAGGT-----------------------------------ATAAATGAAAAATAGTTTCCGT--------AGTAAT--CTGCGAACTCCTTTACAGGGATGTGTATCAAGT-----------------------------------------------------ACAAAG-----------------------------AATAAGATGATTCACCAATTATTGTAATTATTTTAGGAAACGATGGGG--------------AAAAAATCCTTTCAATTCTCACAACGCTAAACACAAGAAAG----AAAGCA----------ATAATACCTGAGCGCGTGATACCGTTT----------CCACCGAACGCACTAGTAAACCATAATATTAAACAAATATTTAT-----------------------------------------TATTACGATATAAAAATACCCAGT--------------------ATTTTTATTGTTATAAAATCTGTTGTCCCCAAATAACTTTT-----CTGATTCCGCTATAATCATTCCTAAAATAAAAT-------CTAAAACTATTGGGTTTCCTGCAAAACCAATGTACTTATCTGGTGTGGTGTTA---------------GGTATTGGAAATGATTGCGCGTCTAAAACTAAATGGCC---------------TTGGTAATAATA------------------------------------TGATGAAAAAATAAATATAGTAATAATTA------------------------------TTGCAGTTGTTA-------AAACAGACCTGTATTTTG----------------------------CTGTAAATA-TCATTGAGATGGCAAAAATTATATAAAAATAAATCT-------------------------CATATCTCAATGTCCACGCAACAACGAGCG---------------------------------------TGCCCCATCCATAAA------TTGGAGATATAACATCA-CTCTGATAAGAAGA-----------------------AATAAATACTGATTGTATTATATTT-----TCAATAGAAAGATGCCCTAAACTAAATTCCCCT--------------------------------------GTATA-------------------------------------------------------------------------------------------------------------ATAGTTGTAATAGTATAATGACACATAAAGTGCCAACACCATTAAATA-----------------------------------------------CAAAGGATAG-ATTCTAAAAAAACGTTTTATTAAGAATGATAAAGATTCTGCAAATGAACTGAATTTT-------------------ATACTCTGTGTTGAAT--------------GAGATATTATGAACCCACTTATTACGAAAAAAACCTCAACACCAAA--------------------------------------------------------------AATAGCATTGGATGTTATGTAATC---AATAAATGAACCT---GCAACTATA------------------------------------------------------------------TTGTCATACATTGTTCCTCTGTTGTGACCAAGAACAACAG----CAAGAACAGCAAATCCTCGTAAAAATTGTATTCCATTTAATCGTTTATTAGACATT-TTGTGC---CTGTGAA---------------------------------------CATTAGAAAAAATAGTGAGTTTTG------------------AGTGGGGGA----AGTTTAGCATTTGAAAAGT-----------------GAGCGATCTACCTATG------------------------ACGCAGGAG----------------------GGTGAGAAAAAATAGGGGAACACAGG--------------------------------------------------CTTTTAACTGATTCGT--ATGGTTTTGTTACA----------TTTT-TATGGTACCTTCTCATCAAGCCAGTCCGCCCAA-AATTGCATC---ATTTCTCTGCGCTTATCTAGGTATTGAG-------------------------CATGGTTGTAAAT------------------TCAGCTAACCCAATGCGTTGACA----------------------------------------AAAAATTAGCGCAAGAAGACAAAAAATCAC--CTTGCGC---------------------------------TAATGCTCTGTTTCAGGTCAC---------TAATGTAGTGTAAGTTATT-GATTGTTAGTGACTGGAAACGCCATATTTTA--------------------------------------------CTGTGTTTTGTTGCATATTA--------------------------ATCAACCAAAATTTATTGTATCTCATTG-------------------------ATTATATTAAATATTAAAGTCCTAT-------------------------------------------------------------------------------------------------ATT-----------------------CATCTTTTTTATACTAA------------------GTTGAACGTATAAAAAAGTATTT-----------CCGTTCAAAGTGTTACGCAAC---------------------------GAAGGTCACTATTAG----------------------------------------------TCAAAATAAAATCACTAGCT-GATTT-----------------------------CTATTCTCTCCCAC-------------------------------------TCTCTCCCGCGATCGTTCCTATATTGCGCAGCCATGCTATCAGACTTATGTC----------------------------------------CTAGAAGGTGCTGC---------GCAAATCTTT-CGCCAT-----ACTGT----TTC-----TCATAGAGCCT---------TGCAGACAGGCTGCGT----------ATCTC---ATGAAATGTTGGCGGTTC------------------TCCGCTGAAAGAAAGTC------CAGATTCCTTGCGTGCGCGC--------ATAAAATACCTTGATACCGTCCCT---------------------------------GATGAAAGCGCTTCGCTTCGTGTAGAGGAAATTATTGTTTCTCCTTGCGAAAGTG-------------AT---------TTACA-TCTCTTCAGCGTATCTG-AAAGC--------GAAAGGTTAGCT---GCATCAAGCTTAATCGTTA---------------------CCGGTAT-----CGC-------------CAGTTTTG----------CT-------------CCTGTCTTTTG----TTGTTGTACGTGTAGAAATCCTTCTGAAATGTCAACCCATTTCATTGCACAG---ATATCACTAACACGCTGCCC----------------------GGTAAGTAA--TGCTATCTCC----------------------ATAGACAGTTTCAC--------------------CCATGGC----GGCTGCTTC-----------------------------------------------------------------------------------------------------------CCG----------------------------GCAGCATCATATATTTTCATGA---------------------------------------------------------------ATT-------------------------------CATCGGTGGTTAATCTGACCCTTTTAACTTCAGATTTAGCGGC--CCTTGTGGCAGTGACTGGGTTTGAGTGTATGAAGCCTTCAG------------------------CTATAGCTTCTCTGAAAATGTCACTCAA-----------------C------GTCGATCTGATT-------------AAC--TTTGATGTGGCCGA----CTTTCCTTCTGAAACATAATCATTGAGTATGGTGGCAATATCCCTGGTTGTTATATCTGACAATGGAATGTCCTGAAAC---CGCTCCTTTATGGCT----CTTATTTTGCTTCTGT---AA---TCA--GCAAGTGTTTTAGGCCTGAGT----------------CCTCTGACTG--------ATATGATACTGTC--ATATTTTTCCAGCCATGCGTGCATGGTCATTGCATC--------TTCATTATTGATCCGCG----ACGTAAGACTTTTTC-----------------GTTCAGCGCTGGAAAATAACTCAATGTTCGCCTGAACTGCTTCTG------TTACTGCGATTCTC--------CGGTCGCGACCTAACCCAAACTCCTTACCCGTCCTTGGG--------TCTCGATAG----------------CAATAATAACCGTTGTTCCTGATATACAAGTTTGGAGGCAAATCACGGC------------------------------GTTCATGGCTTCGCCTT----CTTCCCATCTCTAATCC--TCTTCAAAAGTCTGCCTGT-TGGCTTATTTTTAACGT---------CGATTT--TTACTGCGTTCTCAT--GAA----------------------------ACAGATACTCC--------------------CTTCCATC-CTTAAGCGGAGGAGGG---------------------GAGATCCG-------------------ACACTCTCTAACCC---------------AGCGTCGAACTGTCTCAAGG-CTTCTTGGCCTTGG---------CTGTCGCTGGTTCCACTCTGGAAGCGTT--AAGTACATCTCATTACCTCTGCA-AATTCACGCA------AGAAAAAACCAGCGCAAGGCTGGTT----------------A------------TTGGATATCTTGAGAAATGCAC----------AGGCCTCATCGAGTGTGAGG----------------CTGTGTGATTCTATGGTTACTCCGATAAAATA-----------------------------------------------------------------AATCCCCGCGAGTGCG--------------------------------------------------------------------------------------------------------------------------------------------------------------------------AGGATTGTTAT------TTTTGCGGTGCTGAG-----------------AGCCGAGCTGCT-------------------------------------------------------------------------GCG---------------------------------------------------------------------------------------------------------------------------------------------------------------------------------------------------------------------------------------------------CTTCAGCATCT-----------------------------------------------------------------------------------------------------------------------------------------------------------------GTGGACTCTCCCCATAAGCAAA-----------------------------------CAAGCACCCCGAA------------------------------------------------------GAGCGCT-------TGT------------TTTATCTTTCAGCATAAGATAGCTACGTGCTGAATAACATGCGAACGTATAATCTTCACATGAGGTATGTTAAAAGCTATCGCATCATTGGAGTTTGAAGTTGTCGATATCATCTACAAA-------TTCCAGATACCCATCTTCAACGCTTTTTAAAACAAGTAA-------------------ATGCTTAATTC--------CCTCACTTAATGAAGTTGGTCTTTCAAGCACAAACTCGAACC--CATCCT-------------CGTAAATTTTGCCTA-ACCAATAACCACCACCA------TATT-----CCTTAAGCCTTTGAAAG---AAAACATATC-CTCCAGGCTTGAAATAATTGAGTGTCTCGTCTCTATAA------ACGATTTGGTAGTTAGGTACTTTGCCACCCATTTTAGCC--ACCATGAGTACTGTGTTTTCATACAGTATAAATTAAAGCAAATGTTGGTCAATTTTGAAGGTTG--AAATGATAACTTAACTCTGAAAACAAATTGTTTACGGCTTCTGCTATGGTTCAGTTTGATCAATAATC---GCGAATGCTTTCGAACTGTCTTAACTCCTTATCAATCAGACGTTTACTC---TGCTGACGAGCTCGATGTTTACAGGTTC--TCAATTCA--------------GC------------ATCATATCCGTTTCCT-------TTTCTGTAGCCTCGTGATCGACACAACGAA-------------CAGGTAC--------AACCATCAACCGAATA-----GAATTTCCCAAATGGTTGCATTAC--------------------------------------------------------------------------------------------------------------------------------------------------------------------------------------------------------------------TTTTCCTCCT---------------------GCGGTGGTTCTGGCA-------GTGGCATCCAGTGGGTTG------------------------------------------------------------------------------------------------------------------------------------------------------------------------------------------------------------------------GTAACCAAGATGCACC------------------------------------------TGGTATAAT---------CCATCCATCCTGCGCGTCTGGATGCCCTGGTATGTAGGTTCCCCATTTCATTCGCCAGTCACCTTTCCTACCAAACTCTCGAGCAACAAGAACTCCTGTTTTGCTATCCGGCATCCGCTCGCTACAGCTTATCCAGCCATCCGGAGTTACCGGAG--------------------------------------------------------------------------------------------------------------------------AGTTGGTAGCTCC------------------------------------------------TGTTGCTACCAGC---GCTGGCTGGGTG------------TAGAAATAC-----------------------GGTCTGATAGTCCACCTCT--------------------TATTCCAGAAGTCTCGCGTTT---------TCTCGGCTTCCTCAAG-CGTTGCAACACTACAGC----------------------------------------------CAACCTTTC-------------CGCACTCTTTGATGACGTGG--------------------------------TATCCGGCTGGCTCGCTATCAGCCT----------------------------------------TGCGGCGTTCCTGTAGCTCGTCTATCT--------------------CATCCAGCAAATTTAAGACGA--------TGAGCACCC-CGTATTGTTTTATCAACTTTTCAAT------------------------CTCACCCGCCGCCGCGTCCATATCCTGCTCGGCTGATGGGTTATCCGGGTTTTCTTCATACCAAGCCCGCATAGATTGATAGTTTTCTACGGACTTATTCAGCGCCTTGCGCCATTCTGGTAATTTGTT-ATTGGTGATAGTGGTCATGGGT-TAGTCCTTAAACTG--------------CCAATTGCA-----------GTTGCATATTGAACCGGT------------------------------------------------CACGC--------------------------------------------------------------------------------------------------------------------------------------------------------------------------------TTTTCGCAATACGCGAGAGAACCGGGG---------------------------------------------------CTGTTA---------------TACGATTCAATGCGCTCA----ACCATTAATGCGGCGCGGGTTTCCTTTGAAGCTGGCGCGTAAGCACCAGACCATGCTTTGTCT-----------------------------------ATTCCGATGTTACGGGCGA-------------------------------CGTTCGTGCTGTCCG-CGCTGGCTAATGGT---------AGCTTTGTGA-------------AAATTAGCGGGTTCAACATCCTCAATCCAT-----GCAACTTCGTGACCGGCATTC--------CATGAACGTCAATAATGTGGCGAA--------TCAGGTCTTTCA----TTCTGGCAACAGCAAGGTTTGGGCG------------------------CTTAACGTCAT---------AGTCTCCACAACTTCCTATCGCTACACGC----------GGATATTCGTTACACAACCTGATAAACCGC--TCGTCACTCTCGTTCATAT--GCCATACTGGGACACCAAAAAATTCCCC-----------------------GTGCGGCCATTCATCCAG--------AAGAGCTT--CGTT--------CTCATCCTCGCCGCCGTCGATGACGTCCGGG-ATGATGGCAAAATC-------GAATCCAGGGTGATTTTTCCAGC---GCGCCACAAATTCGTAATAATCGCTC-------------------------CAGTCGATTTTGTTTTTACCGGCTGCTTTCCATGCAGTGAATGCGCCGTTGTCCAGCGCGAATGACTGGCAGTATTCAGCCGCGAGGTTAATTTGTCCGGAGTGCGCGAAACTGATAAACGCATGG---CGTCCTTTCCATGCCTTCATAGCACACGTATCAGGGGTAATAGGTCCGCCATGATAG----------------TGAATCATCACGCCCCCTTAACCTTGATGCCAGCGGCGCGTATTTCGT---------------------------------GTATCGCGTTGTCATTACCAGCACACCAACCCTCGGCGTAATCCCGGCTGAATCCGCTCAGGTGCATGACCTCATCAACGCTGCGTTTTG-----------------GTAAGTTGACAGCCCGCGCCTCCAGTTCTGCTATGCGCTTACT---------TCCATCAGCAATAACGCCCTCGTAATACTCACG--------CTGTTCGGCATTCCGCTTTTCAGCCGCGTCCAGGTCTTCTCCTAATTTCTGCGCCATCTGGAACC-------AGTTAGCTCGCT-GTTCTTCC-------------------------------------------------------------------------------------------------TTGATTTCCAGATCATCCAGC--AGCGCCTCTGCGGCGATATAAAT--AACCTGGCGTGCACGGTCTGCTGGGTCGCTATAGTGCACC-----TGCATGTAGCGGAACTCTTCACGTAGCGCCTGTT----TGCTGAT-----------------------------------------------------------------TGTCATGCTGCAC---------------------------------------------------------------------------------------------------------------------------------------------------------------------------------------------------------------------CTCCAAAAATCCATTGGTTACCTG---------------------------------------------------------------------------CGTGCACCTGGAATTTGCAGGACG---------------------TGTCAGGCATAACCAACTCA------TGAACCACTTCGCCTGTT------------------------------------------------------------------------------------------------------------------------------------TCAACGAAGTAGTAGTTGCTGTCTGTAA----------------------------------CGTTGTTGATGAAGACTGCCTCGCGCTCGCGCCCTGACATCTCACCGAGAA------------------TGCGCTGCACCTTTT--TGGTGACTGGTCGGTAATCAGGTTCTATGCCA-GCCAGTTTTGCCGCC---------------GCGTAGTTGTGGT-GGACATCCATC-----AGGATGGTGTATTGCTGCCCACGCAGAACTATCGGGTAAACAG-------ATACGATAAAACGCTTAAATCTTGCCGCTCTGTCGTTTACCTTTGCCTTGTCGAGGTAGCGCTGACTGCTGATAAGCTGACCTTTAATAAT-GC---------------TCATGCTGCACCGCCTTTGCGAAGTTGGCCT-GTGTTATTGATG--CGGCTAAAATAGAATCCGAATAATTTCTTCCATGGCTTAACTACA---------GCGTCCCTGATTGAATTTGGGTTAAAGCCAGCCTCAATAGCCTGTTTGCTATCAAAGAACACATACCCAA------AACCTTC-------------------------------------------------------------CTCAT--------TCTCTGC-G----------------------CAAACTGGGCCTTTATACGAACCGTGC-TTTCTTCCTCCGGCTAACCCAGTTCTATATGCGTGCTGAGTGTTACCCGCTATCG----------TTGTCCACTCAAGGTTTGATGCATCATTGTTTTGTTTGTTGCCGTCTTTATGGTTAATTACGTGCTCATCAGATGGCTTAGGCCCGATGA-----------------------------------------------------------AGTTTTCAGCAACTAA--------TCGGTGGATGTT-------------CACGCCTTTCAGTTCCCCTTCAA--------------GCTCCAGCCTAACGAACAAA-----------------------------------------------------------------------TACTGATTTC----------------------------------------------------------------------------------------------------------------------------------------------------------------------------------------TGTT------CTTGCCGCGCAT--------A----------------GAAGGGTTTAACTGTCT-------TAGCTTGCCAGAAGC------------------------------------------------------------------CATTGAGAAA-------ATTAGCCCCTTTGAGGAAATGAAATAGCGAT----ACTTAAAACC-CAAAATCT----------------------CTTTCACATCACCAAATAAATCAGCTAAC----------------------------------------GCCGCGTATTTAGCAT---CAAG------------------------------------------------------------TTCCGCATAATC-------------------------------ACTATGAC-------------GCACCATATCAGTACAGAATG-ATTCTCCTGTTATT------------------------------GGTG------------------GTGATAACTGGTCA-----CTGACAATCGTGTATATTTTCACTTCTTTCATTTCTTCCCACTCCGCAACATTGCATTCAGATATTTGTTTTCATTCACTGATGGAAAACTTTTTCTCGCCAGCATTTCTTCGCGTGGAATATCGTTAATGGGCTTGAAGCGGTGTCGAATAATCATTTCCGATGGAAGGATTCCGGGGTCGTAGGACAAACCTCTCATG-----------------------------------------------------------------------------------------------------------------------------------------------------------------------------------------------------------------------------------------------------------------------------------------------ATGAATTCCTCAGT---------------------------------------------TATTGCTGATAGCGCCGTAACGCGAACGGT-----------AATTTTTAAGGCGCGGGTCTAT---TTCAAT-----GAATTGGGTGTAAGTGGCTTTGCGGAATGGTCGGATTGCTGTTCCGTTTATTCGGTCTT-------TTTCCTGTTTTTCTGCGAGTTGTAT--------------ATCGCGTCG--------------------------------GTACTTCCGTTCTGCTTTTGTTTCCGGTGGCAGAGCAAGAAACGCGTCGAGATTGTTTTTGATATTTTCCAGCACCTCCGACTTGGAGCTACCGGAGCAGTTGCGCGGGTCATCCGCACCATATAGAGGTGCAGGCATA----------ATTTACTCCGGGGTAGG-----------------------------------------------------------------TTATCCGA------ATAATGTGGTACGTATAGGGTTATTTCTTT----------------------------------------------------------------------------------------------CGTAAACG---------------------------------------------------------------------------------------------------------------------------------------------------------------------------------------------------------------------------------------------------------------------------------------------------------------------------------------------------------------------------------------------------------------------------------------------------------------------------------------------------------------------------------------------------------------------------TGATAGCCTGCTTTTTACC-----------------------------------------------------------------------------------------------------------------------------------------------------------------------------------------------------------------------------------------------------------------------------------------------------------------------------------------------------------------------------------------------------------------------------------------------------------------------------------------------------GACTCTTCACTTCTCCCGAGAATTTTT---------------------------------------------------------------GCTACATTTC----------------------TTTGTGTATAGCCT---------------GATGAGA-------------------------------TAAGCGTCTGCATTCTTTTGTCTTCGTCGTCG-------------------------------------------------------------------------------------------------------------------------------------------------CTCCATCTTGGCTTAACGAATGCCGTTTTTAATGACAGTTTTTTTGCTATGTAATAAAA-CTGATT---------------------------------------TATGTTTAGGCCCAGATGTTCTG-CTGCACGGCAAGCTACCATG---------CGACCGCAAA-------CTGACTCCATCTCCGCT-----GGAGTTATGTTTAATCTTCTCATTAAGCCACCTGTTTAAGCTCATTTATTCTGATATTCATTACCTGAACGCATTTTGT-CTGCGCATCATCGTGACCAGCCAATAATTGCCAGTC--------------------ATGCT---GATATCTCTCA-ATTAGCTTTTTCTTATCAGTTTCTTTCGAAGCATAATCGCTGAAGTCTTTCAGGAT-------TTGTTCGCAGTCAACCGATGG----AGATTTCTGGTTGGTATT----------------------TTCTGGTGATGGTT-GATTGCA-TGATGCTGGCATGGCCCAG--------------------------TCCGGCAGCGATGGAGGGA-------------------GCCA-------------------------GTAAAATCCTGTTCCATCCTTCAGTT------TGGC----CCTGT-----------------GCCATCCTTGTTTCT--------TATCACTG--------GATATCTGCGCAAA------ACCTTCCTCAAGGTTATAGAGATACCGA------CCAATTCCCCACTG-------------------AACGGCAGCACGCTTCATTGCGCCGGAGCGACCACCTTTGACGGCTTCTACCTGTGTGTTTTCAGCAGCATCCCATTTGGTTACCCATTCAGAACCAATCTTGATTGATATGCCGCATTCAACGCCACCGTT--GTTGGGAATATCGCGATATTCATTGCGCCATCCTGCTTTGCCGCAAACATC--------GTCCAGGCGTTTCATGATTGCCCTGTTCGTGAC----------------------------------------ATAAGCCAGCACCATAGCCCACA---------------------------------CTTTGCCATCGCGTGTTTTACCGCTTTGCTGTATTCGCCATTCGATATCTTCAG-----------------CTGCGAACGGTTCATCT------AACTGATCCAGATTC---------ATG-AGTAATACCCCG-----CAAATTCATCCCAGCT------AATAA------------------------------------------CCGGATTCTGCCGTTCTGCGGCT--------------------------AAGTTAATTTGCTGCTCCACTTCCTCCTCAATTTCAGGAGAAATGAGAGC----------AATAAATTCTTCATCAT---CAAAATCATGC-----AACATGACGCGCCTCCCATTCTTCGTCCTGCCACTTATCCCAACCAAGAGCTATTCCGGCAGCCCATGTATAAGCATCAGACATTCC---CTGTTTTGTATCCGGAAATACTTTCTCATATAGCTTGTTGAACTCCCTGTTTC--------CTTGCTGAACAAGAATTGTTCCATTAACAGGCGTAATGGTCATGGCGTGGCACTCCTGGCTGATTAAGAATT---------TCACCGAGACGTTTCCATCCGGCCCGTAATTTTCTGGTTATACGCTCTAAAAG---TGATTCATTAAGTTGGGCGATACCCATGACGGCACCGCCCGCGATA---GCAAATGTCATCGTGGGA-----TTCTCCATTTTTATTTATTGGCATAGCGAAAACGCCTCGATATGAAGCGCTGTGGATATGCG-ATAAAAAAGCCGCCCT----GACT-GC--------------------------------------------------------------------------------------------------------------------------------------------------------------------------------------------------------------------------------------------------------------------------------------------------------------------------------------------------------------GAGCGGCAAATAACATCAAGGGATGATTTTTCGATTAACCAGAACGAGTCGTCGTCCTCGTTTGGTTACGAGCGAAATTGCTCACATAGCAGACTCGTAAATCTGCTA--------TCGGTGCTTATTCGCTGACAAATTCGGTAAG--------------------ACTTTCGTGTAGCGAAACCAAAATTTC--------------------ATCATCAAACCCATCAAGTAATGCTTGTTCGATAAGTTTGA--------------------------TAATTTC------TGATGCCTGCTC------------TTTATTTATTTCCATCACTCCT-CCCAAGAGCCTTGCTGATGG-CTGCGCGAGCTTTATTGATTA--CCCCGTACCACTCCGGATAAGTAACGTTTCGACCTTCAGCCATAGCTTTTTCAGCCAATTGAAGAGCCTCGAGTAAAT---CAGGTGCTGCTGCTATCAGGTGTGCATCTTCACTGCACTGAACT-----------TCATTACAGATGGCGACGTATGAGCGCCAACCAGCACCATTTTCA-----AATGAGCTTGATTGGATGATTTTAATTTCATCGTCATCCATCATGATTCCCCACC----CACCTTTTGTTCCTTTA------------------------AATTCCATATTCACCTCTGTGTCTCGCTGCCAAAAATACGCTTACTCAGTTACTTCA------------------------------------------------------------------------------------------------------------------------------------------------------------------------------------------------------------------------------------------------------------------------------------------------------------------------------------------------------------------------------------------------------------------------------------------------------------------------------------------------------------------------------------------------------------------------------------------------------------------------------------------------------------------------------------------------------------------------------------------------TCTGCATATTCTTTACTTG---TTAAATAATGTTTTCTG--------------------CAAAATATCCTTCTGA----------------CCTCTATTG------------------------------------------CATCATCAA-----------------------------------------------------------------------------------------------------------------------------------------------------------------------TGTTTTT-------------------------------------------------------------------------------------------------------------------------------------------------------------------------------------------------------------------------------------------GAAATACCCAAGATGCTTTTGCTTTCTATTGATCTGTCCAGTGACTC-------T-CCACTTTTCTCTTTTAATATCCC---AATTAACTCC-------AGGTGTTCCAGATTTATTATC----------------TAACCTAATGGATTTGT----------------------------------------------------------------------------------------TTAGATTGTTTTCA----------GCAACTGA-----------------------------AATATCTCTT-------------------------------------------------AGATTAGAGAATCTATTGTCATCCCTG--------------------------------------------------------------------------------------------------------------------------------------------------------------------------------------------------------------------------------------------------------------------------------------------------------------------------------------------------------------------------------------------------------------------------------------------------------------------------------------------------------------------------------------------------------------------------------------------------------------------------------------ACT----------------------------------------------------------------------------CTGTTTATGTGATCA--------ATTACGCCATT----AGGAAACATACCAGTA----ACGAATAACCATGCCAGCCTGTTTG--C-----------TTGTAGCTTTTTCCCATCAATTGTTAT-----------------------------------------------------------------------------------CTCTCGATAACCGTGATGATTAACAGAACCAGCGACATCAC-------------------------------------------------------CAGCCAATGCT---------------------------GTTCCTTTAGATTTAT--TCCACCGGA----------AAACTCCTGTAGAAGGCTCATACTC------------------------------------------AAGAATCTTCGATAAATCTGCTGAATTCA------------------------------------------------------------------TGTTGCTATTCCTTAAA-------------------------TTTTGGCAATAAAAAAGGCCGCATTGCGA--------------------------CCTGATTAGATG-AGAGGTTTGCTGCCTGAATAATTAT--------------------------------------------------------------------------------------------------------------------------------------------------------------------------------------------------------------------------------------CTAGCGG--------------TAACCTGTCTACATTTACGATGACCTGCTGCGTAAAGCGCTACGTCTGACAAACATACACCGGTTTCTGGTGGC-----------------------TTATGTCCGAACTCATTTGCGTATACAATGGCTGCCCGC--------------------------TCCAGATGGCGTCTGTACTCT------------------TCCAGTTGCCAGAATGCAT------------------------------C--------------------TTTCGCCATGAAC------------TGAAGTGATTT--------------------TGCGTCTTCAA-----------------------TACGTTTTGGCGTTTCATGTTT------------------------TCCTTTGGCCTGAATCTGTACACGGCTAAGGGTGGGGCGGTGCAATACTTCTGAACTGGCTGTAGTCTCATTCTGAAGCGCAGCGCGACG-TTCTCGGCGACGACCTGC------TGCTGAGCCATTGAAAGCTGTTCTGC------------GTGTCATAGTGACCTCCTGATG-------AACTTTG------------------------------------------GTGAAAGCGCCGGGACCTGTTTCAATTC----------------------------------CCGGATTTCAAGTCGCTTCTCAGTCCGGCCC-------------------------------------------------------GATTTATTAC----TAGGCCTA--------------------------------------------------------------------------------AGCTCCACGACACGCTT-TCCCAAAGCT--CACTT------TGGTCGTTCCGGC-TTTTCAGCCGCG---TAGATTCATCACTGAATCGTTGTATTTT--------------------CACCGTCCTGGTGAGAAGTGCGTCCTGTTGATGTGTTTATATT-GAACCAATAGTACGTAATATGCAAGAACTATTGGTACATTATTATCGTAAATGCTCTGTCCTTTTAGTA----------------------------------------CGTTTTTGAAATATAAATGAATTTATTTTTATAAAT----------CCTCT------------------------------------------------------------------------------------------------------------ATGCCATACTGTTCTGAACAAAAAATGAG-------------------------------------------------------------------------------------------------------------------------------------------CGAGGAATCTGTGTGA-------------------------------------------------------------------------------------------------------------------------------------AAAGTGAGGAAGAGTTCTTTGCGGAGCTTCACCCGCAGGTGGTGGAGGTTCTGGGAACGGCAGTTATGCAGGTACTGGTAGAGCAGC-----GCGAACCTTCGCGTGAAGCCCTGATTGAGATG---------------------------ATTCAGGTACTGTGGCAGGAAGAGGATGTGGACTTGGCTGTAGAACTGGCTATTGATGTCCTGACACTGCCGAAAGAGTAGGTATCTGGGTGGGACAAAGTGGCGGGCAAATGGATGAAATAGCGACGTGTTGTCTTA---ATTATCAATTAGTTACATT---------------------GGCTGGCGAATGGTTGACGTAGGGATCGGCAGGAAAAGGAAACCCGGCGCAGTGGCCGGGTTAGAACCTAATCATTTTCTTTT------------------GCGGGTAGATACATTGTCATTTGTACTGGTTTTT-----TCCCATAATG-----CTGGGCTACCCGGCTCCTTAACTCATGCATCGTATCGCATGTCTTAGCTACGCCTATAACTTCCCAGCAGCG--------------------CGATACTAATTGCCT--------TACCCCAAGGTTTTCGGTTAGCTGCCTGTGCCAATGAACCCCTGGCGCTGGTTTATTTTCTTTTAGAT--------------ATTTGGC------TACATCTTCATC---------AAGTG-----------TGTCATAGATAAGTTCTATTACTAGCTTCCCCCACCACTTTGGGCGTGACTGTAGTGGGGTACTCCAGC-----------CAGTAAGCCTGCCAAACTCTTCCCATAATTCATCAGGGAATGTTTTTTCCCATGCCCTTAATTCTTCAGCAA-------TGAACGCCCTCAGCTTGACCTGAAGGGCGTCTTCAGCGCGTTCATATTGA----TAGCC------AGTAGCCTCATCAATAAGCGCATCAAGACCAGTCCTTGTAAGACCCGCTGTAAGAACTGCGCATTTAATGGCAA--TTTGTCGCTGGCGATCTGTAAGTGGG--GCGCTTTGGTATAGAGCTTG-----------AACGTATCCTC-----TGCAAA---------------TTAGTTCGAAGTGCTCAGTCTTTAATCCTTGG-----------CTCTTAAATTGCGTTCCAGGGATGGAGAATTCTATGAGTTCCGCCAGGATTAAGTTACTGTCTATAAAAGGTTTTAT--AGCTTTTGCGC-CAATGTAGTCCG-----CCAGCGCACTTGATTCAACT---TCTGCTATCGCTTTAACTGTG-----------------------------------GCTCTTAGGGCGATAACGCGCTCGCCAGTATCA--------AGTACGTAGCAATCAATATC--------------------CTCTCCGCCAAGATTAATTTTCCCTTTCCATTTAGCGAAT--GGAGAGGGTAATT--------GCTGAAATTCTTCCTGT----------------------------TCCATAAACTTTCC---TTATGCTGTG------TGATATCACCA-----------------------GAATATCTCATCAGGCCACT------------------GGCTTAATTATTA------------------------CGCAACCATTCC----------------------------------------------CTTGCTTCT-----------------ATGTCATCAAGGTGTCGTGA----------TTGCTTTAAAATTCCAGCC--ACATATTCCACCTTGGATACTTCATAATATGGCAATGTAATTGGACG--------GTGATCTTGATTGATGCTTGTAA-------------------------ACTGATACTCTCCGTCTCGGTCGTAACCAAGCAC------CTTAATCATGTTA----------TGACCTTCGA---------TAGTTCTT--------------------------------------------------ACGAAAACCTCATCACCAGGACATACTTTCGTGTTTGGCTCTATAAGAACGTATTCACCAGATTTGATGCGTGGCCACATGCTGTCGCCTTTTA----CACGCAAACCAAAGGCTTCTGGGTCATCACTATATATTTTTAACCATC----------------C-----------------------------------ATCACGTTCTTCAGTCATTTCTATA-GCGCCATCAACGCCAAGAATAGCTTCTCCAACCACTCGA--------ACAAGTCCCTTTCTCAACTGACCAACAAAAGTTAAAGATTGTGGATCT----------------------------GTAGTTGTACTTTGCCT----TACAGAACCATG------CTGAAGCCAAACAACATCAACTTTTAAAAAATTCGCCAGAGCG------------TTCA-----------TTTTTTCCTGACGCGGCAAAGACTCAGCAT---------TAAACCATT-----------TG----------------------------------CTGACACCTTTTGACGATACATCAAGGG---CTCTAGCAATGGCTATTCCCCTACCATGTTCGTCTAACCCAGCTTCTTTACAGGCCTGCGCTAGCCGCTGAGCAAATTCCTGACGCACTTTTTCATTCTGAACCATGAGTTCGATAGTAAAGTAGTTGCAAAAACTTTCAGTTCAATCAT-------AATGTGTACTGAA----------------AGTACAAAAAGGAGTAGCCAA---------------TGCAAAATCTTGATGAGCCGATTAAAGGTATCGGCATCCCAGAAGTTGCTAGGGCTTGCGGAGTTAGCGAGAGAGCAGTTTATAAATGGCTCAAAAATGGCTTTCTCCCTAAGACTGAATTTTTTGGGAAAACAAGATACGCCTCAAAAATTGAAGAAATTTCTGGGGGGAAGTTTCAAGC---------------------AGTTGATTTACTTGAAATAAGTAAAA----AAAATCTTTTATCAGCATAAGCTTTAATACCTCTTTTCACAACGGACAATCGTCCTACGTCGCTGAAAAGCGAACTC--------CAGATAACAAATCAACCACAGG-------------TTTATGCGCCAGTGCGCATAGCCACAA--------CTAACTATTAACTACA------GGAAATACTAAGTAATGGAACTCA---CAAATCACAGCA--AAAAGATACGCGAAGTGGAAACAGAGCTTCGCGCCCGACTCGTATCAATGGGGCAGACAAATTTCGCAAAGATGGCGGGATGGTCTGATTCAAAAGTAAGCCG-CCTGAA---------CATTCAGGATATGGCGGTGACGTTCGTTCTTCTGGAG-AAGGTATGGGAGACGAGCTTAATCAGGGAAGTAGCAAGGCAGGCAGTGGAAGCTGTGA---TGCCGGGAAATAAAAAACGCCCGG-----CG---GCAACCGAGCGTTCTGA--CCAAATCCAGATGGATTTCTAAGGGTA--TCAGGAGAGGTAATTATATGCGAAAAACTCCGGA---AAATAAACGCGTTAATCAC---------------CAAAAAGATGTACTGCGTGACCAGTTT--------------------------------------------------------------------TATCAGGGTG-----------------------------------------T--------------------------------------------------------------------------------------------------------TAATCCTGCAATAGCCGCGCCACTGA-------------GAGAAATACTTAACAAGTACAAAACTTCG-----GAGAAGTCAAAATGAGCATGAACTTGATGGCGAAGGCCATGAGCA-------------------------------------------------------TAAAGGTTG---------------------GCAACCCATTGAGAAAACTGGTTCTTATAAAGCTTGCCGATAA-------------------------CGCCAATGATGAAGGAGAGTGCTGGCCTTCATATCAAC---------------------------------ATATCGCTG-----ACCAATGTGAGGTGAGCAGA----TCAACCGTAAAAAGCCACATTAGAGCACTTGAAGATATGGGGCTCCTGAAAAGGGAGTTCAGAA----------------------------GAAAAGGAG-----------AGCTTAACCAGTCAA---ACGTTTTTTATCTGACGCTGGATAATGC--------------------------ACAACAAATTCCACCAGAATC---------AGGCGGGGCAGGAGCTGACCCCAGAACCTATCACTCTTTTGAACCAGTCAAGGAACCTTTAGAACGCAAGA---------------------AAAAAC--CATCTTCGATGCCGGAAGGATTTTCACCATCGGCCT---CACATCA--------------GAAAATGGCAGAAGAGTTCGGGATATCCTTACAGGATGAGTTTGATAAATTTACCGACC-----ATCACCTCAGCAAGGGGAGCAAATTCATTGACTGGAGTCGCGCC------------------------TTAAATACCTGGCTCAGAAATGCCAGGGGATTCCAAAAATCTCGAGCTTGTAACTCTTTCTCAAGGCCATCATCCGCAATCACCGTATCGAAAACTGGCTACGTGTTTTTCGACAGGTGAACCATGAAATCAAAAAT---------------------CAAATCGCTACT---------GGTCGCTGGTTATAACCACGGCTGGTTAAGT-ATTTCGTTTGTCGATTTCTGGTTTAAAAATCTCAATCTGAGGGAATCATGACGCC-----AAGTGAACT--------------TAGCGACCTGCTAT--------------------------GGGCGCAGGTTGACAGGGTGGCTCCGCACCTGTTGCCAAACGGCAAG---AAAGACGGGCATGAATG--GGTT-GCTGGTAACGTCAACGGCGACAAGG------------------------GGAACAGTCTGAAGGTTAACCT------TAG--TGGCAAGAAAAA--------------------ATGGGCTGATT-------------TCGCTGA------------------------------------------------------------------GGGAGACGGCGGTGACATGCT---------------TGATTT--------------------------------GTGGATGGCGTGTCGTGGAATTAACCTGCATCAGGCCATGCAGGAAGC-----------------------------------GAAGGCATTTCTCGGCATCAGGGAGGAC-------------------GATCACCATTTCGACGCCAGATGTGA---------GAAGAGATTCTCCAGACCTGA--CCGCAAGAAAATCGCCCGCTACGTTACCAGAAC-----CGAATCACATCTCGAGTACCTGC-AATCGCGT----------GGCATATCGCCTGAAGTCGCGAAGCGA---TACGAGGTTGTCAGCGGAAA----------------GGTCT------GGAATGGCGAACGTGAACTGAATGCCCTGGTGCTTCCGTACAAACGCGATGGCGAGCTGCTGCAGGTCAAGCGAATCAGTACTGAACG-----------TCCGGACGGGAAGAAAGTCAT----------CATGGCAGAGGGT------GACTGTGAACCTTGCCTGTTCGGGTGGCAGGCTCTCGATGCTGGCGTGAGGGC-------GGTTGTACTTTGCGAAGGCGAAATTGATTGCATG---AGCTATGCGCAATACGG---AATACCGGCGCTATCTGTCCCGTTCGGTGGCGGGAAAGGCGCCAAGCAACAGTGGATTGA------------GTTCGAATACCACAACCTCGACAGGT----TTGAAGAAATATTCATTTCTATGG--ACGTT------GACGATGTCGGGCGTGAAGCAGCAAGGGAAATCGCAAGCCGACTTGGTGAGCATCGCTGCCGTCTGGTTACACTGCCACACAAAGAT-------ATCAACGAATGCCTGATGAACGGCGTCACCGAGGATGAAATCTGGCAGTACATCGGGGCAGC-GTCATATTTCGACC------------CGGAAGAACTCTACAGCGCTCGT---GAGTTTTACCAGGATAC-----------------------AGTCAATGCTTTCTACGGCAAACAGCAGTATCTGTTTAACCCACCGTGGGAAACGCTGGCTTA--CAACTTCCAGTTCCGTGAGGCGGAGTTAACTCTTGTC------------AATGGCGTG----AACGGTCATGGAAAAACGGAGGTTGTCGGGCATATGGCACTTGAGGCCATGAGGCAGGGGGTAAAAACATGCGTCGCATCACTTGAACTGAAGCCCGGGG-------TTTTGCTTAAA-----------CGCCTGACCAGGCAGTCAACATGC-------TGCAAAACGCCACCAGTACT------------GGAAATCGAATCAGCATTTAA--------------------GTTTTACGATGACCGGCTCTGGTTATTTGGCCTGACAGGTA------------------------------------CAGCCAAGGCTGAA-------------------CGCCTGATTGAAATTTTCACATACGCCAGAC-------------------------------------------------------------------------------GGCGATACGG----------------------------CAT-CCAGTT----------------------------------------------------------------------------------------------ATTCATTATCGACAGCCTCATGAAATGCGGGATTGGCGATGACGATTACAACGG--------------------------------GCAAAAGGCGTTTGT--TGACGCGCTGTGCGACTTCAA--GAATAAAACTAACTCTCACAT-------------TATTCTCGTCACTCACTCCAGAAAGGGAGACAGCGAGGAGAAACCTACCGGA--------------------------------------AAGATGGACGTAAAAGGCTCAGGAGCGATTAC---AGACCTGACAGATAACCTGTTTATCA-------TCTGGCGCAATAA--------------------------AGCTCGCG-----------------------------------------------------------------------------------------------------------------------------------------AGAGAGCGTTACAGCGCGTTTATGC--------------------------------------------------------------------TGGGGAGCAGA----------------------------------------------------------------------------------------------------------------------TTAACGAGAAAGACCAGCAACTTCTTGCTGCGCCCGCATCTGT---------TTTAATGCTTGAGAAGCAGCGA-AACGGGGAAGGGTGGGAA---------------GGTGGTGTGCCGCTATTTCTTGACGAGCAGTCTCACCAGTTCCTGCAAATGGAAGGTGCGTCACCATACAA--------------------CTATATCG--------C--TAACATGCCGAAGTCG--GAGTA-TGACGAAGT---------GTGGAGGCAGGAGAATGTTACGGAGTATTAAATGACCATCTACATCACTGAGCTAATAGCAGG----------CCTGCTGGTAATCGC-----------------------------------------------------------------------------------AGGCATTTTT-----------------------------ATTTGGGGG--------------------AGAG------------------------------------------------------------------------------------------------------------------------------------------------------------------------------------------------------------------------------------GGAAGCATGGTTAATTGGATGCTCGCCGCCATCAAATGCATTGGCGTTGGATGGATTCTTCTGACGTTTTTTATTGTTCTGCGTAGCTACATTAGTCTTGTTAATGGCGGTAAAGACCCATTCTCTACGTTGTTTGGTGCTGCGTTTATCTGTGTACTTATTGGAATTGTACCTGTAGCGATAGCAAAAATGGCGTGGCGTTTTATCAACTAAAAGTGAGAGTAATGATGAAAATATCCGAGATTAACTATTCAGTGATTTTTGACGCGCTTAAAGCGTATTACGAAGTGGAAGAAGATGACTCAGTATGGGA----AATATTTAATCAGGCAGATGACCAGATTGAAGAAATCGCTAATGCACTGAAAGTGTTAGGCGAGTGATGGAGAGGAATATGGACGAATCAAGAAAGCAG--TTTGAGATAATGGCTGCAAAAGAATTATGCATATTACCGGAA---------------ATGGTTGAAAAAGACAGGACTGGAAATGGATATAACTATAAGCCACTAAACCTTTGGTGGAAGAT---------TTGGAGGGCCAGTCGTGAC--GCTATC----------------------------------------------------------------------AAGATAAAGCTCGATGACAAAGT--------------GATGGTTGAGGATGAGTTCGACAAAGGCCACAACTGCGCAATCGACTATT----------------------GCGCTGATGCCATCCGCGCTGCTGGAATCAAAGTGAAGGAGTGAGTATGAGCGAGAAA-------------------------------------------ACCGTAACTCTAACGC-------------------------------------GCAGACAATT---------------------TCGACATCTATGCGACGCG------------------------------------------CTAATCAACACTGTA-----------------------------------AACATGGGGCAGCAATTCATGGTT------------ATCAGCACTGACGGAAGTGA------------------AATGTCAGACAAGGCTTTCTACCAGGCTCA---------------------------------------------GTTACTCCGGC-------AGGCTATTGAACGTCAAT-----------------------TAAAGGTAGCTACAGATGGGAGGTGAGCATGC------------------------------------------AGGAGTTCATTCTGCACGAAACTAATAAAT----------------CGCAATTCTGGT----TAGTTCTGA-------------------------------------------------------------------------AGCAAATCCTATCTACCGGCAAACGCTGGCGCATA-----------AAAATCTCCG-------------------------------------------------A----GTACCGCGAAAAAC--------GGTCCC-----------------------------------------------TACCTCAAAACAG-CCTCATGTG-GAAATGGAAC--------------A---CGGAAATAGCAGATC------------------------------------------------------------------------AGTTGTCTGCTACAGGCGTTGACCGTTTCACC---------------------------------GACGAAGAAGT---------------------------------------------------CCATGAATGGCTCAAGGACATGTACTG----------------------------------------------------------------------------------------------------------------------------------------------------------------------------------------------------------------------CCCGGCAACGCCTGTAACC-----------------------------GTTTTTGGGATGAC---------------------------------------------------------------------------------------------------GCGCTATGT--------------------------------------------------------------------------------------------------AAAGTCCACAAGACAACTG----------------------------------------------------------------------------GATATCGGAGAGATGCAT---------------------------------------------------------------------------------------------------------------AAATATCTGACAGA---------------------------------------------------------------------------------------------------------------------------------------------------------------------------------------------------------------------------------------------------------------------------------TATTGACCAGTGGGCGCATCA-----------------------------------------------------------------------------------------------------------------------------------GAAGGGATTGCGACTAAC---------------CATTCCTGACAATTGCGAG-----TACCTGGATTTAA-------------AGCGGAGGCAAGA-------------------------------------------------GGAGTGATGGAGACAT----------------GAGACGACAGCGACGAAGTATCACCGATATCATCTGCGAAAACTGCAAATACCTTCCAACGAAACGCTCCAGAAATAAACCCAAGCCAGCACCAAATGAATCAGACGTAAAAACCTTCAATTACACGGCTCACCTGTGGGATATCCGGTGGCTAAGATATCGTGCGAGGAAATGACAATGCTTTTAATTCAACCAGGATTTGGCCTGAGCATCAAAAA-------------------------------AGGGCACATG------------------TTTGGCGAGAA---------------------------AGAGTCTCAACGAAAAATGGTGT-----------------CTATCCGGTTGCCATTTATCAGTATTTATTGGCTAAACAGGGAGGCAAC------AAATTATTGGTATACA----------TGCGCGCGTGCCGCATTTAATGACCCTGACTGGTTTATTGAAAA---CCATCATGCAGTTCGTCAGGCGAAACGAAAATCCACCATA----------------ACAAAAATGAAAGCGTATCGGGACGCTTGGGAAGAACATAGAAATC----------------GATACCAAAAGGACATTGAAAAGCTGGAATCAGAA--------------AACACTGAGCTAAAACGAAGACTAGGGGAAGCGAAAAGGGATATTGATGCCTATAAGCGGCTT-------GTAGGT-GGTGATAGCCATGCTTAGCCCAACTCAAATCATGCAATACCAGAAAGAAAGCGTCGATCGAGCTTTAACGTGCGCTAACTGCGGTCAGAAGCTGCATGTGCTGGAAGTTCACGTTTGTGAGCACTGTTGCGCAGAACTGATGA------GCGATCCGAATAGCTCGATGCACGAGGAAGAAGACGAT-----------------------------------------------------------------------------------------------------------------------------------------GAATAGCGTCAA------------------GCCATATTCA-----------CCGA-------------------------------------------------------GGGAGCAGGAT-------------------------------------------------------------------------------------------------------------------------------------------------------------------------------------------------------------------------------------------------------------------------------------------------------------------------------------------------------------------------------------------------------------------------------------------------------------------------------------------------------------------------------------------------------------------------------------------------------------------------------------------------------------------------------------------------------------------------------------------------------------------------------------------------------------------------------------------------------------------------------------------------------------------------------------------------------------------------------------------------------------------------------------------------------------------------------------------------------------------------------------------------------------------------------------------------------------------------------------------------------------------------------------------------------------------------TACATCAG-------------------------------GCG-CGTCGCCGG--------------TAAGGTTCCGGCAGAA-------------------------------GTAAT---------------------GGCGGCGGCACTTGGCAGAACCAGAAACAGCCTGGTTAACTGGGCTAAT-----------------------------CGACATGGAATAAGCCTGAGGGTTCCTTACGGAATACTTAAAAAGCACTGGCCTGAATATGCTGAAAAA---------------------------------------------------------------------------------------------ATGACAAAAGGGGGACGCAAT-----------------------------------------------------GGCGCTAA----AG--AGAGATAAG---------------TTTGAT---------GACGTTTTCTCCCAACTGGTGAGGGA----------------GCGAACGGA------------------CTGGATCTGCGA-----TTACTGCGGACGAACATTCCA---------------CCACGAAAGACA--------------------------------AAAACT-CCACTGCTCC------CACTTCAAATCC----------------------------------------------AGACGACA-CA---------------------------------------------AAGCAACCCGATACCATCCC--------------------------------------------TATAACGCCTTCGCCCACTGCA----------------------------------------------------------------------------------------------------------------TTGGC-----------------------------------------------------------------------------------------------------TGTCACCGAAAACTCGAAG--------------------------------------------------------------------------------------------------------------------------------------------------------------------------------------------------AGGACCCATACGAATTCACCGCG------CATGCGGAGATTGTCTAT-------------------------------------------------------------------------------GGGGAGATGACAATAGAGCGTGTAGCGCGTCTGGCATGCATTCCTGTGCGCTTAA--AGCCGTGGCAG--------------------------------------------ATGGATGAGCTATACCAG--------------------------------------------------------------C---ACATGAA------GAGCGAA----CTGAAGCGGTTACAGGAGCTAAGGGCGCAGGGT--------------------GTTA-CAGGGCGCATCGAATTT---ACATTGCC--------------------------------------------AGACTGGTATCAGGACGGAATT--------------CAACTC-CACATGGGGGAATCTCAATGTACAG-CATAACCAGCATTAACCAGGCGAAACAGCAGCGT----------------------------------GAACGTGACGAAGC-----------------------------TGAATTGCGCAGCGTCAGAGAGATGACGGAGCAACACCAGAAGGCGATGGATTATCTGAA------------------------------------TGAGCGAGAGCGTGAA--------------------------CTGGTGA-------------------------------------------ACCGGCTTGGATTGAACAAGCCATCGGGA-----------------------------------------------------------------------------------------------------------------------GGCGATGCTGCATGAATCTGGAAAATGTAGTGAAGTTTCACTTCGCAAAATCTACACAGATAAACGATACTCCTCGTGCAACAGCTTCAGAAACGTTAACTGGTACTGATGTGATGGCCGCTATGGGTATGACTCAAAGTCGCGCCTCGTTG---------------GGTTACAGCGCGTTT-----------CTTGGGAAGATGGAAATCAGCAGCAATGACCGTCAGAAAGC-TATTGAACTGCTGACTACCTATGCTCTTAAGCACTGCGATAAGGTTAC-----TGCCTTACGTAAGCTCGAAAATGATATTAAGCC------------AAAGGTAAT-------------------GCAAGTTCTCGCAACATTCGCATT---TGCTGACTATTCA----------CGAAGCGCTGCCAGTACCAGAACCTGTGATTGCTGCGGCGGGAAGAAGTTTATCGATGCCGAGGTAATGACGATGAAAAGCATCGGGCAGCCGTACCTCTCAGAG----------------CGCAAGGA----------GACGGTGAAAGTTTTGTGCAATAAGTGCAAAGGGAAGGGGGTTCTGACCAACGCATGC---CAGTGCAATGGCAAAGGTGTTGTTATCGATAAAGAGAAAACTATTCTACAA-----------------GGAGGCGTCCCTGCATACA-AA-----ACATGCAGACGTTGTAATGGG----CGAGGATATGCTCG-----GTTACTGCCTGATAG----C------------------GTTCGAA--------------AGTACATCTGCGCAACAT-----------TGATTGATATTCCT------G-------AAA-------CCACATGGCGCAG---G-T----------CATATAAGGATTTCTTCGAAAGTCTGGTAGGTG--AGTG-------------------TATTAAGCAGGAGG----AATATGCAAAT------CAGATGTTGAGCAAAGTCACGCA------GTGATAA-ATA----TTTTCTACTGAAAAGGAGTTCTGTAGAAAATGC------------------------------------------------------TCTTTAC---------------------AAAGTGGCGATTTTTGTTTAATCTCTATT-CT-----AACG-ATGGG--TTACTGACTTCGTT---------------------------------------------------------------------------------------------------------------------------------GGCGGTGA------------------------G----ATAAGCGAGGCGGCGCTCA-----------------------CCACTGAAC-CGCCTAGTTGGTATCTTCGACGCATCGTCTGGTACTCCAACCGTCGCAGGCTGAGAGGTTTGCAAGAGTTCTAACGC--------------------AAAAGAGTTGCGGTTACCC---ACCCAACGAAAATGGCCCTGGC--AGAAATGT--CGGGGCTTTTTGCATTTA--------GGCAGATTCACCAGGTG----------------------------------GTGGCTAGTGCTTCTGGG-----------------------GCTCTAGTTTGTTGGTTCAATTCCGTCATCTGC----------------------------------------------------------------CGCCAAATT--------------------------------------------------CCTACCAGG------------------------------------------------ACCATAAGAGCGAAAGCTCAACGCACTACCCTCATCTTGCCAGCCGCGCCGCTGGCTTTTTTCGAGCGCATT----ACCACCAAGAACCA-----------------------------------------------------------------------GA-CCCAACCAACTCATTGCTGAATATCTGTGGCTACTGTGGATTAGTG-----CGCTTCA-AAAAAG-AAAAACCCAGC-AC-ATGGCTGGGCTTCG--------TGAAGATGGGCGGCAAGAG-ACTGCGCTAACAGC-CTCCTGCCTGATTTGCTCATG----------------C-TCTATATCACGAACAAAC--------------CACGTTACTAATCACTGTATCCTGGATTTGTTCTTTC------------CAATATCAACC-AATTCATAAC---------------ATTGAACAAATCCTCAC---------------------------GGTCGTGAGGTAAGAC--ATGAAAAAGATGCCAGAAAAACATGATCTGTTAA-----CCGCCATGATGGCGGCAAAGGAACAGGGCATCGGGGCAATCCTTGCGTTTGCAATGGCGT-----ACCTTCGCGGTCGGTATAATGGCGGTGCGTTTAAGAAAACACTAATAGACGCAACGATGTGCGCCATTATCGCCTGGTTCATTCGTGACCTTTTAGTCTTCGCCGGACTGAGTAGTAATCTTGCTTACATAGCGAGTGTGTTTATCGGCTACATCGGCACAGACTCGATTGGTTCGCTAATCAAACGCTTCGCTGCTAAAAAAGCCGGAGT---CGATGATGCAAATCAGCAGTAACGGAATCACCAGATTAAAACGTGAAGAAGGCGAGAGACTAAAAGCCTATCC---------AGATAGCAGG-GGGATACCAACCATTGGGGTTGGTCATACCGGGAAAGTGGATGGTAATCCTG--------------------------------------------------------TCGTATCAGGGATGACAATCACAGCCGAAAAATCGTCTGAACTGCTTAA-AGAGGATTTGCAGTGGGTTGAAGATGCGATAAGTAGTCTTGTTCGCGTC---------CCGCTGAATCAGAACCAGTATG----ATGCGCTATGTAGCC--TGATATTCAATATAGGAAAAT----CAGCATTTGCCGGTTCTACCGTTCTGCGCCAGTTGAATTTAAAGAATTACCAGGCAGCGGCAGA----------------TGCTTTCCTGCTATGGAAAAAAGCTGGT-----------AAAGACCCTGATATTC-----------------------TCCTTCCGCGGAGGCGGCGAGAA--------------------AGAGCGCTGTTC---------------------------------------------------TTATCGTGAGTCGTATTAAGGCAATTATTGCGTCTGTCATTATCTGCATCATCGTCTGTCTTTCGTGGGCTGTTAATCATTACCGTGATAACGCCATCACCTACAAAGAGCAGCGCGAT---------------------AAAGCC---------------------ACAT---------------------CCATCATCGCTGACATGCAGAAGCGTCAACGTGATGTAGCAGAACTTGACGCCAGATACACAAAGGAACTTGCTGATGCTAATGCGACTATCGAAAGTCTCC------------------GCGCTGATGTTTCTGCTGGTCGT-AAGCGCCT-------GC--------AAGTCTCCGCCACCTGTCCAAAGTC--AACGACCGGAGCCAGCGGCATGGGCGATGGAGAAAGCCCAAGACTTACAGCAGATGCTGAACTCAATTATTACCGCCTCCGAAGTGGAATCGACAAGATAACCGCGCAG-GTTAACTAC-CTGCAGGAGTACATCAGAACGCAGTGCCAGAAATAATTT-----------------------------------------------------------------------------------------------------------------------------------------------------------------------------------------------------CCCTCGCATAGAA-------------------------------------------------------------------------------------ATTTGACAAGTGACTTTCATGAAAATGCCTC----------------------------------------------------------------------------------------------------------------------------------------------------------------------------GCG-ATGCGGGGCTTTTTTGTATCGG----------------TATTTTACCGCGC--------ACCGCAGC-GCACAATAACCACC----GAACCAAACCC-----TTTGGAATGAG-----CCGTTGAGGATGTCAGTTAG--TGCTGACGAGC-CTCGGTGGGCTGAC------------------------TTCCTGTG----------------------------------------------C----------------GGCAACGGT--TCA---TTTCAAAGGATAGATACACACC-------ATGAA--------------------------------------------------------ACACCTGA--------------------TTAAGAT------------------------------------TGTTAAAGGCGAGCCAGTTGTA-------------------------------------------------------------------AGCACTGAAGTTATTGCGGCTGAGTTTGGTCGCCGTCACGACAACGTTATGCAAAACATCCGTTCTCTCATCGAAAGTGATCATTTAGGA------------CCCCTTGATTTCAAGGAGTCCTCCTATGTGAATAAGCAGAACAAGGTTCAG----CCGTGCTATGAGTTAACTGAGCGCGGATTTCTTATTGCCATGCCATTCATCG---------GTGGAGAAAAAGCCAGAGA--------------------------CGGGCAGGTCCGTCTGGTAGATAGCTTTATCGAGTATCGAGAGAAGGTAAAAC---------------------GAGAATCAGCAATTCAG---GCTGAGCG---------TGATTTAGCGCGTGTCGA-ATATCGCCCAATGACAAACGCCATTAAGCAGAGCAAGGAAGCCGAGGGAAAAGAAGCTGA-GCATTACCACTTCAGCAATGA--AGCTAACCTCATAAACCGGATCGTGCTGGGAACCACTGCGGCTAAATTCCGCAAAGAGAATGATATCGGTAAAACAGAAGCAATCCGGGATTACCTTACCGCTGAGCAGATCCGCGCAATCACTGAATTGCAACGTGCTGATACAGTCTTCATCAACATGGGGTGGGACTTTGAACGACGCAAAGCCGAGTTAAAAAGCTTATTCGATCGTA----------------ACCACCGTC--AGCCGCTTATCGAAGAGCAGCACC--GTCTGGCAGCCTAAGCTACAAA------AATAGCTTCGAGAGCCACTTTCACAACGGCTCTTCATTACAAAGCCTATCTACGGGTGGGCTTGATAATGAAACCGGAATTAATTTCTGA-----------------------------------------------------------TCACCAATTAGCAGCAGTACCGCGAAACAACCCAAGCCAGTAAGTGGGGG-AAATAACACTGGCAGCCACTGAAAGATGAACCTCCTGCCTTATGGC-AAAAAAGATTCTTTGTGGTGGCGGACTGATGGAAAGACATC----------------------------------------------------------------------------------------------------------------------------------------------------------------------------------------------------------------------------------------------------------------------------------------------------------------------------------------------------------------------------------------------------------------------------GGTTATTGCAGAGGCCATTT---AATGAGTGGTCTCGACAATGGCTTATCCCA--------------------------------------------------------------------------------------------------------------------------------------------------------------------------------------------------------------------------------------------------------------------------------------------------------------------------------------------------------------------------------------------------------------------------------------------------------------------------------------------------------------------------------------------------------------------------------------------------------------------------------------------------------------------------------------ACAACCGGAGCCAACACAATGGCAGAGATTATTCCCATGACTGAAG----------------------AACA------GAAATTCCAGTTAGAGATTTACAAGCTG--------GTCATGAATCAGAACGCAGCCGCAGAGGAAGC--ATTTCAATTCATTGGTACTGACGAACTGAAGCTTGA-------------GCTATTCAAAA----------------------TTCACTTCCAGTCA-----------------------GGCGGAGCTAATTCAGATATC-ACGACCCGCACAATCGAAGCGGTGCGTAAATCGAAGGAAGCGTTAGACCTGTTCACCACCGGAGCATAAACATGGCAAATCCAAATTTCACGCCATCCTGGCCTCTCTACAAAGATGCTGACGGTGTATATGTGTCTGCTCTTCCGATTAAAGCTATCAAATACGCTAATGACGGAAGTGCAAACGCAGAATTCGACGGTCCGTATGCTGACCAGTACATGTCAGCGCAAACAGTAGCCGTATTCAAGCCGGAGGTCGGTGGATATCTG-------------------------------------------------------------------------------------------------------------------------------------------------------------------------------------------------------------------------------------------------------------------------------------------------------------------------------------------------------------------TTCCGAAGCCAGTACGGAGAGCTGCTCTATATGAGCAAGGCAGCATTTGAAGCTAAGTACACTTCTGCAAGCGGTTC---AGTAAC-GAATGCAGAG--ACGGCGGATAAGTTATCT--------ACTGCTCGCACTATCACACTAACCGGCGCT------------------------------------------------------------------------------------------------------------------------GTCACAGGTTC---------------------------------------------------------AACGTCATTCGATGGT------------------------------------------------------TCTGCTAACGTGACTATCGCAACTACCCAAGGAA---GTTAACTT
[truncated: 1,365,017 more chars]
