# Supplementary material for: Completing the BASEL phage collection to unlock hidden diversity for systematic exploration of phage–host interactions
Source: PLoS Biol. 2025 Apr 7;23(4):e3003063. doi: 10.1371/journal.pbio.3003063 (PMC11990801; doi:10.1371/journal.pbio.3003063)
Supplement: S3 Data — (ZIP) [file pbio.3003063.s010.zip › fig11A_treefile.nex]

#NEXUS
begin taxa;
	dimensions ntax=26;
	taxlabels
	'Escherichia_phage_APC_JM3.2___tailspike_protein_CDS_translation'[&collection_date="24-Apr-2016","% Acidic Amino Acids"=7.59%,"% Hydrophobic Amino Acids"=50.16%,Description="Escherichia phage APC_JM3.2, complete genome","Sequencing Technology (Assembly-Data)"="Illumina","Genetic Code"="Bacterial",Modified=Fri Oct 18 00:18:23 CEST 2024,"Assembly Method (Assembly-Data)"="SPAdes v. 3.9.0",Taxonomy="Viruses; Duplodnaviria; Heunggongvirae; Uroviricota; Caudoviricetes; Lederbergvirus","Extinction Coefficient"=72240.0,"Filename (Imported From)"="MG197996.1.gb",Created=Sun Aug 11 13:22:02 CEST 2024,URN="urn:local:.:e1-i2kk9bk","Isoelectric Point"=4.615139007568359,"% Basic Amino Acids"=6.49%,host="Escherichia coli","% AT-rich Amino Acids"=27.69%,"Coverage (Assembly-Data)"="1254x","% Charged Amino Acids"=14.08%,db_xref="taxon:2045361",Organism="Escherichia phage APC_JM3.2","Path (Imported From)"="C:\data\DNA sequences",Accession="MG197996.1","% GC-rich Amino Acids"=23.26%,"Molecular Weight (kDa)"=66.69473027999986,"# Nucleotide Sequences With Quality"=0,Topology="linear","Charge at pH 7"=-13.02767411003065,"% Polar Uncharged Amino Acids"=36.71%,"Molecule Type"="AA"]
	Escherichia_virus_Huey[&Organism="Escherichia virus Luc1(+)",Description="no publication identifier","Read Technology"="Illumina",Taxonomy="Viruses; Duplodnaviria; Heunggongvirae; Uroviricota; Caudoviricetes; Caudovirales; Podoviridae; Lederbergvirus"]
	Escherichia_virus_CurroJimenez[&Organism="Escherichia virus NO16_02",Description="no publication identifier","Read Technology"="Illumina",Taxonomy="Viruses; Duplodnaviria; Heunggongvirae; Uroviricota; Caudoviricetes; Caudovirales; Podoviridae; Lederbergvirus"]
	Escherichia_virus_Louie[&Organism="Escherichia virus NO16_03",Description="no publication identifier","Read Technology"="Illumina",Taxonomy="Viruses; Duplodnaviria; Heunggongvirae; Uroviricota; Caudoviricetes; Caudovirales; Podoviridae; Lederbergvirus"]
	Escherichia_virus_Dewey[&Organism="Escherichia virus NO16_09",Description="no publication identifier","Read Technology"="Illumina",Taxonomy="Viruses; Duplodnaviria; Heunggongvirae; Uroviricota; Caudoviricetes; Caudovirales; Podoviridae; Lederbergvirus"]
	Escherichia_virus_ElsieAttenhofer[&Organism="Escherichia_virus_NN16_15",Description="with pectin lyase domain","Genetic Code"="Bacterial",Taxonomy="Viruses; Duplodnaviria; Heunggongvirae; Uroviricota; Caudoviricetes; Autographiviridae; Studiervirinae; Kayfunavirus"]
	Escherichia_virus_KarinMuster[&Organism="Escherichia_virus_PS11",Description="with pectin lyase domain","Genetic Code"="Bacterial",Taxonomy="Viruses; Duplodnaviria; Heunggongvirae; Uroviricota; Caudoviricetes; Sashavirus"]
	Escherichia_virus_MarieHeimVoegtlin[&Organism="Escherichia_virus_NN16_05",Description="Bas70","Genetic Code"="Bacterial",Taxonomy="Viruses; Duplodnaviria; Heunggongvirae; Uroviricota; Caudoviricetes; Guernseyvirinae; Kagunavirus"]
	Escherichia_virus_LotteLoewe[&Organism="Escherichia_virus_NN16_16",Description="Bas71","Genetic Code"="Bacterial",Taxonomy="Viruses; Duplodnaviria; Heunggongvirae; Uroviricota; Caudoviricetes; Guernseyvirinae; Kagunavirus"]
	Escherichia_virus_NicoleGrasset[&Organism="Escherichia_virus_PS15",Description="Bas72","Genetic Code"="Bacterial",Taxonomy="Viruses; Duplodnaviria; Heunggongvirae; Uroviricota; Caudoviricetes; Guernseyvirinae; Kagunavirus"]
	Escherichia_virus_GertrudWoker[&Organism="Escherichia_virus_PS46",Description="Bas73","Genetic Code"="Bacterial",Taxonomy="Viruses; Duplodnaviria; Heunggongvirae; Uroviricota; Caudoviricetes; Guernseyvirinae; Kagunavirus"]
	Escherichia_virus_ClaudiaMuster[&Organism="Escherichia_virus_Luc7",Description="Bas77","Genetic Code"="Bacterial",Taxonomy="Viruses; Duplodnaviria; Heunggongvirae; Uroviricota; Caudoviricetes; unclassified"]
	Escherichia_virus_SusanneMuster[&Organism="Escherichia_virus_PS21",Description="Bas80","Genetic Code"="Bacterial",Taxonomy="Viruses; Duplodnaviria; Heunggongvirae; Uroviricota; Caudoviricetes; unclassified"]
	Escherichia_virus_SandraMuster[&Organism="Escherichia_virus_NO16_13",Description="Bas79","Genetic Code"="Bacterial",Taxonomy="Viruses; Duplodnaviria; Heunggongvirae; Uroviricota; Caudoviricetes; unclassified"]
	Escherichia_virus_ChristineMuster[&Organism="Escherichia_virus_PS36",Description="Bas81","Genetic Code"="Bacterial",Taxonomy="Viruses; Duplodnaviria; Heunggongvirae; Uroviricota; Caudoviricetes; unclassified"]
	Escherichia_phage_590B___tail_spike_N_domain_containing_protein_CDS_translation[&Organism="Escherichia phage 590B",Description="Escherichia phage 590B, complete genome","Genetic Code"="Bacterial",Taxonomy="Viruses; Duplodnaviria; Heunggongvirae; Uroviricota; Caudoviricetes; Guernseyvirinae; Kagunavirus"]
	Escherichia_virus_VerenaMeyer[&Organism="Escherichia_virus_DMS16",Description="Bas76","Genetic Code"="Bacterial",Taxonomy="Viruses; Duplodnaviria; Heunggongvirae; Uroviricota; Caudoviricetes; Guernseyvirinae; Kagunavirus"]
	Escherichia_virus_AnnaReinhart[&Organism="Escherichia_virus_JB11",Description="Bas75","Genetic Code"="Bacterial",Taxonomy="Viruses; Duplodnaviria; Heunggongvirae; Uroviricota; Caudoviricetes; Guernseyvirinae; Kagunavirus"]
	Escherichia_virus_SonjaBuckley[&Organism="Escherichia_virus_PB9",Description="Bas74","Genetic Code"="Bacterial",Taxonomy="Viruses; Duplodnaviria; Heunggongvirae; Uroviricota; Caudoviricetes; Guernseyvirinae; Kagunavirus"]
	Escherichia_phage_XY2___hypothetical_protein_CDS_translation[&Organism="Escherichia phage vB_EcoS_XY2",Description="Escherichia phage vB_EcoS_XY2, complete genome","Genetic Code"="Bacterial",Taxonomy="Viruses; Duplodnaviria; Heunggongvirae; Uroviricota; Caudoviricetes; Caudovirales; Siphoviridae; Guernseyvirinae; Kagunavirus; unclassified Kagunavirus"]
	Escherichia_virus_RudolfBernhard[&Organism="Escherichia_virus_NO16_08",Description="Bas96","Genetic Code"="Bacterial",Taxonomy="Viruses; Duplodnaviria; Heunggongvirae; Uroviricota; Caudoviricetes; Gamaleyavirus"]
	Escherichia_virus_TanjaMuster[&Organism="Escherichia_virus_NO16_04",Description="Bas78","Genetic Code"="Bacterial",Taxonomy="Viruses; Duplodnaviria; Heunggongvirae; Uroviricota; Caudoviricetes; unclassified"]
	Salmonella_phage_SETP3___tail_spike_protein_CDS_translation[&"% Acidic Amino Acids"=10.82%,"% Hydrophobic Amino Acids"=51.61%,Description="Salmonella phage SETP3, complete genome","Genetic Code"="Bacterial",Modified=Fri Oct 18 00:18:23 CEST 2024,Taxonomy="Viruses; Duplodnaviria; Heunggongvirae; Uroviricota; Caudoviricetes; Guernseyvirinae; Jerseyvirus; Jerseyvirus SETP3","Extinction Coefficient"=86790.0,"Filename (Imported From)"="NC_009232.2.gb",Created=Sat Jul 27 20:17:51 CEST 2024,URN="urn:local:.:e4-i2kk9bk","Isoelectric Point"=4.719707489013672,"% Basic Amino Acids"=9.50%,"% AT-rich Amino Acids"=22.95%,"% Charged Amino Acids"=20.32%,db_xref="taxon:424944",Organism="Salmonella phage SETP3","Path (Imported From)"="C:\data\DNA sequences",Accession="NC_009232.2","% GC-rich Amino Acids"=28.36%,"Molecular Weight (kDa)"=72.77341828000002,"# Nucleotide Sequences With Quality"=0,Topology="linear","Charge at pH 7"=-15.904900907813401,"% Polar Uncharged Amino Acids"=29.53%,"Molecule Type"="AA"]
	Salmonella_virus_P22[&Organism="Salmonella virus P22",Description="Bacteriophage P22 complete genome","Genetic Code"="Bacterial",Taxonomy="Viruses; Duplodnaviria; Heunggongvirae; Uroviricota; Caudoviricetes; Caudovirales; Podoviridae; Lederbergvirus","Common Name"="P22"]
	Salmonella_phage_LPST10___tail_fibers_protein_CDS_translation[&Organism="Salmonella phage LPST10",Description="Salmonella phage LPST10, complete genome","Genetic Code"="Bacterial",Taxonomy="Viruses; Duplodnaviria; Heunggongvirae; Uroviricota; Caudoviricetes; Caudovirales; Siphoviridae"]
	Salmonella_phage_9NA___tailspike_protein_CDS_translation[&Organism="Salmonella phage 9NA",Description="Salmonella phage 9NA, complete genome","Genetic Code"="Bacterial",Taxonomy="Viruses; Duplodnaviria; Heunggongvirae; Uroviricota; Caudoviricetes; Caudovirales; Siphoviridae; Nonanavirus"]
;
end;

begin characters;
	dimensions nchar=1157;
	format datatype=protein missing=? gap=-;
	matrix
	'Escherichia_phage_APC_JM3.2___tailspike_protein_CDS_translation'	------------------------------------------------------------------------------------------------------------------------------------------------------------------------------------------------------------------------------------------------------------MSDI-TPNVVVSMPSQLFTM-------ARSFKAVANGK---------I--YIGKIDADPVNTENQIQ---------VYVENEDGS---------HVPVSQPIIINAAGYPVYN-GQIAKFVTVQGHSMAVY------DAYGAQQFYFPNVLKYDPDQALP------------------------AFKADLTGPDGAALVGYGDS-TVEAELDILTASN-------GWYVTPD----QFGA-----------KGDGTTDDTAAISAAIAECASTGKTLLLLNKRYVW--NGPTTSTDKISVMGVRR-----------------PSPDATLSKLENGSIIVGTMIF-SGTRVQVQNFGVDHG--SATFTS-GGDALVLSATGKNGLFGIIRNCVGLGRNSSDAYHAILCEGYKYSTVRDIIGCQNLYGYAQK--------CNYSVSSGI-VVKNNQNGIIIKSDSVF-GDGSQSILSDAVIDGNGLTSIGVWVFSMDAQLQKVNISNVTSSGCSYD-IVVQAAE--------------------SVINEININNVATSLSRIASICLAGTAVDKIYTANISNVAIGEAAGLLIDAQTCNFLNLTNVTGRITNESTHANDSINIGAL--------VGSSNISNVFPTINYSQDVLAGITYLNNYKNNTLTNYKANVFGVGAPKPGYDTQNIDTNVGSMYLRSSATNSSFL--------------------------------RLT-PLSNSSITTLNITTQAG------------------------------------------------------GVISPGYTWWLQNASPSFTLSIVPSSGGHIVTSGNSTKVLSGGD--KIGFMFDGET-----------------WIQI--------------
	Escherichia_virus_Huey	------------------------------------------------------------------------------------------------------------------------------------------------------------------------------------------------------------------------------------------------------------MSDI-TPNVVVSMPSQLFTM-------ARSFKAVANGK---------I--YIGKIDADPVNTENQIQ---------VYVENEDGS---------HVPVSQPIIINAAGYPVYN-GQIAKFVTVQGHSMAVY------DAYGAQQFYFPNVLKYDPDQALP------------------------AFKADLTGPDGADLVGYGDS-TVEAELDILTTSN-------GWYVTPD----QFGA-----------KGDGTTDDTAAISAAIAECASTGKTLLLLNKRYVW--NGPTISTDKISVMGVRR-----------------PSPDATLSKLENGSIIVGTMIF-SGTRVQVQNFGVDHG--SATFTS-GGDALVLSATGKNGLFGIIRNCVGLGRNPSDAYHAILCEGYKYSTVRDIIGCQNLYGYAQK--------CNYSVSSGV-VVKNNQNGIIIKSDSVF-GDGSQSILSDAVIDGNGLTSIGVWVFSLDAQLQKVNISNVTSSGCSYD-IVVQAAE--------------------NVINEININNVAASSSRIASICLAGTAVDKIYTANISNVAIGEAAGMLIDAQTCNFLNLTNVTGRITNESTHANDSINIGAL--------VGSSNISNVFPTINYSQDVLAGITYLNNYKNNTLTNYKANVFGVGAPKPGYDTQNIDTNVGSMYLRISATNSSFL--------------------------------RLM-PLSNSSITTLNITTQAG------------------------------------------------------GVISPGYTWWLQNASPSFTLSIVPSSGGHIVTSGNSTKVLSGGD--KIGFMFDGAT-----------------WIQI--------------
	Escherichia_virus_CurroJimenez	------------------------------------------------------------------------------------------------------------------------------------------------------------------------------------------------------------------------------------------------------------MSDI-TPNVVVSMPSQLFTM-------ARSFKAVANGK---------I--YIGKIDADPVNTENQIQ---------VYVENEDGS---------HVPVSQPIIINAAGYPVYN-GQIAKFVTVQGHSMAVY------DAYGAQQFYFPNVLKYDPDQALP------------------------AFKADLTGPDGADLVGYGDS-TVEAELDILTTSN-------GWYVTPD----QFGA-----------KGDGTTDDTAAISAAIAECASTGKTLLLLNKRYVW--NGPTISTDKISVMGVRR-----------------PSPDATLSKLENGSIIVGTMIF-SGTRVQVQNFGVDHG--SATFTS-GGDALVLSATEKNGLFGIIRNCVGLGRNSSDAYHAILCEGYKYSTVRDIIGCQNLYGYAQK--------CNYSVSSGV-VVKNNQNGIIIKSDSVF-GDGSQSILSDVVIDGNGLTSIGVWVFSLDAQLQKVNISNVTSSGCSYD-IVVQAAE--------------------NVINEININNVAASSSRIASICLAGTAVDKIYTANISNVAIGEAAGMLIDAQTCNFLNLTNVTGRITNESTHANDSINIGAL--------VGSSNISNVFPTINYSQDVLAGITYLNNYKNNTLTNYKANVFGVGAPKPGYDTQNIDTNVGSVYLRSSATNSSFL--------------------------------RLT-PLSNSSITTLNITTQAG------------------------------------------------------GVISPGYTWWLQNASPSFTLSIVPSSGGHIVTSGNSTKVLSGGD--KIGFMFDGAT-----------------WIQI--------------
	Escherichia_virus_Louie	------------------------------------------------------------------------------------------------------------------------------------------------------------------------------------------------------------------------------------------------------------MSDI-TPNVVVSMPSQLFTM-------ARSFKAVANGK---------I--YIGKIDADPVNTENQIQ---------VYVENEDGS---------HVPVSQPIIINAAGYPVYN-GQIAKFVTVQGHSMAVY------DAYGAQQFYFPNVLKYDPDQALP------------------------AFKADLTGPDGADLVGYGDS-TVEAELDILTTSN-------GWYVTPD----QFGA-----------KGDGTTDDTAAISAAIAECASTGKTLLLLNKRYVW--NGPTISTDKISVMGVRR-----------------PSPDATLSKLENGSIIVGTMIF-SGTRVQVQNFGVDHG--SATFTS-GGDALVLSATEKNGLFGIIRNCVGLGRNSSDAYHAILCEGYKYSTVRDIIGCQNLYGYAQK--------CNYSVSSGV-VVKNNQNGIIIKSDSVF-GDGSQSILSDVVIDGNGLTSIGVWVFSLDAQLQKVNISNVTSSGCSYD-IVVQAAE--------------------NVINEININNVAASSSRIASICLAGTAVDKIYTANISNVAIGEAAGMLIDAQTCNFLNLTNVTGRITNESTHANDSINIGAL--------VGSSNISNVFPTINYSQDVLAGITYLNNYKNNTLTNYKANVFGVGAPKPGYDTQNIDTNVGSVYLRSSATNSSFL--------------------------------RLT-PLSNSSITTLNITTQAG------------------------------------------------------GVISPGYTWWLQNASPSFTLSIVPSSGGHIVTSGNSTKVLSGGD--KIGFMFDGAT-----------------WIQI--------------
	Escherichia_virus_Dewey	------------------------------------------------------------------------------------------------------------------------------------------------------------------------------------------------------------------------------------------------------------MSDI-TPNVVVSMPSQLFTM-------ARSFKAVANGK---------I--YIGKIDADPVNTENQIQ---------VYVENEDGS---------HVPVSQPIIINAAGYPVYN-GQIAKFVTVQGHSMAVY------DAYGAQQFYFPNVLKYDPDQALP------------------------AFKADLTGPDGADLVGYGDS-TVEAELDILTTSN-------GWYVTPD----QFGA-----------KGDGTTDDTAAISAAIAECASTGKTLLLLNKRYVW--NGPTISTDKISVMGVRR-----------------PSPDATLSKLENGSIIVGTMIF-SGTRVQVQNFGVDHG--SATFTS-GGDALVLSATEKNGLFGIIRNCVGLGRNSSDAYHAILCEGYKYSTVRDIIGCQNLYGYAQK--------CNYSVSSGV-VVKNNQNGIIIKSDSVF-GDGSQSILSDVVIDGNGLTSIGVWVFSLDAQLQKVNISNVTSSGCSYD-IVVQAAE--------------------NVINEININNVAASSSRIASICLAGTAVDKIYTANISNVAIGEAAGMLIDAQTCNFLNLTNVTGRITNESTHANDSINIGAL--------VGSSNISNVFPTINYSQDVLAGITYLNNYKNNTLTNYKANVFGVGAPKPGYDTQNIDTNVGSVYLRSSATNSSFL--------------------------------RLT-PLSNSSITTLNITTQAG------------------------------------------------------GVISPGYTWWLQNASPSFTLSIVPSSGGYIVTSGNSTKVLSGGD--KIGFMFDGAT-----------------WIQI--------------
	Escherichia_virus_ElsieAttenhofer	MSTITQFPS------------------------------------GNTQYRIEF----------------------------------------DYL----ART--------------------------------------------------------------FVVVT------------LVNSSNPTLNRVMEVGRDYRFL---------NPTMIEML---------VDQSGFDIVRIHRQTGTDLVVDFR--NGSVLTASDLTNAEL------QAIHIAEEGRDQTVDLAKEYAD--AAGSSAGNAKDSEDEA-----------RRIAASI-----------------KAAGLFGYITRR-SFETGFNVTAWNEALLW------EEDGDYYRWDGTLPKNVPAGSTPETSGGIGLGAW-VSVGDA------SLRSDLALTTGAGRVGTTSGRTVQAEFDILKMG----------YKTPD----DFGA-----------KGDGSTDDTNAILDACSWASTNGLPLRIPCKTYVW--NGDTIPYDNVAIIGDKR-----------------PYADSWLTRLLDGSIIVGTLRF-SGKNVQISNIGVDHG--SFRFPSIAGDALTVSAPEKSGQYCVIRNCIGLGRNPTDAFHSILVEGYKYSIIEDCIGIQNTYSLAHK--------SGYSITNNI-ISRNSNTGVIVKSDSAF-GDASFSNITNITIDGNENCNIGLWVFAQDAQLQKVNVSNIVTSGCKYD-MVVQSDT--------------------GVINEININNLASSGASIASLALVANAADKIYTVNISNVSAGEVTGQIIDAQAANLLNISNVNGRITSESTHVNDSIKIGPL--------VNVSNLVNITPTLNYDLVSQAGVTFNNAFDKNSISNVRAAIYGSGAPRPGYATQDASGDSGVLSVRYSQTNSSFL--------------------------------KLTLPSGAAEIATINTTAING------------------------------------------------------SVIPEGYVLWIQNATAGQNLTITPSTAGHIVTTGNTAKVLAGGD--KVGFMFDGST-----------------WIQM--------------
	Escherichia_virus_KarinMuster	------------------------------------------------------------------------------------------------------------------------------------------------------------------------------------------------------------------------------------------------------------MAN--CNDYISADDLKTGKQ------AILHIEHVAKSR---------D--ANGNHALDVTDTIRDQ-----------SVTNKTLD---------GLENLYNQAISQVGYITMD-SFEDGATLTLPNQVLRY------KSTGEYYRWDGGFPKIVPAGSTPDSTGEVKLGAW-VSVGDA------SLRSDLALTTGAGLVGTTSGRTVQAEFDILKMG----------YKTPD----DFGA-----------KGDGSTDDTNAILDALSWASANGLPLRIPCKTYVW--NGDAIPYDNVTIIGDKR-----------------PYADSLLTRLLDGSIIVGTLRF-SGKNVQISNIGVDHG--SFRFPSTAGDALTVSAPEKSGQYCVIRNCIGLGRNPTDAFHSILCEGYKYSIIEDCIGIQNTYSLAHK--------SGYSITNNI-ISRNSNTGVIVKSDSAF-GDASFSNITNITIDGNENCNIGLWVFAQDAQLQKVNVSNIVTSGCKYD-MVVQSDT--------------------GVINEININNLASSGASIASLALVANAVDKIYTANISNISAGEVTGQIIDAQAANLLNISNVNGRITSESTHVNDSIKIGPL--------VNVSNLVNITPTLNYDLVTQAGVTFNNAFDKNSISNVRAAIYGSGAPRPGYATQDASGVSGVLSVRYSQTNSSFM--------------------------------KLTLPSGAAEIATINTTAVNG------------------------------------------------------SVIPEGYTLWIQNATSWQNLTITPSTAGHIVTTGNTPKVLAGGD--KVGFMFDGNT-----------------WIQM--------------
	Escherichia_virus_MarieHeimVoegtlin	------------------------------------------------------------------------------------------------------------------------------------------------------------------------------------------------------------------------------------------------------------MSSG-CGDVLSLADLQTAKK------HQIFEAEVITGK---------A--GGVATGADIDYATNQ-----------------VTG---------QTQKTLPAVLRDAGFRPAPFTFETGGTLGVNDADLAVLWPGP-SGDGNYYAWKGALPKTIPASSTPASTGGVGQTAW-VAVSEA------ALRRDLALSTGAGLVGTSSGRTVQGEVDHFKIG----------YMTPD----DFGA-----------VGDGVTDDTAPLQQAIDYCSSNGIALRIPAKSYVW--NGGII-TSPVTIIGDRR-----------------PDYNLSSNSMSNGSVIIGNLRF-SASQVIIKSLGVRRP------TGSPGDCLVLSTDNYAGGSCIVQDVVAAGLSGSDTYHSVLVEGYDSAHVSQITGGYNLFGLAIK--------SRNVVARGV-ITVSCDTGVIIKSDSEF-STAKNVVLDGHINVGNGVSSQGVWIYSTTAQLERITCANLQSIDSAIH-MRIKSE---------------------NVANDVQIVGANYSGSTYADVLVEGTSAGTLYNVSLDSITAVNSQK-FMAAGFCEQLMVTGFYGSLKPGAP-ADTAFEVSAA--------VGLFSGSNIQLVRQYRRDLMT-MNLGNSYLNNRLSSVKAKVIGNGKPRPGYKEQNLSGAAATMIVGDSLGPSGVV--------------------------------SVTALSTGSSFSSIAINDDYG------------------------------------------------------QPVKPGFLLIIRNASTIPFVMNHNPGSGGIANNGAVGKTIMGGD--TIMYVFDGAN-----------------WRQTPSIA----------
	Escherichia_virus_LotteLoewe	------------------------------------------------------------------------------------------------------------------------------------------------------------------------------------------------------------------------------------------------------------MSSG-CGDVLSLADLQTAKK------HQIFEAEVITGK---------S--GGVSTGADIDYATNQ-----------------VTG---------QTQKTLPAVLRDAGFRPAPFTFETGGTLGVNDADLAVLWPGP-SGDGNYYAWKGALPKTIPASSTPASTGGVGQTAW-VAVSEA------ALRRDLALSTGAGLVGTSSGRTVQGEVDHFKIG----------YMTPD----DFGA-----------VGDGATDDTTPLQQAIDYCSSNGIALRIPAKSYVW--NGGII-TSPITIIGDRR-----------------PDYNFSSNSMSNGSVIIGNLRF-SASQVIIKSLGVRRP------TGSPGDCLVLSTDNYAGGSCIVQDVVAAGLSGSDTYHSVLVEGYDSAHVSQITGGYNLFGLAIK--------SRNVVARGV-ITVSCDTGVIIKSDSEF-STAKNVVLDGHINVGNGVSSQGVWIYSTTAQLERITCANLQSIDSAIH-MRIKSE---------------------NVANDVQIVGANYSGSTYADVLVEGTSAGTLYNVSLDSITAVDSQK-FMAAGFCEQLMVTGFYGSLKPGAP-ADTAFEVSAA--------VGLFSGSNIQLVRQHGSDLMT-MNLGNSYLNNRLSSVKAKVIGDGKPRPGYKEQNLSGAAASMIVGDSLGPSGVV--------------------------------SVTALSTGSSFSSISINDDYG------------------------------------------------------QPVKPGFLLIIRNASPIPFVMNHNPGSGGIANNGAVGKTIAGGD--TIMYVFDGAN-----------------WRQTPSVT----------
	Escherichia_virus_NicoleGrasset	------------------------------------------------------------------------------------------------------------------------------------------------------------------------------------------------------------------------------------------------------------MSSG-CGDVLSLADLQTAKK------HQIFEAEVITGK---------S--GGVSTGADIDYATNQ-----------------VTG---------QTQKTLPAVLRDAGFRPAPFTFETGGTLGVNDADLAVLWPGP-SGDGNYYAWKGALPKTIPASSTPASTGGVGQTAW-VAVSEA------ALRRDLALSTGAGLVGTSSGRTVQGEVDHFKIG----------YMTPD----DFGA-----------VGDGATDDTTPLQQAIDYCSSNGIALRIPAKSYVW--NGGII-TSPITIIGDRR-----------------PDYNFSSNSMSNGSVIIGNLRF-SASQVIIKSLGVRRP------TGSPGDCLVLSTDNYAGGSCIVQDVVAAGLSGSDTYHSVLVEGYDSAHVSQITGGYNLFGLAIK--------SRNVVARGV-ITVSCDTGVIIKSDSEF-STAKNVVLDGHINVGNGVSSQGVWIYSTTAQLERITCANLQSIDSAIH-MRIKSE---------------------NVANDVQIVGANYSGSTYADVLVEGTSAGTLYNVSLDSITAVDSQK-FMAAGFCEQLMVTGFYGSLKPGAP-ADAAFEVSAA--------VGLFSGSNIQLVRQYGSDLMT-MNLGNSYLNNRLSSVKAKVIGDGKPRPGYKEQNLSGAAASMIVGDSLGPSGVV--------------------------------SVTALSTGSSFSSISINDDYG------------------------------------------------------QPVKPGFLLIIRNASTIPFVMNHNPGSGGIANNRAVGKTIAGGD--TIMYVFDGAN-----------------WRQTPSIT----------
	Escherichia_virus_GertrudWoker	------------------------------------------------------------------------------------------------------------------------------------------------------------------------------------------------------------------------------------------------------------MSSG-CGDVLSLADLQTAKK------HHIFEAEVITGK---------S--GGVSTGADIDYATNQ-----------------VTG---------QTQKTLPAVLRDAGFRPAPFTFETGGTLGVNDADLAVLWPGP-SGDGNYYAWKGALPKTIPASSTPASTGGVGQTAW-VAVSEA------ALRRDLALSTGAGLVGTSSGRTVQGEVDHFKIG----------YMTPD----DFGA-----------VGDGATDDTTPLQQAIDYCSSNGIALRIPAKSYVW--NGGII-TSPITIIGDRR-----------------PDYNFSSNSMSNGSVIIGNLRF-SASQVIIKSLGVRRP------TGSPGDCLVLSTDNYAGGSCIVQDVVAAGLSGSDTYHSVLVEGYDSAHVSQITGGYNLFGLAIK--------SRNVVARGV-ITVSCDTGVIIKSDSEF-STAKNVVLDGHINVGNGVSSQGVWIYSTTAQLERITCANLQSIDSAIH-MRIKSE---------------------NVANDVLIVGANYSGSTYADVLVEGTSAGTLYNVSLDSITAVDSQK-FMAAGFCEQLMVTGFYGSLKPGAP-ADTAFEVSAA--------VGLFSGSNIQLVRQYGSDLMT-MNLGNSYLNNRLSSVKAKVIGDGKPRPGYKEQNLSGAAASMIVGDSLGPSGVV--------------------------------SVTALSTGSSFSSISINDDYG------------------------------------------------------QPVKPGFLLIIRNASTIPFVMNHNPGSGGIANNGAVGKTIAGGD--TIMYVFDGTN-----------------WRQTPSIT----------
	Escherichia_virus_ClaudiaMuster	------------------------------------------------------------------------------------------------------------------------------------------------------------------------------------------------------------------------------------------------------------MATTPTNKPIPSEDPRDLKF------NAGKIDEVVTSN---------A-----------HYYTDRF-----------GVRRFTIA---------GFQYTAEEAIRNYGYITMD-SFEDGATLTLPNQVLRY------EATGEYYRWDGEFPKTVSSGSTPEASGGVGIGAW-VSVGDA------SLRSDLALSTGAGLVGTTSGRTVQAEFDHFKIG----------YMTPD----DFGA-----------VGDGATDDTTPLQQAIDYCSSNGIALRIPAKSYVW--NGGII-TSPITIIGDRR-----------------PDYNFSSNSMSNGSVIIGNLRF-SASQVIIKSLGVRRP------TGSPGDCLVLSTDNYAGGSCIVQDVVAAGLSGSDKYHSVLVEGYDSAHVSQITGGYNLFGLAIK--------SRNVVARGV-ITVSCDTGVIIKSDSEF-STAKNVVLDGHINVGNGVSSQGVWIYSTTAQLERITCANLQSIDSAIH-MRIKSE---------------------NVANDVQIVGANYSGSTYADVLVEGTSAGTLYNVSLDSITAVNSQK-FMAAGFCEQLMVTGFYGSLKPGAP-ADTAFEVSTA--------VGLFSGSNIQLVRQYSSDLMT-INLGNSYLNNRLSSVKAKVIGNGKPRPGYKEQNLSGAAATMIVGDSLGPSGVV--------------------------------SVTAISAGSSFSSIAINDDYG------------------------------------------------------QPVKPGFLLIIRNASAISFVMNHNPGSGGIANNGAVGKTIAGGD--TIMYVFDGAN-----------------WRQTPSIA----------
	Escherichia_virus_SusanneMuster	------------------------------------------------------------------------------------------------------------------------------------------------------------------------------------------------------------------------------------------------------------MTTTPTNKPIPSEDPRDLKF------NAGKIDEVVTSN---------A-----------HYYTDRF-----------GVRRFTIA---------GFQYTAEEAIRNYGYITMD-SFEDGATLTLPNQVLRY------EATGEYYRWDGEFPKTVSAGSTPEASGGVGIGAW-VSVGDA------SLRSDLALSTGAGLVGTTSGRTVQAEFDHFKIG----------YMTPD----DFGA-----------VGDGATDDTTPLQQAIDYCSSNGIALRIPAKSYVW--NGGII-TSPITIIGDRR-----------------PDYNFSSNSMSNGSVIIGNLRF-SASQVIIKSLGVRRP------TGSPGDCLVLSTDNYAGGSCIVQDVVAAGLSGSDTYHSVLVEGYDSAHVSQITGGYNLFGLAIK--------SRNVVARGV-ITVSCDTGVIIKSDSEF-STAKNVVLDGHINVGNGVSSQGVWIYSTTAQLERITCANLQSIDSAIH-MRIKSE---------------------NVANDVQIVGANYSGSTYADVLVEGTSAGTLNNVSLDSITAVNSQK-FMAAGFCEQLMVTGFYGSLKPGAP-ADTAFEVSAA--------VGLFSGSNIQLVRQYSSDLMT-MNLGNSYLNNRLSSVKAKVIGNGKPRPGYKEQNLSGAAATMIVGDSLGPSGVV--------------------------------SVTAISSGSSFSSIAINDDYG------------------------------------------------------QPVKPGFLLIIRNASAISFVMNHNPGSGGIANNGAVGKTIADGD--TIMYVFDGTN-----------------WRQTPSIA----------
	Escherichia_virus_SandraMuster	------------------------------------------------------------------------------------------------------------------------------------------------------------------------------------------------------------------------------------------------------------MATTPTNKPIPSEDPRDLKF------NAGKIDEVVTSN---------A-----------HYYTDRF-----------GVRRFTIA---------GFQYTAEEAIRNYGYITMD-SFEDGATLTLPNQVLRY------EATGEYYRWDGEFPKTVSAGSTPEASGGVGIGAW-VSVGDA------SLRSDLALSTGAGLVGTTSGRTVQAEFDHFKIG----------YMTPD----DFGA-----------VGDGATDDTTPLQQAIDYCSSNGIALRIPAKSYVW--NGGII-TSPITIIGDRR-----------------PDYNFSSNSMSNGSVIIGNLRF-SASQVIIKSLGVRRP------TGSPGDCLVLSTDNYAGGSCIVQDVVAAGLSGSDTYHSVLVEGYDSAHVSQITGGYNLFGLAIK--------SRNVVARGV-ITVSCDTGVIIKSDSEF-STAKNVVLDGHINVGNGVSSQGVWIYSTTAQLERITCANLQSIDSAIH-MRIKSE---------------------NVANDVQIVGANYSGSTYADVLVEGTSAGTLYNVSLDSITAVNSQK-FMAAGFCEQLMVTGFYGSLKPGAP-ADTAFEVSAA--------VGLFSGSNIQLVRQYSSDLMT-INLGNSYLNNRLSSVKAKVIGNGKPRPGYKEQNLSGAAATMIVGDSLGPSGVV--------------------------------SVTAISAGSSFSSIAINDDHG------------------------------------------------------QPVKPGFLLIIRNASAISFVMNHNLGPGGIANNGAVGKTIAGGG--TIMYVFDGTN-----------------WRQTPSIA----------
	Escherichia_virus_ChristineMuster	------------------------------------------------------------------------------------------------------------------------------------------------------------------------------------------------------------------------------------------------------------MTTTPTNKPIPSEDPRDLKF------NAGKIDEVVNSD---------A-----------HYYTDRF-----------GIRRFTIA---------GFQYTAEEAIRNYGYITMD-SFEDGATLTLPNQVLRY------EATGEYYRWDGEFPKTVSAGSTPEASGGVGIGAW-VSVGDA------SLRSDLALSTGAGLVGTTSGRTVQAEFDHFKIG----------YMTPD----DFGA-----------VGDGATDDTTPLQQAIDYCSSNGIALRIPAKSYVW--NGGII-TSPITIIGDRR-----------------PDYNFSSNSMSNGSVIIGNLRF-SASQVIIKSLGVRRP------TGSPGDCLVLSTDNYAGGSCIVQDVVAAGLSGSDTYHSVLVEGYDSAHVSQITGGYNLFGLAIK--------SRNVVARGV-ITVSCDTGVIIKSDSEF-STAKNVVLDGHINVGNGVSSQGVWIYSTTAQLERITCANLQSIDSAIH-MRIKSE---------------------NVANDVQIVGANYSGSTYADVLVEGTSAGTLYNVSLDSITAVNSQK-FMAAGFCEQLMVTGFYGSLKPGAP-ADTAFEVSSA--------VGLFSVSNIQLVRQYSSDLMT-MNLGNSYLNNRLSSVKAKVIGNGKPRPGYKEQNISGAAATMIVGDSLGPSGVV--------------------------------SVTAISAGSSFSSIAINDDYG------------------------------------------------------QPVKPGFLLIIRNASAISFVMNHNPGPGGIANNGEVGKTIAGGD--TIMYVFDGAN-----------------WRQTPSIA----------
	Escherichia_phage_590B___tail_spike_N_domain_containing_protein_CDS_translation	------------------------------------------------------------------------------------------------------------------------------------------------------------------------------------------------------------------------------------------------------------MSSV-CGDVLSLADLQTAKK------HQIFEAEVITGK---------S--GGVATGADIDYATNQ-----------------VTG---------QTQKTLPAVLRDAGFRPASFTFETGGTLGVNDADLAVLWPGP-SGDGNYYAWKGALPKTIPASSTPASTGGVGQTAW-VAVSEA------ALRRDLALSTGAGLVGTTSGRTVQAEFDYRKTQAAKTEINILDYLPAN----VIAA--LNDVNASKALGSVRTYIEQALAAATSENIGTGVTLRFPAGFFWL--DSTLNLPKRTRIVGVYP-----------------ETYFMALPDFTGTNVIAGST---GPAIVAIDNTG------------------------------------------QDPFY---IEGFQ---INADGSQPNVVGLHIG-------GCRNSVVRRISVSGTFDAAVVIHPKNATSGDVENLELSHVWTLGGGL------VLRTNTDIDRGNLTGLSFRDCMFF-STIDNNPSWATS----GNPSIR----FSCHVDRQIFACTFDRVGWAS-----RATYAIYSESLAGNSASDVKG-FRDIHFTD---FHGEAHNADGSLT-ADCTFALLAN--------MRNSTFTNIQRSGAVTRGGI--IMDGCEYVTFNSVSFADPNITTGTTTPCCVYQNSTNRFNRFINCDLTDATGSMFDLAGWTVSSSVMYYFKGLFWDDSGTSTWESEQMS-SKPFVLFKRSALNANNGSAYPQESGVTMATSGDNLQVTFARDVTTKTFTIPITTTNAVFNNHDRVYVLFRHQFTSYGTNTVVKIGLGTSYVTISPQTGIDYFAAISLARSQATSF--NIQVTYSGASADCGILIRDLVISDRMPWVPNFTKSLLCD------
	Escherichia_virus_VerenaMeyer	------------------------------------------------------------------------------------------------------------------------------------------------------------------------------------------------------------------------------------------------------------MSSG-CGDVLSLVDLQTAKK------HQIFEAEVITGK---------A--GGVATGADIDYATNQ-----------------VTG---------QTQKTLPAVLRDAGFRPAPFTFETGGTLGVNDADLAVLWPGP-SGDGNYYAWKGALPKTIPASSTPASTGGVGQTAW-VAVSEA------ALRRDLALSTGAGLVGTTSGRTVQAEFDYRKTQAAKTEINILDYLPAN----VIAA--LNDVNASKALGSVRTYIEQALAAATSENIGTGVTLRFPAGFFWL--DSTLNLPKRTRIVGVYP-----------------ETYFMALPDFTGTNVIAGST---GPAIVAIDNTG------------------------------------------QDPFY---IEGFQ---INADGSQPNVVGLHIG-------GCRNSVVRRISVSGTFDAAVVIHPKNATSGDVENLELSHVWTLGGGL------VLRTNTDIDRGNLTGLSFRDCMFF-STIDNNPSWATS----GNPSIR----FSCHVDRQIFACTFDRVGWAS-----RATYAIYSESLAGNSASDVKG-FRDIHFTD---FHGEAHNADGSLT-ADCTFALLAN--------MRNSTFTNIQRSGAVTRGGI--IMDGCEYVTFNSVSFADPNITTGTTTPCCVYQNSTNRFNRFINCDLTDATGSMFDLAGWTVSSSVMYYFKGLFWDDSGTSTWESEQMS-SKPFVLFKRSALNANNGSAYPQESGVTMATSGDNLQVTFARDATTKTFTIPITTTNAVFNNHDRVYVLFRHQFTSYGTGTVVKIGLGTSYVTISPQTGNDYFAAISLARSQATSF--NIQVTYSGASADCGILIRDLIISDRMPWVPNFTKALLCD------
	Escherichia_virus_AnnaReinhart	------------------------------------------------------------------------------------------------------------------------------------------------------------------------------------------------------------------------------------------------------------MSSG-CGDVLSLVDLQTAKK------HQIFEAEVITGK---------A--GGVATGADIDYATNQ-----------------VTG---------QTQKTLPAVLRDAGFRPAPFTFETGGTLGVNDADLAVLWPGP-SGDGNYYAWKGALPKTIPASSTPASTGGVGQTAW-VAVSEA------ALRRDLALSTGAGLVGTTSGRTVQAEFDYRKTQAAKTEINILDYLPAN----VIAA--LNDVNASKALGSVRTYIEQALAAATSENIGTGVTLRFPAGFFWL--DSTLNLPKRTRIVGVYP-----------------ETYFMALPDFTGTNVIAGST---GPAIVAIDNTG------------------------------------------QDPFY---IEGFQ---INADGSQPNVVGLHIG-------GCRNSVVRRISVSGTFDAAVVIHPKNATSGDVENLELSHVWTLGGGL------VLRTNTDIDRGNLTGLSFRDCMFF-STIGNNPSWATS----GNPSIR----FSCHVDRQIFACTFDRVGWAS-----RATYAIYSESLAGNSASDVKG-FRDIHFTD---FHGEAHNADGSLT-ADCTFALLAN--------MRNSTFTNIQRSGAVTRGGI--IMDGCEYVTFNSVSFADPNITTGTTTPCCVYQNSTNRFNRFINCDLTDATGSMFDLAGWTVSSSVMYYFKGLFWDDSGTSTWESEQMS-SKPFVLFKRSALNANNGSAYPQESGVTMATSGDNLQVTFARDATTKTFTIPITTTNAVFNNHDRVYVLFRHQFTSYGTGTVVKIGLGTSYVTISPQTGNDYFAAISLARSQATSF--NIQVTYSGASADCGILIRDLIISDRMPWVPNFTKALLCD------
	Escherichia_virus_SonjaBuckley	------------------------------------------------------------------------------------------------------------------------------------------------------------------------------------------------------------------------------------------------------------MSSG-CGDVLSLADLQTAKK------HQIFEAEVITGK---------A--GGVATGADIDYATNQ-----------------VTG---------QTQKTLPAVLRDAGFRPAPFTFETGGTLGVNDADLAVLWPGP-SGDGNYYAWKGALPKTIPASSTPASTGGVGQTAW-VAVSEA------ALRRDLALSTGAGLVGTTSGRTVQAEFDYRKTQAAKTEINILDYLPAN----VIAA--LNDVNASKALGSVRTYIEQALAAATSENIGTGVTLRFPAGFFWL--DSTLNLPKRTRIVGVYP-----------------ETYFMALPDFTGTNVIAGST---GPAIVAIDNTG------------------------------------------QDPFY---IEGFQ---INADGSQPNVVGLHIG-------GCRNSVVRRISVSGTFDAAVIIHPKNATSGDVENLELSHVWTLGGGL------VLRTNTDIDRGNLTGLSFRDCMFF-STIDNNPSWATS----GNPSIR----FSCHVDRQIFACTFDRVGWAS-----RATYAIYSESLAGNSASDVKG-FRDIHFTD---FHGEAHNADGSLT-ADCTFALLAN--------MRNSTFTNIQRSGAVTRGGI--IMDGCEYVTFNSVSFADPNITTGTTTPCCVYQNSTNRFNRFINCDLTDATGSMFDLAGRTVSASVMYYFNGLFWDDSGTSTWDSEQMS-SKPFVLFKRSALNANNGSAYPQESGVTMTTSGDNLQVTFARDVPQKTFTIPITTTNAVFNNHDRVYVLFRHQFTSYGTNTVVKIGLGTSYVTISPQNGNDYFAAISLARSQATSF--NIQVTYSGASADCSILIRDLVISDRMPWVPNFTKSLLCD------
	Escherichia_phage_XY2___hypothetical_protein_CDS_translation	------------------------------------------------------------------------------------------------------------------------------------------------------------------------------------------------------------------------------------------------------------MSSG-CGDVLSLADLQTAKK------HQIFEAEVITGK---------S--GGVATGADIDYATNQ-----------------VTG---------QTQKTLPAVLRDAGFRPASFTFETGGTLGANDADLAVLWPGP-SGDGNYYAWKGALPKTIPASSTPASTGGVGQTAWVVVVSEA------ALRRDLALSTGAGLVGTTSGRTVQEEFDYLSTQAEKTEINILDYLPAN----VIAA--LNDVSASKALGSVRTYIEQALTAATSANIGTGVTLRFPAGFFWL--DSTLNLPRRTRIVGVYP-----------------ETYFMALPSFTGTNVIAGAT---GPAIVAIDNSG------------------------------------------QDPFY---IEGFQ---INADGSQPNVVGLHIG-------GSRNAVVRRVSVSGTFDAGVVIHPKNATSGDVENLELSHVWTLGGGV------VLRSNTDIARGNLTGLSFRDCMFF-STIDDNPSWATS----GNPSIR----FSCHTDRQIFACTFDRVGWAS-----RATYAIYSESLAGNTATDVKG-FRDIHFTD---FHGEAHNADGSLT-SDCTFALLTK--------MRNSTFTNIQRSGAVTRGGI--VMDGCEYVTFNSVSFADPNITSGTTTPRCVYQNSTNRFNRFINCDLTDATGSMFDLAGWTVAASVMYYFKGLFWDDSGTSTWESEQMS-SKPFVLFKRSALNANNGAAYPQQSGIVMTTSVDNLQVNFQRDATVKTFTIPITTSNAVFNNHDRVYVLFRHQFTSYGTNTVVKIGLGTSYVTISPQTGTDYFAAISLARSQATSF--NIQVTYSGASADCGILIRDLVISDRMPWVPNFTKALLCD------
	Escherichia_virus_RudolfBernhard	MNAHTPFDAKQDWTNPYCQNSSNDPMVDALLGNAYHVVRTVYCNLGNLKLIYDFLNQYGMVLGVQSEAELKALTTEAKYARIYGFSRVGDRQVTDYLYVEGDRTGILPNDTTATGSWITVATSGAGDGSGGISSGGGAYIPWVYSNGSATGGETSINVPDGTVGVPFIIVNGDMQYVGRGFEFNVDDLSVTLAQPLEEGDEVVFLLTGVPAVPDNPNVNDWIQINWLYNNGVAVGGEQV-------------IAIP-YTFQSIPAVYKNGLRLYKGLTTESYTADPDNQR---------I--LLTETLATNDRLIVQL-----------GGEARVLE---------AADHTLQEVARAANVKDSEVILSTDSTQFLNDKRVVYSVSEQ-KAYGLPVLPTNVYIQSVSDGKLTYSPGNITVDLLPLPESAT------SLKNKFAEENGAGLVGTTSGRTVQEEFDYRKTQAEKTEINILDYLPDN----VIAA--LNDVNASMALGSVRTYIEQALAVATSENIGTGVTLRFPAGFFWL--DSTLNLPKRTRIVGVYP-----------------ETYFMALPNFTGTNVIAGST---GPAIVAIDNSG------------------------------------------QDPFY---IEGFQ---INADGSQPNVVGLHIG-------GCRNSVVRRISVSGTFDAAVVIHPKNATSGDVENLELSHVWTLGGGL------VLRTNTDIDRGNLTGLSFRDCMFF-STIDNNPSWATS----GNPSIR----FSCHTDRQIFSCTFDRVGWAS-----RATYAIYSESLAGNSEADVKG-FRDIHFSD---FAGESHNADGSLT-SDCTYALLTK--------MRNSTFTNIQRSGAVTRGGI--IMDGCEYVTFNSVSFADPNISTGTTAPRCVYQNSTNRFNRFINCDLTDATGSMFDLDGWTIANSVMYYFKGLFWDDSGTSIWECEQMS-STPGVMFARSTLNQNNGSAFPQQSGVTMLTSGDDLQVTFARDTTTKTFTIPITTSSGVFNNHDRVYVAFRHQFLSYGTNTVVKIGIGGKYVTISPQSGTDYFAVVSRARSLATSF--DIQVTYSGASEDCIILIRDLIVSNKMPWLPNFTKVLLCD------
	Escherichia_virus_TanjaMuster	------------------------------------------------------------------------------------------------------------------------------------------------------------------------------------------------------------------------------------------------------------MATT-PTNKPIPSEYPRDLKFN-------------AGK---------I--DEVVT-SDAHYYTDRF-----------GVRRWTIA---------GFQHTAEEAIRNYGYITID-SFEDGATLTLPNQVLRY------EATGEYYRWDGDFPKIVPAGSTPDSTGEVKLGAW-VSVGDA------SLRSDLALTTGAGLVGTTSGRTVQAEFDYRKTQAEKTEINILDYLPDN----VIAA--LNDVNASMALGSVRTYIEQALAAATSENIGTGVTLRFPAGFFWL--DSTLNLPKRTRIVGVYP-----------------ETYFMALPNFTGTNVIAGST---GPAIVAIDNSG------------------------------------------QDPFY---IEGFQ---INADGSQPNVVGLHIG-------GCRNSVVRRISVSGTFDAAVVIHPKNATSGDVENLELSHVWTLGGGL------VLRTNTDIDRGNLTGLSFRDCMFF-STIDNNPSWATS----GNPSIR----FSCHTDRQIFSCTFDRVGWAS-----RATYAIYSESLAGNSEADVKG-FRDIHFSD---FAGESHNADGSLT-SDCTYALLTK--------MRNSTFTNIQRSGAVTRGGI--IMDGCEYVTFNSVSFADPNISTGTTAPRCVYQNSTNRFNRFINCDLTDATGSMFDLDGWTIANSVMYYFKGLFWDDSGTSIWECEQMS-STPGVMFARSTLNQNNGSAFPQQSGVTMLTSGDNLQVTFARDTTTKTFTIPITTSSGVFNNHDRVYVAFRHQFLSYGTNTVVKIGIGGKYVTISPQSGTDYFAVVSRARSLATSF--DIQVTYSGASGDCIILIRDLIVSNKMPWLPNFTKVLLCD------
	Salmonella_phage_SETP3___tail_spike_protein_CDS_translation	------------------------------------------------------------------------------------------------------------------------------------------------------------------------------------------------------------------------------------------------------------MSSG-CGDVLSLNDLQVAKK------HQIFEAEVITGK---------QGGVAGGADID-------------------YATNQVTG---------QTQKTLPAVLRDAGFSPASFNFTTGGTLGADDADKAVLWPKEDGGDGNYYAWRGSLPKVIPAASTPLTAGGISDSAW-VAFGDI------TFRAE-ADKKFKYSVKLSDFTTLQQLADAAVDSILID----RDYNFNNNETVNFGGKTLTIDCKAKFIGDGNLVFTQ-LGKGSIVVAPFMESATTPWVIKPWTDNNEWI-TDPAAIVATLKQSKTDGYQPTVNDYAKFPGIESLLPPEAKDQNISSVLEIRECTGVEIHRASGLMA--CFLFRG-CHFCRMVDADNPSGG------------------------------KDGVITFEN-LSGDWG--------KGNYVIGGRTSYGSVSSAQFLRNNGGFARDGGVIGFTSYRAGESGVKTWQGTVGSTTSRNYNLQFRDSAVLYPVWDGFDLGADTDINPEDGRPGDFPYSQYPVHMLPLNHLIDNLLVRGSLGVGLGMDGQGLY------VSNITVEDCAG-SGAYLLTHETVFTNIAIIDTNTKDFPANQIYISGACRVNGLRLVGIRSTSGQGMTIDAPNSTVSGITGLVDPSRINVANLAEEGL--GNSRINSFNSDSAALRLRIHKLSKTLDSGSVYSRIN-GGPGS--------------GSAW--TEIT-AIAGSLPDAVSLKINRGD--------------------------------------------------YRAVEIPVAMTVLPDNAVR---------------DNGSISLYL-EGD--SLKALVKRADGS---------------YTRLTLA-----------
	Salmonella_virus_P22	------------------------------------------------------------------------------------------------------------------------------------------------------------------------------------------------------------------------------------------------------------MTDI-TANVVVSNPRPIFTE------SRSFKA-VANGK---------I--YIGQIDTDPVNPANQIP---------VYIENEDGS---------HVQITQPLIINAAG----------------------------------KIVYNGQLVKIVTVQGHSMAIYDANGSQV-DYIANVLKYDPDQYSIE-ADKKFKYSVKLSDYPTLQDAASAAVDGLLID----RDYNFYGGETVDFGGKVLTIECKAKFIGDGNLIFTK-LGKGSRIAGVFMESTTTPWVIKPWTDDNQWL-TDAAAVVATLKQSKTDGYQPTVSDYVKFPGIETLLPPNAKGQNITSTLEIRECIGVEVHRASGLMA--GFLFRG-CHFCKMVDANNPSGG------------------------------KDGIITFEN-LSGDWG--------KGNYVIGGRTSYGSVSSAQFLRNNGGFERDGGVIGFTSYRAGESGVKTWQGTVGSTTSRNYNLQFRDSVVIYPVWDGFDLGADTDMNPELDRPGDYPITQYPLHQLPLNHLIDNLLVRGALGVGFGMDGKGMY------VSNITVEDCAG-SGAYLLTHESVFTNIAIIDTNTKDFQANQIYISGACRVNGLRLIGIRSTDGQGLTIDAPNSTVSGITGMVDPSRINVANLAEEGL--GNIRANSFGYDSAAIKLRIHKLSKTLDSGALYSHIN-GGAGS--------------GSAY--TQLT-AISGSTPDAVSLKVNHKD--------------------------------------------------CRGAEIPFVPDIASDDFIK---------------DSSCFLPYW-ENNSTSLKALVKKPNGE---------------LVRLTLATL---------
	Salmonella_phage_LPST10___tail_fibers_protein_CDS_translation	------------------------------------------------------------------------------------------------------------------------------------------------------------------------------------------------------------------------------------------------------------MATTPTSLPIPSEDPRDLKF------NAGKFDEVMTS--------------------DAHYYVDRF-----------GVKRWTIA---------GFQYTAEEAIRAYGYITMD-SFEDGATLTLPNQVLRY------EATGEYYRWDGAFPKAVAAGSTPASTGGVGLGAW-ISVGDA------AFRQE-ANKKFKYSVKLSDYSTLQEAATAAVDGLLID----INYNFTDGESVDFGGKILTINCKAKFIGDGALIFNN-MGPGSVINQPFMESKTTPWVIFPWDADGKWI-TDAALVAATLKQSKIEGYQPGVNDWVKFPGLEALLPQNVKDQHITATLDIRSASRVEIRNAGGLMA--AYLFRS-CHHCKVIDSDSIIGG------------------------------KDGIITFEN-LSGDWG--------LGNYVIGGRVHYGSGSGVQFLRNNGGESHNGGVIGVTSWRAGESGFKTYQGSVGGGTARNYNLQFRDSVALSPVWDGFDLGSDPGMVPEPDRPGDLPVSEYPFHQLPNNHLVDNILVMNSLGVGLGMDGRGGY------VSNVTVQDCAG-AGMLAHTYNRVFSNITVIDCNYLNFDSDQIIIIGDCIVNGIKAAGIKPQPSNGLVISAPNSTISGLVGNVPPDKILVGNLLDPVL--GQSRVIGFNSDTAELALRINKLSATLDSGALRSHLN-GSAGS--------------GSAW--TEIT-AIAGSLPDAVSLKINRGD--------------------------------------------------YRAVEIPVAVTVLPDNAVR---------------DNGAISLYL-EGD--SLKALVKRADGS---------------YTRLTLA-----------
	Salmonella_phage_9NA___tailspike_protein_CDS_translation	------------------------------------------------------------------------------------------------------------------------------------------------------------------------------------------------------------------------------------------------------------MAN--CNDYISAGDVKTGKQ------AILHIEHVAKSR---------D--AAGNHALEVTDTIRGE-----------SVTNKTLD---------GLENLYNQTVSQVGYITLD-SFEDGNNLTLPNQVLRF------EATGEYYRWDGAFPKSVPPSSTPESTGGIGTGKW-LSVGDA------VFRSE-ADKKFKYSVKLSDYMTLQEAATAAVDSLLID----IDYNFIDGEAVDFGGKVLTIECKAKFIGDGVLNWNN-LGSGSKVISPHMHTKTTPYTVYRFDDNGNWV-TNPTTVLASVAQRLDKGYKPNVND----HDIWASLPDNVKNQVAGATLRVNSANNIIFTHPEATMG--GYLFTL-CNHILVESPRNFIAW------------------------------ESG-ITFENHHTTAWG--------TGNKVVGGEIKYGSGSAVLFIRNDGGDDHDGGVRDLISYRVGESGVKTYQNEIGGRSARNYRLVFDNITTIQCYYDGIDVNADTGSPTE--RVDDYTLAEYPWFQLPTQHIIRNIITRDCMGIGAWWDGQKNI------IDNVVTYEAHK-EGMFDRGTNNDITNITVVCANKDLTNLNQIVCEGGSRLRG---IMVHAYTTQGYAVYAPSSEVSNVSCAGSGTKKILCTYVADIQ--GGNINVQHGENAMTLSMRPAMGGTINPSLVLTADCQVASPGN--------------EASI--VKLS-AIQDGA-RVGELQLNRLG--------------------------------------------------FKHMSIPVAESQLPESALE---------------FNSSIGFFFGTDD--ELRILAKKPDGT---------------FVTYSL------------

;
end;
begin trees;
	tree ML_tree = [&R] ((Salmonella_phage_9NA___tailspike_protein_CDS_translation[&Organism="Salmonella phage 9NA","Genetic Code"="Bacterial",Taxonomy="Viruses; Duplodnaviria; Heunggongvirae; Uroviricota; Caudoviricetes; Caudovirales; Siphoviridae; Nonanavirus"]:0.6767538800000001,(Salmonella_phage_LPST10___tail_fibers_protein_CDS_translation[&Organism="Salmonella phage LPST10","Genetic Code"="Bacterial",Taxonomy="Viruses; Duplodnaviria; Heunggongvirae; Uroviricota; Caudoviricetes; Caudovirales; Siphoviridae"]:0.2471805800000001,(Salmonella_phage_SETP3___tail_spike_protein_CDS_translation[&"% Acidic Amino Acids"=10.82%,"% Hydrophobic Amino Acids"=51.61%,"Genetic Code"="Bacterial",Description="Salmonella phage SETP3, complete genome",Modified=Fri Oct 18 00:18:23 CEST 2024,Taxonomy="Viruses; Duplodnaviria; Heunggongvirae; Uroviricota; Caudoviricetes; Guernseyvirinae; Jerseyvirus; Jerseyvirus SETP3","Extinction Coefficient"=86790.0,"Filename (Imported From)"="NC_009232.2.gb",Created=Sat Jul 27 20:17:51 CEST 2024,URN="urn:local:.:e4-i2kk9bk","Isoelectric Point"=4.719707489013672,"% Basic Amino Acids"=9.50%,"% AT-rich Amino Acids"=22.95%,"% Charged Amino Acids"=20.32%,db_xref="taxon:424944",Organism="Salmonella phage SETP3","Path (Imported From)"="C:\data\DNA sequences","% GC-rich Amino Acids"=28.36%,Accession="NC_009232.2","Molecular Weight (kDa)"=72.77341828000002,"# Nucleotide Sequences With Quality"=0,Topology="linear","Charge at pH 7"=-15.904900907813401,"% Polar Uncharged Amino Acids"=29.53%,"Molecule Type"="AA"]:0.10306626000000008,Salmonella_virus_P22[&Organism="Salmonella virus P22","Genetic Code"="Bacterial",Taxonomy="Viruses; Duplodnaviria; Heunggongvirae; Uroviricota; Caudoviricetes; Caudovirales; Podoviridae; Lederbergvirus","Common Name"="P22"]:0.11056935000000001)[&"bootstrap proportion"=100.0]:0.15002123)[&"bootstrap proportion"=100.0]:0.4243467100000001)[&"bootstrap proportion"=100.0]:0.16162305999999993,(((((Escherichia_virus_ClaudiaMuster[&Organism="Escherichia_virus_Luc7","Genetic Code"="Bacterial",Taxonomy="Viruses; Duplodnaviria; Heunggongvirae; Uroviricota; Caudoviricetes; unclassified"]:0.0018996200000001018,Escherichia_virus_SandraMuster[&Organism="Escherichia_virus_NO16_13","Genetic Code"="Bacterial",Taxonomy="Viruses; Duplodnaviria; Heunggongvirae; Uroviricota; Caudoviricetes; unclassified"]:0.005592529999999929)[&"bootstrap proportion"=41.0]:0.001772600000000013,((((Escherichia_virus_NicoleGrasset[&Organism="Escherichia_virus_PS15","Genetic Code"="Bacterial",Taxonomy="Viruses; Duplodnaviria; Heunggongvirae; Uroviricota; Caudoviricetes; Guernseyvirinae; Kagunavirus"]:0.005004999999999926,Escherichia_virus_LotteLoewe[&Organism="Escherichia_virus_NN16_16","Genetic Code"="Bacterial",Taxonomy="Viruses; Duplodnaviria; Heunggongvirae; Uroviricota; Caudoviricetes; Guernseyvirinae; Kagunavirus"]:0.0024871600000000438)[&"bootstrap proportion"=28.0]:0.000051,Escherichia_virus_GertrudWoker[&Organism="Escherichia_virus_PS46","Genetic Code"="Bacterial",Taxonomy="Viruses; Duplodnaviria; Heunggongvirae; Uroviricota; Caudoviricetes; Guernseyvirinae; Kagunavirus"]:0.002445440000000021)[&"bootstrap proportion"=98.0]:0.010349060000000021,Escherichia_virus_MarieHeimVoegtlin[&Organism="Escherichia_virus_NN16_05","Genetic Code"="Bacterial",Taxonomy="Viruses; Duplodnaviria; Heunggongvirae; Uroviricota; Caudoviricetes; Guernseyvirinae; Kagunavirus"]:0.01642322000000007)[&"bootstrap proportion"=94.0]:0.017227279999999956,Escherichia_virus_SusanneMuster[&Organism="Escherichia_virus_PS21","Genetic Code"="Bacterial",Taxonomy="Viruses; Duplodnaviria; Heunggongvirae; Uroviricota; Caudoviricetes; unclassified"]:0.0034599500000001004)[&"bootstrap proportion"=44.0]:0.002339539999999918)[&"bootstrap proportion"=45.0]:0.006985870000000061,Escherichia_virus_ChristineMuster[&Organism="Escherichia_virus_PS36","Genetic Code"="Bacterial",Taxonomy="Viruses; Duplodnaviria; Heunggongvirae; Uroviricota; Caudoviricetes; unclassified"]:0.0020972999999999686)[&"bootstrap proportion"=100.0]:0.66579308,(('Escherichia_phage_APC_JM3.2___tailspike_protein_CDS_translation'[&"% Acidic Amino Acids"=7.59%,collection_date="24-Apr-2016","% Hydrophobic Amino Acids"=50.16%,"Genetic Code"="Bacterial",Description="Escherichia phage APC_JM3.2, complete genome",Modified=Fri Oct 18 00:18:23 CEST 2024,"Sequencing Technology (Assembly-Data)"="Illumina","Assembly Method (Assembly-Data)"="SPAdes v. 3.9.0",Taxonomy="Viruses; Duplodnaviria; Heunggongvirae; Uroviricota; Caudoviricetes; Lederbergvirus","Extinction Coefficient"=72240.0,"Filename (Imported From)"="MG197996.1.gb",Created=Sun Aug 11 13:22:02 CEST 2024,URN="urn:local:.:e1-i2kk9bk","Isoelectric Point"=4.615139007568359,"% Basic Amino Acids"=6.49%,host="Escherichia coli","% AT-rich Amino Acids"=27.69%,"Coverage (Assembly-Data)"="1254x","% Charged Amino Acids"=14.08%,db_xref="taxon:2045361",Organism="Escherichia phage APC_JM3.2","Path (Imported From)"="C:\data\DNA sequences","% GC-rich Amino Acids"=23.26%,Accession="MG197996.1","Molecular Weight (kDa)"=66.69473027999986,"# Nucleotide Sequences With Quality"=0,Topology="linear","Charge at pH 7"=-13.02767411003065,"% Polar Uncharged Amino Acids"=36.71%,"Molecule Type"="AA"]:0.0,(Escherichia_virus_Huey[&Organism="Escherichia virus Luc1(+)","Read Technology"="Illumina",Taxonomy="Viruses; Duplodnaviria; Heunggongvirae; Uroviricota; Caudoviricetes; Caudovirales; Podoviridae; Lederbergvirus"]:0.005762349999999916,(Escherichia_virus_CurroJimenez[&Organism="Escherichia virus NO16_02","Read Technology"="Illumina",Taxonomy="Viruses; Duplodnaviria; Heunggongvirae; Uroviricota; Caudoviricetes; Caudovirales; Podoviridae; Lederbergvirus"]:0.0,(Escherichia_virus_Louie[&Organism="Escherichia virus NO16_03","Read Technology"="Illumina",Taxonomy="Viruses; Duplodnaviria; Heunggongvirae; Uroviricota; Caudoviricetes; Caudovirales; Podoviridae; Lederbergvirus"]:0.0,Escherichia_virus_Dewey[&Organism="Escherichia virus NO16_09","Read Technology"="Illumina",Taxonomy="Viruses; Duplodnaviria; Heunggongvirae; Uroviricota; Caudoviricetes; Caudovirales; Podoviridae; Lederbergvirus"]:0.0)[&"bootstrap proportion"=22.0]:0.0)[&"bootstrap proportion"=63.0]:0.003960479999999933)[&"bootstrap proportion"=71.0]:0.02692019000000001)[&"bootstrap proportion"=100.0]:0.3851444900000002,(Escherichia_virus_ElsieAttenhofer[&Organism="Escherichia_virus_NN16_15","Genetic Code"="Bacterial",Taxonomy="Viruses; Duplodnaviria; Heunggongvirae; Uroviricota; Caudoviricetes; Autographiviridae; Studiervirinae; Kayfunavirus"]:0.02285501000000001,Escherichia_virus_KarinMuster[&Organism="Escherichia_virus_PS11","Genetic Code"="Bacterial",Taxonomy="Viruses; Duplodnaviria; Heunggongvirae; Uroviricota; Caudoviricetes; Sashavirus"]:0.008472809999999997)[&"bootstrap proportion"=100.0]:0.30449336000000005)[&"bootstrap proportion"=100.0]:0.33691346999999994)[&"bootstrap proportion"=100.0]:0.31096400000000024,((((Escherichia_phage_590B___tail_spike_N_domain_containing_protein_CDS_translation[&Organism="Escherichia phage 590B","Genetic Code"="Bacterial",Taxonomy="Viruses; Duplodnaviria; Heunggongvirae; Uroviricota; Caudoviricetes; Guernseyvirinae; Kagunavirus"]:0.001484260000000015,(Escherichia_virus_VerenaMeyer[&Organism="Escherichia_virus_DMS16","Genetic Code"="Bacterial",Taxonomy="Viruses; Duplodnaviria; Heunggongvirae; Uroviricota; Caudoviricetes; Guernseyvirinae; Kagunavirus"]:0.001006449999999992,Escherichia_virus_AnnaReinhart[&Organism="Escherichia_virus_JB11","Genetic Code"="Bacterial",Taxonomy="Viruses; Duplodnaviria; Heunggongvirae; Uroviricota; Caudoviricetes; Guernseyvirinae; Kagunavirus"]:0.001496850000000105)[&"bootstrap proportion"=45.0]:0.000825)[&"bootstrap proportion"=50.0]:0.0014785500000000784,Escherichia_virus_SonjaBuckley[&Organism="Escherichia_virus_PB9","Genetic Code"="Bacterial",Taxonomy="Viruses; Duplodnaviria; Heunggongvirae; Uroviricota; Caudoviricetes; Guernseyvirinae; Kagunavirus"]:0.0035736900000000738)[&"bootstrap proportion"=100.0]:0.029657889999999965,Escherichia_phage_XY2___hypothetical_protein_CDS_translation[&Organism="Escherichia phage vB_EcoS_XY2","Genetic Code"="Bacterial",Taxonomy="Viruses; Duplodnaviria; Heunggongvirae; Uroviricota; Caudoviricetes; Caudovirales; Siphoviridae; Guernseyvirinae; Kagunavirus; unclassified Kagunavirus"]:0.03441413999999998)[&"bootstrap proportion"=89.0]:0.019060349999999948,(Escherichia_virus_RudolfBernhard[&Organism="Escherichia_virus_NO16_08","Genetic Code"="Bacterial",Taxonomy="Viruses; Duplodnaviria; Heunggongvirae; Uroviricota; Caudoviricetes; Gamaleyavirus"]:0.013549940000000094,Escherichia_virus_TanjaMuster[&Organism="Escherichia_virus_NO16_04","Genetic Code"="Bacterial",Taxonomy="Viruses; Duplodnaviria; Heunggongvirae; Uroviricota; Caudoviricetes; unclassified"]:0.00922079000000009)[&"bootstrap proportion"=100.0]:0.04177026000000006)[&"bootstrap proportion"=100.0]:0.9472559):0.16162305999999993);
	tree bootstrap_1 = [&U] (((((((((Escherichia_virus_SandraMuster[&Organism="Escherichia_virus_NO16_13","Genetic Code"="Bacterial",Taxonomy="Viruses; Duplodnaviria; Heunggongvirae; Uroviricota; Caudoviricetes; unclassified"]:0.00423055,Escherichia_virus_SusanneMuster[&Organism="Escherichia_virus_PS21","Genetic Code"="Bacterial",Taxonomy="Viruses; Duplodnaviria; Heunggongvirae; Uroviricota; Caudoviricetes; unclassified"]:0.00422788):0.000325,(((Escherichia_virus_GertrudWoker[&Organism="Escherichia_virus_PS46","Genetic Code"="Bacterial",Taxonomy="Viruses; Duplodnaviria; Heunggongvirae; Uroviricota; Caudoviricetes; Guernseyvirinae; Kagunavirus"]:0.0104788,Escherichia_virus_LotteLoewe[&Organism="Escherichia_virus_NN16_16","Genetic Code"="Bacterial",Taxonomy="Viruses; Duplodnaviria; Heunggongvirae; Uroviricota; Caudoviricetes; Guernseyvirinae; Kagunavirus"]:0.00161711):0.00200324,Escherichia_virus_NicoleGrasset[&Organism="Escherichia_virus_PS15","Genetic Code"="Bacterial",Taxonomy="Viruses; Duplodnaviria; Heunggongvirae; Uroviricota; Caudoviricetes; Guernseyvirinae; Kagunavirus"]:0.01071138):0.01155736,Escherichia_virus_MarieHeimVoegtlin[&Organism="Escherichia_virus_NN16_05","Genetic Code"="Bacterial",Taxonomy="Viruses; Duplodnaviria; Heunggongvirae; Uroviricota; Caudoviricetes; Guernseyvirinae; Kagunavirus"]:0.01100935):0.03349024):0.00387789,Escherichia_virus_ClaudiaMuster[&Organism="Escherichia_virus_Luc7","Genetic Code"="Bacterial",Taxonomy="Viruses; Duplodnaviria; Heunggongvirae; Uroviricota; Caudoviricetes; unclassified"]:0.00280002):0.00367697,Escherichia_virus_ChristineMuster[&Organism="Escherichia_virus_PS36","Genetic Code"="Bacterial",Taxonomy="Viruses; Duplodnaviria; Heunggongvirae; Uroviricota; Caudoviricetes; unclassified"]:0.00505964):0.57078039,((((Escherichia_virus_Dewey[&Organism="Escherichia virus NO16_09","Read Technology"="Illumina",Taxonomy="Viruses; Duplodnaviria; Heunggongvirae; Uroviricota; Caudoviricetes; Caudovirales; Podoviridae; Lederbergvirus"]:0.0,(Escherichia_virus_CurroJimenez[&Organism="Escherichia virus NO16_02","Read Technology"="Illumina",Taxonomy="Viruses; Duplodnaviria; Heunggongvirae; Uroviricota; Caudoviricetes; Caudovirales; Podoviridae; Lederbergvirus"]:0.0,Escherichia_virus_Louie[&Organism="Escherichia virus NO16_03","Read Technology"="Illumina",Taxonomy="Viruses; Duplodnaviria; Heunggongvirae; Uroviricota; Caudoviricetes; Caudovirales; Podoviridae; Lederbergvirus"]:0.0):0.0):0.00605514,Escherichia_virus_Huey[&Organism="Escherichia virus Luc1(+)","Read Technology"="Illumina",Taxonomy="Viruses; Duplodnaviria; Heunggongvirae; Uroviricota; Caudoviricetes; Caudovirales; Podoviridae; Lederbergvirus"]:0.00349464):0.01480329,'Escherichia_phage_APC_JM3.2___tailspike_protein_CDS_translation'[&"% Acidic Amino Acids"=7.59%,collection_date="24-Apr-2016","% Hydrophobic Amino Acids"=50.16%,"Genetic Code"="Bacterial",Description="Escherichia phage APC_JM3.2, complete genome",Modified=Fri Oct 18 00:18:23 CEST 2024,"Sequencing Technology (Assembly-Data)"="Illumina","Assembly Method (Assembly-Data)"="SPAdes v. 3.9.0",Taxonomy="Viruses; Duplodnaviria; Heunggongvirae; Uroviricota; Caudoviricetes; Lederbergvirus","Extinction Coefficient"=72240.0,"Filename (Imported From)"="MG197996.1.gb",Created=Sun Aug 11 13:22:02 CEST 2024,URN="urn:local:.:e1-i2kk9bk","Isoelectric Point"=4.615139007568359,"% Basic Amino Acids"=6.49%,host="Escherichia coli","% AT-rich Amino Acids"=27.69%,"Coverage (Assembly-Data)"="1254x","% Charged Amino Acids"=14.08%,db_xref="taxon:2045361",Organism="Escherichia phage APC_JM3.2","Path (Imported From)"="C:\data\DNA sequences","% GC-rich Amino Acids"=23.26%,Accession="MG197996.1","Molecular Weight (kDa)"=66.69473027999986,"# Nucleotide Sequences With Quality"=0,Topology="linear","Charge at pH 7"=-13.02767411003065,"% Polar Uncharged Amino Acids"=36.71%,"Molecule Type"="AA"]:0.00722818):0.41605601,(Escherichia_virus_ElsieAttenhofer[&Organism="Escherichia_virus_NN16_15","Genetic Code"="Bacterial",Taxonomy="Viruses; Duplodnaviria; Heunggongvirae; Uroviricota; Caudoviricetes; Autographiviridae; Studiervirinae; Kayfunavirus"]:0.02940934,Escherichia_virus_KarinMuster[&Organism="Escherichia_virus_PS11","Genetic Code"="Bacterial",Taxonomy="Viruses; Duplodnaviria; Heunggongvirae; Uroviricota; Caudoviricetes; Sashavirus"]:0.000877):0.24016959):0.32758591):0.35992867,(((((Escherichia_virus_VerenaMeyer[&Organism="Escherichia_virus_DMS16","Genetic Code"="Bacterial",Taxonomy="Viruses; Duplodnaviria; Heunggongvirae; Uroviricota; Caudoviricetes; Guernseyvirinae; Kagunavirus"]:0.00161535,Escherichia_phage_590B___tail_spike_N_domain_containing_protein_CDS_translation[&Organism="Escherichia phage 590B","Genetic Code"="Bacterial",Taxonomy="Viruses; Duplodnaviria; Heunggongvirae; Uroviricota; Caudoviricetes; Guernseyvirinae; Kagunavirus"]:0.000851):0.00118358,Escherichia_virus_AnnaReinhart[&Organism="Escherichia_virus_JB11","Genetic Code"="Bacterial",Taxonomy="Viruses; Duplodnaviria; Heunggongvirae; Uroviricota; Caudoviricetes; Guernseyvirinae; Kagunavirus"]:0.00426447):0.00439896,Escherichia_virus_SonjaBuckley[&Organism="Escherichia_virus_PB9","Genetic Code"="Bacterial",Taxonomy="Viruses; Duplodnaviria; Heunggongvirae; Uroviricota; Caudoviricetes; Guernseyvirinae; Kagunavirus"]:0.0):0.0243267,Escherichia_phage_XY2___hypothetical_protein_CDS_translation[&Organism="Escherichia phage vB_EcoS_XY2","Genetic Code"="Bacterial",Taxonomy="Viruses; Duplodnaviria; Heunggongvirae; Uroviricota; Caudoviricetes; Caudovirales; Siphoviridae; Guernseyvirinae; Kagunavirus; unclassified Kagunavirus"]:0.05145555):0.01730496,(Escherichia_virus_RudolfBernhard[&Organism="Escherichia_virus_NO16_08","Genetic Code"="Bacterial",Taxonomy="Viruses; Duplodnaviria; Heunggongvirae; Uroviricota; Caudoviricetes; Gamaleyavirus"]:0.02568273,Escherichia_virus_TanjaMuster[&Organism="Escherichia_virus_NO16_04","Genetic Code"="Bacterial",Taxonomy="Viruses; Duplodnaviria; Heunggongvirae; Uroviricota; Caudoviricetes; unclassified"]:0.0015009):0.06614772):0.92178143):0.42377365,Salmonella_phage_9NA___tailspike_protein_CDS_translation[&Organism="Salmonella phage 9NA","Genetic Code"="Bacterial",Taxonomy="Viruses; Duplodnaviria; Heunggongvirae; Uroviricota; Caudoviricetes; Caudovirales; Siphoviridae; Nonanavirus"]:0.59653654):0.34599241,Salmonella_phage_LPST10___tail_fibers_protein_CDS_translation[&Organism="Salmonella phage LPST10","Genetic Code"="Bacterial",Taxonomy="Viruses; Duplodnaviria; Heunggongvirae; Uroviricota; Caudoviricetes; Caudovirales; Siphoviridae"]:0.2481924):0.1398021,Salmonella_virus_P22[&Organism="Salmonella virus P22","Genetic Code"="Bacterial",Taxonomy="Viruses; Duplodnaviria; Heunggongvirae; Uroviricota; Caudoviricetes; Caudovirales; Podoviridae; Lederbergvirus","Common Name"="P22"]:0.11688925,Salmonella_phage_SETP3___tail_spike_protein_CDS_translation[&"% Acidic Amino Acids"=10.82%,"% Hydrophobic Amino Acids"=51.61%,"Genetic Code"="Bacterial",Description="Salmonella phage SETP3, complete genome",Modified=Fri Oct 18 00:18:23 CEST 2024,Taxonomy="Viruses; Duplodnaviria; Heunggongvirae; Uroviricota; Caudoviricetes; Guernseyvirinae; Jerseyvirus; Jerseyvirus SETP3","Extinction Coefficient"=86790.0,"Filename (Imported From)"="NC_009232.2.gb",Created=Sat Jul 27 20:17:51 CEST 2024,URN="urn:local:.:e4-i2kk9bk","Isoelectric Point"=4.719707489013672,"% Basic Amino Acids"=9.50%,"% AT-rich Amino Acids"=22.95%,"% Charged Amino Acids"=20.32%,db_xref="taxon:424944",Organism="Salmonella phage SETP3","Path (Imported From)"="C:\data\DNA sequences","% GC-rich Amino Acids"=28.36%,Accession="NC_009232.2","Molecular Weight (kDa)"=72.77341828000002,"# Nucleotide Sequences With Quality"=0,Topology="linear","Charge at pH 7"=-15.904900907813401,"% Polar Uncharged Amino Acids"=29.53%,"Molecule Type"="AA"]:0.10861473);
	tree bootstrap_2 = [&U] (((((((((((Escherichia_virus_LotteLoewe[&Organism="Escherichia_virus_NN16_16","Genetic Code"="Bacterial",Taxonomy="Viruses; Duplodnaviria; Heunggongvirae; Uroviricota; Caudoviricetes; Guernseyvirinae; Kagunavirus"]:0.0,Escherichia_virus_GertrudWoker[&Organism="Escherichia_virus_PS46","Genetic Code"="Bacterial",Taxonomy="Viruses; Duplodnaviria; Heunggongvirae; Uroviricota; Caudoviricetes; Guernseyvirinae; Kagunavirus"]:0.0):0.000461,Escherichia_virus_NicoleGrasset[&Organism="Escherichia_virus_PS15","Genetic Code"="Bacterial",Taxonomy="Viruses; Duplodnaviria; Heunggongvirae; Uroviricota; Caudoviricetes; Guernseyvirinae; Kagunavirus"]:0.00204254):0.00762961,Escherichia_virus_MarieHeimVoegtlin[&Organism="Escherichia_virus_NN16_05","Genetic Code"="Bacterial",Taxonomy="Viruses; Duplodnaviria; Heunggongvirae; Uroviricota; Caudoviricetes; Guernseyvirinae; Kagunavirus"]:0.00904335):0.00959471,(Escherichia_virus_ClaudiaMuster[&Organism="Escherichia_virus_Luc7","Genetic Code"="Bacterial",Taxonomy="Viruses; Duplodnaviria; Heunggongvirae; Uroviricota; Caudoviricetes; unclassified"]:0.00202945,Escherichia_virus_SandraMuster[&Organism="Escherichia_virus_NO16_13","Genetic Code"="Bacterial",Taxonomy="Viruses; Duplodnaviria; Heunggongvirae; Uroviricota; Caudoviricetes; unclassified"]:0.00298375):0.00178788):0.000128,Escherichia_virus_SusanneMuster[&Organism="Escherichia_virus_PS21","Genetic Code"="Bacterial",Taxonomy="Viruses; Duplodnaviria; Heunggongvirae; Uroviricota; Caudoviricetes; unclassified"]:0.00320758):0.00291416,Escherichia_virus_ChristineMuster[&Organism="Escherichia_virus_PS36","Genetic Code"="Bacterial",Taxonomy="Viruses; Duplodnaviria; Heunggongvirae; Uroviricota; Caudoviricetes; unclassified"]:0.0036136):0.68142803,((((Escherichia_virus_CurroJimenez[&Organism="Escherichia virus NO16_02","Read Technology"="Illumina",Taxonomy="Viruses; Duplodnaviria; Heunggongvirae; Uroviricota; Caudoviricetes; Caudovirales; Podoviridae; Lederbergvirus"]:0.0,(Escherichia_virus_Louie[&Organism="Escherichia virus NO16_03","Read Technology"="Illumina",Taxonomy="Viruses; Duplodnaviria; Heunggongvirae; Uroviricota; Caudoviricetes; Caudovirales; Podoviridae; Lederbergvirus"]:0.0,Escherichia_virus_Dewey[&Organism="Escherichia virus NO16_09","Read Technology"="Illumina",Taxonomy="Viruses; Duplodnaviria; Heunggongvirae; Uroviricota; Caudoviricetes; Caudovirales; Podoviridae; Lederbergvirus"]:0.0):0.0):0.00564838,Escherichia_virus_Huey[&Organism="Escherichia virus Luc1(+)","Read Technology"="Illumina",Taxonomy="Viruses; Duplodnaviria; Heunggongvirae; Uroviricota; Caudoviricetes; Caudovirales; Podoviridae; Lederbergvirus"]:0.00684029):0.00577229,'Escherichia_phage_APC_JM3.2___tailspike_protein_CDS_translation'[&"% Acidic Amino Acids"=7.59%,collection_date="24-Apr-2016","% Hydrophobic Amino Acids"=50.16%,"Genetic Code"="Bacterial",Description="Escherichia phage APC_JM3.2, complete genome",Modified=Fri Oct 18 00:18:23 CEST 2024,"Sequencing Technology (Assembly-Data)"="Illumina","Assembly Method (Assembly-Data)"="SPAdes v. 3.9.0",Taxonomy="Viruses; Duplodnaviria; Heunggongvirae; Uroviricota; Caudoviricetes; Lederbergvirus","Extinction Coefficient"=72240.0,"Filename (Imported From)"="MG197996.1.gb",Created=Sun Aug 11 13:22:02 CEST 2024,URN="urn:local:.:e1-i2kk9bk","Isoelectric Point"=4.615139007568359,"% Basic Amino Acids"=6.49%,host="Escherichia coli","% AT-rich Amino Acids"=27.69%,"Coverage (Assembly-Data)"="1254x","% Charged Amino Acids"=14.08%,db_xref="taxon:2045361",Organism="Escherichia phage APC_JM3.2","Path (Imported From)"="C:\data\DNA sequences","% GC-rich Amino Acids"=23.26%,Accession="MG197996.1","Molecular Weight (kDa)"=66.69473027999986,"# Nucleotide Sequences With Quality"=0,Topology="linear","Charge at pH 7"=-13.02767411003065,"% Polar Uncharged Amino Acids"=36.71%,"Molecule Type"="AA"]:0.0106027):0.29682041,(Escherichia_virus_KarinMuster[&Organism="Escherichia_virus_PS11","Genetic Code"="Bacterial",Taxonomy="Viruses; Duplodnaviria; Heunggongvirae; Uroviricota; Caudoviricetes; Sashavirus"]:0.01256683,Escherichia_virus_ElsieAttenhofer[&Organism="Escherichia_virus_NN16_15","Genetic Code"="Bacterial",Taxonomy="Viruses; Duplodnaviria; Heunggongvirae; Uroviricota; Caudoviricetes; Autographiviridae; Studiervirinae; Kayfunavirus"]:0.01645312):0.38000825):0.3507318):0.30325234,((((Escherichia_virus_VerenaMeyer[&Organism="Escherichia_virus_DMS16","Genetic Code"="Bacterial",Taxonomy="Viruses; Duplodnaviria; Heunggongvirae; Uroviricota; Caudoviricetes; Guernseyvirinae; Kagunavirus"]:0.0,(Escherichia_phage_590B___tail_spike_N_domain_containing_protein_CDS_translation[&Organism="Escherichia phage 590B","Genetic Code"="Bacterial",Taxonomy="Viruses; Duplodnaviria; Heunggongvirae; Uroviricota; Caudoviricetes; Guernseyvirinae; Kagunavirus"]:0.0,Escherichia_virus_AnnaReinhart[&Organism="Escherichia_virus_JB11","Genetic Code"="Bacterial",Taxonomy="Viruses; Duplodnaviria; Heunggongvirae; Uroviricota; Caudoviricetes; Guernseyvirinae; Kagunavirus"]:0.0):0.0):0.00317302,Escherichia_virus_SonjaBuckley[&Organism="Escherichia_virus_PB9","Genetic Code"="Bacterial",Taxonomy="Viruses; Duplodnaviria; Heunggongvirae; Uroviricota; Caudoviricetes; Guernseyvirinae; Kagunavirus"]:0.00433788):0.02669563,Escherichia_phage_XY2___hypothetical_protein_CDS_translation[&Organism="Escherichia phage vB_EcoS_XY2","Genetic Code"="Bacterial",Taxonomy="Viruses; Duplodnaviria; Heunggongvirae; Uroviricota; Caudoviricetes; Caudovirales; Siphoviridae; Guernseyvirinae; Kagunavirus; unclassified Kagunavirus"]:0.02931119):0.03242716,(Escherichia_virus_RudolfBernhard[&Organism="Escherichia_virus_NO16_08","Genetic Code"="Bacterial",Taxonomy="Viruses; Duplodnaviria; Heunggongvirae; Uroviricota; Caudoviricetes; Gamaleyavirus"]:0.02372746,Escherichia_virus_TanjaMuster[&Organism="Escherichia_virus_NO16_04","Genetic Code"="Bacterial",Taxonomy="Viruses; Duplodnaviria; Heunggongvirae; Uroviricota; Caudoviricetes; unclassified"]:0.01703493):0.04210848):0.93717187):0.34266594,Salmonella_phage_9NA___tailspike_protein_CDS_translation[&Organism="Salmonella phage 9NA","Genetic Code"="Bacterial",Taxonomy="Viruses; Duplodnaviria; Heunggongvirae; Uroviricota; Caudoviricetes; Caudovirales; Siphoviridae; Nonanavirus"]:0.65804836):0.39258573,Salmonella_phage_LPST10___tail_fibers_protein_CDS_translation[&Organism="Salmonella phage LPST10","Genetic Code"="Bacterial",Taxonomy="Viruses; Duplodnaviria; Heunggongvirae; Uroviricota; Caudoviricetes; Caudovirales; Siphoviridae"]:0.26466956):0.17467421,Salmonella_phage_SETP3___tail_spike_protein_CDS_translation[&"% Acidic Amino Acids"=10.82%,"% Hydrophobic Amino Acids"=51.61%,"Genetic Code"="Bacterial",Description="Salmonella phage SETP3, complete genome",Modified=Fri Oct 18 00:18:23 CEST 2024,Taxonomy="Viruses; Duplodnaviria; Heunggongvirae; Uroviricota; Caudoviricetes; Guernseyvirinae; Jerseyvirus; Jerseyvirus SETP3","Extinction Coefficient"=86790.0,"Filename (Imported From)"="NC_009232.2.gb",Created=Sat Jul 27 20:17:51 CEST 2024,URN="urn:local:.:e4-i2kk9bk","Isoelectric Point"=4.719707489013672,"% Basic Amino Acids"=9.50%,"% AT-rich Amino Acids"=22.95%,"% Charged Amino Acids"=20.32%,db_xref="taxon:424944",Organism="Salmonella phage SETP3","Path (Imported From)"="C:\data\DNA sequences","% GC-rich Amino Acids"=28.36%,Accession="NC_009232.2","Molecular Weight (kDa)"=72.77341828000002,"# Nucleotide Sequences With Quality"=0,Topology="linear","Charge at pH 7"=-15.904900907813401,"% Polar Uncharged Amino Acids"=29.53%,"Molecule Type"="AA"]:0.08831401,Salmonella_virus_P22[&Organism="Salmonella virus P22","Genetic Code"="Bacterial",Taxonomy="Viruses; Duplodnaviria; Heunggongvirae; Uroviricota; Caudoviricetes; Caudovirales; Podoviridae; Lederbergvirus","Common Name"="P22"]:0.0948144);
	tree bootstrap_3 = [&U] (((((((((Escherichia_virus_ClaudiaMuster[&Organism="Escherichia_virus_Luc7","Genetic Code"="Bacterial",Taxonomy="Viruses; Duplodnaviria; Heunggongvirae; Uroviricota; Caudoviricetes; unclassified"]:0.00157046,Escherichia_virus_ChristineMuster[&Organism="Escherichia_virus_PS36","Genetic Code"="Bacterial",Taxonomy="Viruses; Duplodnaviria; Heunggongvirae; Uroviricota; Caudoviricetes; unclassified"]:0.00343021):0.000933,Escherichia_virus_SandraMuster[&Organism="Escherichia_virus_NO16_13","Genetic Code"="Bacterial",Taxonomy="Viruses; Duplodnaviria; Heunggongvirae; Uroviricota; Caudoviricetes; unclassified"]:0.00480755):0.00149331,Escherichia_virus_SusanneMuster[&Organism="Escherichia_virus_PS21","Genetic Code"="Bacterial",Taxonomy="Viruses; Duplodnaviria; Heunggongvirae; Uroviricota; Caudoviricetes; unclassified"]:0.0012105):0.00395167,(((Escherichia_virus_GertrudWoker[&Organism="Escherichia_virus_PS46","Genetic Code"="Bacterial",Taxonomy="Viruses; Duplodnaviria; Heunggongvirae; Uroviricota; Caudoviricetes; Guernseyvirinae; Kagunavirus"]:0.0,Escherichia_virus_NicoleGrasset[&Organism="Escherichia_virus_PS15","Genetic Code"="Bacterial",Taxonomy="Viruses; Duplodnaviria; Heunggongvirae; Uroviricota; Caudoviricetes; Guernseyvirinae; Kagunavirus"]:0.0):0.000179,Escherichia_virus_LotteLoewe[&Organism="Escherichia_virus_NN16_16","Genetic Code"="Bacterial",Taxonomy="Viruses; Duplodnaviria; Heunggongvirae; Uroviricota; Caudoviricetes; Guernseyvirinae; Kagunavirus"]:0.00482157):0.01850311,Escherichia_virus_MarieHeimVoegtlin[&Organism="Escherichia_virus_NN16_05","Genetic Code"="Bacterial",Taxonomy="Viruses; Duplodnaviria; Heunggongvirae; Uroviricota; Caudoviricetes; Guernseyvirinae; Kagunavirus"]:0.01498991):0.0150049):0.74238615,((Escherichia_virus_CurroJimenez[&Organism="Escherichia virus NO16_02","Read Technology"="Illumina",Taxonomy="Viruses; Duplodnaviria; Heunggongvirae; Uroviricota; Caudoviricetes; Caudovirales; Podoviridae; Lederbergvirus"]:0.0,(Escherichia_virus_Louie[&Organism="Escherichia virus NO16_03","Read Technology"="Illumina",Taxonomy="Viruses; Duplodnaviria; Heunggongvirae; Uroviricota; Caudoviricetes; Caudovirales; Podoviridae; Lederbergvirus"]:0.0,(Escherichia_virus_Dewey[&Organism="Escherichia virus NO16_09","Read Technology"="Illumina",Taxonomy="Viruses; Duplodnaviria; Heunggongvirae; Uroviricota; Caudoviricetes; Caudovirales; Podoviridae; Lederbergvirus"]:0.0,(Escherichia_virus_Huey[&Organism="Escherichia virus Luc1(+)","Read Technology"="Illumina",Taxonomy="Viruses; Duplodnaviria; Heunggongvirae; Uroviricota; Caudoviricetes; Caudovirales; Podoviridae; Lederbergvirus"]:0.03215636,'Escherichia_phage_APC_JM3.2___tailspike_protein_CDS_translation'[&"% Acidic Amino Acids"=7.59%,collection_date="24-Apr-2016","% Hydrophobic Amino Acids"=50.16%,"Genetic Code"="Bacterial",Description="Escherichia phage APC_JM3.2, complete genome",Modified=Fri Oct 18 00:18:23 CEST 2024,"Sequencing Technology (Assembly-Data)"="Illumina","Assembly Method (Assembly-Data)"="SPAdes v. 3.9.0",Taxonomy="Viruses; Duplodnaviria; Heunggongvirae; Uroviricota; Caudoviricetes; Lederbergvirus","Extinction Coefficient"=72240.0,"Filename (Imported From)"="MG197996.1.gb",Created=Sun Aug 11 13:22:02 CEST 2024,URN="urn:local:.:e1-i2kk9bk","Isoelectric Point"=4.615139007568359,"% Basic Amino Acids"=6.49%,host="Escherichia coli","% AT-rich Amino Acids"=27.69%,"Coverage (Assembly-Data)"="1254x","% Charged Amino Acids"=14.08%,db_xref="taxon:2045361",Organism="Escherichia phage APC_JM3.2","Path (Imported From)"="C:\data\DNA sequences","% GC-rich Amino Acids"=23.26%,Accession="MG197996.1","Molecular Weight (kDa)"=66.69473027999986,"# Nucleotide Sequences With Quality"=0,Topology="linear","Charge at pH 7"=-13.02767411003065,"% Polar Uncharged Amino Acids"=36.71%,"Molecule Type"="AA"]:0.00155463):0.0255326):0.00379133):0.002068):0.38505999,(Escherichia_virus_ElsieAttenhofer[&Organism="Escherichia_virus_NN16_15","Genetic Code"="Bacterial",Taxonomy="Viruses; Duplodnaviria; Heunggongvirae; Uroviricota; Caudoviricetes; Autographiviridae; Studiervirinae; Kayfunavirus"]:0.02356884,Escherichia_virus_KarinMuster[&Organism="Escherichia_virus_PS11","Genetic Code"="Bacterial",Taxonomy="Viruses; Duplodnaviria; Heunggongvirae; Uroviricota; Caudoviricetes; Sashavirus"]:0.00782147):0.37805577):0.37244411):0.23877978,((Escherichia_virus_RudolfBernhard[&Organism="Escherichia_virus_NO16_08","Genetic Code"="Bacterial",Taxonomy="Viruses; Duplodnaviria; Heunggongvirae; Uroviricota; Caudoviricetes; Gamaleyavirus"]:0.01094713,Escherichia_virus_TanjaMuster[&Organism="Escherichia_virus_NO16_04","Genetic Code"="Bacterial",Taxonomy="Viruses; Duplodnaviria; Heunggongvirae; Uroviricota; Caudoviricetes; unclassified"]:0.00717331):0.04702274,((((Escherichia_virus_AnnaReinhart[&Organism="Escherichia_virus_JB11","Genetic Code"="Bacterial",Taxonomy="Viruses; Duplodnaviria; Heunggongvirae; Uroviricota; Caudoviricetes; Guernseyvirinae; Kagunavirus"]:0.0,Escherichia_virus_VerenaMeyer[&Organism="Escherichia_virus_DMS16","Genetic Code"="Bacterial",Taxonomy="Viruses; Duplodnaviria; Heunggongvirae; Uroviricota; Caudoviricetes; Guernseyvirinae; Kagunavirus"]:0.0):0.00300191,Escherichia_phage_590B___tail_spike_N_domain_containing_protein_CDS_translation[&Organism="Escherichia phage 590B","Genetic Code"="Bacterial",Taxonomy="Viruses; Duplodnaviria; Heunggongvirae; Uroviricota; Caudoviricetes; Guernseyvirinae; Kagunavirus"]:0.00214018):0.00213786,Escherichia_virus_SonjaBuckley[&Organism="Escherichia_virus_PB9","Genetic Code"="Bacterial",Taxonomy="Viruses; Duplodnaviria; Heunggongvirae; Uroviricota; Caudoviricetes; Guernseyvirinae; Kagunavirus"]:0.00524461):0.03237313,Escherichia_phage_XY2___hypothetical_protein_CDS_translation[&Organism="Escherichia phage vB_EcoS_XY2","Genetic Code"="Bacterial",Taxonomy="Viruses; Duplodnaviria; Heunggongvirae; Uroviricota; Caudoviricetes; Caudovirales; Siphoviridae; Guernseyvirinae; Kagunavirus; unclassified Kagunavirus"]:0.03948785):0.01739847):0.94431001):0.37688042,Salmonella_phage_9NA___tailspike_protein_CDS_translation[&Organism="Salmonella phage 9NA","Genetic Code"="Bacterial",Taxonomy="Viruses; Duplodnaviria; Heunggongvirae; Uroviricota; Caudoviricetes; Caudovirales; Siphoviridae; Nonanavirus"]:0.62311958):0.40539456,Salmonella_phage_LPST10___tail_fibers_protein_CDS_translation[&Organism="Salmonella phage LPST10","Genetic Code"="Bacterial",Taxonomy="Viruses; Duplodnaviria; Heunggongvirae; Uroviricota; Caudoviricetes; Caudovirales; Siphoviridae"]:0.21476069):0.12000731,Salmonella_virus_P22[&Organism="Salmonella virus P22","Genetic Code"="Bacterial",Taxonomy="Viruses; Duplodnaviria; Heunggongvirae; Uroviricota; Caudoviricetes; Caudovirales; Podoviridae; Lederbergvirus","Common Name"="P22"]:0.10448769,Salmonella_phage_SETP3___tail_spike_protein_CDS_translation[&"% Acidic Amino Acids"=10.82%,"% Hydrophobic Amino Acids"=51.61%,"Genetic Code"="Bacterial",Description="Salmonella phage SETP3, complete genome",Modified=Fri Oct 18 00:18:23 CEST 2024,Taxonomy="Viruses; Duplodnaviria; Heunggongvirae; Uroviricota; Caudoviricetes; Guernseyvirinae; Jerseyvirus; Jerseyvirus SETP3","Extinction Coefficient"=86790.0,"Filename (Imported From)"="NC_009232.2.gb",Created=Sat Jul 27 20:17:51 CEST 2024,URN="urn:local:.:e4-i2kk9bk","Isoelectric Point"=4.719707489013672,"% Basic Amino Acids"=9.50%,"% AT-rich Amino Acids"=22.95%,"% Charged Amino Acids"=20.32%,db_xref="taxon:424944",Organism="Salmonella phage SETP3","Path (Imported From)"="C:\data\DNA sequences","% GC-rich Amino Acids"=28.36%,Accession="NC_009232.2","Molecular Weight (kDa)"=72.77341828000002,"# Nucleotide Sequences With Quality"=0,Topology="linear","Charge at pH 7"=-15.904900907813401,"% Polar Uncharged Amino Acids"=29.53%,"Molecule Type"="AA"]:0.09600106);
	tree bootstrap_4 = [&U] ((((((((((Escherichia_virus_LotteLoewe[&Organism="Escherichia_virus_NN16_16","Genetic Code"="Bacterial",Taxonomy="Viruses; Duplodnaviria; Heunggongvirae; Uroviricota; Caudoviricetes; Guernseyvirinae; Kagunavirus"]:0.00172616,(Escherichia_virus_GertrudWoker[&Organism="Escherichia_virus_PS46","Genetic Code"="Bacterial",Taxonomy="Viruses; Duplodnaviria; Heunggongvirae; Uroviricota; Caudoviricetes; Guernseyvirinae; Kagunavirus"]:0.0025062,Escherichia_virus_NicoleGrasset[&Organism="Escherichia_virus_PS15","Genetic Code"="Bacterial",Taxonomy="Viruses; Duplodnaviria; Heunggongvirae; Uroviricota; Caudoviricetes; Guernseyvirinae; Kagunavirus"]:0.00496729):0.000756):0.01550235,Escherichia_virus_MarieHeimVoegtlin[&Organism="Escherichia_virus_NN16_05","Genetic Code"="Bacterial",Taxonomy="Viruses; Duplodnaviria; Heunggongvirae; Uroviricota; Caudoviricetes; Guernseyvirinae; Kagunavirus"]:0.01885286):0.02493945,Escherichia_virus_SusanneMuster[&Organism="Escherichia_virus_PS21","Genetic Code"="Bacterial",Taxonomy="Viruses; Duplodnaviria; Heunggongvirae; Uroviricota; Caudoviricetes; unclassified"]:0.00141931):0.00102541,(Escherichia_virus_ClaudiaMuster[&Organism="Escherichia_virus_Luc7","Genetic Code"="Bacterial",Taxonomy="Viruses; Duplodnaviria; Heunggongvirae; Uroviricota; Caudoviricetes; unclassified"]:0.00123517,Escherichia_virus_ChristineMuster[&Organism="Escherichia_virus_PS36","Genetic Code"="Bacterial",Taxonomy="Viruses; Duplodnaviria; Heunggongvirae; Uroviricota; Caudoviricetes; unclassified"]:0.00374062):0.00129226):0.00415129,Escherichia_virus_SandraMuster[&Organism="Escherichia_virus_NO16_13","Genetic Code"="Bacterial",Taxonomy="Viruses; Duplodnaviria; Heunggongvirae; Uroviricota; Caudoviricetes; unclassified"]:0.0031044):0.66186491,((((Escherichia_virus_Louie[&Organism="Escherichia virus NO16_03","Read Technology"="Illumina",Taxonomy="Viruses; Duplodnaviria; Heunggongvirae; Uroviricota; Caudoviricetes; Caudovirales; Podoviridae; Lederbergvirus"]:0.0,(Escherichia_virus_Dewey[&Organism="Escherichia virus NO16_09","Read Technology"="Illumina",Taxonomy="Viruses; Duplodnaviria; Heunggongvirae; Uroviricota; Caudoviricetes; Caudovirales; Podoviridae; Lederbergvirus"]:0.0,Escherichia_virus_CurroJimenez[&Organism="Escherichia virus NO16_02","Read Technology"="Illumina",Taxonomy="Viruses; Duplodnaviria; Heunggongvirae; Uroviricota; Caudoviricetes; Caudovirales; Podoviridae; Lederbergvirus"]:0.0):0.0):0.01253158,Escherichia_virus_Huey[&Organism="Escherichia virus Luc1(+)","Read Technology"="Illumina",Taxonomy="Viruses; Duplodnaviria; Heunggongvirae; Uroviricota; Caudoviricetes; Caudovirales; Podoviridae; Lederbergvirus"]:0.02285897):0.01516339,'Escherichia_phage_APC_JM3.2___tailspike_protein_CDS_translation'[&"% Acidic Amino Acids"=7.59%,collection_date="24-Apr-2016","% Hydrophobic Amino Acids"=50.16%,"Genetic Code"="Bacterial",Description="Escherichia phage APC_JM3.2, complete genome",Modified=Fri Oct 18 00:18:23 CEST 2024,"Sequencing Technology (Assembly-Data)"="Illumina","Assembly Method (Assembly-Data)"="SPAdes v. 3.9.0",Taxonomy="Viruses; Duplodnaviria; Heunggongvirae; Uroviricota; Caudoviricetes; Lederbergvirus","Extinction Coefficient"=72240.0,"Filename (Imported From)"="MG197996.1.gb",Created=Sun Aug 11 13:22:02 CEST 2024,URN="urn:local:.:e1-i2kk9bk","Isoelectric Point"=4.615139007568359,"% Basic Amino Acids"=6.49%,host="Escherichia coli","% AT-rich Amino Acids"=27.69%,"Coverage (Assembly-Data)"="1254x","% Charged Amino Acids"=14.08%,db_xref="taxon:2045361",Organism="Escherichia phage APC_JM3.2","Path (Imported From)"="C:\data\DNA sequences","% GC-rich Amino Acids"=23.26%,Accession="MG197996.1","Molecular Weight (kDa)"=66.69473027999986,"# Nucleotide Sequences With Quality"=0,Topology="linear","Charge at pH 7"=-13.02767411003065,"% Polar Uncharged Amino Acids"=36.71%,"Molecule Type"="AA"]:0.0):0.48698078,(Escherichia_virus_ElsieAttenhofer[&Organism="Escherichia_virus_NN16_15","Genetic Code"="Bacterial",Taxonomy="Viruses; Duplodnaviria; Heunggongvirae; Uroviricota; Caudoviricetes; Autographiviridae; Studiervirinae; Kayfunavirus"]:0.02510555,Escherichia_virus_KarinMuster[&Organism="Escherichia_virus_PS11","Genetic Code"="Bacterial",Taxonomy="Viruses; Duplodnaviria; Heunggongvirae; Uroviricota; Caudoviricetes; Sashavirus"]:0.0070499):0.34188793):0.27418329):0.31119928,((((Escherichia_phage_590B___tail_spike_N_domain_containing_protein_CDS_translation[&Organism="Escherichia phage 590B","Genetic Code"="Bacterial",Taxonomy="Viruses; Duplodnaviria; Heunggongvirae; Uroviricota; Caudoviricetes; Guernseyvirinae; Kagunavirus"]:0.00102604,Escherichia_virus_SonjaBuckley[&Organism="Escherichia_virus_PB9","Genetic Code"="Bacterial",Taxonomy="Viruses; Duplodnaviria; Heunggongvirae; Uroviricota; Caudoviricetes; Guernseyvirinae; Kagunavirus"]:0.00150898):0.000852,(Escherichia_virus_AnnaReinhart[&Organism="Escherichia_virus_JB11","Genetic Code"="Bacterial",Taxonomy="Viruses; Duplodnaviria; Heunggongvirae; Uroviricota; Caudoviricetes; Guernseyvirinae; Kagunavirus"]:0.00156355,Escherichia_virus_VerenaMeyer[&Organism="Escherichia_virus_DMS16","Genetic Code"="Bacterial",Taxonomy="Viruses; Duplodnaviria; Heunggongvirae; Uroviricota; Caudoviricetes; Guernseyvirinae; Kagunavirus"]:0.000971):0.00126754):0.03307052,Escherichia_phage_XY2___hypothetical_protein_CDS_translation[&Organism="Escherichia phage vB_EcoS_XY2","Genetic Code"="Bacterial",Taxonomy="Viruses; Duplodnaviria; Heunggongvirae; Uroviricota; Caudoviricetes; Caudovirales; Siphoviridae; Guernseyvirinae; Kagunavirus; unclassified Kagunavirus"]:0.03668425):0.01109362,(Escherichia_virus_TanjaMuster[&Organism="Escherichia_virus_NO16_04","Genetic Code"="Bacterial",Taxonomy="Viruses; Duplodnaviria; Heunggongvirae; Uroviricota; Caudoviricetes; unclassified"]:0.01443272,Escherichia_virus_RudolfBernhard[&Organism="Escherichia_virus_NO16_08","Genetic Code"="Bacterial",Taxonomy="Viruses; Duplodnaviria; Heunggongvirae; Uroviricota; Caudoviricetes; Gamaleyavirus"]:0.01564315):0.03205315):0.95293327):0.32824425,Salmonella_phage_9NA___tailspike_protein_CDS_translation[&Organism="Salmonella phage 9NA","Genetic Code"="Bacterial",Taxonomy="Viruses; Duplodnaviria; Heunggongvirae; Uroviricota; Caudoviricetes; Caudovirales; Siphoviridae; Nonanavirus"]:0.67175575):0.36701579,Salmonella_phage_LPST10___tail_fibers_protein_CDS_translation[&Organism="Salmonella phage LPST10","Genetic Code"="Bacterial",Taxonomy="Viruses; Duplodnaviria; Heunggongvirae; Uroviricota; Caudoviricetes; Caudovirales; Siphoviridae"]:0.30385215):0.19104081,Salmonella_virus_P22[&Organism="Salmonella virus P22","Genetic Code"="Bacterial",Taxonomy="Viruses; Duplodnaviria; Heunggongvirae; Uroviricota; Caudoviricetes; Caudovirales; Podoviridae; Lederbergvirus","Common Name"="P22"]:0.11645912,Salmonella_phage_SETP3___tail_spike_protein_CDS_translation[&"% Acidic Amino Acids"=10.82%,"% Hydrophobic Amino Acids"=51.61%,"Genetic Code"="Bacterial",Description="Salmonella phage SETP3, complete genome",Modified=Fri Oct 18 00:18:23 CEST 2024,Taxonomy="Viruses; Duplodnaviria; Heunggongvirae; Uroviricota; Caudoviricetes; Guernseyvirinae; Jerseyvirus; Jerseyvirus SETP3","Extinction Coefficient"=86790.0,"Filename (Imported From)"="NC_009232.2.gb",Created=Sat Jul 27 20:17:51 CEST 2024,URN="urn:local:.:e4-i2kk9bk","Isoelectric Point"=4.719707489013672,"% Basic Amino Acids"=9.50%,"% AT-rich Amino Acids"=22.95%,"% Charged Amino Acids"=20.32%,db_xref="taxon:424944",Organism="Salmonella phage SETP3","Path (Imported From)"="C:\data\DNA sequences","% GC-rich Amino Acids"=28.36%,Accession="NC_009232.2","Molecular Weight (kDa)"=72.77341828000002,"# Nucleotide Sequences With Quality"=0,Topology="linear","Charge at pH 7"=-15.904900907813401,"% Polar Uncharged Amino Acids"=29.53%,"Molecule Type"="AA"]:0.11245977);
	tree bootstrap_5 = [&U] ((((((((Escherichia_virus_SusanneMuster[&Organism="Escherichia_virus_PS21","Genetic Code"="Bacterial",Taxonomy="Viruses; Duplodnaviria; Heunggongvirae; Uroviricota; Caudoviricetes; unclassified"]:0.0,((Escherichia_virus_ClaudiaMuster[&Organism="Escherichia_virus_Luc7","Genetic Code"="Bacterial",Taxonomy="Viruses; Duplodnaviria; Heunggongvirae; Uroviricota; Caudoviricetes; unclassified"]:0.00188995,Escherichia_virus_SandraMuster[&Organism="Escherichia_virus_NO16_13","Genetic Code"="Bacterial",Taxonomy="Viruses; Duplodnaviria; Heunggongvirae; Uroviricota; Caudoviricetes; unclassified"]:0.00782256):0.00439925,Escherichia_virus_ChristineMuster[&Organism="Escherichia_virus_PS36","Genetic Code"="Bacterial",Taxonomy="Viruses; Duplodnaviria; Heunggongvirae; Uroviricota; Caudoviricetes; unclassified"]:0.00644915):0.00108912):0.01469238,Escherichia_virus_MarieHeimVoegtlin[&Organism="Escherichia_virus_NN16_05","Genetic Code"="Bacterial",Taxonomy="Viruses; Duplodnaviria; Heunggongvirae; Uroviricota; Caudoviricetes; Guernseyvirinae; Kagunavirus"]:0.0174029):0.00459365,((Escherichia_virus_GertrudWoker[&Organism="Escherichia_virus_PS46","Genetic Code"="Bacterial",Taxonomy="Viruses; Duplodnaviria; Heunggongvirae; Uroviricota; Caudoviricetes; Guernseyvirinae; Kagunavirus"]:0.0,Escherichia_virus_LotteLoewe[&Organism="Escherichia_virus_NN16_16","Genetic Code"="Bacterial",Taxonomy="Viruses; Duplodnaviria; Heunggongvirae; Uroviricota; Caudoviricetes; Guernseyvirinae; Kagunavirus"]:0.00248972):0.000313,Escherichia_virus_NicoleGrasset[&Organism="Escherichia_virus_PS15","Genetic Code"="Bacterial",Taxonomy="Viruses; Duplodnaviria; Heunggongvirae; Uroviricota; Caudoviricetes; Guernseyvirinae; Kagunavirus"]:0.00216294):0.00948267):0.6051647,((Escherichia_virus_KarinMuster[&Organism="Escherichia_virus_PS11","Genetic Code"="Bacterial",Taxonomy="Viruses; Duplodnaviria; Heunggongvirae; Uroviricota; Caudoviricetes; Sashavirus"]:0.01165911,Escherichia_virus_ElsieAttenhofer[&Organism="Escherichia_virus_NN16_15","Genetic Code"="Bacterial",Taxonomy="Viruses; Duplodnaviria; Heunggongvirae; Uroviricota; Caudoviricetes; Autographiviridae; Studiervirinae; Kayfunavirus"]:0.02328966):0.27940437,('Escherichia_phage_APC_JM3.2___tailspike_protein_CDS_translation'[&"% Acidic Amino Acids"=7.59%,collection_date="24-Apr-2016","% Hydrophobic Amino Acids"=50.16%,"Genetic Code"="Bacterial",Description="Escherichia phage APC_JM3.2, complete genome",Modified=Fri Oct 18 00:18:23 CEST 2024,"Sequencing Technology (Assembly-Data)"="Illumina","Assembly Method (Assembly-Data)"="SPAdes v. 3.9.0",Taxonomy="Viruses; Duplodnaviria; Heunggongvirae; Uroviricota; Caudoviricetes; Lederbergvirus","Extinction Coefficient"=72240.0,"Filename (Imported From)"="MG197996.1.gb",Created=Sun Aug 11 13:22:02 CEST 2024,URN="urn:local:.:e1-i2kk9bk","Isoelectric Point"=4.615139007568359,"% Basic Amino Acids"=6.49%,host="Escherichia coli","% AT-rich Amino Acids"=27.69%,"Coverage (Assembly-Data)"="1254x","% Charged Amino Acids"=14.08%,db_xref="taxon:2045361",Organism="Escherichia phage APC_JM3.2","Path (Imported From)"="C:\data\DNA sequences","% GC-rich Amino Acids"=23.26%,Accession="MG197996.1","Molecular Weight (kDa)"=66.69473027999986,"# Nucleotide Sequences With Quality"=0,Topology="linear","Charge at pH 7"=-13.02767411003065,"% Polar Uncharged Amino Acids"=36.71%,"Molecule Type"="AA"]:0.01054573,((Escherichia_virus_Louie[&Organism="Escherichia virus NO16_03","Read Technology"="Illumina",Taxonomy="Viruses; Duplodnaviria; Heunggongvirae; Uroviricota; Caudoviricetes; Caudovirales; Podoviridae; Lederbergvirus"]:0.0,(Escherichia_virus_CurroJimenez[&Organism="Escherichia virus NO16_02","Read Technology"="Illumina",Taxonomy="Viruses; Duplodnaviria; Heunggongvirae; Uroviricota; Caudoviricetes; Caudovirales; Podoviridae; Lederbergvirus"]:0.0,Escherichia_virus_Dewey[&Organism="Escherichia virus NO16_09","Read Technology"="Illumina",Taxonomy="Viruses; Duplodnaviria; Heunggongvirae; Uroviricota; Caudoviricetes; Caudovirales; Podoviridae; Lederbergvirus"]:0.0):0.0):0.00513118,Escherichia_virus_Huey[&Organism="Escherichia virus Luc1(+)","Read Technology"="Illumina",Taxonomy="Viruses; Duplodnaviria; Heunggongvirae; Uroviricota; Caudoviricetes; Caudovirales; Podoviridae; Lederbergvirus"]:0.00460232):0.01424933):0.41548004):0.27582708):0.37480195,((Escherichia_virus_TanjaMuster[&Organism="Escherichia_virus_NO16_04","Genetic Code"="Bacterial",Taxonomy="Viruses; Duplodnaviria; Heunggongvirae; Uroviricota; Caudoviricetes; unclassified"]:0.00946684,Escherichia_virus_RudolfBernhard[&Organism="Escherichia_virus_NO16_08","Genetic Code"="Bacterial",Taxonomy="Viruses; Duplodnaviria; Heunggongvirae; Uroviricota; Caudoviricetes; Gamaleyavirus"]:0.01548863):0.03829938,(((Escherichia_virus_SonjaBuckley[&Organism="Escherichia_virus_PB9","Genetic Code"="Bacterial",Taxonomy="Viruses; Duplodnaviria; Heunggongvirae; Uroviricota; Caudoviricetes; Guernseyvirinae; Kagunavirus"]:0.00142389,Escherichia_phage_590B___tail_spike_N_domain_containing_protein_CDS_translation[&Organism="Escherichia phage 590B","Genetic Code"="Bacterial",Taxonomy="Viruses; Duplodnaviria; Heunggongvirae; Uroviricota; Caudoviricetes; Guernseyvirinae; Kagunavirus"]:0.00104236):0.00200503,(Escherichia_virus_VerenaMeyer[&Organism="Escherichia_virus_DMS16","Genetic Code"="Bacterial",Taxonomy="Viruses; Duplodnaviria; Heunggongvirae; Uroviricota; Caudoviricetes; Guernseyvirinae; Kagunavirus"]:0.000996,Escherichia_virus_AnnaReinhart[&Organism="Escherichia_virus_JB11","Genetic Code"="Bacterial",Taxonomy="Viruses; Duplodnaviria; Heunggongvirae; Uroviricota; Caudoviricetes; Guernseyvirinae; Kagunavirus"]:0.00146998):0.00257718):0.02594125,Escherichia_phage_XY2___hypothetical_protein_CDS_translation[&Organism="Escherichia phage vB_EcoS_XY2","Genetic Code"="Bacterial",Taxonomy="Viruses; Duplodnaviria; Heunggongvirae; Uroviricota; Caudoviricetes; Caudovirales; Siphoviridae; Guernseyvirinae; Kagunavirus; unclassified Kagunavirus"]:0.02979597):0.02046056):0.94994941):0.3132471,Salmonella_phage_9NA___tailspike_protein_CDS_translation[&Organism="Salmonella phage 9NA","Genetic Code"="Bacterial",Taxonomy="Viruses; Duplodnaviria; Heunggongvirae; Uroviricota; Caudoviricetes; Caudovirales; Siphoviridae; Nonanavirus"]:0.6867529):0.37835034,Salmonella_phage_LPST10___tail_fibers_protein_CDS_translation[&Organism="Salmonella phage LPST10","Genetic Code"="Bacterial",Taxonomy="Viruses; Duplodnaviria; Heunggongvirae; Uroviricota; Caudoviricetes; Caudovirales; Siphoviridae"]:0.30375781):0.20109746,Salmonella_virus_P22[&Organism="Salmonella virus P22","Genetic Code"="Bacterial",Taxonomy="Viruses; Duplodnaviria; Heunggongvirae; Uroviricota; Caudoviricetes; Caudovirales; Podoviridae; Lederbergvirus","Common Name"="P22"]:0.11802476,Salmonella_phage_SETP3___tail_spike_protein_CDS_translation[&"% Acidic Amino Acids"=10.82%,"% Hydrophobic Amino Acids"=51.61%,"Genetic Code"="Bacterial",Description="Salmonella phage SETP3, complete genome",Modified=Fri Oct 18 00:18:23 CEST 2024,Taxonomy="Viruses; Duplodnaviria; Heunggongvirae; Uroviricota; Caudoviricetes; Guernseyvirinae; Jerseyvirus; Jerseyvirus SETP3","Extinction Coefficient"=86790.0,"Filename (Imported From)"="NC_009232.2.gb",Created=Sat Jul 27 20:17:51 CEST 2024,URN="urn:local:.:e4-i2kk9bk","Isoelectric Point"=4.719707489013672,"% Basic Amino Acids"=9.50%,"% AT-rich Amino Acids"=22.95%,"% Charged Amino Acids"=20.32%,db_xref="taxon:424944",Organism="Salmonella phage SETP3","Path (Imported From)"="C:\data\DNA sequences","% GC-rich Amino Acids"=28.36%,Accession="NC_009232.2","Molecular Weight (kDa)"=72.77341828000002,"# Nucleotide Sequences With Quality"=0,Topology="linear","Charge at pH 7"=-15.904900907813401,"% Polar Uncharged Amino Acids"=29.53%,"Molecule Type"="AA"]:0.10517587);
	tree bootstrap_6 = [&U] ((((((((Escherichia_virus_SandraMuster[&Organism="Escherichia_virus_NO16_13","Genetic Code"="Bacterial",Taxonomy="Viruses; Duplodnaviria; Heunggongvirae; Uroviricota; Caudoviricetes; unclassified"]:0.0,((((Escherichia_virus_LotteLoewe[&Organism="Escherichia_virus_NN16_16","Genetic Code"="Bacterial",Taxonomy="Viruses; Duplodnaviria; Heunggongvirae; Uroviricota; Caudoviricetes; Guernseyvirinae; Kagunavirus"]:0.0,Escherichia_virus_GertrudWoker[&Organism="Escherichia_virus_PS46","Genetic Code"="Bacterial",Taxonomy="Viruses; Duplodnaviria; Heunggongvirae; Uroviricota; Caudoviricetes; Guernseyvirinae; Kagunavirus"]:0.00247258):0.000006,Escherichia_virus_NicoleGrasset[&Organism="Escherichia_virus_PS15","Genetic Code"="Bacterial",Taxonomy="Viruses; Duplodnaviria; Heunggongvirae; Uroviricota; Caudoviricetes; Guernseyvirinae; Kagunavirus"]:0.00246363):0.00981252,Escherichia_virus_MarieHeimVoegtlin[&Organism="Escherichia_virus_NN16_05","Genetic Code"="Bacterial",Taxonomy="Viruses; Duplodnaviria; Heunggongvirae; Uroviricota; Caudoviricetes; Guernseyvirinae; Kagunavirus"]:0.01499949):0.0265945,Escherichia_virus_SusanneMuster[&Organism="Escherichia_virus_PS21","Genetic Code"="Bacterial",Taxonomy="Viruses; Duplodnaviria; Heunggongvirae; Uroviricota; Caudoviricetes; unclassified"]:0.00361392):0.00134802):0.00378278,Escherichia_virus_ClaudiaMuster[&Organism="Escherichia_virus_Luc7","Genetic Code"="Bacterial",Taxonomy="Viruses; Duplodnaviria; Heunggongvirae; Uroviricota; Caudoviricetes; unclassified"]:0.00360695):0.00806211,Escherichia_virus_ChristineMuster[&Organism="Escherichia_virus_PS36","Genetic Code"="Bacterial",Taxonomy="Viruses; Duplodnaviria; Heunggongvirae; Uroviricota; Caudoviricetes; unclassified"]:0.00581903):0.62630997,((((('Escherichia_phage_APC_JM3.2___tailspike_protein_CDS_translation'[&"% Acidic Amino Acids"=7.59%,collection_date="24-Apr-2016","% Hydrophobic Amino Acids"=50.16%,"Genetic Code"="Bacterial",Description="Escherichia phage APC_JM3.2, complete genome",Modified=Fri Oct 18 00:18:23 CEST 2024,"Sequencing Technology (Assembly-Data)"="Illumina","Assembly Method (Assembly-Data)"="SPAdes v. 3.9.0",Taxonomy="Viruses; Duplodnaviria; Heunggongvirae; Uroviricota; Caudoviricetes; Lederbergvirus","Extinction Coefficient"=72240.0,"Filename (Imported From)"="MG197996.1.gb",Created=Sun Aug 11 13:22:02 CEST 2024,URN="urn:local:.:e1-i2kk9bk","Isoelectric Point"=4.615139007568359,"% Basic Amino Acids"=6.49%,host="Escherichia coli","% AT-rich Amino Acids"=27.69%,"Coverage (Assembly-Data)"="1254x","% Charged Amino Acids"=14.08%,db_xref="taxon:2045361",Organism="Escherichia phage APC_JM3.2","Path (Imported From)"="C:\data\DNA sequences","% GC-rich Amino Acids"=23.26%,Accession="MG197996.1","Molecular Weight (kDa)"=66.69473027999986,"# Nucleotide Sequences With Quality"=0,Topology="linear","Charge at pH 7"=-13.02767411003065,"% Polar Uncharged Amino Acids"=36.71%,"Molecule Type"="AA"]:0.01021136,Escherichia_virus_Huey[&Organism="Escherichia virus Luc1(+)","Read Technology"="Illumina",Taxonomy="Viruses; Duplodnaviria; Heunggongvirae; Uroviricota; Caudoviricetes; Caudovirales; Podoviridae; Lederbergvirus"]:0.01221885):0.00633977,Escherichia_virus_Dewey[&Organism="Escherichia virus NO16_09","Read Technology"="Illumina",Taxonomy="Viruses; Duplodnaviria; Heunggongvirae; Uroviricota; Caudoviricetes; Caudovirales; Podoviridae; Lederbergvirus"]:0.0):0.00176788,Escherichia_virus_Louie[&Organism="Escherichia virus NO16_03","Read Technology"="Illumina",Taxonomy="Viruses; Duplodnaviria; Heunggongvirae; Uroviricota; Caudoviricetes; Caudovirales; Podoviridae; Lederbergvirus"]:0.0):0.000972,Escherichia_virus_CurroJimenez[&Organism="Escherichia virus NO16_02","Read Technology"="Illumina",Taxonomy="Viruses; Duplodnaviria; Heunggongvirae; Uroviricota; Caudoviricetes; Caudovirales; Podoviridae; Lederbergvirus"]:0.0):0.26282495,(Escherichia_virus_KarinMuster[&Organism="Escherichia_virus_PS11","Genetic Code"="Bacterial",Taxonomy="Viruses; Duplodnaviria; Heunggongvirae; Uroviricota; Caudoviricetes; Sashavirus"]:0.00631514,Escherichia_virus_ElsieAttenhofer[&Organism="Escherichia_virus_NN16_15","Genetic Code"="Bacterial",Taxonomy="Viruses; Duplodnaviria; Heunggongvirae; Uroviricota; Caudoviricetes; Autographiviridae; Studiervirinae; Kayfunavirus"]:0.0229329):0.33196648):0.35983185):0.34169487,((Escherichia_virus_RudolfBernhard[&Organism="Escherichia_virus_NO16_08","Genetic Code"="Bacterial",Taxonomy="Viruses; Duplodnaviria; Heunggongvirae; Uroviricota; Caudoviricetes; Gamaleyavirus"]:0.01744911,Escherichia_virus_TanjaMuster[&Organism="Escherichia_virus_NO16_04","Genetic Code"="Bacterial",Taxonomy="Viruses; Duplodnaviria; Heunggongvirae; Uroviricota; Caudoviricetes; unclassified"]:0.01221541):0.05981391,(((Escherichia_virus_AnnaReinhart[&Organism="Escherichia_virus_JB11","Genetic Code"="Bacterial",Taxonomy="Viruses; Duplodnaviria; Heunggongvirae; Uroviricota; Caudoviricetes; Guernseyvirinae; Kagunavirus"]:0.00145833,Escherichia_virus_VerenaMeyer[&Organism="Escherichia_virus_DMS16","Genetic Code"="Bacterial",Taxonomy="Viruses; Duplodnaviria; Heunggongvirae; Uroviricota; Caudoviricetes; Guernseyvirinae; Kagunavirus"]:0.000990):0.0011963,(Escherichia_phage_590B___tail_spike_N_domain_containing_protein_CDS_translation[&Organism="Escherichia phage 590B","Genetic Code"="Bacterial",Taxonomy="Viruses; Duplodnaviria; Heunggongvirae; Uroviricota; Caudoviricetes; Guernseyvirinae; Kagunavirus"]:0.00103339,Escherichia_virus_SonjaBuckley[&Organism="Escherichia_virus_PB9","Genetic Code"="Bacterial",Taxonomy="Viruses; Duplodnaviria; Heunggongvirae; Uroviricota; Caudoviricetes; Guernseyvirinae; Kagunavirus"]:0.00141475):0.000908):0.03645979,Escherichia_phage_XY2___hypothetical_protein_CDS_translation[&Organism="Escherichia phage vB_EcoS_XY2","Genetic Code"="Bacterial",Taxonomy="Viruses; Duplodnaviria; Heunggongvirae; Uroviricota; Caudoviricetes; Caudovirales; Siphoviridae; Guernseyvirinae; Kagunavirus; unclassified Kagunavirus"]:0.03993969):0.03489277):0.92581552):0.27435492,Salmonella_phage_9NA___tailspike_protein_CDS_translation[&Organism="Salmonella phage 9NA","Genetic Code"="Bacterial",Taxonomy="Viruses; Duplodnaviria; Heunggongvirae; Uroviricota; Caudoviricetes; Caudovirales; Siphoviridae; Nonanavirus"]:0.72564508):0.46628961,Salmonella_phage_LPST10___tail_fibers_protein_CDS_translation[&Organism="Salmonella phage LPST10","Genetic Code"="Bacterial",Taxonomy="Viruses; Duplodnaviria; Heunggongvirae; Uroviricota; Caudoviricetes; Caudovirales; Siphoviridae"]:0.25197223):0.14998269,Salmonella_phage_SETP3___tail_spike_protein_CDS_translation[&"% Acidic Amino Acids"=10.82%,"% Hydrophobic Amino Acids"=51.61%,"Genetic Code"="Bacterial",Description="Salmonella phage SETP3, complete genome",Modified=Fri Oct 18 00:18:23 CEST 2024,Taxonomy="Viruses; Duplodnaviria; Heunggongvirae; Uroviricota; Caudoviricetes; Guernseyvirinae; Jerseyvirus; Jerseyvirus SETP3","Extinction Coefficient"=86790.0,"Filename (Imported From)"="NC_009232.2.gb",Created=Sat Jul 27 20:17:51 CEST 2024,URN="urn:local:.:e4-i2kk9bk","Isoelectric Point"=4.719707489013672,"% Basic Amino Acids"=9.50%,"% AT-rich Amino Acids"=22.95%,"% Charged Amino Acids"=20.32%,db_xref="taxon:424944",Organism="Salmonella phage SETP3","Path (Imported From)"="C:\data\DNA sequences","% GC-rich Amino Acids"=28.36%,Accession="NC_009232.2","Molecular Weight (kDa)"=72.77341828000002,"# Nucleotide Sequences With Quality"=0,Topology="linear","Charge at pH 7"=-15.904900907813401,"% Polar Uncharged Amino Acids"=29.53%,"Molecule Type"="AA"]:0.10839568,Salmonella_virus_P22[&Organism="Salmonella virus P22","Genetic Code"="Bacterial",Taxonomy="Viruses; Duplodnaviria; Heunggongvirae; Uroviricota; Caudoviricetes; Caudovirales; Podoviridae; Lederbergvirus","Common Name"="P22"]:0.1235073);
	tree bootstrap_7 = [&U] (((((((Escherichia_virus_ClaudiaMuster[&Organism="Escherichia_virus_Luc7","Genetic Code"="Bacterial",Taxonomy="Viruses; Duplodnaviria; Heunggongvirae; Uroviricota; Caudoviricetes; unclassified"]:0.00425869,Escherichia_virus_SandraMuster[&Organism="Escherichia_virus_NO16_13","Genetic Code"="Bacterial",Taxonomy="Viruses; Duplodnaviria; Heunggongvirae; Uroviricota; Caudoviricetes; unclassified"]:0.00571664):0.00232016,((Escherichia_virus_SusanneMuster[&Organism="Escherichia_virus_PS21","Genetic Code"="Bacterial",Taxonomy="Viruses; Duplodnaviria; Heunggongvirae; Uroviricota; Caudoviricetes; unclassified"]:0.00704462,(((Escherichia_virus_LotteLoewe[&Organism="Escherichia_virus_NN16_16","Genetic Code"="Bacterial",Taxonomy="Viruses; Duplodnaviria; Heunggongvirae; Uroviricota; Caudoviricetes; Guernseyvirinae; Kagunavirus"]:0.00281125,Escherichia_virus_GertrudWoker[&Organism="Escherichia_virus_PS46","Genetic Code"="Bacterial",Taxonomy="Viruses; Duplodnaviria; Heunggongvirae; Uroviricota; Caudoviricetes; Guernseyvirinae; Kagunavirus"]:0.0):0.000278,Escherichia_virus_NicoleGrasset[&Organism="Escherichia_virus_PS15","Genetic Code"="Bacterial",Taxonomy="Viruses; Duplodnaviria; Heunggongvirae; Uroviricota; Caudoviricetes; Guernseyvirinae; Kagunavirus"]:0.00983657):0.00784666,Escherichia_virus_MarieHeimVoegtlin[&Organism="Escherichia_virus_NN16_05","Genetic Code"="Bacterial",Taxonomy="Viruses; Duplodnaviria; Heunggongvirae; Uroviricota; Caudoviricetes; Guernseyvirinae; Kagunavirus"]:0.00984509):0.01775598):0.00366967,Escherichia_virus_ChristineMuster[&Organism="Escherichia_virus_PS36","Genetic Code"="Bacterial",Taxonomy="Viruses; Duplodnaviria; Heunggongvirae; Uroviricota; Caudoviricetes; unclassified"]:0.00764663):0.00161938):0.64045735,(('Escherichia_phage_APC_JM3.2___tailspike_protein_CDS_translation'[&"% Acidic Amino Acids"=7.59%,collection_date="24-Apr-2016","% Hydrophobic Amino Acids"=50.16%,"Genetic Code"="Bacterial",Description="Escherichia phage APC_JM3.2, complete genome",Modified=Fri Oct 18 00:18:23 CEST 2024,"Sequencing Technology (Assembly-Data)"="Illumina","Assembly Method (Assembly-Data)"="SPAdes v. 3.9.0",Taxonomy="Viruses; Duplodnaviria; Heunggongvirae; Uroviricota; Caudoviricetes; Lederbergvirus","Extinction Coefficient"=72240.0,"Filename (Imported From)"="MG197996.1.gb",Created=Sun Aug 11 13:22:02 CEST 2024,URN="urn:local:.:e1-i2kk9bk","Isoelectric Point"=4.615139007568359,"% Basic Amino Acids"=6.49%,host="Escherichia coli","% AT-rich Amino Acids"=27.69%,"Coverage (Assembly-Data)"="1254x","% Charged Amino Acids"=14.08%,db_xref="taxon:2045361",Organism="Escherichia phage APC_JM3.2","Path (Imported From)"="C:\data\DNA sequences","% GC-rich Amino Acids"=23.26%,Accession="MG197996.1","Molecular Weight (kDa)"=66.69473027999986,"# Nucleotide Sequences With Quality"=0,Topology="linear","Charge at pH 7"=-13.02767411003065,"% Polar Uncharged Amino Acids"=36.71%,"Molecule Type"="AA"]:0.01129323,(Escherichia_virus_Dewey[&Organism="Escherichia virus NO16_09","Read Technology"="Illumina",Taxonomy="Viruses; Duplodnaviria; Heunggongvirae; Uroviricota; Caudoviricetes; Caudovirales; Podoviridae; Lederbergvirus"]:0.0,(Escherichia_virus_CurroJimenez[&Organism="Escherichia virus NO16_02","Read Technology"="Illumina",Taxonomy="Viruses; Duplodnaviria; Heunggongvirae; Uroviricota; Caudoviricetes; Caudovirales; Podoviridae; Lederbergvirus"]:0.0,(Escherichia_virus_Louie[&Organism="Escherichia virus NO16_03","Read Technology"="Illumina",Taxonomy="Viruses; Duplodnaviria; Heunggongvirae; Uroviricota; Caudoviricetes; Caudovirales; Podoviridae; Lederbergvirus"]:0.0,Escherichia_virus_Huey[&Organism="Escherichia virus Luc1(+)","Read Technology"="Illumina",Taxonomy="Viruses; Duplodnaviria; Heunggongvirae; Uroviricota; Caudoviricetes; Caudovirales; Podoviridae; Lederbergvirus"]:0.00996932):0.00122716):0.000669):0.00337364):0.34699204,(Escherichia_virus_ElsieAttenhofer[&Organism="Escherichia_virus_NN16_15","Genetic Code"="Bacterial",Taxonomy="Viruses; Duplodnaviria; Heunggongvirae; Uroviricota; Caudoviricetes; Autographiviridae; Studiervirinae; Kayfunavirus"]:0.01540788,Escherichia_virus_KarinMuster[&Organism="Escherichia_virus_PS11","Genetic Code"="Bacterial",Taxonomy="Viruses; Duplodnaviria; Heunggongvirae; Uroviricota; Caudoviricetes; Sashavirus"]:0.00753701):0.27215693):0.34753622):0.33892253,((((Escherichia_virus_AnnaReinhart[&Organism="Escherichia_virus_JB11","Genetic Code"="Bacterial",Taxonomy="Viruses; Duplodnaviria; Heunggongvirae; Uroviricota; Caudoviricetes; Guernseyvirinae; Kagunavirus"]:0.00145028,(Escherichia_phage_590B___tail_spike_N_domain_containing_protein_CDS_translation[&Organism="Escherichia phage 590B","Genetic Code"="Bacterial",Taxonomy="Viruses; Duplodnaviria; Heunggongvirae; Uroviricota; Caudoviricetes; Guernseyvirinae; Kagunavirus"]:0.0,Escherichia_virus_VerenaMeyer[&Organism="Escherichia_virus_DMS16","Genetic Code"="Bacterial",Taxonomy="Viruses; Duplodnaviria; Heunggongvirae; Uroviricota; Caudoviricetes; Guernseyvirinae; Kagunavirus"]:0.0):0.00107195):0.000494,Escherichia_virus_SonjaBuckley[&Organism="Escherichia_virus_PB9","Genetic Code"="Bacterial",Taxonomy="Viruses; Duplodnaviria; Heunggongvirae; Uroviricota; Caudoviricetes; Guernseyvirinae; Kagunavirus"]:0.00187079):0.03068828,Escherichia_phage_XY2___hypothetical_protein_CDS_translation[&Organism="Escherichia phage vB_EcoS_XY2","Genetic Code"="Bacterial",Taxonomy="Viruses; Duplodnaviria; Heunggongvirae; Uroviricota; Caudoviricetes; Caudovirales; Siphoviridae; Guernseyvirinae; Kagunavirus; unclassified Kagunavirus"]:0.0334599):0.01161321,(Escherichia_virus_TanjaMuster[&Organism="Escherichia_virus_NO16_04","Genetic Code"="Bacterial",Taxonomy="Viruses; Duplodnaviria; Heunggongvirae; Uroviricota; Caudoviricetes; unclassified"]:0.00534208,Escherichia_virus_RudolfBernhard[&Organism="Escherichia_virus_NO16_08","Genetic Code"="Bacterial",Taxonomy="Viruses; Duplodnaviria; Heunggongvirae; Uroviricota; Caudoviricetes; Gamaleyavirus"]:0.00733661):0.03837901):0.95543853):0.30431266,Salmonella_phage_9NA___tailspike_protein_CDS_translation[&Organism="Salmonella phage 9NA","Genetic Code"="Bacterial",Taxonomy="Viruses; Duplodnaviria; Heunggongvirae; Uroviricota; Caudoviricetes; Caudovirales; Siphoviridae; Nonanavirus"]:0.69568734):0.47859507,Salmonella_phage_LPST10___tail_fibers_protein_CDS_translation[&Organism="Salmonella phage LPST10","Genetic Code"="Bacterial",Taxonomy="Viruses; Duplodnaviria; Heunggongvirae; Uroviricota; Caudoviricetes; Caudovirales; Siphoviridae"]:0.21603228):0.1231027,Salmonella_virus_P22[&Organism="Salmonella virus P22","Genetic Code"="Bacterial",Taxonomy="Viruses; Duplodnaviria; Heunggongvirae; Uroviricota; Caudoviricetes; Caudovirales; Podoviridae; Lederbergvirus","Common Name"="P22"]:0.10025975,Salmonella_phage_SETP3___tail_spike_protein_CDS_translation[&"% Acidic Amino Acids"=10.82%,"% Hydrophobic Amino Acids"=51.61%,"Genetic Code"="Bacterial",Description="Salmonella phage SETP3, complete genome",Modified=Fri Oct 18 00:18:23 CEST 2024,Taxonomy="Viruses; Duplodnaviria; Heunggongvirae; Uroviricota; Caudoviricetes; Guernseyvirinae; Jerseyvirus; Jerseyvirus SETP3","Extinction Coefficient"=86790.0,"Filename (Imported From)"="NC_009232.2.gb",Created=Sat Jul 27 20:17:51 CEST 2024,URN="urn:local:.:e4-i2kk9bk","Isoelectric Point"=4.719707489013672,"% Basic Amino Acids"=9.50%,"% AT-rich Amino Acids"=22.95%,"% Charged Amino Acids"=20.32%,db_xref="taxon:424944",Organism="Salmonella phage SETP3","Path (Imported From)"="C:\data\DNA sequences","% GC-rich Amino Acids"=28.36%,Accession="NC_009232.2","Molecular Weight (kDa)"=72.77341828000002,"# Nucleotide Sequences With Quality"=0,Topology="linear","Charge at pH 7"=-15.904900907813401,"% Polar Uncharged Amino Acids"=29.53%,"Molecule Type"="AA"]:0.08995136);
	tree bootstrap_8 = [&U] (((((((((((Escherichia_virus_LotteLoewe[&Organism="Escherichia_virus_NN16_16","Genetic Code"="Bacterial",Taxonomy="Viruses; Duplodnaviria; Heunggongvirae; Uroviricota; Caudoviricetes; Guernseyvirinae; Kagunavirus"]:0.00241619,(Escherichia_virus_GertrudWoker[&Organism="Escherichia_virus_PS46","Genetic Code"="Bacterial",Taxonomy="Viruses; Duplodnaviria; Heunggongvirae; Uroviricota; Caudoviricetes; Guernseyvirinae; Kagunavirus"]:0.000048,Escherichia_virus_NicoleGrasset[&Organism="Escherichia_virus_PS15","Genetic Code"="Bacterial",Taxonomy="Viruses; Duplodnaviria; Heunggongvirae; Uroviricota; Caudoviricetes; Guernseyvirinae; Kagunavirus"]:0.00247469):0.000060):0.00239184,Escherichia_virus_MarieHeimVoegtlin[&Organism="Escherichia_virus_NN16_05","Genetic Code"="Bacterial",Taxonomy="Viruses; Duplodnaviria; Heunggongvirae; Uroviricota; Caudoviricetes; Guernseyvirinae; Kagunavirus"]:0.01247225):0.01868358,Escherichia_virus_SusanneMuster[&Organism="Escherichia_virus_PS21","Genetic Code"="Bacterial",Taxonomy="Viruses; Duplodnaviria; Heunggongvirae; Uroviricota; Caudoviricetes; unclassified"]:0.00367424):0.00456103,Escherichia_virus_ChristineMuster[&Organism="Escherichia_virus_PS36","Genetic Code"="Bacterial",Taxonomy="Viruses; Duplodnaviria; Heunggongvirae; Uroviricota; Caudoviricetes; unclassified"]:0.00663538):0.00419193,Escherichia_virus_ClaudiaMuster[&Organism="Escherichia_virus_Luc7","Genetic Code"="Bacterial",Taxonomy="Viruses; Duplodnaviria; Heunggongvirae; Uroviricota; Caudoviricetes; unclassified"]:0.00243823):0.00308578,Escherichia_virus_SandraMuster[&Organism="Escherichia_virus_NO16_13","Genetic Code"="Bacterial",Taxonomy="Viruses; Duplodnaviria; Heunggongvirae; Uroviricota; Caudoviricetes; unclassified"]:0.00206791):0.63036084,(((((Escherichia_virus_Huey[&Organism="Escherichia virus Luc1(+)","Read Technology"="Illumina",Taxonomy="Viruses; Duplodnaviria; Heunggongvirae; Uroviricota; Caudoviricetes; Caudovirales; Podoviridae; Lederbergvirus"]:0.00227734,'Escherichia_phage_APC_JM3.2___tailspike_protein_CDS_translation'[&"% Acidic Amino Acids"=7.59%,collection_date="24-Apr-2016","% Hydrophobic Amino Acids"=50.16%,"Genetic Code"="Bacterial",Description="Escherichia phage APC_JM3.2, complete genome",Modified=Fri Oct 18 00:18:23 CEST 2024,"Sequencing Technology (Assembly-Data)"="Illumina","Assembly Method (Assembly-Data)"="SPAdes v. 3.9.0",Taxonomy="Viruses; Duplodnaviria; Heunggongvirae; Uroviricota; Caudoviricetes; Lederbergvirus","Extinction Coefficient"=72240.0,"Filename (Imported From)"="MG197996.1.gb",Created=Sun Aug 11 13:22:02 CEST 2024,URN="urn:local:.:e1-i2kk9bk","Isoelectric Point"=4.615139007568359,"% Basic Amino Acids"=6.49%,host="Escherichia coli","% AT-rich Amino Acids"=27.69%,"Coverage (Assembly-Data)"="1254x","% Charged Amino Acids"=14.08%,db_xref="taxon:2045361",Organism="Escherichia phage APC_JM3.2","Path (Imported From)"="C:\data\DNA sequences","% GC-rich Amino Acids"=23.26%,Accession="MG197996.1","Molecular Weight (kDa)"=66.69473027999986,"# Nucleotide Sequences With Quality"=0,Topology="linear","Charge at pH 7"=-13.02767411003065,"% Polar Uncharged Amino Acids"=36.71%,"Molecule Type"="AA"]:0.01803886):0.00250549,Escherichia_virus_CurroJimenez[&Organism="Escherichia virus NO16_02","Read Technology"="Illumina",Taxonomy="Viruses; Duplodnaviria; Heunggongvirae; Uroviricota; Caudoviricetes; Caudovirales; Podoviridae; Lederbergvirus"]:0.0):0.00126859,Escherichia_virus_Louie[&Organism="Escherichia virus NO16_03","Read Technology"="Illumina",Taxonomy="Viruses; Duplodnaviria; Heunggongvirae; Uroviricota; Caudoviricetes; Caudovirales; Podoviridae; Lederbergvirus"]:0.0):0.000698,Escherichia_virus_Dewey[&Organism="Escherichia virus NO16_09","Read Technology"="Illumina",Taxonomy="Viruses; Duplodnaviria; Heunggongvirae; Uroviricota; Caudoviricetes; Caudovirales; Podoviridae; Lederbergvirus"]:0.0):0.39263877,(Escherichia_virus_ElsieAttenhofer[&Organism="Escherichia_virus_NN16_15","Genetic Code"="Bacterial",Taxonomy="Viruses; Duplodnaviria; Heunggongvirae; Uroviricota; Caudoviricetes; Autographiviridae; Studiervirinae; Kayfunavirus"]:0.01996355,Escherichia_virus_KarinMuster[&Organism="Escherichia_virus_PS11","Genetic Code"="Bacterial",Taxonomy="Viruses; Duplodnaviria; Heunggongvirae; Uroviricota; Caudoviricetes; Sashavirus"]:0.01614412):0.32624575):0.28663151):0.34667462,((Escherichia_phage_XY2___hypothetical_protein_CDS_translation[&Organism="Escherichia phage vB_EcoS_XY2","Genetic Code"="Bacterial",Taxonomy="Viruses; Duplodnaviria; Heunggongvirae; Uroviricota; Caudoviricetes; Caudovirales; Siphoviridae; Guernseyvirinae; Kagunavirus; unclassified Kagunavirus"]:0.03084095,((Escherichia_virus_VerenaMeyer[&Organism="Escherichia_virus_DMS16","Genetic Code"="Bacterial",Taxonomy="Viruses; Duplodnaviria; Heunggongvirae; Uroviricota; Caudoviricetes; Guernseyvirinae; Kagunavirus"]:0.000965,Escherichia_virus_AnnaReinhart[&Organism="Escherichia_virus_JB11","Genetic Code"="Bacterial",Taxonomy="Viruses; Duplodnaviria; Heunggongvirae; Uroviricota; Caudoviricetes; Guernseyvirinae; Kagunavirus"]:0.0015378):0.00455662,(Escherichia_phage_590B___tail_spike_N_domain_containing_protein_CDS_translation[&Organism="Escherichia phage 590B","Genetic Code"="Bacterial",Taxonomy="Viruses; Duplodnaviria; Heunggongvirae; Uroviricota; Caudoviricetes; Guernseyvirinae; Kagunavirus"]:0.00201501,Escherichia_virus_SonjaBuckley[&Organism="Escherichia_virus_PB9","Genetic Code"="Bacterial",Taxonomy="Viruses; Duplodnaviria; Heunggongvirae; Uroviricota; Caudoviricetes; Guernseyvirinae; Kagunavirus"]:0.00299819):0.00232701):0.02524608):0.01415708,(Escherichia_virus_TanjaMuster[&Organism="Escherichia_virus_NO16_04","Genetic Code"="Bacterial",Taxonomy="Viruses; Duplodnaviria; Heunggongvirae; Uroviricota; Caudoviricetes; unclassified"]:0.009488,Escherichia_virus_RudolfBernhard[&Organism="Escherichia_virus_NO16_08","Genetic Code"="Bacterial",Taxonomy="Viruses; Duplodnaviria; Heunggongvirae; Uroviricota; Caudoviricetes; Gamaleyavirus"]:0.01072553):0.03469139):0.95523973):0.37673946,Salmonella_phage_9NA___tailspike_protein_CDS_translation[&Organism="Salmonella phage 9NA","Genetic Code"="Bacterial",Taxonomy="Viruses; Duplodnaviria; Heunggongvirae; Uroviricota; Caudoviricetes; Caudovirales; Siphoviridae; Nonanavirus"]:0.62326054):0.38196025,Salmonella_phage_LPST10___tail_fibers_protein_CDS_translation[&Organism="Salmonella phage LPST10","Genetic Code"="Bacterial",Taxonomy="Viruses; Duplodnaviria; Heunggongvirae; Uroviricota; Caudoviricetes; Caudovirales; Siphoviridae"]:0.24034766):0.13475797,Salmonella_virus_P22[&Organism="Salmonella virus P22","Genetic Code"="Bacterial",Taxonomy="Viruses; Duplodnaviria; Heunggongvirae; Uroviricota; Caudoviricetes; Caudovirales; Podoviridae; Lederbergvirus","Common Name"="P22"]:0.10849221,Salmonella_phage_SETP3___tail_spike_protein_CDS_translation[&"% Acidic Amino Acids"=10.82%,"% Hydrophobic Amino Acids"=51.61%,"Genetic Code"="Bacterial",Description="Salmonella phage SETP3, complete genome",Modified=Fri Oct 18 00:18:23 CEST 2024,Taxonomy="Viruses; Duplodnaviria; Heunggongvirae; Uroviricota; Caudoviricetes; Guernseyvirinae; Jerseyvirus; Jerseyvirus SETP3","Extinction Coefficient"=86790.0,"Filename (Imported From)"="NC_009232.2.gb",Created=Sat Jul 27 20:17:51 CEST 2024,URN="urn:local:.:e4-i2kk9bk","Isoelectric Point"=4.719707489013672,"% Basic Amino Acids"=9.50%,"% AT-rich Amino Acids"=22.95%,"% Charged Amino Acids"=20.32%,db_xref="taxon:424944",Organism="Salmonella phage SETP3","Path (Imported From)"="C:\data\DNA sequences","% GC-rich Amino Acids"=28.36%,Accession="NC_009232.2","Molecular Weight (kDa)"=72.77341828000002,"# Nucleotide Sequences With Quality"=0,Topology="linear","Charge at pH 7"=-15.904900907813401,"% Polar Uncharged Amino Acids"=29.53%,"Molecule Type"="AA"]:0.1061123);
	tree bootstrap_9 = [&U] (((((((((((Escherichia_virus_LotteLoewe[&Organism="Escherichia_virus_NN16_16","Genetic Code"="Bacterial",Taxonomy="Viruses; Duplodnaviria; Heunggongvirae; Uroviricota; Caudoviricetes; Guernseyvirinae; Kagunavirus"]:0.00239589,(Escherichia_virus_GertrudWoker[&Organism="Escherichia_virus_PS46","Genetic Code"="Bacterial",Taxonomy="Viruses; Duplodnaviria; Heunggongvirae; Uroviricota; Caudoviricetes; Guernseyvirinae; Kagunavirus"]:0.0,Escherichia_virus_NicoleGrasset[&Organism="Escherichia_virus_PS15","Genetic Code"="Bacterial",Taxonomy="Viruses; Duplodnaviria; Heunggongvirae; Uroviricota; Caudoviricetes; Guernseyvirinae; Kagunavirus"]:0.0):0.000095):0.00607413,Escherichia_virus_MarieHeimVoegtlin[&Organism="Escherichia_virus_NN16_05","Genetic Code"="Bacterial",Taxonomy="Viruses; Duplodnaviria; Heunggongvirae; Uroviricota; Caudoviricetes; Guernseyvirinae; Kagunavirus"]:0.01644761):0.03189152,Escherichia_virus_SusanneMuster[&Organism="Escherichia_virus_PS21","Genetic Code"="Bacterial",Taxonomy="Viruses; Duplodnaviria; Heunggongvirae; Uroviricota; Caudoviricetes; unclassified"]:0.00715788):0.00379498,Escherichia_virus_SandraMuster[&Organism="Escherichia_virus_NO16_13","Genetic Code"="Bacterial",Taxonomy="Viruses; Duplodnaviria; Heunggongvirae; Uroviricota; Caudoviricetes; unclassified"]:0.0):0.0037078,Escherichia_virus_ClaudiaMuster[&Organism="Escherichia_virus_Luc7","Genetic Code"="Bacterial",Taxonomy="Viruses; Duplodnaviria; Heunggongvirae; Uroviricota; Caudoviricetes; unclassified"]:0.0):0.01527281,Escherichia_virus_ChristineMuster[&Organism="Escherichia_virus_PS36","Genetic Code"="Bacterial",Taxonomy="Viruses; Duplodnaviria; Heunggongvirae; Uroviricota; Caudoviricetes; unclassified"]:0.0):0.65158588,((((Escherichia_virus_Dewey[&Organism="Escherichia virus NO16_09","Read Technology"="Illumina",Taxonomy="Viruses; Duplodnaviria; Heunggongvirae; Uroviricota; Caudoviricetes; Caudovirales; Podoviridae; Lederbergvirus"]:0.0,(Escherichia_virus_Louie[&Organism="Escherichia virus NO16_03","Read Technology"="Illumina",Taxonomy="Viruses; Duplodnaviria; Heunggongvirae; Uroviricota; Caudoviricetes; Caudovirales; Podoviridae; Lederbergvirus"]:0.0,Escherichia_virus_CurroJimenez[&Organism="Escherichia virus NO16_02","Read Technology"="Illumina",Taxonomy="Viruses; Duplodnaviria; Heunggongvirae; Uroviricota; Caudoviricetes; Caudovirales; Podoviridae; Lederbergvirus"]:0.0):0.0):0.0063887,Escherichia_virus_Huey[&Organism="Escherichia virus Luc1(+)","Read Technology"="Illumina",Taxonomy="Viruses; Duplodnaviria; Heunggongvirae; Uroviricota; Caudoviricetes; Caudovirales; Podoviridae; Lederbergvirus"]:0.00338301):0.00206776,'Escherichia_phage_APC_JM3.2___tailspike_protein_CDS_translation'[&"% Acidic Amino Acids"=7.59%,collection_date="24-Apr-2016","% Hydrophobic Amino Acids"=50.16%,"Genetic Code"="Bacterial",Description="Escherichia phage APC_JM3.2, complete genome",Modified=Fri Oct 18 00:18:23 CEST 2024,"Sequencing Technology (Assembly-Data)"="Illumina","Assembly Method (Assembly-Data)"="SPAdes v. 3.9.0",Taxonomy="Viruses; Duplodnaviria; Heunggongvirae; Uroviricota; Caudoviricetes; Lederbergvirus","Extinction Coefficient"=72240.0,"Filename (Imported From)"="MG197996.1.gb",Created=Sun Aug 11 13:22:02 CEST 2024,URN="urn:local:.:e1-i2kk9bk","Isoelectric Point"=4.615139007568359,"% Basic Amino Acids"=6.49%,host="Escherichia coli","% AT-rich Amino Acids"=27.69%,"Coverage (Assembly-Data)"="1254x","% Charged Amino Acids"=14.08%,db_xref="taxon:2045361",Organism="Escherichia phage APC_JM3.2","Path (Imported From)"="C:\data\DNA sequences","% GC-rich Amino Acids"=23.26%,Accession="MG197996.1","Molecular Weight (kDa)"=66.69473027999986,"# Nucleotide Sequences With Quality"=0,Topology="linear","Charge at pH 7"=-13.02767411003065,"% Polar Uncharged Amino Acids"=36.71%,"Molecule Type"="AA"]:0.01021102):0.38362789,(Escherichia_virus_ElsieAttenhofer[&Organism="Escherichia_virus_NN16_15","Genetic Code"="Bacterial",Taxonomy="Viruses; Duplodnaviria; Heunggongvirae; Uroviricota; Caudoviricetes; Autographiviridae; Studiervirinae; Kayfunavirus"]:0.02887842,Escherichia_virus_KarinMuster[&Organism="Escherichia_virus_PS11","Genetic Code"="Bacterial",Taxonomy="Viruses; Duplodnaviria; Heunggongvirae; Uroviricota; Caudoviricetes; Sashavirus"]:0.01583041):0.31588718):0.33033182):0.30776187,((Escherichia_virus_TanjaMuster[&Organism="Escherichia_virus_NO16_04","Genetic Code"="Bacterial",Taxonomy="Viruses; Duplodnaviria; Heunggongvirae; Uroviricota; Caudoviricetes; unclassified"]:0.01266826,Escherichia_virus_RudolfBernhard[&Organism="Escherichia_virus_NO16_08","Genetic Code"="Bacterial",Taxonomy="Viruses; Duplodnaviria; Heunggongvirae; Uroviricota; Caudoviricetes; Gamaleyavirus"]:0.01456262):0.04413415,(((Escherichia_virus_AnnaReinhart[&Organism="Escherichia_virus_JB11","Genetic Code"="Bacterial",Taxonomy="Viruses; Duplodnaviria; Heunggongvirae; Uroviricota; Caudoviricetes; Guernseyvirinae; Kagunavirus"]:0.0,Escherichia_virus_VerenaMeyer[&Organism="Escherichia_virus_DMS16","Genetic Code"="Bacterial",Taxonomy="Viruses; Duplodnaviria; Heunggongvirae; Uroviricota; Caudoviricetes; Guernseyvirinae; Kagunavirus"]:0.0):0.00625521,(Escherichia_phage_590B___tail_spike_N_domain_containing_protein_CDS_translation[&Organism="Escherichia phage 590B","Genetic Code"="Bacterial",Taxonomy="Viruses; Duplodnaviria; Heunggongvirae; Uroviricota; Caudoviricetes; Guernseyvirinae; Kagunavirus"]:0.00100183,Escherichia_virus_SonjaBuckley[&Organism="Escherichia_virus_PB9","Genetic Code"="Bacterial",Taxonomy="Viruses; Duplodnaviria; Heunggongvirae; Uroviricota; Caudoviricetes; Guernseyvirinae; Kagunavirus"]:0.00149521):0.00352054):0.03945061,Escherichia_phage_XY2___hypothetical_protein_CDS_translation[&Organism="Escherichia phage vB_EcoS_XY2","Genetic Code"="Bacterial",Taxonomy="Viruses; Duplodnaviria; Heunggongvirae; Uroviricota; Caudoviricetes; Caudovirales; Siphoviridae; Guernseyvirinae; Kagunavirus; unclassified Kagunavirus"]:0.03916837):0.01240257):0.94240044):0.2810186,Salmonella_phage_9NA___tailspike_protein_CDS_translation[&Organism="Salmonella phage 9NA","Genetic Code"="Bacterial",Taxonomy="Viruses; Duplodnaviria; Heunggongvirae; Uroviricota; Caudoviricetes; Caudovirales; Siphoviridae; Nonanavirus"]:0.72097009):0.46501384,Salmonella_phage_LPST10___tail_fibers_protein_CDS_translation[&Organism="Salmonella phage LPST10","Genetic Code"="Bacterial",Taxonomy="Viruses; Duplodnaviria; Heunggongvirae; Uroviricota; Caudoviricetes; Caudovirales; Siphoviridae"]:0.24822677):0.14328372,Salmonella_virus_P22[&Organism="Salmonella virus P22","Genetic Code"="Bacterial",Taxonomy="Viruses; Duplodnaviria; Heunggongvirae; Uroviricota; Caudoviricetes; Caudovirales; Podoviridae; Lederbergvirus","Common Name"="P22"]:0.12541086,Salmonella_phage_SETP3___tail_spike_protein_CDS_translation[&"% Acidic Amino Acids"=10.82%,"% Hydrophobic Amino Acids"=51.61%,"Genetic Code"="Bacterial",Description="Salmonella phage SETP3, complete genome",Modified=Fri Oct 18 00:18:23 CEST 2024,Taxonomy="Viruses; Duplodnaviria; Heunggongvirae; Uroviricota; Caudoviricetes; Guernseyvirinae; Jerseyvirus; Jerseyvirus SETP3","Extinction Coefficient"=86790.0,"Filename (Imported From)"="NC_009232.2.gb",Created=Sat Jul 27 20:17:51 CEST 2024,URN="urn:local:.:e4-i2kk9bk","Isoelectric Point"=4.719707489013672,"% Basic Amino Acids"=9.50%,"% AT-rich Amino Acids"=22.95%,"% Charged Amino Acids"=20.32%,db_xref="taxon:424944",Organism="Salmonella phage SETP3","Path (Imported From)"="C:\data\DNA sequences","% GC-rich Amino Acids"=28.36%,Accession="NC_009232.2","Molecular Weight (kDa)"=72.77341828000002,"# Nucleotide Sequences With Quality"=0,Topology="linear","Charge at pH 7"=-15.904900907813401,"% Polar Uncharged Amino Acids"=29.53%,"Molecule Type"="AA"]:0.11318873);
	tree bootstrap_10 = [&U] (((((((((((Escherichia_virus_NicoleGrasset[&Organism="Escherichia_virus_PS15","Genetic Code"="Bacterial",Taxonomy="Viruses; Duplodnaviria; Heunggongvirae; Uroviricota; Caudoviricetes; Guernseyvirinae; Kagunavirus"]:0.0050243,(Escherichia_virus_GertrudWoker[&Organism="Escherichia_virus_PS46","Genetic Code"="Bacterial",Taxonomy="Viruses; Duplodnaviria; Heunggongvirae; Uroviricota; Caudoviricetes; Guernseyvirinae; Kagunavirus"]:0.000002,Escherichia_virus_LotteLoewe[&Organism="Escherichia_virus_NN16_16","Genetic Code"="Bacterial",Taxonomy="Viruses; Duplodnaviria; Heunggongvirae; Uroviricota; Caudoviricetes; Guernseyvirinae; Kagunavirus"]:0.00254635):0.000077):0.00535555,Escherichia_virus_MarieHeimVoegtlin[&Organism="Escherichia_virus_NN16_05","Genetic Code"="Bacterial",Taxonomy="Viruses; Duplodnaviria; Heunggongvirae; Uroviricota; Caudoviricetes; Guernseyvirinae; Kagunavirus"]:0.01255074):0.01240212,Escherichia_virus_ClaudiaMuster[&Organism="Escherichia_virus_Luc7","Genetic Code"="Bacterial",Taxonomy="Viruses; Duplodnaviria; Heunggongvirae; Uroviricota; Caudoviricetes; unclassified"]:0.0):0.000211,Escherichia_virus_SandraMuster[&Organism="Escherichia_virus_NO16_13","Genetic Code"="Bacterial",Taxonomy="Viruses; Duplodnaviria; Heunggongvirae; Uroviricota; Caudoviricetes; unclassified"]:0.00251516):0.000180,Escherichia_virus_SusanneMuster[&Organism="Escherichia_virus_PS21","Genetic Code"="Bacterial",Taxonomy="Viruses; Duplodnaviria; Heunggongvirae; Uroviricota; Caudoviricetes; unclassified"]:0.00493574):0.01764581,Escherichia_virus_ChristineMuster[&Organism="Escherichia_virus_PS36","Genetic Code"="Bacterial",Taxonomy="Viruses; Duplodnaviria; Heunggongvirae; Uroviricota; Caudoviricetes; unclassified"]:0.00281806):0.67975879,((((Escherichia_virus_CurroJimenez[&Organism="Escherichia virus NO16_02","Read Technology"="Illumina",Taxonomy="Viruses; Duplodnaviria; Heunggongvirae; Uroviricota; Caudoviricetes; Caudovirales; Podoviridae; Lederbergvirus"]:0.0,(Escherichia_virus_Louie[&Organism="Escherichia virus NO16_03","Read Technology"="Illumina",Taxonomy="Viruses; Duplodnaviria; Heunggongvirae; Uroviricota; Caudoviricetes; Caudovirales; Podoviridae; Lederbergvirus"]:0.0,Escherichia_virus_Dewey[&Organism="Escherichia virus NO16_09","Read Technology"="Illumina",Taxonomy="Viruses; Duplodnaviria; Heunggongvirae; Uroviricota; Caudoviricetes; Caudovirales; Podoviridae; Lederbergvirus"]:0.0):0.0):0.01506191,Escherichia_virus_Huey[&Organism="Escherichia virus Luc1(+)","Read Technology"="Illumina",Taxonomy="Viruses; Duplodnaviria; Heunggongvirae; Uroviricota; Caudoviricetes; Caudovirales; Podoviridae; Lederbergvirus"]:0.00226206):0.00966966,'Escherichia_phage_APC_JM3.2___tailspike_protein_CDS_translation'[&"% Acidic Amino Acids"=7.59%,collection_date="24-Apr-2016","% Hydrophobic Amino Acids"=50.16%,"Genetic Code"="Bacterial",Description="Escherichia phage APC_JM3.2, complete genome",Modified=Fri Oct 18 00:18:23 CEST 2024,"Sequencing Technology (Assembly-Data)"="Illumina","Assembly Method (Assembly-Data)"="SPAdes v. 3.9.0",Taxonomy="Viruses; Duplodnaviria; Heunggongvirae; Uroviricota; Caudoviricetes; Lederbergvirus","Extinction Coefficient"=72240.0,"Filename (Imported From)"="MG197996.1.gb",Created=Sun Aug 11 13:22:02 CEST 2024,URN="urn:local:.:e1-i2kk9bk","Isoelectric Point"=4.615139007568359,"% Basic Amino Acids"=6.49%,host="Escherichia coli","% AT-rich Amino Acids"=27.69%,"Coverage (Assembly-Data)"="1254x","% Charged Amino Acids"=14.08%,db_xref="taxon:2045361",Organism="Escherichia phage APC_JM3.2","Path (Imported From)"="C:\data\DNA sequences","% GC-rich Amino Acids"=23.26%,Accession="MG197996.1","Molecular Weight (kDa)"=66.69473027999986,"# Nucleotide Sequences With Quality"=0,Topology="linear","Charge at pH 7"=-13.02767411003065,"% Polar Uncharged Amino Acids"=36.71%,"Molecule Type"="AA"]:0.01034285):0.35223894,(Escherichia_virus_ElsieAttenhofer[&Organism="Escherichia_virus_NN16_15","Genetic Code"="Bacterial",Taxonomy="Viruses; Duplodnaviria; Heunggongvirae; Uroviricota; Caudoviricetes; Autographiviridae; Studiervirinae; Kayfunavirus"]:0.02064333,Escherichia_virus_KarinMuster[&Organism="Escherichia_virus_PS11","Genetic Code"="Bacterial",Taxonomy="Viruses; Duplodnaviria; Heunggongvirae; Uroviricota; Caudoviricetes; Sashavirus"]:0.00676601):0.3499641):0.34539025):0.29248128,((Escherichia_phage_XY2___hypothetical_protein_CDS_translation[&Organism="Escherichia phage vB_EcoS_XY2","Genetic Code"="Bacterial",Taxonomy="Viruses; Duplodnaviria; Heunggongvirae; Uroviricota; Caudoviricetes; Caudovirales; Siphoviridae; Guernseyvirinae; Kagunavirus; unclassified Kagunavirus"]:0.02255531,((Escherichia_phage_590B___tail_spike_N_domain_containing_protein_CDS_translation[&Organism="Escherichia phage 590B","Genetic Code"="Bacterial",Taxonomy="Viruses; Duplodnaviria; Heunggongvirae; Uroviricota; Caudoviricetes; Guernseyvirinae; Kagunavirus"]:0.0,(Escherichia_virus_SonjaBuckley[&Organism="Escherichia_virus_PB9","Genetic Code"="Bacterial",Taxonomy="Viruses; Duplodnaviria; Heunggongvirae; Uroviricota; Caudoviricetes; Guernseyvirinae; Kagunavirus"]:0.0,Escherichia_virus_VerenaMeyer[&Organism="Escherichia_virus_DMS16","Genetic Code"="Bacterial",Taxonomy="Viruses; Duplodnaviria; Heunggongvirae; Uroviricota; Caudoviricetes; Guernseyvirinae; Kagunavirus"]:0.0):0.0):0.0010208,Escherichia_virus_AnnaReinhart[&Organism="Escherichia_virus_JB11","Genetic Code"="Bacterial",Taxonomy="Viruses; Duplodnaviria; Heunggongvirae; Uroviricota; Caudoviricetes; Guernseyvirinae; Kagunavirus"]:0.00149508):0.02085961):0.03421701,(Escherichia_virus_TanjaMuster[&Organism="Escherichia_virus_NO16_04","Genetic Code"="Bacterial",Taxonomy="Viruses; Duplodnaviria; Heunggongvirae; Uroviricota; Caudoviricetes; unclassified"]:0.01647796,Escherichia_virus_RudolfBernhard[&Organism="Escherichia_virus_NO16_08","Genetic Code"="Bacterial",Taxonomy="Viruses; Duplodnaviria; Heunggongvirae; Uroviricota; Caudoviricetes; Gamaleyavirus"]:0.01936569):0.03871962):0.94347488):0.38027172,Salmonella_phage_9NA___tailspike_protein_CDS_translation[&Organism="Salmonella phage 9NA","Genetic Code"="Bacterial",Taxonomy="Viruses; Duplodnaviria; Heunggongvirae; Uroviricota; Caudoviricetes; Caudovirales; Siphoviridae; Nonanavirus"]:0.61972828):0.33171774,Salmonella_phage_LPST10___tail_fibers_protein_CDS_translation[&Organism="Salmonella phage LPST10","Genetic Code"="Bacterial",Taxonomy="Viruses; Duplodnaviria; Heunggongvirae; Uroviricota; Caudoviricetes; Caudovirales; Siphoviridae"]:0.28522107):0.1496511,Salmonella_virus_P22[&Organism="Salmonella virus P22","Genetic Code"="Bacterial",Taxonomy="Viruses; Duplodnaviria; Heunggongvirae; Uroviricota; Caudoviricetes; Caudovirales; Podoviridae; Lederbergvirus","Common Name"="P22"]:0.14564702,Salmonella_phage_SETP3___tail_spike_protein_CDS_translation[&"% Acidic Amino Acids"=10.82%,"% Hydrophobic Amino Acids"=51.61%,"Genetic Code"="Bacterial",Description="Salmonella phage SETP3, complete genome",Modified=Fri Oct 18 00:18:23 CEST 2024,Taxonomy="Viruses; Duplodnaviria; Heunggongvirae; Uroviricota; Caudoviricetes; Guernseyvirinae; Jerseyvirus; Jerseyvirus SETP3","Extinction Coefficient"=86790.0,"Filename (Imported From)"="NC_009232.2.gb",Created=Sat Jul 27 20:17:51 CEST 2024,URN="urn:local:.:e4-i2kk9bk","Isoelectric Point"=4.719707489013672,"% Basic Amino Acids"=9.50%,"% AT-rich Amino Acids"=22.95%,"% Charged Amino Acids"=20.32%,db_xref="taxon:424944",Organism="Salmonella phage SETP3","Path (Imported From)"="C:\data\DNA sequences","% GC-rich Amino Acids"=28.36%,Accession="NC_009232.2","Molecular Weight (kDa)"=72.77341828000002,"# Nucleotide Sequences With Quality"=0,Topology="linear","Charge at pH 7"=-15.904900907813401,"% Polar Uncharged Amino Acids"=29.53%,"Molecule Type"="AA"]:0.13572325);
	tree bootstrap_11 = [&U] ((((((((Escherichia_virus_SandraMuster[&Organism="Escherichia_virus_NO16_13","Genetic Code"="Bacterial",Taxonomy="Viruses; Duplodnaviria; Heunggongvirae; Uroviricota; Caudoviricetes; unclassified"]:0.00924034,(Escherichia_virus_SusanneMuster[&Organism="Escherichia_virus_PS21","Genetic Code"="Bacterial",Taxonomy="Viruses; Duplodnaviria; Heunggongvirae; Uroviricota; Caudoviricetes; unclassified"]:0.00116114,(((Escherichia_virus_GertrudWoker[&Organism="Escherichia_virus_PS46","Genetic Code"="Bacterial",Taxonomy="Viruses; Duplodnaviria; Heunggongvirae; Uroviricota; Caudoviricetes; Guernseyvirinae; Kagunavirus"]:0.0,Escherichia_virus_NicoleGrasset[&Organism="Escherichia_virus_PS15","Genetic Code"="Bacterial",Taxonomy="Viruses; Duplodnaviria; Heunggongvirae; Uroviricota; Caudoviricetes; Guernseyvirinae; Kagunavirus"]:0.00248045):0.000348,Escherichia_virus_LotteLoewe[&Organism="Escherichia_virus_NN16_16","Genetic Code"="Bacterial",Taxonomy="Viruses; Duplodnaviria; Heunggongvirae; Uroviricota; Caudoviricetes; Guernseyvirinae; Kagunavirus"]:0.00453715):0.00453445,Escherichia_virus_MarieHeimVoegtlin[&Organism="Escherichia_virus_NN16_05","Genetic Code"="Bacterial",Taxonomy="Viruses; Duplodnaviria; Heunggongvirae; Uroviricota; Caudoviricetes; Guernseyvirinae; Kagunavirus"]:0.01442518):0.02007389):0.00123131):0.00135147,Escherichia_virus_ClaudiaMuster[&Organism="Escherichia_virus_Luc7","Genetic Code"="Bacterial",Taxonomy="Viruses; Duplodnaviria; Heunggongvirae; Uroviricota; Caudoviricetes; unclassified"]:0.00108161):0.01074311,Escherichia_virus_ChristineMuster[&Organism="Escherichia_virus_PS36","Genetic Code"="Bacterial",Taxonomy="Viruses; Duplodnaviria; Heunggongvirae; Uroviricota; Caudoviricetes; unclassified"]:0.000423):0.65209113,(('Escherichia_phage_APC_JM3.2___tailspike_protein_CDS_translation'[&"% Acidic Amino Acids"=7.59%,collection_date="24-Apr-2016","% Hydrophobic Amino Acids"=50.16%,"Genetic Code"="Bacterial",Description="Escherichia phage APC_JM3.2, complete genome",Modified=Fri Oct 18 00:18:23 CEST 2024,"Sequencing Technology (Assembly-Data)"="Illumina","Assembly Method (Assembly-Data)"="SPAdes v. 3.9.0",Taxonomy="Viruses; Duplodnaviria; Heunggongvirae; Uroviricota; Caudoviricetes; Lederbergvirus","Extinction Coefficient"=72240.0,"Filename (Imported From)"="MG197996.1.gb",Created=Sun Aug 11 13:22:02 CEST 2024,URN="urn:local:.:e1-i2kk9bk","Isoelectric Point"=4.615139007568359,"% Basic Amino Acids"=6.49%,host="Escherichia coli","% AT-rich Amino Acids"=27.69%,"Coverage (Assembly-Data)"="1254x","% Charged Amino Acids"=14.08%,db_xref="taxon:2045361",Organism="Escherichia phage APC_JM3.2","Path (Imported From)"="C:\data\DNA sequences","% GC-rich Amino Acids"=23.26%,Accession="MG197996.1","Molecular Weight (kDa)"=66.69473027999986,"# Nucleotide Sequences With Quality"=0,Topology="linear","Charge at pH 7"=-13.02767411003065,"% Polar Uncharged Amino Acids"=36.71%,"Molecule Type"="AA"]:0.0,((Escherichia_virus_Dewey[&Organism="Escherichia virus NO16_09","Read Technology"="Illumina",Taxonomy="Viruses; Duplodnaviria; Heunggongvirae; Uroviricota; Caudoviricetes; Caudovirales; Podoviridae; Lederbergvirus"]:0.0,(Escherichia_virus_CurroJimenez[&Organism="Escherichia virus NO16_02","Read Technology"="Illumina",Taxonomy="Viruses; Duplodnaviria; Heunggongvirae; Uroviricota; Caudoviricetes; Caudovirales; Podoviridae; Lederbergvirus"]:0.0,Escherichia_virus_Louie[&Organism="Escherichia virus NO16_03","Read Technology"="Illumina",Taxonomy="Viruses; Duplodnaviria; Heunggongvirae; Uroviricota; Caudoviricetes; Caudovirales; Podoviridae; Lederbergvirus"]:0.0):0.0):0.03841745,Escherichia_virus_Huey[&Organism="Escherichia virus Luc1(+)","Read Technology"="Illumina",Taxonomy="Viruses; Duplodnaviria; Heunggongvirae; Uroviricota; Caudoviricetes; Caudovirales; Podoviridae; Lederbergvirus"]:0.0):0.01703376):0.44005689,(Escherichia_virus_KarinMuster[&Organism="Escherichia_virus_PS11","Genetic Code"="Bacterial",Taxonomy="Viruses; Duplodnaviria; Heunggongvirae; Uroviricota; Caudoviricetes; Sashavirus"]:0.02317843,Escherichia_virus_ElsieAttenhofer[&Organism="Escherichia_virus_NN16_15","Genetic Code"="Bacterial",Taxonomy="Viruses; Duplodnaviria; Heunggongvirae; Uroviricota; Caudoviricetes; Autographiviridae; Studiervirinae; Kayfunavirus"]:0.02242175):0.28456598):0.31563158):0.32073546,((Escherichia_virus_TanjaMuster[&Organism="Escherichia_virus_NO16_04","Genetic Code"="Bacterial",Taxonomy="Viruses; Duplodnaviria; Heunggongvirae; Uroviricota; Caudoviricetes; unclassified"]:0.01227601,Escherichia_virus_RudolfBernhard[&Organism="Escherichia_virus_NO16_08","Genetic Code"="Bacterial",Taxonomy="Viruses; Duplodnaviria; Heunggongvirae; Uroviricota; Caudoviricetes; Gamaleyavirus"]:0.01511881):0.03053091,(((Escherichia_virus_VerenaMeyer[&Organism="Escherichia_virus_DMS16","Genetic Code"="Bacterial",Taxonomy="Viruses; Duplodnaviria; Heunggongvirae; Uroviricota; Caudoviricetes; Guernseyvirinae; Kagunavirus"]:0.00190176,Escherichia_virus_AnnaReinhart[&Organism="Escherichia_virus_JB11","Genetic Code"="Bacterial",Taxonomy="Viruses; Duplodnaviria; Heunggongvirae; Uroviricota; Caudoviricetes; Guernseyvirinae; Kagunavirus"]:0.00309891):0.0044085,(Escherichia_virus_SonjaBuckley[&Organism="Escherichia_virus_PB9","Genetic Code"="Bacterial",Taxonomy="Viruses; Duplodnaviria; Heunggongvirae; Uroviricota; Caudoviricetes; Guernseyvirinae; Kagunavirus"]:0.00450784,Escherichia_phage_590B___tail_spike_N_domain_containing_protein_CDS_translation[&Organism="Escherichia phage 590B","Genetic Code"="Bacterial",Taxonomy="Viruses; Duplodnaviria; Heunggongvirae; Uroviricota; Caudoviricetes; Guernseyvirinae; Kagunavirus"]:0.00300307):0.0020907):0.01977786,Escherichia_phage_XY2___hypothetical_protein_CDS_translation[&Organism="Escherichia phage vB_EcoS_XY2","Genetic Code"="Bacterial",Taxonomy="Viruses; Duplodnaviria; Heunggongvirae; Uroviricota; Caudoviricetes; Caudovirales; Siphoviridae; Guernseyvirinae; Kagunavirus; unclassified Kagunavirus"]:0.02572594):0.01825435):0.95591917):0.35205996,Salmonella_phage_9NA___tailspike_protein_CDS_translation[&Organism="Salmonella phage 9NA","Genetic Code"="Bacterial",Taxonomy="Viruses; Duplodnaviria; Heunggongvirae; Uroviricota; Caudoviricetes; Caudovirales; Siphoviridae; Nonanavirus"]:0.64794004):0.43237192,Salmonella_phage_LPST10___tail_fibers_protein_CDS_translation[&Organism="Salmonella phage LPST10","Genetic Code"="Bacterial",Taxonomy="Viruses; Duplodnaviria; Heunggongvirae; Uroviricota; Caudoviricetes; Caudovirales; Siphoviridae"]:0.209901):0.10508232,Salmonella_virus_P22[&Organism="Salmonella virus P22","Genetic Code"="Bacterial",Taxonomy="Viruses; Duplodnaviria; Heunggongvirae; Uroviricota; Caudoviricetes; Caudovirales; Podoviridae; Lederbergvirus","Common Name"="P22"]:0.12388976,Salmonella_phage_SETP3___tail_spike_protein_CDS_translation[&"% Acidic Amino Acids"=10.82%,"% Hydrophobic Amino Acids"=51.61%,"Genetic Code"="Bacterial",Description="Salmonella phage SETP3, complete genome",Modified=Fri Oct 18 00:18:23 CEST 2024,Taxonomy="Viruses; Duplodnaviria; Heunggongvirae; Uroviricota; Caudoviricetes; Guernseyvirinae; Jerseyvirus; Jerseyvirus SETP3","Extinction Coefficient"=86790.0,"Filename (Imported From)"="NC_009232.2.gb",Created=Sat Jul 27 20:17:51 CEST 2024,URN="urn:local:.:e4-i2kk9bk","Isoelectric Point"=4.719707489013672,"% Basic Amino Acids"=9.50%,"% AT-rich Amino Acids"=22.95%,"% Charged Amino Acids"=20.32%,db_xref="taxon:424944",Organism="Salmonella phage SETP3","Path (Imported From)"="C:\data\DNA sequences","% GC-rich Amino Acids"=28.36%,Accession="NC_009232.2","Molecular Weight (kDa)"=72.77341828000002,"# Nucleotide Sequences With Quality"=0,Topology="linear","Charge at pH 7"=-15.904900907813401,"% Polar Uncharged Amino Acids"=29.53%,"Molecule Type"="AA"]:0.10708084);
	tree bootstrap_12 = [&U] (((((((Escherichia_virus_SusanneMuster[&Organism="Escherichia_virus_PS21","Genetic Code"="Bacterial",Taxonomy="Viruses; Duplodnaviria; Heunggongvirae; Uroviricota; Caudoviricetes; unclassified"]:0.0,(((Escherichia_virus_NicoleGrasset[&Organism="Escherichia_virus_PS15","Genetic Code"="Bacterial",Taxonomy="Viruses; Duplodnaviria; Heunggongvirae; Uroviricota; Caudoviricetes; Guernseyvirinae; Kagunavirus"]:0.00399268,(Escherichia_virus_LotteLoewe[&Organism="Escherichia_virus_NN16_16","Genetic Code"="Bacterial",Taxonomy="Viruses; Duplodnaviria; Heunggongvirae; Uroviricota; Caudoviricetes; Guernseyvirinae; Kagunavirus"]:0.0,Escherichia_virus_GertrudWoker[&Organism="Escherichia_virus_PS46","Genetic Code"="Bacterial",Taxonomy="Viruses; Duplodnaviria; Heunggongvirae; Uroviricota; Caudoviricetes; Guernseyvirinae; Kagunavirus"]:0.0):0.00116266):0.01838897,Escherichia_virus_MarieHeimVoegtlin[&Organism="Escherichia_virus_NN16_05","Genetic Code"="Bacterial",Taxonomy="Viruses; Duplodnaviria; Heunggongvirae; Uroviricota; Caudoviricetes; Guernseyvirinae; Kagunavirus"]:0.01885523):0.02464178,(Escherichia_virus_ClaudiaMuster[&Organism="Escherichia_virus_Luc7","Genetic Code"="Bacterial",Taxonomy="Viruses; Duplodnaviria; Heunggongvirae; Uroviricota; Caudoviricetes; unclassified"]:0.0,Escherichia_virus_SandraMuster[&Organism="Escherichia_virus_NO16_13","Genetic Code"="Bacterial",Taxonomy="Viruses; Duplodnaviria; Heunggongvirae; Uroviricota; Caudoviricetes; unclassified"]:0.00516373):0.00205732):0.000669):0.00904376,Escherichia_virus_ChristineMuster[&Organism="Escherichia_virus_PS36","Genetic Code"="Bacterial",Taxonomy="Viruses; Duplodnaviria; Heunggongvirae; Uroviricota; Caudoviricetes; unclassified"]:0.0065394):0.63388926,((Escherichia_virus_CurroJimenez[&Organism="Escherichia virus NO16_02","Read Technology"="Illumina",Taxonomy="Viruses; Duplodnaviria; Heunggongvirae; Uroviricota; Caudoviricetes; Caudovirales; Podoviridae; Lederbergvirus"]:0.0,(Escherichia_virus_Dewey[&Organism="Escherichia virus NO16_09","Read Technology"="Illumina",Taxonomy="Viruses; Duplodnaviria; Heunggongvirae; Uroviricota; Caudoviricetes; Caudovirales; Podoviridae; Lederbergvirus"]:0.0,(Escherichia_virus_Louie[&Organism="Escherichia virus NO16_03","Read Technology"="Illumina",Taxonomy="Viruses; Duplodnaviria; Heunggongvirae; Uroviricota; Caudoviricetes; Caudovirales; Podoviridae; Lederbergvirus"]:0.0,('Escherichia_phage_APC_JM3.2___tailspike_protein_CDS_translation'[&"% Acidic Amino Acids"=7.59%,collection_date="24-Apr-2016","% Hydrophobic Amino Acids"=50.16%,"Genetic Code"="Bacterial",Description="Escherichia phage APC_JM3.2, complete genome",Modified=Fri Oct 18 00:18:23 CEST 2024,"Sequencing Technology (Assembly-Data)"="Illumina","Assembly Method (Assembly-Data)"="SPAdes v. 3.9.0",Taxonomy="Viruses; Duplodnaviria; Heunggongvirae; Uroviricota; Caudoviricetes; Lederbergvirus","Extinction Coefficient"=72240.0,"Filename (Imported From)"="MG197996.1.gb",Created=Sun Aug 11 13:22:02 CEST 2024,URN="urn:local:.:e1-i2kk9bk","Isoelectric Point"=4.615139007568359,"% Basic Amino Acids"=6.49%,host="Escherichia coli","% AT-rich Amino Acids"=27.69%,"Coverage (Assembly-Data)"="1254x","% Charged Amino Acids"=14.08%,db_xref="taxon:2045361",Organism="Escherichia phage APC_JM3.2","Path (Imported From)"="C:\data\DNA sequences","% GC-rich Amino Acids"=23.26%,Accession="MG197996.1","Molecular Weight (kDa)"=66.69473027999986,"# Nucleotide Sequences With Quality"=0,Topology="linear","Charge at pH 7"=-13.02767411003065,"% Polar Uncharged Amino Acids"=36.71%,"Molecule Type"="AA"]:0.00979832,Escherichia_virus_Huey[&Organism="Escherichia virus Luc1(+)","Read Technology"="Illumina",Taxonomy="Viruses; Duplodnaviria; Heunggongvirae; Uroviricota; Caudoviricetes; Caudovirales; Podoviridae; Lederbergvirus"]:0.01199394):0.00837544):0.000595):0.000325):0.47080597,(Escherichia_virus_KarinMuster[&Organism="Escherichia_virus_PS11","Genetic Code"="Bacterial",Taxonomy="Viruses; Duplodnaviria; Heunggongvirae; Uroviricota; Caudoviricetes; Sashavirus"]:0.00938786,Escherichia_virus_ElsieAttenhofer[&Organism="Escherichia_virus_NN16_15","Genetic Code"="Bacterial",Taxonomy="Viruses; Duplodnaviria; Heunggongvirae; Uroviricota; Caudoviricetes; Autographiviridae; Studiervirinae; Kayfunavirus"]:0.02014369):0.3043332):0.28944568):0.33104643,((Escherichia_virus_TanjaMuster[&Organism="Escherichia_virus_NO16_04","Genetic Code"="Bacterial",Taxonomy="Viruses; Duplodnaviria; Heunggongvirae; Uroviricota; Caudoviricetes; unclassified"]:0.00927631,Escherichia_virus_RudolfBernhard[&Organism="Escherichia_virus_NO16_08","Genetic Code"="Bacterial",Taxonomy="Viruses; Duplodnaviria; Heunggongvirae; Uroviricota; Caudoviricetes; Gamaleyavirus"]:0.01598729):0.04462617,((((Escherichia_virus_AnnaReinhart[&Organism="Escherichia_virus_JB11","Genetic Code"="Bacterial",Taxonomy="Viruses; Duplodnaviria; Heunggongvirae; Uroviricota; Caudoviricetes; Guernseyvirinae; Kagunavirus"]:0.0,Escherichia_virus_VerenaMeyer[&Organism="Escherichia_virus_DMS16","Genetic Code"="Bacterial",Taxonomy="Viruses; Duplodnaviria; Heunggongvirae; Uroviricota; Caudoviricetes; Guernseyvirinae; Kagunavirus"]:0.0):0.00152107,Escherichia_phage_590B___tail_spike_N_domain_containing_protein_CDS_translation[&Organism="Escherichia phage 590B","Genetic Code"="Bacterial",Taxonomy="Viruses; Duplodnaviria; Heunggongvirae; Uroviricota; Caudoviricetes; Guernseyvirinae; Kagunavirus"]:0.00102039):0.00258073,Escherichia_virus_SonjaBuckley[&Organism="Escherichia_virus_PB9","Genetic Code"="Bacterial",Taxonomy="Viruses; Duplodnaviria; Heunggongvirae; Uroviricota; Caudoviricetes; Guernseyvirinae; Kagunavirus"]:0.00477733):0.0260197,Escherichia_phage_XY2___hypothetical_protein_CDS_translation[&Organism="Escherichia phage vB_EcoS_XY2","Genetic Code"="Bacterial",Taxonomy="Viruses; Duplodnaviria; Heunggongvirae; Uroviricota; Caudoviricetes; Caudovirales; Siphoviridae; Guernseyvirinae; Kagunavirus; unclassified Kagunavirus"]:0.03086217):0.03016078):0.9396225):0.30149005,Salmonella_phage_9NA___tailspike_protein_CDS_translation[&Organism="Salmonella phage 9NA","Genetic Code"="Bacterial",Taxonomy="Viruses; Duplodnaviria; Heunggongvirae; Uroviricota; Caudoviricetes; Caudovirales; Siphoviridae; Nonanavirus"]:0.70023478):0.42511771,Salmonella_phage_LPST10___tail_fibers_protein_CDS_translation[&Organism="Salmonella phage LPST10","Genetic Code"="Bacterial",Taxonomy="Viruses; Duplodnaviria; Heunggongvirae; Uroviricota; Caudoviricetes; Caudovirales; Siphoviridae"]:0.27362256):0.16589139,Salmonella_phage_SETP3___tail_spike_protein_CDS_translation[&"% Acidic Amino Acids"=10.82%,"% Hydrophobic Amino Acids"=51.61%,"Genetic Code"="Bacterial",Description="Salmonella phage SETP3, complete genome",Modified=Fri Oct 18 00:18:23 CEST 2024,Taxonomy="Viruses; Duplodnaviria; Heunggongvirae; Uroviricota; Caudoviricetes; Guernseyvirinae; Jerseyvirus; Jerseyvirus SETP3","Extinction Coefficient"=86790.0,"Filename (Imported From)"="NC_009232.2.gb",Created=Sat Jul 27 20:17:51 CEST 2024,URN="urn:local:.:e4-i2kk9bk","Isoelectric Point"=4.719707489013672,"% Basic Amino Acids"=9.50%,"% AT-rich Amino Acids"=22.95%,"% Charged Amino Acids"=20.32%,db_xref="taxon:424944",Organism="Salmonella phage SETP3","Path (Imported From)"="C:\data\DNA sequences","% GC-rich Amino Acids"=28.36%,Accession="NC_009232.2","Molecular Weight (kDa)"=72.77341828000002,"# Nucleotide Sequences With Quality"=0,Topology="linear","Charge at pH 7"=-15.904900907813401,"% Polar Uncharged Amino Acids"=29.53%,"Molecule Type"="AA"]:0.10312528,Salmonella_virus_P22[&Organism="Salmonella virus P22","Genetic Code"="Bacterial",Taxonomy="Viruses; Duplodnaviria; Heunggongvirae; Uroviricota; Caudoviricetes; Caudovirales; Podoviridae; Lederbergvirus","Common Name"="P22"]:0.1188562);
	tree bootstrap_13 = [&U] (((((((((Escherichia_virus_ClaudiaMuster[&Organism="Escherichia_virus_Luc7","Genetic Code"="Bacterial",Taxonomy="Viruses; Duplodnaviria; Heunggongvirae; Uroviricota; Caudoviricetes; unclassified"]:0.00184356,Escherichia_virus_ChristineMuster[&Organism="Escherichia_virus_PS36","Genetic Code"="Bacterial",Taxonomy="Viruses; Duplodnaviria; Heunggongvirae; Uroviricota; Caudoviricetes; unclassified"]:0.00566735):0.000655,Escherichia_virus_SandraMuster[&Organism="Escherichia_virus_NO16_13","Genetic Code"="Bacterial",Taxonomy="Viruses; Duplodnaviria; Heunggongvirae; Uroviricota; Caudoviricetes; unclassified"]:0.00249932):0.00136581,Escherichia_virus_SusanneMuster[&Organism="Escherichia_virus_PS21","Genetic Code"="Bacterial",Taxonomy="Viruses; Duplodnaviria; Heunggongvirae; Uroviricota; Caudoviricetes; unclassified"]:0.00112337):0.01009808,((Escherichia_virus_LotteLoewe[&Organism="Escherichia_virus_NN16_16","Genetic Code"="Bacterial",Taxonomy="Viruses; Duplodnaviria; Heunggongvirae; Uroviricota; Caudoviricetes; Guernseyvirinae; Kagunavirus"]:0.0,(Escherichia_virus_NicoleGrasset[&Organism="Escherichia_virus_PS15","Genetic Code"="Bacterial",Taxonomy="Viruses; Duplodnaviria; Heunggongvirae; Uroviricota; Caudoviricetes; Guernseyvirinae; Kagunavirus"]:0.00579806,Escherichia_virus_GertrudWoker[&Organism="Escherichia_virus_PS46","Genetic Code"="Bacterial",Taxonomy="Viruses; Duplodnaviria; Heunggongvirae; Uroviricota; Caudoviricetes; Guernseyvirinae; Kagunavirus"]:0.0):0.000465):0.01161409,Escherichia_virus_MarieHeimVoegtlin[&Organism="Escherichia_virus_NN16_05","Genetic Code"="Bacterial",Taxonomy="Viruses; Duplodnaviria; Heunggongvirae; Uroviricota; Caudoviricetes; Guernseyvirinae; Kagunavirus"]:0.01094809):0.00849837):0.65971217,(('Escherichia_phage_APC_JM3.2___tailspike_protein_CDS_translation'[&"% Acidic Amino Acids"=7.59%,collection_date="24-Apr-2016","% Hydrophobic Amino Acids"=50.16%,"Genetic Code"="Bacterial",Description="Escherichia phage APC_JM3.2, complete genome",Modified=Fri Oct 18 00:18:23 CEST 2024,"Sequencing Technology (Assembly-Data)"="Illumina","Assembly Method (Assembly-Data)"="SPAdes v. 3.9.0",Taxonomy="Viruses; Duplodnaviria; Heunggongvirae; Uroviricota; Caudoviricetes; Lederbergvirus","Extinction Coefficient"=72240.0,"Filename (Imported From)"="MG197996.1.gb",Created=Sun Aug 11 13:22:02 CEST 2024,URN="urn:local:.:e1-i2kk9bk","Isoelectric Point"=4.615139007568359,"% Basic Amino Acids"=6.49%,host="Escherichia coli","% AT-rich Amino Acids"=27.69%,"Coverage (Assembly-Data)"="1254x","% Charged Amino Acids"=14.08%,db_xref="taxon:2045361",Organism="Escherichia phage APC_JM3.2","Path (Imported From)"="C:\data\DNA sequences","% GC-rich Amino Acids"=23.26%,Accession="MG197996.1","Molecular Weight (kDa)"=66.69473027999986,"# Nucleotide Sequences With Quality"=0,Topology="linear","Charge at pH 7"=-13.02767411003065,"% Polar Uncharged Amino Acids"=36.71%,"Molecule Type"="AA"]:0.00197145,((Escherichia_virus_Louie[&Organism="Escherichia virus NO16_03","Read Technology"="Illumina",Taxonomy="Viruses; Duplodnaviria; Heunggongvirae; Uroviricota; Caudoviricetes; Caudovirales; Podoviridae; Lederbergvirus"]:0.0,(Escherichia_virus_CurroJimenez[&Organism="Escherichia virus NO16_02","Read Technology"="Illumina",Taxonomy="Viruses; Duplodnaviria; Heunggongvirae; Uroviricota; Caudoviricetes; Caudovirales; Podoviridae; Lederbergvirus"]:0.0,Escherichia_virus_Dewey[&Organism="Escherichia virus NO16_09","Read Technology"="Illumina",Taxonomy="Viruses; Duplodnaviria; Heunggongvirae; Uroviricota; Caudoviricetes; Caudovirales; Podoviridae; Lederbergvirus"]:0.0):0.0):0.01383492,Escherichia_virus_Huey[&Organism="Escherichia virus Luc1(+)","Read Technology"="Illumina",Taxonomy="Viruses; Duplodnaviria; Heunggongvirae; Uroviricota; Caudoviricetes; Caudovirales; Podoviridae; Lederbergvirus"]:0.0):0.01310201):0.33397052,(Escherichia_virus_KarinMuster[&Organism="Escherichia_virus_PS11","Genetic Code"="Bacterial",Taxonomy="Viruses; Duplodnaviria; Heunggongvirae; Uroviricota; Caudoviricetes; Sashavirus"]:0.01922915,Escherichia_virus_ElsieAttenhofer[&Organism="Escherichia_virus_NN16_15","Genetic Code"="Bacterial",Taxonomy="Viruses; Duplodnaviria; Heunggongvirae; Uroviricota; Caudoviricetes; Autographiviridae; Studiervirinae; Kayfunavirus"]:0.00540575):0.30008749):0.35320625):0.32437656,((((Escherichia_virus_AnnaReinhart[&Organism="Escherichia_virus_JB11","Genetic Code"="Bacterial",Taxonomy="Viruses; Duplodnaviria; Heunggongvirae; Uroviricota; Caudoviricetes; Guernseyvirinae; Kagunavirus"]:0.00150608,Escherichia_virus_VerenaMeyer[&Organism="Escherichia_virus_DMS16","Genetic Code"="Bacterial",Taxonomy="Viruses; Duplodnaviria; Heunggongvirae; Uroviricota; Caudoviricetes; Guernseyvirinae; Kagunavirus"]:0.00101615):0.00123115,(Escherichia_phage_590B___tail_spike_N_domain_containing_protein_CDS_translation[&Organism="Escherichia phage 590B","Genetic Code"="Bacterial",Taxonomy="Viruses; Duplodnaviria; Heunggongvirae; Uroviricota; Caudoviricetes; Guernseyvirinae; Kagunavirus"]:0.00107285,Escherichia_virus_SonjaBuckley[&Organism="Escherichia_virus_PB9","Genetic Code"="Bacterial",Taxonomy="Viruses; Duplodnaviria; Heunggongvirae; Uroviricota; Caudoviricetes; Guernseyvirinae; Kagunavirus"]:0.00144939):0.000940):0.03041898,Escherichia_phage_XY2___hypothetical_protein_CDS_translation[&Organism="Escherichia phage vB_EcoS_XY2","Genetic Code"="Bacterial",Taxonomy="Viruses; Duplodnaviria; Heunggongvirae; Uroviricota; Caudoviricetes; Caudovirales; Siphoviridae; Guernseyvirinae; Kagunavirus; unclassified Kagunavirus"]:0.03456968):0.01334733,(Escherichia_virus_TanjaMuster[&Organism="Escherichia_virus_NO16_04","Genetic Code"="Bacterial",Taxonomy="Viruses; Duplodnaviria; Heunggongvirae; Uroviricota; Caudoviricetes; unclassified"]:0.00314454,Escherichia_virus_RudolfBernhard[&Organism="Escherichia_virus_NO16_08","Genetic Code"="Bacterial",Taxonomy="Viruses; Duplodnaviria; Heunggongvirae; Uroviricota; Caudoviricetes; Gamaleyavirus"]:0.00444235):0.04326154):0.95305602):0.31692329,Salmonella_phage_9NA___tailspike_protein_CDS_translation[&Organism="Salmonella phage 9NA","Genetic Code"="Bacterial",Taxonomy="Viruses; Duplodnaviria; Heunggongvirae; Uroviricota; Caudoviricetes; Caudovirales; Siphoviridae; Nonanavirus"]:0.68307671):0.4488946,Salmonella_phage_LPST10___tail_fibers_protein_CDS_translation[&Organism="Salmonella phage LPST10","Genetic Code"="Bacterial",Taxonomy="Viruses; Duplodnaviria; Heunggongvirae; Uroviricota; Caudoviricetes; Caudovirales; Siphoviridae"]:0.22932883):0.14346649,Salmonella_phage_SETP3___tail_spike_protein_CDS_translation[&"% Acidic Amino Acids"=10.82%,"% Hydrophobic Amino Acids"=51.61%,"Genetic Code"="Bacterial",Description="Salmonella phage SETP3, complete genome",Modified=Fri Oct 18 00:18:23 CEST 2024,Taxonomy="Viruses; Duplodnaviria; Heunggongvirae; Uroviricota; Caudoviricetes; Guernseyvirinae; Jerseyvirus; Jerseyvirus SETP3","Extinction Coefficient"=86790.0,"Filename (Imported From)"="NC_009232.2.gb",Created=Sat Jul 27 20:17:51 CEST 2024,URN="urn:local:.:e4-i2kk9bk","Isoelectric Point"=4.719707489013672,"% Basic Amino Acids"=9.50%,"% AT-rich Amino Acids"=22.95%,"% Charged Amino Acids"=20.32%,db_xref="taxon:424944",Organism="Salmonella phage SETP3","Path (Imported From)"="C:\data\DNA sequences","% GC-rich Amino Acids"=28.36%,Accession="NC_009232.2","Molecular Weight (kDa)"=72.77341828000002,"# Nucleotide Sequences With Quality"=0,Topology="linear","Charge at pH 7"=-15.904900907813401,"% Polar Uncharged Amino Acids"=29.53%,"Molecule Type"="AA"]:0.09308619,Salmonella_virus_P22[&Organism="Salmonella virus P22","Genetic Code"="Bacterial",Taxonomy="Viruses; Duplodnaviria; Heunggongvirae; Uroviricota; Caudoviricetes; Caudovirales; Podoviridae; Lederbergvirus","Common Name"="P22"]:0.09648358);
	tree bootstrap_14 = [&U] ((((((((Escherichia_virus_GertrudWoker[&Organism="Escherichia_virus_PS46","Genetic Code"="Bacterial",Taxonomy="Viruses; Duplodnaviria; Heunggongvirae; Uroviricota; Caudoviricetes; Guernseyvirinae; Kagunavirus"]:0.00247065,(Escherichia_virus_LotteLoewe[&Organism="Escherichia_virus_NN16_16","Genetic Code"="Bacterial",Taxonomy="Viruses; Duplodnaviria; Heunggongvirae; Uroviricota; Caudoviricetes; Guernseyvirinae; Kagunavirus"]:0.0,Escherichia_virus_NicoleGrasset[&Organism="Escherichia_virus_PS15","Genetic Code"="Bacterial",Taxonomy="Viruses; Duplodnaviria; Heunggongvirae; Uroviricota; Caudoviricetes; Guernseyvirinae; Kagunavirus"]:0.00767267):0.000075):0.01383713,Escherichia_virus_MarieHeimVoegtlin[&Organism="Escherichia_virus_NN16_05","Genetic Code"="Bacterial",Taxonomy="Viruses; Duplodnaviria; Heunggongvirae; Uroviricota; Caudoviricetes; Guernseyvirinae; Kagunavirus"]:0.01138429):0.01223374,((Escherichia_virus_ChristineMuster[&Organism="Escherichia_virus_PS36","Genetic Code"="Bacterial",Taxonomy="Viruses; Duplodnaviria; Heunggongvirae; Uroviricota; Caudoviricetes; unclassified"]:0.01996238,(Escherichia_virus_SandraMuster[&Organism="Escherichia_virus_NO16_13","Genetic Code"="Bacterial",Taxonomy="Viruses; Duplodnaviria; Heunggongvirae; Uroviricota; Caudoviricetes; unclassified"]:0.00947418,Escherichia_virus_ClaudiaMuster[&Organism="Escherichia_virus_Luc7","Genetic Code"="Bacterial",Taxonomy="Viruses; Duplodnaviria; Heunggongvirae; Uroviricota; Caudoviricetes; unclassified"]:0.00326914):0.00302487):0.00618296,Escherichia_virus_SusanneMuster[&Organism="Escherichia_virus_PS21","Genetic Code"="Bacterial",Taxonomy="Viruses; Duplodnaviria; Heunggongvirae; Uroviricota; Caudoviricetes; unclassified"]:0.00136994):0.00501066):0.61927846,(((Escherichia_virus_Dewey[&Organism="Escherichia virus NO16_09","Read Technology"="Illumina",Taxonomy="Viruses; Duplodnaviria; Heunggongvirae; Uroviricota; Caudoviricetes; Caudovirales; Podoviridae; Lederbergvirus"]:0.0,(Escherichia_virus_CurroJimenez[&Organism="Escherichia virus NO16_02","Read Technology"="Illumina",Taxonomy="Viruses; Duplodnaviria; Heunggongvirae; Uroviricota; Caudoviricetes; Caudovirales; Podoviridae; Lederbergvirus"]:0.0,(Escherichia_virus_Louie[&Organism="Escherichia virus NO16_03","Read Technology"="Illumina",Taxonomy="Viruses; Duplodnaviria; Heunggongvirae; Uroviricota; Caudoviricetes; Caudovirales; Podoviridae; Lederbergvirus"]:0.0,Escherichia_virus_Huey[&Organism="Escherichia virus Luc1(+)","Read Technology"="Illumina",Taxonomy="Viruses; Duplodnaviria; Heunggongvirae; Uroviricota; Caudoviricetes; Caudovirales; Podoviridae; Lederbergvirus"]:0.00848005):0.000504):0.000275):0.00548893,'Escherichia_phage_APC_JM3.2___tailspike_protein_CDS_translation'[&"% Acidic Amino Acids"=7.59%,collection_date="24-Apr-2016","% Hydrophobic Amino Acids"=50.16%,"Genetic Code"="Bacterial",Description="Escherichia phage APC_JM3.2, complete genome",Modified=Fri Oct 18 00:18:23 CEST 2024,"Sequencing Technology (Assembly-Data)"="Illumina","Assembly Method (Assembly-Data)"="SPAdes v. 3.9.0",Taxonomy="Viruses; Duplodnaviria; Heunggongvirae; Uroviricota; Caudoviricetes; Lederbergvirus","Extinction Coefficient"=72240.0,"Filename (Imported From)"="MG197996.1.gb",Created=Sun Aug 11 13:22:02 CEST 2024,URN="urn:local:.:e1-i2kk9bk","Isoelectric Point"=4.615139007568359,"% Basic Amino Acids"=6.49%,host="Escherichia coli","% AT-rich Amino Acids"=27.69%,"Coverage (Assembly-Data)"="1254x","% Charged Amino Acids"=14.08%,db_xref="taxon:2045361",Organism="Escherichia phage APC_JM3.2","Path (Imported From)"="C:\data\DNA sequences","% GC-rich Amino Acids"=23.26%,Accession="MG197996.1","Molecular Weight (kDa)"=66.69473027999986,"# Nucleotide Sequences With Quality"=0,Topology="linear","Charge at pH 7"=-13.02767411003065,"% Polar Uncharged Amino Acids"=36.71%,"Molecule Type"="AA"]:0.00646379):0.2731417,(Escherichia_virus_ElsieAttenhofer[&Organism="Escherichia_virus_NN16_15","Genetic Code"="Bacterial",Taxonomy="Viruses; Duplodnaviria; Heunggongvirae; Uroviricota; Caudoviricetes; Autographiviridae; Studiervirinae; Kayfunavirus"]:0.01149302,Escherichia_virus_KarinMuster[&Organism="Escherichia_virus_PS11","Genetic Code"="Bacterial",Taxonomy="Viruses; Duplodnaviria; Heunggongvirae; Uroviricota; Caudoviricetes; Sashavirus"]:0.01338703):0.40490399):0.31279564):0.35211987,(((((Escherichia_virus_VerenaMeyer[&Organism="Escherichia_virus_DMS16","Genetic Code"="Bacterial",Taxonomy="Viruses; Duplodnaviria; Heunggongvirae; Uroviricota; Caudoviricetes; Guernseyvirinae; Kagunavirus"]:0.0,Escherichia_phage_590B___tail_spike_N_domain_containing_protein_CDS_translation[&Organism="Escherichia phage 590B","Genetic Code"="Bacterial",Taxonomy="Viruses; Duplodnaviria; Heunggongvirae; Uroviricota; Caudoviricetes; Guernseyvirinae; Kagunavirus"]:0.0):0.00103863,Escherichia_virus_AnnaReinhart[&Organism="Escherichia_virus_JB11","Genetic Code"="Bacterial",Taxonomy="Viruses; Duplodnaviria; Heunggongvirae; Uroviricota; Caudoviricetes; Guernseyvirinae; Kagunavirus"]:0.00148361):0.00298112,Escherichia_virus_SonjaBuckley[&Organism="Escherichia_virus_PB9","Genetic Code"="Bacterial",Taxonomy="Viruses; Duplodnaviria; Heunggongvirae; Uroviricota; Caudoviricetes; Guernseyvirinae; Kagunavirus"]:0.00436423):0.02304557,Escherichia_phage_XY2___hypothetical_protein_CDS_translation[&Organism="Escherichia phage vB_EcoS_XY2","Genetic Code"="Bacterial",Taxonomy="Viruses; Duplodnaviria; Heunggongvirae; Uroviricota; Caudoviricetes; Caudovirales; Siphoviridae; Guernseyvirinae; Kagunavirus; unclassified Kagunavirus"]:0.02866098):0.01578207,(Escherichia_virus_TanjaMuster[&Organism="Escherichia_virus_NO16_04","Genetic Code"="Bacterial",Taxonomy="Viruses; Duplodnaviria; Heunggongvirae; Uroviricota; Caudoviricetes; unclassified"]:0.00736943,Escherichia_virus_RudolfBernhard[&Organism="Escherichia_virus_NO16_08","Genetic Code"="Bacterial",Taxonomy="Viruses; Duplodnaviria; Heunggongvirae; Uroviricota; Caudoviricetes; Gamaleyavirus"]:0.01042849):0.03737122):0.95451981):0.34714958,Salmonella_phage_9NA___tailspike_protein_CDS_translation[&Organism="Salmonella phage 9NA","Genetic Code"="Bacterial",Taxonomy="Viruses; Duplodnaviria; Heunggongvirae; Uroviricota; Caudoviricetes; Caudovirales; Siphoviridae; Nonanavirus"]:0.65366504):0.39437266,Salmonella_phage_LPST10___tail_fibers_protein_CDS_translation[&Organism="Salmonella phage LPST10","Genetic Code"="Bacterial",Taxonomy="Viruses; Duplodnaviria; Heunggongvirae; Uroviricota; Caudoviricetes; Caudovirales; Siphoviridae"]:0.2557684):0.15178517,Salmonella_phage_SETP3___tail_spike_protein_CDS_translation[&"% Acidic Amino Acids"=10.82%,"% Hydrophobic Amino Acids"=51.61%,"Genetic Code"="Bacterial",Description="Salmonella phage SETP3, complete genome",Modified=Fri Oct 18 00:18:23 CEST 2024,Taxonomy="Viruses; Duplodnaviria; Heunggongvirae; Uroviricota; Caudoviricetes; Guernseyvirinae; Jerseyvirus; Jerseyvirus SETP3","Extinction Coefficient"=86790.0,"Filename (Imported From)"="NC_009232.2.gb",Created=Sat Jul 27 20:17:51 CEST 2024,URN="urn:local:.:e4-i2kk9bk","Isoelectric Point"=4.719707489013672,"% Basic Amino Acids"=9.50%,"% AT-rich Amino Acids"=22.95%,"% Charged Amino Acids"=20.32%,db_xref="taxon:424944",Organism="Salmonella phage SETP3","Path (Imported From)"="C:\data\DNA sequences","% GC-rich Amino Acids"=28.36%,Accession="NC_009232.2","Molecular Weight (kDa)"=72.77341828000002,"# Nucleotide Sequences With Quality"=0,Topology="linear","Charge at pH 7"=-15.904900907813401,"% Polar Uncharged Amino Acids"=29.53%,"Molecule Type"="AA"]:0.10688077,Salmonella_virus_P22[&Organism="Salmonella virus P22","Genetic Code"="Bacterial",Taxonomy="Viruses; Duplodnaviria; Heunggongvirae; Uroviricota; Caudoviricetes; Caudovirales; Podoviridae; Lederbergvirus","Common Name"="P22"]:0.11407073);
	tree bootstrap_15 = [&U] (((((((((Escherichia_virus_SandraMuster[&Organism="Escherichia_virus_NO16_13","Genetic Code"="Bacterial",Taxonomy="Viruses; Duplodnaviria; Heunggongvirae; Uroviricota; Caudoviricetes; unclassified"]:0.00302799,Escherichia_virus_ClaudiaMuster[&Organism="Escherichia_virus_Luc7","Genetic Code"="Bacterial",Taxonomy="Viruses; Duplodnaviria; Heunggongvirae; Uroviricota; Caudoviricetes; unclassified"]:0.00198521):0.00128058,Escherichia_virus_ChristineMuster[&Organism="Escherichia_virus_PS36","Genetic Code"="Bacterial",Taxonomy="Viruses; Duplodnaviria; Heunggongvirae; Uroviricota; Caudoviricetes; unclassified"]:0.01180023):0.00339428,Escherichia_virus_SusanneMuster[&Organism="Escherichia_virus_PS21","Genetic Code"="Bacterial",Taxonomy="Viruses; Duplodnaviria; Heunggongvirae; Uroviricota; Caudoviricetes; unclassified"]:0.0048487):0.0056769,(Escherichia_virus_MarieHeimVoegtlin[&Organism="Escherichia_virus_NN16_05","Genetic Code"="Bacterial",Taxonomy="Viruses; Duplodnaviria; Heunggongvirae; Uroviricota; Caudoviricetes; Guernseyvirinae; Kagunavirus"]:0.02329043,((Escherichia_virus_GertrudWoker[&Organism="Escherichia_virus_PS46","Genetic Code"="Bacterial",Taxonomy="Viruses; Duplodnaviria; Heunggongvirae; Uroviricota; Caudoviricetes; Guernseyvirinae; Kagunavirus"]:0.0064536,Escherichia_virus_LotteLoewe[&Organism="Escherichia_virus_NN16_16","Genetic Code"="Bacterial",Taxonomy="Viruses; Duplodnaviria; Heunggongvirae; Uroviricota; Caudoviricetes; Guernseyvirinae; Kagunavirus"]:0.0):0.000840,Escherichia_virus_NicoleGrasset[&Organism="Escherichia_virus_PS15","Genetic Code"="Bacterial",Taxonomy="Viruses; Duplodnaviria; Heunggongvirae; Uroviricota; Caudoviricetes; Guernseyvirinae; Kagunavirus"]:0.0):0.01037367):0.0076589):0.58044453,((Escherichia_virus_KarinMuster[&Organism="Escherichia_virus_PS11","Genetic Code"="Bacterial",Taxonomy="Viruses; Duplodnaviria; Heunggongvirae; Uroviricota; Caudoviricetes; Sashavirus"]:0.01235389,Escherichia_virus_ElsieAttenhofer[&Organism="Escherichia_virus_NN16_15","Genetic Code"="Bacterial",Taxonomy="Viruses; Duplodnaviria; Heunggongvirae; Uroviricota; Caudoviricetes; Autographiviridae; Studiervirinae; Kayfunavirus"]:0.02410661):0.29965132,(Escherichia_virus_CurroJimenez[&Organism="Escherichia virus NO16_02","Read Technology"="Illumina",Taxonomy="Viruses; Duplodnaviria; Heunggongvirae; Uroviricota; Caudoviricetes; Caudovirales; Podoviridae; Lederbergvirus"]:0.0,(Escherichia_virus_Louie[&Organism="Escherichia virus NO16_03","Read Technology"="Illumina",Taxonomy="Viruses; Duplodnaviria; Heunggongvirae; Uroviricota; Caudoviricetes; Caudovirales; Podoviridae; Lederbergvirus"]:0.0,(Escherichia_virus_Huey[&Organism="Escherichia virus Luc1(+)","Read Technology"="Illumina",Taxonomy="Viruses; Duplodnaviria; Heunggongvirae; Uroviricota; Caudoviricetes; Caudovirales; Podoviridae; Lederbergvirus"]:0.00548152,('Escherichia_phage_APC_JM3.2___tailspike_protein_CDS_translation'[&"% Acidic Amino Acids"=7.59%,collection_date="24-Apr-2016","% Hydrophobic Amino Acids"=50.16%,"Genetic Code"="Bacterial",Description="Escherichia phage APC_JM3.2, complete genome",Modified=Fri Oct 18 00:18:23 CEST 2024,"Sequencing Technology (Assembly-Data)"="Illumina","Assembly Method (Assembly-Data)"="SPAdes v. 3.9.0",Taxonomy="Viruses; Duplodnaviria; Heunggongvirae; Uroviricota; Caudoviricetes; Lederbergvirus","Extinction Coefficient"=72240.0,"Filename (Imported From)"="MG197996.1.gb",Created=Sun Aug 11 13:22:02 CEST 2024,URN="urn:local:.:e1-i2kk9bk","Isoelectric Point"=4.615139007568359,"% Basic Amino Acids"=6.49%,host="Escherichia coli","% AT-rich Amino Acids"=27.69%,"Coverage (Assembly-Data)"="1254x","% Charged Amino Acids"=14.08%,db_xref="taxon:2045361",Organism="Escherichia phage APC_JM3.2","Path (Imported From)"="C:\data\DNA sequences","% GC-rich Amino Acids"=23.26%,Accession="MG197996.1","Molecular Weight (kDa)"=66.69473027999986,"# Nucleotide Sequences With Quality"=0,Topology="linear","Charge at pH 7"=-13.02767411003065,"% Polar Uncharged Amino Acids"=36.71%,"Molecule Type"="AA"]:0.01721864,Escherichia_virus_Dewey[&Organism="Escherichia virus NO16_09","Read Technology"="Illumina",Taxonomy="Viruses; Duplodnaviria; Heunggongvirae; Uroviricota; Caudoviricetes; Caudovirales; Podoviridae; Lederbergvirus"]:0.0):0.000101):0.000231):0.000277):0.3025753):0.30750334):0.37994333,((Escherichia_virus_RudolfBernhard[&Organism="Escherichia_virus_NO16_08","Genetic Code"="Bacterial",Taxonomy="Viruses; Duplodnaviria; Heunggongvirae; Uroviricota; Caudoviricetes; Gamaleyavirus"]:0.02246573,Escherichia_virus_TanjaMuster[&Organism="Escherichia_virus_NO16_04","Genetic Code"="Bacterial",Taxonomy="Viruses; Duplodnaviria; Heunggongvirae; Uroviricota; Caudoviricetes; unclassified"]:0.00341147):0.04460532,((((Escherichia_phage_590B___tail_spike_N_domain_containing_protein_CDS_translation[&Organism="Escherichia phage 590B","Genetic Code"="Bacterial",Taxonomy="Viruses; Duplodnaviria; Heunggongvirae; Uroviricota; Caudoviricetes; Guernseyvirinae; Kagunavirus"]:0.0,Escherichia_virus_VerenaMeyer[&Organism="Escherichia_virus_DMS16","Genetic Code"="Bacterial",Taxonomy="Viruses; Duplodnaviria; Heunggongvirae; Uroviricota; Caudoviricetes; Guernseyvirinae; Kagunavirus"]:0.0):0.00105655,Escherichia_virus_SonjaBuckley[&Organism="Escherichia_virus_PB9","Genetic Code"="Bacterial",Taxonomy="Viruses; Duplodnaviria; Heunggongvirae; Uroviricota; Caudoviricetes; Guernseyvirinae; Kagunavirus"]:0.00145303):0.00247945,Escherichia_virus_AnnaReinhart[&Organism="Escherichia_virus_JB11","Genetic Code"="Bacterial",Taxonomy="Viruses; Duplodnaviria; Heunggongvirae; Uroviricota; Caudoviricetes; Guernseyvirinae; Kagunavirus"]:0.00491078):0.02917341,Escherichia_phage_XY2___hypothetical_protein_CDS_translation[&Organism="Escherichia phage vB_EcoS_XY2","Genetic Code"="Bacterial",Taxonomy="Viruses; Duplodnaviria; Heunggongvirae; Uroviricota; Caudoviricetes; Caudovirales; Siphoviridae; Guernseyvirinae; Kagunavirus; unclassified Kagunavirus"]:0.03529267):0.00549833):0.94466522):0.32680023,Salmonella_phage_9NA___tailspike_protein_CDS_translation[&Organism="Salmonella phage 9NA","Genetic Code"="Bacterial",Taxonomy="Viruses; Duplodnaviria; Heunggongvirae; Uroviricota; Caudoviricetes; Caudovirales; Siphoviridae; Nonanavirus"]:0.68537071):0.46998755,Salmonella_phage_LPST10___tail_fibers_protein_CDS_translation[&Organism="Salmonella phage LPST10","Genetic Code"="Bacterial",Taxonomy="Viruses; Duplodnaviria; Heunggongvirae; Uroviricota; Caudoviricetes; Caudovirales; Siphoviridae"]:0.21011822):0.11922227,Salmonella_phage_SETP3___tail_spike_protein_CDS_translation[&"% Acidic Amino Acids"=10.82%,"% Hydrophobic Amino Acids"=51.61%,"Genetic Code"="Bacterial",Description="Salmonella phage SETP3, complete genome",Modified=Fri Oct 18 00:18:23 CEST 2024,Taxonomy="Viruses; Duplodnaviria; Heunggongvirae; Uroviricota; Caudoviricetes; Guernseyvirinae; Jerseyvirus; Jerseyvirus SETP3","Extinction Coefficient"=86790.0,"Filename (Imported From)"="NC_009232.2.gb",Created=Sat Jul 27 20:17:51 CEST 2024,URN="urn:local:.:e4-i2kk9bk","Isoelectric Point"=4.719707489013672,"% Basic Amino Acids"=9.50%,"% AT-rich Amino Acids"=22.95%,"% Charged Amino Acids"=20.32%,db_xref="taxon:424944",Organism="Salmonella phage SETP3","Path (Imported From)"="C:\data\DNA sequences","% GC-rich Amino Acids"=28.36%,Accession="NC_009232.2","Molecular Weight (kDa)"=72.77341828000002,"# Nucleotide Sequences With Quality"=0,Topology="linear","Charge at pH 7"=-15.904900907813401,"% Polar Uncharged Amino Acids"=29.53%,"Molecule Type"="AA"]:0.09566826,Salmonella_virus_P22[&Organism="Salmonella virus P22","Genetic Code"="Bacterial",Taxonomy="Viruses; Duplodnaviria; Heunggongvirae; Uroviricota; Caudoviricetes; Caudovirales; Podoviridae; Lederbergvirus","Common Name"="P22"]:0.10563784);
	tree bootstrap_16 = [&U] (((((((Escherichia_virus_ChristineMuster[&Organism="Escherichia_virus_PS36","Genetic Code"="Bacterial",Taxonomy="Viruses; Duplodnaviria; Heunggongvirae; Uroviricota; Caudoviricetes; unclassified"]:0.00504379,((((Escherichia_virus_LotteLoewe[&Organism="Escherichia_virus_NN16_16","Genetic Code"="Bacterial",Taxonomy="Viruses; Duplodnaviria; Heunggongvirae; Uroviricota; Caudoviricetes; Guernseyvirinae; Kagunavirus"]:0.00531221,Escherichia_virus_NicoleGrasset[&Organism="Escherichia_virus_PS15","Genetic Code"="Bacterial",Taxonomy="Viruses; Duplodnaviria; Heunggongvirae; Uroviricota; Caudoviricetes; Guernseyvirinae; Kagunavirus"]:0.00208754):0.000576,Escherichia_virus_GertrudWoker[&Organism="Escherichia_virus_PS46","Genetic Code"="Bacterial",Taxonomy="Viruses; Duplodnaviria; Heunggongvirae; Uroviricota; Caudoviricetes; Guernseyvirinae; Kagunavirus"]:0.0):0.00949963,Escherichia_virus_MarieHeimVoegtlin[&Organism="Escherichia_virus_NN16_05","Genetic Code"="Bacterial",Taxonomy="Viruses; Duplodnaviria; Heunggongvirae; Uroviricota; Caudoviricetes; Guernseyvirinae; Kagunavirus"]:0.01032998):0.01782864,Escherichia_virus_SusanneMuster[&Organism="Escherichia_virus_PS21","Genetic Code"="Bacterial",Taxonomy="Viruses; Duplodnaviria; Heunggongvirae; Uroviricota; Caudoviricetes; unclassified"]:0.00340836):0.00385955):0.00502538,(Escherichia_virus_SandraMuster[&Organism="Escherichia_virus_NO16_13","Genetic Code"="Bacterial",Taxonomy="Viruses; Duplodnaviria; Heunggongvirae; Uroviricota; Caudoviricetes; unclassified"]:0.00417808,Escherichia_virus_ClaudiaMuster[&Organism="Escherichia_virus_Luc7","Genetic Code"="Bacterial",Taxonomy="Viruses; Duplodnaviria; Heunggongvirae; Uroviricota; Caudoviricetes; unclassified"]:0.000749):0.00421193):0.65075546,(('Escherichia_phage_APC_JM3.2___tailspike_protein_CDS_translation'[&"% Acidic Amino Acids"=7.59%,collection_date="24-Apr-2016","% Hydrophobic Amino Acids"=50.16%,"Genetic Code"="Bacterial",Description="Escherichia phage APC_JM3.2, complete genome",Modified=Fri Oct 18 00:18:23 CEST 2024,"Sequencing Technology (Assembly-Data)"="Illumina","Assembly Method (Assembly-Data)"="SPAdes v. 3.9.0",Taxonomy="Viruses; Duplodnaviria; Heunggongvirae; Uroviricota; Caudoviricetes; Lederbergvirus","Extinction Coefficient"=72240.0,"Filename (Imported From)"="MG197996.1.gb",Created=Sun Aug 11 13:22:02 CEST 2024,URN="urn:local:.:e1-i2kk9bk","Isoelectric Point"=4.615139007568359,"% Basic Amino Acids"=6.49%,host="Escherichia coli","% AT-rich Amino Acids"=27.69%,"Coverage (Assembly-Data)"="1254x","% Charged Amino Acids"=14.08%,db_xref="taxon:2045361",Organism="Escherichia phage APC_JM3.2","Path (Imported From)"="C:\data\DNA sequences","% GC-rich Amino Acids"=23.26%,Accession="MG197996.1","Molecular Weight (kDa)"=66.69473027999986,"# Nucleotide Sequences With Quality"=0,Topology="linear","Charge at pH 7"=-13.02767411003065,"% Polar Uncharged Amino Acids"=36.71%,"Molecule Type"="AA"]:0.0,((Escherichia_virus_CurroJimenez[&Organism="Escherichia virus NO16_02","Read Technology"="Illumina",Taxonomy="Viruses; Duplodnaviria; Heunggongvirae; Uroviricota; Caudoviricetes; Caudovirales; Podoviridae; Lederbergvirus"]:0.0,(Escherichia_virus_Louie[&Organism="Escherichia virus NO16_03","Read Technology"="Illumina",Taxonomy="Viruses; Duplodnaviria; Heunggongvirae; Uroviricota; Caudoviricetes; Caudovirales; Podoviridae; Lederbergvirus"]:0.0,Escherichia_virus_Dewey[&Organism="Escherichia virus NO16_09","Read Technology"="Illumina",Taxonomy="Viruses; Duplodnaviria; Heunggongvirae; Uroviricota; Caudoviricetes; Caudovirales; Podoviridae; Lederbergvirus"]:0.0):0.0):0.00631336,Escherichia_virus_Huey[&Organism="Escherichia virus Luc1(+)","Read Technology"="Illumina",Taxonomy="Viruses; Duplodnaviria; Heunggongvirae; Uroviricota; Caudoviricetes; Caudovirales; Podoviridae; Lederbergvirus"]:0.00850753):0.03107423):0.45854268,(Escherichia_virus_KarinMuster[&Organism="Escherichia_virus_PS11","Genetic Code"="Bacterial",Taxonomy="Viruses; Duplodnaviria; Heunggongvirae; Uroviricota; Caudoviricetes; Sashavirus"]:0.01891656,Escherichia_virus_ElsieAttenhofer[&Organism="Escherichia_virus_NN16_15","Genetic Code"="Bacterial",Taxonomy="Viruses; Duplodnaviria; Heunggongvirae; Uroviricota; Caudoviricetes; Autographiviridae; Studiervirinae; Kayfunavirus"]:0.02506215):0.33102147):0.26799257):0.3286623,((Escherichia_virus_TanjaMuster[&Organism="Escherichia_virus_NO16_04","Genetic Code"="Bacterial",Taxonomy="Viruses; Duplodnaviria; Heunggongvirae; Uroviricota; Caudoviricetes; unclassified"]:0.00721762,Escherichia_virus_RudolfBernhard[&Organism="Escherichia_virus_NO16_08","Genetic Code"="Bacterial",Taxonomy="Viruses; Duplodnaviria; Heunggongvirae; Uroviricota; Caudoviricetes; Gamaleyavirus"]:0.01026907):0.04536626,((((Escherichia_virus_VerenaMeyer[&Organism="Escherichia_virus_DMS16","Genetic Code"="Bacterial",Taxonomy="Viruses; Duplodnaviria; Heunggongvirae; Uroviricota; Caudoviricetes; Guernseyvirinae; Kagunavirus"]:0.0,Escherichia_virus_AnnaReinhart[&Organism="Escherichia_virus_JB11","Genetic Code"="Bacterial",Taxonomy="Viruses; Duplodnaviria; Heunggongvirae; Uroviricota; Caudoviricetes; Guernseyvirinae; Kagunavirus"]:0.0):0.00143395,Escherichia_phage_590B___tail_spike_N_domain_containing_protein_CDS_translation[&Organism="Escherichia phage 590B","Genetic Code"="Bacterial",Taxonomy="Viruses; Duplodnaviria; Heunggongvirae; Uroviricota; Caudoviricetes; Guernseyvirinae; Kagunavirus"]:0.00104452):0.000479,Escherichia_virus_SonjaBuckley[&Organism="Escherichia_virus_PB9","Genetic Code"="Bacterial",Taxonomy="Viruses; Duplodnaviria; Heunggongvirae; Uroviricota; Caudoviricetes; Guernseyvirinae; Kagunavirus"]:0.00183799):0.03361659,Escherichia_phage_XY2___hypothetical_protein_CDS_translation[&Organism="Escherichia phage vB_EcoS_XY2","Genetic Code"="Bacterial",Taxonomy="Viruses; Duplodnaviria; Heunggongvirae; Uroviricota; Caudoviricetes; Caudovirales; Siphoviridae; Guernseyvirinae; Kagunavirus; unclassified Kagunavirus"]:0.03773892):0.01735069):0.94615663):0.43721869,Salmonella_phage_9NA___tailspike_protein_CDS_translation[&Organism="Salmonella phage 9NA","Genetic Code"="Bacterial",Taxonomy="Viruses; Duplodnaviria; Heunggongvirae; Uroviricota; Caudoviricetes; Caudovirales; Siphoviridae; Nonanavirus"]:0.56278131):0.34747572,Salmonella_phage_LPST10___tail_fibers_protein_CDS_translation[&Organism="Salmonella phage LPST10","Genetic Code"="Bacterial",Taxonomy="Viruses; Duplodnaviria; Heunggongvirae; Uroviricota; Caudoviricetes; Caudovirales; Siphoviridae"]:0.21349865):0.11418222,Salmonella_virus_P22[&Organism="Salmonella virus P22","Genetic Code"="Bacterial",Taxonomy="Viruses; Duplodnaviria; Heunggongvirae; Uroviricota; Caudoviricetes; Caudovirales; Podoviridae; Lederbergvirus","Common Name"="P22"]:0.10824586,Salmonella_phage_SETP3___tail_spike_protein_CDS_translation[&"% Acidic Amino Acids"=10.82%,"% Hydrophobic Amino Acids"=51.61%,"Genetic Code"="Bacterial",Description="Salmonella phage SETP3, complete genome",Modified=Fri Oct 18 00:18:23 CEST 2024,Taxonomy="Viruses; Duplodnaviria; Heunggongvirae; Uroviricota; Caudoviricetes; Guernseyvirinae; Jerseyvirus; Jerseyvirus SETP3","Extinction Coefficient"=86790.0,"Filename (Imported From)"="NC_009232.2.gb",Created=Sat Jul 27 20:17:51 CEST 2024,URN="urn:local:.:e4-i2kk9bk","Isoelectric Point"=4.719707489013672,"% Basic Amino Acids"=9.50%,"% AT-rich Amino Acids"=22.95%,"% Charged Amino Acids"=20.32%,db_xref="taxon:424944",Organism="Salmonella phage SETP3","Path (Imported From)"="C:\data\DNA sequences","% GC-rich Amino Acids"=28.36%,Accession="NC_009232.2","Molecular Weight (kDa)"=72.77341828000002,"# Nucleotide Sequences With Quality"=0,Topology="linear","Charge at pH 7"=-15.904900907813401,"% Polar Uncharged Amino Acids"=29.53%,"Molecule Type"="AA"]:0.09737595);
	tree bootstrap_17 = [&U] ((((((((Escherichia_virus_SandraMuster[&Organism="Escherichia_virus_NO16_13","Genetic Code"="Bacterial",Taxonomy="Viruses; Duplodnaviria; Heunggongvirae; Uroviricota; Caudoviricetes; unclassified"]:0.00738081,((((Escherichia_virus_LotteLoewe[&Organism="Escherichia_virus_NN16_16","Genetic Code"="Bacterial",Taxonomy="Viruses; Duplodnaviria; Heunggongvirae; Uroviricota; Caudoviricetes; Guernseyvirinae; Kagunavirus"]:0.0025477,Escherichia_virus_GertrudWoker[&Organism="Escherichia_virus_PS46","Genetic Code"="Bacterial",Taxonomy="Viruses; Duplodnaviria; Heunggongvirae; Uroviricota; Caudoviricetes; Guernseyvirinae; Kagunavirus"]:0.0):0.000083,Escherichia_virus_NicoleGrasset[&Organism="Escherichia_virus_PS15","Genetic Code"="Bacterial",Taxonomy="Viruses; Duplodnaviria; Heunggongvirae; Uroviricota; Caudoviricetes; Guernseyvirinae; Kagunavirus"]:0.00239208):0.01024608,Escherichia_virus_MarieHeimVoegtlin[&Organism="Escherichia_virus_NN16_05","Genetic Code"="Bacterial",Taxonomy="Viruses; Duplodnaviria; Heunggongvirae; Uroviricota; Caudoviricetes; Guernseyvirinae; Kagunavirus"]:0.01878804):0.0207192,Escherichia_virus_SusanneMuster[&Organism="Escherichia_virus_PS21","Genetic Code"="Bacterial",Taxonomy="Viruses; Duplodnaviria; Heunggongvirae; Uroviricota; Caudoviricetes; unclassified"]:0.00360827):0.00142536):0.00381308,Escherichia_virus_ClaudiaMuster[&Organism="Escherichia_virus_Luc7","Genetic Code"="Bacterial",Taxonomy="Viruses; Duplodnaviria; Heunggongvirae; Uroviricota; Caudoviricetes; unclassified"]:0.00351777):0.00688226,Escherichia_virus_ChristineMuster[&Organism="Escherichia_virus_PS36","Genetic Code"="Bacterial",Taxonomy="Viruses; Duplodnaviria; Heunggongvirae; Uroviricota; Caudoviricetes; unclassified"]:0.00444965):0.69895784,((Escherichia_virus_KarinMuster[&Organism="Escherichia_virus_PS11","Genetic Code"="Bacterial",Taxonomy="Viruses; Duplodnaviria; Heunggongvirae; Uroviricota; Caudoviricetes; Sashavirus"]:0.0,Escherichia_virus_ElsieAttenhofer[&Organism="Escherichia_virus_NN16_15","Genetic Code"="Bacterial",Taxonomy="Viruses; Duplodnaviria; Heunggongvirae; Uroviricota; Caudoviricetes; Autographiviridae; Studiervirinae; Kayfunavirus"]:0.03763845):0.4171795,((Escherichia_virus_Louie[&Organism="Escherichia virus NO16_03","Read Technology"="Illumina",Taxonomy="Viruses; Duplodnaviria; Heunggongvirae; Uroviricota; Caudoviricetes; Caudovirales; Podoviridae; Lederbergvirus"]:0.0,(Escherichia_virus_Dewey[&Organism="Escherichia virus NO16_09","Read Technology"="Illumina",Taxonomy="Viruses; Duplodnaviria; Heunggongvirae; Uroviricota; Caudoviricetes; Caudovirales; Podoviridae; Lederbergvirus"]:0.0,(Escherichia_virus_CurroJimenez[&Organism="Escherichia virus NO16_02","Read Technology"="Illumina",Taxonomy="Viruses; Duplodnaviria; Heunggongvirae; Uroviricota; Caudoviricetes; Caudovirales; Podoviridae; Lederbergvirus"]:0.0,Escherichia_virus_Huey[&Organism="Escherichia virus Luc1(+)","Read Technology"="Illumina",Taxonomy="Viruses; Duplodnaviria; Heunggongvirae; Uroviricota; Caudoviricetes; Caudovirales; Podoviridae; Lederbergvirus"]:0.01339447):0.000571):0.000309):0.02199692,'Escherichia_phage_APC_JM3.2___tailspike_protein_CDS_translation'[&"% Acidic Amino Acids"=7.59%,collection_date="24-Apr-2016","% Hydrophobic Amino Acids"=50.16%,"Genetic Code"="Bacterial",Description="Escherichia phage APC_JM3.2, complete genome",Modified=Fri Oct 18 00:18:23 CEST 2024,"Sequencing Technology (Assembly-Data)"="Illumina","Assembly Method (Assembly-Data)"="SPAdes v. 3.9.0",Taxonomy="Viruses; Duplodnaviria; Heunggongvirae; Uroviricota; Caudoviricetes; Lederbergvirus","Extinction Coefficient"=72240.0,"Filename (Imported From)"="MG197996.1.gb",Created=Sun Aug 11 13:22:02 CEST 2024,URN="urn:local:.:e1-i2kk9bk","Isoelectric Point"=4.615139007568359,"% Basic Amino Acids"=6.49%,host="Escherichia coli","% AT-rich Amino Acids"=27.69%,"Coverage (Assembly-Data)"="1254x","% Charged Amino Acids"=14.08%,db_xref="taxon:2045361",Organism="Escherichia phage APC_JM3.2","Path (Imported From)"="C:\data\DNA sequences","% GC-rich Amino Acids"=23.26%,Accession="MG197996.1","Molecular Weight (kDa)"=66.69473027999986,"# Nucleotide Sequences With Quality"=0,Topology="linear","Charge at pH 7"=-13.02767411003065,"% Polar Uncharged Amino Acids"=36.71%,"Molecule Type"="AA"]:0.0133464):0.35211635):0.32884361):0.27276338,((((Escherichia_virus_VerenaMeyer[&Organism="Escherichia_virus_DMS16","Genetic Code"="Bacterial",Taxonomy="Viruses; Duplodnaviria; Heunggongvirae; Uroviricota; Caudoviricetes; Guernseyvirinae; Kagunavirus"]:0.000953,Escherichia_virus_AnnaReinhart[&Organism="Escherichia_virus_JB11","Genetic Code"="Bacterial",Taxonomy="Viruses; Duplodnaviria; Heunggongvirae; Uroviricota; Caudoviricetes; Guernseyvirinae; Kagunavirus"]:0.00149522):0.00399006,(Escherichia_virus_SonjaBuckley[&Organism="Escherichia_virus_PB9","Genetic Code"="Bacterial",Taxonomy="Viruses; Duplodnaviria; Heunggongvirae; Uroviricota; Caudoviricetes; Guernseyvirinae; Kagunavirus"]:0.00141783,Escherichia_phage_590B___tail_spike_N_domain_containing_protein_CDS_translation[&Organism="Escherichia phage 590B","Genetic Code"="Bacterial",Taxonomy="Viruses; Duplodnaviria; Heunggongvirae; Uroviricota; Caudoviricetes; Guernseyvirinae; Kagunavirus"]:0.00103031):0.0030157):0.02495798,Escherichia_phage_XY2___hypothetical_protein_CDS_translation[&Organism="Escherichia phage vB_EcoS_XY2","Genetic Code"="Bacterial",Taxonomy="Viruses; Duplodnaviria; Heunggongvirae; Uroviricota; Caudoviricetes; Caudovirales; Siphoviridae; Guernseyvirinae; Kagunavirus; unclassified Kagunavirus"]:0.03050744):0.03185984,(Escherichia_virus_RudolfBernhard[&Organism="Escherichia_virus_NO16_08","Genetic Code"="Bacterial",Taxonomy="Viruses; Duplodnaviria; Heunggongvirae; Uroviricota; Caudoviricetes; Gamaleyavirus"]:0.01790827,Escherichia_virus_TanjaMuster[&Organism="Escherichia_virus_NO16_04","Genetic Code"="Bacterial",Taxonomy="Viruses; Duplodnaviria; Heunggongvirae; Uroviricota; Caudoviricetes; unclassified"]:0.0118942):0.04758285):0.93812273):0.38646231,Salmonella_phage_9NA___tailspike_protein_CDS_translation[&Organism="Salmonella phage 9NA","Genetic Code"="Bacterial",Taxonomy="Viruses; Duplodnaviria; Heunggongvirae; Uroviricota; Caudoviricetes; Caudovirales; Siphoviridae; Nonanavirus"]:0.61353769):0.38512591,Salmonella_phage_LPST10___tail_fibers_protein_CDS_translation[&Organism="Salmonella phage LPST10","Genetic Code"="Bacterial",Taxonomy="Viruses; Duplodnaviria; Heunggongvirae; Uroviricota; Caudoviricetes; Caudovirales; Siphoviridae"]:0.22339108):0.13300329,Salmonella_phage_SETP3___tail_spike_protein_CDS_translation[&"% Acidic Amino Acids"=10.82%,"% Hydrophobic Amino Acids"=51.61%,"Genetic Code"="Bacterial",Description="Salmonella phage SETP3, complete genome",Modified=Fri Oct 18 00:18:23 CEST 2024,Taxonomy="Viruses; Duplodnaviria; Heunggongvirae; Uroviricota; Caudoviricetes; Guernseyvirinae; Jerseyvirus; Jerseyvirus SETP3","Extinction Coefficient"=86790.0,"Filename (Imported From)"="NC_009232.2.gb",Created=Sat Jul 27 20:17:51 CEST 2024,URN="urn:local:.:e4-i2kk9bk","Isoelectric Point"=4.719707489013672,"% Basic Amino Acids"=9.50%,"% AT-rich Amino Acids"=22.95%,"% Charged Amino Acids"=20.32%,db_xref="taxon:424944",Organism="Salmonella phage SETP3","Path (Imported From)"="C:\data\DNA sequences","% GC-rich Amino Acids"=28.36%,Accession="NC_009232.2","Molecular Weight (kDa)"=72.77341828000002,"# Nucleotide Sequences With Quality"=0,Topology="linear","Charge at pH 7"=-15.904900907813401,"% Polar Uncharged Amino Acids"=29.53%,"Molecule Type"="AA"]:0.09398189,Salmonella_virus_P22[&Organism="Salmonella virus P22","Genetic Code"="Bacterial",Taxonomy="Viruses; Duplodnaviria; Heunggongvirae; Uroviricota; Caudoviricetes; Caudovirales; Podoviridae; Lederbergvirus","Common Name"="P22"]:0.10574275);
	tree bootstrap_18 = [&U] ((((((((Escherichia_virus_SusanneMuster[&Organism="Escherichia_virus_PS21","Genetic Code"="Bacterial",Taxonomy="Viruses; Duplodnaviria; Heunggongvirae; Uroviricota; Caudoviricetes; unclassified"]:0.00372865,((Escherichia_virus_SandraMuster[&Organism="Escherichia_virus_NO16_13","Genetic Code"="Bacterial",Taxonomy="Viruses; Duplodnaviria; Heunggongvirae; Uroviricota; Caudoviricetes; unclassified"]:0.01495135,Escherichia_virus_ClaudiaMuster[&Organism="Escherichia_virus_Luc7","Genetic Code"="Bacterial",Taxonomy="Viruses; Duplodnaviria; Heunggongvirae; Uroviricota; Caudoviricetes; unclassified"]:0.0):0.00241412,Escherichia_virus_ChristineMuster[&Organism="Escherichia_virus_PS36","Genetic Code"="Bacterial",Taxonomy="Viruses; Duplodnaviria; Heunggongvirae; Uroviricota; Caudoviricetes; unclassified"]:0.0):0.00147108):0.00864847,Escherichia_virus_MarieHeimVoegtlin[&Organism="Escherichia_virus_NN16_05","Genetic Code"="Bacterial",Taxonomy="Viruses; Duplodnaviria; Heunggongvirae; Uroviricota; Caudoviricetes; Guernseyvirinae; Kagunavirus"]:0.0123698):0.00159686,((Escherichia_virus_GertrudWoker[&Organism="Escherichia_virus_PS46","Genetic Code"="Bacterial",Taxonomy="Viruses; Duplodnaviria; Heunggongvirae; Uroviricota; Caudoviricetes; Guernseyvirinae; Kagunavirus"]:0.00258299,Escherichia_virus_LotteLoewe[&Organism="Escherichia_virus_NN16_16","Genetic Code"="Bacterial",Taxonomy="Viruses; Duplodnaviria; Heunggongvirae; Uroviricota; Caudoviricetes; Guernseyvirinae; Kagunavirus"]:0.01006363):0.000184,Escherichia_virus_NicoleGrasset[&Organism="Escherichia_virus_PS15","Genetic Code"="Bacterial",Taxonomy="Viruses; Duplodnaviria; Heunggongvirae; Uroviricota; Caudoviricetes; Guernseyvirinae; Kagunavirus"]:0.002298):0.01295927):0.65764563,(('Escherichia_phage_APC_JM3.2___tailspike_protein_CDS_translation'[&"% Acidic Amino Acids"=7.59%,collection_date="24-Apr-2016","% Hydrophobic Amino Acids"=50.16%,"Genetic Code"="Bacterial",Description="Escherichia phage APC_JM3.2, complete genome",Modified=Fri Oct 18 00:18:23 CEST 2024,"Sequencing Technology (Assembly-Data)"="Illumina","Assembly Method (Assembly-Data)"="SPAdes v. 3.9.0",Taxonomy="Viruses; Duplodnaviria; Heunggongvirae; Uroviricota; Caudoviricetes; Lederbergvirus","Extinction Coefficient"=72240.0,"Filename (Imported From)"="MG197996.1.gb",Created=Sun Aug 11 13:22:02 CEST 2024,URN="urn:local:.:e1-i2kk9bk","Isoelectric Point"=4.615139007568359,"% Basic Amino Acids"=6.49%,host="Escherichia coli","% AT-rich Amino Acids"=27.69%,"Coverage (Assembly-Data)"="1254x","% Charged Amino Acids"=14.08%,db_xref="taxon:2045361",Organism="Escherichia phage APC_JM3.2","Path (Imported From)"="C:\data\DNA sequences","% GC-rich Amino Acids"=23.26%,Accession="MG197996.1","Molecular Weight (kDa)"=66.69473027999986,"# Nucleotide Sequences With Quality"=0,Topology="linear","Charge at pH 7"=-13.02767411003065,"% Polar Uncharged Amino Acids"=36.71%,"Molecule Type"="AA"]:0.01721689,((Escherichia_virus_CurroJimenez[&Organism="Escherichia virus NO16_02","Read Technology"="Illumina",Taxonomy="Viruses; Duplodnaviria; Heunggongvirae; Uroviricota; Caudoviricetes; Caudovirales; Podoviridae; Lederbergvirus"]:0.0,(Escherichia_virus_Dewey[&Organism="Escherichia virus NO16_09","Read Technology"="Illumina",Taxonomy="Viruses; Duplodnaviria; Heunggongvirae; Uroviricota; Caudoviricetes; Caudovirales; Podoviridae; Lederbergvirus"]:0.0,Escherichia_virus_Louie[&Organism="Escherichia virus NO16_03","Read Technology"="Illumina",Taxonomy="Viruses; Duplodnaviria; Heunggongvirae; Uroviricota; Caudoviricetes; Caudovirales; Podoviridae; Lederbergvirus"]:0.0):0.0):0.0090211,Escherichia_virus_Huey[&Organism="Escherichia virus Luc1(+)","Read Technology"="Illumina",Taxonomy="Viruses; Duplodnaviria; Heunggongvirae; Uroviricota; Caudoviricetes; Caudovirales; Podoviridae; Lederbergvirus"]:0.00800722):0.00943517):0.35776216,(Escherichia_virus_KarinMuster[&Organism="Escherichia_virus_PS11","Genetic Code"="Bacterial",Taxonomy="Viruses; Duplodnaviria; Heunggongvirae; Uroviricota; Caudoviricetes; Sashavirus"]:0.01565714,Escherichia_virus_ElsieAttenhofer[&Organism="Escherichia_virus_NN16_15","Genetic Code"="Bacterial",Taxonomy="Viruses; Duplodnaviria; Heunggongvirae; Uroviricota; Caudoviricetes; Autographiviridae; Studiervirinae; Kayfunavirus"]:0.02047442):0.27947714):0.34342657):0.32488178,((Escherichia_virus_RudolfBernhard[&Organism="Escherichia_virus_NO16_08","Genetic Code"="Bacterial",Taxonomy="Viruses; Duplodnaviria; Heunggongvirae; Uroviricota; Caudoviricetes; Gamaleyavirus"]:0.01045816,Escherichia_virus_TanjaMuster[&Organism="Escherichia_virus_NO16_04","Genetic Code"="Bacterial",Taxonomy="Viruses; Duplodnaviria; Heunggongvirae; Uroviricota; Caudoviricetes; unclassified"]:0.0078041):0.04580209,(((Escherichia_virus_AnnaReinhart[&Organism="Escherichia_virus_JB11","Genetic Code"="Bacterial",Taxonomy="Viruses; Duplodnaviria; Heunggongvirae; Uroviricota; Caudoviricetes; Guernseyvirinae; Kagunavirus"]:0.0,Escherichia_virus_VerenaMeyer[&Organism="Escherichia_virus_DMS16","Genetic Code"="Bacterial",Taxonomy="Viruses; Duplodnaviria; Heunggongvirae; Uroviricota; Caudoviricetes; Guernseyvirinae; Kagunavirus"]:0.0):0.00190973,(Escherichia_phage_590B___tail_spike_N_domain_containing_protein_CDS_translation[&Organism="Escherichia phage 590B","Genetic Code"="Bacterial",Taxonomy="Viruses; Duplodnaviria; Heunggongvirae; Uroviricota; Caudoviricetes; Guernseyvirinae; Kagunavirus"]:0.00109274,Escherichia_virus_SonjaBuckley[&Organism="Escherichia_virus_PB9","Genetic Code"="Bacterial",Taxonomy="Viruses; Duplodnaviria; Heunggongvirae; Uroviricota; Caudoviricetes; Guernseyvirinae; Kagunavirus"]:0.00149476):0.000511):0.02886727,Escherichia_phage_XY2___hypothetical_protein_CDS_translation[&Organism="Escherichia phage vB_EcoS_XY2","Genetic Code"="Bacterial",Taxonomy="Viruses; Duplodnaviria; Heunggongvirae; Uroviricota; Caudoviricetes; Caudovirales; Siphoviridae; Guernseyvirinae; Kagunavirus; unclassified Kagunavirus"]:0.03218105):0.0233353):0.94525964):0.31647956,Salmonella_phage_9NA___tailspike_protein_CDS_translation[&Organism="Salmonella phage 9NA","Genetic Code"="Bacterial",Taxonomy="Viruses; Duplodnaviria; Heunggongvirae; Uroviricota; Caudoviricetes; Caudovirales; Siphoviridae; Nonanavirus"]:0.68352044):0.39875976,Salmonella_phage_LPST10___tail_fibers_protein_CDS_translation[&Organism="Salmonella phage LPST10","Genetic Code"="Bacterial",Taxonomy="Viruses; Duplodnaviria; Heunggongvirae; Uroviricota; Caudoviricetes; Caudovirales; Siphoviridae"]:0.27723901):0.17779107,Salmonella_virus_P22[&Organism="Salmonella virus P22","Genetic Code"="Bacterial",Taxonomy="Viruses; Duplodnaviria; Heunggongvirae; Uroviricota; Caudoviricetes; Caudovirales; Podoviridae; Lederbergvirus","Common Name"="P22"]:0.11829947,Salmonella_phage_SETP3___tail_spike_protein_CDS_translation[&"% Acidic Amino Acids"=10.82%,"% Hydrophobic Amino Acids"=51.61%,"Genetic Code"="Bacterial",Description="Salmonella phage SETP3, complete genome",Modified=Fri Oct 18 00:18:23 CEST 2024,Taxonomy="Viruses; Duplodnaviria; Heunggongvirae; Uroviricota; Caudoviricetes; Guernseyvirinae; Jerseyvirus; Jerseyvirus SETP3","Extinction Coefficient"=86790.0,"Filename (Imported From)"="NC_009232.2.gb",Created=Sat Jul 27 20:17:51 CEST 2024,URN="urn:local:.:e4-i2kk9bk","Isoelectric Point"=4.719707489013672,"% Basic Amino Acids"=9.50%,"% AT-rich Amino Acids"=22.95%,"% Charged Amino Acids"=20.32%,db_xref="taxon:424944",Organism="Salmonella phage SETP3","Path (Imported From)"="C:\data\DNA sequences","% GC-rich Amino Acids"=28.36%,Accession="NC_009232.2","Molecular Weight (kDa)"=72.77341828000002,"# Nucleotide Sequences With Quality"=0,Topology="linear","Charge at pH 7"=-15.904900907813401,"% Polar Uncharged Amino Acids"=29.53%,"Molecule Type"="AA"]:0.10876222);
	tree bootstrap_19 = [&U] (((((((((Escherichia_virus_SusanneMuster[&Organism="Escherichia_virus_PS21","Genetic Code"="Bacterial",Taxonomy="Viruses; Duplodnaviria; Heunggongvirae; Uroviricota; Caudoviricetes; unclassified"]:0.00489836,((Escherichia_virus_NicoleGrasset[&Organism="Escherichia_virus_PS15","Genetic Code"="Bacterial",Taxonomy="Viruses; Duplodnaviria; Heunggongvirae; Uroviricota; Caudoviricetes; Guernseyvirinae; Kagunavirus"]:0.00702317,(Escherichia_virus_LotteLoewe[&Organism="Escherichia_virus_NN16_16","Genetic Code"="Bacterial",Taxonomy="Viruses; Duplodnaviria; Heunggongvirae; Uroviricota; Caudoviricetes; Guernseyvirinae; Kagunavirus"]:0.00269489,Escherichia_virus_GertrudWoker[&Organism="Escherichia_virus_PS46","Genetic Code"="Bacterial",Taxonomy="Viruses; Duplodnaviria; Heunggongvirae; Uroviricota; Caudoviricetes; Guernseyvirinae; Kagunavirus"]:0.0):0.000421):0.00619892,Escherichia_virus_MarieHeimVoegtlin[&Organism="Escherichia_virus_NN16_05","Genetic Code"="Bacterial",Taxonomy="Viruses; Duplodnaviria; Heunggongvirae; Uroviricota; Caudoviricetes; Guernseyvirinae; Kagunavirus"]:0.01720793):0.01838133):0.00234552,Escherichia_virus_SandraMuster[&Organism="Escherichia_virus_NO16_13","Genetic Code"="Bacterial",Taxonomy="Viruses; Duplodnaviria; Heunggongvirae; Uroviricota; Caudoviricetes; unclassified"]:0.01287784):0.00384909,Escherichia_virus_ClaudiaMuster[&Organism="Escherichia_virus_Luc7","Genetic Code"="Bacterial",Taxonomy="Viruses; Duplodnaviria; Heunggongvirae; Uroviricota; Caudoviricetes; unclassified"]:0.00368677):0.00221617,Escherichia_virus_ChristineMuster[&Organism="Escherichia_virus_PS36","Genetic Code"="Bacterial",Taxonomy="Viruses; Duplodnaviria; Heunggongvirae; Uroviricota; Caudoviricetes; unclassified"]:0.0039166):0.68036458,(('Escherichia_phage_APC_JM3.2___tailspike_protein_CDS_translation'[&"% Acidic Amino Acids"=7.59%,collection_date="24-Apr-2016","% Hydrophobic Amino Acids"=50.16%,"Genetic Code"="Bacterial",Description="Escherichia phage APC_JM3.2, complete genome",Modified=Fri Oct 18 00:18:23 CEST 2024,"Sequencing Technology (Assembly-Data)"="Illumina","Assembly Method (Assembly-Data)"="SPAdes v. 3.9.0",Taxonomy="Viruses; Duplodnaviria; Heunggongvirae; Uroviricota; Caudoviricetes; Lederbergvirus","Extinction Coefficient"=72240.0,"Filename (Imported From)"="MG197996.1.gb",Created=Sun Aug 11 13:22:02 CEST 2024,URN="urn:local:.:e1-i2kk9bk","Isoelectric Point"=4.615139007568359,"% Basic Amino Acids"=6.49%,host="Escherichia coli","% AT-rich Amino Acids"=27.69%,"Coverage (Assembly-Data)"="1254x","% Charged Amino Acids"=14.08%,db_xref="taxon:2045361",Organism="Escherichia phage APC_JM3.2","Path (Imported From)"="C:\data\DNA sequences","% GC-rich Amino Acids"=23.26%,Accession="MG197996.1","Molecular Weight (kDa)"=66.69473027999986,"# Nucleotide Sequences With Quality"=0,Topology="linear","Charge at pH 7"=-13.02767411003065,"% Polar Uncharged Amino Acids"=36.71%,"Molecule Type"="AA"]:0.0,((Escherichia_virus_Louie[&Organism="Escherichia virus NO16_03","Read Technology"="Illumina",Taxonomy="Viruses; Duplodnaviria; Heunggongvirae; Uroviricota; Caudoviricetes; Caudovirales; Podoviridae; Lederbergvirus"]:0.0,(Escherichia_virus_Dewey[&Organism="Escherichia virus NO16_09","Read Technology"="Illumina",Taxonomy="Viruses; Duplodnaviria; Heunggongvirae; Uroviricota; Caudoviricetes; Caudovirales; Podoviridae; Lederbergvirus"]:0.0,Escherichia_virus_CurroJimenez[&Organism="Escherichia virus NO16_02","Read Technology"="Illumina",Taxonomy="Viruses; Duplodnaviria; Heunggongvirae; Uroviricota; Caudoviricetes; Caudovirales; Podoviridae; Lederbergvirus"]:0.0):0.0):0.01484786,Escherichia_virus_Huey[&Organism="Escherichia virus Luc1(+)","Read Technology"="Illumina",Taxonomy="Viruses; Duplodnaviria; Heunggongvirae; Uroviricota; Caudoviricetes; Caudovirales; Podoviridae; Lederbergvirus"]:0.0):0.02186575):0.39381708,(Escherichia_virus_KarinMuster[&Organism="Escherichia_virus_PS11","Genetic Code"="Bacterial",Taxonomy="Viruses; Duplodnaviria; Heunggongvirae; Uroviricota; Caudoviricetes; Sashavirus"]:0.01046605,Escherichia_virus_ElsieAttenhofer[&Organism="Escherichia_virus_NN16_15","Genetic Code"="Bacterial",Taxonomy="Viruses; Duplodnaviria; Heunggongvirae; Uroviricota; Caudoviricetes; Autographiviridae; Studiervirinae; Kayfunavirus"]:0.02379131):0.26975677):0.36715138):0.29994621,((Escherichia_virus_TanjaMuster[&Organism="Escherichia_virus_NO16_04","Genetic Code"="Bacterial",Taxonomy="Viruses; Duplodnaviria; Heunggongvirae; Uroviricota; Caudoviricetes; unclassified"]:0.01152396,Escherichia_virus_RudolfBernhard[&Organism="Escherichia_virus_NO16_08","Genetic Code"="Bacterial",Taxonomy="Viruses; Duplodnaviria; Heunggongvirae; Uroviricota; Caudoviricetes; Gamaleyavirus"]:0.0139044):0.03687613,((Escherichia_virus_SonjaBuckley[&Organism="Escherichia_virus_PB9","Genetic Code"="Bacterial",Taxonomy="Viruses; Duplodnaviria; Heunggongvirae; Uroviricota; Caudoviricetes; Guernseyvirinae; Kagunavirus"]:0.00292289,(Escherichia_virus_VerenaMeyer[&Organism="Escherichia_virus_DMS16","Genetic Code"="Bacterial",Taxonomy="Viruses; Duplodnaviria; Heunggongvirae; Uroviricota; Caudoviricetes; Guernseyvirinae; Kagunavirus"]:0.0,(Escherichia_virus_AnnaReinhart[&Organism="Escherichia_virus_JB11","Genetic Code"="Bacterial",Taxonomy="Viruses; Duplodnaviria; Heunggongvirae; Uroviricota; Caudoviricetes; Guernseyvirinae; Kagunavirus"]:0.0,Escherichia_phage_590B___tail_spike_N_domain_containing_protein_CDS_translation[&Organism="Escherichia phage 590B","Genetic Code"="Bacterial",Taxonomy="Viruses; Duplodnaviria; Heunggongvirae; Uroviricota; Caudoviricetes; Guernseyvirinae; Kagunavirus"]:0.0):0.0):0.00216685):0.03350781,Escherichia_phage_XY2___hypothetical_protein_CDS_translation[&Organism="Escherichia phage vB_EcoS_XY2","Genetic Code"="Bacterial",Taxonomy="Viruses; Duplodnaviria; Heunggongvirae; Uroviricota; Caudoviricetes; Caudovirales; Siphoviridae; Guernseyvirinae; Kagunavirus; unclassified Kagunavirus"]:0.0387462):0.01218223):0.95052112):0.31613536,Salmonella_phage_9NA___tailspike_protein_CDS_translation[&Organism="Salmonella phage 9NA","Genetic Code"="Bacterial",Taxonomy="Viruses; Duplodnaviria; Heunggongvirae; Uroviricota; Caudoviricetes; Caudovirales; Siphoviridae; Nonanavirus"]:0.68386464):0.43599561,Salmonella_phage_LPST10___tail_fibers_protein_CDS_translation[&Organism="Salmonella phage LPST10","Genetic Code"="Bacterial",Taxonomy="Viruses; Duplodnaviria; Heunggongvirae; Uroviricota; Caudoviricetes; Caudovirales; Siphoviridae"]:0.24654328):0.13920194,Salmonella_phage_SETP3___tail_spike_protein_CDS_translation[&"% Acidic Amino Acids"=10.82%,"% Hydrophobic Amino Acids"=51.61%,"Genetic Code"="Bacterial",Description="Salmonella phage SETP3, complete genome",Modified=Fri Oct 18 00:18:23 CEST 2024,Taxonomy="Viruses; Duplodnaviria; Heunggongvirae; Uroviricota; Caudoviricetes; Guernseyvirinae; Jerseyvirus; Jerseyvirus SETP3","Extinction Coefficient"=86790.0,"Filename (Imported From)"="NC_009232.2.gb",Created=Sat Jul 27 20:17:51 CEST 2024,URN="urn:local:.:e4-i2kk9bk","Isoelectric Point"=4.719707489013672,"% Basic Amino Acids"=9.50%,"% AT-rich Amino Acids"=22.95%,"% Charged Amino Acids"=20.32%,db_xref="taxon:424944",Organism="Salmonella phage SETP3","Path (Imported From)"="C:\data\DNA sequences","% GC-rich Amino Acids"=28.36%,Accession="NC_009232.2","Molecular Weight (kDa)"=72.77341828000002,"# Nucleotide Sequences With Quality"=0,Topology="linear","Charge at pH 7"=-15.904900907813401,"% Polar Uncharged Amino Acids"=29.53%,"Molecule Type"="AA"]:0.10544634,Salmonella_virus_P22[&Organism="Salmonella virus P22","Genetic Code"="Bacterial",Taxonomy="Viruses; Duplodnaviria; Heunggongvirae; Uroviricota; Caudoviricetes; Caudovirales; Podoviridae; Lederbergvirus","Common Name"="P22"]:0.11433431);
	tree bootstrap_20 = [&U] ((((((((Escherichia_virus_ClaudiaMuster[&Organism="Escherichia_virus_Luc7","Genetic Code"="Bacterial",Taxonomy="Viruses; Duplodnaviria; Heunggongvirae; Uroviricota; Caudoviricetes; unclassified"]:0.0,(Escherichia_virus_ChristineMuster[&Organism="Escherichia_virus_PS36","Genetic Code"="Bacterial",Taxonomy="Viruses; Duplodnaviria; Heunggongvirae; Uroviricota; Caudoviricetes; unclassified"]:0.00499926,Escherichia_virus_SandraMuster[&Organism="Escherichia_virus_NO16_13","Genetic Code"="Bacterial",Taxonomy="Viruses; Duplodnaviria; Heunggongvirae; Uroviricota; Caudoviricetes; unclassified"]:0.00249289):0.000014):0.00170374,Escherichia_virus_SusanneMuster[&Organism="Escherichia_virus_PS21","Genetic Code"="Bacterial",Taxonomy="Viruses; Duplodnaviria; Heunggongvirae; Uroviricota; Caudoviricetes; unclassified"]:0.000785):0.00795425,(((Escherichia_virus_LotteLoewe[&Organism="Escherichia_virus_NN16_16","Genetic Code"="Bacterial",Taxonomy="Viruses; Duplodnaviria; Heunggongvirae; Uroviricota; Caudoviricetes; Guernseyvirinae; Kagunavirus"]:0.0,Escherichia_virus_GertrudWoker[&Organism="Escherichia_virus_PS46","Genetic Code"="Bacterial",Taxonomy="Viruses; Duplodnaviria; Heunggongvirae; Uroviricota; Caudoviricetes; Guernseyvirinae; Kagunavirus"]:0.00842716):0.00160889,Escherichia_virus_NicoleGrasset[&Organism="Escherichia_virus_PS15","Genetic Code"="Bacterial",Taxonomy="Viruses; Duplodnaviria; Heunggongvirae; Uroviricota; Caudoviricetes; Guernseyvirinae; Kagunavirus"]:0.0058472):0.02131669,Escherichia_virus_MarieHeimVoegtlin[&Organism="Escherichia_virus_NN16_05","Genetic Code"="Bacterial",Taxonomy="Viruses; Duplodnaviria; Heunggongvirae; Uroviricota; Caudoviricetes; Guernseyvirinae; Kagunavirus"]:0.02023234):0.01161376):0.64847101,((Escherichia_virus_Dewey[&Organism="Escherichia virus NO16_09","Read Technology"="Illumina",Taxonomy="Viruses; Duplodnaviria; Heunggongvirae; Uroviricota; Caudoviricetes; Caudovirales; Podoviridae; Lederbergvirus"]:0.0,(((Escherichia_virus_Huey[&Organism="Escherichia virus Luc1(+)","Read Technology"="Illumina",Taxonomy="Viruses; Duplodnaviria; Heunggongvirae; Uroviricota; Caudoviricetes; Caudovirales; Podoviridae; Lederbergvirus"]:0.01938938,'Escherichia_phage_APC_JM3.2___tailspike_protein_CDS_translation'[&"% Acidic Amino Acids"=7.59%,collection_date="24-Apr-2016","% Hydrophobic Amino Acids"=50.16%,"Genetic Code"="Bacterial",Description="Escherichia phage APC_JM3.2, complete genome",Modified=Fri Oct 18 00:18:23 CEST 2024,"Sequencing Technology (Assembly-Data)"="Illumina","Assembly Method (Assembly-Data)"="SPAdes v. 3.9.0",Taxonomy="Viruses; Duplodnaviria; Heunggongvirae; Uroviricota; Caudoviricetes; Lederbergvirus","Extinction Coefficient"=72240.0,"Filename (Imported From)"="MG197996.1.gb",Created=Sun Aug 11 13:22:02 CEST 2024,URN="urn:local:.:e1-i2kk9bk","Isoelectric Point"=4.615139007568359,"% Basic Amino Acids"=6.49%,host="Escherichia coli","% AT-rich Amino Acids"=27.69%,"Coverage (Assembly-Data)"="1254x","% Charged Amino Acids"=14.08%,db_xref="taxon:2045361",Organism="Escherichia phage APC_JM3.2","Path (Imported From)"="C:\data\DNA sequences","% GC-rich Amino Acids"=23.26%,Accession="MG197996.1","Molecular Weight (kDa)"=66.69473027999986,"# Nucleotide Sequences With Quality"=0,Topology="linear","Charge at pH 7"=-13.02767411003065,"% Polar Uncharged Amino Acids"=36.71%,"Molecule Type"="AA"]:0.00579479):0.01326348,Escherichia_virus_CurroJimenez[&Organism="Escherichia virus NO16_02","Read Technology"="Illumina",Taxonomy="Viruses; Duplodnaviria; Heunggongvirae; Uroviricota; Caudoviricetes; Caudovirales; Podoviridae; Lederbergvirus"]:0.0):0.000981,Escherichia_virus_Louie[&Organism="Escherichia virus NO16_03","Read Technology"="Illumina",Taxonomy="Viruses; Duplodnaviria; Heunggongvirae; Uroviricota; Caudoviricetes; Caudovirales; Podoviridae; Lederbergvirus"]:0.0):0.000535):0.43496516,(Escherichia_virus_ElsieAttenhofer[&Organism="Escherichia_virus_NN16_15","Genetic Code"="Bacterial",Taxonomy="Viruses; Duplodnaviria; Heunggongvirae; Uroviricota; Caudoviricetes; Autographiviridae; Studiervirinae; Kayfunavirus"]:0.00244836,Escherichia_virus_KarinMuster[&Organism="Escherichia_virus_PS11","Genetic Code"="Bacterial",Taxonomy="Viruses; Duplodnaviria; Heunggongvirae; Uroviricota; Caudoviricetes; Sashavirus"]:0.01255787):0.30059589):0.33308387):0.30364941,(((((Escherichia_phage_590B___tail_spike_N_domain_containing_protein_CDS_translation[&Organism="Escherichia phage 590B","Genetic Code"="Bacterial",Taxonomy="Viruses; Duplodnaviria; Heunggongvirae; Uroviricota; Caudoviricetes; Guernseyvirinae; Kagunavirus"]:0.0,Escherichia_virus_SonjaBuckley[&Organism="Escherichia_virus_PB9","Genetic Code"="Bacterial",Taxonomy="Viruses; Duplodnaviria; Heunggongvirae; Uroviricota; Caudoviricetes; Guernseyvirinae; Kagunavirus"]:0.005451):0.00116413,Escherichia_virus_VerenaMeyer[&Organism="Escherichia_virus_DMS16","Genetic Code"="Bacterial",Taxonomy="Viruses; Duplodnaviria; Heunggongvirae; Uroviricota; Caudoviricetes; Guernseyvirinae; Kagunavirus"]:0.00135845):0.00106277,Escherichia_virus_AnnaReinhart[&Organism="Escherichia_virus_JB11","Genetic Code"="Bacterial",Taxonomy="Viruses; Duplodnaviria; Heunggongvirae; Uroviricota; Caudoviricetes; Guernseyvirinae; Kagunavirus"]:0.00360274):0.03175042,(Escherichia_virus_TanjaMuster[&Organism="Escherichia_virus_NO16_04","Genetic Code"="Bacterial",Taxonomy="Viruses; Duplodnaviria; Heunggongvirae; Uroviricota; Caudoviricetes; unclassified"]:0.0074183,Escherichia_virus_RudolfBernhard[&Organism="Escherichia_virus_NO16_08","Genetic Code"="Bacterial",Taxonomy="Viruses; Duplodnaviria; Heunggongvirae; Uroviricota; Caudoviricetes; Gamaleyavirus"]:0.01033448):0.04207004):0.02163424,Escherichia_phage_XY2___hypothetical_protein_CDS_translation[&Organism="Escherichia phage vB_EcoS_XY2","Genetic Code"="Bacterial",Taxonomy="Viruses; Duplodnaviria; Heunggongvirae; Uroviricota; Caudoviricetes; Caudovirales; Siphoviridae; Guernseyvirinae; Kagunavirus; unclassified Kagunavirus"]:0.03227719):0.930657):0.38304079,Salmonella_phage_9NA___tailspike_protein_CDS_translation[&Organism="Salmonella phage 9NA","Genetic Code"="Bacterial",Taxonomy="Viruses; Duplodnaviria; Heunggongvirae; Uroviricota; Caudoviricetes; Caudovirales; Siphoviridae; Nonanavirus"]:0.64037207):0.40168026,Salmonella_phage_LPST10___tail_fibers_protein_CDS_translation[&Organism="Salmonella phage LPST10","Genetic Code"="Bacterial",Taxonomy="Viruses; Duplodnaviria; Heunggongvirae; Uroviricota; Caudoviricetes; Caudovirales; Siphoviridae"]:0.23399719):0.14493011,Salmonella_virus_P22[&Organism="Salmonella virus P22","Genetic Code"="Bacterial",Taxonomy="Viruses; Duplodnaviria; Heunggongvirae; Uroviricota; Caudoviricetes; Caudovirales; Podoviridae; Lederbergvirus","Common Name"="P22"]:0.10162663,Salmonella_phage_SETP3___tail_spike_protein_CDS_translation[&"% Acidic Amino Acids"=10.82%,"% Hydrophobic Amino Acids"=51.61%,"Genetic Code"="Bacterial",Description="Salmonella phage SETP3, complete genome",Modified=Fri Oct 18 00:18:23 CEST 2024,Taxonomy="Viruses; Duplodnaviria; Heunggongvirae; Uroviricota; Caudoviricetes; Guernseyvirinae; Jerseyvirus; Jerseyvirus SETP3","Extinction Coefficient"=86790.0,"Filename (Imported From)"="NC_009232.2.gb",Created=Sat Jul 27 20:17:51 CEST 2024,URN="urn:local:.:e4-i2kk9bk","Isoelectric Point"=4.719707489013672,"% Basic Amino Acids"=9.50%,"% AT-rich Amino Acids"=22.95%,"% Charged Amino Acids"=20.32%,db_xref="taxon:424944",Organism="Salmonella phage SETP3","Path (Imported From)"="C:\data\DNA sequences","% GC-rich Amino Acids"=28.36%,Accession="NC_009232.2","Molecular Weight (kDa)"=72.77341828000002,"# Nucleotide Sequences With Quality"=0,Topology="linear","Charge at pH 7"=-15.904900907813401,"% Polar Uncharged Amino Acids"=29.53%,"Molecule Type"="AA"]:0.09397091);
	tree bootstrap_21 = [&U] (((((((((((Escherichia_virus_GertrudWoker[&Organism="Escherichia_virus_PS46","Genetic Code"="Bacterial",Taxonomy="Viruses; Duplodnaviria; Heunggongvirae; Uroviricota; Caudoviricetes; Guernseyvirinae; Kagunavirus"]:0.00488866,Escherichia_virus_LotteLoewe[&Organism="Escherichia_virus_NN16_16","Genetic Code"="Bacterial",Taxonomy="Viruses; Duplodnaviria; Heunggongvirae; Uroviricota; Caudoviricetes; Guernseyvirinae; Kagunavirus"]:0.000026):0.000110,Escherichia_virus_NicoleGrasset[&Organism="Escherichia_virus_PS15","Genetic Code"="Bacterial",Taxonomy="Viruses; Duplodnaviria; Heunggongvirae; Uroviricota; Caudoviricetes; Guernseyvirinae; Kagunavirus"]:0.00724613):0.00492472,Escherichia_virus_MarieHeimVoegtlin[&Organism="Escherichia_virus_NN16_05","Genetic Code"="Bacterial",Taxonomy="Viruses; Duplodnaviria; Heunggongvirae; Uroviricota; Caudoviricetes; Guernseyvirinae; Kagunavirus"]:0.01475085):0.02035171,(Escherichia_virus_SandraMuster[&Organism="Escherichia_virus_NO16_13","Genetic Code"="Bacterial",Taxonomy="Viruses; Duplodnaviria; Heunggongvirae; Uroviricota; Caudoviricetes; unclassified"]:0.0,Escherichia_virus_ClaudiaMuster[&Organism="Escherichia_virus_Luc7","Genetic Code"="Bacterial",Taxonomy="Viruses; Duplodnaviria; Heunggongvirae; Uroviricota; Caudoviricetes; unclassified"]:0.0):0.00132551):0.00282507,Escherichia_virus_SusanneMuster[&Organism="Escherichia_virus_PS21","Genetic Code"="Bacterial",Taxonomy="Viruses; Duplodnaviria; Heunggongvirae; Uroviricota; Caudoviricetes; unclassified"]:0.0):0.00879014,Escherichia_virus_ChristineMuster[&Organism="Escherichia_virus_PS36","Genetic Code"="Bacterial",Taxonomy="Viruses; Duplodnaviria; Heunggongvirae; Uroviricota; Caudoviricetes; unclassified"]:0.0):0.62366561,(('Escherichia_phage_APC_JM3.2___tailspike_protein_CDS_translation'[&"% Acidic Amino Acids"=7.59%,collection_date="24-Apr-2016","% Hydrophobic Amino Acids"=50.16%,"Genetic Code"="Bacterial",Description="Escherichia phage APC_JM3.2, complete genome",Modified=Fri Oct 18 00:18:23 CEST 2024,"Sequencing Technology (Assembly-Data)"="Illumina","Assembly Method (Assembly-Data)"="SPAdes v. 3.9.0",Taxonomy="Viruses; Duplodnaviria; Heunggongvirae; Uroviricota; Caudoviricetes; Lederbergvirus","Extinction Coefficient"=72240.0,"Filename (Imported From)"="MG197996.1.gb",Created=Sun Aug 11 13:22:02 CEST 2024,URN="urn:local:.:e1-i2kk9bk","Isoelectric Point"=4.615139007568359,"% Basic Amino Acids"=6.49%,host="Escherichia coli","% AT-rich Amino Acids"=27.69%,"Coverage (Assembly-Data)"="1254x","% Charged Amino Acids"=14.08%,db_xref="taxon:2045361",Organism="Escherichia phage APC_JM3.2","Path (Imported From)"="C:\data\DNA sequences","% GC-rich Amino Acids"=23.26%,Accession="MG197996.1","Molecular Weight (kDa)"=66.69473027999986,"# Nucleotide Sequences With Quality"=0,Topology="linear","Charge at pH 7"=-13.02767411003065,"% Polar Uncharged Amino Acids"=36.71%,"Molecule Type"="AA"]:0.00314774,((Escherichia_virus_Dewey[&Organism="Escherichia virus NO16_09","Read Technology"="Illumina",Taxonomy="Viruses; Duplodnaviria; Heunggongvirae; Uroviricota; Caudoviricetes; Caudovirales; Podoviridae; Lederbergvirus"]:0.0,(Escherichia_virus_CurroJimenez[&Organism="Escherichia virus NO16_02","Read Technology"="Illumina",Taxonomy="Viruses; Duplodnaviria; Heunggongvirae; Uroviricota; Caudoviricetes; Caudovirales; Podoviridae; Lederbergvirus"]:0.0,Escherichia_virus_Louie[&Organism="Escherichia virus NO16_03","Read Technology"="Illumina",Taxonomy="Viruses; Duplodnaviria; Heunggongvirae; Uroviricota; Caudoviricetes; Caudovirales; Podoviridae; Lederbergvirus"]:0.0):0.0):0.000155,Escherichia_virus_Huey[&Organism="Escherichia virus Luc1(+)","Read Technology"="Illumina",Taxonomy="Viruses; Duplodnaviria; Heunggongvirae; Uroviricota; Caudoviricetes; Caudovirales; Podoviridae; Lederbergvirus"]:0.00956816):0.01648531):0.32296268,(Escherichia_virus_ElsieAttenhofer[&Organism="Escherichia_virus_NN16_15","Genetic Code"="Bacterial",Taxonomy="Viruses; Duplodnaviria; Heunggongvirae; Uroviricota; Caudoviricetes; Autographiviridae; Studiervirinae; Kayfunavirus"]:0.02610189,Escherichia_virus_KarinMuster[&Organism="Escherichia_virus_PS11","Genetic Code"="Bacterial",Taxonomy="Viruses; Duplodnaviria; Heunggongvirae; Uroviricota; Caudoviricetes; Sashavirus"]:0.01345111):0.34330437):0.30461175):0.35136138,((((Escherichia_virus_VerenaMeyer[&Organism="Escherichia_virus_DMS16","Genetic Code"="Bacterial",Taxonomy="Viruses; Duplodnaviria; Heunggongvirae; Uroviricota; Caudoviricetes; Guernseyvirinae; Kagunavirus"]:0.0018869,Escherichia_virus_AnnaReinhart[&Organism="Escherichia_virus_JB11","Genetic Code"="Bacterial",Taxonomy="Viruses; Duplodnaviria; Heunggongvirae; Uroviricota; Caudoviricetes; Guernseyvirinae; Kagunavirus"]:0.00308888):0.00252692,(Escherichia_phage_590B___tail_spike_N_domain_containing_protein_CDS_translation[&Organism="Escherichia phage 590B","Genetic Code"="Bacterial",Taxonomy="Viruses; Duplodnaviria; Heunggongvirae; Uroviricota; Caudoviricetes; Guernseyvirinae; Kagunavirus"]:0.00199486,Escherichia_virus_SonjaBuckley[&Organism="Escherichia_virus_PB9","Genetic Code"="Bacterial",Taxonomy="Viruses; Duplodnaviria; Heunggongvirae; Uroviricota; Caudoviricetes; Guernseyvirinae; Kagunavirus"]:0.00298092):0.0016222):0.03093255,Escherichia_phage_XY2___hypothetical_protein_CDS_translation[&Organism="Escherichia phage vB_EcoS_XY2","Genetic Code"="Bacterial",Taxonomy="Viruses; Duplodnaviria; Heunggongvirae; Uroviricota; Caudoviricetes; Caudovirales; Siphoviridae; Guernseyvirinae; Kagunavirus; unclassified Kagunavirus"]:0.03586797):0.01723617,(Escherichia_virus_RudolfBernhard[&Organism="Escherichia_virus_NO16_08","Genetic Code"="Bacterial",Taxonomy="Viruses; Duplodnaviria; Heunggongvirae; Uroviricota; Caudoviricetes; Gamaleyavirus"]:0.01485764,Escherichia_virus_TanjaMuster[&Organism="Escherichia_virus_NO16_04","Genetic Code"="Bacterial",Taxonomy="Viruses; Duplodnaviria; Heunggongvirae; Uroviricota; Caudoviricetes; unclassified"]:0.01275492):0.03908826):0.94718552):0.37366475,Salmonella_phage_9NA___tailspike_protein_CDS_translation[&Organism="Salmonella phage 9NA","Genetic Code"="Bacterial",Taxonomy="Viruses; Duplodnaviria; Heunggongvirae; Uroviricota; Caudoviricetes; Caudovirales; Siphoviridae; Nonanavirus"]:0.62633525):0.40967495,Salmonella_phage_LPST10___tail_fibers_protein_CDS_translation[&Organism="Salmonella phage LPST10","Genetic Code"="Bacterial",Taxonomy="Viruses; Duplodnaviria; Heunggongvirae; Uroviricota; Caudoviricetes; Caudovirales; Siphoviridae"]:0.21201325):0.11265739,Salmonella_phage_SETP3___tail_spike_protein_CDS_translation[&"% Acidic Amino Acids"=10.82%,"% Hydrophobic Amino Acids"=51.61%,"Genetic Code"="Bacterial",Description="Salmonella phage SETP3, complete genome",Modified=Fri Oct 18 00:18:23 CEST 2024,Taxonomy="Viruses; Duplodnaviria; Heunggongvirae; Uroviricota; Caudoviricetes; Guernseyvirinae; Jerseyvirus; Jerseyvirus SETP3","Extinction Coefficient"=86790.0,"Filename (Imported From)"="NC_009232.2.gb",Created=Sat Jul 27 20:17:51 CEST 2024,URN="urn:local:.:e4-i2kk9bk","Isoelectric Point"=4.719707489013672,"% Basic Amino Acids"=9.50%,"% AT-rich Amino Acids"=22.95%,"% Charged Amino Acids"=20.32%,db_xref="taxon:424944",Organism="Salmonella phage SETP3","Path (Imported From)"="C:\data\DNA sequences","% GC-rich Amino Acids"=28.36%,Accession="NC_009232.2","Molecular Weight (kDa)"=72.77341828000002,"# Nucleotide Sequences With Quality"=0,Topology="linear","Charge at pH 7"=-15.904900907813401,"% Polar Uncharged Amino Acids"=29.53%,"Molecule Type"="AA"]:0.1037034,Salmonella_virus_P22[&Organism="Salmonella virus P22","Genetic Code"="Bacterial",Taxonomy="Viruses; Duplodnaviria; Heunggongvirae; Uroviricota; Caudoviricetes; Caudovirales; Podoviridae; Lederbergvirus","Common Name"="P22"]:0.11191321);
	tree bootstrap_22 = [&U] (((((((((Escherichia_virus_ClaudiaMuster[&Organism="Escherichia_virus_Luc7","Genetic Code"="Bacterial",Taxonomy="Viruses; Duplodnaviria; Heunggongvirae; Uroviricota; Caudoviricetes; unclassified"]:0.000121,Escherichia_virus_SusanneMuster[&Organism="Escherichia_virus_PS21","Genetic Code"="Bacterial",Taxonomy="Viruses; Duplodnaviria; Heunggongvirae; Uroviricota; Caudoviricetes; unclassified"]:0.00232734):0.000149,Escherichia_virus_SandraMuster[&Organism="Escherichia_virus_NO16_13","Genetic Code"="Bacterial",Taxonomy="Viruses; Duplodnaviria; Heunggongvirae; Uroviricota; Caudoviricetes; unclassified"]:0.007089):0.00211529,((Escherichia_virus_NicoleGrasset[&Organism="Escherichia_virus_PS15","Genetic Code"="Bacterial",Taxonomy="Viruses; Duplodnaviria; Heunggongvirae; Uroviricota; Caudoviricetes; Guernseyvirinae; Kagunavirus"]:0.0,(Escherichia_virus_GertrudWoker[&Organism="Escherichia_virus_PS46","Genetic Code"="Bacterial",Taxonomy="Viruses; Duplodnaviria; Heunggongvirae; Uroviricota; Caudoviricetes; Guernseyvirinae; Kagunavirus"]:0.0,Escherichia_virus_LotteLoewe[&Organism="Escherichia_virus_NN16_16","Genetic Code"="Bacterial",Taxonomy="Viruses; Duplodnaviria; Heunggongvirae; Uroviricota; Caudoviricetes; Guernseyvirinae; Kagunavirus"]:0.00245319):0.000003):0.00872975,Escherichia_virus_MarieHeimVoegtlin[&Organism="Escherichia_virus_NN16_05","Genetic Code"="Bacterial",Taxonomy="Viruses; Duplodnaviria; Heunggongvirae; Uroviricota; Caudoviricetes; Guernseyvirinae; Kagunavirus"]:0.00352423):0.01663424):0.0054719,Escherichia_virus_ChristineMuster[&Organism="Escherichia_virus_PS36","Genetic Code"="Bacterial",Taxonomy="Viruses; Duplodnaviria; Heunggongvirae; Uroviricota; Caudoviricetes; unclassified"]:0.0):0.66543549,((Escherichia_virus_KarinMuster[&Organism="Escherichia_virus_PS11","Genetic Code"="Bacterial",Taxonomy="Viruses; Duplodnaviria; Heunggongvirae; Uroviricota; Caudoviricetes; Sashavirus"]:0.01235321,Escherichia_virus_ElsieAttenhofer[&Organism="Escherichia_virus_NN16_15","Genetic Code"="Bacterial",Taxonomy="Viruses; Duplodnaviria; Heunggongvirae; Uroviricota; Caudoviricetes; Autographiviridae; Studiervirinae; Kayfunavirus"]:0.01358075):0.31133511,('Escherichia_phage_APC_JM3.2___tailspike_protein_CDS_translation'[&"% Acidic Amino Acids"=7.59%,collection_date="24-Apr-2016","% Hydrophobic Amino Acids"=50.16%,"Genetic Code"="Bacterial",Description="Escherichia phage APC_JM3.2, complete genome",Modified=Fri Oct 18 00:18:23 CEST 2024,"Sequencing Technology (Assembly-Data)"="Illumina","Assembly Method (Assembly-Data)"="SPAdes v. 3.9.0",Taxonomy="Viruses; Duplodnaviria; Heunggongvirae; Uroviricota; Caudoviricetes; Lederbergvirus","Extinction Coefficient"=72240.0,"Filename (Imported From)"="MG197996.1.gb",Created=Sun Aug 11 13:22:02 CEST 2024,URN="urn:local:.:e1-i2kk9bk","Isoelectric Point"=4.615139007568359,"% Basic Amino Acids"=6.49%,host="Escherichia coli","% AT-rich Amino Acids"=27.69%,"Coverage (Assembly-Data)"="1254x","% Charged Amino Acids"=14.08%,db_xref="taxon:2045361",Organism="Escherichia phage APC_JM3.2","Path (Imported From)"="C:\data\DNA sequences","% GC-rich Amino Acids"=23.26%,Accession="MG197996.1","Molecular Weight (kDa)"=66.69473027999986,"# Nucleotide Sequences With Quality"=0,Topology="linear","Charge at pH 7"=-13.02767411003065,"% Polar Uncharged Amino Acids"=36.71%,"Molecule Type"="AA"]:0.00639422,((Escherichia_virus_Dewey[&Organism="Escherichia virus NO16_09","Read Technology"="Illumina",Taxonomy="Viruses; Duplodnaviria; Heunggongvirae; Uroviricota; Caudoviricetes; Caudovirales; Podoviridae; Lederbergvirus"]:0.0,(Escherichia_virus_Louie[&Organism="Escherichia virus NO16_03","Read Technology"="Illumina",Taxonomy="Viruses; Duplodnaviria; Heunggongvirae; Uroviricota; Caudoviricetes; Caudovirales; Podoviridae; Lederbergvirus"]:0.0,Escherichia_virus_CurroJimenez[&Organism="Escherichia virus NO16_02","Read Technology"="Illumina",Taxonomy="Viruses; Duplodnaviria; Heunggongvirae; Uroviricota; Caudoviricetes; Caudovirales; Podoviridae; Lederbergvirus"]:0.0):0.0):0.00116004,Escherichia_virus_Huey[&Organism="Escherichia virus Luc1(+)","Read Technology"="Illumina",Taxonomy="Viruses; Duplodnaviria; Heunggongvirae; Uroviricota; Caudoviricetes; Caudovirales; Podoviridae; Lederbergvirus"]:0.00616741):0.0087912):0.33656356):0.34767478):0.31820003,((Escherichia_virus_RudolfBernhard[&Organism="Escherichia_virus_NO16_08","Genetic Code"="Bacterial",Taxonomy="Viruses; Duplodnaviria; Heunggongvirae; Uroviricota; Caudoviricetes; Gamaleyavirus"]:0.01318206,Escherichia_virus_TanjaMuster[&Organism="Escherichia_virus_NO16_04","Genetic Code"="Bacterial",Taxonomy="Viruses; Duplodnaviria; Heunggongvirae; Uroviricota; Caudoviricetes; unclassified"]:0.01174916):0.03144367,((Escherichia_virus_SonjaBuckley[&Organism="Escherichia_virus_PB9","Genetic Code"="Bacterial",Taxonomy="Viruses; Duplodnaviria; Heunggongvirae; Uroviricota; Caudoviricetes; Guernseyvirinae; Kagunavirus"]:0.00328674,(Escherichia_phage_590B___tail_spike_N_domain_containing_protein_CDS_translation[&Organism="Escherichia phage 590B","Genetic Code"="Bacterial",Taxonomy="Viruses; Duplodnaviria; Heunggongvirae; Uroviricota; Caudoviricetes; Guernseyvirinae; Kagunavirus"]:0.000995,(Escherichia_virus_VerenaMeyer[&Organism="Escherichia_virus_DMS16","Genetic Code"="Bacterial",Taxonomy="Viruses; Duplodnaviria; Heunggongvirae; Uroviricota; Caudoviricetes; Guernseyvirinae; Kagunavirus"]:0.0,Escherichia_virus_AnnaReinhart[&Organism="Escherichia_virus_JB11","Genetic Code"="Bacterial",Taxonomy="Viruses; Duplodnaviria; Heunggongvirae; Uroviricota; Caudoviricetes; Guernseyvirinae; Kagunavirus"]:0.0):0.00148946):0.00149631):0.01712151,Escherichia_phage_XY2___hypothetical_protein_CDS_translation[&Organism="Escherichia phage vB_EcoS_XY2","Genetic Code"="Bacterial",Taxonomy="Viruses; Duplodnaviria; Heunggongvirae; Uroviricota; Caudoviricetes; Caudovirales; Siphoviridae; Guernseyvirinae; Kagunavirus; unclassified Kagunavirus"]:0.02048751):0.0236146):0.9561319):0.30093436,Salmonella_phage_9NA___tailspike_protein_CDS_translation[&Organism="Salmonella phage 9NA","Genetic Code"="Bacterial",Taxonomy="Viruses; Duplodnaviria; Heunggongvirae; Uroviricota; Caudoviricetes; Caudovirales; Siphoviridae; Nonanavirus"]:0.69906564):0.47466788,Salmonella_phage_LPST10___tail_fibers_protein_CDS_translation[&Organism="Salmonella phage LPST10","Genetic Code"="Bacterial",Taxonomy="Viruses; Duplodnaviria; Heunggongvirae; Uroviricota; Caudoviricetes; Caudovirales; Siphoviridae"]:0.22042431):0.11501788,Salmonella_virus_P22[&Organism="Salmonella virus P22","Genetic Code"="Bacterial",Taxonomy="Viruses; Duplodnaviria; Heunggongvirae; Uroviricota; Caudoviricetes; Caudovirales; Podoviridae; Lederbergvirus","Common Name"="P22"]:0.12195549,Salmonella_phage_SETP3___tail_spike_protein_CDS_translation[&"% Acidic Amino Acids"=10.82%,"% Hydrophobic Amino Acids"=51.61%,"Genetic Code"="Bacterial",Description="Salmonella phage SETP3, complete genome",Modified=Fri Oct 18 00:18:23 CEST 2024,Taxonomy="Viruses; Duplodnaviria; Heunggongvirae; Uroviricota; Caudoviricetes; Guernseyvirinae; Jerseyvirus; Jerseyvirus SETP3","Extinction Coefficient"=86790.0,"Filename (Imported From)"="NC_009232.2.gb",Created=Sat Jul 27 20:17:51 CEST 2024,URN="urn:local:.:e4-i2kk9bk","Isoelectric Point"=4.719707489013672,"% Basic Amino Acids"=9.50%,"% AT-rich Amino Acids"=22.95%,"% Charged Amino Acids"=20.32%,db_xref="taxon:424944",Organism="Salmonella phage SETP3","Path (Imported From)"="C:\data\DNA sequences","% GC-rich Amino Acids"=28.36%,Accession="NC_009232.2","Molecular Weight (kDa)"=72.77341828000002,"# Nucleotide Sequences With Quality"=0,Topology="linear","Charge at pH 7"=-15.904900907813401,"% Polar Uncharged Amino Acids"=29.53%,"Molecule Type"="AA"]:0.10434823);
	tree bootstrap_23 = [&U] ((((((((Escherichia_virus_GertrudWoker[&Organism="Escherichia_virus_PS46","Genetic Code"="Bacterial",Taxonomy="Viruses; Duplodnaviria; Heunggongvirae; Uroviricota; Caudoviricetes; Guernseyvirinae; Kagunavirus"]:0.0,(Escherichia_virus_NicoleGrasset[&Organism="Escherichia_virus_PS15","Genetic Code"="Bacterial",Taxonomy="Viruses; Duplodnaviria; Heunggongvirae; Uroviricota; Caudoviricetes; Guernseyvirinae; Kagunavirus"]:0.00804797,Escherichia_virus_LotteLoewe[&Organism="Escherichia_virus_NN16_16","Genetic Code"="Bacterial",Taxonomy="Viruses; Duplodnaviria; Heunggongvirae; Uroviricota; Caudoviricetes; Guernseyvirinae; Kagunavirus"]:0.00161825):0.000697):0.00555389,Escherichia_virus_MarieHeimVoegtlin[&Organism="Escherichia_virus_NN16_05","Genetic Code"="Bacterial",Taxonomy="Viruses; Duplodnaviria; Heunggongvirae; Uroviricota; Caudoviricetes; Guernseyvirinae; Kagunavirus"]:0.01437284):0.02398579,(((Escherichia_virus_ClaudiaMuster[&Organism="Escherichia_virus_Luc7","Genetic Code"="Bacterial",Taxonomy="Viruses; Duplodnaviria; Heunggongvirae; Uroviricota; Caudoviricetes; unclassified"]:0.00229624,Escherichia_virus_ChristineMuster[&Organism="Escherichia_virus_PS36","Genetic Code"="Bacterial",Taxonomy="Viruses; Duplodnaviria; Heunggongvirae; Uroviricota; Caudoviricetes; unclassified"]:0.00265491):0.00205119,Escherichia_virus_SandraMuster[&Organism="Escherichia_virus_NO16_13","Genetic Code"="Bacterial",Taxonomy="Viruses; Duplodnaviria; Heunggongvirae; Uroviricota; Caudoviricetes; unclassified"]:0.00511694):0.00151165,Escherichia_virus_SusanneMuster[&Organism="Escherichia_virus_PS21","Genetic Code"="Bacterial",Taxonomy="Viruses; Duplodnaviria; Heunggongvirae; Uroviricota; Caudoviricetes; unclassified"]:0.00117529):0.000052):0.6651209,(('Escherichia_phage_APC_JM3.2___tailspike_protein_CDS_translation'[&"% Acidic Amino Acids"=7.59%,collection_date="24-Apr-2016","% Hydrophobic Amino Acids"=50.16%,"Genetic Code"="Bacterial",Description="Escherichia phage APC_JM3.2, complete genome",Modified=Fri Oct 18 00:18:23 CEST 2024,"Sequencing Technology (Assembly-Data)"="Illumina","Assembly Method (Assembly-Data)"="SPAdes v. 3.9.0",Taxonomy="Viruses; Duplodnaviria; Heunggongvirae; Uroviricota; Caudoviricetes; Lederbergvirus","Extinction Coefficient"=72240.0,"Filename (Imported From)"="MG197996.1.gb",Created=Sun Aug 11 13:22:02 CEST 2024,URN="urn:local:.:e1-i2kk9bk","Isoelectric Point"=4.615139007568359,"% Basic Amino Acids"=6.49%,host="Escherichia coli","% AT-rich Amino Acids"=27.69%,"Coverage (Assembly-Data)"="1254x","% Charged Amino Acids"=14.08%,db_xref="taxon:2045361",Organism="Escherichia phage APC_JM3.2","Path (Imported From)"="C:\data\DNA sequences","% GC-rich Amino Acids"=23.26%,Accession="MG197996.1","Molecular Weight (kDa)"=66.69473027999986,"# Nucleotide Sequences With Quality"=0,Topology="linear","Charge at pH 7"=-13.02767411003065,"% Polar Uncharged Amino Acids"=36.71%,"Molecule Type"="AA"]:0.00560322,((Escherichia_virus_CurroJimenez[&Organism="Escherichia virus NO16_02","Read Technology"="Illumina",Taxonomy="Viruses; Duplodnaviria; Heunggongvirae; Uroviricota; Caudoviricetes; Caudovirales; Podoviridae; Lederbergvirus"]:0.0,(Escherichia_virus_Dewey[&Organism="Escherichia virus NO16_09","Read Technology"="Illumina",Taxonomy="Viruses; Duplodnaviria; Heunggongvirae; Uroviricota; Caudoviricetes; Caudovirales; Podoviridae; Lederbergvirus"]:0.0,Escherichia_virus_Louie[&Organism="Escherichia virus NO16_03","Read Technology"="Illumina",Taxonomy="Viruses; Duplodnaviria; Heunggongvirae; Uroviricota; Caudoviricetes; Caudovirales; Podoviridae; Lederbergvirus"]:0.0):0.0):0.0012394,Escherichia_virus_Huey[&Organism="Escherichia virus Luc1(+)","Read Technology"="Illumina",Taxonomy="Viruses; Duplodnaviria; Heunggongvirae; Uroviricota; Caudoviricetes; Caudovirales; Podoviridae; Lederbergvirus"]:0.00848329):0.00977759):0.38454994,(Escherichia_virus_ElsieAttenhofer[&Organism="Escherichia_virus_NN16_15","Genetic Code"="Bacterial",Taxonomy="Viruses; Duplodnaviria; Heunggongvirae; Uroviricota; Caudoviricetes; Autographiviridae; Studiervirinae; Kayfunavirus"]:0.02089742,Escherichia_virus_KarinMuster[&Organism="Escherichia_virus_PS11","Genetic Code"="Bacterial",Taxonomy="Viruses; Duplodnaviria; Heunggongvirae; Uroviricota; Caudoviricetes; Sashavirus"]:0.01754167):0.32597718):0.31848006):0.31456139,((Escherichia_virus_RudolfBernhard[&Organism="Escherichia_virus_NO16_08","Genetic Code"="Bacterial",Taxonomy="Viruses; Duplodnaviria; Heunggongvirae; Uroviricota; Caudoviricetes; Gamaleyavirus"]:0.00579737,Escherichia_virus_TanjaMuster[&Organism="Escherichia_virus_NO16_04","Genetic Code"="Bacterial",Taxonomy="Viruses; Duplodnaviria; Heunggongvirae; Uroviricota; Caudoviricetes; unclassified"]:0.00414755):0.0630477,(((Escherichia_phage_590B___tail_spike_N_domain_containing_protein_CDS_translation[&Organism="Escherichia phage 590B","Genetic Code"="Bacterial",Taxonomy="Viruses; Duplodnaviria; Heunggongvirae; Uroviricota; Caudoviricetes; Guernseyvirinae; Kagunavirus"]:0.00103785,Escherichia_virus_SonjaBuckley[&Organism="Escherichia_virus_PB9","Genetic Code"="Bacterial",Taxonomy="Viruses; Duplodnaviria; Heunggongvirae; Uroviricota; Caudoviricetes; Guernseyvirinae; Kagunavirus"]:0.00146544):0.00202154,(Escherichia_virus_AnnaReinhart[&Organism="Escherichia_virus_JB11","Genetic Code"="Bacterial",Taxonomy="Viruses; Duplodnaviria; Heunggongvirae; Uroviricota; Caudoviricetes; Guernseyvirinae; Kagunavirus"]:0.00150034,Escherichia_virus_VerenaMeyer[&Organism="Escherichia_virus_DMS16","Genetic Code"="Bacterial",Taxonomy="Viruses; Duplodnaviria; Heunggongvirae; Uroviricota; Caudoviricetes; Guernseyvirinae; Kagunavirus"]:0.00100295):0.00262702):0.02728559,Escherichia_phage_XY2___hypothetical_protein_CDS_translation[&Organism="Escherichia phage vB_EcoS_XY2","Genetic Code"="Bacterial",Taxonomy="Viruses; Duplodnaviria; Heunggongvirae; Uroviricota; Caudoviricetes; Caudovirales; Siphoviridae; Guernseyvirinae; Kagunavirus; unclassified Kagunavirus"]:0.03200931):0.03651744):0.93211669):0.3199389,Salmonella_phage_9NA___tailspike_protein_CDS_translation[&Organism="Salmonella phage 9NA","Genetic Code"="Bacterial",Taxonomy="Viruses; Duplodnaviria; Heunggongvirae; Uroviricota; Caudoviricetes; Caudovirales; Siphoviridae; Nonanavirus"]:0.6800611):0.4297028,Salmonella_phage_LPST10___tail_fibers_protein_CDS_translation[&Organism="Salmonella phage LPST10","Genetic Code"="Bacterial",Taxonomy="Viruses; Duplodnaviria; Heunggongvirae; Uroviricota; Caudoviricetes; Caudovirales; Siphoviridae"]:0.24258961):0.12810189,Salmonella_virus_P22[&Organism="Salmonella virus P22","Genetic Code"="Bacterial",Taxonomy="Viruses; Duplodnaviria; Heunggongvirae; Uroviricota; Caudoviricetes; Caudovirales; Podoviridae; Lederbergvirus","Common Name"="P22"]:0.13063974,Salmonella_phage_SETP3___tail_spike_protein_CDS_translation[&"% Acidic Amino Acids"=10.82%,"% Hydrophobic Amino Acids"=51.61%,"Genetic Code"="Bacterial",Description="Salmonella phage SETP3, complete genome",Modified=Fri Oct 18 00:18:23 CEST 2024,Taxonomy="Viruses; Duplodnaviria; Heunggongvirae; Uroviricota; Caudoviricetes; Guernseyvirinae; Jerseyvirus; Jerseyvirus SETP3","Extinction Coefficient"=86790.0,"Filename (Imported From)"="NC_009232.2.gb",Created=Sat Jul 27 20:17:51 CEST 2024,URN="urn:local:.:e4-i2kk9bk","Isoelectric Point"=4.719707489013672,"% Basic Amino Acids"=9.50%,"% AT-rich Amino Acids"=22.95%,"% Charged Amino Acids"=20.32%,db_xref="taxon:424944",Organism="Salmonella phage SETP3","Path (Imported From)"="C:\data\DNA sequences","% GC-rich Amino Acids"=28.36%,Accession="NC_009232.2","Molecular Weight (kDa)"=72.77341828000002,"# Nucleotide Sequences With Quality"=0,Topology="linear","Charge at pH 7"=-15.904900907813401,"% Polar Uncharged Amino Acids"=29.53%,"Molecule Type"="AA"]:0.1262646);
	tree bootstrap_24 = [&U] ((((((((((Escherichia_virus_LotteLoewe[&Organism="Escherichia_virus_NN16_16","Genetic Code"="Bacterial",Taxonomy="Viruses; Duplodnaviria; Heunggongvirae; Uroviricota; Caudoviricetes; Guernseyvirinae; Kagunavirus"]:0.00491619,(Escherichia_virus_NicoleGrasset[&Organism="Escherichia_virus_PS15","Genetic Code"="Bacterial",Taxonomy="Viruses; Duplodnaviria; Heunggongvirae; Uroviricota; Caudoviricetes; Guernseyvirinae; Kagunavirus"]:0.0,Escherichia_virus_GertrudWoker[&Organism="Escherichia_virus_PS46","Genetic Code"="Bacterial",Taxonomy="Viruses; Duplodnaviria; Heunggongvirae; Uroviricota; Caudoviricetes; Guernseyvirinae; Kagunavirus"]:0.00250723):0.000104):0.01115591,Escherichia_virus_MarieHeimVoegtlin[&Organism="Escherichia_virus_NN16_05","Genetic Code"="Bacterial",Taxonomy="Viruses; Duplodnaviria; Heunggongvirae; Uroviricota; Caudoviricetes; Guernseyvirinae; Kagunavirus"]:0.00897938):0.01259294,Escherichia_virus_SusanneMuster[&Organism="Escherichia_virus_PS21","Genetic Code"="Bacterial",Taxonomy="Viruses; Duplodnaviria; Heunggongvirae; Uroviricota; Caudoviricetes; unclassified"]:0.0034287):0.00562858,(Escherichia_virus_SandraMuster[&Organism="Escherichia_virus_NO16_13","Genetic Code"="Bacterial",Taxonomy="Viruses; Duplodnaviria; Heunggongvirae; Uroviricota; Caudoviricetes; unclassified"]:0.00536853,Escherichia_virus_ClaudiaMuster[&Organism="Escherichia_virus_Luc7","Genetic Code"="Bacterial",Taxonomy="Viruses; Duplodnaviria; Heunggongvirae; Uroviricota; Caudoviricetes; unclassified"]:0.00454054):0.00620035):0.00867929,Escherichia_virus_ChristineMuster[&Organism="Escherichia_virus_PS36","Genetic Code"="Bacterial",Taxonomy="Viruses; Duplodnaviria; Heunggongvirae; Uroviricota; Caudoviricetes; unclassified"]:0.00782168):0.72861187,((((Escherichia_virus_Dewey[&Organism="Escherichia virus NO16_09","Read Technology"="Illumina",Taxonomy="Viruses; Duplodnaviria; Heunggongvirae; Uroviricota; Caudoviricetes; Caudovirales; Podoviridae; Lederbergvirus"]:0.0,(Escherichia_virus_Louie[&Organism="Escherichia virus NO16_03","Read Technology"="Illumina",Taxonomy="Viruses; Duplodnaviria; Heunggongvirae; Uroviricota; Caudoviricetes; Caudovirales; Podoviridae; Lederbergvirus"]:0.0,Escherichia_virus_CurroJimenez[&Organism="Escherichia virus NO16_02","Read Technology"="Illumina",Taxonomy="Viruses; Duplodnaviria; Heunggongvirae; Uroviricota; Caudoviricetes; Caudovirales; Podoviridae; Lederbergvirus"]:0.0):0.0):0.00206199,Escherichia_virus_Huey[&Organism="Escherichia virus Luc1(+)","Read Technology"="Illumina",Taxonomy="Viruses; Duplodnaviria; Heunggongvirae; Uroviricota; Caudoviricetes; Caudovirales; Podoviridae; Lederbergvirus"]:0.00286476):0.02278152,'Escherichia_phage_APC_JM3.2___tailspike_protein_CDS_translation'[&"% Acidic Amino Acids"=7.59%,collection_date="24-Apr-2016","% Hydrophobic Amino Acids"=50.16%,"Genetic Code"="Bacterial",Description="Escherichia phage APC_JM3.2, complete genome",Modified=Fri Oct 18 00:18:23 CEST 2024,"Sequencing Technology (Assembly-Data)"="Illumina","Assembly Method (Assembly-Data)"="SPAdes v. 3.9.0",Taxonomy="Viruses; Duplodnaviria; Heunggongvirae; Uroviricota; Caudoviricetes; Lederbergvirus","Extinction Coefficient"=72240.0,"Filename (Imported From)"="MG197996.1.gb",Created=Sun Aug 11 13:22:02 CEST 2024,URN="urn:local:.:e1-i2kk9bk","Isoelectric Point"=4.615139007568359,"% Basic Amino Acids"=6.49%,host="Escherichia coli","% AT-rich Amino Acids"=27.69%,"Coverage (Assembly-Data)"="1254x","% Charged Amino Acids"=14.08%,db_xref="taxon:2045361",Organism="Escherichia phage APC_JM3.2","Path (Imported From)"="C:\data\DNA sequences","% GC-rich Amino Acids"=23.26%,Accession="MG197996.1","Molecular Weight (kDa)"=66.69473027999986,"# Nucleotide Sequences With Quality"=0,Topology="linear","Charge at pH 7"=-13.02767411003065,"% Polar Uncharged Amino Acids"=36.71%,"Molecule Type"="AA"]:0.0):0.39208198,(Escherichia_virus_ElsieAttenhofer[&Organism="Escherichia_virus_NN16_15","Genetic Code"="Bacterial",Taxonomy="Viruses; Duplodnaviria; Heunggongvirae; Uroviricota; Caudoviricetes; Autographiviridae; Studiervirinae; Kayfunavirus"]:0.01109354,Escherichia_virus_KarinMuster[&Organism="Escherichia_virus_PS11","Genetic Code"="Bacterial",Taxonomy="Viruses; Duplodnaviria; Heunggongvirae; Uroviricota; Caudoviricetes; Sashavirus"]:0.02253147):0.34945579):0.3813021):0.23664845,(((Escherichia_virus_VerenaMeyer[&Organism="Escherichia_virus_DMS16","Genetic Code"="Bacterial",Taxonomy="Viruses; Duplodnaviria; Heunggongvirae; Uroviricota; Caudoviricetes; Guernseyvirinae; Kagunavirus"]:0.0,(Escherichia_phage_590B___tail_spike_N_domain_containing_protein_CDS_translation[&Organism="Escherichia phage 590B","Genetic Code"="Bacterial",Taxonomy="Viruses; Duplodnaviria; Heunggongvirae; Uroviricota; Caudoviricetes; Guernseyvirinae; Kagunavirus"]:0.0,(Escherichia_virus_SonjaBuckley[&Organism="Escherichia_virus_PB9","Genetic Code"="Bacterial",Taxonomy="Viruses; Duplodnaviria; Heunggongvirae; Uroviricota; Caudoviricetes; Guernseyvirinae; Kagunavirus"]:0.0,Escherichia_virus_AnnaReinhart[&Organism="Escherichia_virus_JB11","Genetic Code"="Bacterial",Taxonomy="Viruses; Duplodnaviria; Heunggongvirae; Uroviricota; Caudoviricetes; Guernseyvirinae; Kagunavirus"]:0.0):0.0):0.0):0.03894751,Escherichia_phage_XY2___hypothetical_protein_CDS_translation[&Organism="Escherichia phage vB_EcoS_XY2","Genetic Code"="Bacterial",Taxonomy="Viruses; Duplodnaviria; Heunggongvirae; Uroviricota; Caudoviricetes; Caudovirales; Siphoviridae; Guernseyvirinae; Kagunavirus; unclassified Kagunavirus"]:0.04116436):0.01786968,(Escherichia_virus_RudolfBernhard[&Organism="Escherichia_virus_NO16_08","Genetic Code"="Bacterial",Taxonomy="Viruses; Duplodnaviria; Heunggongvirae; Uroviricota; Caudoviricetes; Gamaleyavirus"]:0.01958563,Escherichia_virus_TanjaMuster[&Organism="Escherichia_virus_NO16_04","Genetic Code"="Bacterial",Taxonomy="Viruses; Duplodnaviria; Heunggongvirae; Uroviricota; Caudoviricetes; unclassified"]:0.00307045):0.0392349):0.94224883):0.42449869,Salmonella_phage_9NA___tailspike_protein_CDS_translation[&Organism="Salmonella phage 9NA","Genetic Code"="Bacterial",Taxonomy="Viruses; Duplodnaviria; Heunggongvirae; Uroviricota; Caudoviricetes; Caudovirales; Siphoviridae; Nonanavirus"]:0.58169792):0.29350361,Salmonella_phage_LPST10___tail_fibers_protein_CDS_translation[&Organism="Salmonella phage LPST10","Genetic Code"="Bacterial",Taxonomy="Viruses; Duplodnaviria; Heunggongvirae; Uroviricota; Caudoviricetes; Caudovirales; Siphoviridae"]:0.28207608):0.1752191,Salmonella_virus_P22[&Organism="Salmonella virus P22","Genetic Code"="Bacterial",Taxonomy="Viruses; Duplodnaviria; Heunggongvirae; Uroviricota; Caudoviricetes; Caudovirales; Podoviridae; Lederbergvirus","Common Name"="P22"]:0.12331354,Salmonella_phage_SETP3___tail_spike_protein_CDS_translation[&"% Acidic Amino Acids"=10.82%,"% Hydrophobic Amino Acids"=51.61%,"Genetic Code"="Bacterial",Description="Salmonella phage SETP3, complete genome",Modified=Fri Oct 18 00:18:23 CEST 2024,Taxonomy="Viruses; Duplodnaviria; Heunggongvirae; Uroviricota; Caudoviricetes; Guernseyvirinae; Jerseyvirus; Jerseyvirus SETP3","Extinction Coefficient"=86790.0,"Filename (Imported From)"="NC_009232.2.gb",Created=Sat Jul 27 20:17:51 CEST 2024,URN="urn:local:.:e4-i2kk9bk","Isoelectric Point"=4.719707489013672,"% Basic Amino Acids"=9.50%,"% AT-rich Amino Acids"=22.95%,"% Charged Amino Acids"=20.32%,db_xref="taxon:424944",Organism="Salmonella phage SETP3","Path (Imported From)"="C:\data\DNA sequences","% GC-rich Amino Acids"=28.36%,Accession="NC_009232.2","Molecular Weight (kDa)"=72.77341828000002,"# Nucleotide Sequences With Quality"=0,Topology="linear","Charge at pH 7"=-15.904900907813401,"% Polar Uncharged Amino Acids"=29.53%,"Molecule Type"="AA"]:0.11322848);
	tree bootstrap_25 = [&U] (((((((Escherichia_virus_SusanneMuster[&Organism="Escherichia_virus_PS21","Genetic Code"="Bacterial",Taxonomy="Viruses; Duplodnaviria; Heunggongvirae; Uroviricota; Caudoviricetes; unclassified"]:0.00473908,(((Escherichia_virus_LotteLoewe[&Organism="Escherichia_virus_NN16_16","Genetic Code"="Bacterial",Taxonomy="Viruses; Duplodnaviria; Heunggongvirae; Uroviricota; Caudoviricetes; Guernseyvirinae; Kagunavirus"]:0.00160614,Escherichia_virus_NicoleGrasset[&Organism="Escherichia_virus_PS15","Genetic Code"="Bacterial",Taxonomy="Viruses; Duplodnaviria; Heunggongvirae; Uroviricota; Caudoviricetes; Guernseyvirinae; Kagunavirus"]:0.0132567):0.000850,Escherichia_virus_GertrudWoker[&Organism="Escherichia_virus_PS46","Genetic Code"="Bacterial",Taxonomy="Viruses; Duplodnaviria; Heunggongvirae; Uroviricota; Caudoviricetes; Guernseyvirinae; Kagunavirus"]:0.0):0.01127157,Escherichia_virus_MarieHeimVoegtlin[&Organism="Escherichia_virus_NN16_05","Genetic Code"="Bacterial",Taxonomy="Viruses; Duplodnaviria; Heunggongvirae; Uroviricota; Caudoviricetes; Guernseyvirinae; Kagunavirus"]:0.03347451):0.02305249):0.000726,((Escherichia_virus_ClaudiaMuster[&Organism="Escherichia_virus_Luc7","Genetic Code"="Bacterial",Taxonomy="Viruses; Duplodnaviria; Heunggongvirae; Uroviricota; Caudoviricetes; unclassified"]:0.0,Escherichia_virus_SandraMuster[&Organism="Escherichia_virus_NO16_13","Genetic Code"="Bacterial",Taxonomy="Viruses; Duplodnaviria; Heunggongvirae; Uroviricota; Caudoviricetes; unclassified"]:0.0):0.00254251,Escherichia_virus_ChristineMuster[&Organism="Escherichia_virus_PS36","Genetic Code"="Bacterial",Taxonomy="Viruses; Duplodnaviria; Heunggongvirae; Uroviricota; Caudoviricetes; unclassified"]:0.0050062):0.00187858):0.61755494,(((((Escherichia_virus_Huey[&Organism="Escherichia virus Luc1(+)","Read Technology"="Illumina",Taxonomy="Viruses; Duplodnaviria; Heunggongvirae; Uroviricota; Caudoviricetes; Caudovirales; Podoviridae; Lederbergvirus"]:0.00468108,Escherichia_virus_Louie[&Organism="Escherichia virus NO16_03","Read Technology"="Illumina",Taxonomy="Viruses; Duplodnaviria; Heunggongvirae; Uroviricota; Caudoviricetes; Caudovirales; Podoviridae; Lederbergvirus"]:0.0):0.00119308,Escherichia_virus_CurroJimenez[&Organism="Escherichia virus NO16_02","Read Technology"="Illumina",Taxonomy="Viruses; Duplodnaviria; Heunggongvirae; Uroviricota; Caudoviricetes; Caudovirales; Podoviridae; Lederbergvirus"]:0.0):0.000651,Escherichia_virus_Dewey[&Organism="Escherichia virus NO16_09","Read Technology"="Illumina",Taxonomy="Viruses; Duplodnaviria; Heunggongvirae; Uroviricota; Caudoviricetes; Caudovirales; Podoviridae; Lederbergvirus"]:0.0):0.00541412,'Escherichia_phage_APC_JM3.2___tailspike_protein_CDS_translation'[&"% Acidic Amino Acids"=7.59%,collection_date="24-Apr-2016","% Hydrophobic Amino Acids"=50.16%,"Genetic Code"="Bacterial",Description="Escherichia phage APC_JM3.2, complete genome",Modified=Fri Oct 18 00:18:23 CEST 2024,"Sequencing Technology (Assembly-Data)"="Illumina","Assembly Method (Assembly-Data)"="SPAdes v. 3.9.0",Taxonomy="Viruses; Duplodnaviria; Heunggongvirae; Uroviricota; Caudoviricetes; Lederbergvirus","Extinction Coefficient"=72240.0,"Filename (Imported From)"="MG197996.1.gb",Created=Sun Aug 11 13:22:02 CEST 2024,URN="urn:local:.:e1-i2kk9bk","Isoelectric Point"=4.615139007568359,"% Basic Amino Acids"=6.49%,host="Escherichia coli","% AT-rich Amino Acids"=27.69%,"Coverage (Assembly-Data)"="1254x","% Charged Amino Acids"=14.08%,db_xref="taxon:2045361",Organism="Escherichia phage APC_JM3.2","Path (Imported From)"="C:\data\DNA sequences","% GC-rich Amino Acids"=23.26%,Accession="MG197996.1","Molecular Weight (kDa)"=66.69473027999986,"# Nucleotide Sequences With Quality"=0,Topology="linear","Charge at pH 7"=-13.02767411003065,"% Polar Uncharged Amino Acids"=36.71%,"Molecule Type"="AA"]:0.01460375):0.36132153,(Escherichia_virus_ElsieAttenhofer[&Organism="Escherichia_virus_NN16_15","Genetic Code"="Bacterial",Taxonomy="Viruses; Duplodnaviria; Heunggongvirae; Uroviricota; Caudoviricetes; Autographiviridae; Studiervirinae; Kayfunavirus"]:0.02343313,Escherichia_virus_KarinMuster[&Organism="Escherichia_virus_PS11","Genetic Code"="Bacterial",Taxonomy="Viruses; Duplodnaviria; Heunggongvirae; Uroviricota; Caudoviricetes; Sashavirus"]:0.01465492):0.29572616):0.30374035):0.35716731,((((Escherichia_virus_AnnaReinhart[&Organism="Escherichia_virus_JB11","Genetic Code"="Bacterial",Taxonomy="Viruses; Duplodnaviria; Heunggongvirae; Uroviricota; Caudoviricetes; Guernseyvirinae; Kagunavirus"]:0.00149042,Escherichia_virus_VerenaMeyer[&Organism="Escherichia_virus_DMS16","Genetic Code"="Bacterial",Taxonomy="Viruses; Duplodnaviria; Heunggongvirae; Uroviricota; Caudoviricetes; Guernseyvirinae; Kagunavirus"]:0.00100041):0.00395031,(Escherichia_phage_590B___tail_spike_N_domain_containing_protein_CDS_translation[&Organism="Escherichia phage 590B","Genetic Code"="Bacterial",Taxonomy="Viruses; Duplodnaviria; Heunggongvirae; Uroviricota; Caudoviricetes; Guernseyvirinae; Kagunavirus"]:0.00105993,Escherichia_virus_SonjaBuckley[&Organism="Escherichia_virus_PB9","Genetic Code"="Bacterial",Taxonomy="Viruses; Duplodnaviria; Heunggongvirae; Uroviricota; Caudoviricetes; Guernseyvirinae; Kagunavirus"]:0.00143089):0.00310848):0.03431372,Escherichia_phage_XY2___hypothetical_protein_CDS_translation[&Organism="Escherichia phage vB_EcoS_XY2","Genetic Code"="Bacterial",Taxonomy="Viruses; Duplodnaviria; Heunggongvirae; Uroviricota; Caudoviricetes; Caudovirales; Siphoviridae; Guernseyvirinae; Kagunavirus; unclassified Kagunavirus"]:0.04091751):0.01526001,(Escherichia_virus_TanjaMuster[&Organism="Escherichia_virus_NO16_04","Genetic Code"="Bacterial",Taxonomy="Viruses; Duplodnaviria; Heunggongvirae; Uroviricota; Caudoviricetes; unclassified"]:0.00880321,Escherichia_virus_RudolfBernhard[&Organism="Escherichia_virus_NO16_08","Genetic Code"="Bacterial",Taxonomy="Viruses; Duplodnaviria; Heunggongvirae; Uroviricota; Caudoviricetes; Gamaleyavirus"]:0.01385287):0.04440184):0.94483286):0.25329874,Salmonella_phage_9NA___tailspike_protein_CDS_translation[&Organism="Salmonella phage 9NA","Genetic Code"="Bacterial",Taxonomy="Viruses; Duplodnaviria; Heunggongvirae; Uroviricota; Caudoviricetes; Caudovirales; Siphoviridae; Nonanavirus"]:0.74670126):0.48946362,Salmonella_phage_LPST10___tail_fibers_protein_CDS_translation[&Organism="Salmonella phage LPST10","Genetic Code"="Bacterial",Taxonomy="Viruses; Duplodnaviria; Heunggongvirae; Uroviricota; Caudoviricetes; Caudovirales; Siphoviridae"]:0.25032923):0.15642299,Salmonella_virus_P22[&Organism="Salmonella virus P22","Genetic Code"="Bacterial",Taxonomy="Viruses; Duplodnaviria; Heunggongvirae; Uroviricota; Caudoviricetes; Caudovirales; Podoviridae; Lederbergvirus","Common Name"="P22"]:0.10878936,Salmonella_phage_SETP3___tail_spike_protein_CDS_translation[&"% Acidic Amino Acids"=10.82%,"% Hydrophobic Amino Acids"=51.61%,"Genetic Code"="Bacterial",Description="Salmonella phage SETP3, complete genome",Modified=Fri Oct 18 00:18:23 CEST 2024,Taxonomy="Viruses; Duplodnaviria; Heunggongvirae; Uroviricota; Caudoviricetes; Guernseyvirinae; Jerseyvirus; Jerseyvirus SETP3","Extinction Coefficient"=86790.0,"Filename (Imported From)"="NC_009232.2.gb",Created=Sat Jul 27 20:17:51 CEST 2024,URN="urn:local:.:e4-i2kk9bk","Isoelectric Point"=4.719707489013672,"% Basic Amino Acids"=9.50%,"% AT-rich Amino Acids"=22.95%,"% Charged Amino Acids"=20.32%,db_xref="taxon:424944",Organism="Salmonella phage SETP3","Path (Imported From)"="C:\data\DNA sequences","% GC-rich Amino Acids"=28.36%,Accession="NC_009232.2","Molecular Weight (kDa)"=72.77341828000002,"# Nucleotide Sequences With Quality"=0,Topology="linear","Charge at pH 7"=-15.904900907813401,"% Polar Uncharged Amino Acids"=29.53%,"Molecule Type"="AA"]:0.10450179);
	tree bootstrap_26 = [&U] ((((((((Escherichia_virus_ClaudiaMuster[&Organism="Escherichia_virus_Luc7","Genetic Code"="Bacterial",Taxonomy="Viruses; Duplodnaviria; Heunggongvirae; Uroviricota; Caudoviricetes; unclassified"]:0.0,(Escherichia_virus_SandraMuster[&Organism="Escherichia_virus_NO16_13","Genetic Code"="Bacterial",Taxonomy="Viruses; Duplodnaviria; Heunggongvirae; Uroviricota; Caudoviricetes; unclassified"]:0.00977379,Escherichia_virus_ChristineMuster[&Organism="Escherichia_virus_PS36","Genetic Code"="Bacterial",Taxonomy="Viruses; Duplodnaviria; Heunggongvirae; Uroviricota; Caudoviricetes; unclassified"]:0.0):0.000132):0.00254027,Escherichia_virus_SusanneMuster[&Organism="Escherichia_virus_PS21","Genetic Code"="Bacterial",Taxonomy="Viruses; Duplodnaviria; Heunggongvirae; Uroviricota; Caudoviricetes; unclassified"]:0.00730678):0.00663717,(((Escherichia_virus_GertrudWoker[&Organism="Escherichia_virus_PS46","Genetic Code"="Bacterial",Taxonomy="Viruses; Duplodnaviria; Heunggongvirae; Uroviricota; Caudoviricetes; Guernseyvirinae; Kagunavirus"]:0.00159424,Escherichia_virus_NicoleGrasset[&Organism="Escherichia_virus_PS15","Genetic Code"="Bacterial",Taxonomy="Viruses; Duplodnaviria; Heunggongvirae; Uroviricota; Caudoviricetes; Guernseyvirinae; Kagunavirus"]:0.00809697):0.00124319,Escherichia_virus_LotteLoewe[&Organism="Escherichia_virus_NN16_16","Genetic Code"="Bacterial",Taxonomy="Viruses; Duplodnaviria; Heunggongvirae; Uroviricota; Caudoviricetes; Guernseyvirinae; Kagunavirus"]:0.00183241):0.0198631,Escherichia_virus_MarieHeimVoegtlin[&Organism="Escherichia_virus_NN16_05","Genetic Code"="Bacterial",Taxonomy="Viruses; Duplodnaviria; Heunggongvirae; Uroviricota; Caudoviricetes; Guernseyvirinae; Kagunavirus"]:0.01868287):0.01026562):0.65267486,(((((Escherichia_virus_Huey[&Organism="Escherichia virus Luc1(+)","Read Technology"="Illumina",Taxonomy="Viruses; Duplodnaviria; Heunggongvirae; Uroviricota; Caudoviricetes; Caudovirales; Podoviridae; Lederbergvirus"]:0.0,'Escherichia_phage_APC_JM3.2___tailspike_protein_CDS_translation'[&"% Acidic Amino Acids"=7.59%,collection_date="24-Apr-2016","% Hydrophobic Amino Acids"=50.16%,"Genetic Code"="Bacterial",Description="Escherichia phage APC_JM3.2, complete genome",Modified=Fri Oct 18 00:18:23 CEST 2024,"Sequencing Technology (Assembly-Data)"="Illumina","Assembly Method (Assembly-Data)"="SPAdes v. 3.9.0",Taxonomy="Viruses; Duplodnaviria; Heunggongvirae; Uroviricota; Caudoviricetes; Lederbergvirus","Extinction Coefficient"=72240.0,"Filename (Imported From)"="MG197996.1.gb",Created=Sun Aug 11 13:22:02 CEST 2024,URN="urn:local:.:e1-i2kk9bk","Isoelectric Point"=4.615139007568359,"% Basic Amino Acids"=6.49%,host="Escherichia coli","% AT-rich Amino Acids"=27.69%,"Coverage (Assembly-Data)"="1254x","% Charged Amino Acids"=14.08%,db_xref="taxon:2045361",Organism="Escherichia phage APC_JM3.2","Path (Imported From)"="C:\data\DNA sequences","% GC-rich Amino Acids"=23.26%,Accession="MG197996.1","Molecular Weight (kDa)"=66.69473027999986,"# Nucleotide Sequences With Quality"=0,Topology="linear","Charge at pH 7"=-13.02767411003065,"% Polar Uncharged Amino Acids"=36.71%,"Molecule Type"="AA"]:0.03122448):0.02520472,Escherichia_virus_Louie[&Organism="Escherichia virus NO16_03","Read Technology"="Illumina",Taxonomy="Viruses; Duplodnaviria; Heunggongvirae; Uroviricota; Caudoviricetes; Caudovirales; Podoviridae; Lederbergvirus"]:0.0):0.01162372,Escherichia_virus_Dewey[&Organism="Escherichia virus NO16_09","Read Technology"="Illumina",Taxonomy="Viruses; Duplodnaviria; Heunggongvirae; Uroviricota; Caudoviricetes; Caudovirales; Podoviridae; Lederbergvirus"]:0.0):0.00639305,Escherichia_virus_CurroJimenez[&Organism="Escherichia virus NO16_02","Read Technology"="Illumina",Taxonomy="Viruses; Duplodnaviria; Heunggongvirae; Uroviricota; Caudoviricetes; Caudovirales; Podoviridae; Lederbergvirus"]:0.0):0.3590161,(Escherichia_virus_ElsieAttenhofer[&Organism="Escherichia_virus_NN16_15","Genetic Code"="Bacterial",Taxonomy="Viruses; Duplodnaviria; Heunggongvirae; Uroviricota; Caudoviricetes; Autographiviridae; Studiervirinae; Kayfunavirus"]:0.02122351,Escherichia_virus_KarinMuster[&Organism="Escherichia_virus_PS11","Genetic Code"="Bacterial",Taxonomy="Viruses; Duplodnaviria; Heunggongvirae; Uroviricota; Caudoviricetes; Sashavirus"]:0.00115094):0.36311851):0.31145601):0.3253093,((Escherichia_virus_TanjaMuster[&Organism="Escherichia_virus_NO16_04","Genetic Code"="Bacterial",Taxonomy="Viruses; Duplodnaviria; Heunggongvirae; Uroviricota; Caudoviricetes; unclassified"]:0.00530373,Escherichia_virus_RudolfBernhard[&Organism="Escherichia_virus_NO16_08","Genetic Code"="Bacterial",Taxonomy="Viruses; Duplodnaviria; Heunggongvirae; Uroviricota; Caudoviricetes; Gamaleyavirus"]:0.00740719):0.04955798,(((Escherichia_virus_SonjaBuckley[&Organism="Escherichia_virus_PB9","Genetic Code"="Bacterial",Taxonomy="Viruses; Duplodnaviria; Heunggongvirae; Uroviricota; Caudoviricetes; Guernseyvirinae; Kagunavirus"]:0.00145398,(Escherichia_virus_VerenaMeyer[&Organism="Escherichia_virus_DMS16","Genetic Code"="Bacterial",Taxonomy="Viruses; Duplodnaviria; Heunggongvirae; Uroviricota; Caudoviricetes; Guernseyvirinae; Kagunavirus"]:0.0,Escherichia_phage_590B___tail_spike_N_domain_containing_protein_CDS_translation[&Organism="Escherichia phage 590B","Genetic Code"="Bacterial",Taxonomy="Viruses; Duplodnaviria; Heunggongvirae; Uroviricota; Caudoviricetes; Guernseyvirinae; Kagunavirus"]:0.0):0.00107463):0.00161549,Escherichia_virus_AnnaReinhart[&Organism="Escherichia_virus_JB11","Genetic Code"="Bacterial",Taxonomy="Viruses; Duplodnaviria; Heunggongvirae; Uroviricota; Caudoviricetes; Guernseyvirinae; Kagunavirus"]:0.00329302):0.02877727,Escherichia_phage_XY2___hypothetical_protein_CDS_translation[&Organism="Escherichia phage vB_EcoS_XY2","Genetic Code"="Bacterial",Taxonomy="Viruses; Duplodnaviria; Heunggongvirae; Uroviricota; Caudoviricetes; Caudovirales; Siphoviridae; Guernseyvirinae; Kagunavirus; unclassified Kagunavirus"]:0.03340092):0.0231767):0.94426061):0.37625733,Salmonella_phage_9NA___tailspike_protein_CDS_translation[&Organism="Salmonella phage 9NA","Genetic Code"="Bacterial",Taxonomy="Viruses; Duplodnaviria; Heunggongvirae; Uroviricota; Caudoviricetes; Caudovirales; Siphoviridae; Nonanavirus"]:0.62374267):0.39694406,Salmonella_phage_LPST10___tail_fibers_protein_CDS_translation[&Organism="Salmonella phage LPST10","Genetic Code"="Bacterial",Taxonomy="Viruses; Duplodnaviria; Heunggongvirae; Uroviricota; Caudoviricetes; Caudovirales; Siphoviridae"]:0.22182798):0.11357379,Salmonella_phage_SETP3___tail_spike_protein_CDS_translation[&"% Acidic Amino Acids"=10.82%,"% Hydrophobic Amino Acids"=51.61%,"Genetic Code"="Bacterial",Description="Salmonella phage SETP3, complete genome",Modified=Fri Oct 18 00:18:23 CEST 2024,Taxonomy="Viruses; Duplodnaviria; Heunggongvirae; Uroviricota; Caudoviricetes; Guernseyvirinae; Jerseyvirus; Jerseyvirus SETP3","Extinction Coefficient"=86790.0,"Filename (Imported From)"="NC_009232.2.gb",Created=Sat Jul 27 20:17:51 CEST 2024,URN="urn:local:.:e4-i2kk9bk","Isoelectric Point"=4.719707489013672,"% Basic Amino Acids"=9.50%,"% AT-rich Amino Acids"=22.95%,"% Charged Amino Acids"=20.32%,db_xref="taxon:424944",Organism="Salmonella phage SETP3","Path (Imported From)"="C:\data\DNA sequences","% GC-rich Amino Acids"=28.36%,Accession="NC_009232.2","Molecular Weight (kDa)"=72.77341828000002,"# Nucleotide Sequences With Quality"=0,Topology="linear","Charge at pH 7"=-15.904900907813401,"% Polar Uncharged Amino Acids"=29.53%,"Molecule Type"="AA"]:0.11438914,Salmonella_virus_P22[&Organism="Salmonella virus P22","Genetic Code"="Bacterial",Taxonomy="Viruses; Duplodnaviria; Heunggongvirae; Uroviricota; Caudoviricetes; Caudovirales; Podoviridae; Lederbergvirus","Common Name"="P22"]:0.11990362);
	tree bootstrap_27 = [&U] (((((((Escherichia_virus_SusanneMuster[&Organism="Escherichia_virus_PS21","Genetic Code"="Bacterial",Taxonomy="Viruses; Duplodnaviria; Heunggongvirae; Uroviricota; Caudoviricetes; unclassified"]:0.000060,((Escherichia_virus_ClaudiaMuster[&Organism="Escherichia_virus_Luc7","Genetic Code"="Bacterial",Taxonomy="Viruses; Duplodnaviria; Heunggongvirae; Uroviricota; Caudoviricetes; unclassified"]:0.00411357,Escherichia_virus_SandraMuster[&Organism="Escherichia_virus_NO16_13","Genetic Code"="Bacterial",Taxonomy="Viruses; Duplodnaviria; Heunggongvirae; Uroviricota; Caudoviricetes; unclassified"]:0.000862):0.00151711,Escherichia_virus_ChristineMuster[&Organism="Escherichia_virus_PS36","Genetic Code"="Bacterial",Taxonomy="Viruses; Duplodnaviria; Heunggongvirae; Uroviricota; Caudoviricetes; unclassified"]:0.00954596):0.000307):0.00501847,(Escherichia_virus_MarieHeimVoegtlin[&Organism="Escherichia_virus_NN16_05","Genetic Code"="Bacterial",Taxonomy="Viruses; Duplodnaviria; Heunggongvirae; Uroviricota; Caudoviricetes; Guernseyvirinae; Kagunavirus"]:0.01891149,((Escherichia_virus_LotteLoewe[&Organism="Escherichia_virus_NN16_16","Genetic Code"="Bacterial",Taxonomy="Viruses; Duplodnaviria; Heunggongvirae; Uroviricota; Caudoviricetes; Guernseyvirinae; Kagunavirus"]:0.00737624,Escherichia_virus_NicoleGrasset[&Organism="Escherichia_virus_PS15","Genetic Code"="Bacterial",Taxonomy="Viruses; Duplodnaviria; Heunggongvirae; Uroviricota; Caudoviricetes; Guernseyvirinae; Kagunavirus"]:0.0024056):0.000052,Escherichia_virus_GertrudWoker[&Organism="Escherichia_virus_PS46","Genetic Code"="Bacterial",Taxonomy="Viruses; Duplodnaviria; Heunggongvirae; Uroviricota; Caudoviricetes; Guernseyvirinae; Kagunavirus"]:0.000032):0.01527934):0.00746854):0.64840344,((Escherichia_virus_KarinMuster[&Organism="Escherichia_virus_PS11","Genetic Code"="Bacterial",Taxonomy="Viruses; Duplodnaviria; Heunggongvirae; Uroviricota; Caudoviricetes; Sashavirus"]:0.00907749,Escherichia_virus_ElsieAttenhofer[&Organism="Escherichia_virus_NN16_15","Genetic Code"="Bacterial",Taxonomy="Viruses; Duplodnaviria; Heunggongvirae; Uroviricota; Caudoviricetes; Autographiviridae; Studiervirinae; Kayfunavirus"]:0.02716927):0.26027202,((Escherichia_virus_CurroJimenez[&Organism="Escherichia virus NO16_02","Read Technology"="Illumina",Taxonomy="Viruses; Duplodnaviria; Heunggongvirae; Uroviricota; Caudoviricetes; Caudovirales; Podoviridae; Lederbergvirus"]:0.0,(('Escherichia_phage_APC_JM3.2___tailspike_protein_CDS_translation'[&"% Acidic Amino Acids"=7.59%,collection_date="24-Apr-2016","% Hydrophobic Amino Acids"=50.16%,"Genetic Code"="Bacterial",Description="Escherichia phage APC_JM3.2, complete genome",Modified=Fri Oct 18 00:18:23 CEST 2024,"Sequencing Technology (Assembly-Data)"="Illumina","Assembly Method (Assembly-Data)"="SPAdes v. 3.9.0",Taxonomy="Viruses; Duplodnaviria; Heunggongvirae; Uroviricota; Caudoviricetes; Lederbergvirus","Extinction Coefficient"=72240.0,"Filename (Imported From)"="MG197996.1.gb",Created=Sun Aug 11 13:22:02 CEST 2024,URN="urn:local:.:e1-i2kk9bk","Isoelectric Point"=4.615139007568359,"% Basic Amino Acids"=6.49%,host="Escherichia coli","% AT-rich Amino Acids"=27.69%,"Coverage (Assembly-Data)"="1254x","% Charged Amino Acids"=14.08%,db_xref="taxon:2045361",Organism="Escherichia phage APC_JM3.2","Path (Imported From)"="C:\data\DNA sequences","% GC-rich Amino Acids"=23.26%,Accession="MG197996.1","Molecular Weight (kDa)"=66.69473027999986,"# Nucleotide Sequences With Quality"=0,Topology="linear","Charge at pH 7"=-13.02767411003065,"% Polar Uncharged Amino Acids"=36.71%,"Molecule Type"="AA"]:0.02905846,Escherichia_virus_Louie[&Organism="Escherichia virus NO16_03","Read Technology"="Illumina",Taxonomy="Viruses; Duplodnaviria; Heunggongvirae; Uroviricota; Caudoviricetes; Caudovirales; Podoviridae; Lederbergvirus"]:0.0):0.00497831,Escherichia_virus_Dewey[&Organism="Escherichia virus NO16_09","Read Technology"="Illumina",Taxonomy="Viruses; Duplodnaviria; Heunggongvirae; Uroviricota; Caudoviricetes; Caudovirales; Podoviridae; Lederbergvirus"]:0.0):0.00269659):0.01438776,Escherichia_virus_Huey[&Organism="Escherichia virus Luc1(+)","Read Technology"="Illumina",Taxonomy="Viruses; Duplodnaviria; Heunggongvirae; Uroviricota; Caudoviricetes; Caudovirales; Podoviridae; Lederbergvirus"]:0.0):0.39502934):0.34307366):0.33189591,((Escherichia_virus_TanjaMuster[&Organism="Escherichia_virus_NO16_04","Genetic Code"="Bacterial",Taxonomy="Viruses; Duplodnaviria; Heunggongvirae; Uroviricota; Caudoviricetes; unclassified"]:0.00863382,Escherichia_virus_RudolfBernhard[&Organism="Escherichia_virus_NO16_08","Genetic Code"="Bacterial",Taxonomy="Viruses; Duplodnaviria; Heunggongvirae; Uroviricota; Caudoviricetes; Gamaleyavirus"]:0.01163091):0.05485636,(((Escherichia_phage_590B___tail_spike_N_domain_containing_protein_CDS_translation[&Organism="Escherichia phage 590B","Genetic Code"="Bacterial",Taxonomy="Viruses; Duplodnaviria; Heunggongvirae; Uroviricota; Caudoviricetes; Guernseyvirinae; Kagunavirus"]:0.00105958,(Escherichia_virus_AnnaReinhart[&Organism="Escherichia_virus_JB11","Genetic Code"="Bacterial",Taxonomy="Viruses; Duplodnaviria; Heunggongvirae; Uroviricota; Caudoviricetes; Guernseyvirinae; Kagunavirus"]:0.0,Escherichia_virus_VerenaMeyer[&Organism="Escherichia_virus_DMS16","Genetic Code"="Bacterial",Taxonomy="Viruses; Duplodnaviria; Heunggongvirae; Uroviricota; Caudoviricetes; Guernseyvirinae; Kagunavirus"]:0.0):0.00144999):0.00161375,Escherichia_virus_SonjaBuckley[&Organism="Escherichia_virus_PB9","Genetic Code"="Bacterial",Taxonomy="Viruses; Duplodnaviria; Heunggongvirae; Uroviricota; Caudoviricetes; Guernseyvirinae; Kagunavirus"]:0.00325285):0.03979092,Escherichia_phage_XY2___hypothetical_protein_CDS_translation[&Organism="Escherichia phage vB_EcoS_XY2","Genetic Code"="Bacterial",Taxonomy="Viruses; Duplodnaviria; Heunggongvirae; Uroviricota; Caudoviricetes; Caudovirales; Siphoviridae; Guernseyvirinae; Kagunavirus; unclassified Kagunavirus"]:0.03604953):0.02021205):0.93541215):0.30115418,Salmonella_phage_9NA___tailspike_protein_CDS_translation[&Organism="Salmonella phage 9NA","Genetic Code"="Bacterial",Taxonomy="Viruses; Duplodnaviria; Heunggongvirae; Uroviricota; Caudoviricetes; Caudovirales; Siphoviridae; Nonanavirus"]:0.70189303):0.46365571,Salmonella_phage_LPST10___tail_fibers_protein_CDS_translation[&Organism="Salmonella phage LPST10","Genetic Code"="Bacterial",Taxonomy="Viruses; Duplodnaviria; Heunggongvirae; Uroviricota; Caudoviricetes; Caudovirales; Siphoviridae"]:0.23270892):0.13896319,Salmonella_phage_SETP3___tail_spike_protein_CDS_translation[&"% Acidic Amino Acids"=10.82%,"% Hydrophobic Amino Acids"=51.61%,"Genetic Code"="Bacterial",Description="Salmonella phage SETP3, complete genome",Modified=Fri Oct 18 00:18:23 CEST 2024,Taxonomy="Viruses; Duplodnaviria; Heunggongvirae; Uroviricota; Caudoviricetes; Guernseyvirinae; Jerseyvirus; Jerseyvirus SETP3","Extinction Coefficient"=86790.0,"Filename (Imported From)"="NC_009232.2.gb",Created=Sat Jul 27 20:17:51 CEST 2024,URN="urn:local:.:e4-i2kk9bk","Isoelectric Point"=4.719707489013672,"% Basic Amino Acids"=9.50%,"% AT-rich Amino Acids"=22.95%,"% Charged Amino Acids"=20.32%,db_xref="taxon:424944",Organism="Salmonella phage SETP3","Path (Imported From)"="C:\data\DNA sequences","% GC-rich Amino Acids"=28.36%,Accession="NC_009232.2","Molecular Weight (kDa)"=72.77341828000002,"# Nucleotide Sequences With Quality"=0,Topology="linear","Charge at pH 7"=-15.904900907813401,"% Polar Uncharged Amino Acids"=29.53%,"Molecule Type"="AA"]:0.09977424,Salmonella_virus_P22[&Organism="Salmonella virus P22","Genetic Code"="Bacterial",Taxonomy="Viruses; Duplodnaviria; Heunggongvirae; Uroviricota; Caudoviricetes; Caudovirales; Podoviridae; Lederbergvirus","Common Name"="P22"]:0.10818277);
	tree bootstrap_28 = [&U] (((((((Escherichia_virus_SandraMuster[&Organism="Escherichia_virus_NO16_13","Genetic Code"="Bacterial",Taxonomy="Viruses; Duplodnaviria; Heunggongvirae; Uroviricota; Caudoviricetes; unclassified"]:0.00338935,Escherichia_virus_ClaudiaMuster[&Organism="Escherichia_virus_Luc7","Genetic Code"="Bacterial",Taxonomy="Viruses; Duplodnaviria; Heunggongvirae; Uroviricota; Caudoviricetes; unclassified"]:0.00168749):0.000919,((((Escherichia_virus_LotteLoewe[&Organism="Escherichia_virus_NN16_16","Genetic Code"="Bacterial",Taxonomy="Viruses; Duplodnaviria; Heunggongvirae; Uroviricota; Caudoviricetes; Guernseyvirinae; Kagunavirus"]:0.01456844,(Escherichia_virus_GertrudWoker[&Organism="Escherichia_virus_PS46","Genetic Code"="Bacterial",Taxonomy="Viruses; Duplodnaviria; Heunggongvirae; Uroviricota; Caudoviricetes; Guernseyvirinae; Kagunavirus"]:0.00252165,Escherichia_virus_NicoleGrasset[&Organism="Escherichia_virus_PS15","Genetic Code"="Bacterial",Taxonomy="Viruses; Duplodnaviria; Heunggongvirae; Uroviricota; Caudoviricetes; Guernseyvirinae; Kagunavirus"]:0.000013):0.000383):0.01278315,Escherichia_virus_MarieHeimVoegtlin[&Organism="Escherichia_virus_NN16_05","Genetic Code"="Bacterial",Taxonomy="Viruses; Duplodnaviria; Heunggongvirae; Uroviricota; Caudoviricetes; Guernseyvirinae; Kagunavirus"]:0.03000096):0.0287153,Escherichia_virus_SusanneMuster[&Organism="Escherichia_virus_PS21","Genetic Code"="Bacterial",Taxonomy="Viruses; Duplodnaviria; Heunggongvirae; Uroviricota; Caudoviricetes; unclassified"]:0.0061611):0.0020254,Escherichia_virus_ChristineMuster[&Organism="Escherichia_virus_PS36","Genetic Code"="Bacterial",Taxonomy="Viruses; Duplodnaviria; Heunggongvirae; Uroviricota; Caudoviricetes; unclassified"]:0.00670799):0.00883865):0.61310022,(('Escherichia_phage_APC_JM3.2___tailspike_protein_CDS_translation'[&"% Acidic Amino Acids"=7.59%,collection_date="24-Apr-2016","% Hydrophobic Amino Acids"=50.16%,"Genetic Code"="Bacterial",Description="Escherichia phage APC_JM3.2, complete genome",Modified=Fri Oct 18 00:18:23 CEST 2024,"Sequencing Technology (Assembly-Data)"="Illumina","Assembly Method (Assembly-Data)"="SPAdes v. 3.9.0",Taxonomy="Viruses; Duplodnaviria; Heunggongvirae; Uroviricota; Caudoviricetes; Lederbergvirus","Extinction Coefficient"=72240.0,"Filename (Imported From)"="MG197996.1.gb",Created=Sun Aug 11 13:22:02 CEST 2024,URN="urn:local:.:e1-i2kk9bk","Isoelectric Point"=4.615139007568359,"% Basic Amino Acids"=6.49%,host="Escherichia coli","% AT-rich Amino Acids"=27.69%,"Coverage (Assembly-Data)"="1254x","% Charged Amino Acids"=14.08%,db_xref="taxon:2045361",Organism="Escherichia phage APC_JM3.2","Path (Imported From)"="C:\data\DNA sequences","% GC-rich Amino Acids"=23.26%,Accession="MG197996.1","Molecular Weight (kDa)"=66.69473027999986,"# Nucleotide Sequences With Quality"=0,Topology="linear","Charge at pH 7"=-13.02767411003065,"% Polar Uncharged Amino Acids"=36.71%,"Molecule Type"="AA"]:0.01913726,((Escherichia_virus_CurroJimenez[&Organism="Escherichia virus NO16_02","Read Technology"="Illumina",Taxonomy="Viruses; Duplodnaviria; Heunggongvirae; Uroviricota; Caudoviricetes; Caudovirales; Podoviridae; Lederbergvirus"]:0.0,(Escherichia_virus_Louie[&Organism="Escherichia virus NO16_03","Read Technology"="Illumina",Taxonomy="Viruses; Duplodnaviria; Heunggongvirae; Uroviricota; Caudoviricetes; Caudovirales; Podoviridae; Lederbergvirus"]:0.0,Escherichia_virus_Dewey[&Organism="Escherichia virus NO16_09","Read Technology"="Illumina",Taxonomy="Viruses; Duplodnaviria; Heunggongvirae; Uroviricota; Caudoviricetes; Caudovirales; Podoviridae; Lederbergvirus"]:0.0):0.0):0.000316,Escherichia_virus_Huey[&Organism="Escherichia virus Luc1(+)","Read Technology"="Illumina",Taxonomy="Viruses; Duplodnaviria; Heunggongvirae; Uroviricota; Caudoviricetes; Caudovirales; Podoviridae; Lederbergvirus"]:0.00468498):0.00298448):0.4486926,(Escherichia_virus_KarinMuster[&Organism="Escherichia_virus_PS11","Genetic Code"="Bacterial",Taxonomy="Viruses; Duplodnaviria; Heunggongvirae; Uroviricota; Caudoviricetes; Sashavirus"]:0.00280563,Escherichia_virus_ElsieAttenhofer[&Organism="Escherichia_virus_NN16_15","Genetic Code"="Bacterial",Taxonomy="Viruses; Duplodnaviria; Heunggongvirae; Uroviricota; Caudoviricetes; Autographiviridae; Studiervirinae; Kayfunavirus"]:0.01187202):0.30013904):0.29406548):0.33879293,(((((Escherichia_virus_SonjaBuckley[&Organism="Escherichia_virus_PB9","Genetic Code"="Bacterial",Taxonomy="Viruses; Duplodnaviria; Heunggongvirae; Uroviricota; Caudoviricetes; Guernseyvirinae; Kagunavirus"]:0.00388273,Escherichia_phage_590B___tail_spike_N_domain_containing_protein_CDS_translation[&Organism="Escherichia phage 590B","Genetic Code"="Bacterial",Taxonomy="Viruses; Duplodnaviria; Heunggongvirae; Uroviricota; Caudoviricetes; Guernseyvirinae; Kagunavirus"]:0.00374272):0.00516909,Escherichia_virus_VerenaMeyer[&Organism="Escherichia_virus_DMS16","Genetic Code"="Bacterial",Taxonomy="Viruses; Duplodnaviria; Heunggongvirae; Uroviricota; Caudoviricetes; Guernseyvirinae; Kagunavirus"]:0.0):0.00216889,Escherichia_virus_AnnaReinhart[&Organism="Escherichia_virus_JB11","Genetic Code"="Bacterial",Taxonomy="Viruses; Duplodnaviria; Heunggongvirae; Uroviricota; Caudoviricetes; Guernseyvirinae; Kagunavirus"]:0.000375):0.02821729,Escherichia_phage_XY2___hypothetical_protein_CDS_translation[&Organism="Escherichia phage vB_EcoS_XY2","Genetic Code"="Bacterial",Taxonomy="Viruses; Duplodnaviria; Heunggongvirae; Uroviricota; Caudoviricetes; Caudovirales; Siphoviridae; Guernseyvirinae; Kagunavirus; unclassified Kagunavirus"]:0.04327879):0.01741291,(Escherichia_virus_RudolfBernhard[&Organism="Escherichia_virus_NO16_08","Genetic Code"="Bacterial",Taxonomy="Viruses; Duplodnaviria; Heunggongvirae; Uroviricota; Caudoviricetes; Gamaleyavirus"]:0.02196276,Escherichia_virus_TanjaMuster[&Organism="Escherichia_virus_NO16_04","Genetic Code"="Bacterial",Taxonomy="Viruses; Duplodnaviria; Heunggongvirae; Uroviricota; Caudoviricetes; unclassified"]:0.0):0.03890508):0.93969443):0.28730226,Salmonella_phage_9NA___tailspike_protein_CDS_translation[&Organism="Salmonella phage 9NA","Genetic Code"="Bacterial",Taxonomy="Viruses; Duplodnaviria; Heunggongvirae; Uroviricota; Caudoviricetes; Caudovirales; Siphoviridae; Nonanavirus"]:0.72335488):0.48541928,Salmonella_phage_LPST10___tail_fibers_protein_CDS_translation[&Organism="Salmonella phage LPST10","Genetic Code"="Bacterial",Taxonomy="Viruses; Duplodnaviria; Heunggongvirae; Uroviricota; Caudoviricetes; Caudovirales; Siphoviridae"]:0.23539405):0.14337641,Salmonella_phage_SETP3___tail_spike_protein_CDS_translation[&"% Acidic Amino Acids"=10.82%,"% Hydrophobic Amino Acids"=51.61%,"Genetic Code"="Bacterial",Description="Salmonella phage SETP3, complete genome",Modified=Fri Oct 18 00:18:23 CEST 2024,Taxonomy="Viruses; Duplodnaviria; Heunggongvirae; Uroviricota; Caudoviricetes; Guernseyvirinae; Jerseyvirus; Jerseyvirus SETP3","Extinction Coefficient"=86790.0,"Filename (Imported From)"="NC_009232.2.gb",Created=Sat Jul 27 20:17:51 CEST 2024,URN="urn:local:.:e4-i2kk9bk","Isoelectric Point"=4.719707489013672,"% Basic Amino Acids"=9.50%,"% AT-rich Amino Acids"=22.95%,"% Charged Amino Acids"=20.32%,db_xref="taxon:424944",Organism="Salmonella phage SETP3","Path (Imported From)"="C:\data\DNA sequences","% GC-rich Amino Acids"=28.36%,Accession="NC_009232.2","Molecular Weight (kDa)"=72.77341828000002,"# Nucleotide Sequences With Quality"=0,Topology="linear","Charge at pH 7"=-15.904900907813401,"% Polar Uncharged Amino Acids"=29.53%,"Molecule Type"="AA"]:0.09256916,Salmonella_virus_P22[&Organism="Salmonella virus P22","Genetic Code"="Bacterial",Taxonomy="Viruses; Duplodnaviria; Heunggongvirae; Uroviricota; Caudoviricetes; Caudovirales; Podoviridae; Lederbergvirus","Common Name"="P22"]:0.10106099);
	tree bootstrap_29 = [&U] (((((((Escherichia_virus_SandraMuster[&Organism="Escherichia_virus_NO16_13","Genetic Code"="Bacterial",Taxonomy="Viruses; Duplodnaviria; Heunggongvirae; Uroviricota; Caudoviricetes; unclassified"]:0.00490761,(Escherichia_virus_SusanneMuster[&Organism="Escherichia_virus_PS21","Genetic Code"="Bacterial",Taxonomy="Viruses; Duplodnaviria; Heunggongvirae; Uroviricota; Caudoviricetes; unclassified"]:0.000005,(Escherichia_virus_ChristineMuster[&Organism="Escherichia_virus_PS36","Genetic Code"="Bacterial",Taxonomy="Viruses; Duplodnaviria; Heunggongvirae; Uroviricota; Caudoviricetes; unclassified"]:0.00626549,Escherichia_virus_ClaudiaMuster[&Organism="Escherichia_virus_Luc7","Genetic Code"="Bacterial",Taxonomy="Viruses; Duplodnaviria; Heunggongvirae; Uroviricota; Caudoviricetes; unclassified"]:0.00122666):0.00125257):0.000075):0.00918125,(((Escherichia_virus_GertrudWoker[&Organism="Escherichia_virus_PS46","Genetic Code"="Bacterial",Taxonomy="Viruses; Duplodnaviria; Heunggongvirae; Uroviricota; Caudoviricetes; Guernseyvirinae; Kagunavirus"]:0.00236897,Escherichia_virus_LotteLoewe[&Organism="Escherichia_virus_NN16_16","Genetic Code"="Bacterial",Taxonomy="Viruses; Duplodnaviria; Heunggongvirae; Uroviricota; Caudoviricetes; Guernseyvirinae; Kagunavirus"]:0.00261923):0.000596,Escherichia_virus_NicoleGrasset[&Organism="Escherichia_virus_PS15","Genetic Code"="Bacterial",Taxonomy="Viruses; Duplodnaviria; Heunggongvirae; Uroviricota; Caudoviricetes; Guernseyvirinae; Kagunavirus"]:0.00190481):0.0164621,Escherichia_virus_MarieHeimVoegtlin[&Organism="Escherichia_virus_NN16_05","Genetic Code"="Bacterial",Taxonomy="Viruses; Duplodnaviria; Heunggongvirae; Uroviricota; Caudoviricetes; Guernseyvirinae; Kagunavirus"]:0.01544822):0.00958066):0.65243802,((Escherichia_virus_KarinMuster[&Organism="Escherichia_virus_PS11","Genetic Code"="Bacterial",Taxonomy="Viruses; Duplodnaviria; Heunggongvirae; Uroviricota; Caudoviricetes; Sashavirus"]:0.00509607,Escherichia_virus_ElsieAttenhofer[&Organism="Escherichia_virus_NN16_15","Genetic Code"="Bacterial",Taxonomy="Viruses; Duplodnaviria; Heunggongvirae; Uroviricota; Caudoviricetes; Autographiviridae; Studiervirinae; Kayfunavirus"]:0.02573691):0.31926183,(((('Escherichia_phage_APC_JM3.2___tailspike_protein_CDS_translation'[&"% Acidic Amino Acids"=7.59%,collection_date="24-Apr-2016","% Hydrophobic Amino Acids"=50.16%,"Genetic Code"="Bacterial",Description="Escherichia phage APC_JM3.2, complete genome",Modified=Fri Oct 18 00:18:23 CEST 2024,"Sequencing Technology (Assembly-Data)"="Illumina","Assembly Method (Assembly-Data)"="SPAdes v. 3.9.0",Taxonomy="Viruses; Duplodnaviria; Heunggongvirae; Uroviricota; Caudoviricetes; Lederbergvirus","Extinction Coefficient"=72240.0,"Filename (Imported From)"="MG197996.1.gb",Created=Sun Aug 11 13:22:02 CEST 2024,URN="urn:local:.:e1-i2kk9bk","Isoelectric Point"=4.615139007568359,"% Basic Amino Acids"=6.49%,host="Escherichia coli","% AT-rich Amino Acids"=27.69%,"Coverage (Assembly-Data)"="1254x","% Charged Amino Acids"=14.08%,db_xref="taxon:2045361",Organism="Escherichia phage APC_JM3.2","Path (Imported From)"="C:\data\DNA sequences","% GC-rich Amino Acids"=23.26%,Accession="MG197996.1","Molecular Weight (kDa)"=66.69473027999986,"# Nucleotide Sequences With Quality"=0,Topology="linear","Charge at pH 7"=-13.02767411003065,"% Polar Uncharged Amino Acids"=36.71%,"Molecule Type"="AA"]:0.03575677,Escherichia_virus_Huey[&Organism="Escherichia virus Luc1(+)","Read Technology"="Illumina",Taxonomy="Viruses; Duplodnaviria; Heunggongvirae; Uroviricota; Caudoviricetes; Caudovirales; Podoviridae; Lederbergvirus"]:0.00285913):0.00279876,Escherichia_virus_Dewey[&Organism="Escherichia virus NO16_09","Read Technology"="Illumina",Taxonomy="Viruses; Duplodnaviria; Heunggongvirae; Uroviricota; Caudoviricetes; Caudovirales; Podoviridae; Lederbergvirus"]:0.0):0.000355,Escherichia_virus_CurroJimenez[&Organism="Escherichia virus NO16_02","Read Technology"="Illumina",Taxonomy="Viruses; Duplodnaviria; Heunggongvirae; Uroviricota; Caudoviricetes; Caudovirales; Podoviridae; Lederbergvirus"]:0.0):0.000195,Escherichia_virus_Louie[&Organism="Escherichia virus NO16_03","Read Technology"="Illumina",Taxonomy="Viruses; Duplodnaviria; Heunggongvirae; Uroviricota; Caudoviricetes; Caudovirales; Podoviridae; Lederbergvirus"]:0.0):0.32028614):0.3481946):0.3270652,(((Escherichia_virus_SonjaBuckley[&Organism="Escherichia_virus_PB9","Genetic Code"="Bacterial",Taxonomy="Viruses; Duplodnaviria; Heunggongvirae; Uroviricota; Caudoviricetes; Guernseyvirinae; Kagunavirus"]:0.0,((Escherichia_virus_AnnaReinhart[&Organism="Escherichia_virus_JB11","Genetic Code"="Bacterial",Taxonomy="Viruses; Duplodnaviria; Heunggongvirae; Uroviricota; Caudoviricetes; Guernseyvirinae; Kagunavirus"]:0.00326473,Escherichia_virus_VerenaMeyer[&Organism="Escherichia_virus_DMS16","Genetic Code"="Bacterial",Taxonomy="Viruses; Duplodnaviria; Heunggongvirae; Uroviricota; Caudoviricetes; Guernseyvirinae; Kagunavirus"]:0.0):0.000419,Escherichia_phage_590B___tail_spike_N_domain_containing_protein_CDS_translation[&Organism="Escherichia phage 590B","Genetic Code"="Bacterial",Taxonomy="Viruses; Duplodnaviria; Heunggongvirae; Uroviricota; Caudoviricetes; Guernseyvirinae; Kagunavirus"]:0.0):0.000221):0.02866746,Escherichia_phage_XY2___hypothetical_protein_CDS_translation[&Organism="Escherichia phage vB_EcoS_XY2","Genetic Code"="Bacterial",Taxonomy="Viruses; Duplodnaviria; Heunggongvirae; Uroviricota; Caudoviricetes; Caudovirales; Siphoviridae; Guernseyvirinae; Kagunavirus; unclassified Kagunavirus"]:0.02976174):0.02707047,(Escherichia_virus_TanjaMuster[&Organism="Escherichia_virus_NO16_04","Genetic Code"="Bacterial",Taxonomy="Viruses; Duplodnaviria; Heunggongvirae; Uroviricota; Caudoviricetes; unclassified"]:0.00942471,Escherichia_virus_RudolfBernhard[&Organism="Escherichia_virus_NO16_08","Genetic Code"="Bacterial",Taxonomy="Viruses; Duplodnaviria; Heunggongvirae; Uroviricota; Caudoviricetes; Gamaleyavirus"]:0.0130055):0.04941126):0.94053208):0.3703075,Salmonella_phage_9NA___tailspike_protein_CDS_translation[&Organism="Salmonella phage 9NA","Genetic Code"="Bacterial",Taxonomy="Viruses; Duplodnaviria; Heunggongvirae; Uroviricota; Caudoviricetes; Caudovirales; Siphoviridae; Nonanavirus"]:0.63104111):0.40310862,Salmonella_phage_LPST10___tail_fibers_protein_CDS_translation[&Organism="Salmonella phage LPST10","Genetic Code"="Bacterial",Taxonomy="Viruses; Duplodnaviria; Heunggongvirae; Uroviricota; Caudoviricetes; Caudovirales; Siphoviridae"]:0.22260343):0.10980049,Salmonella_phage_SETP3___tail_spike_protein_CDS_translation[&"% Acidic Amino Acids"=10.82%,"% Hydrophobic Amino Acids"=51.61%,"Genetic Code"="Bacterial",Description="Salmonella phage SETP3, complete genome",Modified=Fri Oct 18 00:18:23 CEST 2024,Taxonomy="Viruses; Duplodnaviria; Heunggongvirae; Uroviricota; Caudoviricetes; Guernseyvirinae; Jerseyvirus; Jerseyvirus SETP3","Extinction Coefficient"=86790.0,"Filename (Imported From)"="NC_009232.2.gb",Created=Sat Jul 27 20:17:51 CEST 2024,URN="urn:local:.:e4-i2kk9bk","Isoelectric Point"=4.719707489013672,"% Basic Amino Acids"=9.50%,"% AT-rich Amino Acids"=22.95%,"% Charged Amino Acids"=20.32%,db_xref="taxon:424944",Organism="Salmonella phage SETP3","Path (Imported From)"="C:\data\DNA sequences","% GC-rich Amino Acids"=28.36%,Accession="NC_009232.2","Molecular Weight (kDa)"=72.77341828000002,"# Nucleotide Sequences With Quality"=0,Topology="linear","Charge at pH 7"=-15.904900907813401,"% Polar Uncharged Amino Acids"=29.53%,"Molecule Type"="AA"]:0.11497437,Salmonella_virus_P22[&Organism="Salmonella virus P22","Genetic Code"="Bacterial",Taxonomy="Viruses; Duplodnaviria; Heunggongvirae; Uroviricota; Caudoviricetes; Caudovirales; Podoviridae; Lederbergvirus","Common Name"="P22"]:0.13044845);
	tree bootstrap_30 = [&U] (((((((Escherichia_virus_ClaudiaMuster[&Organism="Escherichia_virus_Luc7","Genetic Code"="Bacterial",Taxonomy="Viruses; Duplodnaviria; Heunggongvirae; Uroviricota; Caudoviricetes; unclassified"]:0.00170115,(((((Escherichia_virus_GertrudWoker[&Organism="Escherichia_virus_PS46","Genetic Code"="Bacterial",Taxonomy="Viruses; Duplodnaviria; Heunggongvirae; Uroviricota; Caudoviricetes; Guernseyvirinae; Kagunavirus"]:0.00208609,Escherichia_virus_LotteLoewe[&Organism="Escherichia_virus_NN16_16","Genetic Code"="Bacterial",Taxonomy="Viruses; Duplodnaviria; Heunggongvirae; Uroviricota; Caudoviricetes; Guernseyvirinae; Kagunavirus"]:0.000405):0.000152,Escherichia_virus_NicoleGrasset[&Organism="Escherichia_virus_PS15","Genetic Code"="Bacterial",Taxonomy="Viruses; Duplodnaviria; Heunggongvirae; Uroviricota; Caudoviricetes; Guernseyvirinae; Kagunavirus"]:0.0070701):0.01192971,Escherichia_virus_MarieHeimVoegtlin[&Organism="Escherichia_virus_NN16_05","Genetic Code"="Bacterial",Taxonomy="Viruses; Duplodnaviria; Heunggongvirae; Uroviricota; Caudoviricetes; Guernseyvirinae; Kagunavirus"]:0.01269669):0.00833477,Escherichia_virus_SusanneMuster[&Organism="Escherichia_virus_PS21","Genetic Code"="Bacterial",Taxonomy="Viruses; Duplodnaviria; Heunggongvirae; Uroviricota; Caudoviricetes; unclassified"]:0.00779939):0.00524597,Escherichia_virus_SandraMuster[&Organism="Escherichia_virus_NO16_13","Genetic Code"="Bacterial",Taxonomy="Viruses; Duplodnaviria; Heunggongvirae; Uroviricota; Caudoviricetes; unclassified"]:0.00471529):0.000901):0.01081766,Escherichia_virus_ChristineMuster[&Organism="Escherichia_virus_PS36","Genetic Code"="Bacterial",Taxonomy="Viruses; Duplodnaviria; Heunggongvirae; Uroviricota; Caudoviricetes; unclassified"]:0.0):0.66767624,((Escherichia_virus_ElsieAttenhofer[&Organism="Escherichia_virus_NN16_15","Genetic Code"="Bacterial",Taxonomy="Viruses; Duplodnaviria; Heunggongvirae; Uroviricota; Caudoviricetes; Autographiviridae; Studiervirinae; Kayfunavirus"]:0.02135897,Escherichia_virus_KarinMuster[&Organism="Escherichia_virus_PS11","Genetic Code"="Bacterial",Taxonomy="Viruses; Duplodnaviria; Heunggongvirae; Uroviricota; Caudoviricetes; Sashavirus"]:0.01045487):0.34799254,(((Escherichia_virus_Louie[&Organism="Escherichia virus NO16_03","Read Technology"="Illumina",Taxonomy="Viruses; Duplodnaviria; Heunggongvirae; Uroviricota; Caudoviricetes; Caudovirales; Podoviridae; Lederbergvirus"]:0.0,(Escherichia_virus_CurroJimenez[&Organism="Escherichia virus NO16_02","Read Technology"="Illumina",Taxonomy="Viruses; Duplodnaviria; Heunggongvirae; Uroviricota; Caudoviricetes; Caudovirales; Podoviridae; Lederbergvirus"]:0.0,Escherichia_virus_Dewey[&Organism="Escherichia virus NO16_09","Read Technology"="Illumina",Taxonomy="Viruses; Duplodnaviria; Heunggongvirae; Uroviricota; Caudoviricetes; Caudovirales; Podoviridae; Lederbergvirus"]:0.0):0.0):0.006662,Escherichia_virus_Huey[&Organism="Escherichia virus Luc1(+)","Read Technology"="Illumina",Taxonomy="Viruses; Duplodnaviria; Heunggongvirae; Uroviricota; Caudoviricetes; Caudovirales; Podoviridae; Lederbergvirus"]:0.000720):0.00157347,'Escherichia_phage_APC_JM3.2___tailspike_protein_CDS_translation'[&"% Acidic Amino Acids"=7.59%,collection_date="24-Apr-2016","% Hydrophobic Amino Acids"=50.16%,"Genetic Code"="Bacterial",Description="Escherichia phage APC_JM3.2, complete genome",Modified=Fri Oct 18 00:18:23 CEST 2024,"Sequencing Technology (Assembly-Data)"="Illumina","Assembly Method (Assembly-Data)"="SPAdes v. 3.9.0",Taxonomy="Viruses; Duplodnaviria; Heunggongvirae; Uroviricota; Caudoviricetes; Lederbergvirus","Extinction Coefficient"=72240.0,"Filename (Imported From)"="MG197996.1.gb",Created=Sun Aug 11 13:22:02 CEST 2024,URN="urn:local:.:e1-i2kk9bk","Isoelectric Point"=4.615139007568359,"% Basic Amino Acids"=6.49%,host="Escherichia coli","% AT-rich Amino Acids"=27.69%,"Coverage (Assembly-Data)"="1254x","% Charged Amino Acids"=14.08%,db_xref="taxon:2045361",Organism="Escherichia phage APC_JM3.2","Path (Imported From)"="C:\data\DNA sequences","% GC-rich Amino Acids"=23.26%,Accession="MG197996.1","Molecular Weight (kDa)"=66.69473027999986,"# Nucleotide Sequences With Quality"=0,Topology="linear","Charge at pH 7"=-13.02767411003065,"% Polar Uncharged Amino Acids"=36.71%,"Molecule Type"="AA"]:0.01432166):0.39650452):0.31372785):0.30591957,((Escherichia_virus_RudolfBernhard[&Organism="Escherichia_virus_NO16_08","Genetic Code"="Bacterial",Taxonomy="Viruses; Duplodnaviria; Heunggongvirae; Uroviricota; Caudoviricetes; Gamaleyavirus"]:0.01199981,Escherichia_virus_TanjaMuster[&Organism="Escherichia_virus_NO16_04","Genetic Code"="Bacterial",Taxonomy="Viruses; Duplodnaviria; Heunggongvirae; Uroviricota; Caudoviricetes; unclassified"]:0.00826493):0.0351423,((Escherichia_virus_SonjaBuckley[&Organism="Escherichia_virus_PB9","Genetic Code"="Bacterial",Taxonomy="Viruses; Duplodnaviria; Heunggongvirae; Uroviricota; Caudoviricetes; Guernseyvirinae; Kagunavirus"]:0.00579531,((Escherichia_virus_VerenaMeyer[&Organism="Escherichia_virus_DMS16","Genetic Code"="Bacterial",Taxonomy="Viruses; Duplodnaviria; Heunggongvirae; Uroviricota; Caudoviricetes; Guernseyvirinae; Kagunavirus"]:0.0020125,Escherichia_virus_AnnaReinhart[&Organism="Escherichia_virus_JB11","Genetic Code"="Bacterial",Taxonomy="Viruses; Duplodnaviria; Heunggongvirae; Uroviricota; Caudoviricetes; Guernseyvirinae; Kagunavirus"]:0.0030133):0.00166793,Escherichia_phage_590B___tail_spike_N_domain_containing_protein_CDS_translation[&Organism="Escherichia phage 590B","Genetic Code"="Bacterial",Taxonomy="Viruses; Duplodnaviria; Heunggongvirae; Uroviricota; Caudoviricetes; Guernseyvirinae; Kagunavirus"]:0.00296782):0.00182946):0.02508401,Escherichia_phage_XY2___hypothetical_protein_CDS_translation[&Organism="Escherichia phage vB_EcoS_XY2","Genetic Code"="Bacterial",Taxonomy="Viruses; Duplodnaviria; Heunggongvirae; Uroviricota; Caudoviricetes; Caudovirales; Siphoviridae; Guernseyvirinae; Kagunavirus; unclassified Kagunavirus"]:0.03152728):0.01389931):0.95506951):0.32689902,Salmonella_phage_9NA___tailspike_protein_CDS_translation[&Organism="Salmonella phage 9NA","Genetic Code"="Bacterial",Taxonomy="Viruses; Duplodnaviria; Heunggongvirae; Uroviricota; Caudoviricetes; Caudovirales; Siphoviridae; Nonanavirus"]:0.67310098):0.38195969,Salmonella_phage_LPST10___tail_fibers_protein_CDS_translation[&Organism="Salmonella phage LPST10","Genetic Code"="Bacterial",Taxonomy="Viruses; Duplodnaviria; Heunggongvirae; Uroviricota; Caudoviricetes; Caudovirales; Siphoviridae"]:0.28682967):0.18710155,Salmonella_phage_SETP3___tail_spike_protein_CDS_translation[&"% Acidic Amino Acids"=10.82%,"% Hydrophobic Amino Acids"=51.61%,"Genetic Code"="Bacterial",Description="Salmonella phage SETP3, complete genome",Modified=Fri Oct 18 00:18:23 CEST 2024,Taxonomy="Viruses; Duplodnaviria; Heunggongvirae; Uroviricota; Caudoviricetes; Guernseyvirinae; Jerseyvirus; Jerseyvirus SETP3","Extinction Coefficient"=86790.0,"Filename (Imported From)"="NC_009232.2.gb",Created=Sat Jul 27 20:17:51 CEST 2024,URN="urn:local:.:e4-i2kk9bk","Isoelectric Point"=4.719707489013672,"% Basic Amino Acids"=9.50%,"% AT-rich Amino Acids"=22.95%,"% Charged Amino Acids"=20.32%,db_xref="taxon:424944",Organism="Salmonella phage SETP3","Path (Imported From)"="C:\data\DNA sequences","% GC-rich Amino Acids"=28.36%,Accession="NC_009232.2","Molecular Weight (kDa)"=72.77341828000002,"# Nucleotide Sequences With Quality"=0,Topology="linear","Charge at pH 7"=-15.904900907813401,"% Polar Uncharged Amino Acids"=29.53%,"Molecule Type"="AA"]:0.10540477,Salmonella_virus_P22[&Organism="Salmonella virus P22","Genetic Code"="Bacterial",Taxonomy="Viruses; Duplodnaviria; Heunggongvirae; Uroviricota; Caudoviricetes; Caudovirales; Podoviridae; Lederbergvirus","Common Name"="P22"]:0.11001683);
	tree bootstrap_31 = [&U] ((((((((((((Escherichia_virus_NicoleGrasset[&Organism="Escherichia_virus_PS15","Genetic Code"="Bacterial",Taxonomy="Viruses; Duplodnaviria; Heunggongvirae; Uroviricota; Caudoviricetes; Guernseyvirinae; Kagunavirus"]:0.00226141,Escherichia_virus_GertrudWoker[&Organism="Escherichia_virus_PS46","Genetic Code"="Bacterial",Taxonomy="Viruses; Duplodnaviria; Heunggongvirae; Uroviricota; Caudoviricetes; Guernseyvirinae; Kagunavirus"]:0.00751927):0.000334,Escherichia_virus_LotteLoewe[&Organism="Escherichia_virus_NN16_16","Genetic Code"="Bacterial",Taxonomy="Viruses; Duplodnaviria; Heunggongvirae; Uroviricota; Caudoviricetes; Guernseyvirinae; Kagunavirus"]:0.00711193):0.01214988,Escherichia_virus_MarieHeimVoegtlin[&Organism="Escherichia_virus_NN16_05","Genetic Code"="Bacterial",Taxonomy="Viruses; Duplodnaviria; Heunggongvirae; Uroviricota; Caudoviricetes; Guernseyvirinae; Kagunavirus"]:0.01920605):0.00984924,Escherichia_virus_SusanneMuster[&Organism="Escherichia_virus_PS21","Genetic Code"="Bacterial",Taxonomy="Viruses; Duplodnaviria; Heunggongvirae; Uroviricota; Caudoviricetes; unclassified"]:0.00365672):0.00121848,Escherichia_virus_ChristineMuster[&Organism="Escherichia_virus_PS36","Genetic Code"="Bacterial",Taxonomy="Viruses; Duplodnaviria; Heunggongvirae; Uroviricota; Caudoviricetes; unclassified"]:0.000150):0.00476869,Escherichia_virus_ClaudiaMuster[&Organism="Escherichia_virus_Luc7","Genetic Code"="Bacterial",Taxonomy="Viruses; Duplodnaviria; Heunggongvirae; Uroviricota; Caudoviricetes; unclassified"]:0.000105):0.00260943,Escherichia_virus_SandraMuster[&Organism="Escherichia_virus_NO16_13","Genetic Code"="Bacterial",Taxonomy="Viruses; Duplodnaviria; Heunggongvirae; Uroviricota; Caudoviricetes; unclassified"]:0.00231759):0.61925436,(((Escherichia_virus_Huey[&Organism="Escherichia virus Luc1(+)","Read Technology"="Illumina",Taxonomy="Viruses; Duplodnaviria; Heunggongvirae; Uroviricota; Caudoviricetes; Caudovirales; Podoviridae; Lederbergvirus"]:0.0,(Escherichia_virus_CurroJimenez[&Organism="Escherichia virus NO16_02","Read Technology"="Illumina",Taxonomy="Viruses; Duplodnaviria; Heunggongvirae; Uroviricota; Caudoviricetes; Caudovirales; Podoviridae; Lederbergvirus"]:0.0,(Escherichia_virus_Dewey[&Organism="Escherichia virus NO16_09","Read Technology"="Illumina",Taxonomy="Viruses; Duplodnaviria; Heunggongvirae; Uroviricota; Caudoviricetes; Caudovirales; Podoviridae; Lederbergvirus"]:0.0,Escherichia_virus_Louie[&Organism="Escherichia virus NO16_03","Read Technology"="Illumina",Taxonomy="Viruses; Duplodnaviria; Heunggongvirae; Uroviricota; Caudoviricetes; Caudovirales; Podoviridae; Lederbergvirus"]:0.0):0.0):0.00999775):0.01139757,'Escherichia_phage_APC_JM3.2___tailspike_protein_CDS_translation'[&"% Acidic Amino Acids"=7.59%,collection_date="24-Apr-2016","% Hydrophobic Amino Acids"=50.16%,"Genetic Code"="Bacterial",Description="Escherichia phage APC_JM3.2, complete genome",Modified=Fri Oct 18 00:18:23 CEST 2024,"Sequencing Technology (Assembly-Data)"="Illumina","Assembly Method (Assembly-Data)"="SPAdes v. 3.9.0",Taxonomy="Viruses; Duplodnaviria; Heunggongvirae; Uroviricota; Caudoviricetes; Lederbergvirus","Extinction Coefficient"=72240.0,"Filename (Imported From)"="MG197996.1.gb",Created=Sun Aug 11 13:22:02 CEST 2024,URN="urn:local:.:e1-i2kk9bk","Isoelectric Point"=4.615139007568359,"% Basic Amino Acids"=6.49%,host="Escherichia coli","% AT-rich Amino Acids"=27.69%,"Coverage (Assembly-Data)"="1254x","% Charged Amino Acids"=14.08%,db_xref="taxon:2045361",Organism="Escherichia phage APC_JM3.2","Path (Imported From)"="C:\data\DNA sequences","% GC-rich Amino Acids"=23.26%,Accession="MG197996.1","Molecular Weight (kDa)"=66.69473027999986,"# Nucleotide Sequences With Quality"=0,Topology="linear","Charge at pH 7"=-13.02767411003065,"% Polar Uncharged Amino Acids"=36.71%,"Molecule Type"="AA"]:0.00728629):0.35790255,(Escherichia_virus_KarinMuster[&Organism="Escherichia_virus_PS11","Genetic Code"="Bacterial",Taxonomy="Viruses; Duplodnaviria; Heunggongvirae; Uroviricota; Caudoviricetes; Sashavirus"]:0.0081951,Escherichia_virus_ElsieAttenhofer[&Organism="Escherichia_virus_NN16_15","Genetic Code"="Bacterial",Taxonomy="Viruses; Duplodnaviria; Heunggongvirae; Uroviricota; Caudoviricetes; Autographiviridae; Studiervirinae; Kayfunavirus"]:0.01397308):0.27678188):0.31488199):0.3625038,((((Escherichia_virus_SonjaBuckley[&Organism="Escherichia_virus_PB9","Genetic Code"="Bacterial",Taxonomy="Viruses; Duplodnaviria; Heunggongvirae; Uroviricota; Caudoviricetes; Guernseyvirinae; Kagunavirus"]:0.0,Escherichia_phage_590B___tail_spike_N_domain_containing_protein_CDS_translation[&Organism="Escherichia phage 590B","Genetic Code"="Bacterial",Taxonomy="Viruses; Duplodnaviria; Heunggongvirae; Uroviricota; Caudoviricetes; Guernseyvirinae; Kagunavirus"]:0.0):0.00112862,(Escherichia_virus_AnnaReinhart[&Organism="Escherichia_virus_JB11","Genetic Code"="Bacterial",Taxonomy="Viruses; Duplodnaviria; Heunggongvirae; Uroviricota; Caudoviricetes; Guernseyvirinae; Kagunavirus"]:0.0,Escherichia_virus_VerenaMeyer[&Organism="Escherichia_virus_DMS16","Genetic Code"="Bacterial",Taxonomy="Viruses; Duplodnaviria; Heunggongvirae; Uroviricota; Caudoviricetes; Guernseyvirinae; Kagunavirus"]:0.0):0.00138726):0.02809858,(Escherichia_virus_RudolfBernhard[&Organism="Escherichia_virus_NO16_08","Genetic Code"="Bacterial",Taxonomy="Viruses; Duplodnaviria; Heunggongvirae; Uroviricota; Caudoviricetes; Gamaleyavirus"]:0.00655806,Escherichia_virus_TanjaMuster[&Organism="Escherichia_virus_NO16_04","Genetic Code"="Bacterial",Taxonomy="Viruses; Duplodnaviria; Heunggongvirae; Uroviricota; Caudoviricetes; unclassified"]:0.00328367):0.02427233):0.01180282,Escherichia_phage_XY2___hypothetical_protein_CDS_translation[&Organism="Escherichia phage vB_EcoS_XY2","Genetic Code"="Bacterial",Taxonomy="Viruses; Duplodnaviria; Heunggongvirae; Uroviricota; Caudoviricetes; Caudovirales; Siphoviridae; Guernseyvirinae; Kagunavirus; unclassified Kagunavirus"]:0.04219721):0.95814836):0.2564087,Salmonella_phage_9NA___tailspike_protein_CDS_translation[&Organism="Salmonella phage 9NA","Genetic Code"="Bacterial",Taxonomy="Viruses; Duplodnaviria; Heunggongvirae; Uroviricota; Caudoviricetes; Caudovirales; Siphoviridae; Nonanavirus"]:0.74412536):0.48901891,Salmonella_phage_LPST10___tail_fibers_protein_CDS_translation[&Organism="Salmonella phage LPST10","Genetic Code"="Bacterial",Taxonomy="Viruses; Duplodnaviria; Heunggongvirae; Uroviricota; Caudoviricetes; Caudovirales; Siphoviridae"]:0.24877121):0.15960229,Salmonella_phage_SETP3___tail_spike_protein_CDS_translation[&"% Acidic Amino Acids"=10.82%,"% Hydrophobic Amino Acids"=51.61%,"Genetic Code"="Bacterial",Description="Salmonella phage SETP3, complete genome",Modified=Fri Oct 18 00:18:23 CEST 2024,Taxonomy="Viruses; Duplodnaviria; Heunggongvirae; Uroviricota; Caudoviricetes; Guernseyvirinae; Jerseyvirus; Jerseyvirus SETP3","Extinction Coefficient"=86790.0,"Filename (Imported From)"="NC_009232.2.gb",Created=Sat Jul 27 20:17:51 CEST 2024,URN="urn:local:.:e4-i2kk9bk","Isoelectric Point"=4.719707489013672,"% Basic Amino Acids"=9.50%,"% AT-rich Amino Acids"=22.95%,"% Charged Amino Acids"=20.32%,db_xref="taxon:424944",Organism="Salmonella phage SETP3","Path (Imported From)"="C:\data\DNA sequences","% GC-rich Amino Acids"=28.36%,Accession="NC_009232.2","Molecular Weight (kDa)"=72.77341828000002,"# Nucleotide Sequences With Quality"=0,Topology="linear","Charge at pH 7"=-15.904900907813401,"% Polar Uncharged Amino Acids"=29.53%,"Molecule Type"="AA"]:0.09857044,Salmonella_virus_P22[&Organism="Salmonella virus P22","Genetic Code"="Bacterial",Taxonomy="Viruses; Duplodnaviria; Heunggongvirae; Uroviricota; Caudoviricetes; Caudovirales; Podoviridae; Lederbergvirus","Common Name"="P22"]:0.10324332);
	tree bootstrap_32 = [&U] ((((((((Escherichia_virus_SandraMuster[&Organism="Escherichia_virus_NO16_13","Genetic Code"="Bacterial",Taxonomy="Viruses; Duplodnaviria; Heunggongvirae; Uroviricota; Caudoviricetes; unclassified"]:0.00179275,Escherichia_virus_ClaudiaMuster[&Organism="Escherichia_virus_Luc7","Genetic Code"="Bacterial",Taxonomy="Viruses; Duplodnaviria; Heunggongvirae; Uroviricota; Caudoviricetes; unclassified"]:0.000667):0.00233372,((((Escherichia_virus_GertrudWoker[&Organism="Escherichia_virus_PS46","Genetic Code"="Bacterial",Taxonomy="Viruses; Duplodnaviria; Heunggongvirae; Uroviricota; Caudoviricetes; Guernseyvirinae; Kagunavirus"]:0.0,Escherichia_virus_LotteLoewe[&Organism="Escherichia_virus_NN16_16","Genetic Code"="Bacterial",Taxonomy="Viruses; Duplodnaviria; Heunggongvirae; Uroviricota; Caudoviricetes; Guernseyvirinae; Kagunavirus"]:0.00518295):0.000397,Escherichia_virus_NicoleGrasset[&Organism="Escherichia_virus_PS15","Genetic Code"="Bacterial",Taxonomy="Viruses; Duplodnaviria; Heunggongvirae; Uroviricota; Caudoviricetes; Guernseyvirinae; Kagunavirus"]:0.00206931):0.00623498,Escherichia_virus_MarieHeimVoegtlin[&Organism="Escherichia_virus_NN16_05","Genetic Code"="Bacterial",Taxonomy="Viruses; Duplodnaviria; Heunggongvirae; Uroviricota; Caudoviricetes; Guernseyvirinae; Kagunavirus"]:0.01097516):0.03328417,Escherichia_virus_SusanneMuster[&Organism="Escherichia_virus_PS21","Genetic Code"="Bacterial",Taxonomy="Viruses; Duplodnaviria; Heunggongvirae; Uroviricota; Caudoviricetes; unclassified"]:0.00175206):0.00286363):0.00438479,Escherichia_virus_ChristineMuster[&Organism="Escherichia_virus_PS36","Genetic Code"="Bacterial",Taxonomy="Viruses; Duplodnaviria; Heunggongvirae; Uroviricota; Caudoviricetes; unclassified"]:0.0):0.63253464,(('Escherichia_phage_APC_JM3.2___tailspike_protein_CDS_translation'[&"% Acidic Amino Acids"=7.59%,collection_date="24-Apr-2016","% Hydrophobic Amino Acids"=50.16%,"Genetic Code"="Bacterial",Description="Escherichia phage APC_JM3.2, complete genome",Modified=Fri Oct 18 00:18:23 CEST 2024,"Sequencing Technology (Assembly-Data)"="Illumina","Assembly Method (Assembly-Data)"="SPAdes v. 3.9.0",Taxonomy="Viruses; Duplodnaviria; Heunggongvirae; Uroviricota; Caudoviricetes; Lederbergvirus","Extinction Coefficient"=72240.0,"Filename (Imported From)"="MG197996.1.gb",Created=Sun Aug 11 13:22:02 CEST 2024,URN="urn:local:.:e1-i2kk9bk","Isoelectric Point"=4.615139007568359,"% Basic Amino Acids"=6.49%,host="Escherichia coli","% AT-rich Amino Acids"=27.69%,"Coverage (Assembly-Data)"="1254x","% Charged Amino Acids"=14.08%,db_xref="taxon:2045361",Organism="Escherichia phage APC_JM3.2","Path (Imported From)"="C:\data\DNA sequences","% GC-rich Amino Acids"=23.26%,Accession="MG197996.1","Molecular Weight (kDa)"=66.69473027999986,"# Nucleotide Sequences With Quality"=0,Topology="linear","Charge at pH 7"=-13.02767411003065,"% Polar Uncharged Amino Acids"=36.71%,"Molecule Type"="AA"]:0.0081909,((Escherichia_virus_CurroJimenez[&Organism="Escherichia virus NO16_02","Read Technology"="Illumina",Taxonomy="Viruses; Duplodnaviria; Heunggongvirae; Uroviricota; Caudoviricetes; Caudovirales; Podoviridae; Lederbergvirus"]:0.0,(Escherichia_virus_Dewey[&Organism="Escherichia virus NO16_09","Read Technology"="Illumina",Taxonomy="Viruses; Duplodnaviria; Heunggongvirae; Uroviricota; Caudoviricetes; Caudovirales; Podoviridae; Lederbergvirus"]:0.0,Escherichia_virus_Louie[&Organism="Escherichia virus NO16_03","Read Technology"="Illumina",Taxonomy="Viruses; Duplodnaviria; Heunggongvirae; Uroviricota; Caudoviricetes; Caudovirales; Podoviridae; Lederbergvirus"]:0.0):0.0):0.00374146,Escherichia_virus_Huey[&Organism="Escherichia virus Luc1(+)","Read Technology"="Illumina",Taxonomy="Viruses; Duplodnaviria; Heunggongvirae; Uroviricota; Caudoviricetes; Caudovirales; Podoviridae; Lederbergvirus"]:0.00120968):0.00994218):0.35324058,(Escherichia_virus_KarinMuster[&Organism="Escherichia_virus_PS11","Genetic Code"="Bacterial",Taxonomy="Viruses; Duplodnaviria; Heunggongvirae; Uroviricota; Caudoviricetes; Sashavirus"]:0.00718442,Escherichia_virus_ElsieAttenhofer[&Organism="Escherichia_virus_NN16_15","Genetic Code"="Bacterial",Taxonomy="Viruses; Duplodnaviria; Heunggongvirae; Uroviricota; Caudoviricetes; Autographiviridae; Studiervirinae; Kayfunavirus"]:0.02396834):0.2896549):0.34285046):0.32712989,((((Escherichia_phage_590B___tail_spike_N_domain_containing_protein_CDS_translation[&Organism="Escherichia phage 590B","Genetic Code"="Bacterial",Taxonomy="Viruses; Duplodnaviria; Heunggongvirae; Uroviricota; Caudoviricetes; Guernseyvirinae; Kagunavirus"]:0.0,(Escherichia_virus_VerenaMeyer[&Organism="Escherichia_virus_DMS16","Genetic Code"="Bacterial",Taxonomy="Viruses; Duplodnaviria; Heunggongvirae; Uroviricota; Caudoviricetes; Guernseyvirinae; Kagunavirus"]:0.0,Escherichia_virus_SonjaBuckley[&Organism="Escherichia_virus_PB9","Genetic Code"="Bacterial",Taxonomy="Viruses; Duplodnaviria; Heunggongvirae; Uroviricota; Caudoviricetes; Guernseyvirinae; Kagunavirus"]:0.0):0.0):0.00221202,Escherichia_virus_AnnaReinhart[&Organism="Escherichia_virus_JB11","Genetic Code"="Bacterial",Taxonomy="Viruses; Duplodnaviria; Heunggongvirae; Uroviricota; Caudoviricetes; Guernseyvirinae; Kagunavirus"]:0.00286481):0.02135303,Escherichia_phage_XY2___hypothetical_protein_CDS_translation[&Organism="Escherichia phage vB_EcoS_XY2","Genetic Code"="Bacterial",Taxonomy="Viruses; Duplodnaviria; Heunggongvirae; Uroviricota; Caudoviricetes; Caudovirales; Siphoviridae; Guernseyvirinae; Kagunavirus; unclassified Kagunavirus"]:0.03320416):0.02149293,(Escherichia_virus_TanjaMuster[&Organism="Escherichia_virus_NO16_04","Genetic Code"="Bacterial",Taxonomy="Viruses; Duplodnaviria; Heunggongvirae; Uroviricota; Caudoviricetes; unclassified"]:0.00323663,Escherichia_virus_RudolfBernhard[&Organism="Escherichia_virus_NO16_08","Genetic Code"="Bacterial",Taxonomy="Viruses; Duplodnaviria; Heunggongvirae; Uroviricota; Caudoviricetes; Gamaleyavirus"]:0.01982586):0.03330093):0.94994498):0.37345327,Salmonella_phage_9NA___tailspike_protein_CDS_translation[&Organism="Salmonella phage 9NA","Genetic Code"="Bacterial",Taxonomy="Viruses; Duplodnaviria; Heunggongvirae; Uroviricota; Caudoviricetes; Caudovirales; Siphoviridae; Nonanavirus"]:0.63252078):0.38485349,Salmonella_phage_LPST10___tail_fibers_protein_CDS_translation[&Organism="Salmonella phage LPST10","Genetic Code"="Bacterial",Taxonomy="Viruses; Duplodnaviria; Heunggongvirae; Uroviricota; Caudoviricetes; Caudovirales; Siphoviridae"]:0.24218317):0.14709795,Salmonella_phage_SETP3___tail_spike_protein_CDS_translation[&"% Acidic Amino Acids"=10.82%,"% Hydrophobic Amino Acids"=51.61%,"Genetic Code"="Bacterial",Description="Salmonella phage SETP3, complete genome",Modified=Fri Oct 18 00:18:23 CEST 2024,Taxonomy="Viruses; Duplodnaviria; Heunggongvirae; Uroviricota; Caudoviricetes; Guernseyvirinae; Jerseyvirus; Jerseyvirus SETP3","Extinction Coefficient"=86790.0,"Filename (Imported From)"="NC_009232.2.gb",Created=Sat Jul 27 20:17:51 CEST 2024,URN="urn:local:.:e4-i2kk9bk","Isoelectric Point"=4.719707489013672,"% Basic Amino Acids"=9.50%,"% AT-rich Amino Acids"=22.95%,"% Charged Amino Acids"=20.32%,db_xref="taxon:424944",Organism="Salmonella phage SETP3","Path (Imported From)"="C:\data\DNA sequences","% GC-rich Amino Acids"=28.36%,Accession="NC_009232.2","Molecular Weight (kDa)"=72.77341828000002,"# Nucleotide Sequences With Quality"=0,Topology="linear","Charge at pH 7"=-15.904900907813401,"% Polar Uncharged Amino Acids"=29.53%,"Molecule Type"="AA"]:0.10354932,Salmonella_virus_P22[&Organism="Salmonella virus P22","Genetic Code"="Bacterial",Taxonomy="Viruses; Duplodnaviria; Heunggongvirae; Uroviricota; Caudoviricetes; Caudovirales; Podoviridae; Lederbergvirus","Common Name"="P22"]:0.10667755);
	tree bootstrap_33 = [&U] ((((((((Escherichia_virus_ChristineMuster[&Organism="Escherichia_virus_PS36","Genetic Code"="Bacterial",Taxonomy="Viruses; Duplodnaviria; Heunggongvirae; Uroviricota; Caudoviricetes; unclassified"]:0.00471649,(Escherichia_virus_SandraMuster[&Organism="Escherichia_virus_NO16_13","Genetic Code"="Bacterial",Taxonomy="Viruses; Duplodnaviria; Heunggongvirae; Uroviricota; Caudoviricetes; unclassified"]:0.0,Escherichia_virus_ClaudiaMuster[&Organism="Escherichia_virus_Luc7","Genetic Code"="Bacterial",Taxonomy="Viruses; Duplodnaviria; Heunggongvirae; Uroviricota; Caudoviricetes; unclassified"]:0.0):0.000347):0.00113218,Escherichia_virus_SusanneMuster[&Organism="Escherichia_virus_PS21","Genetic Code"="Bacterial",Taxonomy="Viruses; Duplodnaviria; Heunggongvirae; Uroviricota; Caudoviricetes; unclassified"]:0.00610651):0.00874018,(((Escherichia_virus_GertrudWoker[&Organism="Escherichia_virus_PS46","Genetic Code"="Bacterial",Taxonomy="Viruses; Duplodnaviria; Heunggongvirae; Uroviricota; Caudoviricetes; Guernseyvirinae; Kagunavirus"]:0.00295646,Escherichia_virus_LotteLoewe[&Organism="Escherichia_virus_NN16_16","Genetic Code"="Bacterial",Taxonomy="Viruses; Duplodnaviria; Heunggongvirae; Uroviricota; Caudoviricetes; Guernseyvirinae; Kagunavirus"]:0.00588175):0.00175895,Escherichia_virus_NicoleGrasset[&Organism="Escherichia_virus_PS15","Genetic Code"="Bacterial",Taxonomy="Viruses; Duplodnaviria; Heunggongvirae; Uroviricota; Caudoviricetes; Guernseyvirinae; Kagunavirus"]:0.00191219):0.01112885,Escherichia_virus_MarieHeimVoegtlin[&Organism="Escherichia_virus_NN16_05","Genetic Code"="Bacterial",Taxonomy="Viruses; Duplodnaviria; Heunggongvirae; Uroviricota; Caudoviricetes; Guernseyvirinae; Kagunavirus"]:0.01557303):0.0078215):0.66529574,((Escherichia_virus_KarinMuster[&Organism="Escherichia_virus_PS11","Genetic Code"="Bacterial",Taxonomy="Viruses; Duplodnaviria; Heunggongvirae; Uroviricota; Caudoviricetes; Sashavirus"]:0.0,Escherichia_virus_ElsieAttenhofer[&Organism="Escherichia_virus_NN16_15","Genetic Code"="Bacterial",Taxonomy="Viruses; Duplodnaviria; Heunggongvirae; Uroviricota; Caudoviricetes; Autographiviridae; Studiervirinae; Kayfunavirus"]:0.04728793):0.28265213,((Escherichia_virus_Dewey[&Organism="Escherichia virus NO16_09","Read Technology"="Illumina",Taxonomy="Viruses; Duplodnaviria; Heunggongvirae; Uroviricota; Caudoviricetes; Caudovirales; Podoviridae; Lederbergvirus"]:0.0,(Escherichia_virus_Louie[&Organism="Escherichia virus NO16_03","Read Technology"="Illumina",Taxonomy="Viruses; Duplodnaviria; Heunggongvirae; Uroviricota; Caudoviricetes; Caudovirales; Podoviridae; Lederbergvirus"]:0.0,Escherichia_virus_CurroJimenez[&Organism="Escherichia virus NO16_02","Read Technology"="Illumina",Taxonomy="Viruses; Duplodnaviria; Heunggongvirae; Uroviricota; Caudoviricetes; Caudovirales; Podoviridae; Lederbergvirus"]:0.0):0.0):0.01077951,(Escherichia_virus_Huey[&Organism="Escherichia virus Luc1(+)","Read Technology"="Illumina",Taxonomy="Viruses; Duplodnaviria; Heunggongvirae; Uroviricota; Caudoviricetes; Caudovirales; Podoviridae; Lederbergvirus"]:0.000348,'Escherichia_phage_APC_JM3.2___tailspike_protein_CDS_translation'[&"% Acidic Amino Acids"=7.59%,collection_date="24-Apr-2016","% Hydrophobic Amino Acids"=50.16%,"Genetic Code"="Bacterial",Description="Escherichia phage APC_JM3.2, complete genome",Modified=Fri Oct 18 00:18:23 CEST 2024,"Sequencing Technology (Assembly-Data)"="Illumina","Assembly Method (Assembly-Data)"="SPAdes v. 3.9.0",Taxonomy="Viruses; Duplodnaviria; Heunggongvirae; Uroviricota; Caudoviricetes; Lederbergvirus","Extinction Coefficient"=72240.0,"Filename (Imported From)"="MG197996.1.gb",Created=Sun Aug 11 13:22:02 CEST 2024,URN="urn:local:.:e1-i2kk9bk","Isoelectric Point"=4.615139007568359,"% Basic Amino Acids"=6.49%,host="Escherichia coli","% AT-rich Amino Acids"=27.69%,"Coverage (Assembly-Data)"="1254x","% Charged Amino Acids"=14.08%,db_xref="taxon:2045361",Organism="Escherichia phage APC_JM3.2","Path (Imported From)"="C:\data\DNA sequences","% GC-rich Amino Acids"=23.26%,Accession="MG197996.1","Molecular Weight (kDa)"=66.69473027999986,"# Nucleotide Sequences With Quality"=0,Topology="linear","Charge at pH 7"=-13.02767411003065,"% Polar Uncharged Amino Acids"=36.71%,"Molecule Type"="AA"]:0.02230779):0.01350675):0.37530328):0.34379605):0.31490069,((Escherichia_virus_TanjaMuster[&Organism="Escherichia_virus_NO16_04","Genetic Code"="Bacterial",Taxonomy="Viruses; Duplodnaviria; Heunggongvirae; Uroviricota; Caudoviricetes; unclassified"]:0.01279088,Escherichia_virus_RudolfBernhard[&Organism="Escherichia_virus_NO16_08","Genetic Code"="Bacterial",Taxonomy="Viruses; Duplodnaviria; Heunggongvirae; Uroviricota; Caudoviricetes; Gamaleyavirus"]:0.01561218):0.03730894,((((Escherichia_virus_AnnaReinhart[&Organism="Escherichia_virus_JB11","Genetic Code"="Bacterial",Taxonomy="Viruses; Duplodnaviria; Heunggongvirae; Uroviricota; Caudoviricetes; Guernseyvirinae; Kagunavirus"]:0.0,Escherichia_virus_VerenaMeyer[&Organism="Escherichia_virus_DMS16","Genetic Code"="Bacterial",Taxonomy="Viruses; Duplodnaviria; Heunggongvirae; Uroviricota; Caudoviricetes; Guernseyvirinae; Kagunavirus"]:0.0):0.00460526,Escherichia_phage_590B___tail_spike_N_domain_containing_protein_CDS_translation[&Organism="Escherichia phage 590B","Genetic Code"="Bacterial",Taxonomy="Viruses; Duplodnaviria; Heunggongvirae; Uroviricota; Caudoviricetes; Guernseyvirinae; Kagunavirus"]:0.00307879):0.00136599,Escherichia_virus_SonjaBuckley[&Organism="Escherichia_virus_PB9","Genetic Code"="Bacterial",Taxonomy="Viruses; Duplodnaviria; Heunggongvirae; Uroviricota; Caudoviricetes; Guernseyvirinae; Kagunavirus"]:0.00573156):0.03112184,Escherichia_phage_XY2___hypothetical_protein_CDS_translation[&Organism="Escherichia phage vB_EcoS_XY2","Genetic Code"="Bacterial",Taxonomy="Viruses; Duplodnaviria; Heunggongvirae; Uroviricota; Caudoviricetes; Caudovirales; Siphoviridae; Guernseyvirinae; Kagunavirus; unclassified Kagunavirus"]:0.03846159):0.01400445):0.94862965):0.33613299,Salmonella_phage_9NA___tailspike_protein_CDS_translation[&Organism="Salmonella phage 9NA","Genetic Code"="Bacterial",Taxonomy="Viruses; Duplodnaviria; Heunggongvirae; Uroviricota; Caudoviricetes; Caudovirales; Siphoviridae; Nonanavirus"]:0.66386701):0.39085941,Salmonella_phage_LPST10___tail_fibers_protein_CDS_translation[&Organism="Salmonella phage LPST10","Genetic Code"="Bacterial",Taxonomy="Viruses; Duplodnaviria; Heunggongvirae; Uroviricota; Caudoviricetes; Caudovirales; Siphoviridae"]:0.26981046):0.17318859,Salmonella_virus_P22[&Organism="Salmonella virus P22","Genetic Code"="Bacterial",Taxonomy="Viruses; Duplodnaviria; Heunggongvirae; Uroviricota; Caudoviricetes; Caudovirales; Podoviridae; Lederbergvirus","Common Name"="P22"]:0.10562755,Salmonella_phage_SETP3___tail_spike_protein_CDS_translation[&"% Acidic Amino Acids"=10.82%,"% Hydrophobic Amino Acids"=51.61%,"Genetic Code"="Bacterial",Description="Salmonella phage SETP3, complete genome",Modified=Fri Oct 18 00:18:23 CEST 2024,Taxonomy="Viruses; Duplodnaviria; Heunggongvirae; Uroviricota; Caudoviricetes; Guernseyvirinae; Jerseyvirus; Jerseyvirus SETP3","Extinction Coefficient"=86790.0,"Filename (Imported From)"="NC_009232.2.gb",Created=Sat Jul 27 20:17:51 CEST 2024,URN="urn:local:.:e4-i2kk9bk","Isoelectric Point"=4.719707489013672,"% Basic Amino Acids"=9.50%,"% AT-rich Amino Acids"=22.95%,"% Charged Amino Acids"=20.32%,db_xref="taxon:424944",Organism="Salmonella phage SETP3","Path (Imported From)"="C:\data\DNA sequences","% GC-rich Amino Acids"=28.36%,Accession="NC_009232.2","Molecular Weight (kDa)"=72.77341828000002,"# Nucleotide Sequences With Quality"=0,Topology="linear","Charge at pH 7"=-15.904900907813401,"% Polar Uncharged Amino Acids"=29.53%,"Molecule Type"="AA"]:0.09951155);
	tree bootstrap_34 = [&U] (((((((Escherichia_virus_SusanneMuster[&Organism="Escherichia_virus_PS21","Genetic Code"="Bacterial",Taxonomy="Viruses; Duplodnaviria; Heunggongvirae; Uroviricota; Caudoviricetes; unclassified"]:0.0,((Escherichia_virus_ClaudiaMuster[&Organism="Escherichia_virus_Luc7","Genetic Code"="Bacterial",Taxonomy="Viruses; Duplodnaviria; Heunggongvirae; Uroviricota; Caudoviricetes; unclassified"]:0.0,Escherichia_virus_SandraMuster[&Organism="Escherichia_virus_NO16_13","Genetic Code"="Bacterial",Taxonomy="Viruses; Duplodnaviria; Heunggongvirae; Uroviricota; Caudoviricetes; unclassified"]:0.00740599):0.00470325,Escherichia_virus_ChristineMuster[&Organism="Escherichia_virus_PS36","Genetic Code"="Bacterial",Taxonomy="Viruses; Duplodnaviria; Heunggongvirae; Uroviricota; Caudoviricetes; unclassified"]:0.00479759):0.000409):0.02109962,(Escherichia_virus_MarieHeimVoegtlin[&Organism="Escherichia_virus_NN16_05","Genetic Code"="Bacterial",Taxonomy="Viruses; Duplodnaviria; Heunggongvirae; Uroviricota; Caudoviricetes; Guernseyvirinae; Kagunavirus"]:0.03293386,((Escherichia_virus_GertrudWoker[&Organism="Escherichia_virus_PS46","Genetic Code"="Bacterial",Taxonomy="Viruses; Duplodnaviria; Heunggongvirae; Uroviricota; Caudoviricetes; Guernseyvirinae; Kagunavirus"]:0.00508226,Escherichia_virus_LotteLoewe[&Organism="Escherichia_virus_NN16_16","Genetic Code"="Bacterial",Taxonomy="Viruses; Duplodnaviria; Heunggongvirae; Uroviricota; Caudoviricetes; Guernseyvirinae; Kagunavirus"]:0.00458244):0.000755,Escherichia_virus_NicoleGrasset[&Organism="Escherichia_virus_PS15","Genetic Code"="Bacterial",Taxonomy="Viruses; Duplodnaviria; Heunggongvirae; Uroviricota; Caudoviricetes; Guernseyvirinae; Kagunavirus"]:0.0):0.01656109):0.00736872):0.65631244,(((((Escherichia_virus_Huey[&Organism="Escherichia virus Luc1(+)","Read Technology"="Illumina",Taxonomy="Viruses; Duplodnaviria; Heunggongvirae; Uroviricota; Caudoviricetes; Caudovirales; Podoviridae; Lederbergvirus"]:0.02011942,Escherichia_virus_Dewey[&Organism="Escherichia virus NO16_09","Read Technology"="Illumina",Taxonomy="Viruses; Duplodnaviria; Heunggongvirae; Uroviricota; Caudoviricetes; Caudovirales; Podoviridae; Lederbergvirus"]:0.0):0.00564444,Escherichia_virus_CurroJimenez[&Organism="Escherichia virus NO16_02","Read Technology"="Illumina",Taxonomy="Viruses; Duplodnaviria; Heunggongvirae; Uroviricota; Caudoviricetes; Caudovirales; Podoviridae; Lederbergvirus"]:0.0):0.00305741,Escherichia_virus_Louie[&Organism="Escherichia virus NO16_03","Read Technology"="Illumina",Taxonomy="Viruses; Duplodnaviria; Heunggongvirae; Uroviricota; Caudoviricetes; Caudovirales; Podoviridae; Lederbergvirus"]:0.0):0.00937899,'Escherichia_phage_APC_JM3.2___tailspike_protein_CDS_translation'[&"% Acidic Amino Acids"=7.59%,collection_date="24-Apr-2016","% Hydrophobic Amino Acids"=50.16%,"Genetic Code"="Bacterial",Description="Escherichia phage APC_JM3.2, complete genome",Modified=Fri Oct 18 00:18:23 CEST 2024,"Sequencing Technology (Assembly-Data)"="Illumina","Assembly Method (Assembly-Data)"="SPAdes v. 3.9.0",Taxonomy="Viruses; Duplodnaviria; Heunggongvirae; Uroviricota; Caudoviricetes; Lederbergvirus","Extinction Coefficient"=72240.0,"Filename (Imported From)"="MG197996.1.gb",Created=Sun Aug 11 13:22:02 CEST 2024,URN="urn:local:.:e1-i2kk9bk","Isoelectric Point"=4.615139007568359,"% Basic Amino Acids"=6.49%,host="Escherichia coli","% AT-rich Amino Acids"=27.69%,"Coverage (Assembly-Data)"="1254x","% Charged Amino Acids"=14.08%,db_xref="taxon:2045361",Organism="Escherichia phage APC_JM3.2","Path (Imported From)"="C:\data\DNA sequences","% GC-rich Amino Acids"=23.26%,Accession="MG197996.1","Molecular Weight (kDa)"=66.69473027999986,"# Nucleotide Sequences With Quality"=0,Topology="linear","Charge at pH 7"=-13.02767411003065,"% Polar Uncharged Amino Acids"=36.71%,"Molecule Type"="AA"]:0.0):0.37705161,(Escherichia_virus_ElsieAttenhofer[&Organism="Escherichia_virus_NN16_15","Genetic Code"="Bacterial",Taxonomy="Viruses; Duplodnaviria; Heunggongvirae; Uroviricota; Caudoviricetes; Autographiviridae; Studiervirinae; Kayfunavirus"]:0.04102835,Escherichia_virus_KarinMuster[&Organism="Escherichia_virus_PS11","Genetic Code"="Bacterial",Taxonomy="Viruses; Duplodnaviria; Heunggongvirae; Uroviricota; Caudoviricetes; Sashavirus"]:0.00469052):0.3034788):0.34754382):0.30764948,((((Escherichia_virus_SonjaBuckley[&Organism="Escherichia_virus_PB9","Genetic Code"="Bacterial",Taxonomy="Viruses; Duplodnaviria; Heunggongvirae; Uroviricota; Caudoviricetes; Guernseyvirinae; Kagunavirus"]:0.00638487,(Escherichia_phage_590B___tail_spike_N_domain_containing_protein_CDS_translation[&Organism="Escherichia phage 590B","Genetic Code"="Bacterial",Taxonomy="Viruses; Duplodnaviria; Heunggongvirae; Uroviricota; Caudoviricetes; Guernseyvirinae; Kagunavirus"]:0.0,Escherichia_virus_VerenaMeyer[&Organism="Escherichia_virus_DMS16","Genetic Code"="Bacterial",Taxonomy="Viruses; Duplodnaviria; Heunggongvirae; Uroviricota; Caudoviricetes; Guernseyvirinae; Kagunavirus"]:0.00356724):0.000964):0.00425605,Escherichia_virus_AnnaReinhart[&Organism="Escherichia_virus_JB11","Genetic Code"="Bacterial",Taxonomy="Viruses; Duplodnaviria; Heunggongvirae; Uroviricota; Caudoviricetes; Guernseyvirinae; Kagunavirus"]:0.00304867):0.0146195,Escherichia_phage_XY2___hypothetical_protein_CDS_translation[&Organism="Escherichia phage vB_EcoS_XY2","Genetic Code"="Bacterial",Taxonomy="Viruses; Duplodnaviria; Heunggongvirae; Uroviricota; Caudoviricetes; Caudovirales; Siphoviridae; Guernseyvirinae; Kagunavirus; unclassified Kagunavirus"]:0.02277744):0.02782664,(Escherichia_virus_TanjaMuster[&Organism="Escherichia_virus_NO16_04","Genetic Code"="Bacterial",Taxonomy="Viruses; Duplodnaviria; Heunggongvirae; Uroviricota; Caudoviricetes; unclassified"]:0.01195124,Escherichia_virus_RudolfBernhard[&Organism="Escherichia_virus_NO16_08","Genetic Code"="Bacterial",Taxonomy="Viruses; Duplodnaviria; Heunggongvirae; Uroviricota; Caudoviricetes; Gamaleyavirus"]:0.01760464):0.04773706):0.93847006):0.3704329,Salmonella_phage_9NA___tailspike_protein_CDS_translation[&Organism="Salmonella phage 9NA","Genetic Code"="Bacterial",Taxonomy="Viruses; Duplodnaviria; Heunggongvirae; Uroviricota; Caudoviricetes; Caudovirales; Siphoviridae; Nonanavirus"]:0.63712149):0.42141786,Salmonella_phage_LPST10___tail_fibers_protein_CDS_translation[&Organism="Salmonella phage LPST10","Genetic Code"="Bacterial",Taxonomy="Viruses; Duplodnaviria; Heunggongvirae; Uroviricota; Caudoviricetes; Caudovirales; Siphoviridae"]:0.21006119):0.09777165,Salmonella_virus_P22[&Organism="Salmonella virus P22","Genetic Code"="Bacterial",Taxonomy="Viruses; Duplodnaviria; Heunggongvirae; Uroviricota; Caudoviricetes; Caudovirales; Podoviridae; Lederbergvirus","Common Name"="P22"]:0.12732148,Salmonella_phage_SETP3___tail_spike_protein_CDS_translation[&"% Acidic Amino Acids"=10.82%,"% Hydrophobic Amino Acids"=51.61%,"Genetic Code"="Bacterial",Description="Salmonella phage SETP3, complete genome",Modified=Fri Oct 18 00:18:23 CEST 2024,Taxonomy="Viruses; Duplodnaviria; Heunggongvirae; Uroviricota; Caudoviricetes; Guernseyvirinae; Jerseyvirus; Jerseyvirus SETP3","Extinction Coefficient"=86790.0,"Filename (Imported From)"="NC_009232.2.gb",Created=Sat Jul 27 20:17:51 CEST 2024,URN="urn:local:.:e4-i2kk9bk","Isoelectric Point"=4.719707489013672,"% Basic Amino Acids"=9.50%,"% AT-rich Amino Acids"=22.95%,"% Charged Amino Acids"=20.32%,db_xref="taxon:424944",Organism="Salmonella phage SETP3","Path (Imported From)"="C:\data\DNA sequences","% GC-rich Amino Acids"=28.36%,Accession="NC_009232.2","Molecular Weight (kDa)"=72.77341828000002,"# Nucleotide Sequences With Quality"=0,Topology="linear","Charge at pH 7"=-15.904900907813401,"% Polar Uncharged Amino Acids"=29.53%,"Molecule Type"="AA"]:0.11747354);
	tree bootstrap_35 = [&U] ((((((((Escherichia_virus_SandraMuster[&Organism="Escherichia_virus_NO16_13","Genetic Code"="Bacterial",Taxonomy="Viruses; Duplodnaviria; Heunggongvirae; Uroviricota; Caudoviricetes; unclassified"]:0.00247473,(Escherichia_virus_SusanneMuster[&Organism="Escherichia_virus_PS21","Genetic Code"="Bacterial",Taxonomy="Viruses; Duplodnaviria; Heunggongvirae; Uroviricota; Caudoviricetes; unclassified"]:0.00123101,(((Escherichia_virus_GertrudWoker[&Organism="Escherichia_virus_PS46","Genetic Code"="Bacterial",Taxonomy="Viruses; Duplodnaviria; Heunggongvirae; Uroviricota; Caudoviricetes; Guernseyvirinae; Kagunavirus"]:0.00507428,Escherichia_virus_LotteLoewe[&Organism="Escherichia_virus_NN16_16","Genetic Code"="Bacterial",Taxonomy="Viruses; Duplodnaviria; Heunggongvirae; Uroviricota; Caudoviricetes; Guernseyvirinae; Kagunavirus"]:0.00457349):0.000579,Escherichia_virus_NicoleGrasset[&Organism="Escherichia_virus_PS15","Genetic Code"="Bacterial",Taxonomy="Viruses; Duplodnaviria; Heunggongvirae; Uroviricota; Caudoviricetes; Guernseyvirinae; Kagunavirus"]:0.00204644):0.01097856,Escherichia_virus_MarieHeimVoegtlin[&Organism="Escherichia_virus_NN16_05","Genetic Code"="Bacterial",Taxonomy="Viruses; Duplodnaviria; Heunggongvirae; Uroviricota; Caudoviricetes; Guernseyvirinae; Kagunavirus"]:0.01543025):0.02029848):0.00124393):0.00163057,Escherichia_virus_ClaudiaMuster[&Organism="Escherichia_virus_Luc7","Genetic Code"="Bacterial",Taxonomy="Viruses; Duplodnaviria; Heunggongvirae; Uroviricota; Caudoviricetes; unclassified"]:0.000823):0.00759329,Escherichia_virus_ChristineMuster[&Organism="Escherichia_virus_PS36","Genetic Code"="Bacterial",Taxonomy="Viruses; Duplodnaviria; Heunggongvirae; Uroviricota; Caudoviricetes; unclassified"]:0.000300):0.65779769,((Escherichia_virus_KarinMuster[&Organism="Escherichia_virus_PS11","Genetic Code"="Bacterial",Taxonomy="Viruses; Duplodnaviria; Heunggongvirae; Uroviricota; Caudoviricetes; Sashavirus"]:0.01024679,Escherichia_virus_ElsieAttenhofer[&Organism="Escherichia_virus_NN16_15","Genetic Code"="Bacterial",Taxonomy="Viruses; Duplodnaviria; Heunggongvirae; Uroviricota; Caudoviricetes; Autographiviridae; Studiervirinae; Kayfunavirus"]:0.01207217):0.32540258,(((Escherichia_virus_Dewey[&Organism="Escherichia virus NO16_09","Read Technology"="Illumina",Taxonomy="Viruses; Duplodnaviria; Heunggongvirae; Uroviricota; Caudoviricetes; Caudovirales; Podoviridae; Lederbergvirus"]:0.0,(Escherichia_virus_CurroJimenez[&Organism="Escherichia virus NO16_02","Read Technology"="Illumina",Taxonomy="Viruses; Duplodnaviria; Heunggongvirae; Uroviricota; Caudoviricetes; Caudovirales; Podoviridae; Lederbergvirus"]:0.0,Escherichia_virus_Louie[&Organism="Escherichia virus NO16_03","Read Technology"="Illumina",Taxonomy="Viruses; Duplodnaviria; Heunggongvirae; Uroviricota; Caudoviricetes; Caudovirales; Podoviridae; Lederbergvirus"]:0.0):0.0):0.00104464,Escherichia_virus_Huey[&Organism="Escherichia virus Luc1(+)","Read Technology"="Illumina",Taxonomy="Viruses; Duplodnaviria; Heunggongvirae; Uroviricota; Caudoviricetes; Caudovirales; Podoviridae; Lederbergvirus"]:0.00860529):0.01775236,'Escherichia_phage_APC_JM3.2___tailspike_protein_CDS_translation'[&"% Acidic Amino Acids"=7.59%,collection_date="24-Apr-2016","% Hydrophobic Amino Acids"=50.16%,"Genetic Code"="Bacterial",Description="Escherichia phage APC_JM3.2, complete genome",Modified=Fri Oct 18 00:18:23 CEST 2024,"Sequencing Technology (Assembly-Data)"="Illumina","Assembly Method (Assembly-Data)"="SPAdes v. 3.9.0",Taxonomy="Viruses; Duplodnaviria; Heunggongvirae; Uroviricota; Caudoviricetes; Lederbergvirus","Extinction Coefficient"=72240.0,"Filename (Imported From)"="MG197996.1.gb",Created=Sun Aug 11 13:22:02 CEST 2024,URN="urn:local:.:e1-i2kk9bk","Isoelectric Point"=4.615139007568359,"% Basic Amino Acids"=6.49%,host="Escherichia coli","% AT-rich Amino Acids"=27.69%,"Coverage (Assembly-Data)"="1254x","% Charged Amino Acids"=14.08%,db_xref="taxon:2045361",Organism="Escherichia phage APC_JM3.2","Path (Imported From)"="C:\data\DNA sequences","% GC-rich Amino Acids"=23.26%,Accession="MG197996.1","Molecular Weight (kDa)"=66.69473027999986,"# Nucleotide Sequences With Quality"=0,Topology="linear","Charge at pH 7"=-13.02767411003065,"% Polar Uncharged Amino Acids"=36.71%,"Molecule Type"="AA"]:0.0):0.45729672):0.34687591):0.25788509,((((Escherichia_phage_590B___tail_spike_N_domain_containing_protein_CDS_translation[&Organism="Escherichia phage 590B","Genetic Code"="Bacterial",Taxonomy="Viruses; Duplodnaviria; Heunggongvirae; Uroviricota; Caudoviricetes; Guernseyvirinae; Kagunavirus"]:0.0,(Escherichia_virus_VerenaMeyer[&Organism="Escherichia_virus_DMS16","Genetic Code"="Bacterial",Taxonomy="Viruses; Duplodnaviria; Heunggongvirae; Uroviricota; Caudoviricetes; Guernseyvirinae; Kagunavirus"]:0.0,Escherichia_virus_AnnaReinhart[&Organism="Escherichia_virus_JB11","Genetic Code"="Bacterial",Taxonomy="Viruses; Duplodnaviria; Heunggongvirae; Uroviricota; Caudoviricetes; Guernseyvirinae; Kagunavirus"]:0.0):0.0):0.00127706,Escherichia_virus_SonjaBuckley[&Organism="Escherichia_virus_PB9","Genetic Code"="Bacterial",Taxonomy="Viruses; Duplodnaviria; Heunggongvirae; Uroviricota; Caudoviricetes; Guernseyvirinae; Kagunavirus"]:0.00119529):0.04352667,(Escherichia_virus_TanjaMuster[&Organism="Escherichia_virus_NO16_04","Genetic Code"="Bacterial",Taxonomy="Viruses; Duplodnaviria; Heunggongvirae; Uroviricota; Caudoviricetes; unclassified"]:0.01620785,Escherichia_virus_RudolfBernhard[&Organism="Escherichia_virus_NO16_08","Genetic Code"="Bacterial",Taxonomy="Viruses; Duplodnaviria; Heunggongvirae; Uroviricota; Caudoviricetes; Gamaleyavirus"]:0.02672304):0.02625733):0.02621965,Escherichia_phage_XY2___hypothetical_protein_CDS_translation[&Organism="Escherichia phage vB_EcoS_XY2","Genetic Code"="Bacterial",Taxonomy="Viruses; Duplodnaviria; Heunggongvirae; Uroviricota; Caudoviricetes; Caudovirales; Siphoviridae; Guernseyvirinae; Kagunavirus; unclassified Kagunavirus"]:0.01488061):0.92701385):0.47844248,Salmonella_phage_9NA___tailspike_protein_CDS_translation[&Organism="Salmonella phage 9NA","Genetic Code"="Bacterial",Taxonomy="Viruses; Duplodnaviria; Heunggongvirae; Uroviricota; Caudoviricetes; Caudovirales; Siphoviridae; Nonanavirus"]:0.56576149):0.34514281,Salmonella_phage_LPST10___tail_fibers_protein_CDS_translation[&Organism="Salmonella phage LPST10","Genetic Code"="Bacterial",Taxonomy="Viruses; Duplodnaviria; Heunggongvirae; Uroviricota; Caudoviricetes; Caudovirales; Siphoviridae"]:0.21920462):0.12529488,Salmonella_phage_SETP3___tail_spike_protein_CDS_translation[&"% Acidic Amino Acids"=10.82%,"% Hydrophobic Amino Acids"=51.61%,"Genetic Code"="Bacterial",Description="Salmonella phage SETP3, complete genome",Modified=Fri Oct 18 00:18:23 CEST 2024,Taxonomy="Viruses; Duplodnaviria; Heunggongvirae; Uroviricota; Caudoviricetes; Guernseyvirinae; Jerseyvirus; Jerseyvirus SETP3","Extinction Coefficient"=86790.0,"Filename (Imported From)"="NC_009232.2.gb",Created=Sat Jul 27 20:17:51 CEST 2024,URN="urn:local:.:e4-i2kk9bk","Isoelectric Point"=4.719707489013672,"% Basic Amino Acids"=9.50%,"% AT-rich Amino Acids"=22.95%,"% Charged Amino Acids"=20.32%,db_xref="taxon:424944",Organism="Salmonella phage SETP3","Path (Imported From)"="C:\data\DNA sequences","% GC-rich Amino Acids"=28.36%,Accession="NC_009232.2","Molecular Weight (kDa)"=72.77341828000002,"# Nucleotide Sequences With Quality"=0,Topology="linear","Charge at pH 7"=-15.904900907813401,"% Polar Uncharged Amino Acids"=29.53%,"Molecule Type"="AA"]:0.0911634,Salmonella_virus_P22[&Organism="Salmonella virus P22","Genetic Code"="Bacterial",Taxonomy="Viruses; Duplodnaviria; Heunggongvirae; Uroviricota; Caudoviricetes; Caudovirales; Podoviridae; Lederbergvirus","Common Name"="P22"]:0.10237202);
	tree bootstrap_36 = [&U] ((((((((Escherichia_virus_ClaudiaMuster[&Organism="Escherichia_virus_Luc7","Genetic Code"="Bacterial",Taxonomy="Viruses; Duplodnaviria; Heunggongvirae; Uroviricota; Caudoviricetes; unclassified"]:0.000005,(Escherichia_virus_SusanneMuster[&Organism="Escherichia_virus_PS21","Genetic Code"="Bacterial",Taxonomy="Viruses; Duplodnaviria; Heunggongvirae; Uroviricota; Caudoviricetes; unclassified"]:0.00740721,Escherichia_virus_ChristineMuster[&Organism="Escherichia_virus_PS36","Genetic Code"="Bacterial",Taxonomy="Viruses; Duplodnaviria; Heunggongvirae; Uroviricota; Caudoviricetes; unclassified"]:0.00740745):0.000061):0.000063,Escherichia_virus_SandraMuster[&Organism="Escherichia_virus_NO16_13","Genetic Code"="Bacterial",Taxonomy="Viruses; Duplodnaviria; Heunggongvirae; Uroviricota; Caudoviricetes; unclassified"]:0.00494042):0.0078853,(Escherichia_virus_MarieHeimVoegtlin[&Organism="Escherichia_virus_NN16_05","Genetic Code"="Bacterial",Taxonomy="Viruses; Duplodnaviria; Heunggongvirae; Uroviricota; Caudoviricetes; Guernseyvirinae; Kagunavirus"]:0.01345498,((Escherichia_virus_LotteLoewe[&Organism="Escherichia_virus_NN16_16","Genetic Code"="Bacterial",Taxonomy="Viruses; Duplodnaviria; Heunggongvirae; Uroviricota; Caudoviricetes; Guernseyvirinae; Kagunavirus"]:0.00214836,Escherichia_virus_NicoleGrasset[&Organism="Escherichia_virus_PS15","Genetic Code"="Bacterial",Taxonomy="Viruses; Duplodnaviria; Heunggongvirae; Uroviricota; Caudoviricetes; Guernseyvirinae; Kagunavirus"]:0.00532513):0.000932,Escherichia_virus_GertrudWoker[&Organism="Escherichia_virus_PS46","Genetic Code"="Bacterial",Taxonomy="Viruses; Duplodnaviria; Heunggongvirae; Uroviricota; Caudoviricetes; Guernseyvirinae; Kagunavirus"]:0.00655872):0.00609612):0.00822763):0.66990957,(((((Escherichia_virus_Huey[&Organism="Escherichia virus Luc1(+)","Read Technology"="Illumina",Taxonomy="Viruses; Duplodnaviria; Heunggongvirae; Uroviricota; Caudoviricetes; Caudovirales; Podoviridae; Lederbergvirus"]:0.00779481,Escherichia_virus_Dewey[&Organism="Escherichia virus NO16_09","Read Technology"="Illumina",Taxonomy="Viruses; Duplodnaviria; Heunggongvirae; Uroviricota; Caudoviricetes; Caudovirales; Podoviridae; Lederbergvirus"]:0.0):0.0015638,Escherichia_virus_CurroJimenez[&Organism="Escherichia virus NO16_02","Read Technology"="Illumina",Taxonomy="Viruses; Duplodnaviria; Heunggongvirae; Uroviricota; Caudoviricetes; Caudovirales; Podoviridae; Lederbergvirus"]:0.0):0.000847,Escherichia_virus_Louie[&Organism="Escherichia virus NO16_03","Read Technology"="Illumina",Taxonomy="Viruses; Duplodnaviria; Heunggongvirae; Uroviricota; Caudoviricetes; Caudovirales; Podoviridae; Lederbergvirus"]:0.0):0.00133156,'Escherichia_phage_APC_JM3.2___tailspike_protein_CDS_translation'[&"% Acidic Amino Acids"=7.59%,collection_date="24-Apr-2016","% Hydrophobic Amino Acids"=50.16%,"Genetic Code"="Bacterial",Description="Escherichia phage APC_JM3.2, complete genome",Modified=Fri Oct 18 00:18:23 CEST 2024,"Sequencing Technology (Assembly-Data)"="Illumina","Assembly Method (Assembly-Data)"="SPAdes v. 3.9.0",Taxonomy="Viruses; Duplodnaviria; Heunggongvirae; Uroviricota; Caudoviricetes; Lederbergvirus","Extinction Coefficient"=72240.0,"Filename (Imported From)"="MG197996.1.gb",Created=Sun Aug 11 13:22:02 CEST 2024,URN="urn:local:.:e1-i2kk9bk","Isoelectric Point"=4.615139007568359,"% Basic Amino Acids"=6.49%,host="Escherichia coli","% AT-rich Amino Acids"=27.69%,"Coverage (Assembly-Data)"="1254x","% Charged Amino Acids"=14.08%,db_xref="taxon:2045361",Organism="Escherichia phage APC_JM3.2","Path (Imported From)"="C:\data\DNA sequences","% GC-rich Amino Acids"=23.26%,Accession="MG197996.1","Molecular Weight (kDa)"=66.69473027999986,"# Nucleotide Sequences With Quality"=0,Topology="linear","Charge at pH 7"=-13.02767411003065,"% Polar Uncharged Amino Acids"=36.71%,"Molecule Type"="AA"]:0.01552803):0.41572419,(Escherichia_virus_KarinMuster[&Organism="Escherichia_virus_PS11","Genetic Code"="Bacterial",Taxonomy="Viruses; Duplodnaviria; Heunggongvirae; Uroviricota; Caudoviricetes; Sashavirus"]:0.00368103,Escherichia_virus_ElsieAttenhofer[&Organism="Escherichia_virus_NN16_15","Genetic Code"="Bacterial",Taxonomy="Viruses; Duplodnaviria; Heunggongvirae; Uroviricota; Caudoviricetes; Autographiviridae; Studiervirinae; Kayfunavirus"]:0.03241858):0.31771473):0.32449073):0.30893284,(((Escherichia_virus_SonjaBuckley[&Organism="Escherichia_virus_PB9","Genetic Code"="Bacterial",Taxonomy="Viruses; Duplodnaviria; Heunggongvirae; Uroviricota; Caudoviricetes; Guernseyvirinae; Kagunavirus"]:0.00356996,((Escherichia_phage_590B___tail_spike_N_domain_containing_protein_CDS_translation[&Organism="Escherichia phage 590B","Genetic Code"="Bacterial",Taxonomy="Viruses; Duplodnaviria; Heunggongvirae; Uroviricota; Caudoviricetes; Guernseyvirinae; Kagunavirus"]:0.0,Escherichia_virus_VerenaMeyer[&Organism="Escherichia_virus_DMS16","Genetic Code"="Bacterial",Taxonomy="Viruses; Duplodnaviria; Heunggongvirae; Uroviricota; Caudoviricetes; Guernseyvirinae; Kagunavirus"]:0.0):0.00206695,Escherichia_virus_AnnaReinhart[&Organism="Escherichia_virus_JB11","Genetic Code"="Bacterial",Taxonomy="Viruses; Duplodnaviria; Heunggongvirae; Uroviricota; Caudoviricetes; Guernseyvirinae; Kagunavirus"]:0.00298423):0.00100146):0.03443237,Escherichia_phage_XY2___hypothetical_protein_CDS_translation[&Organism="Escherichia phage vB_EcoS_XY2","Genetic Code"="Bacterial",Taxonomy="Viruses; Duplodnaviria; Heunggongvirae; Uroviricota; Caudoviricetes; Caudovirales; Siphoviridae; Guernseyvirinae; Kagunavirus; unclassified Kagunavirus"]:0.02480019):0.01775037,(Escherichia_virus_TanjaMuster[&Organism="Escherichia_virus_NO16_04","Genetic Code"="Bacterial",Taxonomy="Viruses; Duplodnaviria; Heunggongvirae; Uroviricota; Caudoviricetes; unclassified"]:0.00978882,Escherichia_virus_RudolfBernhard[&Organism="Escherichia_virus_NO16_08","Genetic Code"="Bacterial",Taxonomy="Viruses; Duplodnaviria; Heunggongvirae; Uroviricota; Caudoviricetes; Gamaleyavirus"]:0.01315608):0.0444063):0.94387472):0.28349192,Salmonella_phage_9NA___tailspike_protein_CDS_translation[&Organism="Salmonella phage 9NA","Genetic Code"="Bacterial",Taxonomy="Viruses; Duplodnaviria; Heunggongvirae; Uroviricota; Caudoviricetes; Caudovirales; Siphoviridae; Nonanavirus"]:0.72168084):0.50545956,Salmonella_phage_LPST10___tail_fibers_protein_CDS_translation[&Organism="Salmonella phage LPST10","Genetic Code"="Bacterial",Taxonomy="Viruses; Duplodnaviria; Heunggongvirae; Uroviricota; Caudoviricetes; Caudovirales; Siphoviridae"]:0.21346227):0.11467403,Salmonella_phage_SETP3___tail_spike_protein_CDS_translation[&"% Acidic Amino Acids"=10.82%,"% Hydrophobic Amino Acids"=51.61%,"Genetic Code"="Bacterial",Description="Salmonella phage SETP3, complete genome",Modified=Fri Oct 18 00:18:23 CEST 2024,Taxonomy="Viruses; Duplodnaviria; Heunggongvirae; Uroviricota; Caudoviricetes; Guernseyvirinae; Jerseyvirus; Jerseyvirus SETP3","Extinction Coefficient"=86790.0,"Filename (Imported From)"="NC_009232.2.gb",Created=Sat Jul 27 20:17:51 CEST 2024,URN="urn:local:.:e4-i2kk9bk","Isoelectric Point"=4.719707489013672,"% Basic Amino Acids"=9.50%,"% AT-rich Amino Acids"=22.95%,"% Charged Amino Acids"=20.32%,db_xref="taxon:424944",Organism="Salmonella phage SETP3","Path (Imported From)"="C:\data\DNA sequences","% GC-rich Amino Acids"=28.36%,Accession="NC_009232.2","Molecular Weight (kDa)"=72.77341828000002,"# Nucleotide Sequences With Quality"=0,Topology="linear","Charge at pH 7"=-15.904900907813401,"% Polar Uncharged Amino Acids"=29.53%,"Molecule Type"="AA"]:0.09865249,Salmonella_virus_P22[&Organism="Salmonella virus P22","Genetic Code"="Bacterial",Taxonomy="Viruses; Duplodnaviria; Heunggongvirae; Uroviricota; Caudoviricetes; Caudovirales; Podoviridae; Lederbergvirus","Common Name"="P22"]:0.10929094);
	tree bootstrap_37 = [&U] ((((((Escherichia_virus_SandraMuster[&Organism="Escherichia_virus_NO16_13","Genetic Code"="Bacterial",Taxonomy="Viruses; Duplodnaviria; Heunggongvirae; Uroviricota; Caudoviricetes; unclassified"]:0.00241974,(((Escherichia_virus_SusanneMuster[&Organism="Escherichia_virus_PS21","Genetic Code"="Bacterial",Taxonomy="Viruses; Duplodnaviria; Heunggongvirae; Uroviricota; Caudoviricetes; unclassified"]:0.00177088,(((Escherichia_virus_GertrudWoker[&Organism="Escherichia_virus_PS46","Genetic Code"="Bacterial",Taxonomy="Viruses; Duplodnaviria; Heunggongvirae; Uroviricota; Caudoviricetes; Guernseyvirinae; Kagunavirus"]:0.00495686,Escherichia_virus_LotteLoewe[&Organism="Escherichia_virus_NN16_16","Genetic Code"="Bacterial",Taxonomy="Viruses; Duplodnaviria; Heunggongvirae; Uroviricota; Caudoviricetes; Guernseyvirinae; Kagunavirus"]:0.000031):0.000377,Escherichia_virus_NicoleGrasset[&Organism="Escherichia_virus_PS15","Genetic Code"="Bacterial",Taxonomy="Viruses; Duplodnaviria; Heunggongvirae; Uroviricota; Caudoviricetes; Guernseyvirinae; Kagunavirus"]:0.00457904):0.00848209,Escherichia_virus_MarieHeimVoegtlin[&Organism="Escherichia_virus_NN16_05","Genetic Code"="Bacterial",Taxonomy="Viruses; Duplodnaviria; Heunggongvirae; Uroviricota; Caudoviricetes; Guernseyvirinae; Kagunavirus"]:0.01105933):0.0107291):0.00183797,Escherichia_virus_ChristineMuster[&Organism="Escherichia_virus_PS36","Genetic Code"="Bacterial",Taxonomy="Viruses; Duplodnaviria; Heunggongvirae; Uroviricota; Caudoviricetes; unclassified"]:0.00415639):0.00530888,Escherichia_virus_ClaudiaMuster[&Organism="Escherichia_virus_Luc7","Genetic Code"="Bacterial",Taxonomy="Viruses; Duplodnaviria; Heunggongvirae; Uroviricota; Caudoviricetes; unclassified"]:0.0):0.0025687):0.69609893,((((Escherichia_virus_Dewey[&Organism="Escherichia virus NO16_09","Read Technology"="Illumina",Taxonomy="Viruses; Duplodnaviria; Heunggongvirae; Uroviricota; Caudoviricetes; Caudovirales; Podoviridae; Lederbergvirus"]:0.0,(Escherichia_virus_Louie[&Organism="Escherichia virus NO16_03","Read Technology"="Illumina",Taxonomy="Viruses; Duplodnaviria; Heunggongvirae; Uroviricota; Caudoviricetes; Caudovirales; Podoviridae; Lederbergvirus"]:0.0,Escherichia_virus_CurroJimenez[&Organism="Escherichia virus NO16_02","Read Technology"="Illumina",Taxonomy="Viruses; Duplodnaviria; Heunggongvirae; Uroviricota; Caudoviricetes; Caudovirales; Podoviridae; Lederbergvirus"]:0.0):0.0):0.00609293,Escherichia_virus_Huey[&Organism="Escherichia virus Luc1(+)","Read Technology"="Illumina",Taxonomy="Viruses; Duplodnaviria; Heunggongvirae; Uroviricota; Caudoviricetes; Caudovirales; Podoviridae; Lederbergvirus"]:0.00259694):0.000791,'Escherichia_phage_APC_JM3.2___tailspike_protein_CDS_translation'[&"% Acidic Amino Acids"=7.59%,collection_date="24-Apr-2016","% Hydrophobic Amino Acids"=50.16%,"Genetic Code"="Bacterial",Description="Escherichia phage APC_JM3.2, complete genome",Modified=Fri Oct 18 00:18:23 CEST 2024,"Sequencing Technology (Assembly-Data)"="Illumina","Assembly Method (Assembly-Data)"="SPAdes v. 3.9.0",Taxonomy="Viruses; Duplodnaviria; Heunggongvirae; Uroviricota; Caudoviricetes; Lederbergvirus","Extinction Coefficient"=72240.0,"Filename (Imported From)"="MG197996.1.gb",Created=Sun Aug 11 13:22:02 CEST 2024,URN="urn:local:.:e1-i2kk9bk","Isoelectric Point"=4.615139007568359,"% Basic Amino Acids"=6.49%,host="Escherichia coli","% AT-rich Amino Acids"=27.69%,"Coverage (Assembly-Data)"="1254x","% Charged Amino Acids"=14.08%,db_xref="taxon:2045361",Organism="Escherichia phage APC_JM3.2","Path (Imported From)"="C:\data\DNA sequences","% GC-rich Amino Acids"=23.26%,Accession="MG197996.1","Molecular Weight (kDa)"=66.69473027999986,"# Nucleotide Sequences With Quality"=0,Topology="linear","Charge at pH 7"=-13.02767411003065,"% Polar Uncharged Amino Acids"=36.71%,"Molecule Type"="AA"]:0.00870625):0.30251719,(Escherichia_virus_KarinMuster[&Organism="Escherichia_virus_PS11","Genetic Code"="Bacterial",Taxonomy="Viruses; Duplodnaviria; Heunggongvirae; Uroviricota; Caudoviricetes; Sashavirus"]:0.01452919,Escherichia_virus_ElsieAttenhofer[&Organism="Escherichia_virus_NN16_15","Genetic Code"="Bacterial",Taxonomy="Viruses; Duplodnaviria; Heunggongvirae; Uroviricota; Caudoviricetes; Autographiviridae; Studiervirinae; Kayfunavirus"]:0.000365):0.33734277):0.39716431):0.279038,((((Escherichia_virus_AnnaReinhart[&Organism="Escherichia_virus_JB11","Genetic Code"="Bacterial",Taxonomy="Viruses; Duplodnaviria; Heunggongvirae; Uroviricota; Caudoviricetes; Guernseyvirinae; Kagunavirus"]:0.00448989,(Escherichia_virus_VerenaMeyer[&Organism="Escherichia_virus_DMS16","Genetic Code"="Bacterial",Taxonomy="Viruses; Duplodnaviria; Heunggongvirae; Uroviricota; Caudoviricetes; Guernseyvirinae; Kagunavirus"]:0.0,Escherichia_phage_590B___tail_spike_N_domain_containing_protein_CDS_translation[&Organism="Escherichia phage 590B","Genetic Code"="Bacterial",Taxonomy="Viruses; Duplodnaviria; Heunggongvirae; Uroviricota; Caudoviricetes; Guernseyvirinae; Kagunavirus"]:0.0):0.00296502):0.00130977,Escherichia_virus_SonjaBuckley[&Organism="Escherichia_virus_PB9","Genetic Code"="Bacterial",Taxonomy="Viruses; Duplodnaviria; Heunggongvirae; Uroviricota; Caudoviricetes; Guernseyvirinae; Kagunavirus"]:0.00556211):0.04060326,Escherichia_phage_XY2___hypothetical_protein_CDS_translation[&Organism="Escherichia phage vB_EcoS_XY2","Genetic Code"="Bacterial",Taxonomy="Viruses; Duplodnaviria; Heunggongvirae; Uroviricota; Caudoviricetes; Caudovirales; Siphoviridae; Guernseyvirinae; Kagunavirus; unclassified Kagunavirus"]:0.04086451):0.0228869,(Escherichia_virus_TanjaMuster[&Organism="Escherichia_virus_NO16_04","Genetic Code"="Bacterial",Taxonomy="Viruses; Duplodnaviria; Heunggongvirae; Uroviricota; Caudoviricetes; unclassified"]:0.0,Escherichia_virus_RudolfBernhard[&Organism="Escherichia_virus_NO16_08","Genetic Code"="Bacterial",Taxonomy="Viruses; Duplodnaviria; Heunggongvirae; Uroviricota; Caudoviricetes; Gamaleyavirus"]:0.02002299):0.04852634):0.93056311):0.33883227,Salmonella_phage_9NA___tailspike_protein_CDS_translation[&Organism="Salmonella phage 9NA","Genetic Code"="Bacterial",Taxonomy="Viruses; Duplodnaviria; Heunggongvirae; Uroviricota; Caudoviricetes; Caudovirales; Siphoviridae; Nonanavirus"]:0.66908339):0.43254322,Salmonella_phage_LPST10___tail_fibers_protein_CDS_translation[&Organism="Salmonella phage LPST10","Genetic Code"="Bacterial",Taxonomy="Viruses; Duplodnaviria; Heunggongvirae; Uroviricota; Caudoviricetes; Caudovirales; Siphoviridae"]:0.23299973):0.14108276,Salmonella_phage_SETP3___tail_spike_protein_CDS_translation[&"% Acidic Amino Acids"=10.82%,"% Hydrophobic Amino Acids"=51.61%,"Genetic Code"="Bacterial",Description="Salmonella phage SETP3, complete genome",Modified=Fri Oct 18 00:18:23 CEST 2024,Taxonomy="Viruses; Duplodnaviria; Heunggongvirae; Uroviricota; Caudoviricetes; Guernseyvirinae; Jerseyvirus; Jerseyvirus SETP3","Extinction Coefficient"=86790.0,"Filename (Imported From)"="NC_009232.2.gb",Created=Sat Jul 27 20:17:51 CEST 2024,URN="urn:local:.:e4-i2kk9bk","Isoelectric Point"=4.719707489013672,"% Basic Amino Acids"=9.50%,"% AT-rich Amino Acids"=22.95%,"% Charged Amino Acids"=20.32%,db_xref="taxon:424944",Organism="Salmonella phage SETP3","Path (Imported From)"="C:\data\DNA sequences","% GC-rich Amino Acids"=28.36%,Accession="NC_009232.2","Molecular Weight (kDa)"=72.77341828000002,"# Nucleotide Sequences With Quality"=0,Topology="linear","Charge at pH 7"=-15.904900907813401,"% Polar Uncharged Amino Acids"=29.53%,"Molecule Type"="AA"]:0.09726931,Salmonella_virus_P22[&Organism="Salmonella virus P22","Genetic Code"="Bacterial",Taxonomy="Viruses; Duplodnaviria; Heunggongvirae; Uroviricota; Caudoviricetes; Caudovirales; Podoviridae; Lederbergvirus","Common Name"="P22"]:0.09945165);
	tree bootstrap_38 = [&U] ((((((((Escherichia_virus_SandraMuster[&Organism="Escherichia_virus_NO16_13","Genetic Code"="Bacterial",Taxonomy="Viruses; Duplodnaviria; Heunggongvirae; Uroviricota; Caudoviricetes; unclassified"]:0.00449072,(Escherichia_virus_SusanneMuster[&Organism="Escherichia_virus_PS21","Genetic Code"="Bacterial",Taxonomy="Viruses; Duplodnaviria; Heunggongvirae; Uroviricota; Caudoviricetes; unclassified"]:0.0,Escherichia_virus_ClaudiaMuster[&Organism="Escherichia_virus_Luc7","Genetic Code"="Bacterial",Taxonomy="Viruses; Duplodnaviria; Heunggongvirae; Uroviricota; Caudoviricetes; unclassified"]:0.0):0.000586):0.00652789,(Escherichia_virus_MarieHeimVoegtlin[&Organism="Escherichia_virus_NN16_05","Genetic Code"="Bacterial",Taxonomy="Viruses; Duplodnaviria; Heunggongvirae; Uroviricota; Caudoviricetes; Guernseyvirinae; Kagunavirus"]:0.01724164,((Escherichia_virus_LotteLoewe[&Organism="Escherichia_virus_NN16_16","Genetic Code"="Bacterial",Taxonomy="Viruses; Duplodnaviria; Heunggongvirae; Uroviricota; Caudoviricetes; Guernseyvirinae; Kagunavirus"]:0.0032708,Escherichia_virus_NicoleGrasset[&Organism="Escherichia_virus_PS15","Genetic Code"="Bacterial",Taxonomy="Viruses; Duplodnaviria; Heunggongvirae; Uroviricota; Caudoviricetes; Guernseyvirinae; Kagunavirus"]:0.00435466):0.000626,Escherichia_virus_GertrudWoker[&Organism="Escherichia_virus_PS46","Genetic Code"="Bacterial",Taxonomy="Viruses; Duplodnaviria; Heunggongvirae; Uroviricota; Caudoviricetes; Guernseyvirinae; Kagunavirus"]:0.00180853):0.0132033):0.019308):0.03550369,Escherichia_virus_ChristineMuster[&Organism="Escherichia_virus_PS36","Genetic Code"="Bacterial",Taxonomy="Viruses; Duplodnaviria; Heunggongvirae; Uroviricota; Caudoviricetes; unclassified"]:0.0):0.68726111,((Escherichia_virus_ElsieAttenhofer[&Organism="Escherichia_virus_NN16_15","Genetic Code"="Bacterial",Taxonomy="Viruses; Duplodnaviria; Heunggongvirae; Uroviricota; Caudoviricetes; Autographiviridae; Studiervirinae; Kayfunavirus"]:0.03459675,Escherichia_virus_KarinMuster[&Organism="Escherichia_virus_PS11","Genetic Code"="Bacterial",Taxonomy="Viruses; Duplodnaviria; Heunggongvirae; Uroviricota; Caudoviricetes; Sashavirus"]:0.00327699):0.3601543,((Escherichia_virus_Huey[&Organism="Escherichia virus Luc1(+)","Read Technology"="Illumina",Taxonomy="Viruses; Duplodnaviria; Heunggongvirae; Uroviricota; Caudoviricetes; Caudovirales; Podoviridae; Lederbergvirus"]:0.01656037,(Escherichia_virus_Dewey[&Organism="Escherichia virus NO16_09","Read Technology"="Illumina",Taxonomy="Viruses; Duplodnaviria; Heunggongvirae; Uroviricota; Caudoviricetes; Caudovirales; Podoviridae; Lederbergvirus"]:0.0,(Escherichia_virus_Louie[&Organism="Escherichia virus NO16_03","Read Technology"="Illumina",Taxonomy="Viruses; Duplodnaviria; Heunggongvirae; Uroviricota; Caudoviricetes; Caudovirales; Podoviridae; Lederbergvirus"]:0.0,Escherichia_virus_CurroJimenez[&Organism="Escherichia virus NO16_02","Read Technology"="Illumina",Taxonomy="Viruses; Duplodnaviria; Heunggongvirae; Uroviricota; Caudoviricetes; Caudovirales; Podoviridae; Lederbergvirus"]:0.0):0.0):0.00110282):0.02268463,'Escherichia_phage_APC_JM3.2___tailspike_protein_CDS_translation'[&"% Acidic Amino Acids"=7.59%,collection_date="24-Apr-2016","% Hydrophobic Amino Acids"=50.16%,"Genetic Code"="Bacterial",Description="Escherichia phage APC_JM3.2, complete genome",Modified=Fri Oct 18 00:18:23 CEST 2024,"Sequencing Technology (Assembly-Data)"="Illumina","Assembly Method (Assembly-Data)"="SPAdes v. 3.9.0",Taxonomy="Viruses; Duplodnaviria; Heunggongvirae; Uroviricota; Caudoviricetes; Lederbergvirus","Extinction Coefficient"=72240.0,"Filename (Imported From)"="MG197996.1.gb",Created=Sun Aug 11 13:22:02 CEST 2024,URN="urn:local:.:e1-i2kk9bk","Isoelectric Point"=4.615139007568359,"% Basic Amino Acids"=6.49%,host="Escherichia coli","% AT-rich Amino Acids"=27.69%,"Coverage (Assembly-Data)"="1254x","% Charged Amino Acids"=14.08%,db_xref="taxon:2045361",Organism="Escherichia phage APC_JM3.2","Path (Imported From)"="C:\data\DNA sequences","% GC-rich Amino Acids"=23.26%,Accession="MG197996.1","Molecular Weight (kDa)"=66.69473027999986,"# Nucleotide Sequences With Quality"=0,Topology="linear","Charge at pH 7"=-13.02767411003065,"% Polar Uncharged Amino Acids"=36.71%,"Molecule Type"="AA"]:0.00252002):0.26725474):0.42531932):0.26154877,(((Escherichia_virus_SonjaBuckley[&Organism="Escherichia_virus_PB9","Genetic Code"="Bacterial",Taxonomy="Viruses; Duplodnaviria; Heunggongvirae; Uroviricota; Caudoviricetes; Guernseyvirinae; Kagunavirus"]:0.00543207,((Escherichia_virus_VerenaMeyer[&Organism="Escherichia_virus_DMS16","Genetic Code"="Bacterial",Taxonomy="Viruses; Duplodnaviria; Heunggongvirae; Uroviricota; Caudoviricetes; Guernseyvirinae; Kagunavirus"]:0.00100706,Escherichia_virus_AnnaReinhart[&Organism="Escherichia_virus_JB11","Genetic Code"="Bacterial",Taxonomy="Viruses; Duplodnaviria; Heunggongvirae; Uroviricota; Caudoviricetes; Guernseyvirinae; Kagunavirus"]:0.00149623):0.00227084,Escherichia_phage_590B___tail_spike_N_domain_containing_protein_CDS_translation[&Organism="Escherichia phage 590B","Genetic Code"="Bacterial",Taxonomy="Viruses; Duplodnaviria; Heunggongvirae; Uroviricota; Caudoviricetes; Guernseyvirinae; Kagunavirus"]:0.00255091):0.00196894):0.02868225,Escherichia_phage_XY2___hypothetical_protein_CDS_translation[&Organism="Escherichia phage vB_EcoS_XY2","Genetic Code"="Bacterial",Taxonomy="Viruses; Duplodnaviria; Heunggongvirae; Uroviricota; Caudoviricetes; Caudovirales; Siphoviridae; Guernseyvirinae; Kagunavirus; unclassified Kagunavirus"]:0.03466432):0.01544437,(Escherichia_virus_TanjaMuster[&Organism="Escherichia_virus_NO16_04","Genetic Code"="Bacterial",Taxonomy="Viruses; Duplodnaviria; Heunggongvirae; Uroviricota; Caudoviricetes; unclassified"]:0.00945757,Escherichia_virus_RudolfBernhard[&Organism="Escherichia_virus_NO16_08","Genetic Code"="Bacterial",Taxonomy="Viruses; Duplodnaviria; Heunggongvirae; Uroviricota; Caudoviricetes; Gamaleyavirus"]:0.01331316):0.03860111):0.95043537):0.15820051,Salmonella_phage_9NA___tailspike_protein_CDS_translation[&Organism="Salmonella phage 9NA","Genetic Code"="Bacterial",Taxonomy="Viruses; Duplodnaviria; Heunggongvirae; Uroviricota; Caudoviricetes; Caudovirales; Siphoviridae; Nonanavirus"]:0.84197286):0.56602048,Salmonella_phage_LPST10___tail_fibers_protein_CDS_translation[&Organism="Salmonella phage LPST10","Genetic Code"="Bacterial",Taxonomy="Viruses; Duplodnaviria; Heunggongvirae; Uroviricota; Caudoviricetes; Caudovirales; Siphoviridae"]:0.26384367):0.17154036,Salmonella_phage_SETP3___tail_spike_protein_CDS_translation[&"% Acidic Amino Acids"=10.82%,"% Hydrophobic Amino Acids"=51.61%,"Genetic Code"="Bacterial",Description="Salmonella phage SETP3, complete genome",Modified=Fri Oct 18 00:18:23 CEST 2024,Taxonomy="Viruses; Duplodnaviria; Heunggongvirae; Uroviricota; Caudoviricetes; Guernseyvirinae; Jerseyvirus; Jerseyvirus SETP3","Extinction Coefficient"=86790.0,"Filename (Imported From)"="NC_009232.2.gb",Created=Sat Jul 27 20:17:51 CEST 2024,URN="urn:local:.:e4-i2kk9bk","Isoelectric Point"=4.719707489013672,"% Basic Amino Acids"=9.50%,"% AT-rich Amino Acids"=22.95%,"% Charged Amino Acids"=20.32%,db_xref="taxon:424944",Organism="Salmonella phage SETP3","Path (Imported From)"="C:\data\DNA sequences","% GC-rich Amino Acids"=28.36%,Accession="NC_009232.2","Molecular Weight (kDa)"=72.77341828000002,"# Nucleotide Sequences With Quality"=0,Topology="linear","Charge at pH 7"=-15.904900907813401,"% Polar Uncharged Amino Acids"=29.53%,"Molecule Type"="AA"]:0.10524916,Salmonella_virus_P22[&Organism="Salmonella virus P22","Genetic Code"="Bacterial",Taxonomy="Viruses; Duplodnaviria; Heunggongvirae; Uroviricota; Caudoviricetes; Caudovirales; Podoviridae; Lederbergvirus","Common Name"="P22"]:0.12431059);
	tree bootstrap_39 = [&U] (((((((((Escherichia_virus_SandraMuster[&Organism="Escherichia_virus_NO16_13","Genetic Code"="Bacterial",Taxonomy="Viruses; Duplodnaviria; Heunggongvirae; Uroviricota; Caudoviricetes; unclassified"]:0.00254571,Escherichia_virus_ClaudiaMuster[&Organism="Escherichia_virus_Luc7","Genetic Code"="Bacterial",Taxonomy="Viruses; Duplodnaviria; Heunggongvirae; Uroviricota; Caudoviricetes; unclassified"]:0.005003):0.00145188,Escherichia_virus_SusanneMuster[&Organism="Escherichia_virus_PS21","Genetic Code"="Bacterial",Taxonomy="Viruses; Duplodnaviria; Heunggongvirae; Uroviricota; Caudoviricetes; unclassified"]:0.00357551):0.0026101,(Escherichia_virus_MarieHeimVoegtlin[&Organism="Escherichia_virus_NN16_05","Genetic Code"="Bacterial",Taxonomy="Viruses; Duplodnaviria; Heunggongvirae; Uroviricota; Caudoviricetes; Guernseyvirinae; Kagunavirus"]:0.02158997,(Escherichia_virus_GertrudWoker[&Organism="Escherichia_virus_PS46","Genetic Code"="Bacterial",Taxonomy="Viruses; Duplodnaviria; Heunggongvirae; Uroviricota; Caudoviricetes; Guernseyvirinae; Kagunavirus"]:0.0,(Escherichia_virus_LotteLoewe[&Organism="Escherichia_virus_NN16_16","Genetic Code"="Bacterial",Taxonomy="Viruses; Duplodnaviria; Heunggongvirae; Uroviricota; Caudoviricetes; Guernseyvirinae; Kagunavirus"]:0.00336212,Escherichia_virus_NicoleGrasset[&Organism="Escherichia_virus_PS15","Genetic Code"="Bacterial",Taxonomy="Viruses; Duplodnaviria; Heunggongvirae; Uroviricota; Caudoviricetes; Guernseyvirinae; Kagunavirus"]:0.00671622):0.00128697):0.01393507):0.01007888):0.0085057,Escherichia_virus_ChristineMuster[&Organism="Escherichia_virus_PS36","Genetic Code"="Bacterial",Taxonomy="Viruses; Duplodnaviria; Heunggongvirae; Uroviricota; Caudoviricetes; unclassified"]:0.0):0.64981479,((Escherichia_virus_ElsieAttenhofer[&Organism="Escherichia_virus_NN16_15","Genetic Code"="Bacterial",Taxonomy="Viruses; Duplodnaviria; Heunggongvirae; Uroviricota; Caudoviricetes; Autographiviridae; Studiervirinae; Kayfunavirus"]:0.01416821,Escherichia_virus_KarinMuster[&Organism="Escherichia_virus_PS11","Genetic Code"="Bacterial",Taxonomy="Viruses; Duplodnaviria; Heunggongvirae; Uroviricota; Caudoviricetes; Sashavirus"]:0.02008189):0.28898604,(((Escherichia_virus_CurroJimenez[&Organism="Escherichia virus NO16_02","Read Technology"="Illumina",Taxonomy="Viruses; Duplodnaviria; Heunggongvirae; Uroviricota; Caudoviricetes; Caudovirales; Podoviridae; Lederbergvirus"]:0.0,(Escherichia_virus_Dewey[&Organism="Escherichia virus NO16_09","Read Technology"="Illumina",Taxonomy="Viruses; Duplodnaviria; Heunggongvirae; Uroviricota; Caudoviricetes; Caudovirales; Podoviridae; Lederbergvirus"]:0.0,Escherichia_virus_Louie[&Organism="Escherichia virus NO16_03","Read Technology"="Illumina",Taxonomy="Viruses; Duplodnaviria; Heunggongvirae; Uroviricota; Caudoviricetes; Caudovirales; Podoviridae; Lederbergvirus"]:0.0):0.0):0.003533,Escherichia_virus_Huey[&Organism="Escherichia virus Luc1(+)","Read Technology"="Illumina",Taxonomy="Viruses; Duplodnaviria; Heunggongvirae; Uroviricota; Caudoviricetes; Caudovirales; Podoviridae; Lederbergvirus"]:0.0):0.01847099,'Escherichia_phage_APC_JM3.2___tailspike_protein_CDS_translation'[&"% Acidic Amino Acids"=7.59%,collection_date="24-Apr-2016","% Hydrophobic Amino Acids"=50.16%,"Genetic Code"="Bacterial",Description="Escherichia phage APC_JM3.2, complete genome",Modified=Fri Oct 18 00:18:23 CEST 2024,"Sequencing Technology (Assembly-Data)"="Illumina","Assembly Method (Assembly-Data)"="SPAdes v. 3.9.0",Taxonomy="Viruses; Duplodnaviria; Heunggongvirae; Uroviricota; Caudoviricetes; Lederbergvirus","Extinction Coefficient"=72240.0,"Filename (Imported From)"="MG197996.1.gb",Created=Sun Aug 11 13:22:02 CEST 2024,URN="urn:local:.:e1-i2kk9bk","Isoelectric Point"=4.615139007568359,"% Basic Amino Acids"=6.49%,host="Escherichia coli","% AT-rich Amino Acids"=27.69%,"Coverage (Assembly-Data)"="1254x","% Charged Amino Acids"=14.08%,db_xref="taxon:2045361",Organism="Escherichia phage APC_JM3.2","Path (Imported From)"="C:\data\DNA sequences","% GC-rich Amino Acids"=23.26%,Accession="MG197996.1","Molecular Weight (kDa)"=66.69473027999986,"# Nucleotide Sequences With Quality"=0,Topology="linear","Charge at pH 7"=-13.02767411003065,"% Polar Uncharged Amino Acids"=36.71%,"Molecule Type"="AA"]:0.0):0.40089091):0.32281246):0.32726059,((Escherichia_virus_TanjaMuster[&Organism="Escherichia_virus_NO16_04","Genetic Code"="Bacterial",Taxonomy="Viruses; Duplodnaviria; Heunggongvirae; Uroviricota; Caudoviricetes; unclassified"]:0.01655227,Escherichia_virus_RudolfBernhard[&Organism="Escherichia_virus_NO16_08","Genetic Code"="Bacterial",Taxonomy="Viruses; Duplodnaviria; Heunggongvirae; Uroviricota; Caudoviricetes; Gamaleyavirus"]:0.01947589):0.03705669,(((Escherichia_virus_SonjaBuckley[&Organism="Escherichia_virus_PB9","Genetic Code"="Bacterial",Taxonomy="Viruses; Duplodnaviria; Heunggongvirae; Uroviricota; Caudoviricetes; Guernseyvirinae; Kagunavirus"]:0.00151943,Escherichia_phage_590B___tail_spike_N_domain_containing_protein_CDS_translation[&Organism="Escherichia phage 590B","Genetic Code"="Bacterial",Taxonomy="Viruses; Duplodnaviria; Heunggongvirae; Uroviricota; Caudoviricetes; Guernseyvirinae; Kagunavirus"]:0.00100918):0.00184747,(Escherichia_virus_VerenaMeyer[&Organism="Escherichia_virus_DMS16","Genetic Code"="Bacterial",Taxonomy="Viruses; Duplodnaviria; Heunggongvirae; Uroviricota; Caudoviricetes; Guernseyvirinae; Kagunavirus"]:0.000962,Escherichia_virus_AnnaReinhart[&Organism="Escherichia_virus_JB11","Genetic Code"="Bacterial",Taxonomy="Viruses; Duplodnaviria; Heunggongvirae; Uroviricota; Caudoviricetes; Guernseyvirinae; Kagunavirus"]:0.00156667):0.0027944):0.02905964,Escherichia_phage_XY2___hypothetical_protein_CDS_translation[&Organism="Escherichia phage vB_EcoS_XY2","Genetic Code"="Bacterial",Taxonomy="Viruses; Duplodnaviria; Heunggongvirae; Uroviricota; Caudoviricetes; Caudovirales; Siphoviridae; Guernseyvirinae; Kagunavirus; unclassified Kagunavirus"]:0.03342484):0.02200641):0.94504786):0.22572764,Salmonella_phage_9NA___tailspike_protein_CDS_translation[&Organism="Salmonella phage 9NA","Genetic Code"="Bacterial",Taxonomy="Viruses; Duplodnaviria; Heunggongvirae; Uroviricota; Caudoviricetes; Caudovirales; Siphoviridae; Nonanavirus"]:0.77427236):0.49109967,Salmonella_phage_LPST10___tail_fibers_protein_CDS_translation[&Organism="Salmonella phage LPST10","Genetic Code"="Bacterial",Taxonomy="Viruses; Duplodnaviria; Heunggongvirae; Uroviricota; Caudoviricetes; Caudovirales; Siphoviridae"]:0.27798764):0.19109979,Salmonella_virus_P22[&Organism="Salmonella virus P22","Genetic Code"="Bacterial",Taxonomy="Viruses; Duplodnaviria; Heunggongvirae; Uroviricota; Caudoviricetes; Caudovirales; Podoviridae; Lederbergvirus","Common Name"="P22"]:0.09741085,Salmonella_phage_SETP3___tail_spike_protein_CDS_translation[&"% Acidic Amino Acids"=10.82%,"% Hydrophobic Amino Acids"=51.61%,"Genetic Code"="Bacterial",Description="Salmonella phage SETP3, complete genome",Modified=Fri Oct 18 00:18:23 CEST 2024,Taxonomy="Viruses; Duplodnaviria; Heunggongvirae; Uroviricota; Caudoviricetes; Guernseyvirinae; Jerseyvirus; Jerseyvirus SETP3","Extinction Coefficient"=86790.0,"Filename (Imported From)"="NC_009232.2.gb",Created=Sat Jul 27 20:17:51 CEST 2024,URN="urn:local:.:e4-i2kk9bk","Isoelectric Point"=4.719707489013672,"% Basic Amino Acids"=9.50%,"% AT-rich Amino Acids"=22.95%,"% Charged Amino Acids"=20.32%,db_xref="taxon:424944",Organism="Salmonella phage SETP3","Path (Imported From)"="C:\data\DNA sequences","% GC-rich Amino Acids"=28.36%,Accession="NC_009232.2","Molecular Weight (kDa)"=72.77341828000002,"# Nucleotide Sequences With Quality"=0,Topology="linear","Charge at pH 7"=-15.904900907813401,"% Polar Uncharged Amino Acids"=29.53%,"Molecule Type"="AA"]:0.09567991);
	tree bootstrap_40 = [&U] (((((((((Escherichia_virus_ChristineMuster[&Organism="Escherichia_virus_PS36","Genetic Code"="Bacterial",Taxonomy="Viruses; Duplodnaviria; Heunggongvirae; Uroviricota; Caudoviricetes; unclassified"]:0.00501174,Escherichia_virus_ClaudiaMuster[&Organism="Escherichia_virus_Luc7","Genetic Code"="Bacterial",Taxonomy="Viruses; Duplodnaviria; Heunggongvirae; Uroviricota; Caudoviricetes; unclassified"]:0.000001):0.0,Escherichia_virus_SandraMuster[&Organism="Escherichia_virus_NO16_13","Genetic Code"="Bacterial",Taxonomy="Viruses; Duplodnaviria; Heunggongvirae; Uroviricota; Caudoviricetes; unclassified"]:0.0):0.000366,Escherichia_virus_SusanneMuster[&Organism="Escherichia_virus_PS21","Genetic Code"="Bacterial",Taxonomy="Viruses; Duplodnaviria; Heunggongvirae; Uroviricota; Caudoviricetes; unclassified"]:0.0021438):0.00390117,(Escherichia_virus_MarieHeimVoegtlin[&Organism="Escherichia_virus_NN16_05","Genetic Code"="Bacterial",Taxonomy="Viruses; Duplodnaviria; Heunggongvirae; Uroviricota; Caudoviricetes; Guernseyvirinae; Kagunavirus"]:0.01439555,((Escherichia_virus_GertrudWoker[&Organism="Escherichia_virus_PS46","Genetic Code"="Bacterial",Taxonomy="Viruses; Duplodnaviria; Heunggongvirae; Uroviricota; Caudoviricetes; Guernseyvirinae; Kagunavirus"]:0.000067,Escherichia_virus_NicoleGrasset[&Organism="Escherichia_virus_PS15","Genetic Code"="Bacterial",Taxonomy="Viruses; Duplodnaviria; Heunggongvirae; Uroviricota; Caudoviricetes; Guernseyvirinae; Kagunavirus"]:0.00494609):0.00104664,Escherichia_virus_LotteLoewe[&Organism="Escherichia_virus_NN16_16","Genetic Code"="Bacterial",Taxonomy="Viruses; Duplodnaviria; Heunggongvirae; Uroviricota; Caudoviricetes; Guernseyvirinae; Kagunavirus"]:0.00139152):0.00571494):0.00946037):0.66056588,((Escherichia_virus_ElsieAttenhofer[&Organism="Escherichia_virus_NN16_15","Genetic Code"="Bacterial",Taxonomy="Viruses; Duplodnaviria; Heunggongvirae; Uroviricota; Caudoviricetes; Autographiviridae; Studiervirinae; Kayfunavirus"]:0.03075194,Escherichia_virus_KarinMuster[&Organism="Escherichia_virus_PS11","Genetic Code"="Bacterial",Taxonomy="Viruses; Duplodnaviria; Heunggongvirae; Uroviricota; Caudoviricetes; Sashavirus"]:0.00269841):0.30432156,('Escherichia_phage_APC_JM3.2___tailspike_protein_CDS_translation'[&"% Acidic Amino Acids"=7.59%,collection_date="24-Apr-2016","% Hydrophobic Amino Acids"=50.16%,"Genetic Code"="Bacterial",Description="Escherichia phage APC_JM3.2, complete genome",Modified=Fri Oct 18 00:18:23 CEST 2024,"Sequencing Technology (Assembly-Data)"="Illumina","Assembly Method (Assembly-Data)"="SPAdes v. 3.9.0",Taxonomy="Viruses; Duplodnaviria; Heunggongvirae; Uroviricota; Caudoviricetes; Lederbergvirus","Extinction Coefficient"=72240.0,"Filename (Imported From)"="MG197996.1.gb",Created=Sun Aug 11 13:22:02 CEST 2024,URN="urn:local:.:e1-i2kk9bk","Isoelectric Point"=4.615139007568359,"% Basic Amino Acids"=6.49%,host="Escherichia coli","% AT-rich Amino Acids"=27.69%,"Coverage (Assembly-Data)"="1254x","% Charged Amino Acids"=14.08%,db_xref="taxon:2045361",Organism="Escherichia phage APC_JM3.2","Path (Imported From)"="C:\data\DNA sequences","% GC-rich Amino Acids"=23.26%,Accession="MG197996.1","Molecular Weight (kDa)"=66.69473027999986,"# Nucleotide Sequences With Quality"=0,Topology="linear","Charge at pH 7"=-13.02767411003065,"% Polar Uncharged Amino Acids"=36.71%,"Molecule Type"="AA"]:0.02117747,(((Escherichia_virus_Huey[&Organism="Escherichia virus Luc1(+)","Read Technology"="Illumina",Taxonomy="Viruses; Duplodnaviria; Heunggongvirae; Uroviricota; Caudoviricetes; Caudovirales; Podoviridae; Lederbergvirus"]:0.01009863,Escherichia_virus_Dewey[&Organism="Escherichia virus NO16_09","Read Technology"="Illumina",Taxonomy="Viruses; Duplodnaviria; Heunggongvirae; Uroviricota; Caudoviricetes; Caudovirales; Podoviridae; Lederbergvirus"]:0.0):0.00140168,Escherichia_virus_Louie[&Organism="Escherichia virus NO16_03","Read Technology"="Illumina",Taxonomy="Viruses; Duplodnaviria; Heunggongvirae; Uroviricota; Caudoviricetes; Caudovirales; Podoviridae; Lederbergvirus"]:0.0):0.000765,Escherichia_virus_CurroJimenez[&Organism="Escherichia virus NO16_02","Read Technology"="Illumina",Taxonomy="Viruses; Duplodnaviria; Heunggongvirae; Uroviricota; Caudoviricetes; Caudovirales; Podoviridae; Lederbergvirus"]:0.0):0.00703461):0.34282645):0.34689025):0.32227007,((Escherichia_virus_TanjaMuster[&Organism="Escherichia_virus_NO16_04","Genetic Code"="Bacterial",Taxonomy="Viruses; Duplodnaviria; Heunggongvirae; Uroviricota; Caudoviricetes; unclassified"]:0.01388718,Escherichia_virus_RudolfBernhard[&Organism="Escherichia_virus_NO16_08","Genetic Code"="Bacterial",Taxonomy="Viruses; Duplodnaviria; Heunggongvirae; Uroviricota; Caudoviricetes; Gamaleyavirus"]:0.0192661):0.0517043,((((Escherichia_virus_VerenaMeyer[&Organism="Escherichia_virus_DMS16","Genetic Code"="Bacterial",Taxonomy="Viruses; Duplodnaviria; Heunggongvirae; Uroviricota; Caudoviricetes; Guernseyvirinae; Kagunavirus"]:0.0,Escherichia_phage_590B___tail_spike_N_domain_containing_protein_CDS_translation[&Organism="Escherichia phage 590B","Genetic Code"="Bacterial",Taxonomy="Viruses; Duplodnaviria; Heunggongvirae; Uroviricota; Caudoviricetes; Guernseyvirinae; Kagunavirus"]:0.0):0.000998,Escherichia_virus_AnnaReinhart[&Organism="Escherichia_virus_JB11","Genetic Code"="Bacterial",Taxonomy="Viruses; Duplodnaviria; Heunggongvirae; Uroviricota; Caudoviricetes; Guernseyvirinae; Kagunavirus"]:0.00151177):0.00360846,Escherichia_virus_SonjaBuckley[&Organism="Escherichia_virus_PB9","Genetic Code"="Bacterial",Taxonomy="Viruses; Duplodnaviria; Heunggongvirae; Uroviricota; Caudoviricetes; Guernseyvirinae; Kagunavirus"]:0.00617122):0.0337548,Escherichia_phage_XY2___hypothetical_protein_CDS_translation[&Organism="Escherichia phage vB_EcoS_XY2","Genetic Code"="Bacterial",Taxonomy="Viruses; Duplodnaviria; Heunggongvirae; Uroviricota; Caudoviricetes; Caudovirales; Siphoviridae; Guernseyvirinae; Kagunavirus; unclassified Kagunavirus"]:0.02958271):0.0290037):0.93244625):0.31364588,Salmonella_phage_9NA___tailspike_protein_CDS_translation[&Organism="Salmonella phage 9NA","Genetic Code"="Bacterial",Taxonomy="Viruses; Duplodnaviria; Heunggongvirae; Uroviricota; Caudoviricetes; Caudovirales; Siphoviridae; Nonanavirus"]:0.68889316):0.43326036,Salmonella_phage_LPST10___tail_fibers_protein_CDS_translation[&Organism="Salmonella phage LPST10","Genetic Code"="Bacterial",Taxonomy="Viruses; Duplodnaviria; Heunggongvirae; Uroviricota; Caudoviricetes; Caudovirales; Siphoviridae"]:0.25148781):0.14581482,Salmonella_virus_P22[&Organism="Salmonella virus P22","Genetic Code"="Bacterial",Taxonomy="Viruses; Duplodnaviria; Heunggongvirae; Uroviricota; Caudoviricetes; Caudovirales; Podoviridae; Lederbergvirus","Common Name"="P22"]:0.11935616,Salmonella_phage_SETP3___tail_spike_protein_CDS_translation[&"% Acidic Amino Acids"=10.82%,"% Hydrophobic Amino Acids"=51.61%,"Genetic Code"="Bacterial",Description="Salmonella phage SETP3, complete genome",Modified=Fri Oct 18 00:18:23 CEST 2024,Taxonomy="Viruses; Duplodnaviria; Heunggongvirae; Uroviricota; Caudoviricetes; Guernseyvirinae; Jerseyvirus; Jerseyvirus SETP3","Extinction Coefficient"=86790.0,"Filename (Imported From)"="NC_009232.2.gb",Created=Sat Jul 27 20:17:51 CEST 2024,URN="urn:local:.:e4-i2kk9bk","Isoelectric Point"=4.719707489013672,"% Basic Amino Acids"=9.50%,"% AT-rich Amino Acids"=22.95%,"% Charged Amino Acids"=20.32%,db_xref="taxon:424944",Organism="Salmonella phage SETP3","Path (Imported From)"="C:\data\DNA sequences","% GC-rich Amino Acids"=28.36%,Accession="NC_009232.2","Molecular Weight (kDa)"=72.77341828000002,"# Nucleotide Sequences With Quality"=0,Topology="linear","Charge at pH 7"=-15.904900907813401,"% Polar Uncharged Amino Acids"=29.53%,"Molecule Type"="AA"]:0.10756418);
	tree bootstrap_41 = [&U] ((((((((Escherichia_virus_SusanneMuster[&Organism="Escherichia_virus_PS21","Genetic Code"="Bacterial",Taxonomy="Viruses; Duplodnaviria; Heunggongvirae; Uroviricota; Caudoviricetes; unclassified"]:0.00177487,(Escherichia_virus_SandraMuster[&Organism="Escherichia_virus_NO16_13","Genetic Code"="Bacterial",Taxonomy="Viruses; Duplodnaviria; Heunggongvirae; Uroviricota; Caudoviricetes; unclassified"]:0.00206737,Escherichia_virus_ClaudiaMuster[&Organism="Escherichia_virus_Luc7","Genetic Code"="Bacterial",Taxonomy="Viruses; Duplodnaviria; Heunggongvirae; Uroviricota; Caudoviricetes; unclassified"]:0.000387):0.000415):0.0028578,((Escherichia_virus_LotteLoewe[&Organism="Escherichia_virus_NN16_16","Genetic Code"="Bacterial",Taxonomy="Viruses; Duplodnaviria; Heunggongvirae; Uroviricota; Caudoviricetes; Guernseyvirinae; Kagunavirus"]:0.00209383,(Escherichia_virus_NicoleGrasset[&Organism="Escherichia_virus_PS15","Genetic Code"="Bacterial",Taxonomy="Viruses; Duplodnaviria; Heunggongvirae; Uroviricota; Caudoviricetes; Guernseyvirinae; Kagunavirus"]:0.01295896,Escherichia_virus_GertrudWoker[&Organism="Escherichia_virus_PS46","Genetic Code"="Bacterial",Taxonomy="Viruses; Duplodnaviria; Heunggongvirae; Uroviricota; Caudoviricetes; Guernseyvirinae; Kagunavirus"]:0.00186193):0.000809):0.01175536,Escherichia_virus_MarieHeimVoegtlin[&Organism="Escherichia_virus_NN16_05","Genetic Code"="Bacterial",Taxonomy="Viruses; Duplodnaviria; Heunggongvirae; Uroviricota; Caudoviricetes; Guernseyvirinae; Kagunavirus"]:0.00804756):0.00339241):0.00994464,Escherichia_virus_ChristineMuster[&Organism="Escherichia_virus_PS36","Genetic Code"="Bacterial",Taxonomy="Viruses; Duplodnaviria; Heunggongvirae; Uroviricota; Caudoviricetes; unclassified"]:0.0):0.68627184,((Escherichia_virus_ElsieAttenhofer[&Organism="Escherichia_virus_NN16_15","Genetic Code"="Bacterial",Taxonomy="Viruses; Duplodnaviria; Heunggongvirae; Uroviricota; Caudoviricetes; Autographiviridae; Studiervirinae; Kayfunavirus"]:0.03062161,Escherichia_virus_KarinMuster[&Organism="Escherichia_virus_PS11","Genetic Code"="Bacterial",Taxonomy="Viruses; Duplodnaviria; Heunggongvirae; Uroviricota; Caudoviricetes; Sashavirus"]:0.00451592):0.34918823,(((Escherichia_virus_CurroJimenez[&Organism="Escherichia virus NO16_02","Read Technology"="Illumina",Taxonomy="Viruses; Duplodnaviria; Heunggongvirae; Uroviricota; Caudoviricetes; Caudovirales; Podoviridae; Lederbergvirus"]:0.0,(Escherichia_virus_Dewey[&Organism="Escherichia virus NO16_09","Read Technology"="Illumina",Taxonomy="Viruses; Duplodnaviria; Heunggongvirae; Uroviricota; Caudoviricetes; Caudovirales; Podoviridae; Lederbergvirus"]:0.0,Escherichia_virus_Louie[&Organism="Escherichia virus NO16_03","Read Technology"="Illumina",Taxonomy="Viruses; Duplodnaviria; Heunggongvirae; Uroviricota; Caudoviricetes; Caudovirales; Podoviridae; Lederbergvirus"]:0.0):0.0):0.01525435,Escherichia_virus_Huey[&Organism="Escherichia virus Luc1(+)","Read Technology"="Illumina",Taxonomy="Viruses; Duplodnaviria; Heunggongvirae; Uroviricota; Caudoviricetes; Caudovirales; Podoviridae; Lederbergvirus"]:0.00441254):0.01030171,'Escherichia_phage_APC_JM3.2___tailspike_protein_CDS_translation'[&"% Acidic Amino Acids"=7.59%,collection_date="24-Apr-2016","% Hydrophobic Amino Acids"=50.16%,"Genetic Code"="Bacterial",Description="Escherichia phage APC_JM3.2, complete genome",Modified=Fri Oct 18 00:18:23 CEST 2024,"Sequencing Technology (Assembly-Data)"="Illumina","Assembly Method (Assembly-Data)"="SPAdes v. 3.9.0",Taxonomy="Viruses; Duplodnaviria; Heunggongvirae; Uroviricota; Caudoviricetes; Lederbergvirus","Extinction Coefficient"=72240.0,"Filename (Imported From)"="MG197996.1.gb",Created=Sun Aug 11 13:22:02 CEST 2024,URN="urn:local:.:e1-i2kk9bk","Isoelectric Point"=4.615139007568359,"% Basic Amino Acids"=6.49%,host="Escherichia coli","% AT-rich Amino Acids"=27.69%,"Coverage (Assembly-Data)"="1254x","% Charged Amino Acids"=14.08%,db_xref="taxon:2045361",Organism="Escherichia phage APC_JM3.2","Path (Imported From)"="C:\data\DNA sequences","% GC-rich Amino Acids"=23.26%,Accession="MG197996.1","Molecular Weight (kDa)"=66.69473027999986,"# Nucleotide Sequences With Quality"=0,Topology="linear","Charge at pH 7"=-13.02767411003065,"% Polar Uncharged Amino Acids"=36.71%,"Molecule Type"="AA"]:0.02032931):0.34966492):0.34426373):0.29319622,((Escherichia_virus_RudolfBernhard[&Organism="Escherichia_virus_NO16_08","Genetic Code"="Bacterial",Taxonomy="Viruses; Duplodnaviria; Heunggongvirae; Uroviricota; Caudoviricetes; Gamaleyavirus"]:0.00906803,Escherichia_virus_TanjaMuster[&Organism="Escherichia_virus_NO16_04","Genetic Code"="Bacterial",Taxonomy="Viruses; Duplodnaviria; Heunggongvirae; Uroviricota; Caudoviricetes; unclassified"]:0.00586352):0.04475946,(((Escherichia_phage_590B___tail_spike_N_domain_containing_protein_CDS_translation[&Organism="Escherichia phage 590B","Genetic Code"="Bacterial",Taxonomy="Viruses; Duplodnaviria; Heunggongvirae; Uroviricota; Caudoviricetes; Guernseyvirinae; Kagunavirus"]:0.0,Escherichia_virus_SonjaBuckley[&Organism="Escherichia_virus_PB9","Genetic Code"="Bacterial",Taxonomy="Viruses; Duplodnaviria; Heunggongvirae; Uroviricota; Caudoviricetes; Guernseyvirinae; Kagunavirus"]:0.0):0.00268391,(Escherichia_virus_VerenaMeyer[&Organism="Escherichia_virus_DMS16","Genetic Code"="Bacterial",Taxonomy="Viruses; Duplodnaviria; Heunggongvirae; Uroviricota; Caudoviricetes; Guernseyvirinae; Kagunavirus"]:0.00104539,Escherichia_virus_AnnaReinhart[&Organism="Escherichia_virus_JB11","Genetic Code"="Bacterial",Taxonomy="Viruses; Duplodnaviria; Heunggongvirae; Uroviricota; Caudoviricetes; Guernseyvirinae; Kagunavirus"]:0.00142696):0.00211137):0.02027293,Escherichia_phage_XY2___hypothetical_protein_CDS_translation[&Organism="Escherichia phage vB_EcoS_XY2","Genetic Code"="Bacterial",Taxonomy="Viruses; Duplodnaviria; Heunggongvirae; Uroviricota; Caudoviricetes; Caudovirales; Siphoviridae; Guernseyvirinae; Kagunavirus; unclassified Kagunavirus"]:0.02401696):0.02825636):0.94811863):0.29609677,Salmonella_phage_9NA___tailspike_protein_CDS_translation[&Organism="Salmonella phage 9NA","Genetic Code"="Bacterial",Taxonomy="Viruses; Duplodnaviria; Heunggongvirae; Uroviricota; Caudoviricetes; Caudovirales; Siphoviridae; Nonanavirus"]:0.70390323):0.43391643,Salmonella_phage_LPST10___tail_fibers_protein_CDS_translation[&Organism="Salmonella phage LPST10","Genetic Code"="Bacterial",Taxonomy="Viruses; Duplodnaviria; Heunggongvirae; Uroviricota; Caudoviricetes; Caudovirales; Siphoviridae"]:0.26725482):0.14972508,Salmonella_virus_P22[&Organism="Salmonella virus P22","Genetic Code"="Bacterial",Taxonomy="Viruses; Duplodnaviria; Heunggongvirae; Uroviricota; Caudoviricetes; Caudovirales; Podoviridae; Lederbergvirus","Common Name"="P22"]:0.12792113,Salmonella_phage_SETP3___tail_spike_protein_CDS_translation[&"% Acidic Amino Acids"=10.82%,"% Hydrophobic Amino Acids"=51.61%,"Genetic Code"="Bacterial",Description="Salmonella phage SETP3, complete genome",Modified=Fri Oct 18 00:18:23 CEST 2024,Taxonomy="Viruses; Duplodnaviria; Heunggongvirae; Uroviricota; Caudoviricetes; Guernseyvirinae; Jerseyvirus; Jerseyvirus SETP3","Extinction Coefficient"=86790.0,"Filename (Imported From)"="NC_009232.2.gb",Created=Sat Jul 27 20:17:51 CEST 2024,URN="urn:local:.:e4-i2kk9bk","Isoelectric Point"=4.719707489013672,"% Basic Amino Acids"=9.50%,"% AT-rich Amino Acids"=22.95%,"% Charged Amino Acids"=20.32%,db_xref="taxon:424944",Organism="Salmonella phage SETP3","Path (Imported From)"="C:\data\DNA sequences","% GC-rich Amino Acids"=28.36%,Accession="NC_009232.2","Molecular Weight (kDa)"=72.77341828000002,"# Nucleotide Sequences With Quality"=0,Topology="linear","Charge at pH 7"=-15.904900907813401,"% Polar Uncharged Amino Acids"=29.53%,"Molecule Type"="AA"]:0.11736879);
	tree bootstrap_42 = [&U] ((((((((((((Escherichia_virus_NicoleGrasset[&Organism="Escherichia_virus_PS15","Genetic Code"="Bacterial",Taxonomy="Viruses; Duplodnaviria; Heunggongvirae; Uroviricota; Caudoviricetes; Guernseyvirinae; Kagunavirus"]:0.00255504,Escherichia_virus_LotteLoewe[&Organism="Escherichia_virus_NN16_16","Genetic Code"="Bacterial",Taxonomy="Viruses; Duplodnaviria; Heunggongvirae; Uroviricota; Caudoviricetes; Guernseyvirinae; Kagunavirus"]:0.0):0.000095,Escherichia_virus_GertrudWoker[&Organism="Escherichia_virus_PS46","Genetic Code"="Bacterial",Taxonomy="Viruses; Duplodnaviria; Heunggongvirae; Uroviricota; Caudoviricetes; Guernseyvirinae; Kagunavirus"]:0.0):0.00269998,Escherichia_virus_MarieHeimVoegtlin[&Organism="Escherichia_virus_NN16_05","Genetic Code"="Bacterial",Taxonomy="Viruses; Duplodnaviria; Heunggongvirae; Uroviricota; Caudoviricetes; Guernseyvirinae; Kagunavirus"]:0.0142328):0.02082523,Escherichia_virus_SandraMuster[&Organism="Escherichia_virus_NO16_13","Genetic Code"="Bacterial",Taxonomy="Viruses; Duplodnaviria; Heunggongvirae; Uroviricota; Caudoviricetes; unclassified"]:0.00283218):0.00165691,Escherichia_virus_SusanneMuster[&Organism="Escherichia_virus_PS21","Genetic Code"="Bacterial",Taxonomy="Viruses; Duplodnaviria; Heunggongvirae; Uroviricota; Caudoviricetes; unclassified"]:0.0):0.00322637,Escherichia_virus_ClaudiaMuster[&Organism="Escherichia_virus_Luc7","Genetic Code"="Bacterial",Taxonomy="Viruses; Duplodnaviria; Heunggongvirae; Uroviricota; Caudoviricetes; unclassified"]:0.0):0.01387396,Escherichia_virus_ChristineMuster[&Organism="Escherichia_virus_PS36","Genetic Code"="Bacterial",Taxonomy="Viruses; Duplodnaviria; Heunggongvirae; Uroviricota; Caudoviricetes; unclassified"]:0.0):0.65643734,((((Escherichia_virus_Louie[&Organism="Escherichia virus NO16_03","Read Technology"="Illumina",Taxonomy="Viruses; Duplodnaviria; Heunggongvirae; Uroviricota; Caudoviricetes; Caudovirales; Podoviridae; Lederbergvirus"]:0.0,(Escherichia_virus_CurroJimenez[&Organism="Escherichia virus NO16_02","Read Technology"="Illumina",Taxonomy="Viruses; Duplodnaviria; Heunggongvirae; Uroviricota; Caudoviricetes; Caudovirales; Podoviridae; Lederbergvirus"]:0.0,Escherichia_virus_Dewey[&Organism="Escherichia virus NO16_09","Read Technology"="Illumina",Taxonomy="Viruses; Duplodnaviria; Heunggongvirae; Uroviricota; Caudoviricetes; Caudovirales; Podoviridae; Lederbergvirus"]:0.0):0.0):0.00667235,Escherichia_virus_Huey[&Organism="Escherichia virus Luc1(+)","Read Technology"="Illumina",Taxonomy="Viruses; Duplodnaviria; Heunggongvirae; Uroviricota; Caudoviricetes; Caudovirales; Podoviridae; Lederbergvirus"]:0.00810193):0.02330815,'Escherichia_phage_APC_JM3.2___tailspike_protein_CDS_translation'[&"% Acidic Amino Acids"=7.59%,collection_date="24-Apr-2016","% Hydrophobic Amino Acids"=50.16%,"Genetic Code"="Bacterial",Description="Escherichia phage APC_JM3.2, complete genome",Modified=Fri Oct 18 00:18:23 CEST 2024,"Sequencing Technology (Assembly-Data)"="Illumina","Assembly Method (Assembly-Data)"="SPAdes v. 3.9.0",Taxonomy="Viruses; Duplodnaviria; Heunggongvirae; Uroviricota; Caudoviricetes; Lederbergvirus","Extinction Coefficient"=72240.0,"Filename (Imported From)"="MG197996.1.gb",Created=Sun Aug 11 13:22:02 CEST 2024,URN="urn:local:.:e1-i2kk9bk","Isoelectric Point"=4.615139007568359,"% Basic Amino Acids"=6.49%,host="Escherichia coli","% AT-rich Amino Acids"=27.69%,"Coverage (Assembly-Data)"="1254x","% Charged Amino Acids"=14.08%,db_xref="taxon:2045361",Organism="Escherichia phage APC_JM3.2","Path (Imported From)"="C:\data\DNA sequences","% GC-rich Amino Acids"=23.26%,Accession="MG197996.1","Molecular Weight (kDa)"=66.69473027999986,"# Nucleotide Sequences With Quality"=0,Topology="linear","Charge at pH 7"=-13.02767411003065,"% Polar Uncharged Amino Acids"=36.71%,"Molecule Type"="AA"]:0.0):0.37751289,(Escherichia_virus_KarinMuster[&Organism="Escherichia_virus_PS11","Genetic Code"="Bacterial",Taxonomy="Viruses; Duplodnaviria; Heunggongvirae; Uroviricota; Caudoviricetes; Sashavirus"]:0.01266264,Escherichia_virus_ElsieAttenhofer[&Organism="Escherichia_virus_NN16_15","Genetic Code"="Bacterial",Taxonomy="Viruses; Duplodnaviria; Heunggongvirae; Uroviricota; Caudoviricetes; Autographiviridae; Studiervirinae; Kayfunavirus"]:0.00965632):0.30129456):0.34532146):0.30570924,((Escherichia_phage_XY2___hypothetical_protein_CDS_translation[&Organism="Escherichia phage vB_EcoS_XY2","Genetic Code"="Bacterial",Taxonomy="Viruses; Duplodnaviria; Heunggongvirae; Uroviricota; Caudoviricetes; Caudovirales; Siphoviridae; Guernseyvirinae; Kagunavirus; unclassified Kagunavirus"]:0.03563487,(((Escherichia_phage_590B___tail_spike_N_domain_containing_protein_CDS_translation[&Organism="Escherichia phage 590B","Genetic Code"="Bacterial",Taxonomy="Viruses; Duplodnaviria; Heunggongvirae; Uroviricota; Caudoviricetes; Guernseyvirinae; Kagunavirus"]:0.0,Escherichia_virus_VerenaMeyer[&Organism="Escherichia_virus_DMS16","Genetic Code"="Bacterial",Taxonomy="Viruses; Duplodnaviria; Heunggongvirae; Uroviricota; Caudoviricetes; Guernseyvirinae; Kagunavirus"]:0.0):0.000865,Escherichia_virus_AnnaReinhart[&Organism="Escherichia_virus_JB11","Genetic Code"="Bacterial",Taxonomy="Viruses; Duplodnaviria; Heunggongvirae; Uroviricota; Caudoviricetes; Guernseyvirinae; Kagunavirus"]:0.0016138):0.01479736,Escherichia_virus_SonjaBuckley[&Organism="Escherichia_virus_PB9","Genetic Code"="Bacterial",Taxonomy="Viruses; Duplodnaviria; Heunggongvirae; Uroviricota; Caudoviricetes; Guernseyvirinae; Kagunavirus"]:0.0):0.02571563):0.01608412,(Escherichia_virus_TanjaMuster[&Organism="Escherichia_virus_NO16_04","Genetic Code"="Bacterial",Taxonomy="Viruses; Duplodnaviria; Heunggongvirae; Uroviricota; Caudoviricetes; unclassified"]:0.0186802,Escherichia_virus_RudolfBernhard[&Organism="Escherichia_virus_NO16_08","Genetic Code"="Bacterial",Taxonomy="Viruses; Duplodnaviria; Heunggongvirae; Uroviricota; Caudoviricetes; Gamaleyavirus"]:0.0243594):0.04224083):0.93684121):0.26681468,Salmonella_phage_9NA___tailspike_protein_CDS_translation[&Organism="Salmonella phage 9NA","Genetic Code"="Bacterial",Taxonomy="Viruses; Duplodnaviria; Heunggongvirae; Uroviricota; Caudoviricetes; Caudovirales; Siphoviridae; Nonanavirus"]:0.7422791):0.46964775,Salmonella_phage_LPST10___tail_fibers_protein_CDS_translation[&Organism="Salmonella phage LPST10","Genetic Code"="Bacterial",Taxonomy="Viruses; Duplodnaviria; Heunggongvirae; Uroviricota; Caudoviricetes; Caudovirales; Siphoviridae"]:0.26408807):0.17913339,Salmonella_phage_SETP3___tail_spike_protein_CDS_translation[&"% Acidic Amino Acids"=10.82%,"% Hydrophobic Amino Acids"=51.61%,"Genetic Code"="Bacterial",Description="Salmonella phage SETP3, complete genome",Modified=Fri Oct 18 00:18:23 CEST 2024,Taxonomy="Viruses; Duplodnaviria; Heunggongvirae; Uroviricota; Caudoviricetes; Guernseyvirinae; Jerseyvirus; Jerseyvirus SETP3","Extinction Coefficient"=86790.0,"Filename (Imported From)"="NC_009232.2.gb",Created=Sat Jul 27 20:17:51 CEST 2024,URN="urn:local:.:e4-i2kk9bk","Isoelectric Point"=4.719707489013672,"% Basic Amino Acids"=9.50%,"% AT-rich Amino Acids"=22.95%,"% Charged Amino Acids"=20.32%,db_xref="taxon:424944",Organism="Salmonella phage SETP3","Path (Imported From)"="C:\data\DNA sequences","% GC-rich Amino Acids"=28.36%,Accession="NC_009232.2","Molecular Weight (kDa)"=72.77341828000002,"# Nucleotide Sequences With Quality"=0,Topology="linear","Charge at pH 7"=-15.904900907813401,"% Polar Uncharged Amino Acids"=29.53%,"Molecule Type"="AA"]:0.09634606,Salmonella_virus_P22[&Organism="Salmonella virus P22","Genetic Code"="Bacterial",Taxonomy="Viruses; Duplodnaviria; Heunggongvirae; Uroviricota; Caudoviricetes; Caudovirales; Podoviridae; Lederbergvirus","Common Name"="P22"]:0.10596185);
	tree bootstrap_43 = [&U] (((((((((Escherichia_virus_ClaudiaMuster[&Organism="Escherichia_virus_Luc7","Genetic Code"="Bacterial",Taxonomy="Viruses; Duplodnaviria; Heunggongvirae; Uroviricota; Caudoviricetes; unclassified"]:0.000044,Escherichia_virus_SandraMuster[&Organism="Escherichia_virus_NO16_13","Genetic Code"="Bacterial",Taxonomy="Viruses; Duplodnaviria; Heunggongvirae; Uroviricota; Caudoviricetes; unclassified"]:0.00241058):0.00237039,Escherichia_virus_ChristineMuster[&Organism="Escherichia_virus_PS36","Genetic Code"="Bacterial",Taxonomy="Viruses; Duplodnaviria; Heunggongvirae; Uroviricota; Caudoviricetes; unclassified"]:0.00496947):0.00746932,(((Escherichia_virus_LotteLoewe[&Organism="Escherichia_virus_NN16_16","Genetic Code"="Bacterial",Taxonomy="Viruses; Duplodnaviria; Heunggongvirae; Uroviricota; Caudoviricetes; Guernseyvirinae; Kagunavirus"]:0.00371719,Escherichia_virus_NicoleGrasset[&Organism="Escherichia_virus_PS15","Genetic Code"="Bacterial",Taxonomy="Viruses; Duplodnaviria; Heunggongvirae; Uroviricota; Caudoviricetes; Guernseyvirinae; Kagunavirus"]:0.00366436):0.00350911,Escherichia_virus_GertrudWoker[&Organism="Escherichia_virus_PS46","Genetic Code"="Bacterial",Taxonomy="Viruses; Duplodnaviria; Heunggongvirae; Uroviricota; Caudoviricetes; Guernseyvirinae; Kagunavirus"]:0.0):0.00438458,Escherichia_virus_MarieHeimVoegtlin[&Organism="Escherichia_virus_NN16_05","Genetic Code"="Bacterial",Taxonomy="Viruses; Duplodnaviria; Heunggongvirae; Uroviricota; Caudoviricetes; Guernseyvirinae; Kagunavirus"]:0.01794572):0.01433362):0.00620892,Escherichia_virus_SusanneMuster[&Organism="Escherichia_virus_PS21","Genetic Code"="Bacterial",Taxonomy="Viruses; Duplodnaviria; Heunggongvirae; Uroviricota; Caudoviricetes; unclassified"]:0.0):0.70532851,(((Escherichia_virus_CurroJimenez[&Organism="Escherichia virus NO16_02","Read Technology"="Illumina",Taxonomy="Viruses; Duplodnaviria; Heunggongvirae; Uroviricota; Caudoviricetes; Caudovirales; Podoviridae; Lederbergvirus"]:0.0,(Escherichia_virus_Louie[&Organism="Escherichia virus NO16_03","Read Technology"="Illumina",Taxonomy="Viruses; Duplodnaviria; Heunggongvirae; Uroviricota; Caudoviricetes; Caudovirales; Podoviridae; Lederbergvirus"]:0.0,(Escherichia_virus_Dewey[&Organism="Escherichia virus NO16_09","Read Technology"="Illumina",Taxonomy="Viruses; Duplodnaviria; Heunggongvirae; Uroviricota; Caudoviricetes; Caudovirales; Podoviridae; Lederbergvirus"]:0.0,Escherichia_virus_Huey[&Organism="Escherichia virus Luc1(+)","Read Technology"="Illumina",Taxonomy="Viruses; Duplodnaviria; Heunggongvirae; Uroviricota; Caudoviricetes; Caudovirales; Podoviridae; Lederbergvirus"]:0.01753209):0.00680695):0.0036871):0.01745535,'Escherichia_phage_APC_JM3.2___tailspike_protein_CDS_translation'[&"% Acidic Amino Acids"=7.59%,collection_date="24-Apr-2016","% Hydrophobic Amino Acids"=50.16%,"Genetic Code"="Bacterial",Description="Escherichia phage APC_JM3.2, complete genome",Modified=Fri Oct 18 00:18:23 CEST 2024,"Sequencing Technology (Assembly-Data)"="Illumina","Assembly Method (Assembly-Data)"="SPAdes v. 3.9.0",Taxonomy="Viruses; Duplodnaviria; Heunggongvirae; Uroviricota; Caudoviricetes; Lederbergvirus","Extinction Coefficient"=72240.0,"Filename (Imported From)"="MG197996.1.gb",Created=Sun Aug 11 13:22:02 CEST 2024,URN="urn:local:.:e1-i2kk9bk","Isoelectric Point"=4.615139007568359,"% Basic Amino Acids"=6.49%,host="Escherichia coli","% AT-rich Amino Acids"=27.69%,"Coverage (Assembly-Data)"="1254x","% Charged Amino Acids"=14.08%,db_xref="taxon:2045361",Organism="Escherichia phage APC_JM3.2","Path (Imported From)"="C:\data\DNA sequences","% GC-rich Amino Acids"=23.26%,Accession="MG197996.1","Molecular Weight (kDa)"=66.69473027999986,"# Nucleotide Sequences With Quality"=0,Topology="linear","Charge at pH 7"=-13.02767411003065,"% Polar Uncharged Amino Acids"=36.71%,"Molecule Type"="AA"]:0.0):0.34606664,(Escherichia_virus_KarinMuster[&Organism="Escherichia_virus_PS11","Genetic Code"="Bacterial",Taxonomy="Viruses; Duplodnaviria; Heunggongvirae; Uroviricota; Caudoviricetes; Sashavirus"]:0.0,Escherichia_virus_ElsieAttenhofer[&Organism="Escherichia_virus_NN16_15","Genetic Code"="Bacterial",Taxonomy="Viruses; Duplodnaviria; Heunggongvirae; Uroviricota; Caudoviricetes; Autographiviridae; Studiervirinae; Kayfunavirus"]:0.03412416):0.35034507):0.39524899):0.24044409,(((Escherichia_virus_SonjaBuckley[&Organism="Escherichia_virus_PB9","Genetic Code"="Bacterial",Taxonomy="Viruses; Duplodnaviria; Heunggongvirae; Uroviricota; Caudoviricetes; Guernseyvirinae; Kagunavirus"]:0.0,(Escherichia_virus_AnnaReinhart[&Organism="Escherichia_virus_JB11","Genetic Code"="Bacterial",Taxonomy="Viruses; Duplodnaviria; Heunggongvirae; Uroviricota; Caudoviricetes; Guernseyvirinae; Kagunavirus"]:0.0,(Escherichia_phage_590B___tail_spike_N_domain_containing_protein_CDS_translation[&Organism="Escherichia phage 590B","Genetic Code"="Bacterial",Taxonomy="Viruses; Duplodnaviria; Heunggongvirae; Uroviricota; Caudoviricetes; Guernseyvirinae; Kagunavirus"]:0.0,Escherichia_virus_VerenaMeyer[&Organism="Escherichia_virus_DMS16","Genetic Code"="Bacterial",Taxonomy="Viruses; Duplodnaviria; Heunggongvirae; Uroviricota; Caudoviricetes; Guernseyvirinae; Kagunavirus"]:0.0):0.0):0.0):0.03564776,(Escherichia_virus_RudolfBernhard[&Organism="Escherichia_virus_NO16_08","Genetic Code"="Bacterial",Taxonomy="Viruses; Duplodnaviria; Heunggongvirae; Uroviricota; Caudoviricetes; Gamaleyavirus"]:0.01579338,Escherichia_virus_TanjaMuster[&Organism="Escherichia_virus_NO16_04","Genetic Code"="Bacterial",Taxonomy="Viruses; Duplodnaviria; Heunggongvirae; Uroviricota; Caudoviricetes; unclassified"]:0.01142203):0.03263944):0.01349312,Escherichia_phage_XY2___hypothetical_protein_CDS_translation[&Organism="Escherichia phage vB_EcoS_XY2","Genetic Code"="Bacterial",Taxonomy="Viruses; Duplodnaviria; Heunggongvirae; Uroviricota; Caudoviricetes; Caudovirales; Siphoviridae; Guernseyvirinae; Kagunavirus; unclassified Kagunavirus"]:0.01442405):0.94387943):0.35309063,Salmonella_phage_9NA___tailspike_protein_CDS_translation[&Organism="Salmonella phage 9NA","Genetic Code"="Bacterial",Taxonomy="Viruses; Duplodnaviria; Heunggongvirae; Uroviricota; Caudoviricetes; Caudovirales; Siphoviridae; Nonanavirus"]:0.6763512):0.43244523,Salmonella_phage_LPST10___tail_fibers_protein_CDS_translation[&Organism="Salmonella phage LPST10","Genetic Code"="Bacterial",Taxonomy="Viruses; Duplodnaviria; Heunggongvirae; Uroviricota; Caudoviricetes; Caudovirales; Siphoviridae"]:0.2427511):0.12235315,Salmonella_phage_SETP3___tail_spike_protein_CDS_translation[&"% Acidic Amino Acids"=10.82%,"% Hydrophobic Amino Acids"=51.61%,"Genetic Code"="Bacterial",Description="Salmonella phage SETP3, complete genome",Modified=Fri Oct 18 00:18:23 CEST 2024,Taxonomy="Viruses; Duplodnaviria; Heunggongvirae; Uroviricota; Caudoviricetes; Guernseyvirinae; Jerseyvirus; Jerseyvirus SETP3","Extinction Coefficient"=86790.0,"Filename (Imported From)"="NC_009232.2.gb",Created=Sat Jul 27 20:17:51 CEST 2024,URN="urn:local:.:e4-i2kk9bk","Isoelectric Point"=4.719707489013672,"% Basic Amino Acids"=9.50%,"% AT-rich Amino Acids"=22.95%,"% Charged Amino Acids"=20.32%,db_xref="taxon:424944",Organism="Salmonella phage SETP3","Path (Imported From)"="C:\data\DNA sequences","% GC-rich Amino Acids"=28.36%,Accession="NC_009232.2","Molecular Weight (kDa)"=72.77341828000002,"# Nucleotide Sequences With Quality"=0,Topology="linear","Charge at pH 7"=-15.904900907813401,"% Polar Uncharged Amino Acids"=29.53%,"Molecule Type"="AA"]:0.11910213,Salmonella_virus_P22[&Organism="Salmonella virus P22","Genetic Code"="Bacterial",Taxonomy="Viruses; Duplodnaviria; Heunggongvirae; Uroviricota; Caudoviricetes; Caudovirales; Podoviridae; Lederbergvirus","Common Name"="P22"]:0.12594097);
	tree bootstrap_44 = [&U] ((((((((Escherichia_virus_SandraMuster[&Organism="Escherichia_virus_NO16_13","Genetic Code"="Bacterial",Taxonomy="Viruses; Duplodnaviria; Heunggongvirae; Uroviricota; Caudoviricetes; unclassified"]:0.00751909,Escherichia_virus_ClaudiaMuster[&Organism="Escherichia_virus_Luc7","Genetic Code"="Bacterial",Taxonomy="Viruses; Duplodnaviria; Heunggongvirae; Uroviricota; Caudoviricetes; unclassified"]:0.0):0.00242804,(Escherichia_virus_SusanneMuster[&Organism="Escherichia_virus_PS21","Genetic Code"="Bacterial",Taxonomy="Viruses; Duplodnaviria; Heunggongvirae; Uroviricota; Caudoviricetes; unclassified"]:0.00684059,(((Escherichia_virus_GertrudWoker[&Organism="Escherichia_virus_PS46","Genetic Code"="Bacterial",Taxonomy="Viruses; Duplodnaviria; Heunggongvirae; Uroviricota; Caudoviricetes; Guernseyvirinae; Kagunavirus"]:0.00486362,Escherichia_virus_NicoleGrasset[&Organism="Escherichia_virus_PS15","Genetic Code"="Bacterial",Taxonomy="Viruses; Duplodnaviria; Heunggongvirae; Uroviricota; Caudoviricetes; Guernseyvirinae; Kagunavirus"]:0.00753218):0.00103729,Escherichia_virus_LotteLoewe[&Organism="Escherichia_virus_NN16_16","Genetic Code"="Bacterial",Taxonomy="Viruses; Duplodnaviria; Heunggongvirae; Uroviricota; Caudoviricetes; Guernseyvirinae; Kagunavirus"]:0.0):0.00818664,Escherichia_virus_MarieHeimVoegtlin[&Organism="Escherichia_virus_NN16_05","Genetic Code"="Bacterial",Taxonomy="Viruses; Duplodnaviria; Heunggongvirae; Uroviricota; Caudoviricetes; Guernseyvirinae; Kagunavirus"]:0.00900899):0.03245466):0.00314322):0.00886786,Escherichia_virus_ChristineMuster[&Organism="Escherichia_virus_PS36","Genetic Code"="Bacterial",Taxonomy="Viruses; Duplodnaviria; Heunggongvirae; Uroviricota; Caudoviricetes; unclassified"]:0.00114408):0.72063551,((Escherichia_virus_ElsieAttenhofer[&Organism="Escherichia_virus_NN16_15","Genetic Code"="Bacterial",Taxonomy="Viruses; Duplodnaviria; Heunggongvirae; Uroviricota; Caudoviricetes; Autographiviridae; Studiervirinae; Kayfunavirus"]:0.01704581,Escherichia_virus_KarinMuster[&Organism="Escherichia_virus_PS11","Genetic Code"="Bacterial",Taxonomy="Viruses; Duplodnaviria; Heunggongvirae; Uroviricota; Caudoviricetes; Sashavirus"]:0.00729973):0.25778087,('Escherichia_phage_APC_JM3.2___tailspike_protein_CDS_translation'[&"% Acidic Amino Acids"=7.59%,collection_date="24-Apr-2016","% Hydrophobic Amino Acids"=50.16%,"Genetic Code"="Bacterial",Description="Escherichia phage APC_JM3.2, complete genome",Modified=Fri Oct 18 00:18:23 CEST 2024,"Sequencing Technology (Assembly-Data)"="Illumina","Assembly Method (Assembly-Data)"="SPAdes v. 3.9.0",Taxonomy="Viruses; Duplodnaviria; Heunggongvirae; Uroviricota; Caudoviricetes; Lederbergvirus","Extinction Coefficient"=72240.0,"Filename (Imported From)"="MG197996.1.gb",Created=Sun Aug 11 13:22:02 CEST 2024,URN="urn:local:.:e1-i2kk9bk","Isoelectric Point"=4.615139007568359,"% Basic Amino Acids"=6.49%,host="Escherichia coli","% AT-rich Amino Acids"=27.69%,"Coverage (Assembly-Data)"="1254x","% Charged Amino Acids"=14.08%,db_xref="taxon:2045361",Organism="Escherichia phage APC_JM3.2","Path (Imported From)"="C:\data\DNA sequences","% GC-rich Amino Acids"=23.26%,Accession="MG197996.1","Molecular Weight (kDa)"=66.69473027999986,"# Nucleotide Sequences With Quality"=0,Topology="linear","Charge at pH 7"=-13.02767411003065,"% Polar Uncharged Amino Acids"=36.71%,"Molecule Type"="AA"]:0.01047034,((Escherichia_virus_CurroJimenez[&Organism="Escherichia virus NO16_02","Read Technology"="Illumina",Taxonomy="Viruses; Duplodnaviria; Heunggongvirae; Uroviricota; Caudoviricetes; Caudovirales; Podoviridae; Lederbergvirus"]:0.0,(Escherichia_virus_Louie[&Organism="Escherichia virus NO16_03","Read Technology"="Illumina",Taxonomy="Viruses; Duplodnaviria; Heunggongvirae; Uroviricota; Caudoviricetes; Caudovirales; Podoviridae; Lederbergvirus"]:0.0,Escherichia_virus_Dewey[&Organism="Escherichia virus NO16_09","Read Technology"="Illumina",Taxonomy="Viruses; Duplodnaviria; Heunggongvirae; Uroviricota; Caudoviricetes; Caudovirales; Podoviridae; Lederbergvirus"]:0.0):0.0):0.00456675,Escherichia_virus_Huey[&Organism="Escherichia virus Luc1(+)","Read Technology"="Illumina",Taxonomy="Viruses; Duplodnaviria; Heunggongvirae; Uroviricota; Caudoviricetes; Caudovirales; Podoviridae; Lederbergvirus"]:0.000384):0.0062717):0.40467853):0.42857178):0.24666531,(((((Escherichia_virus_VerenaMeyer[&Organism="Escherichia_virus_DMS16","Genetic Code"="Bacterial",Taxonomy="Viruses; Duplodnaviria; Heunggongvirae; Uroviricota; Caudoviricetes; Guernseyvirinae; Kagunavirus"]:0.00199322,Escherichia_virus_AnnaReinhart[&Organism="Escherichia_virus_JB11","Genetic Code"="Bacterial",Taxonomy="Viruses; Duplodnaviria; Heunggongvirae; Uroviricota; Caudoviricetes; Guernseyvirinae; Kagunavirus"]:0.00297022):0.00165331,Escherichia_phage_590B___tail_spike_N_domain_containing_protein_CDS_translation[&Organism="Escherichia phage 590B","Genetic Code"="Bacterial",Taxonomy="Viruses; Duplodnaviria; Heunggongvirae; Uroviricota; Caudoviricetes; Guernseyvirinae; Kagunavirus"]:0.00292825):0.00180443,Escherichia_virus_SonjaBuckley[&Organism="Escherichia_virus_PB9","Genetic Code"="Bacterial",Taxonomy="Viruses; Duplodnaviria; Heunggongvirae; Uroviricota; Caudoviricetes; Guernseyvirinae; Kagunavirus"]:0.0057201):0.0254918,Escherichia_phage_XY2___hypothetical_protein_CDS_translation[&Organism="Escherichia phage vB_EcoS_XY2","Genetic Code"="Bacterial",Taxonomy="Viruses; Duplodnaviria; Heunggongvirae; Uroviricota; Caudoviricetes; Caudovirales; Siphoviridae; Guernseyvirinae; Kagunavirus; unclassified Kagunavirus"]:0.03283469):0.0270544,(Escherichia_virus_TanjaMuster[&Organism="Escherichia_virus_NO16_04","Genetic Code"="Bacterial",Taxonomy="Viruses; Duplodnaviria; Heunggongvirae; Uroviricota; Caudoviricetes; unclassified"]:0.01021355,Escherichia_virus_RudolfBernhard[&Organism="Escherichia_virus_NO16_08","Genetic Code"="Bacterial",Taxonomy="Viruses; Duplodnaviria; Heunggongvirae; Uroviricota; Caudoviricetes; Gamaleyavirus"]:0.01482822):0.04676408):0.94114022):0.28129276,Salmonella_phage_9NA___tailspike_protein_CDS_translation[&Organism="Salmonella phage 9NA","Genetic Code"="Bacterial",Taxonomy="Viruses; Duplodnaviria; Heunggongvirae; Uroviricota; Caudoviricetes; Caudovirales; Siphoviridae; Nonanavirus"]:0.71870724):0.45449221,Salmonella_phage_LPST10___tail_fibers_protein_CDS_translation[&Organism="Salmonella phage LPST10","Genetic Code"="Bacterial",Taxonomy="Viruses; Duplodnaviria; Heunggongvirae; Uroviricota; Caudoviricetes; Caudovirales; Siphoviridae"]:0.26024602):0.16779912,Salmonella_phage_SETP3___tail_spike_protein_CDS_translation[&"% Acidic Amino Acids"=10.82%,"% Hydrophobic Amino Acids"=51.61%,"Genetic Code"="Bacterial",Description="Salmonella phage SETP3, complete genome",Modified=Fri Oct 18 00:18:23 CEST 2024,Taxonomy="Viruses; Duplodnaviria; Heunggongvirae; Uroviricota; Caudoviricetes; Guernseyvirinae; Jerseyvirus; Jerseyvirus SETP3","Extinction Coefficient"=86790.0,"Filename (Imported From)"="NC_009232.2.gb",Created=Sat Jul 27 20:17:51 CEST 2024,URN="urn:local:.:e4-i2kk9bk","Isoelectric Point"=4.719707489013672,"% Basic Amino Acids"=9.50%,"% AT-rich Amino Acids"=22.95%,"% Charged Amino Acids"=20.32%,db_xref="taxon:424944",Organism="Salmonella phage SETP3","Path (Imported From)"="C:\data\DNA sequences","% GC-rich Amino Acids"=28.36%,Accession="NC_009232.2","Molecular Weight (kDa)"=72.77341828000002,"# Nucleotide Sequences With Quality"=0,Topology="linear","Charge at pH 7"=-15.904900907813401,"% Polar Uncharged Amino Acids"=29.53%,"Molecule Type"="AA"]:0.09429719,Salmonella_virus_P22[&Organism="Salmonella virus P22","Genetic Code"="Bacterial",Taxonomy="Viruses; Duplodnaviria; Heunggongvirae; Uroviricota; Caudoviricetes; Caudovirales; Podoviridae; Lederbergvirus","Common Name"="P22"]:0.10583959);
	tree bootstrap_45 = [&U] (((((((((((Escherichia_virus_GertrudWoker[&Organism="Escherichia_virus_PS46","Genetic Code"="Bacterial",Taxonomy="Viruses; Duplodnaviria; Heunggongvirae; Uroviricota; Caudoviricetes; Guernseyvirinae; Kagunavirus"]:0.00244102,(Escherichia_virus_NicoleGrasset[&Organism="Escherichia_virus_PS15","Genetic Code"="Bacterial",Taxonomy="Viruses; Duplodnaviria; Heunggongvirae; Uroviricota; Caudoviricetes; Guernseyvirinae; Kagunavirus"]:0.00752558,Escherichia_virus_LotteLoewe[&Organism="Escherichia_virus_NN16_16","Genetic Code"="Bacterial",Taxonomy="Viruses; Duplodnaviria; Heunggongvirae; Uroviricota; Caudoviricetes; Guernseyvirinae; Kagunavirus"]:0.0049631):0.000046):0.00116408,Escherichia_virus_MarieHeimVoegtlin[&Organism="Escherichia_virus_NN16_05","Genetic Code"="Bacterial",Taxonomy="Viruses; Duplodnaviria; Heunggongvirae; Uroviricota; Caudoviricetes; Guernseyvirinae; Kagunavirus"]:0.02152192):0.01401634,Escherichia_virus_SusanneMuster[&Organism="Escherichia_virus_PS21","Genetic Code"="Bacterial",Taxonomy="Viruses; Duplodnaviria; Heunggongvirae; Uroviricota; Caudoviricetes; unclassified"]:0.00241509):0.0025674,Escherichia_virus_SandraMuster[&Organism="Escherichia_virus_NO16_13","Genetic Code"="Bacterial",Taxonomy="Viruses; Duplodnaviria; Heunggongvirae; Uroviricota; Caudoviricetes; unclassified"]:0.00248405):0.00132079,Escherichia_virus_ClaudiaMuster[&Organism="Escherichia_virus_Luc7","Genetic Code"="Bacterial",Taxonomy="Viruses; Duplodnaviria; Heunggongvirae; Uroviricota; Caudoviricetes; unclassified"]:0.00116412):0.00838626,Escherichia_virus_ChristineMuster[&Organism="Escherichia_virus_PS36","Genetic Code"="Bacterial",Taxonomy="Viruses; Duplodnaviria; Heunggongvirae; Uroviricota; Caudoviricetes; unclassified"]:0.00293323):0.68609887,((Escherichia_virus_ElsieAttenhofer[&Organism="Escherichia_virus_NN16_15","Genetic Code"="Bacterial",Taxonomy="Viruses; Duplodnaviria; Heunggongvirae; Uroviricota; Caudoviricetes; Autographiviridae; Studiervirinae; Kayfunavirus"]:0.01648269,Escherichia_virus_KarinMuster[&Organism="Escherichia_virus_PS11","Genetic Code"="Bacterial",Taxonomy="Viruses; Duplodnaviria; Heunggongvirae; Uroviricota; Caudoviricetes; Sashavirus"]:0.000960):0.26118869,((Escherichia_virus_Huey[&Organism="Escherichia virus Luc1(+)","Read Technology"="Illumina",Taxonomy="Viruses; Duplodnaviria; Heunggongvirae; Uroviricota; Caudoviricetes; Caudovirales; Podoviridae; Lederbergvirus"]:0.0,(Escherichia_virus_Louie[&Organism="Escherichia virus NO16_03","Read Technology"="Illumina",Taxonomy="Viruses; Duplodnaviria; Heunggongvirae; Uroviricota; Caudoviricetes; Caudovirales; Podoviridae; Lederbergvirus"]:0.0,(Escherichia_virus_CurroJimenez[&Organism="Escherichia virus NO16_02","Read Technology"="Illumina",Taxonomy="Viruses; Duplodnaviria; Heunggongvirae; Uroviricota; Caudoviricetes; Caudovirales; Podoviridae; Lederbergvirus"]:0.0,Escherichia_virus_Dewey[&Organism="Escherichia virus NO16_09","Read Technology"="Illumina",Taxonomy="Viruses; Duplodnaviria; Heunggongvirae; Uroviricota; Caudoviricetes; Caudovirales; Podoviridae; Lederbergvirus"]:0.0):0.0):0.0226933):0.01832038,'Escherichia_phage_APC_JM3.2___tailspike_protein_CDS_translation'[&"% Acidic Amino Acids"=7.59%,collection_date="24-Apr-2016","% Hydrophobic Amino Acids"=50.16%,"Genetic Code"="Bacterial",Description="Escherichia phage APC_JM3.2, complete genome",Modified=Fri Oct 18 00:18:23 CEST 2024,"Sequencing Technology (Assembly-Data)"="Illumina","Assembly Method (Assembly-Data)"="SPAdes v. 3.9.0",Taxonomy="Viruses; Duplodnaviria; Heunggongvirae; Uroviricota; Caudoviricetes; Lederbergvirus","Extinction Coefficient"=72240.0,"Filename (Imported From)"="MG197996.1.gb",Created=Sun Aug 11 13:22:02 CEST 2024,URN="urn:local:.:e1-i2kk9bk","Isoelectric Point"=4.615139007568359,"% Basic Amino Acids"=6.49%,host="Escherichia coli","% AT-rich Amino Acids"=27.69%,"Coverage (Assembly-Data)"="1254x","% Charged Amino Acids"=14.08%,db_xref="taxon:2045361",Organism="Escherichia phage APC_JM3.2","Path (Imported From)"="C:\data\DNA sequences","% GC-rich Amino Acids"=23.26%,Accession="MG197996.1","Molecular Weight (kDa)"=66.69473027999986,"# Nucleotide Sequences With Quality"=0,Topology="linear","Charge at pH 7"=-13.02767411003065,"% Polar Uncharged Amino Acids"=36.71%,"Molecule Type"="AA"]:0.0):0.32046195):0.41630444):0.29082916,(((Escherichia_virus_TanjaMuster[&Organism="Escherichia_virus_NO16_04","Genetic Code"="Bacterial",Taxonomy="Viruses; Duplodnaviria; Heunggongvirae; Uroviricota; Caudoviricetes; unclassified"]:0.00315585,Escherichia_virus_RudolfBernhard[&Organism="Escherichia_virus_NO16_08","Genetic Code"="Bacterial",Taxonomy="Viruses; Duplodnaviria; Heunggongvirae; Uroviricota; Caudoviricetes; Gamaleyavirus"]:0.0044119):0.03343488,(((Escherichia_phage_590B___tail_spike_N_domain_containing_protein_CDS_translation[&Organism="Escherichia phage 590B","Genetic Code"="Bacterial",Taxonomy="Viruses; Duplodnaviria; Heunggongvirae; Uroviricota; Caudoviricetes; Guernseyvirinae; Kagunavirus"]:0.00112931,Escherichia_virus_VerenaMeyer[&Organism="Escherichia_virus_DMS16","Genetic Code"="Bacterial",Taxonomy="Viruses; Duplodnaviria; Heunggongvirae; Uroviricota; Caudoviricetes; Guernseyvirinae; Kagunavirus"]:0.00138658):0.00359018,Escherichia_virus_AnnaReinhart[&Organism="Escherichia_virus_JB11","Genetic Code"="Bacterial",Taxonomy="Viruses; Duplodnaviria; Heunggongvirae; Uroviricota; Caudoviricetes; Guernseyvirinae; Kagunavirus"]:0.00667025):0.0020783,Escherichia_virus_SonjaBuckley[&Organism="Escherichia_virus_PB9","Genetic Code"="Bacterial",Taxonomy="Viruses; Duplodnaviria; Heunggongvirae; Uroviricota; Caudoviricetes; Guernseyvirinae; Kagunavirus"]:0.0081277):0.02744638):0.01072603,Escherichia_phage_XY2___hypothetical_protein_CDS_translation[&Organism="Escherichia phage vB_EcoS_XY2","Genetic Code"="Bacterial",Taxonomy="Viruses; Duplodnaviria; Heunggongvirae; Uroviricota; Caudoviricetes; Caudovirales; Siphoviridae; Guernseyvirinae; Kagunavirus; unclassified Kagunavirus"]:0.04684123):0.95315877):0.29073513,Salmonella_phage_9NA___tailspike_protein_CDS_translation[&Organism="Salmonella phage 9NA","Genetic Code"="Bacterial",Taxonomy="Viruses; Duplodnaviria; Heunggongvirae; Uroviricota; Caudoviricetes; Caudovirales; Siphoviridae; Nonanavirus"]:0.70926487):0.43592916,Salmonella_phage_LPST10___tail_fibers_protein_CDS_translation[&Organism="Salmonella phage LPST10","Genetic Code"="Bacterial",Taxonomy="Viruses; Duplodnaviria; Heunggongvirae; Uroviricota; Caudoviricetes; Caudovirales; Siphoviridae"]:0.26780736):0.1612984,Salmonella_virus_P22[&Organism="Salmonella virus P22","Genetic Code"="Bacterial",Taxonomy="Viruses; Duplodnaviria; Heunggongvirae; Uroviricota; Caudoviricetes; Caudovirales; Podoviridae; Lederbergvirus","Common Name"="P22"]:0.12199526,Salmonella_phage_SETP3___tail_spike_protein_CDS_translation[&"% Acidic Amino Acids"=10.82%,"% Hydrophobic Amino Acids"=51.61%,"Genetic Code"="Bacterial",Description="Salmonella phage SETP3, complete genome",Modified=Fri Oct 18 00:18:23 CEST 2024,Taxonomy="Viruses; Duplodnaviria; Heunggongvirae; Uroviricota; Caudoviricetes; Guernseyvirinae; Jerseyvirus; Jerseyvirus SETP3","Extinction Coefficient"=86790.0,"Filename (Imported From)"="NC_009232.2.gb",Created=Sat Jul 27 20:17:51 CEST 2024,URN="urn:local:.:e4-i2kk9bk","Isoelectric Point"=4.719707489013672,"% Basic Amino Acids"=9.50%,"% AT-rich Amino Acids"=22.95%,"% Charged Amino Acids"=20.32%,db_xref="taxon:424944",Organism="Salmonella phage SETP3","Path (Imported From)"="C:\data\DNA sequences","% GC-rich Amino Acids"=28.36%,Accession="NC_009232.2","Molecular Weight (kDa)"=72.77341828000002,"# Nucleotide Sequences With Quality"=0,Topology="linear","Charge at pH 7"=-15.904900907813401,"% Polar Uncharged Amino Acids"=29.53%,"Molecule Type"="AA"]:0.11160704);
[truncated: 429,746 more chars]
